# Supplementary material for: Constrained by Design: Influence of Genetic Encodings on Evolved Traits of Robots
Source: Front Robot AI. 2021 Jun 15;8:672379. doi: 10.3389/frobt.2021.672379 (PMC8239187; doi:10.3389/frobt.2021.672379)
Supplement: Supplementary file 3 [file DataSheet2.ZIP › plasticoding_plane_5_all_measures.tsv]

robot_id	velocity	displacement_velocity	displacement_velocity_hill	head_balance	contacts	branching	branching_modules_count	limbs	extremities	length_of_limbs	extensiveness	coverage	joints	hinge_count	active_hinges_count	brick_count	touch_sensor_count	brick_sensor_count	proportion	width	height	size	absolute_size	sensors	symmetry	avg_period	dev_period	avg_phase_offset	dev_phase_offset	avg_amplitude	dev_amplitude	avg_intra_dev_params	avg_inter_dev_params	sensors_reach	recurrence	synaptic_reception
4373	0.11075808466950154	0.02387509251677441	0.023709241526581232	0.881741156665365	None	0	0	0.3333333333333333	6	0.6666666666666666	16	0.4126984126984127	0.6666666666666666	20	16	5	1	0	0.14285714285714285	21	3	1.7333333333333334	26	0.1	0.4	0.7321676187009438	0.9176953529699712	0.6552430041029875	0.9643222225528283	0.6769868979387039	0.9315591032827654	0.8923811389292704	0.9412033770234288	1.0	0.15	0.0
2773	0.005364175146519621	0.0009389462586121537	0.0009105286499957063	0.982150064539373	None	0	0	0.4	2	0.8	4	0.5833333333333334	0.6	5	3	1	0	0	0.3333333333333333	2	6	0.4666666666666667	7	0.0	0	0.23801492103561245	0.9364866190292893	0.879043529959618	0.6221955495802802	0.684092328037187	0.8291243348690467	0.9360215708004817	0.830578406238592	0	0	0.0
4104	0.04262436993528692	0.010781990773514927	-0.010768327077729248	0.4969600439507774	None	0	0	0.4	4	0.5384615384615384	7	0.625	0.5384615384615384	11	7	3	1	0	0.16666666666666666	12	2	1.0	15	0.16666666666666666	0	0.7321676187009438	0.9116391041681816	0.6552430041029875	0.9639651364084257	0.6769868979387039	0.9285872088521533	0.8923811389292704	0.9386889108856141	1.0	0.2727272727272727	0.0
4	None	None	None	None	None	0.3333333333333333	1	0.5	4	0.6666666666666666	6	0.6111111111111112	0.5555555555555556	9	5	1	0	0	0.5	6	3	0.7333333333333333	11	0.0	0.4	0.6996391056650777	0.9155591006330319	0.22153655201951863	0.9698292172903422	0.6788032005065239	0.7776624597121403	0.9362414342076415	0.9144019945133144	0	0	0.0
7051	0.12840028841438483	0.05943574852994468	0.048006844278690536	0.8922188711966491	None	0	0	0.23809523809523808	5	0.7931034482758621	23	0.38271604938271603	0.7586206896551724	25	22	5	1	0	0.1111111111111111	27	3	2.066666666666667	31	0.09090909090909091	0.5	0.7321676187009438	0.9166767517376497	0.6552430041029875	0.9654786649282985	0.6769868979387039	0.9331083993630508	0.8923811389292704	0.9420334089609378	1.0	0.12	0.0
1702	None	None	None	None	None	0	0	0.5	1	1.0	1	0.75	0	1	0	1	1	0	1.0	2	2	0.2	3	0.2	0	0	0	0	0	0	0	0	0	0	0	0
131	None	None	None	None	None	0.5	1	0.6666666666666666	4	0.5714285714285714	4	0.5	0.42857142857142855	6	3	2	2	0	0.5	3	6	0.6	9	0.4	0.3333333333333333	0.6210448643500708	0.9083350901180315	0.6263085863829192	0.8119327280748533	0.2930173347532591	0.8249845092091956	0.8754468847220417	0.8543159096299904	0.6666666666666667	0.3333333333333333	0.0
4445	0.08305202238871953	0.015650109850063817	0.014832662283011746	0.6557016338502206	None	0	0	0.13333333333333333	2	0.95	19	0.5238095238095238	0.9	20	18	1	1	0	0.09523809523809523	2	21	1.4666666666666666	22	0.25	0	0.7321676187009438	0.9224911604181778	0.6552430041029875	0.9626725656556381	0.6769868979387039	0.938826808462969	0.8923811389292704	0.9437044486749998	1.0	0.05	0.0
1977	None	None	None	None	None	0	0	0.375	3	0.8	8	0.4	0.8	10	8	1	1	0	0.3	10	3	0.8	12	0.25	1.0	0.8540757380149564	0.5340214020575806	0.9855446926159527	0.7975413744908119	0.968658375846374	0.9455658944816249	0.6419946641755446	0.8106177296748867	1.0	0	0.0
784	None	None	None	None	None	0	0	1.0	3	0.0	0	0.6666666666666666	0	2	0	1	1	0	0.6666666666666666	3	2	0.26666666666666666	4	0.25	1.0	0	0	0	0	0	0	0	0	0	0	0
4512	0.11732016828019735	0.03545342088465168	0.026372624332194193	0.8794650481596992	None	0	0	0.3333333333333333	6	0.6666666666666666	16	0.4126984126984127	0.6666666666666666	20	16	5	1	0	0.14285714285714285	21	3	1.7333333333333334	26	0.1	0.4	0.7321676187009438	0.9176953529699712	0.6552430041029875	0.9643222225528283	0.6769868979387039	0.9315591032827654	0.8923811389292704	0.9412033770234288	1.0	0.15	0.0
6386	0.11396908586321668	0.028221884231572503	0.028049670188943308	0.8869157028907617	None	0	0	0.2727272727272727	6	0.7333333333333333	22	0.3950617283950617	0.7	25	21	6	1	0	0.1111111111111111	27	3	2.1333333333333333	32	0.08333333333333333	0.4	0.7321676187009438	0.9166767517376497	0.6552430041029875	0.9654786649282985	0.6769868979387039	0.9304962864759831	0.8923811389292704	0.9412805687059774	1.0	0.12	0.0
3813	0.12282490421492046	0.03144832115970477	0.01930585310755837	0.883501946488876	None	0	0	0.3333333333333333	6	0.6666666666666666	16	0.4126984126984127	0.6666666666666666	20	16	5	1	0	0.14285714285714285	21	3	1.7333333333333334	26	0.1	0.4	0.7321676187009438	0.9176953529699712	0.6552430041029875	0.9643222225528283	0.6769868979387039	0.9315591032827654	0.8923811389292704	0.9412033770234288	1.0	0.15	0.0
3266	0.037777650597403754	0.012155371972378615	-0.012110245447840772	0.9344438116213861	None	0.4	4	0.5	11	0.5	15	0.32323232323232326	0.43333333333333335	20	13	11	1	0	0.8181818181818182	9	11	2.1333333333333333	32	0.05263157894736842	0.2857142857142857	0.32738717456098276	0.9492746437872028	0.2917585715340357	0.910869997624869	0.6288745441270465	0.9165519906488678	0.8872957156115018	0.9275728748264621	1.0	0	0.0
5661	0.1166181375625277	0.02011801839279025	0.0010862969331075724	0.8808062983725606	None	0	0	0.2727272727272727	6	0.7333333333333333	22	0.3950617283950617	0.7	25	21	6	1	0	0.1111111111111111	27	3	2.1333333333333333	32	0.08333333333333333	0.4	0.7321676187009438	0.9166767517376497	0.6552430041029875	0.9654786649282985	0.6769868979387039	0.9331083993630508	0.8923811389292704	0.9420334089609378	1.0	0.12	0.0
7224	0.10597519520585058	0.02606227255392777	0.0194656914684496	0.8862579493498138	None	0	0	0.2727272727272727	6	0.7333333333333333	22	0.3950617283950617	0.7	25	21	6	1	0	0.1111111111111111	27	3	2.1333333333333333	32	0.08333333333333333	0.4	0.7321676187009438	0.9166767517376497	0.6552430041029875	0.9654786649282985	0.6769868979387039	0.9296654391875147	0.8923811389292704	0.9410447353859377	1.0	0.16	0.0
4161	0.07358610526060891	0.021633924578608587	0.012985184451774979	0.9426904671645655	None	0	0	0.35294117647058826	6	0.6521739130434783	15	0.4166666666666667	0.6521739130434783	19	15	5	1	0	0.15	20	3	1.6666666666666667	25	0.1	0.4	0.7321676187009438	0.9207273216652209	0.6552430041029875	0.9622671894354377	0.6769868979387039	0.9352906201180186	0.8923811389292704	0.9419871932810842	1.0	0.15789473684210525	0.0
5138	0.1181398239921714	0.02741225033530736	0.013186040021591862	0.882998229574303	None	0	0	0.3333333333333333	6	0.6666666666666666	16	0.4126984126984127	0.6666666666666666	20	16	5	1	0	0.14285714285714285	21	3	1.7333333333333334	26	0.1	0.4	0.7321676187009438	0.9176953529699712	0.6552430041029875	0.9643222225528283	0.6769868979387039	0.9315591032827654	0.8923811389292704	0.9412033770234288	1.0	0.15	0.0
2140	None	None	None	None	None	0	0	0.6	3	0.4	2	0.4375	0.4	4	2	2	1	0	1.0	4	4	0.4666666666666667	7	0.16666666666666666	0	0.43153618191824383	0.9335468500799576	0.8318604326735553	0.7066276013777751	0.6865504527864017	0.9259306340404038	0.9422368635598861	0.8824443706024423	1.0	0	0.0
4456	0.10814587959130353	0.026356536456835913	0.02408618487450711	0.8810481271538905	None	0	0	0.3333333333333333	6	0.6666666666666666	16	0.4126984126984127	0.6666666666666666	20	16	5	1	0	0.14285714285714285	21	3	1.7333333333333334	26	0.1	0.4	0.7321676187009438	0.9176953529699712	0.6552430041029875	0.9643222225528283	0.6769868979387039	0.9315591032827654	0.8923811389292704	0.9412033770234288	1.0	0.15	0.0
7473	0.12082263329310758	0.051065322385076	0.047602873304663555	0.9021327446278924	None	0	0	0.2608695652173913	6	0.75	24	0.39080459770114945	0.6875	26	22	7	1	0	0.10344827586206896	29	3	2.2666666666666666	34	0.07142857142857142	0.4	0.7321676187009438	0.9192122968552233	0.6552430041029875	0.9634047849657694	0.6769868979387039	0.9332471095269029	0.8923811389292704	0.9415839946937342	1.0	0.15384615384615385	0.0
6934	0.1251406738222838	0.011330608536953309	0.01094797978101918	0.8837417179835986	None	0	0	0.2727272727272727	6	0.7333333333333333	22	0.3950617283950617	0.7	25	21	6	1	0	0.1111111111111111	27	3	2.1333333333333333	32	0.08333333333333333	0.4	0.7321676187009438	0.9166767517376497	0.6552430041029875	0.9654786649282985	0.6769868979387039	0.9331083993630508	0.8923811389292704	0.9420334089609378	1.0	0.12	0.0
1051	None	None	None	None	None	0	0	0.25	2	0.8	8	0.3	0.7	9	7	2	1	0	0.625	8	5	0.8	12	0.16666666666666666	0.5	0.7680107251487408	0.8855905077762397	0.6183072057683902	0.9479205662785383	0.8471968863320749	0.9548015957310149	0.8400225906875444	0.9349986872854767	1.0	0.1111111111111111	0.0
5181	0.13668803724454243	0.0048757134271357715	0.0008782749463537645	0.44504540997874054	None	0	0	0.25	4	0.7272727272727273	16	0.5714285714285714	0.7272727272727273	20	16	3	1	0	0.09523809523809523	21	2	1.6	24	0.16666666666666666	0	0.7321676187009438	0.9176953529699712	0.6552430041029875	0.9643222225528283	0.6769868979387039	0.9315591032827654	0.8923811389292704	0.9412033770234288	1.0	0.15	0.0
3494	0.04945174839045309	0.006276124193475459	0.005719194049943678	0.9679867065585305	None	0.16666666666666666	1	0.26666666666666666	4	0.8	16	0.21568627450980393	0.75	18	15	3	0	0	0.35294117647058826	6	17	1.4666666666666666	22	0.0	0.125	0.5536456933167464	0.958989947994402	0.6031044412956226	0.9561969262795804	0.6769868979387039	0.9241419562461433	0.8923811389292704	0.948425460689737	0	0	0.0
1106	None	None	None	None	None	0	0	0.75	3	0.0	0	0.5555555555555556	0	2	0	2	2	0	1.0	3	3	0.3333333333333333	5	0.3333333333333333	1.0	0	0	0	0	0	0	0	0	0	0	0
1741	None	None	None	None	None	0	0	0.4	2	0.8	4	0.4666666666666667	0.6	4	3	2	1	0	0.6	5	3	0.4666666666666667	7	0.14285714285714285	0	0.9274087177794039	0.9628756392775926	0.24213777145501708	0.6034095955883529	0.8690135779144619	0.8829272341669985	0.9628291899347107	0.8697326215962674	1.0	0.5	0.0
5350	0.12331083117270997	0.0313168732025033	0.019662644091081233	0.8839663249005344	None	0	0	0.3333333333333333	6	0.6666666666666666	16	0.4126984126984127	0.6666666666666666	20	16	5	1	0	0.14285714285714285	21	3	1.7333333333333334	26	0.1	0.4	0.7321676187009438	0.9176953529699712	0.6552430041029875	0.9643222225528283	0.6769868979387039	0.9315591032827654	0.8923811389292704	0.9412033770234288	1.0	0.15	0.0
3302	0.09312120042660099	0.00887053292977801	0.007347573179331765	0.9443112210955	None	0.2	2	0.391304347826087	9	0.59375	19	0.34	0.59375	25	19	8	2	0	0.16	4	25	2.2666666666666666	34	0.14285714285714285	0.08	0.7321676187009438	0.909938875360807	0.6552430041029875	0.9672938503295305	0.6769868979387039	0.9295517693625999	0.8923811389292704	0.9404691474771799	0.52	0.28	0.0
1780	None	None	None	None	None	0	0	1.0	2	0.0	0	1.0	0	0	0	2	2	0	0.3333333333333333	1	3	0.2	3	0.25	1.0	0	0	0	0	0	0	0	0	0	0	0
6925	0.1102341218798054	0.025835431553952848	0.024766101427393203	0.8923848910624909	None	0	0	0.2727272727272727	6	0.7333333333333333	22	0.3950617283950617	0.7	25	21	6	1	0	0.1111111111111111	27	3	2.1333333333333333	32	0.08333333333333333	0.4	0.7321676187009438	0.9166767517376497	0.6552430041029875	0.9654786649282985	0.6769868979387039	0.9331083993630508	0.8923811389292704	0.9420334089609378	1.0	0.12	0.0
4933	0.118566408177989	0.02781113903430151	0.016005322166509885	0.8837223814788114	None	0	0	0.3333333333333333	6	0.6666666666666666	16	0.4126984126984127	0.6666666666666666	20	16	5	1	0	0.14285714285714285	21	3	1.7333333333333334	26	0.1	0.4	0.7321676187009438	0.9176953529699712	0.6552430041029875	0.9643222225528283	0.6769868979387039	0.9315591032827654	0.8923811389292704	0.9412033770234288	1.0	0.15	0.0
994	None	None	None	None	None	0	0	0	0	0	0	1.0	0	0	0	0	2	0	1.0	1	1	0.06666666666666667	1	0.5	0	0	0	0	0	0	0	0	0	0	0	0
3882	0.1082431538158108	0.026976144536001022	0.020047684372151053	0.8830432973358009	None	0	0	0.3333333333333333	6	0.6666666666666666	16	0.4126984126984127	0.6666666666666666	20	16	5	1	0	0.14285714285714285	21	3	1.7333333333333334	26	0.1	0.4	0.7321676187009438	0.9176953529699712	0.6552430041029875	0.9643222225528283	0.6769868979387039	0.9315591032827654	0.8923811389292704	0.9412033770234288	1.0	0.15	0.0
1542	None	None	None	None	None	0.5	1	0.6666666666666666	4	0.3333333333333333	2	0.4	0.16666666666666666	3	1	4	4	0	0.8	5	4	0.5333333333333333	8	0.4	0.5	0.8109280257858431	0.8660169013546709	0.8297391898943951	0.9775270826289155	0.19306179519943276	0.9703483328142447	0.9646932679962616	0.9544509956371101	0.3333333333333333	0.3333333333333333	0.0
6211	0.12899030972310993	0.03565281808782664	0.029558344841956446	0.8881304992530832	None	0	0	0.2727272727272727	6	0.7333333333333333	22	0.3950617283950617	0.7	25	21	6	1	0	0.1111111111111111	27	3	2.1333333333333333	32	0.08333333333333333	0.4	0.7321676187009438	0.9166767517376497	0.6552430041029875	0.9654786649282985	0.6769868979387039	0.9331083993630508	0.8923811389292704	0.9420334089609378	1.0	0.16	0.0
6782	0.11875550908894078	0.044849598863572614	0.040145507400041455	0.8875707819245998	None	0	0	0.2727272727272727	6	0.7333333333333333	22	0.3950617283950617	0.7	25	21	6	1	0	0.1111111111111111	27	3	2.1333333333333333	32	0.08333333333333333	0.4	0.7321676187009438	0.9166767517376497	0.6552430041029875	0.9654786649282985	0.6769868979387039	0.9296654391875147	0.8923811389292704	0.9410447353859377	1.0	0.12	0.0
6354	0.1268696145327534	0.012682408650510702	0.012426715310355569	0.5351507069829133	None	0	0	0.30434782608695654	7	0.65625	21	0.26153846153846155	0.65625	26	21	7	2	0	0.19230769230769232	5	26	2.2666666666666666	34	0.15384615384615385	0	0.7321676187009438	0.9192122968552233	0.6552430041029875	0.9634047849657694	0.6769868979387039	0.9365361796375187	0.8923811389292704	0.9425670507690472	0.5384615384615384	0.15384615384615385	0.0
773	None	None	None	None	None	1.0	1	1.0	4	0.25	1	0.6666666666666666	0	1	0	4	0	0	1.0	3	3	0.4	6	0.0	0.6666666666666666	0	0	0	0	0	0	0	0	0	0	0
1161	None	None	None	None	None	0	0	0	0	0	0	1.0	0	0	0	0	4	0	1.0	1	1	0.06666666666666667	1	1.0	0	0	0	0	0	0	0	0	0	0	0	0
3923	0.07203311239838493	0.009352185522152943	0.004636194178975559	0.7296378101216717	None	0	0	0.2857142857142857	4	0.7894736842105263	15	0.3888888888888889	0.7894736842105263	17	15	3	1	0	0.16666666666666666	18	3	1.4	21	0.125	0.6666666666666666	0.7321676187009438	0.8590211710779051	0.27719945345008046	0.9759973164853735	0.6769868979387039	0.8732647631447057	0.8923811389292704	0.9227899654276933	1.0	0.11764705882352941	0.0
4479	0.10907459597898422	0.026228962488950142	0.010694959326613617	0.9461943503117904	None	0.125	1	0.3888888888888889	7	0.64	16	0.42857142857142855	0.64	20	16	6	1	0	0.14285714285714285	21	3	1.8	27	0.08333333333333333	0.6666666666666666	0.7321676187009438	0.9176953529699712	0.6552430041029875	0.9643222225528283	0.6769868979387039	0.9315591032827654	0.8923811389292704	0.9412033770234288	1.0	0.15	0.0
6722	0.10319224971619827	0.03603963712491852	0.03306244495335525	0.8946141654600777	None	0	0	0.2727272727272727	6	0.7333333333333333	22	0.3950617283950617	0.7333333333333333	26	22	5	1	0	0.1111111111111111	27	3	2.1333333333333333	32	0.1	0.4	0.7321676187009438	0.9192122968552233	0.6552430041029875	0.9634047849657694	0.6769868979387039	0.9332471095269029	0.8923811389292704	0.9415839946937342	1.0	0.11538461538461539	0.0
6588	0.11220013985280551	0.02973008476498323	0.024388669206647156	0.8889196581133619	None	0	0	0.2727272727272727	6	0.7333333333333333	22	0.3950617283950617	0.7	25	21	6	1	0	0.1111111111111111	27	3	2.1333333333333333	32	0.08333333333333333	0.4	0.7321676187009438	0.9166767517376497	0.6552430041029875	0.9654786649282985	0.6769868979387039	0.9331083993630508	0.8923811389292704	0.9420334089609378	1.0	0.12	0.0
4918	0.11352922364815564	0.03096172334800722	0.0280840032009467	0.8808658447184597	None	0	0	0.3333333333333333	6	0.6666666666666666	16	0.4126984126984127	0.6666666666666666	20	16	5	1	0	0.14285714285714285	21	3	1.7333333333333334	26	0.1	0.4	0.7321676187009438	0.9176953529699712	0.6552430041029875	0.9643222225528283	0.6769868979387039	0.9315591032827654	0.8923811389292704	0.9412033770234288	1.0	0.15	0.0
7145	0.11361806905377583	0.05039859375693479	0.04352217762922685	0.8954621725274212	None	0	0	0.23809523809523808	5	0.7931034482758621	23	0.38271604938271603	0.7586206896551724	25	22	5	1	0	0.1111111111111111	27	3	2.066666666666667	31	0.09090909090909091	0.5	0.7321676187009438	0.9166767517376497	0.6552430041029875	0.9654786649282985	0.6769868979387039	0.9331083993630508	0.8923811389292704	0.9420334089609378	1.0	0.12	0.0
100	None	None	None	None	None	0	0	1.0	2	0.0	0	0.75	0	1	0	1	0	0	1.0	2	2	0.2	3	0.0	0	0	0	0	0	0	0	0	0	0	0	0
5758	0.04228398253042191	0.008742624342120473	-0.008689132476090333	0.49493597201564454	None	0	0	0.4	4	0.5384615384615384	7	0.625	0.5384615384615384	11	7	3	1	0	0.16666666666666666	12	2	1.0	15	0.16666666666666666	0	0.7321676187009438	0.9116391041681816	0.6552430041029875	0.9639651364084257	0.6769868979387039	0.9285872088521533	0.8923811389292704	0.9386889108856141	1.0	0.2727272727272727	0.0
3090	0.00306172108508394	0.001433807795009808	0.0014336045145291675	0.9851751063315913	None	0	0	0.6666666666666666	4	0.3333333333333333	2	0.8	0.16666666666666666	3	1	4	3	0	0.4	2	5	0.5333333333333333	8	0.3	0.3333333333333333	0.8818970855852758	0.6014554704073705	0.688575981347964	0.9317401730610131	0.33627089822909395	0.7664410292961213	0.9401396237978862	0.8029016952360248	0.3333333333333333	0	0.0
4098	0.009868666768742457	0.006520963341710411	-0.002833598837281819	0.9117718305030527	None	0	0	0.16666666666666666	1	1.0	6	1.0	0.8333333333333334	6	5	1	1	0	0.125	8	1	0.5333333333333333	8	0.2	0	0.8272776061162638	0.7417030806095795	0.8338672182137874	0.9403654698330183	0.6795395973214348	0.7396106051195578	0.776882566586709	0.834648831611352	1.0	0.5	0.0
6638	0.11033669864167372	0.0009013061136931399	0.0005528320932696317	0.981726315242966	None	0.1	1	0.30434782608695654	7	0.71875	23	0.26153846153846155	0.71875	27	23	6	1	0	0.19230769230769232	5	26	2.2666666666666666	34	0.08333333333333333	0.13793103448275862	0.5420279320774168	0.9490337908684572	0.34744431171676254	0.9618594401047696	0.6769868979387039	0.9249336507291991	0.8923811389292704	0.9472370635891093	1.0	0.1111111111111111	0.0
2916	0.05086544675357899	0.00201931156801342	0.001988763155621576	0.9971319761584105	None	0.2	1	0.3333333333333333	4	0.7333333333333333	11	0.3269230769230769	0.7333333333333333	14	11	2	0	0	0.3076923076923077	4	13	1.1333333333333333	17	0.0	0.5	0.38456224143067474	0.9637396171806805	0.2917585715340357	0.9630429049421477	0.6981010938208909	0.904110625640875	0.8891050726029522	0.9492164362008503	0	0	0.0
3456	0.04256929912296884	0.006590730293026814	0.006081529167731858	0.922089917978886	None	0	0	0.2	2	0.8333333333333334	10	0.25925925925925924	0.75	11	9	2	1	0	0.6666666666666666	9	6	0.9333333333333333	14	0.16666666666666666	0	0.5819751682317521	0.9435437122220985	0.43855543618240234	0.9208872753060684	0.6288745441270465	0.8384175904709141	0.7887053793463411	0.9093491363556231	1.0	0	0.0
5667	0.11740768547169231	0.023187335193103724	0.016033763687788277	0.8821491961673695	None	0	0	0.3333333333333333	6	0.6666666666666666	16	0.4126984126984127	0.6666666666666666	20	16	5	1	0	0.14285714285714285	21	3	1.7333333333333334	26	0.1	0.4	0.7321676187009438	0.9176953529699712	0.6552430041029875	0.9643222225528283	0.6769868979387039	0.9315591032827654	0.8923811389292704	0.9412033770234288	1.0	0.15	0.0
6812	0.0972862041909357	0.01791661883139666	0.016518446722193547	0.8929074033799465	None	0	0	0.2727272727272727	6	0.7333333333333333	22	0.3950617283950617	0.7333333333333333	26	22	5	1	0	0.1111111111111111	27	3	2.1333333333333333	32	0.1	0.4	0.7321676187009438	0.9192122968552233	0.6552430041029875	0.9634047849657694	0.6769868979387039	0.9365361796375187	0.8923811389292704	0.9425670507690472	1.0	0.11538461538461539	0.0
572	None	None	None	None	None	0	0	0.5	3	0.3333333333333333	2	0.6666666666666666	0	2	0	5	6	0	0.3333333333333333	2	6	0.5333333333333333	8	0.5	0	0	0	0	0	0	0	0	0	0	0	0
3500	None	None	None	None	None	0	0	0.5	3	0.42857142857142855	3	0.75	0.2857142857142857	5	2	3	0	0	0.75	3	4	0.6	9	0.0	0.8571428571428571	0.8810390488343313	0.6865864588073876	0.3003050650833289	0.9389864598081495	0.8573276698913723	0.8353021913089322	0.9393489186376486	0.8473369252580818	0	0	0.0
2294	None	None	None	None	None	0.6	3	0.7692307692307693	10	0.23529411764705882	4	0.5428571428571428	0.23529411764705882	11	4	7	1	0	0.7142857142857143	5	7	1.2666666666666666	19	0.09090909090909091	0.2857142857142857	0.5784486956010013	0.9249676205309642	0.6552430041029875	0.9693241833985294	0.5281646498527326	0.9088083805178335	0.8905819278590926	0.9401788915367938	1.0	0.45454545454545453	0.0
1045	None	None	None	None	None	0	0	0.3333333333333333	3	0.6363636363636364	7	0.8125	0.2727272727272727	4	3	8	1	0	1.0	4	4	0.8666666666666667	13	0.05263157894736842	0.5454545454545454	0.8818970855852758	0.5	0.7138892573802418	0.7844973812338705	0.5615431294997552	0.7647647791655344	0.7887053793463411	0.6950178282688259	1.0	0	0.0
7183	0.10763983968517914	0.042918156341635205	0.0404436064679521	0.8955949820623124	None	0	0	0.23809523809523808	5	0.7931034482758621	23	0.38271604938271603	0.7586206896551724	25	22	5	1	0	0.1111111111111111	27	3	2.066666666666667	31	0.09090909090909091	0.5	0.7321676187009438	0.9166767517376497	0.6552430041029875	0.9654786649282985	0.6769868979387039	0.9331083993630508	0.8923811389292704	0.9420334089609378	1.0	0.2	0.0
4950	0.09930478306351151	0.005806792523967828	0.004909701035693114	0.8943078482996415	None	0	0	0.3333333333333333	6	0.6666666666666666	16	0.4126984126984127	0.6666666666666666	20	16	5	1	0	0.14285714285714285	21	3	1.7333333333333334	26	0.1	0.4	0.7321676187009438	0.9176953529699712	0.6552430041029875	0.9643713538573522	0.6769868979387039	0.9315591032827654	0.8923811389292704	0.9412297312211902	1.0	0.15	0.0
2464	None	None	None	None	None	0	0	0.25	1	1.0	4	0.75	0.5	3	2	2	4	0	0.5	2	4	0.4	6	0.5714285714285714	0.5	0.18402561586697933	0.9468277141574859	0.12228268828031016	0.7057649343346702	0.6288745441270465	0.7958299565073993	0.9435304449193638	0.8461829662735426	0.3333333333333333	0.3333333333333333	0.0
2842	0.002655288848589441	0.0005750180634160719	0.0005750180074328354	0.9689790934831971	None	0	0	0.25	1	1.0	3	1.0	1.0	4	3	0	1	0	0.2	1	5	0.3333333333333333	5	0.3333333333333333	0	0.8818970855852758	0.5	0.688575981347964	0.6819165169056156	0.5615431294997552	0.7647647791655344	0.7887053793463411	0.6563773867325059	1.0	0	0.0
5188	0.10935189716131645	0.02144684870603554	0.019873487134954102	0.884710599003745	None	0	0	0.3333333333333333	6	0.6666666666666666	16	0.4126984126984127	0.6666666666666666	20	16	5	1	0	0.14285714285714285	21	3	1.7333333333333334	26	0.1	0.4	0.7321676187009438	0.9176953529699712	0.6552430041029875	0.9643222225528283	0.6769868979387039	0.9315591032827654	0.8923811389292704	0.9412033770234288	1.0	0.15	0.0
1615	None	None	None	None	None	0.5	2	0.7272727272727273	8	0.2857142857142857	4	0.5333333333333333	0.07142857142857142	4	1	11	3	0	0.8333333333333334	6	5	1.0666666666666667	16	0.13043478260869565	0.6153846153846154	0.8079044985020177	0.7815859007319855	0.8722952418514021	0.9577834532289217	0.8694609604704933	0.9601861420069223	0.7249760448188264	0.9259823285444763	0.5	0.5	0.0
7285	0.10888833274839983	0.017847549931127568	0.013993021828577427	0.8902554198349875	None	0	0	0.3181818181818182	7	0.6774193548387096	21	0.4074074074074074	0.6774193548387096	26	21	6	1	0	0.1111111111111111	27	3	2.2	33	0.09090909090909091	0.3333333333333333	0.7321676187009438	0.9192122968552233	0.6552430041029875	0.9634047849657694	0.6769868979387039	0.9332471095269029	0.8923811389292704	0.9415839946937342	1.0	0.15384615384615385	0.0
1459	None	None	None	None	None	0	0	1.0	2	0.0	0	1.0	0	1	0	1	2	0	0.3333333333333333	1	3	0.2	3	0.4	1.0	0	0	0	0	0	0	0	0	0	0	0
1175	None	None	None	None	None	0.5	2	0.5454545454545454	6	0.5714285714285714	8	0.36363636363636365	0.5714285714285714	12	8	3	0	0	0.36363636363636365	11	4	1.0666666666666667	16	0.0	0.3333333333333333	0.7726581266472519	0.8800809252065442	0.7915063632235523	0.9688766960971706	0.6795395973214348	0.8989996594991789	0.8383287686014187	0.9268431553783456	0	0	0.0
4485	0.09614981808749735	0.01058580596770582	-0.002888551136304509	0.8970436329611996	None	0	0	0.21428571428571427	3	0.8888888888888888	16	0.37037037037037035	0.7222222222222222	14	13	5	1	0	0.16666666666666666	18	3	1.3333333333333333	20	0.07692307692307693	1.0	0.7321676187009438	0.8323612984472158	0.21391945893406666	0.9796074077746135	0.7015586589950921	0.7362240204091174	0.8089676431860559	0.8972427146504447	1.0	0.21428571428571427	0.0
1212	None	None	None	None	None	0	0	0.25	1	1.0	3	0.5555555555555556	0.6666666666666666	3	2	1	3	0	1.0	3	3	0.3333333333333333	5	0.6	0	0.7726581266472519	0.5126805487663927	0.9400452700247868	0.8985770560192502	0.6820922967041656	0.6713919514978368	0.744319527121166	0.7275533535731546	0.6666666666666666	1.0	0.0
2860	0.040813167290509995	0.001911114111679836	-0.00046377254307376764	0.9968127239071961	None	0.25	1	0.4	4	0.6923076923076923	9	0.3409090909090909	0.6923076923076923	12	9	2	0	0	0.36363636363636365	4	11	1.0	15	0.0	0.5	0.3640491181318713	0.9506445372172913	0.2917585715340357	0.9346549604597555	0.6769868979387039	0.9144721523170536	0.8922226779049046	0.9347892976065078	0	0	0.0
4345	0.11404050507880834	0.025909997126576236	0.01721623246139704	0.8813805232204277	None	0	0	0.3333333333333333	6	0.6666666666666666	16	0.4126984126984127	0.6666666666666666	20	16	5	1	0	0.14285714285714285	21	3	1.7333333333333334	26	0.1	0.4	0.7321676187009438	0.9176953529699712	0.6552430041029875	0.9643222225528283	0.6769868979387039	0.9315591032827654	0.8923811389292704	0.9412033770234288	1.0	0.15	0.0
7088	0.11536427656025264	0.02157733794649917	0.020936626379490196	0.9024594141093345	None	0	0	0.2727272727272727	6	0.7333333333333333	22	0.3950617283950617	0.7333333333333333	26	22	5	1	0	0.1111111111111111	27	3	2.1333333333333333	32	0.1	0.4	0.7321676187009438	0.9192122968552233	0.6552430041029875	0.9634047849657694	0.6769868979387039	0.9365361796375187	0.8923811389292704	0.9425670507690472	1.0	0.11538461538461539	0.0
4785	0.11763093500436567	0.02936662147338086	0.02827059992464161	0.8847896325920865	None	0	0	0.3333333333333333	6	0.6666666666666666	16	0.4126984126984127	0.6666666666666666	20	16	5	1	0	0.14285714285714285	21	3	1.7333333333333334	26	0.1	0.4	0.7321676187009438	0.9176953529699712	0.6552430041029875	0.9643222225528283	0.6769868979387039	0.9315591032827654	0.8923811389292704	0.9412033770234288	1.0	0.15	0.0
5925	0.11427236742449592	0.018204345027263074	0.01709248099236466	0.888206749804937	None	0	0	0.3333333333333333	6	0.6666666666666666	16	0.4126984126984127	0.6666666666666666	20	16	5	1	0	0.14285714285714285	21	3	1.7333333333333334	26	0.1	0.4	0.7321676187009438	0.9176953529699712	0.6552430041029875	0.9643222225528283	0.6769868979387039	0.9315591032827654	0.8923811389292704	0.9412033770234288	1.0	0.25	0.0
2424	None	None	None	None	None	0	0	0.25	1	1.0	4	1.0	0.5	3	2	2	3	0	0.16666666666666666	1	6	0.4	6	0.42857142857142855	0	0.8818970855852758	0.5	0.688575981347964	0.8127633869469733	0.5615431294997552	0.5431904009914061	0.7887053793463411	0.6334594221686489	0.3333333333333333	0	0.0
2581	7.0014086915238055e-09	6.913574573066759e-09	-9.480205375480119e-11	0.9999996361498951	None	0	0	1.0	3	0.0	0	0.6666666666666666	0	0	0	3	1	0	0.6666666666666666	2	3	0.26666666666666666	4	0.1	1.0	0	0	0	0	0	0	0	0	0	0	0
3820	0.12522148538698377	0.01829884960456839	0.0132212626711803	0.5205944920704928	None	0	0	0.3333333333333333	6	0.68	17	0.4090909090909091	0.64	20	16	6	1	0	0.13636363636363635	22	3	1.8	27	0.08333333333333333	0.4	0.7068697973637614	0.9182010738858342	0.6552430041029875	0.9643222225528283	0.6769868979387039	0.9315591032827654	0.8923811389292704	0.9413271117887623	1.0	0.15	0.0
4208	0.0889307913452112	0.015955507459406548	0.009726136946112766	0.9376519211880819	None	0	0	0.35294117647058826	6	0.6521739130434783	15	0.4166666666666667	0.6521739130434783	19	15	5	1	0	0.15	20	3	1.6666666666666667	25	0.1	0.4	0.7321676187009438	0.9196550304965049	0.6552430041029875	0.9622671894354377	0.6769868979387039	0.9352906201180186	0.8923811389292704	0.9417206475159886	1.0	0.15789473684210525	0.0
843	None	None	None	None	None	0.3333333333333333	2	0.4	6	0.6	12	0.34375	0.6	17	12	4	1	0	0.25	4	16	1.4666666666666666	22	0.14285714285714285	0.21052631578947367	0.7321676187009438	0.8981426400835835	0.6552430041029875	0.9677064526521704	0.6769868979387039	0.9151540971947302	0.8923811389292704	0.9341151298737275	1.0	0.058823529411764705	0.0
4096	0.03394766303763197	0.014084810667758157	0.01324770197792181	0.9455273362853145	None	0.25	1	0.36363636363636365	4	0.6428571428571429	9	0.3333333333333333	0.42857142857142855	9	6	6	2	0	0.3333333333333333	12	4	1.0666666666666667	16	0.15384615384615385	0.5	0.37512376793254915	0.9675175329872627	0.2917585715340357	0.9275717069720993	0.6288745441270465	0.8779339417548557	0.869308552301653	0.9333300806525472	0.5555555555555556	0	0.0
3377	0.07802521328245796	0.018539447596684404	0.013238925075044056	0.8545584996183097	None	0	0	0.25	3	0.7333333333333333	11	0.5666666666666667	0.6666666666666666	13	10	3	2	0	0.13333333333333333	15	2	1.1333333333333333	17	0.2857142857142857	0	0.5819751682317521	0.9417162531546838	0.6805562801352651	0.9272281566410363	0.6288745441270465	0.869771260269322	0.7887053793463411	0.917490569205861	0.5384615384615384	0	0.0
802	None	None	None	None	None	0	0	0.16666666666666666	2	0.875	14	0.5294117647058824	0.875	16	14	1	2	0	0.11764705882352941	2	17	1.2	18	0.5	0.125	0.38794651227310784	0.8970211581515899	0.42893876068709086	0.9122913018637403	0.674343979326092	0.8502356601655133	0.8777486635619778	0.8890409004564847	0.5625	0.25	0.0
3726	0.08197810754313452	0.02390710895388028	0.014201057341809932	0.9419448119954221	None	0	0	0.35294117647058826	6	0.6521739130434783	15	0.4166666666666667	0.6521739130434783	19	15	5	1	0	0.15	20	3	1.6666666666666667	25	0.1	0.4	0.7321676187009438	0.9207273216652209	0.6552430041029875	0.9622671894354377	0.6769868979387039	0.9352906201180186	0.8923811389292704	0.9419871932810842	1.0	0.15789473684210525	0.0
3775	0.04785271778748838	0.011587983682566727	0.011357523765906367	0.6101046892914022	None	0	0	0.125	1	1.0	9	1.0	0.8888888888888888	9	8	1	1	0	0.09090909090909091	11	1	0.7333333333333333	11	0.2	0	0.2796505811894164	0.9694049804218589	0.2917585715340357	0.9495487486990836	0.6288745441270465	0.8853319201200442	0.869308552301653	0.9432984848020407	1.0	0	0.0
6057	0.12187690161797314	0.028153342669631265	0.01682326414789106	0.8790471489368255	None	0	0	0.16666666666666666	3	0.9166666666666666	22	0.3611111111111111	0.7916666666666666	20	19	5	1	0	0.125	24	3	1.7333333333333334	26	0.07692307692307693	1.0	0.7321676187009438	0.9176953529699712	0.6552430041029875	0.9643222225528283	0.6769868979387039	0.9272600203993856	0.8923811389292704	0.9399825570566686	1.0	0.15	0.0
855	None	None	None	None	None	0	0	0.8	4	0.2	1	0.7777777777777778	0.2	5	1	1	1	0	1.0	3	3	0.4666666666666667	7	0.5	1.0	0.7310872500019215	0.9012823755843815	0.6755501983310881	0.9382640055192963	0.5889102741207266	0.923571220630668	0.7375894669568555	0.9223611793240605	1.0	0.2	0.0
6870	0.12233154256174844	0.038769415305852976	0.03848373979175416	0.8964065839982963	None	0	0	0.2727272727272727	6	0.7333333333333333	22	0.3950617283950617	0.7333333333333333	26	22	5	1	0	0.1111111111111111	27	3	2.1333333333333333	32	0.1	0.4	0.7321676187009438	0.9192122968552233	0.6552430041029875	0.9634047849657694	0.6769868979387039	0.9332471095269029	0.8923811389292704	0.9415839946937342	1.0	0.11538461538461539	0.0
4543	0.10966713876245014	0.02396565926592412	0.022883499037708224	0.8812345280547956	None	0	0	0.3333333333333333	6	0.6666666666666666	16	0.4126984126984127	0.6666666666666666	20	16	5	1	0	0.14285714285714285	21	3	1.7333333333333334	26	0.1	0.4	0.7321676187009438	0.9176953529699712	0.6552430041029875	0.9643222225528283	0.6769868979387039	0.9315591032827654	0.8923811389292704	0.9412033770234288	1.0	0.15	0.0
3344	0.06889657921688964	0.003894258175653154	0.003792397841848792	0.941286035240271	None	0	0	0.35294117647058826	6	0.6521739130434783	15	0.4166666666666667	0.6521739130434783	19	15	5	1	0	0.15	20	3	1.6666666666666667	25	0.1	0.4	0.7321676187009438	0.9196550304965049	0.6552430041029875	0.9623525347000658	0.6769868979387039	0.9335458507040911	0.8923811389292704	0.9412409550907122	1.0	0.10526315789473684	0.0
2610	8.137953712005665e-09	8.05971078248721e-09	3.740501271676355e-09	0.9999994260073286	None	0	0	1.0	1	0	0	1.0	0	0	0	1	1	0	0.5	2	1	0.13333333333333333	2	0.16666666666666666	0	0	0	0	0	0	0	0	0	0	0	0
7203	0.09070030157115974	0.016186133682649064	0.012293270393896693	0.9017765506823071	None	0	0	0.2608695652173913	6	0.75	24	0.39080459770114945	0.6875	26	22	7	1	0	0.10344827586206896	29	3	2.2666666666666666	34	0.07142857142857142	0.4	0.7321676187009438	0.9192122968552233	0.6552430041029875	0.9634047849657694	0.6769868979387039	0.9332471095269029	0.8923811389292704	0.9415839946937342	1.0	0.15384615384615385	0.0
4316	0.12331083117270997	0.0313168732025033	0.019662644091081233	0.8839663249005344	None	0	0	0.3333333333333333	6	0.6666666666666666	16	0.4126984126984127	0.6666666666666666	20	16	5	1	0	0.14285714285714285	21	3	1.7333333333333334	26	0.1	0.4	0.7321676187009438	0.9176953529699712	0.6552430041029875	0.9643222225528283	0.6769868979387039	0.9315591032827654	0.8923811389292704	0.9412033770234288	1.0	0.15	0.0
4073	0.11456896871482314	0.024182565757507966	0.014633638929823046	0.8833761384557893	None	0	0	0.3333333333333333	6	0.6666666666666666	16	0.4126984126984127	0.6666666666666666	20	16	5	1	0	0.14285714285714285	21	3	1.7333333333333334	26	0.1	0.4	0.7321676187009438	0.9176953529699712	0.6552430041029875	0.9643222225528283	0.6769868979387039	0.9315591032827654	0.8923811389292704	0.9412033770234288	1.0	0.15	0.0
5457	0.12494652033891895	0.02688408834343339	0.012563917718357704	0.8837795227942795	None	0	0	0.1875	3	0.9047619047619048	19	0.36507936507936506	0.8571428571428571	19	18	3	1	0	0.14285714285714285	21	3	1.5333333333333334	23	0.1111111111111111	1.0	0.7321676187009438	0.9142602976319063	0.6552430041029875	0.966925942812612	0.6769868979387039	0.9260662111817263	0.8923811389292704	0.9402877792230845	1.0	0.15789473684210525	0.0
795	None	None	None	None	None	0	0	0.5	1	1.0	1	0.75	0	1	0	1	1	0	1.0	2	2	0.2	3	0.2	0	0	0	0	0	0	0	0	0	0	0	0
1534	None	None	None	None	None	1.0	1	0.8	4	0.4	2	0.5833333333333334	0.2	5	1	1	2	0	0.75	3	4	0.4666666666666667	7	1.0	0.6666666666666666	0.7769088243319816	0.9596378903688808	0.7705607728906506	0.9147479185537416	0.6490840773712158	0.8109446925262627	0.927739082161772	0.9115428432936789	0.7	0.4	0.0
3695	0.059075625177942084	0.02256556803916019	-0.020022255684498044	0.6658670349884948	None	0	0	0.125	1	1.0	10	1.0	0.9	10	9	1	1	0	0.08333333333333333	12	1	0.8	12	0.2	0	0.2796505811894164	0.9504121323330439	0.2917585715340357	0.9162825937220873	0.6524403245361496	0.9427716950621777	0.9142031764015206	0.9379603696341292	1.0	0	0.0
5418	0.11000525795041592	0.02270567411772831	0.011675800928341145	0.8825393762163842	None	0	0	0.3333333333333333	6	0.6666666666666666	16	0.4126984126984127	0.6666666666666666	20	16	5	1	0	0.14285714285714285	21	3	1.7333333333333334	26	0.1	0.4	0.7321676187009438	0.9176953529699712	0.6552430041029875	0.9643222225528283	0.6769868979387039	0.9315591032827654	0.8923811389292704	0.9412033770234288	1.0	0.15	0.0
1443	None	None	None	None	None	0	0	0	0	0	0	1.0	0	0	0	0	1	0	1.0	1	1	0.06666666666666667	1	0.25	0	0	0	0	0	0	0	0	0	0	0	0
7113	0.07182457636872612	0.007556667677143229	-0.0034183224304557367	0.9975552625172008	None	0	0	0.21052631578947367	4	0.8076923076923077	21	0.56	0.7692307692307693	24	20	3	1	0	0.08	2	25	1.8666666666666667	28	0.16666666666666666	0	0.7321676187009438	0.9237434961715831	0.6552430041029875	0.961565772811596	0.6769868979387039	0.9394976680359814	0.8923811389292704	0.9436870414088095	1.0	0.125	0.0
2069	None	None	None	None	None	0.25	1	0.36363636363636365	4	0.7142857142857143	10	0.3076923076923077	0.6428571428571429	13	9	2	2	0	0.3076923076923077	13	4	1.0666666666666667	16	0.5	0.3333333333333333	0.7757129685595923	0.9229237314684571	0.7705607728906506	0.94013255113463	0.35126549473341695	0.9053413050088356	0.8970307042848064	0.9240172542363837	0.5769230769230769	0	0.0
1010	None	None	None	None	None	0.5	1	0.42857142857142855	3	0.625	5	0.4166666666666667	0.375	5	3	4	2	0	0.6666666666666666	6	4	0.6666666666666666	10	0.2	0.5	0.5474894687388183	0.8886689167496764	0.2008696040978458	0.7088131080230514	0.7809669552547954	0.8975728528451447	0.9407617997977156	0.8471553160554939	0.6	0.2	0.0
4698	0.11585561300647476	0.019488788675845112	0.01755859300692261	0.8807458537944355	None	0	0	0.3333333333333333	6	0.6666666666666666	16	0.4126984126984127	0.6666666666666666	20	16	5	1	0	0.14285714285714285	21	3	1.7333333333333334	26	0.1	0.4	0.7321676187009438	0.9176953529699712	0.6552430041029875	0.9643713538573522	0.6769868979387039	0.9315591032827654	0.8923811389292704	0.9412297312211902	1.0	0.15	0.0
5162	0.11499698356971984	0.02004093693045894	0.017775272704114005	0.8820598622883505	None	0	0	0.3333333333333333	6	0.6666666666666666	16	0.4126984126984127	0.6666666666666666	20	16	5	1	0	0.14285714285714285	21	3	1.7333333333333334	26	0.1	0.4	0.7321676187009438	0.9176953529699712	0.6552430041029875	0.9643222225528283	0.6769868979387039	0.9315591032827654	0.8923811389292704	0.9412033770234288	1.0	0.15	0.0
7456	0.09824431265118024	0.010555442737674134	0.009169263718319512	0.8973169608119274	None	0	0	0.2608695652173913	6	0.75	24	0.39080459770114945	0.6875	26	22	7	1	0	0.10344827586206896	29	3	2.2666666666666666	34	0.07142857142857142	0.4	0.7321676187009438	0.9192122968552233	0.6552430041029875	0.9634047849657694	0.6502602940172821	0.9338755101652451	0.8923811389292704	0.9417694750005439	1.0	0.15384615384615385	0.0
5958	0.13287899757953617	0.022757295444588262	0.005732971677893	0.7091948515190358	None	0	0	0.16666666666666666	3	0.9166666666666666	22	0.3611111111111111	0.7916666666666666	20	19	5	1	0	0.125	24	3	1.7333333333333334	26	0.07692307692307693	1.0	0.7321676187009438	0.9176953529699712	0.6552430041029875	0.9643222225528283	0.6769868979387039	0.9315591032827654	0.8923811389292704	0.9412033770234288	1.0	0.15	0.0
4379	0.1174716702871709	0.02665020005982647	0.017778069909931225	0.8819781111806924	None	0	0	0.3333333333333333	6	0.6666666666666666	16	0.4126984126984127	0.6666666666666666	20	16	5	1	0	0.14285714285714285	21	3	1.7333333333333334	26	0.1	0.4	0.7321676187009438	0.9176953529699712	0.6552430041029875	0.9643222225528283	0.6769868979387039	0.9315591032827654	0.8923811389292704	0.9412033770234288	1.0	0.15	0.0
15	None	None	None	None	None	0	0	0.125	1	1.0	9	0.55	0.6666666666666666	7	6	3	0	0	0.8	4	5	0.7333333333333333	11	0.0	0	0.7311232090663502	0.9355052656673741	0.19191654499991503	0.9105255096934259	0.40629162304240846	0.804322768290865	0.9017342455727118	0.8943565920894068	0	0	0.0
4029	0.09462500957939741	0.013497850747207447	0.007580785214185306	0.9416488116458748	None	0	0	0.2608695652173913	6	0.75	24	0.39080459770114945	0.75	28	24	5	1	0	0.10344827586206896	29	3	2.2666666666666666	34	0.1	0.4	0.7321676187009438	0.9217353197335331	0.6552430041029875	0.9627387634027442	0.6769868979387039	0.9352222953824472	0.8923811389292704	0.942455908279173	1.0	0.14285714285714285	0.0
6521	0.11058154699051934	0.02556851943335548	0.0201786553626365	0.8806975994637278	None	0	0	0.3333333333333333	6	0.6666666666666666	16	0.4126984126984127	0.6666666666666666	20	16	5	1	0	0.14285714285714285	21	3	1.7333333333333334	26	0.1	0.4	0.7321676187009438	0.9176953529699712	0.6552430041029875	0.9643222225528283	0.6769868979387039	0.9315591032827654	0.8923811389292704	0.9412033770234288	1.0	0.15	0.0
6161	0.14259655291178971	0.0256184599852082	0.011851946839988787	0.7067572791472643	None	0	0	0.16666666666666666	3	0.9166666666666666	22	0.3611111111111111	0.7916666666666666	20	19	5	1	0	0.125	24	3	1.7333333333333334	26	0.07692307692307693	1.0	0.7321676187009438	0.9176953529699712	0.6552430041029875	0.9643222225528283	0.6769868979387039	0.9272600203993856	0.8923811389292704	0.9399825570566686	1.0	0.15	0.0
3549	0.04856976531776502	0.010069309423204411	0.009805603315858712	0.5995680147840994	None	0	0	0.1111111111111111	1	1.0	11	1.0	0.6363636363636364	8	7	4	1	0	0.07692307692307693	13	1	0.8666666666666667	13	0.09090909090909091	0	0.5536456933167464	0.969850524632953	0.2917585715340357	0.9441528684010517	0.6288745441270465	0.8776670198880946	0.8811357967826742	0.9402731259387469	1.0	0	0.0
4942	0.11214195418513052	0.024747002361403377	0.02346951886909217	0.8813351889347818	None	0	0	0.3333333333333333	6	0.6666666666666666	16	0.4126984126984127	0.6666666666666666	20	16	5	1	0	0.14285714285714285	21	3	1.7333333333333334	26	0.1	0.4	0.7321676187009438	0.9176953529699712	0.6552430041029875	0.9643222225528283	0.6769868979387039	0.9315591032827654	0.8923811389292704	0.9412033770234288	1.0	0.15	0.0
3389	0.053117604623388506	0.015291192953695337	-0.005849187037686759	0.5710876704498851	None	0	0	0.2	2	0.8461538461538461	11	0.5357142857142857	0.6923076923076923	11	9	3	2	0	0.14285714285714285	14	2	1.0	15	0.25	0	0.7726581266472519	0.8775421245234365	0.7023758903705101	0.9300812132968131	0.6820922967041656	0.9061348616732414	0.7887053793463411	0.90677469622288	0.5454545454545454	0.2727272727272727	0.0
238	None	None	None	None	None	0	0	0.3333333333333333	2	0.6666666666666666	4	0.4	0.5	4	3	3	2	0	0.8	5	4	0.5333333333333333	8	0.2222222222222222	0.5	0.10307464134941113	0.6417617198205132	0.4230616255438456	0.8020089394867567	0.8459761693089568	0.6991927181703336	0.9545336012742285	0.7194613034041117	0.625	0.5	0.0
2855	0.02899198069325995	0.005792135770906129	-0.005303632721257086	0.7776403048551997	None	0	0	0.3333333333333333	2	0.8333333333333334	5	1.0	0.8333333333333334	5	5	2	0	0	0.125	8	1	0.5333333333333333	8	0.0	0.8571428571428571	0.69171882492664	0.9328723827218321	0.2653728680411867	0.8138107060269584	0.5952575619971118	0.9259202571066558	0.9188749382312711	0.9012116924154446	0	0	0.0
2929	0.0027341999131706837	0.0005269104354709353	0.0005269103621074368	0.9695054604909203	None	0	0	0.25	1	1.0	3	1.0	1.0	4	3	0	1	0	0.2	1	5	0.3333333333333333	5	0.3333333333333333	0	0.8818970855852758	0.5	0.688575981347964	0.6819165169056156	0.5615431294997552	0.7647647791655344	0.7887053793463411	0.6563773867325059	1.0	0	0.0
7185	0.16568786147667552	0.012849250029040875	0.010879773676871	0.8936029618141826	None	0	0	0.2608695652173913	6	0.75	24	0.39080459770114945	0.65625	25	21	8	1	0	0.10344827586206896	29	3	2.2666666666666666	34	0.0625	0.4	0.7321676187009438	0.9166767517376497	0.6552430041029875	0.9686538223390604	0.6769868979387039	0.9296654391875147	0.8923811389292704	0.9428629362562224	1.0	0.16	0.0
2775	0.015062313244084342	0.0005120312900361774	0.0004605639558584187	0.9937739437500187	None	0.3333333333333333	1	0.7777777777777778	7	0.18181818181818182	2	0.5416666666666666	0.18181818181818182	7	2	5	1	0	0.375	3	8	0.8666666666666667	13	0.1111111111111111	0.4	0.18574341512178832	0.9019706579405299	0.8529394572818454	0.9229329603497344	0.35853038424041894	0.7904436513346585	0.9441354274356714	0.8818359978091567	1.0	0.14285714285714285	0.0
1338	None	None	None	None	None	0.3333333333333333	1	0.6666666666666666	6	0.18181818181818182	2	0.5416666666666666	0.09090909090909091	4	1	8	1	0	0.6666666666666666	4	6	0.8666666666666667	13	0.058823529411764705	0	0.37769066099681614	0.9493779647839135	0.7959207374772588	0.849196137853561	0.3439662999233072	0.8575954800259384	0.8945642985829046	0.8958303571959962	1.0	0	0.0
1749	None	None	None	None	None	0.5	1	0.5714285714285714	4	0.375	3	0.47619047619047616	0.125	3	1	6	2	0	0.42857142857142855	7	3	0.6666666666666666	10	0.14285714285714285	0.2857142857142857	0.6312578412620631	0.5733692041009277	0.62115264865231	0.9325727885104463	0.29486575269318044	0.7960793146916939	0.8492373179584194	0.8066143093303181	0.6666666666666666	0.6666666666666666	0.0
4350	0.10722668811618523	0.022271040406456243	0.021957068975702477	0.8829883785120881	None	0	0	0.3333333333333333	6	0.6666666666666666	16	0.4126984126984127	0.6666666666666666	20	16	5	1	0	0.14285714285714285	21	3	1.7333333333333334	26	0.1	0.4	0.7321676187009438	0.9176953529699712	0.6552430041029875	0.9643222225528283	0.6769868979387039	0.9338769241188216	0.8923811389292704	0.941881060762243	1.0	0.15	0.0
1819	None	None	None	None	None	0	0	0.3333333333333333	3	0.6363636363636364	7	0.52	0.2727272727272727	6	3	6	2	0	1.0	5	5	0.8666666666666667	13	0.15384615384615385	0.4	0.6467468148396273	0.8451225048208321	0.9745778450047329	0.9091088748070945	0.6188069138554069	0.8201244404292432	0.8885689064142528	0.8628241016309517	0.5833333333333334	0	0.0
1214	None	None	None	None	None	0	0	0.5	3	0.5	3	0.4	0.16666666666666666	3	1	4	2	0	0.8	5	4	0.5333333333333333	8	0.2	0	0.5758908443441028	0.9228606103591181	0.4928074424679627	0.9184494508916335	0.5321377780736843	0.7767287276888692	0.8560148140119644	0.8859486841497477	0.6666666666666666	0.3333333333333333	0.0
2872	0.00531168196860482	0.0035100884953644658	0.003509446659773013	0.974309196601065	None	0	0	0.25	1	1.0	4	1.0	1.0	5	4	0	1	0	0.16666666666666666	1	6	0.4	6	0.3333333333333333	0	0.8157846484565369	0.5802703916843424	0.7168398731546999	0.6376787390596246	0.9417568294875363	0.8521190757256796	0.7151290632818595	0.7068571510050101	1.0	0	0.0
6551	0.11825098747437694	0.03981410207591024	0.03766915316724777	0.8897473596142529	None	0	0	0.2727272727272727	6	0.7333333333333333	22	0.3950617283950617	0.7	25	21	6	1	0	0.1111111111111111	27	3	2.1333333333333333	32	0.08333333333333333	0.4	0.7321676187009438	0.9166767517376497	0.6552430041029875	0.9654786649282985	0.6769868979387039	0.9296654391875147	0.8923811389292704	0.9410447353859377	1.0	0.16	0.0
5675	0.06748033001594028	0.009957506187798724	-0.004103849532974248	0.997442976334244	None	0	0	0.25	5	0.7407407407407407	20	0.58	0.7037037037037037	24	19	4	1	0	0.08	2	25	1.9333333333333333	29	0.14285714285714285	0	0.7321676187009438	0.9237434961715831	0.6552430041029875	0.961565772811596	0.6769868979387039	0.940689879602354	0.8923811389292704	0.9440608758563153	1.0	0.125	0.0
14	None	None	None	None	None	0	0	0.25	1	1.0	3	1.0	1.0	4	3	0	1	0	0.2	1	5	0.3333333333333333	5	0.3333333333333333	0	0.634353429211197	0.8106927478402273	0.3645360383501111	0.8396942894565046	0.29397197201024994	0.7142376421916418	0.86580805344396	0.7928475643305525	1.0	0.25	0.0
5110	0.1131112646188099	0.026076580598661987	0.019320309135018927	0.8854429390801101	None	0	0	0.3333333333333333	6	0.6666666666666666	16	0.4126984126984127	0.6666666666666666	20	16	5	1	0	0.14285714285714285	21	3	1.7333333333333334	26	0.1	0.4	0.7321676187009438	0.9176953529699712	0.6552430041029875	0.9643222225528283	0.6769868979387039	0.9315591032827654	0.8923811389292704	0.9412033770234288	1.0	0.15	0.0
3874	0.1194162839686964	0.015450944089720494	0.011848269654868711	0.8178115764549256	None	0	0	0.16666666666666666	3	0.9166666666666666	22	0.3611111111111111	0.875	22	21	3	1	0	0.125	24	3	1.7333333333333334	26	0.1111111111111111	1.0	0.7321676187009438	0.9181080269777123	0.6552430041029875	0.9654156046300973	0.6769868979387039	0.9298134388783761	0.8923811389292704	0.9413999448512496	1.0	0.13636363636363635	0.0
4804	0.10461952701067562	0.022632513753101078	0.022407904865617542	0.8817417932284601	None	0	0	0.3333333333333333	6	0.6666666666666666	16	0.4126984126984127	0.6666666666666666	20	16	5	1	0	0.14285714285714285	21	3	1.7333333333333334	26	0.1	0.4	0.7321676187009438	0.9176953529699712	0.6552430041029875	0.9643222225528283	0.6769868979387039	0.9315591032827654	0.8923811389292704	0.9412033770234288	1.0	0.15	0.0
3548	0.11123921234021651	0.03515056241867827	0.019086515380350874	0.8880876877218645	None	0	0	0.3333333333333333	6	0.6666666666666666	16	0.4126984126984127	0.6666666666666666	20	16	5	1	0	0.14285714285714285	21	3	1.7333333333333334	26	0.1	0.4	0.7321676187009438	0.9176953529699712	0.6552430041029875	0.9643222225528283	0.6769868979387039	0.9315591032827654	0.8923811389292704	0.9412033770234288	1.0	0.15	0.0
3023	0.04944402235001035	0.014962093588344645	0.01491254477662114	0.6281486257297321	None	0	0	0.125	1	1.0	9	1.0	0.8888888888888888	9	8	1	1	0	0.09090909090909091	11	1	0.7333333333333333	11	0.2	0	0.2796505811894164	0.9694049804218589	0.2917585715340357	0.9495487486990836	0.6288745441270465	0.8853319201200442	0.869308552301653	0.9432984848020407	1.0	0	0.0
70	None	None	None	None	None	0	0	0	0	0	0	1.0	0	0	0	0	4	0	1.0	1	1	0.06666666666666667	1	1.0	0	0	0	0	0	0	0	0	0	0	0	0
4476	0.1081832336046839	0.02931381606944941	0.024453963813615386	0.883192727986976	None	0	0	0.3333333333333333	6	0.6666666666666666	16	0.4126984126984127	0.6666666666666666	20	16	5	1	0	0.14285714285714285	21	3	1.7333333333333334	26	0.1	0.4	0.7321676187009438	0.9176953529699712	0.6552430041029875	0.9643222225528283	0.6769868979387039	0.9315591032827654	0.8923811389292704	0.9412033770234288	1.0	0.15	0.0
1809	None	None	None	None	None	0	0	0.5	2	0.6666666666666666	2	0.8333333333333334	0.3333333333333333	3	1	1	1	0	0.6666666666666666	3	2	0.3333333333333333	5	0.25	0	0.7874638948760342	0.6085252778410699	0.2119951968401237	0.5695974056892803	0.8820742609317687	0.5687343151945952	0.9522737182157828	0.5824093188204486	1.0	0	0.0
522	None	None	None	None	None	0.3333333333333333	1	0.625	5	0.5	5	0.48	0.5	10	5	1	1	0	1.0	5	5	0.8	12	1.0	0.2857142857142857	0.6429689059459041	0.9281712098251709	0.3112789469825163	0.9706783154895334	0.6616440887312198	0.8663389634011365	0.9313173079951526	0.9335486278252203	1.0	0	0.0
476	None	None	None	None	None	0.5	1	0.8333333333333334	5	0.16666666666666666	1	0.5333333333333333	0	5	0	2	0	0	0.6	3	5	0.5333333333333333	8	0.0	0.6666666666666666	0	0	0	0	0	0	0	0	0	0	0
5369	0.11694150182683992	0.024891316624549124	0.01837006221293082	0.8811201229126363	None	0	0	0.3333333333333333	6	0.6666666666666666	16	0.4126984126984127	0.6666666666666666	20	16	5	1	0	0.14285714285714285	21	3	1.7333333333333334	26	0.1	0.4	0.7321676187009438	0.9176953529699712	0.6552430041029875	0.9643222225528283	0.6769868979387039	0.9315591032827654	0.8923811389292704	0.9412033770234288	1.0	0.15	0.0
1625	None	None	None	None	None	0	0	0.8	4	0.2	1	0.7	0.2	2	1	4	3	0	0.4	2	5	0.4666666666666667	7	0.2727272727272727	0.4	0.8818970855852758	0.5	0.747280446136845	0.6426867637553872	0.5431732130571069	0.5457960796255352	0.8063677085812084	0.563877682464665	0.5	0	0.435913636007929
4803	0.11557916624648193	0.02913568500821138	0.020613590173203487	0.8843328049026594	None	0	0	0.3333333333333333	6	0.6666666666666666	16	0.4126984126984127	0.6666666666666666	20	16	5	1	0	0.14285714285714285	21	3	1.7333333333333334	26	0.1	0.4	0.7321676187009438	0.9176953529699712	0.6552430041029875	0.9643222225528283	0.6769868979387039	0.9315591032827654	0.8923811389292704	0.9412033770234288	1.0	0.15	0.0
6160	0.02652419173953835	0.0013652175565501445	0.0012204631772510018	0.9960101114925817	None	0	0	0.14285714285714285	2	0.9444444444444444	17	0.5263157894736842	0.8888888888888888	18	16	1	1	0	0.10526315789473684	2	19	1.3333333333333333	20	0.25	0	0.7321676187009438	0.9237434961715831	0.6552430041029875	0.9634292071164196	0.6769868979387039	0.9393746416330824	0.8923811389292704	0.9445570040813421	1.0	0.1111111111111111	0.0
6817	0.08572969598832864	0.002723011761667293	0.0009788461669268818	0.9969519126570595	None	0.18181818181818182	2	0.375	9	0.5882352941176471	20	0.3333333333333333	0.5588235294117647	26	19	9	1	0	0.14814814814814814	27	4	2.4	36	0.06666666666666667	0.06060606060606061	0.7321676187009438	0.9192122968552233	0.6552430041029875	0.9634047849657694	0.6769868979387039	0.9316757717865751	0.8923811389292704	0.9411248280719677	1.0	0.11538461538461539	0.0
2704	0.0022351548708944313	0.0005595956258514733	0.0005595350369531695	0.9820343942488223	None	0	0	0.8	4	0.2	1	0.7	0.2	2	1	4	2	0	0.4	2	5	0.4666666666666667	7	0.18181818181818182	0.4	0.9409485427926378	0.6434832037102991	0.7766326785312854	0.7069396978085168	0.42540597348571063	0.7959825217512678	0.9001842545642389	0.7199373839718425	0.75	0	0.0
3683	0.028073368256167665	0.007345668174128198	0.005907786040770984	0.9414629983386665	None	0	0	0.2222222222222222	2	0.8181818181818182	9	0.3611111111111111	0.7272727272727273	10	8	2	0	0	0.4444444444444444	9	4	0.8666666666666667	13	0.0	0.18181818181818182	0.38456224143067474	0.8914521245326643	0.21722523566797505	0.9133786370836828	0.6646136024185056	0.9496486803192186	0.9081508565345302	0.9217316322373367	0	0	0.0
1762	None	None	None	None	None	0	0	0.5	3	0.5	3	0.5333333333333333	0.16666666666666666	2	1	5	0	0	0.6	5	3	0.5333333333333333	8	0.0	0	0.47955139606188374	0.9667151431556521	0.7464037212339814	0.9266248036979733	0.5274602164952826	0.559357376491303	0.9242146449433383	0.8857223834574932	0	0	0.0
4072	0.09367271580039918	0.014124361355546419	0.01315553369293491	0.9415557814549352	None	0	0	0.2608695652173913	6	0.75	24	0.39080459770114945	0.75	28	24	5	1	0	0.10344827586206896	29	3	2.2666666666666666	34	0.1	0.4	0.7321676187009438	0.9217353197335331	0.6552430041029875	0.9627387634027442	0.6769868979387039	0.9352222953824472	0.8923811389292704	0.942455908279173	1.0	0.17857142857142858	0.0
7034	0.0976840957222206	0.016089242381889707	-0.002215767289789177	0.8944057699769602	None	0.09090909090909091	1	0.3333333333333333	8	0.6666666666666666	22	0.4166666666666667	0.6363636363636364	26	21	8	1	0	0.10714285714285714	28	3	2.3333333333333335	35	0.06666666666666667	0.5714285714285714	0.7321676187009438	0.9192122968552233	0.6552430041029875	0.9634047849657694	0.6769868979387039	0.9314980949490926	0.8923811389292704	0.9410733165008666	1.0	0.15384615384615385	0.0
375	None	None	None	None	None	0	0	0.14285714285714285	1	1.0	8	1.0	1.0	9	8	0	0	0	0.1	10	1	0.6666666666666666	10	0.0	0	0.309837300035176	0.9109491504615972	0.6454413108894244	0.8815624404008535	0.551173606948166	0.7865306737451258	0.885634068368825	0.8674858013225403	0	0	0.0
3041	0.03800770771084361	0.0046810349197213665	-0.0038195439354369283	0.9931804045184048	None	0.2	1	0.4166666666666667	5	0.5625	9	0.42857142857142855	0.5625	13	9	4	0	0	0.21428571428571427	3	14	1.2	18	0.0	0.13333333333333333	0.5420279320774168	0.9586837089033174	0.49528013830553075	0.949535216656856	0.3077143949159401	0.9241746991281516	0.8372377308688147	0.945824253057771	0	0	0.0
5010	0.11181781753150172	0.008375561116671074	0.008145617446410815	0.9789992348074159	None	0.1111111111111111	1	0.4	8	0.5925925925925926	16	0.4393939393939394	0.5925925925925926	21	16	7	1	0	0.13636363636363635	22	3	1.9333333333333333	29	0.07692307692307693	0.5714285714285714	0.7321676187009438	0.9146622579151218	0.6552430041029875	0.9657258371889469	0.6769868979387039	0.9300321127902436	0.8923811389292704	0.9408033763404514	1.0	0.19047619047619047	0.0
7290	0.10809260514602873	0.03147980493019364	0.024976105092267303	0.8928456862962355	None	0	0	0.23809523809523808	5	0.7931034482758621	23	0.38271604938271603	0.7586206896551724	25	22	5	1	0	0.1111111111111111	27	3	2.066666666666667	31	0.09090909090909091	0.5	0.7321676187009438	0.9166767517376497	0.6552430041029875	0.9654786649282985	0.6769868979387039	0.9344348748334155	0.8923811389292704	0.9424226141407301	1.0	0.12	0.0
2952	0.018993420980267538	0.0009916671949134284	-0.0007652691513972714	0.9683773778136557	None	0.6666666666666666	2	0.6666666666666666	6	0.2727272727272727	3	0.52	0.2727272727272727	8	3	4	0	0	1.0	5	5	0.8666666666666667	13	0.0	0.5	0.4386695459039932	0.8032035794875384	0.24801943385331943	0.9629919556009516	0.3310627152701887	0.8102438597039356	0.8492166641368792	0.8848294882665975	0	0	0.0
330	None	None	None	None	None	0	0	1.0	4	0.0	0	0.6666666666666666	0	3	0	2	2	0	1.0	3	3	0.4	6	0.4	0.6666666666666666	0	0	0	0	0	0	0	0	0	0	0
7255	0.11507263930273612	0.043820371145591515	0.036836144182437525	0.8936819961883096	None	0	0	0.2727272727272727	6	0.7333333333333333	22	0.3950617283950617	0.7	25	21	6	1	0	0.1111111111111111	27	3	2.1333333333333333	32	0.08333333333333333	0.4	0.7321676187009438	0.9166767517376497	0.6552430041029875	0.9654786649282985	0.6769868979387039	0.927596167205148	0.8923811389292704	0.9404646421409373	1.0	0.12	0.0
5709	0.10962568332193846	0.023139929036582203	0.01775044952225202	0.8816711943684962	None	0	0	0.3333333333333333	6	0.6666666666666666	16	0.4126984126984127	0.6666666666666666	20	16	5	1	0	0.14285714285714285	21	3	1.7333333333333334	26	0.1	0.4	0.7321676187009438	0.9176953529699712	0.6552430041029875	0.9643222225528283	0.6769868979387039	0.9315591032827654	0.8923811389292704	0.9412033770234288	1.0	0.15	0.0
7323	0.1184144871117037	0.04179283257894395	0.04085274809982187	0.8940099999035146	None	0	0	0.23809523809523808	5	0.7931034482758621	23	0.38271604938271603	0.7586206896551724	25	22	5	1	0	0.1111111111111111	27	3	2.066666666666667	31	0.09090909090909091	0.5	0.7321676187009438	0.9166767517376497	0.6552430041029875	0.9654786649282985	0.6769868979387039	0.9296654391875147	0.8923811389292704	0.9410447353859377	1.0	0.12	0.0
5488	0.11735961099262643	0.026600092012475943	0.0177810876015007	0.8809540206418696	None	0	0	0.3333333333333333	6	0.6666666666666666	16	0.4126984126984127	0.6666666666666666	20	16	5	1	0	0.14285714285714285	21	3	1.7333333333333334	26	0.1	0.4	0.7321676187009438	0.9176953529699712	0.6552430041029875	0.9643222225528283	0.6769868979387039	0.9315591032827654	0.8923811389292704	0.9412033770234288	1.0	0.15	0.0
6084	0.11778806054613294	0.028606410892090987	0.028142119632727995	0.8903995124538486	None	0	0	0.2727272727272727	6	0.7333333333333333	22	0.3950617283950617	0.7	25	21	6	1	0	0.1111111111111111	27	3	2.1333333333333333	32	0.08333333333333333	0.4	0.7321676187009438	0.9166767517376497	0.6552430041029875	0.9654786649282985	0.6769868979387039	0.9296654391875147	0.8923811389292704	0.9410447353859377	1.0	0.12	0.0
3939	0.0832724253052441	0.022563671645942373	0.00993953871155813	0.9413350102175979	None	0	0	0.35294117647058826	6	0.6521739130434783	15	0.4166666666666667	0.6521739130434783	19	15	5	1	0	0.15	20	3	1.6666666666666667	25	0.1	0.4	0.7321676187009438	0.9207273216652209	0.6552430041029875	0.9622671894354377	0.6769868979387039	0.9352906201180186	0.8923811389292704	0.9419871932810842	1.0	0.15789473684210525	0.0
7114	0.10091900710682598	0.016076488362690926	0.0033646459908626036	0.9059887480968367	None	0	0	0.30434782608695654	7	0.6875	22	0.26153846153846155	0.6875	26	22	7	1	0	0.19230769230769232	5	26	2.2666666666666666	34	0.07142857142857142	0.06896551724137931	0.7321676187009438	0.9192122968552233	0.6552430041029875	0.9634047849657694	0.6769868979387039	0.9365361796375187	0.8923811389292704	0.9425670507690472	1.0	0.15384615384615385	0.0
7064	0.08516249297007444	0.014988868480675488	0.010230231667265156	0.887271638467503	None	0	0	0.35	7	0.6428571428571429	18	0.4166666666666667	0.6428571428571429	23	18	6	1	0	0.125	24	3	2.0	30	0.09090909090909091	0.3333333333333333	0.7321676187009438	0.9185623088318174	0.6552430041029875	0.9633458458965845	0.6769868979387039	0.9330128544616785	0.8923811389292704	0.9413241041301026	1.0	0.17391304347826086	0.0
5467	0.11196406312321597	0.029308161786478014	0.019344671562494614	0.8876025974760382	None	0	0	0.3333333333333333	6	0.6666666666666666	16	0.4126984126984127	0.6666666666666666	20	16	5	1	0	0.14285714285714285	21	3	1.7333333333333334	26	0.1	0.4	0.7321676187009438	0.9176953529699712	0.6552430041029875	0.9643222225528283	0.6769868979387039	0.9315591032827654	0.8923811389292704	0.9412033770234288	1.0	0.15	0.0
2064	None	None	None	None	None	0.5	1	0.42857142857142855	3	0.625	5	0.625	0.125	2	1	7	4	0	1.0	4	4	0.6666666666666666	10	0.23529411764705882	0	0.7938023746861272	0.5230699901375411	0.8659289223822768	0.7218549533517074	0.3803851314732579	0.6382985991613062	0.8986573454239793	0.6313481466710883	0.5	0	0.2573874829342804
2306	None	None	None	None	None	0.5	1	0.6666666666666666	4	0.3333333333333333	2	0.5	0.16666666666666666	4	1	3	4	0	1.0	4	4	0.5333333333333333	8	0.5714285714285714	0.5	0.5461751389781995	0.9309827203073122	0.6354927134167646	0.6912795616881655	0.28372671744972394	0.8989174247688084	0.8923811389292704	0.8658107387564143	0.25	0.25	0.0
5492	0.06866586862922704	0.0063520185978572395	-0.0015960027678292577	0.9966874218524279	None	0	0	0.26666666666666666	4	0.7	14	0.5789473684210527	0.7	18	14	3	1	0	0.10526315789473684	2	19	1.4666666666666666	22	0.16666666666666666	0	0.7321676187009438	0.9237434961715831	0.6552430041029875	0.9623427680777421	0.6769868979387039	0.9393746416330824	0.8923811389292704	0.9440238737426009	1.0	0.16666666666666666	0.0
7245	0.11732563595418603	0.02555158639600922	0.02406104205873748	0.8961084221811233	None	0	0	0.2727272727272727	6	0.7333333333333333	22	0.3950617283950617	0.7333333333333333	26	22	5	1	0	0.1111111111111111	27	3	2.1333333333333333	32	0.1	0.4	0.7321676187009438	0.9192122968552233	0.6552430041029875	0.9634047849657694	0.6769868979387039	0.9365361796375187	0.8923811389292704	0.9425670507690472	1.0	0.11538461538461539	0.0
342	None	None	None	None	None	0	0	0.5	1	1.0	1	0.75	0	0	0	2	1	0	1.0	2	2	0.2	3	0.125	0	0	0	0	0	0	0	0	0	0	0	0
7308	0.12386298371307447	0.038987014582908215	0.037599083631094016	0.8951830740981961	None	0	0	0.23809523809523808	5	0.7931034482758621	23	0.38271604938271603	0.7586206896551724	25	22	5	1	0	0.1111111111111111	27	3	2.066666666666667	31	0.09090909090909091	0.5	0.7321676187009438	0.9166767517376497	0.6552430041029875	0.9654786649282985	0.6769868979387039	0.9329498773501068	0.8923811389292704	0.9419872140823167	1.0	0.12	0.0
2223	None	None	None	None	None	0	0	0.5	2	0.3333333333333333	1	0.625	0	0	0	4	1	0	0.5	2	4	0.3333333333333333	5	0.08333333333333333	0	0	0	0	0	0	0	0	0	0	0	0
2423	None	None	None	None	None	1.0	1	0.8	4	0.4	2	0.4666666666666667	0	0	0	6	0	0	0.6	5	3	0.4666666666666667	7	0.0	1.0	0	0	0	0	0	0	0	0	0	0	0
7305	0.10240972224397135	0.020606180403930835	-0.004856542428242287	0.8830999947303868	None	0	0	0.15789473684210525	3	0.9230769230769231	24	0.358974358974359	0.8076923076923077	22	21	5	1	0	0.11538461538461539	26	3	1.8666666666666667	28	0.07692307692307693	1.0	0.7321676187009438	0.9019970114063691	0.6552430041029875	0.9716587375473372	0.6769868979387039	0.9085545873573668	0.8923811389292704	0.9360442085633576	1.0	0.18181818181818182	0.0
6056	0.10897557229489246	0.021257355859828613	0.016299651065909318	0.8871105519379505	None	0	0	0.3181818181818182	7	0.6774193548387096	21	0.4074074074074074	0.6774193548387096	26	21	6	1	0	0.1111111111111111	27	3	2.2	33	0.09090909090909091	0.3333333333333333	0.7321676187009438	0.9192122968552233	0.6552430041029875	0.9634047849657694	0.6769868979387039	0.9323671611343448	0.8923811389292704	0.941326056734558	1.0	0.15384615384615385	0.0
5754	0.11843379022849089	0.030719576758543008	0.01931764319862071	0.885158217837615	None	0	0	0.3333333333333333	6	0.6666666666666666	16	0.4126984126984127	0.6666666666666666	20	16	5	1	0	0.14285714285714285	21	3	1.7333333333333334	26	0.1	0.4	0.7321676187009438	0.9176953529699712	0.6552430041029875	0.9643222225528283	0.6769868979387039	0.9315591032827654	0.8923811389292704	0.9412033770234288	1.0	0.25	0.0
6022	0.10771918595638995	0.026494663505737773	0.022193068974618136	0.8955597202040774	None	0	0	0.3181818181818182	7	0.6774193548387096	21	0.4074074074074074	0.6774193548387096	26	21	6	1	0	0.1111111111111111	27	3	2.2	33	0.09090909090909091	0.3333333333333333	0.7321676187009438	0.9192122968552233	0.6552430041029875	0.9634047849657694	0.6769868979387039	0.9323671611343448	0.8923811389292704	0.941326056734558	1.0	0.15384615384615385	0.0
7369	0.10149688490155284	0.014310577278615018	0.0030615383741622506	0.9084847557205826	None	0	0	0.30434782608695654	7	0.6875	22	0.26153846153846155	0.6875	26	22	7	1	0	0.19230769230769232	5	26	2.2666666666666666	34	0.07142857142857142	0.06896551724137931	0.7321676187009438	0.9192122968552233	0.6552430041029875	0.9634047849657694	0.6769868979387039	0.9375060371528242	0.8923811389292704	0.942862900335324	1.0	0.15384615384615385	0.0
4911	0.1106295431580092	0.02803262227616988	0.021927448986875656	0.8839351818897522	None	0	0	0.3333333333333333	6	0.6666666666666666	16	0.4126984126984127	0.6666666666666666	20	16	5	1	0	0.14285714285714285	21	3	1.7333333333333334	26	0.1	0.4	0.7321676187009438	0.9176953529699712	0.6552430041029875	0.9643222225528283	0.6769868979387039	0.9315591032827654	0.8923811389292704	0.9412033770234288	1.0	0.15	0.0
5774	0.11150671357569883	0.023889848306940256	0.021444703528869666	0.8805918524869385	None	0	0	0.3333333333333333	6	0.6666666666666666	16	0.4126984126984127	0.6666666666666666	20	16	5	1	0	0.14285714285714285	21	3	1.7333333333333334	26	0.1	0.4	0.7321676187009438	0.9176953529699712	0.6552430041029875	0.9643222225528283	0.6769868979387039	0.9315591032827654	0.8923811389292704	0.9412033770234288	1.0	0.15	0.0
6351	0.11982174555661756	0.044194230625336804	0.043880724021982724	0.8902828329662251	None	0	0	0.2727272727272727	6	0.7333333333333333	22	0.3950617283950617	0.7	25	21	6	1	0	0.1111111111111111	27	3	2.1333333333333333	32	0.08333333333333333	0.4	0.7321676187009438	0.9166767517376497	0.6552430041029875	0.9654786649282985	0.6769868979387039	0.9296654391875147	0.8923811389292704	0.9410447353859377	1.0	0.12	0.0
7526	0.11558701501594221	0.03460845380833769	0.03202478297449877	0.8940317062360316	None	0	0	0.23809523809523808	5	0.7931034482758621	23	0.38271604938271603	0.7586206896551724	25	22	5	1	0	0.1111111111111111	27	3	2.066666666666667	31	0.09090909090909091	0.5	0.7321676187009438	0.9166767517376497	0.6552430041029875	0.9654786649282985	0.6769868979387039	0.9344348748334155	0.8923811389292704	0.9424226141407301	1.0	0.12	0.0
5164	0.11042058536546137	0.02372632201597089	0.01931700054203867	0.8844019265868461	None	0	0	0.3333333333333333	6	0.6666666666666666	16	0.4126984126984127	0.6666666666666666	20	16	5	1	0	0.14285714285714285	21	3	1.7333333333333334	26	0.1	0.4	0.7321676187009438	0.9176953529699712	0.6552430041029875	0.9643222225528283	0.6769868979387039	0.9315591032827654	0.8923811389292704	0.9412033770234288	1.0	0.15	0.0
1674	None	None	None	None	None	0.3333333333333333	1	0.5	4	0.7	7	0.375	0.6	8	6	3	1	0	0.5	8	4	0.8	12	0.125	0.75	0.7555828153447963	0.9397385855984697	0.24213777145501708	0.965423723320983	0.6325072806108778	0.9129349431240148	0.9469260817168886	0.9431480460990299	1.0	0.5	0.0
6042	0.11093933837724028	0.02394538082474909	0.023806320637675325	0.8824215910398111	None	0	0	0.3333333333333333	6	0.6666666666666666	16	0.4126984126984127	0.6666666666666666	20	16	5	1	0	0.14285714285714285	21	3	1.7333333333333334	26	0.1	0.4	0.7321676187009438	0.9176953529699712	0.6552430041029875	0.9643222225528283	0.6769868979387039	0.9315591032827654	0.8923811389292704	0.9412033770234288	1.0	0.15	0.0
3130	0.05295216949538967	0.0024725804718875506	-0.002463915288481163	0.9955297064108368	None	0	0	0.23076923076923078	3	0.7647058823529411	13	0.37254901960784315	0.7647058823529411	16	13	2	0	0	0.17647058823529413	3	17	1.2666666666666666	19	0.0	0.11764705882352941	0.38456224143067474	0.9536003229466117	0.2917585715340357	0.9607985383089886	0.6769868979387039	0.9222904351183638	0.8922226779049046	0.9477785836064845	0	0	0.0
2324	None	None	None	None	None	0.5	1	0.8571428571428571	6	0.125	1	0.625	0	4	0	5	2	0	1.0	4	4	0.6666666666666666	10	0.2	0.6666666666666666	0	0	0	0	0	0	0	0	0	0	0
1287	None	None	None	None	None	1.0	1	1.0	4	0.0	0	0.5	0	2	0	3	4	0	0.75	3	4	0.4	6	0.5	1.0	0	0	0	0	0	0	0	0	0	0	0
3214	0.05106327958799851	0.0016388278954287561	0.0004299324333002604	0.9965844788185981	None	0	0	0.2	2	0.8333333333333334	10	0.3888888888888889	0.8333333333333334	12	10	1	1	0	0.25	3	12	0.9333333333333333	14	0.25	0	0.5573266816494516	0.9493229875591482	0.2917585715340357	0.9673959558415784	0.6769868979387039	0.9145092605002708	0.8923811389292704	0.9476884813620937	1.0	0.16666666666666666	0.0
1877	None	None	None	None	None	0	0	0.375	3	0.5555555555555556	5	0.4583333333333333	0.1111111111111111	3	1	7	2	0	0.6666666666666666	4	6	0.7333333333333333	11	0.125	0.2857142857142857	0.8164315290622429	0.5	0.4928074424679627	0.9161329466311001	0.5556940214766009	0.600210010784869	0.8176902601394411	0.7175665925597134	0.6666666666666666	0	0.0
4929	0.0999572101655074	0.017059338798430468	0.013176421814279188	0.9459515314689113	None	0.09090909090909091	1	0.32	8	0.6857142857142857	24	0.4111111111111111	0.6571428571428571	28	23	8	1	0	0.1	30	3	2.466666666666667	37	0.06666666666666667	0.5714285714285714	0.7321676187009438	0.9217353197335331	0.6552430041029875	0.9627387634027442	0.6769868979387039	0.9352222953824472	0.8923811389292704	0.942455908279173	1.0	0.14285714285714285	0.0
1999	None	None	None	None	None	0.25	1	0.4	4	0.5833333333333334	7	0.5	0.16666666666666666	4	2	9	2	0	0.5714285714285714	4	7	0.9333333333333333	14	0.1	0.4444444444444444	0.7749716356364845	0.6933255596868343	0.6963134180041664	0.8629110068278291	0.578883581003349	0.7745086034463734	0.8018108295588849	0.7852364099959366	0.625	0	0.0
835	None	None	None	None	None	0.5	1	0.8333333333333334	5	0.16666666666666666	1	0.6666666666666666	0.16666666666666666	5	1	2	1	0	0.75	3	4	0.5333333333333333	8	0.25	1.0	0.7321676187009438	0.9052704899425938	0.6552430041029875	0.9332332132886214	0.3500882502735165	0.9661620357663608	0.8923811389292704	0.9398456514343273	1.0	0	0.0
736	None	None	None	None	None	0	0	0.5	3	0.5	3	0.6666666666666666	0	2	0	5	2	0	0.75	3	4	0.5333333333333333	8	0.16666666666666666	0	0	0	0	0	0	0	0	0	0	0	0
5119	0.11741181002407042	0.025973384424777014	0.016254103327796702	0.8825275590276063	None	0	0	0.3333333333333333	6	0.6666666666666666	16	0.4126984126984127	0.6666666666666666	20	16	5	1	0	0.14285714285714285	21	3	1.7333333333333334	26	0.1	0.4	0.7321676187009438	0.9176953529699712	0.6552430041029875	0.9643222225528283	0.6769868979387039	0.9315591032827654	0.8923811389292704	0.9412033770234288	1.0	0.15	0.0
7270	0.11243254607558183	0.04677411515633784	0.033480731323051946	0.8907266447374089	None	0	0	0.23809523809523808	5	0.7931034482758621	23	0.38271604938271603	0.7586206896551724	25	22	5	1	0	0.1111111111111111	27	3	2.066666666666667	31	0.09090909090909091	0.5	0.7321676187009438	0.9166767517376497	0.6552430041029875	0.9654786649282985	0.6769868979387039	0.9331083993630508	0.8923811389292704	0.9420334089609378	1.0	0.12	0.0
3418	0.04681328125365804	0.007263213392788648	0.007129479838049885	0.7303399967520388	None	0	0	0.2	2	0.8333333333333334	10	0.42424242424242425	0.6666666666666666	10	8	3	1	0	0.2727272727272727	11	3	0.9333333333333333	14	0.125	0	0.5334212964295946	0.9438600050981123	0.30400304345191576	0.8882300525053117	0.5952088368134009	0.9288727396062046	0.8811357967826742	0.9233061609453243	1.0	0	0.0
521	None	None	None	None	None	0	0	0.375	3	0.5555555555555556	5	0.4583333333333333	0.3333333333333333	4	3	6	3	0	0.6666666666666666	6	4	0.7333333333333333	11	0.2	0.4	0.3881238796583741	0.9118995911270389	0.7732318867526636	0.9328382062037355	0.5340918694505628	0.8260455252807826	0.9084601101363775	0.8980135688945329	0.5	0.5	0.0
1768	None	None	None	None	None	0	0	0.375	6	0.5238095238095238	11	0.32857142857142857	0.5238095238095238	15	11	7	0	0	0.7	7	10	1.5333333333333334	23	0.0	0.11764705882352941	0.524375689143785	0.8602731004530401	0.43855543618240234	0.9385184368518477	0.6161065078288006	0.8844984747071547	0.8228347924626036	0.8996150002119294	0	0	0.0
2875	0.05144148907239198	0.0008671649583478705	0.0008433922236063355	0.9969542162746259	None	0.2	1	0.25	3	0.8125	13	0.4	0.75	13	12	4	1	0	0.2	15	3	1.2	18	0.09090909090909091	0.6666666666666666	0.7321676187009438	0.9172602225275182	0.6552430041029875	0.9585073356115846	0.6769868979387039	0.9295425918378518	0.8910354062938217	0.9375211868736597	1.0	0	0.0
6146	0.10972280171467033	0.024778560890405244	0.023703229591163638	0.8837543690115907	None	0	0	0.3333333333333333	6	0.6666666666666666	16	0.4126984126984127	0.6666666666666666	20	16	5	1	0	0.14285714285714285	21	3	1.7333333333333334	26	0.1	0.4	0.7321676187009438	0.9176953529699712	0.6552430041029875	0.9643222225528283	0.6769868979387039	0.9315591032827654	0.8923811389292704	0.9412033770234288	1.0	0.15	0.0
1743	None	None	None	None	None	0	0	0.4	4	0.5833333333333334	7	0.3888888888888889	0.3333333333333333	6	4	7	2	0	0.4444444444444444	9	4	0.9333333333333333	14	0.125	0	0.703965186106527	0.7970417889464528	0.6473670856747733	0.9139179306314893	0.30322396626753645	0.9446501120788765	0.8406042027441387	0.8992720430189302	0.5833333333333334	0.3333333333333333	0.0
1252	None	None	None	None	None	0	0	0.6666666666666666	2	0.5	1	0.6666666666666666	0	2	0	1	0	0	0.6666666666666666	3	2	0.26666666666666666	4	0.0	0.6666666666666666	0	0	0	0	0	0	0	0	0	0	0
2284	None	None	None	None	None	0	0	0.75	3	0.5	2	0.75	0	2	0	3	3	0	0.5	2	4	0.4	6	0.375	0.5	0	0	0	0	0	0	0	0	0	0	0
3830	0.07949551512602633	0.021049582890441464	0.006222762296670755	0.9420039065518038	None	0	0	0.35294117647058826	6	0.6521739130434783	15	0.4166666666666667	0.6521739130434783	19	15	5	1	0	0.15	20	3	1.6666666666666667	25	0.1	0.4	0.7321676187009438	0.9207273216652209	0.6552430041029875	0.9622671894354377	0.6769868979387039	0.9352906201180186	0.8923811389292704	0.9419871932810842	1.0	0.15789473684210525	0.0
7033	0.11055739236918144	0.019025463531798438	0.019016059405450897	0.8861359472658776	None	0	0	0.2857142857142857	6	0.7241379310344828	21	0.3974358974358974	0.7241379310344828	25	21	5	1	0	0.11538461538461539	26	3	2.066666666666667	31	0.1	0.4	0.7321676187009438	0.9166767517376497	0.6552430041029875	0.9654786649282985	0.6769868979387039	0.9296654391875147	0.8923811389292704	0.9410447353859377	1.0	0.12	0.0
7435	0.12622223726966364	0.047108575413483775	0.04686340070845392	0.8952500304709412	None	0	0	0.2727272727272727	6	0.7333333333333333	22	0.3950617283950617	0.7333333333333333	26	22	5	1	0	0.1111111111111111	27	3	2.1333333333333333	32	0.1	0.4	0.7321676187009438	0.9192122968552233	0.6552430041029875	0.9634047849657694	0.6769868979387039	0.9332471095269029	0.8923811389292704	0.9415839946937342	1.0	0.15384615384615385	0.0
4971	0.06107045466316527	0.009239930049218158	0.00564953858793978	0.9789261642535381	None	0	0	0.42857142857142855	6	0.5555555555555556	10	0.4444444444444444	0.5555555555555556	14	10	5	1	0	0.2	15	3	1.3333333333333333	20	0.1	0.4	0.5420279320774168	0.9455560967149589	0.6552430041029875	0.9248583534132195	0.5207596090001025	0.9406549280464354	0.8155477586594077	0.937576609670929	1.0	0.14285714285714285	0.0
3844	0.003420344759867671	0.0012996963728883174	0.0012994899838403079	0.9413039741722361	None	0	0	0.2	1	1.0	5	1.0	0.2	1	1	5	1	0	0.14285714285714285	1	7	0.4666666666666667	7	0.07142857142857142	0	0.8818970855852758	0.5	1.0	0.5	0.5248032966144585	0.5	0.8828924347255922	0.5	1.0	0	0.0
6290	0.11456530126654259	0.02455533258342218	0.01613572658618685	0.8828584964494341	None	0	0	0.3333333333333333	6	0.6666666666666666	16	0.4126984126984127	0.6666666666666666	20	16	5	1	0	0.14285714285714285	21	3	1.7333333333333334	26	0.1	0.4	0.7321676187009438	0.9176953529699712	0.6552430041029875	0.9643222225528283	0.6769868979387039	0.9315591032827654	0.8923811389292704	0.9412033770234288	1.0	0.15	0.0
3282	0.005397187332960612	0.004781956048411966	0.004781846033806474	0.9673309758380151	None	0	0	0.25	1	1.0	4	1.0	1.0	5	4	0	1	0	0.16666666666666666	1	6	0.4	6	0.3333333333333333	0	0.8157846484565369	0.5802703916843424	0.7168398731546999	0.6376787390596246	0.9417568294875363	0.8521190757256796	0.7151290632818595	0.7068571510050101	1.0	0	0.0
5715	0.1171268606247504	0.025631471460538426	0.013501409850532105	0.8865757655946922	None	0	0	0.3333333333333333	6	0.6666666666666666	16	0.4126984126984127	0.6666666666666666	20	16	5	1	0	0.14285714285714285	21	3	1.7333333333333334	26	0.1	0.4	0.7321676187009438	0.9176953529699712	0.6552430041029875	0.9643222225528283	0.6769868979387039	0.9315591032827654	0.8923811389292704	0.9412033770234288	1.0	0.15	0.0
3618	None	None	None	None	None	0	0	0.23529411764705882	4	0.7391304347826086	17	0.46296296296296297	0.6086956521739131	18	14	6	1	0	0.16666666666666666	18	3	1.6666666666666667	25	0.08333333333333333	0.17391304347826086	0.7321676187009438	0.9037838084934903	0.6460230274984411	0.9295673704487802	0.6426320926042411	0.9299267754739163	0.8917101091816745	0.9219067234382543	1.0	0	0.0
6150	0.11582621021465937	0.027667891595195872	0.022226356143390653	0.8845444985107132	None	0	0	0.3333333333333333	6	0.6666666666666666	16	0.4126984126984127	0.6666666666666666	20	16	5	1	0	0.14285714285714285	21	3	1.7333333333333334	26	0.1	0.4	0.7321676187009438	0.9176953529699712	0.6552430041029875	0.9643222225528283	0.6769868979387039	0.9315591032827654	0.8923811389292704	0.9412033770234288	1.0	0.15	0.0
344	None	None	None	None	None	0.5	1	0.7142857142857143	5	0.375	3	0.6666666666666666	0.25	4	2	5	1	0	0.6	5	3	0.6666666666666666	10	0.08333333333333333	0.8571428571428571	0.6682961472119378	0.7017434009759755	0.4455422994925328	0.8883337310792471	0.2524748680438794	0.8203577878135717	0.8955733505587417	0.8149860772287435	1.0	0.25	0.0
3134	0.02103268524534306	0.0025721133958760086	0.0025039111971557055	0.9618277454233711	None	0	0	0.16666666666666666	1	1.0	6	1.0	1.0	7	6	0	1	0	0.125	1	8	0.5333333333333333	8	0.3333333333333333	0	0.8818970855852758	0.9737101084488581	0.8529394572818454	0.714177683263029	0.35853038424041894	0.7528111695795561	0.9441354274356714	0.8676628992644899	1.0	0	0.0
828	None	None	None	None	None	0	0	0.5	1	1.0	1	1.0	0	0	0	2	3	0	0.3333333333333333	1	3	0.2	3	0.375	0	0	0	0	0	0	0	0	0	0	0	0
2254	None	None	None	None	None	0.6666666666666666	2	0.6666666666666666	6	0.2727272727272727	3	0.4642857142857143	0.18181818181818182	3	2	9	2	0	0.5714285714285714	4	7	0.8666666666666667	13	0.09523809523809523	0.2	0.5420279320774168	0.698713016868181	0.3614408618146202	0.8561766920384686	0.28593543172518304	0.6010503229494026	0.8146429298316769	0.7333404219721081	0.6666666666666666	0.6666666666666666	0.0
5548	0.11147732950558538	0.020114909503846288	0.01886062192057976	0.8826806581306625	None	0	0	0.3333333333333333	6	0.6666666666666666	16	0.4126984126984127	0.6666666666666666	20	16	5	1	0	0.14285714285714285	21	3	1.7333333333333334	26	0.1	0.4	0.7321676187009438	0.9176953529699712	0.6552430041029875	0.9643222225528283	0.6769868979387039	0.9315591032827654	0.8923811389292704	0.9412033770234288	1.0	0.15	0.0
6433	0.1616664757882647	0.013274400759892413	0.004124354426216172	0.9805787333850164	None	0	0	0.2608695652173913	6	0.75	24	0.39080459770114945	0.65625	25	21	8	1	0	0.10344827586206896	29	3	2.2666666666666666	34	0.0625	0.4	0.7321676187009438	0.9166767517376497	0.6552430041029875	0.9655447171144951	0.6769868979387039	0.9331083993630508	0.8923811389292704	0.9420695045195707	1.0	0.12	0.0
1159	None	None	None	None	None	0	0	0.75	3	0.0	0	0.5555555555555556	0	2	0	2	2	0	1.0	3	3	0.3333333333333333	5	0.3333333333333333	1.0	0	0	0	0	0	0	0	0	0	0	0
4521	0.11368573319306824	0.03383854909626162	0.0206536026327323	0.8870084168133874	None	0	0	0.3333333333333333	6	0.6666666666666666	16	0.4126984126984127	0.6666666666666666	20	16	5	1	0	0.14285714285714285	21	3	1.7333333333333334	26	0.1	0.4	0.7321676187009438	0.9176953529699712	0.6552430041029875	0.9643222225528283	0.6769868979387039	0.9315591032827654	0.8923811389292704	0.9412033770234288	1.0	0.15	0.0
1983	None	None	None	None	None	0.3333333333333333	1	0.375	3	0.7	7	0.5	0.5	7	5	4	2	0	0.375	8	3	0.8	12	0.2	0	0.8164315290622429	0.9735721210786928	0.7705607728906506	0.8411863143858729	0.35853038424041894	0.7475461634647012	0.9441354274356714	0.8928064603465241	0.6428571428571428	0	0.0
3805	0.08102324116692534	0.02291871171079549	0.006996323150260274	0.9420253065882098	None	0	0	0.35294117647058826	6	0.6521739130434783	15	0.4166666666666667	0.6521739130434783	19	15	5	1	0	0.15	20	3	1.6666666666666667	25	0.1	0.4	0.7321676187009438	0.9207273216652209	0.6552430041029875	0.9622671894354377	0.6769868979387039	0.9352906201180186	0.8923811389292704	0.9419871932810842	1.0	0.15789473684210525	0.0
1917	None	None	None	None	None	0	0	0.75	3	0.25	1	0.6666666666666666	0	0	0	5	0	0	1.0	3	3	0.4	6	0.0	0	0	0	0	0	0	0	0	0	0	0	0
2686	0.006869180653102683	0.0005576658104011055	0.0005575375959753636	0.9392313146295348	None	0	0	0.3333333333333333	2	0.7142857142857143	5	0.6	0.2857142857142857	4	2	4	5	0	0.6	3	5	0.6	9	0.5	0	0.8818970855852758	0.8121921790508095	0.8024857234932139	0.7969302408792968	0.5448538896762438	0.7574933225809756	0.8464362635946026	0.7897645792452674	0.25	0	0.0
4953	0.1040956393842647	0.022576696075801813	0.018266226612020226	0.8801488414453024	None	0	0	0.3333333333333333	6	0.6666666666666666	16	0.4126984126984127	0.6666666666666666	20	16	5	1	0	0.14285714285714285	21	3	1.7333333333333334	26	0.1	0.4	0.7321676187009438	0.9176953529699712	0.6552430041029875	0.9643222225528283	0.6769868979387039	0.9315591032827654	0.8923811389292704	0.9412033770234288	1.0	0.15	0.0
6303	0.10618784408194133	0.018161396599802353	0.017989900051063053	0.8763204127719587	None	0	0	0.3333333333333333	6	0.6666666666666666	16	0.4126984126984127	0.6666666666666666	20	16	5	1	0	0.14285714285714285	21	3	1.7333333333333334	26	0.1	0.4	0.7321676187009438	0.9176953529699712	0.6552430041029875	0.9643222225528283	0.6769868979387039	0.9315591032827654	0.8923811389292704	0.9412033770234288	1.0	0.15	0.0
315	None	None	None	None	None	0	0	1.0	2	0.0	0	1.0	0	2	0	0	0	0	0.3333333333333333	3	1	0.2	3	0.0	1.0	0	0	0	0	0	0	0	0	0	0	0
3696	0.09958723415849113	0.02199039513509105	0.021419338787166356	0.8852003706616769	None	0	0	0.3333333333333333	6	0.6666666666666666	16	0.4126984126984127	0.6666666666666666	20	16	5	1	0	0.14285714285714285	21	3	1.7333333333333334	26	0.1	0.4	0.7321676187009438	0.9176953529699712	0.6552430041029875	0.9643222225528283	0.6769868979387039	0.9315591032827654	0.8923811389292704	0.9412033770234288	1.0	0.15	0.0
1411	None	None	None	None	None	0.3333333333333333	1	0.375	3	0.7	7	0.3333333333333333	0.7	10	7	1	0	0	0.4444444444444444	9	4	0.8	12	0.0	0.6666666666666666	0.5330260303063825	0.8784160697110508	0.5701243885266565	0.9478231508246759	0.6056820349129561	0.9067199330275003	0.8171322497844425	0.9155802979291958	0	0	0.0
2128	None	None	None	None	None	0.3333333333333333	1	0.5	4	0.6666666666666666	6	0.4583333333333333	0.2222222222222222	5	2	5	3	0	0.375	8	3	0.7333333333333333	11	0.2727272727272727	0.6666666666666666	0.8818970855852758	0.8988160109266862	0.688575981347964	0.7909157752866547	0.560143354275281	0.8740307977493573	0.8664334322731083	0.8602326276358705	0.4	0.2	0.0
3470	None	None	None	None	None	0	0	0.3333333333333333	3	0.6363636363636364	7	0.4642857142857143	0.5454545454545454	9	6	3	0	0	0.5714285714285714	4	7	0.8666666666666667	13	0.0	0.5454545454545454	0.38456224143067474	0.9126281085396487	0.2917585715340357	0.8770871906598044	0.5498593958907401	0.9127692768346495	0.8922226779049046	0.902007997552396	0	0	0.0
6861	0.11797146293313451	0.03294273866234916	0.03288183191792478	0.8919685442278996	None	0	0	0.2727272727272727	6	0.7333333333333333	22	0.3950617283950617	0.7	25	21	6	1	0	0.1111111111111111	27	3	2.1333333333333333	32	0.08333333333333333	0.4	0.7321676187009438	0.9166767517376497	0.6552430041029875	0.9654786649282985	0.6769868979387039	0.9296654391875147	0.8923811389292704	0.9410447353859377	1.0	0.12	0.0
1800	None	None	None	None	None	1.0	2	0.8333333333333334	5	0.14285714285714285	1	0.5625	0	3	0	5	2	0	1.0	4	4	0.6	9	0.18181818181818182	0.8	0	0	0	0	0	0	0	0	0	0	0
6910	0.11551612891358505	0.03977649265088451	0.027510802506609474	0.8949276491917789	None	0	0	0.23809523809523808	5	0.7931034482758621	23	0.38271604938271603	0.7586206896551724	25	22	5	1	0	0.1111111111111111	27	3	2.066666666666667	31	0.09090909090909091	0.5	0.7321676187009438	0.9166767517376497	0.6552430041029875	0.9654786649282985	0.6769868979387039	0.9331083993630508	0.8923811389292704	0.9420334089609378	1.0	0.12	0.0
1616	None	None	None	None	None	0	0	0.75	3	0.0	0	0.5555555555555556	0	2	0	2	2	0	1.0	3	3	0.3333333333333333	5	0.3333333333333333	1.0	0	0	0	0	0	0	0	0	0	0	0
7312	0.10615411031073417	0.03774347435034663	0.03529263124489123	0.8974210162027146	None	0	0	0.2608695652173913	6	0.75	24	0.39080459770114945	0.6875	26	22	7	1	0	0.10344827586206896	29	3	2.2666666666666666	34	0.07142857142857142	0.4	0.7321676187009438	0.9192122968552233	0.6552430041029875	0.9634047849657694	0.6769868979387039	0.9304931829657609	0.8923811389292704	0.9407834992911809	1.0	0.15384615384615385	0.0
1767	None	None	None	None	None	0	0	0.6666666666666666	2	0.5	1	1.0	0	1	0	2	0	0	1.0	2	2	0.26666666666666666	4	0.0	0	0	0	0	0	0	0	0	0	0	0	0
7420	0.09701185724730144	0.03691057687117104	0.03648698455910334	0.8997407451856166	None	0	0	0.2608695652173913	6	0.75	24	0.39080459770114945	0.6875	26	22	7	1	0	0.10344827586206896	29	3	2.2666666666666666	34	0.07142857142857142	0.4	0.7321676187009438	0.9192122968552233	0.6552430041029875	0.9634047849657694	0.6769868979387039	0.9332471095269029	0.8923811389292704	0.9415839946937342	1.0	0.15384615384615385	0.0
5244	0.09080588976104287	0.00496463529522935	0.0030249228958201236	0.8927342240135244	None	0	0	0.375	6	0.6190476190476191	13	0.42592592592592593	0.6190476190476191	17	13	5	1	0	0.16666666666666666	18	3	1.5333333333333334	23	0.1	0.4	0.7321676187009438	0.9024821920037218	0.6552430041029875	0.9551440215944206	0.6769868979387039	0.9347697779498476	0.8923811389292704	0.9339266366802975	1.0	0.17647058823529413	0.0
4988	0.10038272516991366	0.007330498301602842	0.0070101705809590764	0.9950294993953034	None	0.2222222222222222	2	0.47619047619047616	10	0.5172413793103449	15	0.3522727272727273	0.4827586206896552	21	14	9	1	0	0.18181818181818182	4	22	2.066666666666667	31	0.06666666666666667	0.4444444444444444	0.7321676187009438	0.9146622579151218	0.6552430041029875	0.9657258371889469	0.6769868979387039	0.9300321127902436	0.8923811389292704	0.9408033763404514	1.0	0.19047619047619047	0.0
2835	0.018095713767728863	0.0022130774359736443	0.0021230489805638816	0.9250769572315907	None	0	0	0.3333333333333333	3	0.6363636363636364	7	0.6190476190476191	0.2727272727272727	6	3	6	7	0	0.42857142857142855	3	7	0.8666666666666667	13	0.5384615384615384	0	0.8818970855852758	0.8248035580671722	0.8024857234932139	0.80675878522632	0.5448538896762438	0.7263985643509221	0.8464362635946026	0.7888903653265606	0.16666666666666666	0	0.0
5651	0.11110609439743391	0.02898377095218128	0.019427273097681236	0.8870101021108995	None	0	0	0.3333333333333333	6	0.6666666666666666	16	0.4126984126984127	0.6666666666666666	20	16	5	1	0	0.14285714285714285	21	3	1.7333333333333334	26	0.1	0.4	0.7321676187009438	0.9176953529699712	0.6552430041029875	0.9643222225528283	0.6769868979387039	0.9315591032827654	0.8923811389292704	0.9412033770234288	1.0	0.15	0.0
5037	0.11234425431058485	0.026054341125974944	0.02508673633091817	0.8813908577668653	None	0	0	0.3333333333333333	6	0.6666666666666666	16	0.4126984126984127	0.6666666666666666	20	16	5	1	0	0.14285714285714285	21	3	1.7333333333333334	26	0.1	0.4	0.7321676187009438	0.9176953529699712	0.6552430041029875	0.9643222225528283	0.6769868979387039	0.9315591032827654	0.8923811389292704	0.9412033770234288	1.0	0.15	0.0
2836	0.0012839129675321932	0.0004710336208032476	0.00038924694719971514	0.9861016011378883	None	0	0	0.6666666666666666	2	0.5	1	0.6666666666666666	0.5	2	1	1	2	0	0.6666666666666666	3	2	0.26666666666666666	4	0.4	0	0.8359737915087585	0.6775216105487125	0.6081627579948222	0.8188877972570746	0.8169044526341247	0.8618755115875668	0.8170975145543643	0.7958783774068648	0.75	1.0	0.21856798467801808
5433	0.03943784449152361	0.011461929453317601	0.0011622415223166986	0.9785387661173267	None	0	0	0.5	6	0.4666666666666667	7	0.4722222222222222	0.4666666666666667	11	7	5	1	0	0.25	12	3	1.1333333333333333	17	0.1	0.4	0.9830241395640522	0.9399304920585531	0.9683951332794439	0.9426268929828753	0.7261304200514803	0.926851696601427	0.7645956663273259	0.936804076077561	1.0	0.18181818181818182	0.0
4294	0.08169132695987283	0.021727848016229477	0.006700372360192363	0.9414688558165732	None	0	0	0.35294117647058826	6	0.6521739130434783	15	0.4166666666666667	0.6521739130434783	19	15	5	1	0	0.15	20	3	1.6666666666666667	25	0.1	0.4	0.7321676187009438	0.9207273216652209	0.6552430041029875	0.9622671894354377	0.6769868979387039	0.9352906201180186	0.8923811389292704	0.9419871932810842	1.0	0.15789473684210525	0.0
2251	None	None	None	None	None	0	0	0.75	3	0.25	1	0.6666666666666666	0	1	0	4	4	0	1.0	3	3	0.4	6	0.36363636363636365	0.5	0	0	0	0	0	0	0	0	0	0	0
5324	0.11723966030388484	0.0246083866825995	0.018475634712190277	0.8830311223413471	None	0	0	0.3333333333333333	6	0.6666666666666666	16	0.4126984126984127	0.6666666666666666	20	16	5	1	0	0.14285714285714285	21	3	1.7333333333333334	26	0.1	0.4	0.7321676187009438	0.9176953529699712	0.6552430041029875	0.9643222225528283	0.6769868979387039	0.9315591032827654	0.8923811389292704	0.9412033770234288	1.0	0.15	0.0
4565	0.11810237740184594	0.027509741722199187	0.013155582834306864	0.8822352473444711	None	0	0	0.3333333333333333	6	0.6666666666666666	16	0.4126984126984127	0.6666666666666666	20	16	5	1	0	0.14285714285714285	21	3	1.7333333333333334	26	0.1	0.4	0.7321676187009438	0.9176953529699712	0.6552430041029875	0.9643222225528283	0.6769868979387039	0.9315591032827654	0.8923811389292704	0.9412033770234288	1.0	0.15	0.0
2559	0.01007060847786811	0.0020018459809793337	-0.0010180476964382892	0.94474867552725	None	0.5	1	0.8333333333333334	5	0.2857142857142857	2	0.6	0.2857142857142857	6	2	2	1	0	0.6	5	3	0.6	9	0.25	1.0	0.47665392259069	0.9641467840461919	0.8950279067288264	0.9431739647350349	0.6499912774025293	0.8018078349694585	0.9372111977992715	0.9241113968181465	1.0	0.16666666666666666	0.0
3997	0.05754996505829861	0.002056776028950602	-0.0014634917985033732	0.7123576705332089	None	0	0	0.2222222222222222	2	0.8181818181818182	9	0.5416666666666666	0.8181818181818182	11	9	1	1	0	0.16666666666666666	12	2	0.8666666666666667	13	0.25	0	0.2796505811894164	0.9564232587305073	0.2917585715340357	0.9471829913602865	0.6760061049452529	0.936344780875957	0.8923811389292704	0.9472473458542714	1.0	0	0.0
4357	0.1201951011054419	0.027811294397845375	0.01310589839269972	0.8861007312224238	None	0	0	0.3333333333333333	6	0.6666666666666666	16	0.4126984126984127	0.6666666666666666	20	16	5	1	0	0.14285714285714285	21	3	1.7333333333333334	26	0.1	0.4	0.7321676187009438	0.9176953529699712	0.6552430041029875	0.9643222225528283	0.6769868979387039	0.9315591032827654	0.8923811389292704	0.9412033770234288	1.0	0.15	0.0
6498	0.08900331938762791	0.02228338422475098	0.013012626715929902	0.892229290278467	None	0	0	0.35	7	0.6428571428571429	18	0.4166666666666667	0.6428571428571429	23	18	6	1	0	0.125	24	3	2.0	30	0.09090909090909091	0.3333333333333333	0.7321676187009438	0.9185623088318174	0.6552430041029875	0.9633458458965845	0.6769868979387039	0.9330128544616785	0.8923811389292704	0.9413241041301026	1.0	0.13043478260869565	0.0
4454	0.11264102058473173	0.022517760215560005	0.020769103806155813	0.8858358063582644	None	0	0	0.16666666666666666	3	0.9166666666666666	22	0.3611111111111111	0.7916666666666666	20	19	5	1	0	0.125	24	3	1.7333333333333334	26	0.07692307692307693	1.0	0.7321676187009438	0.9176953529699712	0.6552430041029875	0.9643222225528283	0.6769868979387039	0.9315591032827654	0.8923811389292704	0.9412033770234288	1.0	0.15	0.0
3059	0.049749607876937	0.006730493149678619	-0.0054601739287264035	0.7132627068935291	None	0	0	0.2222222222222222	2	0.9090909090909091	10	0.5416666666666666	0.9090909090909091	11	10	1	0	0	0.16666666666666666	2	12	0.8666666666666667	13	0.0	0	0.7726581266472519	0.8796191645279868	0.6552430041029875	0.9729965907885709	0.6820922967041656	0.9203144006961632	0.8922226779049046	0.9354320816087871	0	0	0.0
3649	0.071124244748458	0.004056062372692528	-0.0017867771798141202	0.7625823139682522	None	0	0	0.09090909090909091	1	1.0	14	0.2222222222222222	0.8571428571428571	13	12	2	1	0	0.8888888888888888	8	9	1.0666666666666667	16	0.14285714285714285	0	0.2796505811894164	0.9487499692418199	0.2917585715340357	0.94597407754921	0.6345415737264545	0.9008302118979054	0.869308552301653	0.9347805799865363	1.0	0	0.0
6184	0.12027670074684782	0.0317656396379593	0.03174517154896397	0.8897804813492886	None	0	0	0.2727272727272727	6	0.7333333333333333	22	0.3950617283950617	0.7	25	21	6	1	0	0.1111111111111111	27	3	2.1333333333333333	32	0.08333333333333333	0.4	0.7321676187009438	0.9166767517376497	0.6552430041029875	0.9654786649282985	0.6769868979387039	0.9331083993630508	0.8923811389292704	0.9420334089609378	1.0	0.12	0.0
4151	0.11843583192771258	0.022491005459498878	0.015590020118642139	0.8820264052808501	None	0	0	0.3333333333333333	6	0.6666666666666666	16	0.4126984126984127	0.6666666666666666	20	16	5	1	0	0.14285714285714285	21	3	1.7333333333333334	26	0.1	0.4	0.7321676187009438	0.9176953529699712	0.6552430041029875	0.9643222225528283	0.6769868979387039	0.9315591032827654	0.8923811389292704	0.9412033770234288	1.0	0.15	0.0
426	None	None	None	None	None	0	0	0.25	1	1.0	3	0.625	0	1	0	3	1	0	0.5	2	4	0.3333333333333333	5	0.1111111111111111	0	0	0	0	0	0	0	0	0	0	0	0
777	None	None	None	None	None	0	0	0.25	1	1.0	3	1.0	0.3333333333333333	1	1	3	4	0	0.2	5	1	0.3333333333333333	5	0.4	0	0.9126805708174753	0.5	0.34122277604250684	0.5	0.5624084367465361	0.5	0.9131504564440267	0.5	1.0	1.0	0.0
2506	None	None	None	None	None	0	0	0.3333333333333333	2	0.8333333333333334	5	1.0	0.8333333333333334	7	5	0	2	0	0.125	8	1	0.5333333333333333	8	1.0	0.5714285714285714	0.8157846484565369	0.9513138520633265	0.7168398731546999	0.8078583811900353	0.9417568294875363	0.9480316259432144	0.7151290632818595	0.9196389856876813	0.5714285714285714	0.42857142857142855	0.0
5842	0.11667025957128219	0.02697119576526512	0.01876767199153204	0.8837850481056251	None	0	0	0.3333333333333333	6	0.6666666666666666	16	0.4126984126984127	0.6666666666666666	20	16	5	1	0	0.14285714285714285	21	3	1.7333333333333334	26	0.1	0.4	0.7321676187009438	0.9176953529699712	0.6552430041029875	0.9643222225528283	0.6769868979387039	0.9315591032827654	0.8923811389292704	0.9412033770234288	1.0	0.15	0.0
5179	0.1357763097995	0.012547500120266772	0.008323547133823172	0.5202595303788061	None	0	0	0.29411764705882354	5	0.7391304347826086	17	0.3968253968253968	0.6956521739130435	19	16	5	1	0	0.14285714285714285	21	3	1.6666666666666667	25	0.09090909090909091	0.5	0.7321676187009438	0.9142602976319063	0.6552430041029875	0.966925942812612	0.6769868979387039	0.9260662111817263	0.8923811389292704	0.9402877792230845	1.0	0.15789473684210525	0.0
3063	0.0030449418275721356	0.0014353911595937053	0.0014351891894660148	0.9851540853030798	None	0	0	0.6666666666666666	4	0.3333333333333333	2	0.8	0.16666666666666666	3	1	4	3	0	0.4	2	5	0.5333333333333333	8	0.3	0.3333333333333333	0.8818970855852758	0.6014554704073705	0.688575981347964	0.9317401730610131	0.33627089822909395	0.7664410292961213	0.9401396237978862	0.8029016952360248	0.3333333333333333	0	0.0
2197	None	None	None	None	None	0	0	0.6666666666666666	2	0.5	1	0.6666666666666666	0.5	1	1	2	2	0	0.6666666666666666	2	3	0.26666666666666666	4	0.25	0	0.49311427006044867	0.5	0.4686647986516375	0.5	0.9940464526880017	0.5	0.9184224454966609	0.5	1.0	0	0.8759042846096583
4314	0.10302824103486528	0.010802404512350483	0.01027823817180817	0.8908941199686209	None	0	0	0.29411764705882354	5	0.7391304347826086	17	0.3968253968253968	0.7391304347826086	20	17	4	1	0	0.14285714285714285	21	3	1.6666666666666667	25	0.1111111111111111	0.5	0.7321676187009438	0.9176953529699712	0.6552430041029875	0.9643222225528283	0.6769868979387039	0.9315591032827654	0.8923811389292704	0.9412033770234288	1.0	0.15	0.0
3729	0.10726181769348932	0.020774482239481994	0.018923597635932755	0.8877071746497547	None	0	0	0.16666666666666666	3	0.9166666666666666	22	0.3611111111111111	0.7916666666666666	20	19	5	1	0	0.125	24	3	1.7333333333333334	26	0.07692307692307693	1.0	0.7321676187009438	0.9176953529699712	0.6552430041029875	0.9643222225528283	0.6769868979387039	0.9315591032827654	0.8923811389292704	0.9412033770234288	1.0	0.15	0.0
6438	0.10655290691664535	0.026191101626516944	0.022737723879870785	0.8824101719337787	None	0	0	0.2727272727272727	6	0.7333333333333333	22	0.3950617283950617	0.7	25	21	6	1	0	0.1111111111111111	27	3	2.1333333333333333	32	0.08333333333333333	0.4	0.7321676187009438	0.9166767517376497	0.6552430041029875	0.9654786649282985	0.6769868979387039	0.9331083993630508	0.8923811389292704	0.9420334089609378	1.0	0.12	0.0
3144	0.053988950883488714	0.008737146850966309	-0.005394087943084873	0.6954209066819894	None	0	0	0.13333333333333333	2	0.9	18	0.5238095238095238	0.9	19	18	2	1	0	0.09523809523809523	21	2	1.4666666666666666	22	0.14285714285714285	0	0.7321676187009438	0.9645427366678022	0.6552430041029875	0.946617805118111	0.6288745441270465	0.8967549362607962	0.869308552301653	0.941593169680339	1.0	0	0.0
1078	None	None	None	None	None	0	0	0.1875	3	0.8181818181818182	18	0.5714285714285714	0.5909090909090909	16	13	7	1	0	0.09523809523809523	21	2	1.6	24	0.06666666666666667	0	0.3268921957797565	0.8911050038592079	0.2916962563074534	0.9277054741624967	0.21414132501139224	0.9521178886915712	0.9094727672958066	0.927438835304187	1.0	0.125	0.0
5961	0.11690118491365906	0.025690693896299927	0.016365270705256008	0.8814821289520023	None	0	0	0.3333333333333333	6	0.6666666666666666	16	0.4126984126984127	0.6666666666666666	20	16	5	1	0	0.14285714285714285	21	3	1.7333333333333334	26	0.1	0.4	0.7321676187009438	0.9176953529699712	0.6552430041029875	0.9643222225528283	0.6769868979387039	0.9315591032827654	0.8923811389292704	0.9412033770234288	1.0	0.15	0.0
3328	0.04935838263805459	0.00666515634586382	-0.0027630736159714605	0.7278974751083798	None	0	0	0.125	1	1.0	9	1.0	0.8888888888888888	9	8	1	0	0	0.09090909090909091	11	1	0.7333333333333333	11	0.0	0	0.2796505811894164	0.9649407119906078	0.2917585715340357	0.9504735020505843	0.6760061049452529	0.7769669206458935	0.865827114541739	0.9245510549646851	0	0	0.0
2720	0.05065099453127942	0.002189454340367188	0.0020343232721783343	0.997116831005583	None	0.2	1	0.3333333333333333	4	0.7333333333333333	11	0.3269230769230769	0.7333333333333333	14	11	2	0	0	0.3076923076923077	4	13	1.1333333333333333	17	0.0	0.5	0.38456224143067474	0.9637396171806805	0.2917585715340357	0.9630429049421477	0.6981010938208909	0.904110625640875	0.8891050726029522	0.9492164362008503	0	0	0.0
2091	None	None	None	None	None	0	0	0.5	2	0.5	2	0.5	0	2	0	3	3	0	0.75	4	3	0.4	6	0.375	0	0	0	0	0	0	0	0	0	0	0	0
6554	0.10366897462145629	0.03348575223227112	0.030474575731683023	0.9075179144457881	None	0	0	0.2608695652173913	6	0.75	24	0.39080459770114945	0.6875	26	22	7	1	0	0.10344827586206896	29	3	2.2666666666666666	34	0.07142857142857142	0.4	0.7321676187009438	0.9192122968552233	0.6552430041029875	0.9634047849657694	0.6769868979387039	0.9365361796375187	0.8923811389292704	0.9425670507690472	1.0	0.15384615384615385	0.0
2960	0.009570345734145268	0.0006890861173625457	-0.0006561974300625724	0.9899159533373901	None	0	0	0.4	2	0.8	4	1.0	0.6	4	3	2	0	0	0.14285714285714285	7	1	0.4666666666666667	7	0.0	0.3333333333333333	0.6449312479474916	0.9495692270929229	0.583043773941986	0.7790357300409746	0.5477894758903361	0.9132360275789696	0.8989518585944273	0.8987205447704516	0	0	0.0
3982	0.001045027286662501	3.711388160728125e-05	-3.708640437273453e-05	0.995973743459559	None	0	0	1.0	1	0	0	1.0	0	1	0	0	1	0	0.5	1	2	0.13333333333333333	2	0.3333333333333333	0	0	0	0	0	0	0	0	0	0	0	0
840	None	None	None	None	None	0	0	0.5	3	0.5714285714285714	4	0.5625	0.42857142857142855	4	3	4	6	0	1.0	4	4	0.6	9	0.5454545454545454	0	0.5523189462850702	0.8908264876157743	0.22782611014736479	0.60231816762628	0.44903428134365164	0.8809676413507725	0.7828749389057662	0.8183671039432451	0.375	0.25	0.0
5107	0.11782493579420777	0.028010495741119978	0.019165565708115975	0.8843642211933188	None	0	0	0.3333333333333333	6	0.6666666666666666	16	0.4126984126984127	0.6666666666666666	20	16	5	1	0	0.14285714285714285	21	3	1.7333333333333334	26	0.1	0.4	0.7321676187009438	0.9176953529699712	0.6552430041029875	0.9643222225528283	0.6769868979387039	0.9315591032827654	0.8923811389292704	0.9412033770234288	1.0	0.15	0.0
7190	0.11603457015265653	0.040446012800736564	0.03939192237384048	0.8869857051325212	None	0	0	0.2727272727272727	6	0.7333333333333333	22	0.3950617283950617	0.7	25	21	6	1	0	0.1111111111111111	27	3	2.1333333333333333	32	0.08333333333333333	0.4	0.7321676187009438	0.9166767517376497	0.6552430041029875	0.9654786649282985	0.6769868979387039	0.927596167205148	0.8923811389292704	0.9404646421409373	1.0	0.12	0.0
6148	0.11401033952519223	0.025538609049291443	0.018037716798187393	0.8817238837527993	None	0	0	0.3333333333333333	6	0.6666666666666666	16	0.4126984126984127	0.6666666666666666	20	16	5	1	0	0.14285714285714285	21	3	1.7333333333333334	26	0.1	0.4	0.7321676187009438	0.9176953529699712	0.6552430041029875	0.9643222225528283	0.6769868979387039	0.9315591032827654	0.8923811389292704	0.9412033770234288	1.0	0.15	0.0
3910	0.07123809175882746	0.009888195036252947	-0.008347953576286269	0.7629936044049727	None	0	0	0.2857142857142857	4	0.7777777777777778	14	0.39215686274509803	0.7777777777777778	16	14	3	1	0	0.17647058823529413	17	3	1.3333333333333333	20	0.125	0.6666666666666666	0.7321676187009438	0.8917120029061975	0.22513487749822647	0.9333743934848706	0.4436767619006202	0.926580236430079	0.9101506730718466	0.91892212483737	1.0	0.125	0.0
780	None	None	None	None	None	0	0	0.08333333333333333	1	1.0	16	0.6428571428571429	0.75	13	12	4	0	0	0.5714285714285714	7	4	1.2	18	0.0	0	0.508275264695245	0.8551306498874676	0.23066599966545215	0.9758947088776587	0.5352470079781737	0.8955529407409021	0.8632651669505355	0.9270140727161356	0	0	0.0
3980	0.07287365855322722	0.00955023734531735	9.964889623506603e-05	0.9299738173066668	None	0	0	0.42857142857142855	6	0.5555555555555556	10	0.4444444444444444	0.5555555555555556	14	10	5	1	0	0.2	15	3	1.3333333333333333	20	0.1	0.4	0.7321676187009438	0.8872390972945121	0.21391945893406666	0.9631375955494446	0.6769868979387039	0.9144376482577272	0.8923811389292704	0.928572860653266	1.0	0.21428571428571427	0.0
1753	None	None	None	None	None	0.6666666666666666	2	0.625	5	0.4	4	0.5	0.2	4	2	7	2	0	0.6666666666666666	6	4	0.8	12	0.125	0.2222222222222222	0.6168733785020285	0.7761459702678383	0.44772327826436176	0.9265120763487172	0.29774201266856987	0.5720053026080458	0.8442430358656615	0.795091982017785	0.625	0.5	0.0
1779	None	None	None	None	None	0.25	1	0.45454545454545453	5	0.5714285714285714	8	0.4	0.35714285714285715	10	5	5	5	0	0.4	10	4	1.0666666666666667	16	0.5555555555555556	0.2857142857142857	0.8225118024877368	0.9259284545305593	0.721937402289587	0.9079332308411875	0.3500882502735165	0.8603043228243881	0.7887053793463411	0.9012104866087867	0.2	0.1	0.0
2063	None	None	None	None	None	0.6666666666666666	2	0.875	7	0.1111111111111111	1	0.7333333333333333	0	4	0	6	0	0	0.6	5	3	0.7333333333333333	11	0.0	1.0	0	0	0	0	0	0	0	0	0	0	0
3098	0.0013291150093623432	0.0009143254411033082	0.0009143253735120081	0.9843821070103262	None	0	0	0.3333333333333333	1	1.0	2	1.0	1.0	3	2	0	1	0	0.25	1	4	0.26666666666666666	4	0.3333333333333333	0	0.8818970855852758	0.5922154652688831	0.688575981347964	0.6717184302141073	0.5615431294997552	0.5431904009914061	0.7887053793463411	0.6036660854041475	1.0	0	0.0
916	None	None	None	None	None	0	0	0.5	2	0.75	3	0.5	0.25	1	1	4	1	0	0.75	3	4	0.4	6	0.08333333333333333	0	0.301287065671095	0.5	0.4545608357592976	0.5	0.1	0.5	0.8102915516406337	0.5	1.0	1.0	0.0
3437	0.03899338779073882	0.018438577676114145	0.009560307288837534	0.9385917346641675	None	0.25	1	0.4	4	0.5833333333333334	7	0.35	0.5	10	6	3	0	0	0.4	10	4	0.9333333333333333	14	0.0	0.5	0.23183809852819787	0.959816712542284	0.2917585715340357	0.9353969637222561	0.6524403245361496	0.8607486627954793	0.869308552301653	0.9279649355897419	0	0	0.0
4634	0.08691231639245843	0.0029119865032565897	0.002796842601105104	0.9487576611768156	None	0	0	0.17647058823529413	3	0.9130434782608695	21	0.36231884057971014	0.782608695652174	19	18	5	1	0	0.13043478260869565	23	3	1.6666666666666667	25	0.07692307692307693	1.0	0.7321676187009438	0.9224229856248336	0.6552430041029875	0.9622671894354377	0.6769868979387039	0.9377236651453599	0.8923811389292704	0.9431489509406439	1.0	0.15789473684210525	0.0
3760	0.05482989600287875	0.0029772789349547008	0.0027271086496687283	0.9764936338436075	None	0	0	0.3333333333333333	4	0.75	12	0.32142857142857145	0.75	14	12	3	1	0	0.2857142857142857	4	14	1.2	18	0.125	0.14285714285714285	0.7321676187009438	0.897129615046664	0.17307030154637246	0.942108719563575	0.5673738192188136	0.9323867602630697	0.9101506730718466	0.9259726068197301	1.0	0.21428571428571427	0.0
3411	0.08358932250010474	0.020010809719699194	0.000748920745178734	0.9413867719109198	None	0	0	0.35294117647058826	6	0.6521739130434783	15	0.4166666666666667	0.6521739130434783	19	15	5	1	0	0.15	20	3	1.6666666666666667	25	0.1	0.4	0.7321676187009438	0.9207273216652209	0.6552430041029875	0.9622671894354377	0.6769868979387039	0.9352906201180186	0.8923811389292704	0.9419871932810842	1.0	0.15789473684210525	0.0
3022	3.2102732003827308e-06	2.2664874418531387e-07	2.966074996431888e-12	0.9999380174576762	None	0	0	1.0	3	0.0	0	0.6666666666666666	0	1	0	2	1	0	0.6666666666666666	2	3	0.26666666666666666	4	0.14285714285714285	1.0	0	0	0	0	0	0	0	0	0	0	0
2857	0.004961350920972016	0.0014339750568966789	0.0014315678339676154	0.9756177042715944	None	0	0	0.6	3	0.6	3	0.5833333333333334	0.6	5	3	1	1	0	0.3333333333333333	2	6	0.4666666666666667	7	0.25	0.4	0.8818970855852758	0.5864229749021828	0.688575981347964	0.888117960552687	0.5615431294997552	0.7734271888204937	0.7887053793463411	0.7713954342800963	1.0	0	0.0
687	None	None	None	None	None	0.5	2	0.6	6	0.5	6	0.4375	0.4166666666666667	10	5	3	0	0	0.5	4	8	0.9333333333333333	14	0.0	0.6666666666666666	0.7368868554500067	0.9455650354493902	0.783127643800511	0.9600578818563467	0.7015586589950921	0.9294789437702082	0.8988985617566948	0.9463949658460213	0	0	0.0
472	None	None	None	None	None	0	0	0.5	1	1.0	1	0.75	0	0	0	2	1	0	1.0	2	2	0.2	3	0.125	0	0	0	0	0	0	0	0	0	0	0	0
452	None	None	None	None	None	0	0	0.45454545454545453	5	0.5	7	0.64	0.35714285714285715	8	5	7	2	0	1.0	5	5	1.0666666666666667	16	0.13333333333333333	0.36363636363636365	0.8655899217120286	0.7714513557764738	0.22153655201951863	0.9289447397510195	0.615504053230137	0.8625115858437886	0.8999348134108774	0.8669752175023129	0.5625	0.125	0.0
2126	None	None	None	None	None	0.3333333333333333	1	0.75	6	0.2	2	0.6666666666666666	0.2	6	2	5	1	0	0.5	6	3	0.8	12	0.1	0	0.5017277880403771	0.8595118821052277	0.7138892573802418	0.9539386873510857	0.5483950687389644	0.623740854968108	0.8005272098972762	0.8559980843106365	1.0	0.16666666666666666	0.0
2623	0.0017738575641091854	0.00011949271139665739	0.00011849673155926702	0.9965637280044206	None	0	0	0.6666666666666666	4	0.3333333333333333	2	0.8	0	2	0	5	3	0	0.4	2	5	0.5333333333333333	8	0.25	0.6666666666666666	0	0	0	0	0	0	0	0	0	0	0
5821	0.11816902420923008	0.030576648182691266	0.022010091223511573	0.8863853663228466	None	0	0	0.3333333333333333	6	0.6666666666666666	16	0.4126984126984127	0.6666666666666666	20	16	5	1	0	0.14285714285714285	21	3	1.7333333333333334	26	0.1	0.4	0.7321676187009438	0.9176953529699712	0.6552430041029875	0.9643222225528283	0.6769868979387039	0.9315591032827654	0.8923811389292704	0.9412033770234288	1.0	0.15	0.0
3920	0.09311307690050971	0.0106170127399107	0.008017774169431427	0.942585624900159	None	0	0	0.3333333333333333	6	0.6666666666666666	16	0.4126984126984127	0.6666666666666666	20	16	5	1	0	0.14285714285714285	21	3	1.7333333333333334	26	0.1	0.4	0.7321676187009438	0.9176953529699712	0.6552430041029875	0.9608771582636684	0.6769868979387039	0.9315591032827654	0.8923811389292704	0.9394119089276914	1.0	0.15	0.0
4892	None	None	None	None	None	0	0	0.2631578947368421	5	0.6923076923076923	18	0.35	0.6538461538461539	21	17	6	1	0	0.2	20	4	1.8666666666666667	28	0.08333333333333333	0.16	0.7321676187009438	0.9146622579151218	0.6552430041029875	0.9657258371889469	0.6769868979387039	0.9300321127902436	0.8923811389292704	0.9408033763404514	1.0	0.19047619047619047	0.0
4501	0.07345146255014454	0.007944066696064678	-0.000990413436790716	0.914033474246645	None	0	0	0.38461538461538464	5	0.6470588235294118	11	0.4222222222222222	0.6470588235294118	14	11	4	1	0	0.2	15	3	1.2666666666666666	19	0.1111111111111111	0.5	0.7321676187009438	0.913632326491354	0.6552430041029875	0.9656477122367251	0.6769868979387039	0.9235785124471763	0.8923811389292704	0.9387151288819798	1.0	0.14285714285714285	0.0
1439	None	None	None	None	None	0	0	0.15384615384615385	2	0.8823529411764706	15	0.37254901960784315	0.7647058823529411	14	13	4	1	0	0.17647058823529413	3	17	1.2666666666666666	19	0.09090909090909091	0.125	0.40782351508471704	0.749998892574904	0.41846113777649574	0.9246883932049109	0.21414132501139224	0.9232493103598621	0.8801140072636824	0.8840398237738467	1.0	0.07142857142857142	0.0
4351	0.10880597566315911	0.03051039884439351	0.020089049872175045	0.8876406468805149	None	0	0	0.3333333333333333	6	0.6666666666666666	16	0.4126984126984127	0.6666666666666666	20	16	5	1	0	0.14285714285714285	21	3	1.7333333333333334	26	0.1	0.4	0.7321676187009438	0.9176953529699712	0.6552430041029875	0.9643222225528283	0.6769868979387039	0.9315591032827654	0.8923811389292704	0.9412033770234288	1.0	0.15	0.0
2593	4.1470998520630714e-08	3.9692880807029915e-08	1.9896282753316543e-08	0.999993339698929	None	0	0	0.6	3	0.2	1	0.5833333333333334	0	0	0	6	0	0	0.75	4	3	0.4666666666666667	7	0.0	0	0	0	0	0	0	0	0	0	0	0	0
3571	0.03017936056493846	0.009147531218660224	-0.008668677424912754	0.947488400133105	None	0.25	1	0.4	4	0.5833333333333334	7	0.35	0.5	9	6	4	1	0	0.4	10	4	0.9333333333333333	14	0.1111111111111111	0.5	0.37512376793254915	0.9722630905563031	0.2917585715340357	0.9354282425647519	0.6288745441270465	0.9108839183739729	0.869308552301653	0.9453972934986642	1.0	0	0.0
3372	0.03695412432954473	0.019679425532758796	0.010122582792517973	0.9379024152879389	None	0.25	1	0.4	4	0.5833333333333334	7	0.35	0.5	10	6	3	0	0	0.4	10	4	0.9333333333333333	14	0.0	0.5	0.23183809852819787	0.959816712542284	0.2917585715340357	0.9353969637222561	0.6524403245361496	0.8607486627954793	0.869308552301653	0.9279649355897419	0	0	0.0
1577	None	None	None	None	None	1.0	1	0.8	4	0.4	2	0.4375	0.2	3	1	3	2	0	1.0	4	4	0.4666666666666667	7	0.25	0.6666666666666666	0.2796505811894164	0.7847177817837264	0.20833176944908072	0.6637159376037034	0.6288745441270465	0.9437733287994278	0.869308552301653	0.831727809421892	0.6666666666666666	0.3333333333333333	0.0
2241	None	None	None	None	None	0	0	0.4	2	0.8	4	0.875	0.4	4	2	2	3	0	0.5	4	2	0.4666666666666667	7	0.5	0	0.510533036445011	0.939300579405894	0.20848845856735637	0.7760975114337959	0.4990443955425903	0.9158545848520546	0.9186136893980831	0.8931370969865647	0.5	0.5	0.0
5624	0.11721392097387283	0.027515240050041745	0.0201313735417378	0.8889077248508374	None	0	0	0.3333333333333333	6	0.6666666666666666	16	0.4126984126984127	0.6666666666666666	20	16	5	1	0	0.14285714285714285	21	3	1.7333333333333334	26	0.1	0.4	0.7321676187009438	0.9176953529699712	0.6552430041029875	0.9643222225528283	0.6769868979387039	0.9315591032827654	0.8923811389292704	0.9412033770234288	1.0	0.15	0.0
6133	0.06118544048064373	0.01826054811269394	-0.01611883166875313	0.5086091519307157	None	0	0	0.38461538461538464	5	0.5294117647058824	9	0.6333333333333333	0.5294117647058824	14	9	4	1	0	0.13333333333333333	15	2	1.2666666666666666	19	0.14285714285714285	0	0.7321676187009438	0.9146622579151218	0.6552430041029875	0.9627757718813628	0.6769868979387039	0.9300236312690049	0.8923811389292704	0.9391911517867695	1.0	0.2857142857142857	0.0
6609	0.09710972899618468	0.03279234443034727	0.03232640129916658	0.8958220103409864	None	0	0	0.2608695652173913	6	0.75	24	0.39080459770114945	0.6875	26	22	7	1	0	0.10344827586206896	29	3	2.2666666666666666	34	0.07142857142857142	0.4	0.7321676187009438	0.9192122968552233	0.6552430041029875	0.9634047849657694	0.6769868979387039	0.9365361796375187	0.8923811389292704	0.9425670507690472	1.0	0.15384615384615385	0.0
350	None	None	None	None	None	0	0	0.6666666666666666	2	0.5	1	0.6666666666666666	0.5	3	1	0	2	0	0.6666666666666666	3	2	0.26666666666666666	4	1.0	0	0.44952071140317695	0.7083129589778712	0.5184797450558714	0.8443272427818528	0.10629016097799208	0.8547284820017632	0.8584725523900093	0.8100070500627644	0.6666666666666666	0.6666666666666666	0.0
7049	0.11420263829430956	0.04162215918878141	0.041555293734674655	0.8953541481569736	None	0	0	0.2727272727272727	6	0.7333333333333333	22	0.3950617283950617	0.7333333333333333	26	22	5	1	0	0.1111111111111111	27	3	2.1333333333333333	32	0.1	0.4	0.7321676187009438	0.9192122968552233	0.6552430041029875	0.9634047849657694	0.6769868979387039	0.9332471095269029	0.8923811389292704	0.9415839946937342	1.0	0.11538461538461539	0.0
5930	0.11425220532522663	0.018341891447039106	0.017248360883265517	0.887006781592254	None	0	0	0.3333333333333333	6	0.6666666666666666	16	0.4126984126984127	0.6666666666666666	20	16	5	1	0	0.14285714285714285	21	3	1.7333333333333334	26	0.1	0.4	0.7321676187009438	0.9176953529699712	0.6552430041029875	0.9643222225528283	0.6769868979387039	0.9315591032827654	0.8923811389292704	0.9412033770234288	1.0	0.15	0.0
6875	0.061420287115968863	0.005576032657829106	0.003960103165334466	0.9954430971391381	None	0.125	1	0.3888888888888889	7	0.625	15	0.4126984126984127	0.5833333333333334	19	14	6	0	0	0.14285714285714285	21	3	1.7333333333333334	26	0.0	0.4	0.7321676187009438	0.9142602976319063	0.6552430041029875	0.9670082097570442	0.6769868979387039	0.9278218129438263	0.8923811389292704	0.9408189759134957	0	0	0.0
1773	None	None	None	None	None	1.0	1	0.6	3	0.4	2	0.5833333333333334	0	1	0	5	0	0	0.75	3	4	0.4666666666666667	7	0.0	0	0	0	0	0	0	0	0	0	0	0	0
1372	None	None	None	None	None	0	0	0.75	3	0.0	0	0.5555555555555556	0	1	0	3	1	0	1.0	3	3	0.3333333333333333	5	0.1111111111111111	0	0	0	0	0	0	0	0	0	0	0	0
2431	None	None	None	None	None	0	0	0.4	2	0.8	4	1.0	0.8	4	4	2	0	0	0.14285714285714285	7	1	0.4666666666666667	7	0.0	1.0	0.592427186440929	0.9408205427857755	0.29596608101833466	0.8711094415594113	0.6871481893067741	0.8534392342622246	0.8790046467500077	0.8953198987427411	0	0	0.0
1536	None	None	None	None	None	0	0	0.16666666666666666	1	1.0	6	0.4	0.5	4	3	3	1	0	0.8	4	5	0.5333333333333333	8	0.1111111111111111	0	0.8233069008988938	0.7138791359942807	0.5188096852050844	0.929337101788152	0.546862344805465	0.8706893505841543	0.8828108969510554	0.858064427400693	1.0	0	0.0
5009	0.106999430159009	0.02512127156288661	0.023568691509042675	0.8848974002539085	None	0	0	0.3333333333333333	6	0.6666666666666666	16	0.4126984126984127	0.6666666666666666	20	16	5	1	0	0.14285714285714285	21	3	1.7333333333333334	26	0.1	0.4	0.7321676187009438	0.9176953529699712	0.6552430041029875	0.9643222225528283	0.6769868979387039	0.9315591032827654	0.8923811389292704	0.9412033770234288	1.0	0.15	0.0
5862	0.0770031976499214	0.017136550007766618	0.014228411165877614	0.9355806666710846	None	0	0	0.3333333333333333	6	0.6666666666666666	16	0.4126984126984127	0.6666666666666666	20	16	5	1	0	0.14285714285714285	21	3	1.7333333333333334	26	0.1	0.4	0.7876836325522566	0.922269424614989	0.6552430041029875	0.9643222225528283	0.6769868979387039	0.9315591032827654	0.8923811389292704	0.9423394190631912	1.0	0.15	0.0
1964	None	None	None	None	None	0	0	0.375	3	0.8	8	0.4	0.8	10	8	1	1	0	0.3	10	3	0.8	12	0.25	1.0	0.8540757380149564	0.5340214020575806	0.9855446926159527	0.7975413744908119	0.968658375846374	0.9455658944816249	0.6419946641755446	0.8106177296748867	1.0	0	0.0
6315	0.1231745733335463	0.02921149983233583	0.023841696415497066	0.8901735609063001	None	0	0	0.2727272727272727	6	0.7333333333333333	22	0.3950617283950617	0.7	25	21	6	1	0	0.1111111111111111	27	3	2.1333333333333333	32	0.08333333333333333	0.4	0.7321676187009438	0.9166767517376497	0.6552430041029875	0.9654786649282985	0.6769868979387039	0.9304962864759831	0.8923811389292704	0.9412805687059774	1.0	0.12	0.0
2112	None	None	None	None	None	1.0	1	0.6	3	0.4	2	0.5833333333333334	0.2	1	1	5	1	0	0.75	4	3	0.4666666666666667	7	0.07142857142857142	0	0.39808601071991967	0.5	1.0	0.5	0.5505496196305428	0.5	0.9279129193488956	0.5	1.0	0	0.0
5469	0.11151188019016567	0.016614176364803362	0.011541010627071312	0.9419699246289606	None	0	0	0.30434782608695654	7	0.6875	22	0.40476190476190477	0.6875	25	22	8	1	0	0.10714285714285714	28	3	2.2666666666666666	34	0.058823529411764705	0.3333333333333333	0.7321676187009438	0.9151073728685061	0.6552430041029875	0.9659390871167096	0.6769868979387039	0.9286628500388548	0.8923811389292704	0.9406421086410198	1.0	0.16	0.0
4868	0.10668837614865503	0.025603438124746046	0.025194049079016945	0.88200303251755	None	0	0	0.3333333333333333	6	0.6666666666666666	16	0.4126984126984127	0.6666666666666666	20	16	5	1	0	0.14285714285714285	21	3	1.7333333333333334	26	0.1	0.4	0.7321676187009438	0.9176953529699712	0.6552430041029875	0.9643222225528283	0.6769868979387039	0.9315591032827654	0.8923811389292704	0.9412033770234288	1.0	0.15	0.0
1646	None	None	None	None	None	0	0	0.7142857142857143	5	0.25	2	0.625	0	3	0	6	3	0	1.0	4	4	0.6666666666666666	10	0.23076923076923078	0.5714285714285714	0	0	0	0	0	0	0	0	0	0	0
2469	None	None	None	None	None	0.14285714285714285	1	0.4375	7	0.5454545454545454	12	0.22857142857142856	0.5454545454545454	19	12	4	0	0	0.4666666666666667	15	7	1.6	24	0.0	0.2222222222222222	0.2796505811894164	0.8929418214241961	0.2917585715340357	0.9551278132800264	0.5634588028216607	0.8021469424073786	0.8762719001917457	0.8996174358716831	0	0	0.0
6086	0.09524893299144813	0.00926683418344784	0.007778227405955375	0.8820596130887004	None	0	0	0.3333333333333333	6	0.6666666666666666	16	0.4126984126984127	0.6666666666666666	20	16	5	1	0	0.14285714285714285	21	3	1.7333333333333334	26	0.1	0.4	0.7321676187009438	0.9176953529699712	0.6552430041029875	0.9643222225528283	0.6769868979387039	0.9272600203993856	0.8923811389292704	0.9399825570566686	1.0	0.15	0.0
6167	0.10997678064252578	0.021317026892971953	0.02112713072200785	0.8845746232714213	None	0	0	0.3333333333333333	6	0.6666666666666666	16	0.4126984126984127	0.6666666666666666	20	16	5	1	0	0.14285714285714285	21	3	1.7333333333333334	26	0.1	0.4	0.7321676187009438	0.9176953529699712	0.6552430041029875	0.9643222225528283	0.6769868979387039	0.9315591032827654	0.8923811389292704	0.9412033770234288	1.0	0.15	0.0
4317	0.10930484114054383	0.02456808919161999	0.02292087691268038	0.8827989384776538	None	0	0	0.3333333333333333	6	0.6666666666666666	16	0.4126984126984127	0.6666666666666666	20	16	5	1	0	0.14285714285714285	21	3	1.7333333333333334	26	0.1	0.4	0.7321676187009438	0.9176953529699712	0.6552430041029875	0.9643222225528283	0.6769868979387039	0.9315591032827654	0.8923811389292704	0.9412033770234288	1.0	0.15	0.0
2779	0.002201552039814835	0.0009444049942741438	0.0009443781461177609	0.9829520941436837	None	0	0	0.8	4	0.2	1	0.7	0.2	2	1	4	2	0	0.4	2	5	0.4666666666666667	7	0.18181818181818182	0.4	0.9409485427926378	0.6434832037102991	0.7766326785312854	0.7069396978085168	0.42540597348571063	0.7959825217512678	0.9001842545642389	0.7199373839718425	0.75	0	0.0
4328	0.10834544694718733	0.022646027804632304	0.019909644097997184	0.9292657170317304	None	0	0	0.3333333333333333	6	0.68	17	0.4090909090909091	0.64	20	16	6	1	0	0.13636363636363635	22	3	1.8	27	0.08333333333333333	0.4	0.7321676187009438	0.9166904753478654	0.6552430041029875	0.9643222225528283	0.6769868979387039	0.9315591032827654	0.8923811389292704	0.940958837159753	1.0	0.15	0.0
4462	0.11214195418513052	0.024747002361403377	0.02346951886909217	0.8813351889347818	None	0	0	0.3333333333333333	6	0.6666666666666666	16	0.4126984126984127	0.6666666666666666	20	16	5	1	0	0.14285714285714285	21	3	1.7333333333333334	26	0.1	0.4	0.7321676187009438	0.9176953529699712	0.6552430041029875	0.9643222225528283	0.6769868979387039	0.9315591032827654	0.8923811389292704	0.9412033770234288	1.0	0.15	0.0
1347	None	None	None	None	None	0	0	0.3333333333333333	2	0.7142857142857143	5	0.6428571428571429	0.42857142857142855	5	3	3	2	0	0.2857142857142857	2	7	0.6	9	0.25	0	0.403439188426926	0.873323237734902	0.6552430041029875	0.9444243668341855	0.6769868979387039	0.9482357450676582	0.9252320096871979	0.9280513043475521	0.7	0	0.0
744	None	None	None	None	None	0.16666666666666666	1	0.35714285714285715	5	0.6111111111111112	11	0.2857142857142857	0.6111111111111112	15	11	4	1	0	0.35714285714285715	5	14	1.3333333333333333	20	0.125	0.3333333333333333	0.7321676187009438	0.8872817765529575	0.6552430041029875	0.9697129558015897	0.6769868979387039	0.9045695063449555	0.8923811389292704	0.9304013478977475	1.0	0.13333333333333333	0.0
761	None	None	None	None	None	0	0	0.5	3	0.5	3	0.4	0	3	0	4	1	0	0.8	4	5	0.5333333333333333	8	0.1111111111111111	0	0	0	0	0	0	0	0	0	0	0	0
6819	0.1027466261497118	0.0234420824295259	0.016475448535933107	0.8891590881793209	None	0	0	0.2727272727272727	6	0.7333333333333333	22	0.3950617283950617	0.7	25	21	6	1	0	0.1111111111111111	27	3	2.1333333333333333	32	0.08333333333333333	0.4	0.7321676187009438	0.9166767517376497	0.6552430041029875	0.9654786649282985	0.6769868979387039	0.9296654391875147	0.8923811389292704	0.9410447353859377	1.0	0.36	0.0
1860	None	None	None	None	None	0	0	0.25	2	0.8	8	0.6666666666666666	0.6	8	6	3	0	0	0.2222222222222222	2	9	0.8	12	0.0	0	0.8157846484565369	0.9131445960016586	0.736069348192955	0.8934891240719306	0.3240078419892817	0.9533039227307863	0.8545117243215875	0.9240438549356282	0	0	0.0
1053	None	None	None	None	None	0	0	1.0	2	0.0	0	0.75	0	1	0	1	3	0	1.0	2	2	0.2	3	0.6	0	0	0	0	0	0	0	0	0	0	0	0
2790	0.002619704467353507	0.0014756710064998276	0.0014756155231493543	0.9892083212063826	None	0	0	0.6666666666666666	4	0.3333333333333333	2	0.8	0.16666666666666666	3	1	4	3	0	0.4	2	5	0.5333333333333333	8	0.3	0.3333333333333333	0.8818970855852758	0.6014554704073705	0.688575981347964	0.9317401730610131	0.33627089822909395	0.8681180226177221	0.9617435314105796	0.8370665903552915	0.3333333333333333	0	0.0
7137	0.113179706912175	0.03446887037839523	0.03446459894454067	0.8933475766409914	None	0	0	0.2727272727272727	6	0.7333333333333333	22	0.3950617283950617	0.7	25	21	6	1	0	0.1111111111111111	27	3	2.1333333333333333	32	0.08333333333333333	0.4	0.7321676187009438	0.9166767517376497	0.6552430041029875	0.9654786649282985	0.6769868979387039	0.9296654391875147	0.8923811389292704	0.9410447353859377	1.0	0.12	0.0
2466	None	None	None	None	None	0	0	0.2727272727272727	3	0.7142857142857143	10	0.41025641025641024	0.5	9	7	6	0	0	0.23076923076923078	3	13	1.0666666666666667	16	0.0	0	0.7416060921990695	0.9045472422219846	0.6552430041029875	0.9632590670052363	0.7261304200514803	0.9313740132854202	0.8922226779049046	0.9374818932949698	0	0	0.0
3507	0.08200327692109373	0.024948619740337515	0.014880180632609315	0.942121066746285	None	0	0	0.35294117647058826	6	0.6521739130434783	15	0.4166666666666667	0.6521739130434783	19	15	5	1	0	0.15	20	3	1.6666666666666667	25	0.1	0.4	0.7321676187009438	0.9207273216652209	0.6552430041029875	0.9622671894354377	0.6769868979387039	0.9352906201180186	0.8923811389292704	0.9419871932810842	1.0	0.15789473684210525	0.0
3028	0.01887581759647615	0.000792044859803688	-0.0007808491282798922	0.9730431529007352	None	0	0	0.5	3	0.7142857142857143	5	0.5625	0.7142857142857143	8	5	0	1	0	0.25	8	2	0.6	9	1.0	0.5714285714285714	0.8157846484565369	0.9659707848786331	0.7168398731546999	0.8079160853011474	0.8741546186523894	0.8600903264759517	0.8389737779421044	0.9002040154474129	1.0	0.375	0.0
4223	0.10559742833982708	0.029684693231317744	0.019294758244372687	0.8875165907952945	None	0	0	0.3333333333333333	6	0.6666666666666666	16	0.4126984126984127	0.6666666666666666	20	16	5	1	0	0.14285714285714285	21	3	1.7333333333333334	26	0.1	0.4	0.7321676187009438	0.9176953529699712	0.6552430041029875	0.9643222225528283	0.6769868979387039	0.9315591032827654	0.8923811389292704	0.9412033770234288	1.0	0.15	0.0
3735	0.07643235714537555	0.013598127600698243	0.010839634017756582	0.4822075304527659	None	0	0	0.2857142857142857	4	0.7777777777777778	14	0.39215686274509803	0.7777777777777778	16	14	3	1	0	0.17647058823529413	17	3	1.3333333333333333	20	0.125	0.6666666666666666	0.69171882492664	0.859036635831065	0.39711147509934125	0.9377243552133654	0.4942219736254872	0.9260202687381357	0.8923811389292704	0.9128362024255818	1.0	0.125	0.0
4972	0.11738804857779428	0.027747505307315203	0.016291751287513232	0.8863486554180648	None	0	0	0.3333333333333333	6	0.6666666666666666	16	0.4126984126984127	0.6666666666666666	20	16	5	1	0	0.14285714285714285	21	3	1.7333333333333334	26	0.1	0.4	0.7321676187009438	0.9176953529699712	0.6552430041029875	0.9643222225528283	0.6769868979387039	0.9315591032827654	0.8923811389292704	0.9412033770234288	1.0	0.15	0.0
7509	0.11408052823447558	0.01743465503199794	0.016161562333951784	0.8984540597398867	None	0	0	0.2608695652173913	6	0.75	24	0.39080459770114945	0.65625	25	21	8	1	0	0.10344827586206896	29	3	2.2666666666666666	34	0.0625	0.4	0.7321676187009438	0.9166767517376497	0.6552430041029875	0.9638488770960897	0.6769868979387039	0.9296654391875147	0.8923811389292704	0.9401541500940948	1.0	0.16	0.0
2684	0.006741430153446456	0.0002641433349753607	0.00014173921546672993	0.9926527711212967	None	0.5	1	0.6666666666666666	4	0.5	3	0.4444444444444444	0.5	4	3	3	0	0	0.5	6	3	0.5333333333333333	8	0.0	1.0	0.3807260139528399	0.9158615100415486	0.24801943385331943	0.9342736266305024	0.6899957516644183	0.8781120997570634	0.9253937586380311	0.9120383303871674	0	0	0.0
3314	0.09080627846374845	0.0014909119644774301	-0.0014608855209423813	0.6651104770388017	None	0	0	0.21428571428571427	3	0.7894736842105263	15	0.5526315789473685	0.631578947368421	15	12	5	4	0	0.10526315789473684	2	19	1.4	21	0.36363636363636365	0	0.8818970855852758	0.894198969638809	0.688575981347964	0.9202594591937154	0.5615431294997552	0.8968111175768921	0.7887053793463411	0.9044355285321588	0.3	0	0.0
7186	0.09488665346571915	0.03333267488928672	0.031639227664776115	0.9019225331178409	None	0	0	0.2608695652173913	6	0.75	24	0.39080459770114945	0.6875	26	22	7	1	0	0.10344827586206896	29	3	2.2666666666666666	34	0.07142857142857142	0.4	0.7321676187009438	0.9192122968552233	0.6552430041029875	0.9634047849657694	0.6769868979387039	0.9332471095269029	0.8923811389292704	0.9415839946937342	1.0	0.15384615384615385	0.0
3109	0.0332560224565308	0.011286492447365293	0.005882146693660762	0.9293333385032327	None	0	0	0.25	3	0.7333333333333333	11	0.6071428571428571	0.6666666666666666	13	10	3	0	0	0.14285714285714285	2	14	1.1333333333333333	17	0.0	0	0.7321676187009438	0.9536464589115617	0.5811173107111679	0.947367893795024	0.5732251586620011	0.9053114191642982	0.8910354062938217	0.938428873531706	0	0	0.0
933	None	None	None	None	None	0.6666666666666666	2	0.6666666666666666	6	0.45454545454545453	5	0.40625	0.45454545454545453	9	5	3	0	0	0.5	8	4	0.8666666666666667	13	0.0	0.4444444444444444	0.7416060921990695	0.9088376118273244	0.6552430041029875	0.9696775501029862	0.6769868979387039	0.9320696327238677	0.8922226779049046	0.9423783174022232	0	0	0.0
2031	None	None	None	None	None	1.0	2	0.8333333333333334	5	0.14285714285714285	1	0.75	0	1	0	7	2	0	0.75	4	3	0.6	9	0.11764705882352941	0.3333333333333333	0	0	0	0	0	0	0	0	0	0	0
2522	None	None	None	None	None	0.3333333333333333	1	0.5	4	0.4444444444444444	4	0.7333333333333333	0.1111111111111111	2	1	8	2	0	0.6	5	3	0.7333333333333333	11	0.10526315789473684	0	0.7697494729180547	0.8713566785857759	1.0	0.5	0.6711827976013225	0.8425927551215898	0.8078124184391945	0.7679701884297597	0.75	0	0.0
1423	None	None	None	None	None	0	0	0.5	3	0.6666666666666666	4	0.4	0.6666666666666666	7	4	0	1	0	0.8	5	4	0.5333333333333333	8	1.0	1.0	0.8157846484565369	0.9436797369079921	0.5256072097832332	0.8678678634437945	0.9417568294875363	0.9554210897985811	0.7571519118715279	0.9301255981403317	1.0	0.14285714285714285	0.0
1561	None	None	None	None	None	0	0	0.4	2	0.8	4	0.5833333333333334	0.2	2	1	4	2	0	0.3333333333333333	2	6	0.4666666666666667	7	0.18181818181818182	0	0.7415343546478302	0.6148808565168963	0.7718704185360219	0.7113642622128026	0.6210512426171201	0.6445301419716624	0.6620439356903295	0.6581345190873497	0.75	0	0.0
5220	0.11594308638877196	0.02609701475191869	0.013885726156405178	0.8876341692328074	None	0	0	0.3333333333333333	6	0.6666666666666666	16	0.4126984126984127	0.6666666666666666	20	16	5	1	0	0.14285714285714285	21	3	1.7333333333333334	26	0.1	0.4	0.7321676187009438	0.9176953529699712	0.6552430041029875	0.9643222225528283	0.6769868979387039	0.9315591032827654	0.8923811389292704	0.9412033770234288	1.0	0	0.0
545	None	None	None	None	None	0	0	0.2	3	0.85	17	0.3055555555555556	0.75	18	15	3	1	0	0.8888888888888888	8	9	1.4666666666666666	22	0.14285714285714285	0.4	0.8314971069438677	0.9241825241041773	0.6404174539351554	0.8909156864370931	0.648657885070645	0.8216699329747938	0.7908791783419347	0.8852184842660615	1.0	0	0.0
6324	0.11435373010983708	0.03464305239408161	0.03463226499715886	0.892259132092679	None	0	0	0.2727272727272727	6	0.7333333333333333	22	0.3950617283950617	0.7	25	21	6	1	0	0.1111111111111111	27	3	2.1333333333333333	32	0.08333333333333333	0.4	0.7321676187009438	0.9166767517376497	0.6552430041029875	0.9654786649282985	0.6769868979387039	0.9296654391875147	0.8923811389292704	0.9410447353859377	1.0	0.12	0.0
2352	None	None	None	None	None	1.0	1	0.8	4	0.4	2	0.7777777777777778	0	4	0	2	0	0	1.0	3	3	0.4666666666666667	7	0.0	1.0	0	0	0	0	0	0	0	0	0	0	0
6398	0.08732157769987962	0.014779296035440377	0.008505456586575056	0.9815666991124687	None	0	0	0.3333333333333333	6	0.6666666666666666	16	0.4126984126984127	0.6666666666666666	20	16	5	1	0	0.14285714285714285	21	3	1.7333333333333334	26	0.1	0.4	0.7321676187009438	0.9176953529699712	0.6552430041029875	0.9644083065401643	0.6769868979387039	0.9315591032827654	0.8923811389292704	0.9412495685263965	1.0	0.2	0.0
2018	None	None	None	None	None	0	0	1.0	2	0.0	0	0.75	0	0	0	2	0	0	1.0	2	2	0.2	3	0.0	0	0	0	0	0	0	0	0	0	0	0	0
948	None	None	None	None	None	0	0	0.6666666666666666	2	0.0	0	0.6666666666666666	0	2	0	1	1	0	0.6666666666666666	2	3	0.26666666666666666	4	0.25	0	0	0	0	0	0	0	0	0	0	0	0
5371	0.11426448982830704	0.01824179817333703	0.017154901728887572	0.8876685759752796	None	0	0	0.3333333333333333	6	0.6666666666666666	16	0.4126984126984127	0.6666666666666666	20	16	5	1	0	0.14285714285714285	21	3	1.7333333333333334	26	0.1	0.4	0.7321676187009438	0.9176953529699712	0.6552430041029875	0.9643222225528283	0.6769868979387039	0.9315591032827654	0.8923811389292704	0.9412033770234288	1.0	0.15	0.0
6414	0.1061897464450419	0.023657740435814645	0.02204940812414075	0.8840053164811658	None	0	0	0.3333333333333333	6	0.6666666666666666	16	0.4126984126984127	0.6666666666666666	20	16	5	1	0	0.14285714285714285	21	3	1.7333333333333334	26	0.1	0.4	0.7321676187009438	0.9176953529699712	0.6552430041029875	0.9643222225528283	0.6769868979387039	0.9315591032827654	0.8923811389292704	0.9412033770234288	1.0	0.15	0.0
6936	0.11466081860804805	0.03641572101816916	0.030618815907499475	0.8847423546717454	None	0	0	0.2727272727272727	6	0.7333333333333333	22	0.3950617283950617	0.7	25	21	6	1	0	0.1111111111111111	27	3	2.1333333333333333	32	0.08333333333333333	0.4	0.7321676187009438	0.9166767517376497	0.6552430041029875	0.9654786649282985	0.6769868979387039	0.9331083993630508	0.8923811389292704	0.9420334089609378	1.0	0.12	0.0
7281	0.17674207504652167	0.0017866198766024971	-7.443874158860053e-05	0.9825823130607577	None	0.07692307692307693	1	0.25	7	0.775	31	0.3783783783783784	0.725	34	29	7	1	0	0.08108108108108109	3	37	2.8	42	0.07692307692307693	0.4	0.7321676187009438	0.9423749836358294	0.2917585715340357	0.9672446095501879	0.6769868979387039	0.9210728952500785	0.8923811389292704	0.9467959097502479	1.0	0.14705882352941177	0.0
1220	None	None	None	None	None	0.2	1	0.4166666666666667	5	0.6666666666666666	10	0.4358974358974359	0.6666666666666666	15	10	1	0	0	0.23076923076923078	3	13	1.1333333333333333	17	0.0	1.0	0.38456224143067474	0.9497175348624058	0.2917585715340357	0.9573239752545287	0.6381147492350061	0.9108076321956452	0.8922226779049046	0.9421793501982382	0	0	0.0
2619	0.013382777842734407	0.0006777547897998629	-0.0006364026267632524	0.9674884712083562	None	0	0	0.3333333333333333	2	0.8333333333333334	5	0.6666666666666666	0.6666666666666666	5	4	2	1	0	0.3333333333333333	2	6	0.5333333333333333	8	0.14285714285714285	0	0.9746142027926282	0.8488861822895925	0.2189026748688474	0.9483622200724918	0.8820742609317687	0.8449888705171845	0.9666123211726809	0.8919420746257933	1.0	0	0.0
2234	None	None	None	None	None	0	0	0.3333333333333333	2	0.7142857142857143	5	0.5625	0.42857142857142855	5	3	3	2	0	0.25	2	8	0.6	9	0.25	0	0.40782351508471704	0.9431824782046132	0.7552988232312101	0.8868189174155754	0.34125662375706955	0.8597080688003177	0.9094727672958066	0.9026461258508154	0.6	0.2	0.0
6043	0.11593903810549533	0.0192932922463444	0.006746226409325235	0.881395573281875	None	0	0	0.16666666666666666	3	0.9166666666666666	22	0.3611111111111111	0.75	19	18	6	1	0	0.125	24	3	1.7333333333333334	26	0.06666666666666667	1.0	0.7321676187009438	0.9142602976319063	0.6552430041029875	0.966925942812612	0.6769868979387039	0.9210280640026239	0.8923811389292704	0.938937825493139	1.0	0.15789473684210525	0.0
519	None	None	None	None	None	0	0	0.2727272727272727	3	0.7857142857142857	11	0.38095238095238093	0.7857142857142857	13	11	2	2	0	0.21428571428571427	3	14	1.0666666666666667	16	0.3333333333333333	0	0.8994550941845549	0.9491186147717948	0.5563060340218907	0.9005782603651714	0.5036006298748462	0.9571863705182007	0.9465512995480788	0.9396652142811281	0.5384615384615385	0.15384615384615385	0.0
740	None	None	None	None	None	0	0	0.5	2	0.75	3	0.6	0.75	4	3	1	2	0	0.4	5	2	0.4	6	0.4	0	0.3177436894602229	0.9024668208012173	0.7315320614613035	0.812236470890692	0.18359058198421355	0.8988909005124056	0.8740492859404707	0.8763347325906042	0.625	0.5	0.0
4092	0.11621548717790986	0.02522319642728779	0.01710963615977315	0.888155009818531	None	0	0	0.3333333333333333	6	0.6666666666666666	16	0.4126984126984127	0.6666666666666666	20	16	5	1	0	0.14285714285714285	21	3	1.7333333333333334	26	0.1	0.4	0.7321676187009438	0.9176953529699712	0.6552430041029875	0.9643222225528283	0.6769868979387039	0.9315591032827654	0.8923811389292704	0.9412033770234288	1.0	0.15	0.0
898	None	None	None	None	None	0	0	0.375	3	0.6666666666666666	6	0.36666666666666664	0.6666666666666666	8	6	2	2	0	0.8333333333333334	6	5	0.7333333333333333	11	0.3333333333333333	0	0.41964165506351636	0.8293420520056302	0.629077059009836	0.8080504145919899	0.6345415737264545	0.7047833496843559	0.6984547222199352	0.785191610373173	0.5625	0	0.0
5674	0.11236082255832809	0.015597809249760827	0.0039048072188888243	0.8870378623766467	None	0	0	0.3157894736842105	6	0.6923076923076923	18	0.4057971014492754	0.6153846153846154	20	16	7	1	0	0.13043478260869565	23	3	1.8666666666666667	28	0.07142857142857142	0.4	0.7321676187009438	0.9176953529699712	0.6552430041029875	0.9643222225528283	0.6769868979387039	0.9315591032827654	0.8923811389292704	0.9412033770234288	1.0	0.15	0.0
615	None	None	None	None	None	1.0	1	0.8	4	0.4	2	0.5833333333333334	0.2	2	1	4	1	0	0.75	4	3	0.4666666666666667	7	0.09090909090909091	0.5	0.41220486915947385	0.7741097504190239	0.23195044980553794	0.7314679275059254	0.47281427956037625	0.53452344340797	0.779044390281361	0.6879788433328087	1.0	0.5	0.0
4461	0.10448412775985536	0.02404615153650248	0.021203554308598896	0.8891497922319764	None	0	0	0.3333333333333333	6	0.6666666666666666	16	0.4126984126984127	0.6666666666666666	20	16	5	1	0	0.14285714285714285	21	3	1.7333333333333334	26	0.1	0.4	0.7321676187009438	0.9176953529699712	0.6552430041029875	0.9643222225528283	0.6769868979387039	0.9315591032827654	0.8923811389292704	0.9412033770234288	1.0	0.15	0.0
1996	None	None	None	None	None	0	0	0.75	6	0.2	2	0.5	0.1	4	1	7	2	0	0.6666666666666666	6	4	0.8	12	0.13333333333333333	0.5	0.400176680642104	0.9006963974124137	0.6913403898417002	0.7913688097749888	0.41119519968794965	0.9684158591774527	0.8589318033593627	0.9105522241861137	0.625	0.5	0.0
7198	0.1004978102056182	0.00493628240483003	0.003933412633615739	0.8843455045213922	None	0	0	0.17647058823529413	3	0.9130434782608695	21	0.36231884057971014	0.7391304347826086	18	17	6	1	0	0.13043478260869565	23	3	1.6666666666666667	25	0.06666666666666667	1.0	0.7321676187009438	0.8239525963260519	0.22875604172909925	0.9796539501078831	0.7261304200514803	0.763008053091171	0.8095657179152511	0.8998571395836132	1.0	0.16666666666666666	0.0
537	None	None	None	None	None	0	0	0.6	3	0.6	3	0.5833333333333334	0.4	5	2	1	1	0	0.3333333333333333	6	2	0.4666666666666667	7	0.3333333333333333	0.8	0.24257872082116835	0.922300888161493	0.8153020201961546	0.9004319623975735	0.20907441573540403	0.8341430297143574	0.9230443197289828	0.8906222992233466	1.0	0.2	0.0
5473	0.11123316550164503	0.022069700431779065	0.016579730120881025	0.884276614418219	None	0	0	0.3333333333333333	6	0.6666666666666666	16	0.4126984126984127	0.6666666666666666	20	16	5	1	0	0.14285714285714285	21	3	1.7333333333333334	26	0.1	0.4	0.7321676187009438	0.9176953529699712	0.6552430041029875	0.9643222225528283	0.6769868979387039	0.9315591032827654	0.8923811389292704	0.9412033770234288	1.0	0.15	0.0
2995	0.07861065617996334	0.023064169491937913	0.014462195805970255	0.9426174916769218	None	0	0	0.35294117647058826	6	0.6521739130434783	15	0.4166666666666667	0.6521739130434783	19	15	5	1	0	0.15	20	3	1.6666666666666667	25	0.1	0.4	0.7321676187009438	0.9207273216652209	0.6552430041029875	0.9622671894354377	0.6769868979387039	0.9352906201180186	0.8923811389292704	0.9419871932810842	1.0	0.15789473684210525	0.0
3228	0.024681000866025257	0.007197144905449331	-0.00029436924240969757	0.9566840550844957	None	0	0	0.16666666666666666	1	1.0	7	0.42857142857142855	0.8571428571428571	6	6	2	2	0	0.42857142857142855	7	3	0.6	9	0.25	0	0.7726581266472519	0.9183364243016113	0.574979536870833	0.9481363788082663	0.6404518355511467	0.7839139287977741	0.8053930547602843	0.9006814813232573	0.5833333333333334	0.16666666666666666	0.0
1469	None	None	None	None	None	0	0	1.0	1	0	0	1.0	0	0	0	1	0	0	0.5	2	1	0.13333333333333333	2	0.0	0	0	0	0	0	0	0	0	0	0	0	0
7044	0.13832255433667212	0.006082816779112346	-0.0037315348053843676	0.893106060008739	None	0	0	0.1875	3	0.9090909090909091	20	0.36363636363636365	0.7727272727272727	18	17	5	1	0	0.13636363636363635	22	3	1.6	24	0.07692307692307693	1.0	0.5420279320774168	0.8433696540938744	0.22875604172909925	0.910568656237308	0.38067789339944086	0.9401010467879259	0.8923811389292704	0.9048643329640201	1.0	0.16666666666666666	0.0
7089	0.10925457355161096	0.03700500618815603	0.036167772769933514	0.89156348208529	None	0	0	0.25	5	0.7857142857142857	22	0.38461538461538464	0.75	24	21	5	1	0	0.11538461538461539	26	3	2.0	30	0.09090909090909091	0.5	0.7321676187009438	0.91322524035437	0.6552430041029875	0.9675478133705989	0.6769868979387039	0.9248055398551864	0.8923811389292704	0.9400669638431386	1.0	0.125	0.0
1119	None	None	None	None	None	0	0	0.6	3	0.6	3	0.5833333333333334	0.2	2	1	4	2	0	0.75	3	4	0.4666666666666667	7	0.18181818181818182	0.5	0.36790146094725695	0.9357769285569744	0.42361634049904673	0.7228493398116085	0.7723543973094851	0.9069082757948124	0.923054349635274	0.8777581956006789	0.75	0	0.0
1883	None	None	None	None	None	0	0	0.75	3	0.5	2	0.75	0.25	1	1	4	3	0	0.5	2	4	0.4	6	0.25	0.5	0.6938887409177372	0.5	0.20508771881139998	0.5	0.881278560594146	0.5	0.9453439099749579	0.5	1.0	1.0	0.4932047329780243
4214	0.10239490070941804	0.018354282227685433	0.011366785362783616	0.943280616641109	None	0	0	0.35294117647058826	6	0.6521739130434783	15	0.4166666666666667	0.6521739130434783	19	15	5	1	0	0.15	20	3	1.6666666666666667	25	0.1	0.4	0.7321676187009438	0.9207273216652209	0.6552430041029875	0.9623525347000658	0.6769868979387039	0.9352906201180186	0.8923811389292704	0.9420300416218869	1.0	0.10526315789473684	0.0
3056	0.05764788469864383	0.007178415837641593	0.0033552140610424767	0.7444849865249177	None	0	0	0.1	1	1.0	13	1.0	0.9230769230769231	13	12	1	1	0	0.06666666666666667	15	1	1.0	15	0.2	0	0.69171882492664	0.9508073957078264	0.62115264865231	0.9356718979501932	0.6288745441270465	0.9168707516821955	0.869308552301653	0.935824241857823	1.0	0	0.0
1048	None	None	None	None	None	0	0	0	0	0	0	1.0	0	0	0	0	2	0	1.0	1	1	0.06666666666666667	1	0.5	0	0	0	0	0	0	0	0	0	0	0	0
5168	0.12015504714673286	0.029576537295410755	0.01826784798753569	0.8846753288694258	None	0	0	0.3333333333333333	6	0.6666666666666666	16	0.4126984126984127	0.6666666666666666	20	16	5	1	0	0.14285714285714285	21	3	1.7333333333333334	26	0.1	0.4	0.7321676187009438	0.9176953529699712	0.6552430041029875	0.9643222225528283	0.6769868979387039	0.9315591032827654	0.8923811389292704	0.9412033770234288	1.0	0.15	0.0
2015	None	None	None	None	None	0	0	0.46153846153846156	6	0.47058823529411764	8	0.5277777777777778	0.17647058823529413	8	3	10	1	0	0.4444444444444444	9	4	1.2666666666666666	19	0.05263157894736842	0	0.7617332589890791	0.9348864251955877	0.4928074424679627	0.8776396806285708	0.8697580864573403	0.8952818553834675	0.8442197639974663	0.9055217283080865	1.0	0.125	0.0
623	None	None	None	None	None	0	0	0.4	2	0.8	4	0.4375	0.4	2	2	4	4	0	1.0	4	4	0.4666666666666667	7	0.3333333333333333	0	0.6104045587012932	0.5519451025591601	0.48443995506659315	0.9790490868938405	0.5415330107508947	0.5042665471089268	0.8577569659116057	0.7952173541656111	0.5	0.5	0.17931525417703642
7336	0.0798557092019091	0.009247044389957609	0.0033507569624017766	0.8929085344287544	None	0	0	0.3888888888888889	7	0.6	15	0.42857142857142855	0.6	20	15	6	1	0	0.14285714285714285	21	3	1.8	27	0.09090909090909091	0.3333333333333333	0.7321676187009438	0.8959664846902448	0.4419995229160434	0.9517202538167717	0.6769868979387039	0.9342338370403084	0.8923811389292704	0.930605213553682	1.0	0.25	0.0
4762	0.11116392436758897	0.03223859986399094	0.023139879795992836	0.882382830555546	None	0	0	0.3333333333333333	6	0.6666666666666666	16	0.4126984126984127	0.6666666666666666	20	16	5	1	0	0.14285714285714285	21	3	1.7333333333333334	26	0.1	0.4	0.7321676187009438	0.9176953529699712	0.6552430041029875	0.9643222225528283	0.6769868979387039	0.9315591032827654	0.8923811389292704	0.9412033770234288	1.0	0.15	0.0
3032	0.00532345319048566	0.0007449919491055	-0.0005026839084705148	0.9795054554357514	None	0	0	0.5	3	0.5	3	0.4	0.3333333333333333	3	2	4	0	0	0.8	5	4	0.5333333333333333	8	0.0	0.2857142857142857	0.910214324028438	0.9769851687484237	0.4936165145436629	0.8078565391656012	0.7078622232808547	0.9248616252521855	0.950895198477557	0.9285700906012493	0	0	0.0
601	None	None	None	None	None	0	0	1.0	2	0.0	0	0.75	0	2	0	0	1	0	1.0	2	2	0.2	3	0.5	0	0	0	0	0	0	0	0	0	0	0	0
4729	0.11012427479555315	0.01789398500091192	0.01735381877533382	0.883454855163412	None	0	0	0.3333333333333333	6	0.6666666666666666	16	0.4126984126984127	0.6666666666666666	20	16	5	1	0	0.14285714285714285	21	3	1.7333333333333334	26	0.1	0.4	0.7321676187009438	0.9176953529699712	0.6552430041029875	0.9643222225528283	0.6769868979387039	0.9315591032827654	0.8923811389292704	0.9412033770234288	1.0	0.15	0.0
6401	0.07932861385710699	0.014841494929736488	0.006807054312205984	0.8880688858044574	None	0	0	0.35	7	0.6428571428571429	18	0.4166666666666667	0.6428571428571429	23	18	6	1	0	0.125	24	3	2.0	30	0.09090909090909091	0.3333333333333333	0.7321676187009438	0.9185623088318174	0.6552430041029875	0.9633458458965845	0.6769868979387039	0.9339026663715154	0.8923811389292704	0.9415872973706545	1.0	0.13043478260869565	0.0
3131	0.03374772163060928	0.0025568236942891194	-0.002105454304827749	0.9957216210135562	None	0.2	1	0.4166666666666667	5	0.5625	9	0.42857142857142855	0.5625	13	9	4	0	0	0.21428571428571427	3	14	1.2	18	0.0	0.13333333333333333	0.5420279320774168	0.9360419251513616	0.22875604172909925	0.9691318106048913	0.7241184587569105	0.9406851800069521	0.8922226779049046	0.9509498812518734	0	0	0.0
1310	None	None	None	None	None	0.2	1	0.3333333333333333	4	0.75	12	0.4	0.75	15	12	2	0	0	0.2	15	3	1.2	18	0.0	0.13333333333333333	0.38456224143067474	0.9447939838206637	0.2917585715340357	0.9604510584632815	0.6769868979387039	0.9183868566648246	0.8922226779049046	0.9435767189751106	0	0	0.0
5986	0.12537659308095067	0.039727758776580004	0.03783441789842017	0.8886506539837599	None	0	0	0.2727272727272727	6	0.7333333333333333	22	0.3950617283950617	0.7	25	21	6	1	0	0.1111111111111111	27	3	2.1333333333333333	32	0.08333333333333333	0.4	0.7321676187009438	0.9166767517376497	0.6552430041029875	0.9654786649282985	0.6769868979387039	0.9331083993630508	0.8923811389292704	0.9420334089609378	1.0	0.12	0.0
3160	0.031591723948175665	0.0026186634551805168	-0.002438070648467489	0.980667001371446	None	0.3333333333333333	1	0.3333333333333333	3	0.7272727272727273	8	0.2653061224489796	0.6363636363636364	9	7	3	0	0	1.0	7	7	0.8666666666666667	13	0.0	0.3333333333333333	0.18402561586697933	0.8887560789832403	0.2917585715340357	0.7254037918982195	0.5952575619971118	0.8844504540196897	0.8619368702593336	0.8448714644053132	0	0	0.0
7046	0.12240744066555963	0.050786691807226614	0.038929903724664865	0.894503816653925	None	0	0	0.23809523809523808	5	0.7931034482758621	23	0.38271604938271603	0.7586206896551724	25	22	5	1	0	0.1111111111111111	27	3	2.066666666666667	31	0.09090909090909091	0.5	0.7321676187009438	0.9166767517376497	0.6552430041029875	0.9654786649282985	0.6769868979387039	0.9344348748334155	0.8923811389292704	0.9424226141407301	1.0	0.12	0.0
6579	0.12676053248898184	0.026855339247162473	0.01772056740704718	0.8800761606173896	None	0	0	0.2727272727272727	6	0.7333333333333333	22	0.3950617283950617	0.7	25	21	6	1	0	0.1111111111111111	27	3	2.1333333333333333	32	0.08333333333333333	0.4	0.7321676187009438	0.9166767517376497	0.6552430041029875	0.9654786649282985	0.6769868979387039	0.9331083993630508	0.8923811389292704	0.9420334089609378	1.0	0.12	0.0
1493	None	None	None	None	None	0	0	0.5	2	0.5	2	0.75	0.25	2	1	3	3	0	0.5	4	2	0.4	6	0.3333333333333333	0.5	0.37400833950463885	0.6046237522839667	0.9141137011181177	0.6770328236284979	0.8228473790302676	0.5979747681785345	0.9138418053327609	0.6273014051078285	0.5	0.5	0.42125931358385277
6194	0.10709285824352445	0.03182270635743438	0.024807535910954706	0.8954091342324619	None	0	0	0.3181818181818182	7	0.6774193548387096	21	0.4074074074074074	0.6774193548387096	26	21	6	1	0	0.1111111111111111	27	3	2.2	33	0.09090909090909091	0.3333333333333333	0.7321676187009438	0.9192122968552233	0.6552430041029875	0.9634047849657694	0.6769868979387039	0.9323671611343448	0.8923811389292704	0.941326056734558	1.0	0.15384615384615385	0.0
1097	None	None	None	None	None	0	0	0.2	2	0.8461538461538461	11	0.5357142857142857	0.46153846153846156	8	6	6	4	0	0.14285714285714285	14	2	1.0	15	0.2857142857142857	0	0.8272776061162638	0.9426568860676674	0.688575981347964	0.9025273887375639	0.3878422272555737	0.8861806682530193	0.7887053793463411	0.9136623430267256	0.125	0.25	0.0
5781	0.10957215891952848	0.022833472366653815	0.02139577799980571	0.8812995939332121	None	0	0	0.3333333333333333	6	0.6666666666666666	16	0.4126984126984127	0.6666666666666666	20	16	5	1	0	0.14285714285714285	21	3	1.7333333333333334	26	0.1	0.4	0.7321676187009438	0.9176953529699712	0.6552430041029875	0.9643222225528283	0.6769868979387039	0.9315591032827654	0.8923811389292704	0.9412033770234288	1.0	0.15	0.0
3821	0.04043928767415018	0.0029064672911073147	0.0006909265076170881	0.9956550739115423	None	0.4	2	0.4166666666666667	5	0.6	9	0.4358974358974359	0.6	13	9	3	0	0	0.23076923076923078	3	13	1.1333333333333333	17	0.0	0.14285714285714285	0.5420279320774168	0.9570436704455383	0.2917585715340357	0.9653512821203313	0.6769868979387039	0.8743783245049995	0.8920256489948198	0.942153661633813	0	0	0.0
1575	None	None	None	None	None	0	0	0.2	2	0.9166666666666666	11	0.5833333333333334	0.6666666666666666	10	8	3	2	0	0.375	8	3	0.9333333333333333	14	0.25	0.6666666666666666	0.8540757380149564	0.943919287601365	0.6719094927254757	0.9176511024966075	0.6192650137192295	0.942409357923912	0.8476410996427044	0.9356192249630152	0.55	0.1	0.0
4439	0.1246347116077905	0.026553305780843455	0.022702400489610346	0.5261301864232636	None	0	0	0.3333333333333333	6	0.68	17	0.4090909090909091	0.64	20	16	6	1	0	0.13636363636363635	22	3	1.8	27	0.08333333333333333	0.4	0.7321676187009438	0.9176953529699712	0.6552430041029875	0.9643222225528283	0.6769868979387039	0.9315591032827654	0.8923811389292704	0.9412033770234288	1.0	0.15	0.0
6253	0.10446823496348183	0.022081341155019144	0.021648404408382286	0.8840196055706132	None	0	0	0.3333333333333333	6	0.6666666666666666	16	0.4126984126984127	0.6666666666666666	20	16	5	4	0	0.14285714285714285	21	3	1.7333333333333334	26	0.4	0.4	0.7321676187009438	0.9176953529699712	0.6552430041029875	0.9643222225528283	0.6769868979387039	0.9315591032827654	0.8923811389292704	0.9412033770234288	0.25	0.15	0.0
7388	0.09612549698350194	0.026443655368422296	0.025480094442392857	0.8970263789722737	None	0	0	0.2727272727272727	6	0.7333333333333333	22	0.3950617283950617	0.7333333333333333	26	22	5	1	0	0.1111111111111111	27	3	2.1333333333333333	32	0.1	0.4	0.7321676187009438	0.9192122968552233	0.6552430041029875	0.9634047849657694	0.6502602940172821	0.9338755101652451	0.8923811389292704	0.9417694750005439	1.0	0.11538461538461539	0.0
448	None	None	None	None	None	0	0	0.75	3	0.0	0	0.5555555555555556	0	1	0	3	1	0	1.0	3	3	0.3333333333333333	5	0.1111111111111111	0	0	0	0	0	0	0	0	0	0	0	0
6169	0.1302555430533203	0.02984347460541102	0.02213984265598746	0.8865845731819572	None	0	0	0.2727272727272727	6	0.7333333333333333	22	0.3950617283950617	0.7	25	21	6	1	0	0.1111111111111111	27	3	2.1333333333333333	32	0.08333333333333333	0.4	0.7321676187009438	0.9166767517376497	0.6552430041029875	0.9654786649282985	0.6769868979387039	0.9331083993630508	0.8923811389292704	0.9420334089609378	1.0	0.12	0.0
169	None	None	None	None	None	0	0	0.2222222222222222	4	0.8	20	0.32142857142857145	0.76	21	19	5	0	0	0.19047619047619047	21	4	1.8	27	0.0	0.08333333333333333	0.8994550941845549	0.9360152116459807	0.6989327717479611	0.8780645895811064	0.5036006298748462	0.8418003398967914	0.8486532479775519	0.8918359673934749	0	0	0.0
2396	None	None	None	None	None	0	0	0.42857142857142855	3	0.5	4	0.5	0.125	4	1	5	1	0	0.8	4	5	0.6666666666666666	10	0.09090909090909091	0.3333333333333333	0.7553297266434893	0.7005615293512905	0.7572285048372165	0.8574242168201353	0.5638248938006434	0.8542180209903614	0.7661536114967207	0.813164094223626	1.0	0.5	0.0
2122	None	None	None	None	None	0	0	0.1111111111111111	1	1.0	11	1.0	1.0	12	11	0	0	0	0.07692307692307693	13	1	0.8666666666666667	13	0.0	0	0.592427186440929	0.9484208696942993	0.5932627634279198	0.8609802373277408	0.3500882502735165	0.865550467896755	0.8566352055338763	0.9001690643996191	0	0	0.0
866	None	None	None	None	None	0.5	2	0.7	7	0.23076923076923078	3	0.5	0.23076923076923078	3	3	11	1	0	0.8333333333333334	6	5	1.0	15	0.038461538461538464	0.2	0.840222988023531	0.9790726168834872	0.2189026748688474	0.8954125583853876	0.8820742609317687	0.8534679238473639	0.9666123211726809	0.929887162285815	1.0	0.6666666666666666	0.0
434	None	None	None	None	None	0	0	0	0	0	0	1.0	0	0	0	0	2	0	1.0	1	1	0.06666666666666667	1	0.5	0	0	0	0	0	0	0	0	0	0	0	0
2837	1.647259594782536e-05	5.044589641976384e-06	6.11195264771817e-08	0.9985441622014497	None	0.5	1	0.8333333333333334	5	0.0	0	0.6666666666666666	0	1	0	6	0	0	0.75	4	3	0.5333333333333333	8	0.0	0.4	0	0	0	0	0	0	0	0	0	0	0
1437	None	None	None	None	None	0.6666666666666666	2	0.625	5	0.4	4	0.4	0.4	8	4	3	1	0	0.8333333333333334	5	6	0.8	12	0.16666666666666666	0.5714285714285714	0.6358029218945138	0.7432607036503104	0.47962964177549133	0.9035295133529619	0.54470879461897	0.8991908445209741	0.7151290632818595	0.861695139342772	1.0	0.375	0.0
174	None	None	None	None	None	0	0	1.0	4	0.0	0	0.6666666666666666	0	3	0	2	2	0	1.0	3	3	0.4	6	0.4	0.6666666666666666	0	0	0	0	0	0	0	0	0	0	0
5619	0.11434622962190805	0.025292459329197804	0.020773363680918987	0.8877612728407963	None	0	0	0.16666666666666666	3	0.9166666666666666	22	0.3611111111111111	0.7916666666666666	20	19	5	1	0	0.125	24	3	1.7333333333333334	26	0.07692307692307693	1.0	0.7321676187009438	0.9176953529699712	0.6552430041029875	0.9643222225528283	0.6769868979387039	0.9315591032827654	0.8923811389292704	0.9412033770234288	1.0	0.15	0.0
6820	0.08144896501177494	0.007042988388244165	0.0022766387727282743	0.9972785468598713	None	0	0	0.1111111111111111	2	0.9583333333333334	23	0.52	0.9166666666666666	24	22	1	1	0	0.08	2	25	1.7333333333333334	26	0.25	0	0.7321676187009438	0.9237434961715831	0.6552430041029875	0.9634292071164196	0.6769868979387039	0.9375776012441678	0.8923811389292704	0.9440111490011355	1.0	0.125	0.0
7498	0.09877460382626874	0.014825361846620831	0.014542356108039022	0.8950983948311654	None	0	0	0.2727272727272727	6	0.7333333333333333	22	0.3950617283950617	0.7333333333333333	26	22	5	1	0	0.1111111111111111	27	3	2.1333333333333333	32	0.1	0.4	0.7321676187009438	0.9192122968552233	0.6552430041029875	0.9636523884068365	0.6769868979387039	0.9333894724653922	0.8923811389292704	0.9417548845614843	1.0	0.07692307692307693	0.0
6481	0.11133066829599568	0.035557515210386165	0.029587901427358194	0.8860302973806663	None	0	0	0.2727272727272727	6	0.7333333333333333	22	0.3950617283950617	0.7	25	21	6	1	0	0.1111111111111111	27	3	2.1333333333333333	32	0.08333333333333333	0.4	0.7321676187009438	0.9166767517376497	0.6552430041029875	0.9654786649282985	0.6769868979387039	0.9331083993630508	0.8923811389292704	0.9420334089609378	1.0	0.16	0.0
5432	0.08267013619899131	0.00827390533218338	0.0022655092740094308	0.9420084386761692	None	0	0	0.2777777777777778	5	0.75	18	0.3939393939393939	0.75	21	18	4	1	0	0.13636363636363635	22	3	1.7333333333333334	26	0.1111111111111111	0.5	0.7321676187009438	0.9323516977003795	0.6552430041029875	0.9653733995415322	0.6769868979387039	0.9386350399385326	0.8923811389292704	0.9474971325149316	1.0	0.14285714285714285	0.0
1349	None	None	None	None	None	0	0	0.45454545454545453	5	0.5	7	0.4	0.42857142857142855	10	6	5	3	0	0.625	8	5	1.0666666666666667	16	0.3	0.26666666666666666	0.3669092190883811	0.9305767024008255	0.668357940000358	0.8915568262660267	0.4281282605330137	0.855299568215634	0.8955955388535077	0.8965720738705677	0.5	0.1	0.0
379	None	None	None	None	None	0	0	0	0	0	0	1.0	0	0	0	0	1	0	1.0	1	1	0.06666666666666667	1	0.25	0	0	0	0	0	0	0	0	0	0	0	0
6436	0.11365516684347755	0.03156183200702005	0.021851453366689397	0.8826622247695456	None	0	0	0.3333333333333333	6	0.6666666666666666	16	0.4126984126984127	0.6666666666666666	20	16	5	1	0	0.14285714285714285	21	3	1.7333333333333334	26	0.1	0.4	0.7321676187009438	0.9176953529699712	0.6552430041029875	0.9643222225528283	0.6769868979387039	0.9315591032827654	0.8923811389292704	0.9412033770234288	1.0	0.15	0.0
5549	0.10413872804824549	0.021771162999186265	0.020327633757173006	0.8862334644233951	None	0	0	0.3333333333333333	6	0.6666666666666666	16	0.4126984126984127	0.6666666666666666	20	16	5	1	0	0.14285714285714285	21	3	1.7333333333333334	26	0.1	0.4	0.7321676187009438	0.9176953529699712	0.6552430041029875	0.9643222225528283	0.6769868979387039	0.9315591032827654	0.8923811389292704	0.9412033770234288	1.0	0.15	0.0
715	None	None	None	None	None	0	0	0.5	3	0.42857142857142855	3	0.36	0.42857142857142855	5	3	3	2	0	1.0	5	5	0.6	9	0.25	0.4	0.3337272934655213	0.8565306237218592	0.1730946420161525	0.8418630808488348	0.5595928644634951	0.8567152250987781	0.8328945742010023	0.8518348789109064	0.7	0.2	0.0
4717	0.11042349660362687	0.022252599340942654	0.015573580968188297	0.8887918710871193	None	0	0	0.3333333333333333	6	0.6666666666666666	16	0.4126984126984127	0.6666666666666666	20	16	5	1	0	0.14285714285714285	21	3	1.7333333333333334	26	0.1	0.4	0.7321676187009438	0.9176953529699712	0.6552430041029875	0.9643222225528283	0.6769868979387039	0.9315591032827654	0.8923811389292704	0.9412033770234288	1.0	0.15	0.0
5016	0.06895170629650163	0.0073598018029057055	-0.00146770862947801	0.9966881129738656	None	0	0	0.26666666666666666	4	0.7	14	0.5789473684210527	0.7	18	14	3	1	0	0.10526315789473684	2	19	1.4666666666666666	22	0.16666666666666666	0	0.7321676187009438	0.9237434961715831	0.6552430041029875	0.9623427680777421	0.6769868979387039	0.9393746416330824	0.8923811389292704	0.9440238737426009	1.0	0.1111111111111111	0.0
6608	0.12459655792436933	0.019252222581576935	0.0002650618325498342	0.9066594337346006	None	0	0	0.25	6	0.7575757575757576	25	0.3888888888888889	0.7575757575757576	29	25	5	1	0	0.1	30	3	2.3333333333333335	35	0.1	0.4	0.7321676187009438	0.9197176090351787	0.6552430041029875	0.9642037026129576	0.6769868979387039	0.932642828985848	0.8923811389292704	0.9419508195780566	1.0	0.1724137931034483	0.0
3241	0.0006638058399666141	0.0005286241451381875	6.687702724221691e-07	0.9866420504709454	None	0	0	0.6666666666666666	4	0.3333333333333333	2	0.6666666666666666	0.16666666666666666	3	1	4	1	0	0.75	4	3	0.5333333333333333	8	0.1	0.5	0.2387399660914132	0.8068566223714262	0.20833176944908072	0.5545088524398119	0.21414132501139224	0.9219496166943338	0.5329033379313247	0.7977974564732224	1.0	0.3333333333333333	0.0
4986	0.14886793282287555	0.012817787653457372	0.010611546935298574	0.526657138623723	None	0	0	0.29411764705882354	5	0.7391304347826086	17	0.3968253968253968	0.7391304347826086	20	17	4	1	0	0.14285714285714285	21	3	1.6666666666666667	25	0.1111111111111111	0.5	0.7321676187009438	0.9176953529699712	0.6552430041029875	0.9643222225528283	0.6769868979387039	0.9315591032827654	0.8923811389292704	0.9412033770234288	1.0	0.15	0.0
2620	3.391443087261954e-06	9.085066287062992e-08	2.235623289219718e-08	0.9999974491426001	None	0	0	0.8	4	0.0	0	0.5833333333333334	0	1	0	5	1	0	0.75	4	3	0.4666666666666667	7	0.07692307692307693	0.5	0	0	0	0	0	0	0	0	0	0	0
6328	0.13030423044239278	0.022459928482666196	0.005150297352399775	0.8747929780477175	None	0	0	0.3333333333333333	6	0.6666666666666666	16	0.4126984126984127	0.6666666666666666	20	16	5	1	0	0.14285714285714285	21	3	1.7333333333333334	26	0.1	0.4	0.7321676187009438	0.9175276451738464	0.6552430041029875	0.9643222225528283	0.6769868979387039	0.9315591032827654	0.8923811389292704	0.9411624430185991	1.0	0.15	0.0
4025	0.10876271201582628	0.023898958276713234	0.020009563664086814	0.8834593706668546	None	0	0	0.16666666666666666	3	0.9166666666666666	22	0.3611111111111111	0.7916666666666666	20	19	5	1	0	0.125	24	3	1.7333333333333334	26	0.07692307692307693	1.0	0.7321676187009438	0.9176953529699712	0.6552430041029875	0.9643222225528283	0.6769868979387039	0.9315591032827654	0.8923811389292704	0.9412033770234288	1.0	0.15	0.0
5947	0.0978088118463079	0.018294693689930322	-0.0015853828736277949	0.6875344755921718	None	0	0	0.3333333333333333	6	0.6666666666666666	16	0.4126984126984127	0.6666666666666666	20	16	5	1	0	0.14285714285714285	21	3	1.7333333333333334	26	0.1	0.4	0.7321676187009438	0.9176953529699712	0.6552430041029875	0.9643222225528283	0.6769868979387039	0.9272600203993856	0.8923811389292704	0.9399825570566686	1.0	0.15	0.0
1848	None	None	None	None	None	0.3333333333333333	1	0.5	4	0.6666666666666666	6	0.5238095238095238	0.4444444444444444	7	4	3	1	0	0.42857142857142855	7	3	0.7333333333333333	11	0.14285714285714285	0.5	0.524375689143785	0.7639043327399628	0.43855543618240234	0.9271568322894264	0.5514220756869113	0.7431475712849809	0.6950554221812312	0.8311038595940591	1.0	0.14285714285714285	0.0
4937	0.11717044920993258	0.030139325031654174	0.014161973162755258	0.8836083345992403	None	0	0	0.3333333333333333	6	0.6666666666666666	16	0.4126984126984127	0.6666666666666666	20	16	5	1	0	0.14285714285714285	21	3	1.7333333333333334	26	0.1	0.4	0.7321676187009438	0.9176953529699712	0.6552430041029875	0.9643222225528283	0.6769868979387039	0.9315591032827654	0.8923811389292704	0.9412033770234288	1.0	0.15	0.0
7532	0.11361005598593271	0.014260084455173247	0.011800929677233946	0.8880465818496937	None	0	0	0.2608695652173913	6	0.75	24	0.39080459770114945	0.65625	25	21	8	1	0	0.10344827586206896	29	3	2.2666666666666666	34	0.0625	0.4	0.7321676187009438	0.9166767517376497	0.6552430041029875	0.9654786649282985	0.6769868979387039	0.9344348748334155	0.8923811389292704	0.9424226141407301	1.0	0.16	0.0
6552	0.11216427799904652	0.015493498382164185	-0.00046364460261672446	0.889729825091366	None	0	0	0.2727272727272727	6	0.7333333333333333	22	0.3950617283950617	0.7	25	21	6	1	0	0.1111111111111111	27	3	2.1333333333333333	32	0.08333333333333333	0.4	0.7321676187009438	0.9166767517376497	0.6552430041029875	0.9654786649282985	0.6769868979387039	0.9323373378765709	0.8923811389292704	0.9418093395471006	1.0	0.12	0.0
6027	0.09575394998244842	0.010345078664843162	-0.00627148338870736	0.895457114499532	None	0	0	0.21428571428571427	3	0.8888888888888888	16	0.37037037037037035	0.7222222222222222	14	13	5	1	0	0.16666666666666666	18	3	1.3333333333333333	20	0.07692307692307693	1.0	0.7321676187009438	0.8323612984472158	0.21391945893406666	0.9796074077746135	0.7015586589950921	0.7362240204091174	0.8089676431860559	0.8972427146504447	1.0	0.21428571428571427	0.0
7444	0.10144496588055385	0.02679136333940632	0.026729631753996726	0.893079551458444	None	0	0	0.2727272727272727	6	0.7333333333333333	22	0.3950617283950617	0.7333333333333333	26	22	5	1	0	0.1111111111111111	27	3	2.1333333333333333	32	0.1	0.4	0.7321676187009438	0.9192122968552233	0.6552430041029875	0.9634047849657694	0.6769868979387039	0.9365361796375187	0.8923811389292704	0.9425670507690472	1.0	0.11538461538461539	0.0
2236	None	None	None	None	None	0	0	0.5	2	0.5	2	0.6666666666666666	0	0	0	5	5	0	1.0	3	3	0.4	6	0.35714285714285715	0	0	0	0	0	0	0	0	0	0	0	0
1647	None	None	None	None	None	0	0	0.75	3	0.5	2	0.6666666666666666	0	3	0	2	1	0	1.0	3	3	0.4	6	0.2	0.5	0	0	0	0	0	0	0	0	0	0	0
7367	0.12284967271829589	0.007994284543917912	0.0020689406928032883	0.9035303127202413	None	0	0	0.23809523809523808	5	0.7931034482758621	23	0.38271604938271603	0.7586206896551724	25	22	5	1	0	0.1111111111111111	27	3	2.066666666666667	31	0.09090909090909091	0.5	0.7321676187009438	0.9166767517376497	0.6552430041029875	0.975313985503918	0.6769868979387039	0.9296654391875147	0.8923811389292704	0.9471184900361822	1.0	0.12	0.0
5904	0.1475999606085166	0.015181359836527646	0.008087524105628411	0.9489444213826396	None	0	0	0.3	6	0.7037037037037037	19	0.4027777777777778	0.5925925925925926	20	16	8	1	0	0.125	24	3	1.9333333333333333	29	0.0625	0.4	0.7321676187009438	0.9371835625143071	0.6552430041029875	0.9619236164442926	0.6769868979387039	0.9311058750074169	0.8923811389292704	0.945073585816774	1.0	0.15	0.0
2632	0.000632165328505112	5.299322880712375e-05	1.593186262566004e-05	0.9979821197316789	None	0.5	1	0.8333333333333334	5	0.2857142857142857	2	0.6	0.14285714285714285	6	1	2	0	0	0.6	5	3	0.6	9	0.0	1.0	0.23183809852819787	0.7899516741456285	0.26237633182628206	0.8686174181808387	0.48423626323054314	0.892525899686506	0.8692353318270841	0.8552942271099669	0	0	0.0
3520	0.03979569615264901	0.010450440734268072	0.010392504706885294	0.6388974104770848	None	0.25	1	0.3	3	0.7692307692307693	10	0.3409090909090909	0.6153846153846154	10	8	4	1	0	0.36363636363636365	11	4	1.0	15	0.1	0.5	0.5334212964295946	0.9438600050981123	0.30400304345191576	0.8882300525053117	0.5952088368134009	0.9288727396062046	0.8811357967826742	0.9233061609453243	1.0	0	0.0
3204	0.001976137689073611	0.0004653201881865062	-7.47838978260801e-06	0.9898801204843677	None	0	0	0.3333333333333333	1	1.0	2	1.0	0.5	2	1	1	2	0	0.25	4	1	0.26666666666666666	4	0.4	0	0.8488408670209063	0.5818961589783731	0.7406778412997486	0.5036882028225113	0.7344205706875888	0.8882870775506031	0.7578535231523539	0.6913046947460337	0.75	0	0.18497091416743172
1872	None	None	None	None	None	0.16666666666666666	1	0.35714285714285715	5	0.6111111111111112	11	0.47619047619047616	0.5	11	9	8	1	0	0.8571428571428571	6	7	1.3333333333333333	20	0.05555555555555555	0.35294117647058826	0.44952071140317695	0.7979425564544919	0.5184797450558714	0.8528968431297563	0.5191451750643357	0.9057722146610312	0.6984547222199352	0.8579078153764823	1.0	0.18181818181818182	0.0
2576	3.8326660417384295e-06	9.329327392739648e-08	1.3838653111025636e-09	0.9999987587074758	None	0	0	0.5	1	1.0	1	0.75	0	1	0	1	0	0	1.0	2	2	0.2	3	0.0	0	0	0	0	0	0	0	0	0	0	0	0
5712	0.08669694918624916	0.007366512373129714	-0.0070679980792588935	0.8929381179895208	None	0	0	0.375	6	0.6190476190476191	13	0.42592592592592593	0.6190476190476191	17	13	5	1	0	0.16666666666666666	18	3	1.5333333333333334	23	0.1	0.4	0.7321676187009438	0.9013634258267124	0.6552430041029875	0.972090950385023	0.6769868979387039	0.9048846317017876	0.8923811389292704	0.9353476541992506	1.0	0.17647058823529413	0.0
1076	None	None	None	None	None	0	0	0.75	3	0.0	0	0.5555555555555556	0	2	0	2	2	0	1.0	3	3	0.3333333333333333	5	0.3333333333333333	1.0	0	0	0	0	0	0	0	0	0	0	0
3068	0.005338072825080142	0.0034393143956724394	0.0034389941082773414	0.9743388650061816	None	0	0	0.25	1	1.0	4	1.0	1.0	5	4	0	1	0	0.16666666666666666	1	6	0.4	6	0.3333333333333333	0	0.8157846484565369	0.5802703916843424	0.7168398731546999	0.6376787390596246	0.9417568294875363	0.8521190757256796	0.7151290632818595	0.7068571510050101	1.0	0	0.0
1322	None	None	None	None	None	0	0	0.375	3	0.6666666666666666	6	0.6875	0.5555555555555556	8	5	2	0	0	0.25	2	8	0.7333333333333333	11	0.0	0.2222222222222222	0.47751941805368503	0.945133170934034	0.6632810047010971	0.884534244441728	0.41983325526270016	0.8956346693184726	0.8923839414020354	0.9124598380111256	0	0	0.0
3687	0.07796252392712072	0.012381753222573845	-0.012234680092213132	0.6728630510071294	None	0	0	0.09090909090909091	1	1.0	14	1.0	0.9285714285714286	14	13	1	1	0	0.0625	16	1	1.0666666666666667	16	0.2	0	0.37512376793254915	0.96076485557147	0.2917585715340357	0.9557867492688596	0.6764965014419785	0.9385463802970047	0.8923811389292704	0.9525397299430003	1.0	0	0.0
7283	0.127745843374066	0.05493554969678765	0.051327996580766706	0.8965010976349027	None	0	0	0.23809523809523808	5	0.7931034482758621	23	0.38271604938271603	0.7586206896551724	25	22	5	1	0	0.1111111111111111	27	3	2.066666666666667	31	0.09090909090909091	0.5	0.7321676187009438	0.9166767517376497	0.6552430041029875	0.9654786649282985	0.6769868979387039	0.9296654391875147	0.8923811389292704	0.9410447353859377	1.0	0.16	0.0
947	None	None	None	None	None	0.5	1	0.5714285714285714	4	0.5	4	0.3333333333333333	0.375	5	3	4	2	0	0.8333333333333334	5	6	0.6666666666666666	10	0.2	1.0	0.7617332589890791	0.9525882070617973	0.7590457910868517	0.8333825619663918	0.35126549473341695	0.9337742367293119	0.8521054545247486	0.9182464373095067	0.6000000000000001	0	0.0
892	None	None	None	None	None	0	0	0.75	3	0.25	1	0.5	0.25	2	1	3	0	0	0.75	4	3	0.4	6	0.0	1.0	0.39476543729659685	0.781313762005525	0.20833176944908072	0.5	0.3365621094719732	0.5	0.7121895891608346	0.6045467124600076	0	0	0.0
6219	0.1298638625612211	0.030491830274419873	0.02564044435927492	0.8826476262118115	None	0	0	0.2727272727272727	6	0.7333333333333333	22	0.3950617283950617	0.7	25	21	6	1	0	0.1111111111111111	27	3	2.1333333333333333	32	0.08333333333333333	0.4	0.7321676187009438	0.9166767517376497	0.6552430041029875	0.9654786649282985	0.6769868979387039	0.9331083993630508	0.8923811389292704	0.9420334089609378	1.0	0.12	0.0
4538	0.06721024232774457	0.0011284042585940853	0.0002947199676532998	0.9968833430523253	None	0	0	0.26666666666666666	4	0.75	15	0.55	0.7	17	14	4	2	0	0.1	2	20	1.4666666666666666	22	0.2222222222222222	0.09523809523809523	0.7321676187009438	0.9196712419686097	0.6552430041029875	0.9659655185951093	0.6769868979387039	0.9341147841064802	0.8923811389292704	0.9433088658677219	0.5294117647058824	0.11764705882352941	0.0
2883	0.03434154064329011	0.003096506434881892	0.002043478066581715	0.9960971294239558	None	0.3333333333333333	1	0.5	4	0.7	7	0.4	0.7	10	7	1	0	0	0.3	3	10	0.8	12	0.0	1.0	0.23655733527726067	0.9637636564482415	0.2917585715340357	0.9163987262209115	0.6740449169150622	0.7904390418147822	0.8799471114952219	0.9116741698113631	0	0	0.0
1939	None	None	None	None	None	0	0	0.2222222222222222	4	0.7916666666666666	19	0.29545454545454547	0.7083333333333334	19	17	6	2	0	0.7272727272727273	11	8	1.7333333333333334	26	0.14285714285714285	0.08	0.5420279320774168	0.9255747037457948	0.5449348992316619	0.9047878967028948	0.6161065078288006	0.8826810855888321	0.8372377308688147	0.9058024278384421	0.5263157894736842	0.15789473684210525	0.0
2801	0.0027454154646069135	0.0004987311647258302	0.0004987308853565441	0.9702510431546083	None	0	0	0.25	1	1.0	3	1.0	1.0	4	3	0	1	0	0.2	1	5	0.3333333333333333	5	0.3333333333333333	0	0.8818970855852758	0.5	0.688575981347964	0.6819165169056156	0.5615431294997552	0.7647647791655344	0.7887053793463411	0.6563773867325059	1.0	0	0.0
2634	0.0029383513510258434	0.000307226012110492	0.00025189102163061106	0.9913289756927613	None	0.6666666666666666	2	0.875	7	0.1111111111111111	1	0.55	0.1111111111111111	6	1	4	1	0	0.8	5	4	0.7333333333333333	11	0.14285714285714285	0.5714285714285714	0.5889154269859653	0.8502119733228768	0.5071084030682529	0.9305259549111772	0.8625507497307374	0.8395830487251495	0.8842010979381797	0.8803129210553086	1.0	0.3333333333333333	0.0
7053	0.12212808813951177	0.03515328247632242	0.016708701959069396	0.9304261860809468	None	0	0	0.18518518518518517	5	0.8421052631578947	32	0.37037037037037035	0.8157894736842105	34	31	5	1	0	0.08333333333333333	36	3	2.6666666666666665	40	0.09090909090909091	0.5	0.7321676187009438	0.9438654789891066	0.501343657909875	0.9659692362552476	0.6769868979387039	0.9257971246014478	0.8923811389292704	0.9477136630494797	1.0	0.11764705882352941	0.0
1993	None	None	None	None	None	0.5	1	0.6666666666666666	4	0.3333333333333333	2	0.5333333333333333	0.16666666666666666	5	1	2	3	0	0.6	3	5	0.5333333333333333	8	0.75	0.6666666666666666	0.7379590745670898	0.9548635961307809	0.7636532948619269	0.9035767859158654	0.6329101253852437	0.9379701433200325	0.8959055392214075	0.9351440504700157	0.6	0	0.0
5078	0.1100554033726521	0.030609276008520342	0.023267869687561307	0.884623337930868	None	0	0	0.3333333333333333	6	0.6666666666666666	16	0.4126984126984127	0.6666666666666666	20	16	5	1	0	0.14285714285714285	21	3	1.7333333333333334	26	0.1	0.4	0.7321676187009438	0.9176953529699712	0.6552430041029875	0.9643222225528283	0.6769868979387039	0.9315591032827654	0.8923811389292704	0.9412033770234288	1.0	0.15	0.0
277	None	None	None	None	None	1.0	1	1.0	4	0.0	0	0.5555555555555556	0	1	0	3	1	0	1.0	3	3	0.3333333333333333	5	0.1111111111111111	1.0	0	0	0	0	0	0	0	0	0	0	0
331	None	None	None	None	None	0.5	1	0.8333333333333334	5	0.16666666666666666	1	0.6666666666666666	0.16666666666666666	4	1	3	2	0	0.75	3	4	0.5333333333333333	8	0.2857142857142857	0.8	0.7014180035523567	0.6477142189020165	0.6592495617926944	0.9166913194473685	0.17304747981864493	0.680204075848473	0.9062505806341695	0.7779877530713364	0.75	0.25	0.2070464144857067
640	None	None	None	None	None	0	0	0.42857142857142855	3	0.5	4	0.8333333333333334	0.375	4	3	5	2	0	0.75	4	3	0.6666666666666666	10	0.15384615384615385	0	0.6936233884779712	0.8689012560172941	0.6901189704509008	0.767213745893848	0.2460949596372899	0.8316619262485369	0.8910448034288787	0.8264191191186542	0.625	0.25	0.0
6231	0.11337602896212799	0.03174374269343856	0.02370504613123408	0.8847180341089529	None	0	0	0.3333333333333333	6	0.6666666666666666	16	0.4126984126984127	0.6666666666666666	20	16	5	1	0	0.14285714285714285	21	3	1.7333333333333334	26	0.1	0.4	0.7321676187009438	0.9176953529699712	0.6552430041029875	0.9643222225528283	0.6769868979387039	0.9315591032827654	0.8923811389292704	0.9412033770234288	1.0	0.15	0.0
2477	None	None	None	None	None	0.3333333333333333	1	0.625	5	0.2222222222222222	2	0.6875	0	3	0	7	1	0	1.0	4	4	0.7333333333333333	11	0.06666666666666667	0	0	0	0	0	0	0	0	0	0	0	0
3578	0.10734651170539944	0.025462034188373034	0.021015547430027474	0.8811049426192037	None	0	0	0.3333333333333333	6	0.6666666666666666	16	0.4126984126984127	0.6666666666666666	20	16	5	1	0	0.14285714285714285	21	3	1.7333333333333334	26	0.1	0.4	0.7321676187009438	0.9176953529699712	0.6552430041029875	0.9643222225528283	0.6769868979387039	0.9315591032827654	0.8923811389292704	0.9412033770234288	1.0	0.15	0.0
3501	0.03728900035605949	0.01506292878736498	0.012936925744638571	0.94018662675956	None	0.25	1	0.36363636363636365	4	0.6428571428571429	9	0.3333333333333333	0.42857142857142855	9	6	6	2	0	0.3333333333333333	12	4	1.0666666666666667	16	0.15384615384615385	0.5	0.37512376793254915	0.9682584997700868	0.2917585715340357	0.9275717069720993	0.6288745441270465	0.8779339417548557	0.869308552301653	0.9338228841752462	0.5555555555555556	0	0.0
6050	0.10666922884834293	0.03072227338272194	0.022767033423412835	0.884725695411231	None	0	0	0.3333333333333333	6	0.6666666666666666	16	0.4126984126984127	0.6666666666666666	20	16	5	1	0	0.14285714285714285	21	3	1.7333333333333334	26	0.1	0.4	0.7321676187009438	0.9176953529699712	0.6552430041029875	0.9643222225528283	0.6769868979387039	0.9315591032827654	0.8923811389292704	0.9412033770234288	1.0	0.15	0.0
1759	None	None	None	None	None	0	0	1.0	1	0	0	1.0	0	1	0	0	1	0	0.5	1	2	0.13333333333333333	2	0.3333333333333333	0	0	0	0	0	0	0	0	0	0	0	0
2944	0.057120214457728545	0.0048160801805257605	0.0047755980612944815	0.9108747507249026	None	0	0	0.1875	3	0.8571428571428571	18	0.24210526315789474	0.8095238095238095	18	17	4	0	0	0.2631578947368421	5	19	1.5333333333333334	23	0.0	0.09090909090909091	0.7321676187009438	0.9380000902862855	0.6552430041029875	0.9535722900328384	0.6769868979387039	0.9399408808117067	0.8922226779049046	0.9442654888368152	0	0	0.0
7187	0.09728620419093571	0.017649058549558692	0.016491105295652005	0.8936213540240802	None	0	0	0.2727272727272727	6	0.7333333333333333	22	0.3950617283950617	0.7333333333333333	26	22	5	1	0	0.1111111111111111	27	3	2.1333333333333333	32	0.1	0.4	0.7321676187009438	0.9192122968552233	0.6552430041029875	0.9634047849657694	0.6769868979387039	0.9365361796375187	0.8923811389292704	0.9425670507690472	1.0	0.11538461538461539	0.0
2732	0.002822377111422561	0.0007236745617526934	0.0007235839061441718	0.9818301199157141	None	0	0	0.25	1	1.0	3	1.0	1.0	4	3	0	1	0	0.2	1	5	0.3333333333333333	5	0.3333333333333333	0	0.8818970855852758	0.584856738545911	0.688575981347964	0.7283935411241284	0.5615431294997552	0.7647647791655344	0.7887053793463411	0.6976370726157469	1.0	0	0.0
2295	None	None	None	None	None	0	0	0.6666666666666666	4	0.2857142857142857	2	0.75	0.14285714285714285	5	1	3	0	0	0.75	3	4	0.6	9	0.0	0.8571428571428571	0.524375689143785	0.9324458683776681	0.7098750641820724	0.9162483844871199	0.5036047751516066	0.9190694858745924	0.7987940069801722	0.9228960123385853	0	0	0.0
153	None	None	None	None	None	0	0	0.75	3	0.3333333333333333	1	0.8333333333333334	0	2	0	2	3	0	0.6666666666666666	2	3	0.3333333333333333	5	0.5	0.6666666666666666	0	0	0	0	0	0	0	0	0	0	0
3559	0.10449576596362714	0.02206396754208545	0.018384017694982185	0.8828523441588085	None	0	0	0.3333333333333333	6	0.6666666666666666	16	0.4126984126984127	0.6666666666666666	20	16	5	1	0	0.14285714285714285	21	3	1.7333333333333334	26	0.1	0.4	0.7321676187009438	0.9176953529699712	0.6552430041029875	0.9643222225528283	0.6769868979387039	0.9315591032827654	0.8923811389292704	0.9412033770234288	1.0	0.15	0.0
4577	0.11623427829678343	0.02619046310205751	0.014839227591685964	0.8850430398707982	None	0	0	0.3333333333333333	6	0.6666666666666666	16	0.4126984126984127	0.6666666666666666	20	16	5	1	0	0.14285714285714285	21	3	1.7333333333333334	26	0.1	0.4	0.7321676187009438	0.9176953529699712	0.6552430041029875	0.9643222225528283	0.6769868979387039	0.9315591032827654	0.8923811389292704	0.9412033770234288	1.0	0.15	0.0
6664	0.11287016149594138	0.025386674088015593	0.02474466014623615	0.8931607430385041	None	0	0	0.2727272727272727	6	0.7333333333333333	22	0.3950617283950617	0.7	25	21	6	1	0	0.1111111111111111	27	3	2.1333333333333333	32	0.08333333333333333	0.4	0.7321676187009438	0.9166767517376497	0.6552430041029875	0.9654786649282985	0.6769868979387039	0.9331083993630508	0.8923811389292704	0.9420334089609378	1.0	0.12	0.0
2789	0.0020141945168553506	0.00017805106968697495	0.0001779895853135077	0.9976588939772011	None	0	0	1.0	4	0.0	0	1.0	0	3	0	2	1	0	0.6666666666666666	2	3	0.4	6	0.2	1.0	0	0	0	0	0	0	0	0	0	0	0
2361	None	None	None	None	None	0	0	0.5	2	0.6666666666666666	2	0.5555555555555556	0	1	0	3	3	0	1.0	3	3	0.3333333333333333	5	0.3333333333333333	0.5	0	0	0	0	0	0	0	0	0	0	0
2959	0.09431793390327274	0.0071719807093829175	0.006088057481547039	0.8495326208512666	None	0	0	0.09090909090909091	1	1.0	14	1.0	0.9285714285714286	14	13	1	1	0	0.0625	16	1	1.0666666666666667	16	0.2	0	0.37512376793254915	0.9648799895287222	0.2917585715340357	0.9581844434277006	0.6764965014419785	0.9385463802970047	0.8923811389292704	0.9550845491375388	1.0	0	0.0
1884	None	None	None	None	None	0	0	0.75	3	0.3333333333333333	1	0.625	0.3333333333333333	2	1	2	2	0	0.5	4	2	0.3333333333333333	5	0.2857142857142857	0.6666666666666666	0.991512069782026	0.5212070948710854	0.9683951332794439	0.5	0.7311619807119459	0.5125762485307149	0.7644298553848924	0.5112643361137451	0.75	0	0.0
3804	0.0010306042414082784	1.1704207041889965e-05	-1.1601448636127375e-05	0.9961731907547835	None	0	0	1.0	1	0	0	1.0	0	1	0	0	1	0	0.5	1	2	0.13333333333333333	2	0.3333333333333333	0	0	0	0	0	0	0	0	0	0	0	0
3262	0.038567015292058235	0.01070338504724516	0.010652683962941457	0.6537667190960378	None	0.25	1	0.3	3	0.7692307692307693	10	0.3409090909090909	0.6153846153846154	10	8	4	1	0	0.36363636363636365	11	4	1.0	15	0.1	0.5	0.5334212964295946	0.9438600050981123	0.30400304345191576	0.8882300525053117	0.5952088368134009	0.9288727396062046	0.8811357967826742	0.9233061609453243	1.0	0	0.0
3472	0.1056694465253164	0.004721849117525066	0.004692071697622121	0.9445690258924949	None	0	0	0.35294117647058826	6	0.6521739130434783	15	0.4166666666666667	0.6521739130434783	19	15	5	1	0	0.15	20	3	1.6666666666666667	25	0.1	0.4	0.7321676187009438	0.9207273216652209	0.6552430041029875	0.965858888915285	0.6769868979387039	0.9352906201180186	0.8923811389292704	0.9438485035450674	1.0	0.15789473684210525	0.0
1270	None	None	None	None	None	0	0	1.0	4	0.0	0	0.5	0	1	0	4	2	0	0.75	3	4	0.4	6	0.18181818181818182	0.5	0	0	0	0	0	0	0	0	0	0	0
5251	0.11351350870307503	0.024891228930891986	0.0224763049939954	0.8864523171526147	None	0	0	0.3333333333333333	6	0.6666666666666666	16	0.4126984126984127	0.6666666666666666	20	16	5	1	0	0.14285714285714285	21	3	1.7333333333333334	26	0.1	0.4	0.7321676187009438	0.9176953529699712	0.6552430041029875	0.9643222225528283	0.6769868979387039	0.9315591032827654	0.8923811389292704	0.9412033770234288	1.0	0.15	0.0
5730	0.10845023687722954	0.02147012478498919	0.02146500532754341	0.8802629181682412	None	0	0	0.3333333333333333	6	0.6666666666666666	16	0.4126984126984127	0.6666666666666666	20	16	5	1	0	0.14285714285714285	21	3	1.7333333333333334	26	0.1	0.4	0.7321676187009438	0.9176953529699712	0.6552430041029875	0.9643222225528283	0.6769868979387039	0.9315591032827654	0.8923811389292704	0.9412033770234288	1.0	0.15	0.0
6980	0.12124343536779962	0.029580064077319397	0.028939263434640698	0.8899720562792341	None	0	0	0.2727272727272727	6	0.7333333333333333	22	0.3950617283950617	0.7	25	21	6	1	0	0.1111111111111111	27	3	2.1333333333333333	32	0.08333333333333333	0.4	0.7321676187009438	0.9166767517376497	0.6552430041029875	0.9654786649282985	0.6769868979387039	0.9296654391875147	0.8923811389292704	0.9410447353859377	1.0	0.12	0.0
4315	0.10876417649578113	0.021899821944290986	0.016908177237661078	0.8871349614951443	None	0	0	0.16666666666666666	3	0.9166666666666666	22	0.3611111111111111	0.7916666666666666	20	19	5	1	0	0.125	24	3	1.7333333333333334	26	0.07692307692307693	1.0	0.7321676187009438	0.9176953529699712	0.6552430041029875	0.9643222225528283	0.6769868979387039	0.9315591032827654	0.8923811389292704	0.9412033770234288	1.0	0.15	0.0
5495	0.11116392436758897	0.032490593393987	0.02285412244193399	0.883166945018509	None	0	0	0.3333333333333333	6	0.6666666666666666	16	0.4126984126984127	0.6666666666666666	20	16	5	1	0	0.14285714285714285	21	3	1.7333333333333334	26	0.1	0.4	0.7321676187009438	0.9176953529699712	0.6552430041029875	0.9643222225528283	0.6769868979387039	0.9315591032827654	0.8923811389292704	0.9412033770234288	1.0	0.15	0.0
4002	0.10766852320996091	0.005426894126246952	0.0024123019200453454	0.9226954417848897	None	0	0	0.3333333333333333	6	0.6666666666666666	16	0.4126984126984127	0.6666666666666666	20	16	5	1	0	0.14285714285714285	21	3	1.7333333333333334	26	0.1	0.4	0.7321676187009438	0.917572650517532	0.6552430041029875	0.9643222225528283	0.6769868979387039	0.9315591032827654	0.8923811389292704	0.9411734230700283	1.0	0.15	0.0
1831	None	None	None	None	None	0.5	1	0.7142857142857143	5	0.25	2	0.5555555555555556	0.25	4	2	5	1	0	0.5	6	3	0.6666666666666666	10	0.08333333333333333	0.5	0.5536945346976014	0.9030692274480024	0.7611699110921086	0.708775713877265	0.321472908233145	0.8388745612615237	0.8575779104788578	0.8306688844762434	1.0	0	0.0
308	None	None	None	None	None	0	0	1.0	1	0	0	1.0	0	0	0	1	2	0	0.5	1	2	0.13333333333333333	2	0.3333333333333333	0	0	0	0	0	0	0	0	0	0	0	0
3577	0.051196853221335874	0.0053865501007856285	0.004915318925468773	0.9235393889682042	None	0	0	0.2	2	0.8461538461538461	11	0.25	0.7692307692307693	12	10	2	1	0	0.6	10	6	1.0	15	0.16666666666666666	0	0.4484413946075	0.9494265273887372	0.5595558581588337	0.9129144777992381	0.6288745441270465	0.8487832040198431	0.828815009710094	0.9117954604793659	1.0	0	0.0
2192	None	None	None	None	None	0	0	0.25	2	0.7777777777777778	7	0.55	0.2222222222222222	4	2	6	1	0	0.8	5	4	0.7333333333333333	11	0.07142857142857142	0.2222222222222222	0.5357060671873519	0.9605810960892887	0.6351760343694197	0.7070825206238693	0.5379460418302789	0.781283713510174	0.8524706406261168	0.8560140142453565	1.0	0.25	0.0
6526	0.1256673079769315	0.02269532274158253	0.017271155987352512	0.8846550805300262	None	0	0	0.2727272727272727	6	0.7333333333333333	22	0.3950617283950617	0.7	25	21	6	1	0	0.1111111111111111	27	3	2.1333333333333333	32	0.08333333333333333	0.4	0.7321676187009438	0.9166767517376497	0.6552430041029875	0.9654786649282985	0.6769868979387039	0.9331083993630508	0.8923811389292704	0.9420334089609378	1.0	0.12	0.0
4047	0.1010902511650234	0.007897172993825755	-0.0032448740709483774	0.8987056781492853	None	0	0	0.21428571428571427	3	0.8888888888888888	16	0.37037037037037035	0.7222222222222222	14	13	5	1	0	0.16666666666666666	18	3	1.3333333333333333	20	0.07692307692307693	1.0	0.7321676187009438	0.8323612984472158	0.21391945893406666	0.9796074077746135	0.7015586589950921	0.7362240204091174	0.8089676431860559	0.8972427146504447	1.0	0.21428571428571427	0.0
6355	0.10930210090174755	0.025375458904405724	0.025368353287620146	0.8913399819864896	None	0	0	0.2727272727272727	6	0.7333333333333333	22	0.3950617283950617	0.7	25	21	6	1	0	0.1111111111111111	27	3	2.1333333333333333	32	0.08333333333333333	0.4	0.7321676187009438	0.9166767517376497	0.6552430041029875	0.9654786649282985	0.6769868979387039	0.9331083993630508	0.8923811389292704	0.9420334089609378	1.0	0.12	0.0
2256	None	None	None	None	None	0	0	1.0	1	0	0	1.0	0	0	0	1	1	0	0.5	1	2	0.13333333333333333	2	0.16666666666666666	0	0	0	0	0	0	0	0	0	0	0	0
3603	0.02963366792330901	0.008857399964224829	-0.008259938929063168	0.9479714473936105	None	0.25	1	0.4	4	0.5833333333333334	7	0.35	0.5	9	6	4	1	0	0.4	10	4	0.9333333333333333	14	0.1111111111111111	0.5	0.37512376793254915	0.9722630905563031	0.2917585715340357	0.9354282425647519	0.6288745441270465	0.9108839183739729	0.869308552301653	0.9453972934986642	1.0	0	0.0
915	None	None	None	None	None	0	0	0.4	2	0.8	4	0.5833333333333334	0.8	5	4	1	1	0	0.3333333333333333	2	6	0.4666666666666667	7	0.2	0	0.38794651227310784	0.8697404707014649	0.7168398731546999	0.8799386798430815	0.6892548457946324	0.9408291274260562	0.8740897931562639	0.9019383010510802	1.0	0.2	0.0
3608	0.046521996951412146	0.0036264925148391347	0.003244596376567755	0.8076930416558821	None	0	0	0.125	1	1.0	10	1.0	0.9	10	9	1	1	0	0.08333333333333333	12	1	0.8	12	0.2	0	0.69171882492664	0.9538274723844044	0.62115264865231	0.9208011535072902	0.5952088368134009	0.890631972581037	0.869308552301653	0.9259580861588088	1.0	0	0.0
2010	None	None	None	None	None	0	0	0.3333333333333333	4	0.6666666666666666	10	0.2361111111111111	0.6666666666666666	12	10	4	0	0	0.8888888888888888	8	9	1.1333333333333333	17	0.0	0.6666666666666666	0.39084191551953273	0.8831330097741391	0.5742152501822373	0.8957907331578678	0.6161065078288006	0.7754705787306071	0.7971037251389121	0.8586840417467986	0	0	0.0
4697	0.07447277672251781	0.010411283489102847	-0.008817236346095655	0.43870792997578156	None	0	0	0.38461538461538464	5	0.6470588235294118	11	0.4222222222222222	0.6470588235294118	14	11	4	1	0	0.2	15	3	1.2666666666666666	19	0.1111111111111111	0.5	0.7321676187009438	0.8855533651895157	0.21391945893406666	0.9525644857646787	0.6769868979387039	0.9265487430959441	0.8923811389292704	0.9260070326748429	1.0	0.21428571428571427	0.0
7359	0.16448658520818227	0.010602190469322578	0.008727710041052153	0.8947052195420875	None	0	0	0.23809523809523808	5	0.7931034482758621	23	0.38271604938271603	0.7586206896551724	25	22	5	1	0	0.1111111111111111	27	3	2.066666666666667	31	0.09090909090909091	0.5	0.7321676187009438	0.9166767517376497	0.6552430041029875	0.9656024883616486	0.6769868979387039	0.9296654391875147	0.8923811389292704	0.9411135211810282	1.0	0.12	0.0
535	None	None	None	None	None	0	0	0.6	3	0.6	3	0.4666666666666667	0.4	2	2	4	1	0	0.6	3	5	0.4666666666666667	7	0.08333333333333333	0.6666666666666666	0.49523534232655636	0.9811526072783032	0.6031166188299784	0.8345180532999862	0.8986696865709686	0.7336660801793757	0.9465177727037387	0.8997589951697778	1.0	0	0.0
976	None	None	None	None	None	0	0	1.0	1	0	0	1.0	0	0	0	1	1	0	0.5	1	2	0.13333333333333333	2	0.16666666666666666	0	0	0	0	0	0	0	0	0	0	0	0
6569	0.11590366584956974	0.03345508615944822	0.03332030981532593	0.8827448588082055	None	0	0	0.2727272727272727	6	0.7333333333333333	22	0.3950617283950617	0.7	25	21	6	1	0	0.1111111111111111	27	3	2.1333333333333333	32	0.08333333333333333	0.4	0.7321676187009438	0.9166767517376497	0.6552430041029875	0.9654786649282985	0.6769868979387039	0.9296654391875147	0.8923811389292704	0.9410447353859377	1.0	0.12	0.0
2359	None	None	None	None	None	0.5	1	0.8333333333333334	5	0.2857142857142857	2	0.75	0	2	0	6	3	0	0.75	4	3	0.6	9	0.21428571428571427	0.6666666666666666	0	0	0	0	0	0	0	0	0	0	0
207	None	None	None	None	None	0.25	1	0.45454545454545453	5	0.6428571428571429	9	0.38095238095238093	0.5	11	7	4	0	0	0.8571428571428571	7	6	1.0666666666666667	16	0.0	0.5	0.8994550941845549	0.8459295210644503	0.6948893201882559	0.8208533453825365	0.4477430619735275	0.8732938316078666	0.8892160821728087	0.8479384010559088	0	0	0.0
3766	0.0985834305636225	0.01549516470436627	0.0147759339307794	0.7637019786517666	None	0	0	0.2222222222222222	4	0.8333333333333334	20	0.37681159420289856	0.8333333333333334	22	20	3	1	0	0.13043478260869565	23	3	1.7333333333333334	26	0.125	0.6666666666666666	0.7321676187009438	0.9181080269777123	0.6552430041029875	0.9654156046300973	0.6769868979387039	0.9337347163569959	0.8923811389292704	0.9425242651410379	1.0	0.13636363636363635	0.0
4851	0.11406453985019674	0.024994853408472146	0.022703074929989457	0.8832987315633974	None	0	0	0.3333333333333333	6	0.6666666666666666	16	0.4126984126984127	0.6666666666666666	20	16	5	1	0	0.14285714285714285	21	3	1.7333333333333334	26	0.1	0.4	0.7321676187009438	0.9176953529699712	0.6552430041029875	0.9643222225528283	0.6769868979387039	0.9272600203993856	0.8923811389292704	0.9399825570566686	1.0	0.15	0.0
143	None	None	None	None	None	0.125	1	0.3333333333333333	6	0.68	17	0.28125	0.52	16	13	10	2	0	0.6666666666666666	12	8	1.8	27	0.09523809523809523	0	0.29925516413313574	0.6451499457612979	0.2324266067750941	0.9119848080997025	0.5595928644634951	0.8702245694202572	0.8328945742010023	0.8338204206521408	0.53125	0.0625	0.0
6257	0.09731092325531633	0.006392222356781984	0.006084332809193536	0.901175199929938	None	0	0	0.375	6	0.6190476190476191	13	0.42592592592592593	0.6190476190476191	17	13	5	1	0	0.16666666666666666	18	3	1.5333333333333334	23	0.1	0.4	0.7321676187009438	0.9013634258267124	0.6552430041029875	0.972090950385023	0.6769868979387039	0.9048846317017876	0.8923811389292704	0.9353476541992506	1.0	0.17647058823529413	0.0
6082	0.11080274508384269	0.018470183840815356	0.018463986220059427	0.8845994697854792	None	0	0	0.3333333333333333	6	0.6666666666666666	16	0.4126984126984127	0.6666666666666666	20	16	5	1	0	0.14285714285714285	21	3	1.7333333333333334	26	0.1	0.4	0.7321676187009438	0.9176953529699712	0.6552430041029875	0.9643222225528283	0.6769868979387039	0.9315591032827654	0.8923811389292704	0.9412033770234288	1.0	0	0.0
7513	0.1099774819699822	0.015591340124343383	0.00013708461824020953	0.8853263326620148	None	0	0	0.3181818181818182	7	0.6774193548387096	21	0.4074074074074074	0.6774193548387096	26	21	6	1	0	0.1111111111111111	27	3	2.2	33	0.09090909090909091	0.3333333333333333	0.7321676187009438	0.9192122968552233	0.6552430041029875	0.9634047849657694	0.6769868979387039	0.9315707790542433	0.8923811389292704	0.941094378996294	1.0	0.11538461538461539	0.0
4707	0.027226610274065623	0.0008026176715467631	0.0008006143568847861	0.9959965452820906	None	0	0	0.14285714285714285	2	0.9444444444444444	17	0.5263157894736842	0.8888888888888888	18	16	1	1	0	0.10526315789473684	2	19	1.3333333333333333	20	0.25	0	0.7321676187009438	0.9237434961715831	0.6552430041029875	0.9634292071164196	0.6769868979387039	0.9393746416330824	0.8923811389292704	0.9445570040813421	1.0	0.1111111111111111	0.0
461	None	None	None	None	None	0.5	1	0.5	3	0.5	3	0.5	0.16666666666666666	3	1	4	2	0	1.0	4	4	0.5333333333333333	8	0.2	0.5	0.5420279320774168	0.9086875121506927	0.3419133164284784	0.9701893287238011	0.44903428134365164	0.9525486561808489	0.7398976373520796	0.9491454096631872	0.6666666666666666	0.6666666666666666	0.0
5858	0.11049894176693573	0.02364057185287385	0.022998188179507443	0.8938674935163943	None	0	0	0.3181818181818182	7	0.6774193548387096	21	0.4074074074074074	0.6774193548387096	26	21	6	1	0	0.1111111111111111	27	3	2.2	33	0.09090909090909091	0.3333333333333333	0.7321676187009438	0.9192122968552233	0.6552430041029875	0.9634047849657694	0.6769868979387039	0.9323671611343448	0.8923811389292704	0.941326056734558	1.0	0.23076923076923078	0.0
659	None	None	None	None	None	0.4	2	0.4166666666666667	5	0.625	10	0.36	0.5	12	8	5	1	0	0.5	10	5	1.2	18	0.1	0.5	0.5032881746268569	0.8782261426565896	0.5622600841252783	0.9280774213572759	0.6253240407776275	0.8943744845996259	0.7748993643720566	0.9023103269103239	1.0	0	0.0
2259	None	None	None	None	None	1.0	1	1.0	4	0.0	0	0.5555555555555556	0	1	0	3	1	0	1.0	3	3	0.3333333333333333	5	0.1111111111111111	1.0	0	0	0	0	0	0	0	0	0	0	0
6997	0.12635387642278068	0.04274313319975723	0.03372661500584348	0.8978321785596965	None	0	0	0.23809523809523808	5	0.7931034482758621	23	0.38271604938271603	0.7586206896551724	25	22	5	1	0	0.1111111111111111	27	3	2.066666666666667	31	0.09090909090909091	0.5	0.7321676187009438	0.9166767517376497	0.6552430041029875	0.9654786649282985	0.6769868979387039	0.9344348748334155	0.8923811389292704	0.9424226141407301	1.0	0.12	0.0
1116	None	None	None	None	None	0	0	0.6666666666666666	2	0.5	1	0.6666666666666666	0	1	0	2	0	0	0.6666666666666666	2	3	0.26666666666666666	4	0.0	0	0	0	0	0	0	0	0	0	0	0	0
6421	0.1266512837754124	0.047963408790209126	0.044773391865721844	0.8885457517510995	None	0	0	0.2727272727272727	6	0.7333333333333333	22	0.3950617283950617	0.7	25	21	6	1	0	0.1111111111111111	27	3	2.1333333333333333	32	0.08333333333333333	0.4	0.7321676187009438	0.9166767517376497	0.6552430041029875	0.9654786649282985	0.6769868979387039	0.9296654391875147	0.8923811389292704	0.9410447353859377	1.0	0.12	0.0
861	None	None	None	None	None	0.5	1	0.6666666666666666	4	0.2857142857142857	2	0.45	0.2857142857142857	3	2	5	2	0	0.8	4	5	0.6	9	0.15384615384615385	0.2857142857142857	0.47706210061701154	0.7984474640946698	0.6426007139912301	0.8642218343844353	0.8237656747142232	0.7001916223031781	0.8811820627941274	0.7955232116770248	0.6666666666666666	0.6666666666666666	0.0
932	None	None	None	None	None	0	0	0.2857142857142857	2	0.75	6	0.5	0.125	3	1	6	2	0	0.8	4	5	0.6666666666666666	10	0.14285714285714285	0.2857142857142857	0.8164315290622429	0.5	0.4928074424679627	0.8890904092164092	0.5556940214766009	0.600210010784869	0.8176902601394411	0.6962015249562016	0.6666666666666666	0	0.0
6728	0.11071522271331813	0.024340364587987978	0.024124358789394847	0.8961990841691799	None	0	0	0.2727272727272727	6	0.7333333333333333	22	0.3950617283950617	0.7333333333333333	26	22	5	1	0	0.1111111111111111	27	3	2.1333333333333333	32	0.1	0.4	0.7321676187009438	0.9192122968552233	0.6552430041029875	0.9634047849657694	0.6769868979387039	0.9332471095269029	0.8923811389292704	0.9415839946937342	1.0	0.11538461538461539	0.0
963	None	None	None	None	None	0	0	0.25	1	1.0	3	1.0	0.3333333333333333	1	1	3	4	0	0.2	5	1	0.3333333333333333	5	0.4	0	0.9126805708174753	0.5	0.34122277604250684	0.5	0.5624084367465361	0.5	0.9131504564440267	0.5	1.0	1.0	0.0
178	None	None	None	None	None	0	0	0.3333333333333333	2	0.8571428571428571	6	0.5625	0.7142857142857143	7	5	1	3	0	0.25	2	8	0.6	9	0.75	0	0.7803444137000308	0.9538566221318957	0.36969737640270833	0.8417510827629691	0.4967369454686654	0.9368405109279885	0.8363209597549243	0.9216977970465452	0.42857142857142855	0.42857142857142855	0.0
4872	0.10685084574514903	0.022772072023191144	0.00844925879512373	0.900385447534985	None	0	0	0.2857142857142857	6	0.7241379310344828	21	0.3974358974358974	0.6896551724137931	24	20	6	1	0	0.11538461538461539	26	3	2.066666666666667	31	0.08333333333333333	0.4	0.6370977753891803	0.9412010140520387	0.501343657909875	0.9640665047348169	0.6769868979387039	0.940460744742434	0.8923811389292704	0.9498245870344818	1.0	0.125	0.0
351	None	None	None	None	None	0.5	2	0.7272727272727273	8	0.2857142857142857	4	0.5333333333333333	0.14285714285714285	9	2	6	3	0	0.8333333333333334	6	5	1.0666666666666667	16	0.3333333333333333	0.5	0.8164315290622429	0.8760585618863745	0.5811173107111679	0.768061698895325	0.47136120053930347	0.8857926731180036	0.8322139646987579	0.8499016596573384	0.5555555555555556	0.2222222222222222	0.0
3099	0.012900625090961461	0.0024067074667681815	0.0023995612422895714	0.8801389658116365	None	0	0	0.4	2	0.8	4	1.0	0.6	3	3	3	0	0	0.14285714285714285	7	1	0.4666666666666667	7	0.0	1.0	0.4931355479552179	0.8442162146673768	0.2653728680411867	0.7854594755890936	0.9060268392293838	0.8382169985765985	0.855603913029152	0.8240807771644084	0	0	0.0
5099	0.04091670051018016	0.012510469730131289	-0.01248768141776005	0.503290748891377	None	0	0	0.4	4	0.5384615384615384	7	0.625	0.5384615384615384	11	7	3	1	0	0.16666666666666666	12	2	1.0	15	0.16666666666666666	0	0.7321676187009438	0.9116391041681816	0.6552430041029875	0.9639651364084257	0.6769868979387039	0.9285872088521533	0.8923811389292704	0.9386889108856141	1.0	0.2727272727272727	0.0
7349	0.06307338398705316	0.00984162509780419	-0.0033567952054198097	0.9968760853947257	None	0	0	0.25	5	0.7777777777777778	21	0.5576923076923077	0.7407407407407407	24	20	4	1	0	0.07692307692307693	2	26	1.9333333333333333	29	0.125	0.07407407407407407	0.7321676187009438	0.9187897868328392	0.6552430041029875	0.9639433688278328	0.6769868979387039	0.9305278928308558	0.8923811389292704	0.9409734882146409	1.0	0.125	0.0
2697	0.009051556204499753	0.0012327766256532713	-0.0007983550995137459	0.9906003911070834	None	0	0	0.4	2	0.6	3	0.5833333333333334	0.6	4	3	2	1	0	0.3333333333333333	6	2	0.4666666666666667	7	0.14285714285714285	0.4	0.22991003119100295	0.9405414432347362	0.8544103631130404	0.7399634773129712	0.6624320674559421	0.8945814419845179	0.9540638183743567	0.8788719244276113	1.0	0	0.0
2166	None	None	None	None	None	0.5	1	0.6666666666666666	4	0.3333333333333333	2	0.5333333333333333	0.3333333333333333	6	2	1	2	0	0.6	5	3	0.5333333333333333	8	1.0	0.4	0.18402561586697933	0.9368025170154048	0.20848845856735637	0.8041856805991391	0.7247185266109641	0.8708342824926076	0.9329262471623114	0.8813986634038682	0.5833333333333334	0.16666666666666666	0.0
3019	0.014980321701973527	0.0009838211562953744	-0.0005235443565218497	0.985618191714747	None	0	0	0.3333333333333333	2	0.7142857142857143	5	0.6428571428571429	0.5714285714285714	5	4	3	0	0	0.2857142857142857	7	2	0.6	9	0.0	0.2857142857142857	0.2387399660914132	0.9286047675157487	0.20833176944908072	0.945944512066045	0.21414132501139224	0.641216750987539	0.6233179797755394	0.8810863482245135	0	0	0.0
1446	None	None	None	None	None	0.25	1	0.5	5	0.46153846153846156	6	0.5555555555555556	0.46153846153846156	9	6	5	1	0	0.3333333333333333	9	3	1.0	15	0.09090909090909091	0	0.5420279320774168	0.8122073514457847	0.62115264865231	0.956870347275409	0.54470879461897	0.9124882567823398	0.8589309103647609	0.9091052699238044	1.0	0.2222222222222222	0.0
6956	0.07627438689175606	0.001835557642771395	0.0006437005429810526	0.9969118415419189	None	0.08333333333333333	1	0.38461538461538464	10	0.5945945945945946	22	0.33620689655172414	0.5405405405405406	27	20	11	0	0	0.13793103448275862	29	4	2.6	39	0.0	0.22857142857142856	0.7321676187009438	0.9169366994631956	0.6552430041029875	0.964836947702222	0.6769868979387039	0.9319511891991702	0.8923811389292704	0.9414101790776717	0	0	0.0
5370	0.11267808238513133	0.023319354041229964	0.01837592576944726	0.884229661318365	None	0	0	0.3333333333333333	6	0.6666666666666666	16	0.4126984126984127	0.6666666666666666	20	16	5	1	0	0.14285714285714285	21	3	1.7333333333333334	26	0.1	0.4	0.7321676187009438	0.9176953529699712	0.6552430041029875	0.9643222225528283	0.6769868979387039	0.9315591032827654	0.8923811389292704	0.9412033770234288	1.0	0.15	0.0
1388	None	None	None	None	None	0.3333333333333333	1	0.5	4	0.7	7	0.4	0.7	10	7	1	0	0	0.3	3	10	0.8	12	0.0	1.0	0.7870771480355632	0.9003439972187622	0.7705607728906506	0.9260448262217663	0.4167190592680104	0.9009474933088867	0.8808686805149848	0.9098745659925113	0	0	0.0
4777	0.11512568979030663	0.03104129258491054	0.019930900881116678	0.8867410891495875	None	0	0	0.3333333333333333	6	0.6666666666666666	16	0.4126984126984127	0.6666666666666666	20	16	5	1	0	0.14285714285714285	21	3	1.7333333333333334	26	0.1	0.4	0.7321676187009438	0.9176953529699712	0.6552430041029875	0.9643222225528283	0.6769868979387039	0.9315591032827654	0.8923811389292704	0.9412033770234288	1.0	0.15	0.0
6309	0.12066249388379965	0.02413521317725395	0.018169831162111665	0.8839466866279618	None	0	0	0.2727272727272727	6	0.7333333333333333	22	0.3950617283950617	0.7	25	21	6	1	0	0.1111111111111111	27	3	2.1333333333333333	32	0.08333333333333333	0.4	0.7321676187009438	0.9166767517376497	0.6552430041029875	0.9654786649282985	0.6769868979387039	0.9331083993630508	0.8923811389292704	0.9420334089609378	1.0	0.16	0.0
904	None	None	None	None	None	0	0	0.375	3	0.7	7	0.3333333333333333	0.7	10	7	1	2	0	1.0	6	6	0.8	12	0.6666666666666666	0	0.6964515970087977	0.9249120529509545	0.7098750641820724	0.882483276602584	0.5403441522820455	0.9073369707777726	0.8109155080871645	0.9063261962838168	0.55	0	0.0
7320	0.13377046534301298	0.057900168404280423	0.03546528005925828	0.8931422446157573	None	0	0	0.23809523809523808	5	0.7931034482758621	23	0.38271604938271603	0.7586206896551724	25	22	5	1	0	0.1111111111111111	27	3	2.066666666666667	31	0.09090909090909091	0.5	0.7321676187009438	0.9166767517376497	0.6552430041029875	0.9654786649282985	0.6769868979387039	0.9296654391875147	0.8923811389292704	0.9410447353859377	1.0	0.12	0.0
5393	0.10552468502090741	0.029795513328712657	0.019283103164892897	0.8870788961375599	None	0	0	0.3333333333333333	6	0.6666666666666666	16	0.4126984126984127	0.6666666666666666	20	16	5	1	0	0.14285714285714285	21	3	1.7333333333333334	26	0.1	0.4	0.7321676187009438	0.9176953529699712	0.6552430041029875	0.9643222225528283	0.6769868979387039	0.9315591032827654	0.8923811389292704	0.9412033770234288	1.0	0.15	0.0
5224	0.11013848069850506	0.00937491376668387	0.007048530928667183	0.9799515674589818	None	0	0	0.3333333333333333	6	0.6666666666666666	16	0.4126984126984127	0.6666666666666666	20	16	5	1	0	0.14285714285714285	21	3	1.7333333333333334	26	0.1	0.4	0.7321676187009438	0.9176953529699712	0.6552430041029875	0.9644083065401643	0.6769868979387039	0.9315591032827654	0.8923811389292704	0.9412495685263965	1.0	0.2	0.0
90	None	None	None	None	None	0	0	0.25	2	0.9	9	0.5454545454545454	0.8	9	8	2	3	0	0.18181818181818182	11	2	0.8	12	0.42857142857142855	0	0.2322166992824876	0.8114999078812121	0.5167931459967308	0.9199012675390783	0.47391543555089244	0.8446739672534747	0.8290691063285405	0.8658483407595094	0.3333333333333333	0	0.0
4371	0.10668579810920416	0.015371187891376661	0.010458508015537332	0.9268838984528558	None	0	0	0.3333333333333333	6	0.6666666666666666	16	0.4126984126984127	0.6666666666666666	20	16	5	1	0	0.14285714285714285	21	3	1.7333333333333334	26	0.1	0.4	0.7321676187009438	0.9166904753478654	0.6552430041029875	0.9643222225528283	0.6769868979387039	0.9315591032827654	0.8923811389292704	0.940958837159753	1.0	0.15	0.0
5924	0.10490398371663195	0.012370996328184166	0.0007873925575251967	0.8882962998811527	None	0	0	0.3181818181818182	7	0.6774193548387096	21	0.4074074074074074	0.6774193548387096	23	21	9	1	0	0.1111111111111111	27	3	2.2	33	0.05	0.3333333333333333	0.7321676187009438	0.908511674937602	0.6552430041029875	0.9696090350331973	0.6769868979387039	0.9157307458032383	0.8923811389292704	0.9378875192905288	1.0	0.17391304347826086	0.0
4593	0.11261313125236166	0.024030113887898687	0.01765329578465188	0.8850966950187528	None	0	0	0.3333333333333333	6	0.6666666666666666	16	0.4126984126984127	0.6666666666666666	20	16	5	1	0	0.14285714285714285	21	3	1.7333333333333334	26	0.1	0.4	0.7321676187009438	0.9176953529699712	0.6552430041029875	0.9643222225528283	0.6769868979387039	0.9315591032827654	0.8923811389292704	0.9412033770234288	1.0	0.45	0.0
6537	0.12002258101578647	0.04677605278795209	0.038621617607056145	0.8828561313216726	None	0	0	0.2727272727272727	6	0.7333333333333333	22	0.3950617283950617	0.7	25	21	6	1	0	0.1111111111111111	27	3	2.1333333333333333	32	0.08333333333333333	0.4	0.7321676187009438	0.9166767517376497	0.6552430041029875	0.9654786649282985	0.6769868979387039	0.9296654391875147	0.8923811389292704	0.9410447353859377	1.0	0.16	0.0
5232	0.0881577996797725	0.003987306778959324	-0.001182138983749222	0.8939614108486056	None	0	0	0.375	6	0.6190476190476191	13	0.42592592592592593	0.6190476190476191	17	13	5	1	0	0.16666666666666666	18	3	1.5333333333333334	23	0.1	0.4	0.7321676187009438	0.9024821920037218	0.6552430041029875	0.9551440215944206	0.6769868979387039	0.9347697779498476	0.8923811389292704	0.9339266366802975	1.0	0.17647058823529413	0.0
2826	5.87050735036579e-06	1.2416852503261392e-07	-8.188289447050527e-08	0.9999979093798511	None	0	0	1.0	4	0.0	0	0.6666666666666666	0	2	0	3	1	0	1.0	3	3	0.4	6	0.125	0.6666666666666666	0	0	0	0	0	0	0	0	0	0	0
7160	0.1096342998325478	0.017593098616304887	0.016997570297337908	0.8876766271434717	None	0	0	0.3181818181818182	7	0.6774193548387096	21	0.4074074074074074	0.6774193548387096	26	21	6	1	0	0.1111111111111111	27	3	2.2	33	0.09090909090909091	0.3333333333333333	0.7321676187009438	0.9192122968552233	0.6552430041029875	0.9634047849657694	0.6769868979387039	0.9315707790542433	0.8923811389292704	0.941094378996294	1.0	0.11538461538461539	0.0
5870	0.11396468265300397	0.030019300601879646	0.02270767599952105	0.8829145996906818	None	0	0	0.3333333333333333	6	0.6666666666666666	16	0.4126984126984127	0.6666666666666666	20	16	5	1	0	0.14285714285714285	21	3	1.7333333333333334	26	0.1	0.4	0.7321676187009438	0.9176953529699712	0.6552430041029875	0.9643222225528283	0.6769868979387039	0.9315591032827654	0.8923811389292704	0.9412033770234288	1.0	0.15	0.0
5632	0.15052737970301083	0.006856722447961779	0.006236315293450887	0.9434706470645396	None	0	0	0.3	6	0.7037037037037037	19	0.4027777777777778	0.5925925925925926	20	16	8	1	0	0.125	24	3	1.9333333333333333	29	0.0625	0.4	0.7321676187009438	0.9290974310798226	0.6552430041029875	0.9582745699783889	0.6769868979387039	0.9408810724888881	0.8923811389292704	0.9439977567480767	1.0	0.15	0.0
5404	0.1094863281912124	0.016800043115688397	0.016173762459172628	0.8820211002708683	None	0	0	0.3333333333333333	6	0.6666666666666666	16	0.4126984126984127	0.6666666666666666	20	16	5	1	0	0.14285714285714285	21	3	1.7333333333333334	26	0.1	0.4	0.7321676187009438	0.9176953529699712	0.6552430041029875	0.9643222225528283	0.6769868979387039	0.9315591032827654	0.8923811389292704	0.9412033770234288	1.0	0.15	0.0
27	None	None	None	None	None	0	0	1.0	1	0	0	1.0	0	1	0	0	2	0	0.5	2	1	0.13333333333333333	2	0.6666666666666666	0	0	0	0	0	0	0	0	0	0	0	0
7417	0.007768453968097004	0.0004931621802420324	0.00016588385123710912	0.9438251271870585	None	0	0	0.5	4	0.5555555555555556	5	0.55	0.3333333333333333	5	3	5	1	0	0.8	5	4	0.7333333333333333	11	0.08333333333333333	0.3333333333333333	0.37512376793254915	0.6937394136065833	0.6552430041029875	0.8800893047570822	0.13768947831155268	0.8798290688688483	0.8923811389292704	0.832099837455342	1.0	0.2	0.0
6996	0.06584220315299762	0.006495544229394509	-0.001960025509045644	0.9727434142237854	None	0	0	0.25925925925925924	7	0.7368421052631579	28	0.20202020202020202	0.6052631578947368	28	23	11	1	0	0.6111111111111112	18	11	2.6666666666666665	40	0.047619047619047616	0.09090909090909091	0.7321676187009438	0.9146622579151218	0.6552430041029875	0.9657063272021488	0.6769868979387039	0.9305897212877218	0.8923811389292704	0.9409519283143609	1.0	0.21428571428571427	0.0
4531	0.09626173062075527	0.007975269522868337	0.004615746563296275	0.9078949621321819	None	0	0	0.4117647058823529	7	0.5652173913043478	13	0.43859649122807015	0.5652173913043478	18	13	6	1	0	0.15789473684210525	19	3	1.6666666666666667	25	0.09090909090909091	0.3333333333333333	0.5420279320774168	0.9477402777643191	0.6552430041029875	0.9086679122922806	0.5207596090001025	0.9429168242734819	0.7954230032747247	0.935026795335613	1.0	0.1111111111111111	0.0
5937	0.12078109682881397	0.023657495839728558	0.016210103726432258	0.8783275368932971	None	0	0	0.16666666666666666	3	0.9166666666666666	22	0.3611111111111111	0.7916666666666666	20	19	5	1	0	0.125	24	3	1.7333333333333334	26	0.07692307692307693	1.0	0.7321676187009438	0.9176953529699712	0.6552430041029875	0.9643222225528283	0.6769868979387039	0.9272600203993856	0.8923811389292704	0.9399825570566686	1.0	0.15	0.0
5639	0.11405154151767216	0.02239035666071777	0.01802345501704731	0.8813215479207314	None	0	0	0.3333333333333333	6	0.6666666666666666	16	0.4126984126984127	0.6666666666666666	20	16	5	1	0	0.14285714285714285	21	3	1.7333333333333334	26	0.1	0.4	0.7321676187009438	0.9176953529699712	0.6552430041029875	0.9643222225528283	0.6769868979387039	0.9315591032827654	0.8923811389292704	0.9412033770234288	1.0	0.25	0.0
4390	0.07448246537187805	0.01715991747390575	0.0038078290835918288	0.9430718113438984	None	0	0	0.35294117647058826	6	0.6521739130434783	15	0.4166666666666667	0.6521739130434783	19	15	5	1	0	0.15	20	3	1.6666666666666667	25	0.1	0.4	0.7321676187009438	0.9207273216652209	0.6552430041029875	0.9622671894354377	0.6769868979387039	0.9352906201180186	0.8923811389292704	0.9419871932810842	1.0	0.15789473684210525	0.0
954	None	None	None	None	None	0	0	1.0	2	0.0	0	0.75	0	0	0	2	1	0	1.0	2	2	0.2	3	0.125	0	0	0	0	0	0	0	0	0	0	0	0
1596	None	None	None	None	None	1.0	1	0.8	4	0.2	1	0.5833333333333334	0.2	2	1	4	2	0	0.75	4	3	0.4666666666666667	7	0.18181818181818182	0.5	0.14201280793348964	0.6035138977183954	0.38315813787669767	0.7138171027122346	0.4360741652751076	0.8730283047924575	0.8479994083007667	0.7478872538700704	0.75	0	0.03340855853525953
5636	0.11543675735202201	0.028166316024102127	0.018021818956235332	0.8804553917719811	None	0	0	0.2727272727272727	6	0.7333333333333333	22	0.3950617283950617	0.7	25	21	6	1	0	0.1111111111111111	27	3	2.1333333333333333	32	0.08333333333333333	0.4	0.7321676187009438	0.9166767517376497	0.6552430041029875	0.9654786649282985	0.6769868979387039	0.9331083993630508	0.8923811389292704	0.9420334089609378	1.0	0.12	0.0
4398	0.11434399499864493	0.029686384950245663	0.015131253699265233	0.8827044421589839	None	0	0	0.3333333333333333	6	0.68	17	0.4090909090909091	0.64	20	16	6	1	0	0.13636363636363635	22	3	1.8	27	0.08333333333333333	0.4	0.7321676187009438	0.9176953529699712	0.6552430041029875	0.9643222225528283	0.6769868979387039	0.933735802915935	0.8923811389292704	0.9418393874623666	1.0	0.15	0.0
6356	0.11794724805880624	0.03806421006787279	0.0342932811234586	0.8840043760620259	None	0	0	0.2727272727272727	6	0.7333333333333333	22	0.3950617283950617	0.7	25	21	6	1	0	0.1111111111111111	27	3	2.1333333333333333	32	0.08333333333333333	0.4	0.7321676187009438	0.9166767517376497	0.6552430041029875	0.9654786649282985	0.6769868979387039	0.9331083993630508	0.8923811389292704	0.9420334089609378	1.0	0.16	0.0
6957	0.12110098132653645	0.018890766935495695	0.008938195440646097	0.8818788835092665	None	0	0	0.15789473684210525	3	0.9230769230769231	24	0.358974358974359	0.8076923076923077	22	21	5	1	0	0.11538461538461539	26	3	1.8666666666666667	28	0.07692307692307693	1.0	0.7321676187009438	0.9019970114063691	0.6552430041029875	0.9716587375473372	0.6769868979387039	0.9085545873573668	0.8923811389292704	0.9360442085633576	1.0	0.13636363636363635	0.0
940	None	None	None	None	None	0	0	0.25	1	1.0	3	0.625	0	1	0	3	1	0	0.5	2	4	0.3333333333333333	5	0.1111111111111111	0	0	0	0	0	0	0	0	0	0	0	0
6798	0.13067228965692848	0.03591831071036987	0.035055081307779665	0.8884253893649604	None	0	0	0.2727272727272727	6	0.7333333333333333	22	0.3950617283950617	0.7	25	21	6	1	0	0.1111111111111111	27	3	2.1333333333333333	32	0.08333333333333333	0.4	0.7321676187009438	0.9166767517376497	0.6552430041029875	0.9654786649282985	0.6769868979387039	0.9331083993630508	0.8923811389292704	0.9420334089609378	1.0	0.12	0.0
2776	2.5747262946972157e-06	4.920624970619336e-08	4.620497158726537e-08	0.999999565982439	None	0	0	1.0	3	0.0	0	0.6666666666666666	0	1	0	2	1	0	0.6666666666666666	3	2	0.26666666666666666	4	0.14285714285714285	1.0	0	0	0	0	0	0	0	0	0	0	0
7504	0.10549480774879247	0.03640103047408738	0.032154000138425426	0.9838015822216438	None	0	0	0.2608695652173913	6	0.75	24	0.39080459770114945	0.6875	26	22	7	1	0	0.10344827586206896	29	3	2.2666666666666666	34	0.07142857142857142	0.4	0.7321676187009438	0.9192122968552233	0.6552430041029875	0.963473211751982	0.6769868979387039	0.9365361796375187	0.8923811389292704	0.9426020946034438	1.0	0.19230769230769232	0.0
1040	None	None	None	None	None	0	0	0.6666666666666666	2	0.5	1	1.0	0	2	0	1	2	0	1.0	2	2	0.26666666666666666	4	0.5	0	0	0	0	0	0	0	0	0	0	0	0
1030	None	None	None	None	None	0	0	0.3333333333333333	2	0.6666666666666666	4	0.4	0.3333333333333333	3	2	4	1	0	0.8	4	5	0.5333333333333333	8	0.09090909090909091	0	0.7544752498569217	0.7504737762542846	0.2189026748688474	0.5295460146736165	0.8820742609317687	0.7324709864291264	0.9478230303715223	0.6774809952473819	1.0	0.3333333333333333	0.0
2368	None	None	None	None	None	0.3333333333333333	1	0.625	5	0.5	5	0.48	0.3	7	3	4	1	0	1.0	5	5	0.8	12	0.125	0.2857142857142857	0.8540757380149564	0.9121370588072792	0.688575981347964	0.9620337871420392	0.48303163645215774	0.9631826135554994	0.6634563050600706	0.9500525560993217	1.0	0.14285714285714285	0.0
2385	None	None	None	None	None	0	0	0.6	3	0.6	3	0.4666666666666667	0.4	2	2	4	1	0	0.6	5	3	0.4666666666666667	7	0.08333333333333333	1.0	0.6168733785020285	0.6788418414539684	0.46942184624251543	0.8201417313511066	0.5149065753687139	0.9029267832929215	0.8493723425270342	0.8173724675296339	1.0	0.5	0.0
1766	None	None	None	None	None	0	0	0.75	3	0.5	2	0.75	0.25	4	1	1	1	0	0.5	2	4	0.4	6	0.3333333333333333	0.5	0.6097713924813586	0.8574052625666829	0.5871382760017555	0.8979167383585949	0.47112444888390836	0.9281799345436509	0.8276526414730443	0.8980507515185506	1.0	0.5	0.0
5590	0.10844707556754508	0.020964369423789635	0.019442555877332724	0.8881059971111089	None	0	0	0.3333333333333333	6	0.6666666666666666	16	0.4126984126984127	0.6666666666666666	20	16	5	1	0	0.14285714285714285	21	3	1.7333333333333334	26	0.1	0.4	0.7321676187009438	0.9176953529699712	0.6552430041029875	0.9643222225528283	0.6769868979387039	0.9315591032827654	0.8923811389292704	0.9412033770234288	1.0	0.15	0.0
3542	0.03098240860550761	0.010835517133679863	0.004996776712850171	0.9318705223061396	None	0	0	0.3	3	0.6923076923076923	9	0.625	0.6153846153846154	10	8	4	0	0	0.16666666666666666	2	12	1.0	15	0.0	0	0.7321676187009438	0.9299724684506079	0.6552430041029875	0.9486131510557549	0.7005526783478071	0.9471646347133992	0.8916304704079463	0.9424624964231403	0	0	0.0
544	None	None	None	None	None	0	0	0.5	2	0.3333333333333333	1	0.625	0	0	0	4	1	0	0.5	2	4	0.3333333333333333	5	0.08333333333333333	0	0	0	0	0	0	0	0	0	0	0	0
7497	0.12296838915222974	0.027942979206770347	0.013543512119893781	0.8893358829960644	None	0	0	0.2608695652173913	6	0.75	24	0.39080459770114945	0.65625	25	21	8	1	0	0.10344827586206896	29	3	2.2666666666666666	34	0.0625	0.4	0.7321676187009438	0.9166767517376497	0.6552430041029875	0.9670852982139775	0.6769868979387039	0.9296654391875147	0.8923811389292704	0.9419502479738106	1.0	0.16	0.0
5448	0.09103394750951019	0.008233966851292657	0.0034616455697952593	0.9533757762743145	None	0	0	0.3333333333333333	7	0.6206896551724138	18	0.33695652173913043	0.5172413793103449	21	15	9	1	0	0.17391304347826086	23	4	2.066666666666667	31	0.0625	0.4444444444444444	0.7321676187009438	0.9146622579151218	0.6552430041029875	0.9657258371889469	0.6769868979387039	0.9300321127902436	0.8923811389292704	0.9408033763404514	1.0	0.19047619047619047	0.0
3441	0.0010248101417699334	5.887378013823892e-05	5.886534335398791e-05	0.9968743461347531	None	0	0	1.0	1	0	0	1.0	0	1	0	0	1	0	0.5	1	2	0.13333333333333333	2	0.3333333333333333	0	0	0	0	0	0	0	0	0	0	0	0
2627	0.00029113170293374016	9.084785983804206e-06	5.283020701309332e-06	0.9982645683571191	None	0	0	0.5	2	0.75	3	0.6666666666666666	0.25	2	1	3	1	0	1.0	3	3	0.4	6	0.1111111111111111	0	0.14201280793348964	0.6035138977183954	0.2744290430267048	0.5432157234912597	0.3965665911569544	0.9107705233680173	0.7807208003911159	0.7255513418023445	1.0	0	0.0
1886	None	None	None	None	None	0	0	0.5	1	1.0	1	1.0	0	0	0	2	1	0	0.3333333333333333	1	3	0.2	3	0.125	0	0	0	0	0	0	0	0	0	0	0	0
3938	0.08895489194720069	0.026128638429623565	0.022796934856602686	0.937683527858066	None	0	0	0.2608695652173913	6	0.75	24	0.39080459770114945	0.75	28	24	5	1	0	0.10344827586206896	29	3	2.2666666666666666	34	0.1	0.4	0.7321676187009438	0.9207665223383581	0.6552430041029875	0.9627387634027442	0.6769868979387039	0.9352222953824472	0.8923811389292704	0.9422140223518882	1.0	0.14285714285714285	0.0
3333	0.08137642340476726	0.025141525581557394	0.015165536465643285	0.9419393061664341	None	0	0	0.35294117647058826	6	0.6521739130434783	15	0.4166666666666667	0.6521739130434783	19	15	5	1	0	0.15	20	3	1.6666666666666667	25	0.1	0.4	0.7321676187009438	0.9207273216652209	0.6552430041029875	0.9622671894354377	0.6769868979387039	0.9352906201180186	0.8923811389292704	0.9419871932810842	1.0	0.15789473684210525	0.0
2770	0.0034591422905241036	0.00043108554628190523	0.0004308786455169114	0.9812891152059727	None	0	0	0.6666666666666666	4	0.3333333333333333	2	0.8	0.16666666666666666	2	1	5	3	0	0.4	2	5	0.5333333333333333	8	0.23076923076923078	0.3333333333333333	0.9409485427926378	0.6434832037102991	0.7766326785312854	0.7069396978085168	0.42540597348571063	0.7959825217512678	0.9001842545642389	0.7199373839718425	0.5	0	0.0
1635	None	None	None	None	None	1.0	1	1.0	4	0.25	1	0.6666666666666666	0	2	0	3	1	0	1.0	3	3	0.4	6	0.125	0.6666666666666666	0	0	0	0	0	0	0	0	0	0	0
4156	0.11652662062478408	0.028349677274056517	0.013824589010528103	0.8833184290263444	None	0	0	0.3333333333333333	6	0.6666666666666666	16	0.4126984126984127	0.6666666666666666	20	16	5	1	0	0.14285714285714285	21	3	1.7333333333333334	26	0.1	0.4	0.7321676187009438	0.9176953529699712	0.6552430041029875	0.9643222225528283	0.6769868979387039	0.9315591032827654	0.8923811389292704	0.9412033770234288	1.0	0.15	0.0
4034	0.04391741022435821	0.0050351454485585935	0.004237657144286487	0.9963305481573735	None	0.3333333333333333	2	0.4666666666666667	7	0.5	10	0.36666666666666664	0.45	14	9	7	0	0	0.26666666666666666	4	15	1.4666666666666666	22	0.0	0.1111111111111111	0.4585758500049829	0.9564229062095263	0.2917585715340357	0.962612022756907	0.613423146914722	0.9142699890776677	0.8841453829418556	0.9479105442265591	0	0	0.0
2366	None	None	None	None	None	0	0	0.5454545454545454	6	0.35714285714285715	5	0.7272727272727273	0.35714285714285715	11	5	4	1	0	0.18181818181818182	11	2	1.0666666666666667	16	0.16666666666666666	0	0.5883391670277279	0.8453113634704923	0.688575981347964	0.9596457937993661	0.5615431294997552	0.7447113741268119	0.7887053793463411	0.8786015911189978	1.0	0.09090909090909091	0.0
173	None	None	None	None	None	0	0	0.5	4	0.5	5	0.42857142857142855	0.4	6	4	5	0	0	0.5714285714285714	7	4	0.8	12	0.0	0.18181818181818182	0.5923435929959174	0.8825500718241095	0.3656151711870841	0.7871172981162856	0.22984049088464484	0.8844694381384982	0.7540089911021168	0.8565136996676413	0	0	0.0
5028	0.09025059312341403	0.007498083389362859	-0.0009953940961858864	0.899632701754168	None	0	0	0.375	6	0.6190476190476191	13	0.42592592592592593	0.6190476190476191	17	13	5	1	0	0.16666666666666666	18	3	1.5333333333333334	23	0.1	0.4	0.7321676187009438	0.9013634258267124	0.6552430041029875	0.972090950385023	0.6769868979387039	0.9048846317017876	0.8923811389292704	0.9353476541992506	1.0	0.17647058823529413	0.0
3769	0.016197270335548245	0.002391209304078566	-0.002325795884265861	0.9398350768764854	None	0	0	0.16666666666666666	1	1.0	7	1.0	0.8571428571428571	7	6	1	0	0	0.1111111111111111	9	1	0.6	9	0.0	0	0.69171882492664	0.9253800928372755	0.62115264865231	0.9582054105576462	0.6769868979387039	0.9009443035930635	0.8693968324587228	0.9320924357806386	0	0	0.0
7536	0.10939895055186631	0.030806974761953227	0.0140337906414387	0.9833731117941991	None	0	0	0.2727272727272727	6	0.7333333333333333	22	0.3950617283950617	0.7333333333333333	26	22	5	1	0	0.1111111111111111	27	3	2.1333333333333333	32	0.1	0.4	0.7321676187009438	0.9192122968552233	0.6552430041029875	0.963473211751982	0.6769868979387039	0.9375060371528242	0.8923811389292704	0.9428977745874298	1.0	0.15384615384615385	0.0
7317	0.10621551459284316	0.04065574130431485	0.03999533907314273	0.9012952875517901	None	0	0	0.2608695652173913	6	0.75	24	0.39080459770114945	0.6875	26	22	7	1	0	0.10344827586206896	29	3	2.2666666666666666	34	0.07142857142857142	0.4	0.7321676187009438	0.9192122968552233	0.6552430041029875	0.9634047849657694	0.6769868979387039	0.9332471095269029	0.8923811389292704	0.9415839946937342	1.0	0.15384615384615385	0.0
1353	None	None	None	None	None	0	0	0.75	3	0.0	0	0.8333333333333334	0	1	0	3	2	0	0.6666666666666666	2	3	0.3333333333333333	5	0.2222222222222222	0.6666666666666666	0	0	0	0	0	0	0	0	0	0	0
6884	0.06764170614103314	0.010091708931265264	-0.0039958867909633735	0.9975711381777032	None	0	0	0.25	5	0.7407407407407407	20	0.58	0.7037037037037037	24	19	4	1	0	0.08	2	25	1.9333333333333333	29	0.14285714285714285	0	0.7321676187009438	0.9237434961715831	0.6552430041029875	0.961565772811596	0.6769868979387039	0.9375776012441678	0.8923811389292704	0.9430944675047911	1.0	0.125	0.0
76	None	None	None	None	None	0	0	0.125	1	1.0	9	0.55	0.8888888888888888	9	8	1	0	0	0.2	10	2	0.7333333333333333	11	0.0	0	0.36192038787239506	0.8387055769014948	0.683076757829139	0.9639598470855562	0.536945501356759	0.7526379191079144	0.825906102963028	0.8824590000980704	0	0	0.0
3069	0.0048519972419267384	0.0019984939944227282	0.0019968759313334123	0.9703408112980196	None	0	0	0.6	3	0.6	3	0.5833333333333334	0.6	5	3	1	1	0	0.3333333333333333	2	6	0.4666666666666667	7	0.25	0.4	0.8818970855852758	0.5864229749021828	0.688575981347964	0.888117960552687	0.5615431294997552	0.7734271888204937	0.7887053793463411	0.7713954342800963	1.0	0	0.0
219	None	None	None	None	None	0	0	0.6666666666666666	2	0.5	1	0.6666666666666666	0	1	0	2	2	0	0.6666666666666666	2	3	0.26666666666666666	4	0.2857142857142857	0	0	0	0	0	0	0	0	0	0	0	0
4691	0.06933555940430117	0.008168687844338284	0.0006576474067176299	0.9800443300047798	None	0	0	0.38461538461538464	5	0.6470588235294118	11	0.4222222222222222	0.6470588235294118	14	11	4	1	0	0.2	15	3	1.2666666666666666	19	0.1111111111111111	0.5	0.7321676187009438	0.9146622579151218	0.6552430041029875	0.9657648147375925	0.6769868979387039	0.9300236312690049	0.8923811389292704	0.94082282675121	1.0	0.14285714285714285	0.0
563	None	None	None	None	None	0	0	0	0	0	0	1.0	0	0	0	0	2	0	1.0	1	1	0.06666666666666667	1	0.5	0	0	0	0	0	0	0	0	0	0	0	0
5768	0.11393049145633627	0.022092569811362494	0.01562972320680818	0.8832310425456655	None	0	0	0.3333333333333333	6	0.6666666666666666	16	0.4126984126984127	0.6666666666666666	20	16	5	1	0	0.14285714285714285	21	3	1.7333333333333334	26	0.1	0.4	0.7321676187009438	0.9176953529699712	0.6552430041029875	0.9643222225528283	0.6769868979387039	0.9315591032827654	0.8923811389292704	0.9412033770234288	1.0	0.15	0.0
7508	0.12684574291640494	0.05701332067552419	0.05206986360140965	0.8957789582254833	None	0	0	0.23809523809523808	5	0.7931034482758621	23	0.38271604938271603	0.7586206896551724	25	22	5	1	0	0.1111111111111111	27	3	2.066666666666667	31	0.09090909090909091	0.5	0.7321676187009438	0.9166767517376497	0.6552430041029875	0.9654786649282985	0.6769868979387039	0.9305204726701931	0.8923811389292704	0.9412874595210973	1.0	0.12	0.0
6336	0.11273224968117772	0.020156682383426147	0.018139255418600928	0.8954647963351849	None	0	0	0.3181818181818182	7	0.6774193548387096	21	0.4074074074074074	0.6774193548387096	26	21	6	1	0	0.1111111111111111	27	3	2.2	33	0.09090909090909091	0.3333333333333333	0.7321676187009438	0.9192122968552233	0.6552430041029875	0.9634047849657694	0.6769868979387039	0.9365361796375187	0.8923811389292704	0.9425670507690472	1.0	0.15384615384615385	0.0
5248	0.11726365322120007	0.022596310843349367	0.017028602008725562	0.882114851357783	None	0	0	0.3333333333333333	6	0.6666666666666666	16	0.4126984126984127	0.6666666666666666	20	16	5	1	0	0.14285714285714285	21	3	1.7333333333333334	26	0.1	0.4	0.7321676187009438	0.9176953529699712	0.6552430041029875	0.9643222225528283	0.6769868979387039	0.9315591032827654	0.8923811389292704	0.9412033770234288	1.0	0.15	0.0
2558	6.177469487901872e-09	5.970869686370704e-09	4.3691809143520145e-09	0.9999997649741386	None	0	0	0	0	0	0	1.0	0	0	0	0	2	0	1.0	1	1	0.06666666666666667	1	0.5	0	0	0	0	0	0	0	0	0	0	0	0
2736	0.002895621035922809	0.0006481679462428259	0.0006481341417066316	0.979329929693117	None	0	0	0.25	1	1.0	3	1.0	1.0	4	3	0	1	0	0.2	1	5	0.3333333333333333	5	0.3333333333333333	0	0.3328048547267156	0.8881617856579241	0.1816538226519992	0.6336827102527053	0.19726536273977074	0.6037635156578064	0.6634563050600706	0.7337579785004328	1.0	0	0.0
6921	0.11351916419433014	0.02419484958692135	0.02384871558877825	0.8887477354347166	None	0	0	0.2727272727272727	6	0.7333333333333333	22	0.3950617283950617	0.7	25	21	6	1	0	0.1111111111111111	27	3	2.1333333333333333	32	0.08333333333333333	0.4	0.7321676187009438	0.9166767517376497	0.6552430041029875	0.9654786649282985	0.6769868979387039	0.9296654391875147	0.8923811389292704	0.9410447353859377	1.0	0.12	0.0
5361	0.1124995248052227	0.027641410017858557	0.022458007019069026	0.8828536585060643	None	0	0	0.3333333333333333	6	0.6666666666666666	16	0.4126984126984127	0.6666666666666666	20	16	5	1	0	0.14285714285714285	21	3	1.7333333333333334	26	0.1	0.4	0.7321676187009438	0.9176953529699712	0.6552430041029875	0.9643222225528283	0.6769868979387039	0.9315591032827654	0.8923811389292704	0.9412033770234288	1.0	0.15	0.0
2674	0.003173881685339446	0.00032911637283668916	0.0002639059256435658	0.9912359141834485	None	0.6666666666666666	2	0.875	7	0.1111111111111111	1	0.55	0.1111111111111111	6	1	4	1	0	0.8	5	4	0.7333333333333333	11	0.14285714285714285	0.5714285714285714	0.5889154269859653	0.8502119733228768	0.5071084030682529	0.9305259549111772	0.8625507497307374	0.8395830487251495	0.8842010979381797	0.8803129210553086	1.0	0.3333333333333333	0.0
1600	None	None	None	None	None	0	0	1.0	1	0	0	1.0	0	1	0	0	1	0	0.5	1	2	0.13333333333333333	2	0.3333333333333333	0	0	0	0	0	0	0	0	0	0	0	0
1896	None	None	None	None	None	0.5	2	0.6	6	0.3333333333333333	4	0.5	0.3333333333333333	7	4	6	0	0	0.5714285714285714	7	4	0.9333333333333333	14	0.0	0.2857142857142857	0.47279168347333106	0.8050382291554672	0.23066599966545215	0.8756493313121418	0.5952575619971118	0.8588157620811582	0.8166806182265706	0.8487903653433029	0	0	0.0
874	None	None	None	None	None	0.5	1	0.8333333333333334	5	0.16666666666666666	1	0.6666666666666666	0	3	0	4	2	0	0.75	3	4	0.5333333333333333	8	0.2222222222222222	0.5	0	0	0	0	0	0	0	0	0	0	0
7117	0.10754179490941712	0.025757903189138547	0.025530451495338315	0.8977455211956078	None	0	0	0.2727272727272727	6	0.7333333333333333	22	0.3950617283950617	0.7333333333333333	26	22	5	1	0	0.1111111111111111	27	3	2.1333333333333333	32	0.1	0.4	0.7321676187009438	0.9192122968552233	0.6552430041029875	0.9634047849657694	0.6769868979387039	0.9332471095269029	0.8923811389292704	0.9415839946937342	1.0	0.11538461538461539	0.0
1196	None	None	None	None	None	0	0	0.25	2	0.7777777777777778	7	0.7333333333333333	0.3333333333333333	5	3	5	2	0	0.6	5	3	0.7333333333333333	11	0.16666666666666666	0	0.5883391670277279	0.7947644471546559	0.4928074424679627	0.955479412484182	0.5352470079781737	0.5958236112379264	0.8176902601394411	0.832402021737745	0.8	0.2	0.0
292	None	None	None	None	None	0.5	1	0.6666666666666666	4	0.5714285714285714	4	0.5	0.42857142857142855	7	3	1	1	0	0.5	6	3	0.6	9	0.5	0.6666666666666666	0.6091387130027114	0.9655389967745994	0.22634196976479015	0.9682597121854895	0.9474255381979887	0.982144987519409	0.9685805011892278	0.973040119453972	1.0	0.2857142857142857	0.0
3420	0.11421755569421721	0.028643625235000317	0.018823150591184383	0.8843492657732688	None	0	0	0.3333333333333333	6	0.6666666666666666	16	0.4126984126984127	0.6666666666666666	20	16	5	1	0	0.14285714285714285	21	3	1.7333333333333334	26	0.1	0.4	0.7321676187009438	0.9176953529699712	0.6552430041029875	0.9643222225528283	0.6769868979387039	0.9315591032827654	0.8923811389292704	0.9412033770234288	1.0	0.15	0.0
1122	None	None	None	None	None	0	0	0.5	1	1.0	1	0.75	0	0	0	2	1	0	1.0	2	2	0.2	3	0.125	0	0	0	0	0	0	0	0	0	0	0	0
565	None	None	None	None	None	0	0	0.5	4	0.4444444444444444	4	0.44	0.2222222222222222	4	2	6	2	0	1.0	5	5	0.7333333333333333	11	0.14285714285714285	0.6666666666666666	0.24257872082116835	0.930077185170658	0.8447556298748651	0.8548292573237701	0.4675172143133359	0.504334171056953	0.9230443197289828	0.8114410866839751	0.625	0.25	0.0
5036	0.1356700559800463	0.017287019169797857	0.009823789686205692	0.5363942001766311	None	0	0	0.3684210526315789	7	0.6153846153846154	16	0.42424242424242425	0.6153846153846154	20	16	7	1	0	0.13636363636363635	22	3	1.8666666666666667	28	0.07142857142857142	0.3333333333333333	0.7321676187009438	0.9176953529699712	0.6552430041029875	0.9643222225528283	0.6769868979387039	0.9315591032827654	0.8923811389292704	0.9412033770234288	1.0	0.15	0.0
5573	0.10652518122590068	0.01549320765859669	0.015398749004012457	0.8817034173781464	None	0	0	0.3333333333333333	6	0.6666666666666666	16	0.4126984126984127	0.6666666666666666	20	16	5	1	0	0.14285714285714285	21	3	1.7333333333333334	26	0.1	0.4	0.7321676187009438	0.9176953529699712	0.6552430041029875	0.9643222225528283	0.6769868979387039	0.9315591032827654	0.8923811389292704	0.9412033770234288	1.0	0.15	0.0
6077	0.07702461643250681	0.007417467755092913	0.004718956779561811	0.948047150733038	None	0.125	1	0.4444444444444444	8	0.5416666666666666	13	0.45614035087719296	0.5416666666666666	18	13	7	1	0	0.15789473684210525	3	19	1.7333333333333334	26	0.07692307692307693	0.17391304347826086	0.7321676187009438	0.9091256572919005	0.6552430041029875	0.9696742208228794	0.6769868979387039	0.9178189796303992	0.8923811389292704	0.9386020117775281	1.0	0.16666666666666666	0.0
525	None	None	None	None	None	0	0	0.3333333333333333	2	0.8571428571428571	6	0.45	0.5714285714285714	4	4	4	3	0	0.8	5	4	0.6	9	0.25	0	0.43363055101954134	0.8630507987266655	0.6360308164354562	0.9131698074182267	0.5079039870023879	0.8819742330348351	0.831581589798688	0.8877900490322087	0.5	0.25	0.0
5167	0.15412985617864658	0.012949920324441349	0.012429365360118462	0.5110869513545233	None	0	0	0.29411764705882354	5	0.7391304347826086	17	0.3968253968253968	0.7391304347826086	20	17	4	1	0	0.14285714285714285	21	3	1.6666666666666667	25	0.1111111111111111	0.5	0.7321676187009438	0.9176953529699712	0.6552430041029875	0.9643222225528283	0.6769868979387039	0.9315591032827654	0.8923811389292704	0.9412033770234288	1.0	0.1	0.0
5782	0.10837188556089718	0.031690792385659985	0.022907240456653894	0.8836317150589861	None	0	0	0.3333333333333333	6	0.6666666666666666	16	0.4126984126984127	0.6666666666666666	20	16	5	1	0	0.14285714285714285	21	3	1.7333333333333334	26	0.1	0.4	0.7321676187009438	0.9176953529699712	0.6552430041029875	0.9643222225528283	0.6769868979387039	0.9315591032827654	0.8923811389292704	0.9412033770234288	1.0	0.15	0.0
2792	0.002656684921437526	0.0004253424374818028	0.0004253419702331372	0.9719838885845029	None	0	0	0.25	1	1.0	3	1.0	1.0	4	3	0	1	0	0.2	1	5	0.3333333333333333	5	0.3333333333333333	0	0.8818970855852758	0.5	0.688575981347964	0.6819165169056156	0.5615431294997552	0.7647647791655344	0.7887053793463411	0.6563773867325059	1.0	0	0.0
441	None	None	None	None	None	0	0	0.5	2	0.3333333333333333	1	0.8333333333333334	0	1	0	3	3	0	0.6666666666666666	3	2	0.3333333333333333	5	0.3333333333333333	0	0	0	0	0	0	0	0	0	0	0	0
5319	0.11042349660362687	0.02160527192019348	0.015120545983577876	0.8887918710871193	None	0	0	0.3333333333333333	6	0.6666666666666666	16	0.4126984126984127	0.6666666666666666	20	16	5	1	0	0.14285714285714285	21	3	1.7333333333333334	26	0.1	0.4	0.7321676187009438	0.9176953529699712	0.6552430041029875	0.9643222225528283	0.6769868979387039	0.9315591032827654	0.8923811389292704	0.9412033770234288	1.0	0.15	0.0
1299	None	None	None	None	None	0.5	1	0.8333333333333334	5	0.2857142857142857	2	0.6	0.14285714285714285	6	1	2	1	0	0.6	3	5	0.6	9	0.3333333333333333	0.5	0.7321676187009438	0.8831592064734878	0.6041701673129237	0.9583797918770514	0.6795395973214348	0.9469502067276695	0.8686229912222116	0.9358634811412289	1.0	0.16666666666666666	0.0
3876	0.030998071740254735	0.006052764695113253	-9.63618646736288e-05	0.9288767518378054	None	0	0	0.125	1	1.0	10	1.0	0.9	10	9	1	1	0	0.08333333333333333	12	1	0.8	12	0.2	0	0.8272776061162638	0.8393823581416248	0.7081325738753759	0.9499184470469375	0.6218177131019604	0.9072548027960466	0.8476410996427044	0.9082381650018149	1.0	0.3	0.0
2698	0.00048152345009416466	2.0276328519260742e-05	5.050917368809578e-06	0.9974702816235357	None	0	0	0.75	3	0.5	2	1.0	0	3	0	2	1	0	0.6666666666666666	3	2	0.4	6	0.2	1.0	0	0	0	0	0	0	0	0	0	0	0
1071	None	None	None	None	None	0.2857142857142857	2	0.4375	7	0.5238095238095238	11	0.5227272727272727	0.3333333333333333	13	7	9	1	0	0.36363636363636365	4	11	1.5333333333333334	23	0.0625	0.26666666666666666	0.5883391670277279	0.8447256794207813	0.5679395100186965	0.9558717069813807	0.5634588028216607	0.7991466545406144	0.7902516074200938	0.885958079633861	1.0	0.07692307692307693	0.0
6178	0.10504516038775086	0.01597279773777359	0.01596529414977095	0.8820037728093161	None	0	0	0.3333333333333333	6	0.6666666666666666	16	0.4126984126984127	0.6666666666666666	20	16	5	1	0	0.14285714285714285	21	3	1.7333333333333334	26	0.1	0.4	0.7321676187009438	0.9176953529699712	0.6552430041029875	0.9643222225528283	0.6769868979387039	0.9315591032827654	0.8923811389292704	0.9412033770234288	1.0	0.15	0.0
366	None	None	None	None	None	0	0	1.0	1	0	0	1.0	0	1	0	0	3	0	0.5	1	2	0.13333333333333333	2	1.0	0	0	0	0	0	0	0	0	0	0	0	0
2443	None	None	None	None	None	0	0	0.75	3	0.0	0	0.6666666666666666	0	1	0	4	1	0	1.0	3	3	0.4	6	0.09090909090909091	0.5	0	0	0	0	0	0	0	0	0	0	0
1271	None	None	None	None	None	0.6666666666666666	2	0.75	6	0.4	4	0.8	0.1	5	1	6	0	0	0.6	3	5	0.8	12	0.0	0.8571428571428571	0.33153148649246333	0.9266766674382323	0.9132470869541208	0.9616848086696509	0.8625507497307374	0.8975402006695279	0.9456155904200492	0.9335938099452363	0	0	0.0
6583	0.13318106161886786	0.022837777850407765	-0.0224868043022697	0.5523043445632876	None	0	0	0.2608695652173913	6	0.75	24	0.39080459770114945	0.6875	26	22	7	1	0	0.10344827586206896	29	3	2.2666666666666666	34	0.07142857142857142	0.4	0.7321676187009438	0.9192122968552233	0.6552430041029875	0.9635330625778973	0.6769868979387039	0.9332471095269029	0.8923811389292704	0.9416507810594096	1.0	0.11538461538461539	0.0
7267	0.12192265447587772	0.03870057951152573	0.025289311335755252	0.8963691891769892	None	0	0	0.2608695652173913	6	0.75	24	0.39080459770114945	0.6875	26	22	7	1	0	0.10344827586206896	29	3	2.2666666666666666	34	0.07142857142857142	0.4	0.7321676187009438	0.9192122968552233	0.6552430041029875	0.9634047849657694	0.6769868979387039	0.9332471095269029	0.8923811389292704	0.9415839946937342	1.0	0.15384615384615385	0.0
681	None	None	None	None	None	0	0	1.0	2	0.0	0	1.0	0	2	0	0	0	0	0.3333333333333333	3	1	0.2	3	0.0	1.0	0	0	0	0	0	0	0	0	0	0	0
3867	0.09657787614759221	0.003578953464574559	-0.0019299719355516374	0.8967335663270415	None	0	0	0.375	6	0.6190476190476191	13	0.42592592592592593	0.6190476190476191	17	13	5	1	0	0.16666666666666666	18	3	1.5333333333333334	23	0.1	0.4	0.7321676187009438	0.9013634258267124	0.6552430041029875	0.972090950385023	0.6769868979387039	0.9048846317017876	0.8923811389292704	0.9353476541992506	1.0	0.17647058823529413	0.0
6144	0.10438023275733424	0.019346792080778382	0.01810419975577116	0.8928758426025233	None	0	0	0.3181818181818182	7	0.6774193548387096	21	0.4074074074074074	0.6774193548387096	26	21	6	1	0	0.1111111111111111	27	3	2.2	33	0.09090909090909091	0.3333333333333333	0.7321676187009438	0.9192122968552233	0.6552430041029875	0.9634047849657694	0.6769868979387039	0.9323671611343448	0.8923811389292704	0.941326056734558	1.0	0.15384615384615385	0.0
6783	0.07707886290565395	0.004734423932239124	-0.0002242983730167791	0.9971756137414143	None	0	0	0.1111111111111111	2	0.9583333333333334	23	0.52	0.9166666666666666	24	22	1	1	0	0.08	2	25	1.7333333333333334	26	0.25	0	0.7321676187009438	0.9237434961715831	0.6552430041029875	0.9634292071164196	0.6769868979387039	0.940689879602354	0.8923811389292704	0.9449628981458671	1.0	0.125	0.0
6928	0.11377948233685586	0.035402384925463874	0.035400693623676656	0.8873097943113896	None	0	0	0.23809523809523808	5	0.7931034482758621	23	0.38271604938271603	0.7586206896551724	25	22	5	1	0	0.1111111111111111	27	3	2.066666666666667	31	0.09090909090909091	0.5	0.7321676187009438	0.9166767517376497	0.6552430041029875	0.9654786649282985	0.6769868979387039	0.927596167205148	0.8923811389292704	0.9404646421409373	1.0	0.16	0.0
7012	0.12803496315495982	0.04840283456956017	0.03698161804579931	0.8973988488625275	None	0	0	0.23809523809523808	5	0.7931034482758621	23	0.38271604938271603	0.7586206896551724	25	22	5	1	0	0.1111111111111111	27	3	2.066666666666667	31	0.09090909090909091	0.5	0.7321676187009438	0.9166767517376497	0.6552430041029875	0.9654786649282985	0.6769868979387039	0.9296654391875147	0.8923811389292704	0.9410447353859377	1.0	0.2	0.0
1219	None	None	None	None	None	0.6666666666666666	2	0.6666666666666666	6	0.45454545454545453	5	0.48148148148148145	0.45454545454545453	9	5	3	0	0	0.3333333333333333	3	9	0.8666666666666667	13	0.0	1.0	0.7321676187009438	0.940152372805971	0.6552430041029875	0.9569161157171333	0.6769868979387039	0.9336723363859131	0.8922226779049046	0.9444389413089913	0	0	0.0
6596	0.12247567788892864	0.04320131721264648	0.0387962800245691	0.8919348736469098	None	0	0	0.2727272727272727	6	0.7333333333333333	22	0.3950617283950617	0.7	25	21	6	1	0	0.1111111111111111	27	3	2.1333333333333333	32	0.08333333333333333	0.4	0.7321676187009438	0.9166767517376497	0.6552430041029875	0.9654786649282985	0.6769868979387039	0.9296654391875147	0.8923811389292704	0.9410447353859377	1.0	0.12	0.0
5733	0.10823111418911945	0.016482747991783668	0.015428975965204794	0.8866311761817387	None	0	0	0.16666666666666666	3	0.9166666666666666	22	0.3611111111111111	0.7916666666666666	20	19	5	1	0	0.125	24	3	1.7333333333333334	26	0.07692307692307693	1.0	0.7321676187009438	0.9176953529699712	0.6552430041029875	0.9643222225528283	0.6769868979387039	0.9315591032827654	0.8923811389292704	0.9412033770234288	1.0	0.15	0.0
2288	None	None	None	None	None	0	0	0	0	0	0	1.0	0	0	0	0	2	0	1.0	1	1	0.06666666666666667	1	0.5	0	0	0	0	0	0	0	0	0	0	0	0
4149	0.11375921741675547	0.02731341078008987	0.01838599777741303	0.8817193502322669	None	0	0	0.3333333333333333	6	0.6666666666666666	16	0.4126984126984127	0.6666666666666666	20	16	5	1	0	0.14285714285714285	21	3	1.7333333333333334	26	0.1	0.4	0.7321676187009438	0.9176953529699712	0.6552430041029875	0.9643222225528283	0.6769868979387039	0.9315591032827654	0.8923811389292704	0.9412033770234288	1.0	0.15	0.0
756	None	None	None	None	None	0.3333333333333333	1	0.6666666666666666	6	0.36363636363636365	4	0.4642857142857143	0.36363636363636365	7	4	5	1	0	0.5714285714285714	4	7	0.8666666666666667	13	0.09090909090909091	0.6666666666666666	0.6358029218945138	0.9509691605017558	0.6330175221151251	0.8916964783391805	0.5531256918453019	0.8662745725192517	0.8736108941986058	0.9100198933981596	1.0	0.2857142857142857	0.0
1611	None	None	None	None	None	0	0	0.75	3	0.3333333333333333	1	0.5555555555555556	0	0	0	4	2	0	1.0	3	3	0.3333333333333333	5	0.16666666666666666	0.6666666666666666	0	0	0	0	0	0	0	0	0	0	0
6937	0.1146177633476521	0.02762272213332677	0.02757656398034961	0.8950060040530481	None	0	0	0.2727272727272727	6	0.7333333333333333	22	0.3950617283950617	0.7333333333333333	26	22	5	1	0	0.1111111111111111	27	3	2.1333333333333333	32	0.1	0.4	0.7321676187009438	0.9192122968552233	0.6552430041029875	0.9634047849657694	0.6769868979387039	0.9332471095269029	0.8923811389292704	0.9415839946937342	1.0	0.11538461538461539	0.0
7392	0.13129340806762443	0.05845901307409136	0.04968509672371996	0.8943580218319973	None	0	0	0.23809523809523808	5	0.7931034482758621	23	0.38271604938271603	0.7586206896551724	25	22	5	1	0	0.1111111111111111	27	3	2.066666666666667	31	0.09090909090909091	0.5	0.7321676187009438	0.9166767517376497	0.6552430041029875	0.9654786649282985	0.6769868979387039	0.9296654391875147	0.8923811389292704	0.9410447353859377	1.0	0.12	0.0
1818	None	None	None	None	None	0.5	1	0.5714285714285714	4	0.625	5	0.35714285714285715	0.625	6	5	3	2	0	0.5714285714285714	7	4	0.6666666666666666	10	0.2222222222222222	1.0	0.5784486956010013	0.9445231555155045	0.29596608101833466	0.973335104403121	0.5281646498527326	0.9125255742800948	0.9217016834399254	0.949100175376315	0.5833333333333334	0.3333333333333333	0.0
5227	0.11146283531504905	0.027874559388524713	0.023959381452375104	0.8808820543509347	None	0	0	0.3333333333333333	6	0.6666666666666666	16	0.4126984126984127	0.6666666666666666	20	16	5	1	0	0.14285714285714285	21	3	1.7333333333333334	26	0.1	0.4	0.7321676187009438	0.9176953529699712	0.6552430041029875	0.9643222225528283	0.6769868979387039	0.9315591032827654	0.8923811389292704	0.9412033770234288	1.0	0.15	0.0
5004	0.11128246168690754	0.024336360518357338	0.02072181865429737	0.8821474048879012	None	0	0	0.3333333333333333	6	0.6666666666666666	16	0.4126984126984127	0.6666666666666666	20	16	5	1	0	0.14285714285714285	21	3	1.7333333333333334	26	0.1	0.4	0.7321676187009438	0.9176953529699712	0.6552430041029875	0.9643222225528283	0.6769868979387039	0.9315591032827654	0.8923811389292704	0.9412033770234288	1.0	0.15	0.0
5536	0.11944561746836105	0.023045823694901803	0.0158735516431076	0.8837918978253525	None	0	0	0.2727272727272727	6	0.7333333333333333	22	0.3950617283950617	0.7	25	21	6	1	0	0.1111111111111111	27	3	2.1333333333333333	32	0.08333333333333333	0.4	0.7321676187009438	0.9166767517376497	0.6552430041029875	0.9654786649282985	0.6769868979387039	0.9331083993630508	0.8923811389292704	0.9420334089609378	1.0	0.2	0.0
370	None	None	None	None	None	0	0	1.0	3	0.0	0	0.6666666666666666	0	1	0	2	1	0	0.6666666666666666	2	3	0.26666666666666666	4	0.14285714285714285	1.0	0	0	0	0	0	0	0	0	0	0	0
6587	0.11959721102325549	0.01753990260642808	0.01194265832742594	0.9079337018211044	None	0	0	0.21428571428571427	6	0.7948717948717948	31	0.37962962962962965	0.7692307692307693	34	30	6	1	0	0.08333333333333333	36	3	2.7333333333333334	41	0.08333333333333333	0.4	0.7321676187009438	0.918631212588628	0.6552430041029875	0.9650386745570321	0.6769868979387039	0.9336635826520715	0.8923811389292704	0.9424266672670614	1.0	0.08823529411764706	0.0
7258	0.11731503751101857	0.05386385402520761	0.04833560411984885	0.9049636244279078	None	0	0	0.2608695652173913	6	0.75	24	0.39080459770114945	0.6875	26	22	7	1	0	0.10344827586206896	29	3	2.2666666666666666	34	0.07142857142857142	0.4	0.7321676187009438	0.9192122968552233	0.6552430041029875	0.9634047849657694	0.6769868979387039	0.9365361796375187	0.8923811389292704	0.9425670507690472	1.0	0.15384615384615385	0.0
4055	0.12221912766871378	0.02436626187957027	0.01256573581206826	0.8828657334301497	None	0	0	0.3333333333333333	6	0.6666666666666666	16	0.4126984126984127	0.6666666666666666	20	16	5	1	0	0.14285714285714285	21	3	1.7333333333333334	26	0.1	0.4	0.7321676187009438	0.9176953529699712	0.6552430041029875	0.9643222225528283	0.6769868979387039	0.9315591032827654	0.8923811389292704	0.9412033770234288	1.0	0.15	0.0
4370	0.1112885394264574	0.035842201667348715	0.01834065835392534	0.8883297309561935	None	0	0	0.3333333333333333	6	0.6666666666666666	16	0.4126984126984127	0.6666666666666666	20	16	5	1	0	0.14285714285714285	21	3	1.7333333333333334	26	0.1	0.4	0.7321676187009438	0.9176953529699712	0.6552430041029875	0.9643222225528283	0.6769868979387039	0.9315591032827654	0.8923811389292704	0.9412033770234288	1.0	0.15	0.0
3095	0.032881108965475345	0.011144970966754379	0.00608717445802422	0.9300644377173202	None	0	0	0.25	3	0.7333333333333333	11	0.6071428571428571	0.6666666666666666	13	10	3	0	0	0.14285714285714285	2	14	1.1333333333333333	17	0.0	0	0.7321676187009438	0.9536464589115617	0.5811173107111679	0.947367893795024	0.5732251586620011	0.9053114191642982	0.8910354062938217	0.938428873531706	0	0	0.0
2849	0.006223429823447181	0.0008867384562775677	0.0008639784270102973	0.9818730617280138	None	0	0	0.3333333333333333	2	0.8333333333333334	5	0.4	0.8333333333333334	6	5	1	0	0	0.8	4	5	0.5333333333333333	8	0.0	0	0.6875163167702468	0.9614877252399711	0.4853222218837262	0.9300416870719747	0.4554612367026369	0.8186836610619576	0.8974846658621056	0.9196373378760381	0	0	0.0
1771	None	None	None	None	None	0	0	0.5	1	1.0	1	1.0	0	0	0	2	5	0	0.3333333333333333	1	3	0.2	3	0.625	0	0	0	0	0	0	0	0	0	0	0	0
1413	None	None	None	None	None	0.5	1	0.6666666666666666	4	0.42857142857142855	3	0.5625	0.2857142857142857	5	2	3	1	0	1.0	4	4	0.6	9	0.14285714285714285	0.4	0.7726581266472519	0.8468239663173874	0.884277800030713	0.9644201417883786	0.5281646498527326	0.8664517309589526	0.9048016247352694	0.9083121810999136	1.0	0.6	0.0
6952	0.120171493673635	0.038168116527963564	0.02585372117688718	0.8968933286044305	None	0	0	0.23809523809523808	5	0.7931034482758621	23	0.38271604938271603	0.6551724137931034	22	19	8	1	0	0.1111111111111111	27	3	2.066666666666667	31	0.058823529411764705	0.5	0.7321676187009438	0.9019970114063691	0.6552430041029875	0.9694221977803638	0.6769868979387039	0.9128472294805638	0.8923811389292704	0.9355341305601386	1.0	0.18181818181818182	0.0
7124	0.1096949120905284	0.04489517836913391	0.042663839981514275	0.8924625641001639	None	0	0	0.2727272727272727	6	0.7333333333333333	22	0.3950617283950617	0.7	25	21	6	1	0	0.1111111111111111	27	3	2.1333333333333333	32	0.08333333333333333	0.4	0.7321676187009438	0.9166767517376497	0.6552430041029875	0.9654786649282985	0.6769868979387039	0.9296654391875147	0.8923811389292704	0.9410447353859377	1.0	0.12	0.0
4205	0.11470784039970325	0.010689003770400675	0.010193924923211223	0.8906083118332662	None	0	0	0.3333333333333333	6	0.6666666666666666	16	0.4126984126984127	0.6666666666666666	20	16	5	1	0	0.14285714285714285	21	3	1.7333333333333334	26	0.1	0.4	0.7321676187009438	0.9176953529699712	0.6552430041029875	0.9699069694342899	0.6769868979387039	0.9315591032827654	0.8923811389292704	0.9443673259874868	1.0	0.15	0.0
3434	0.04819970314138932	0.00459221752962536	0.004583558635342655	0.5446630228113247	None	0	0	0.23076923076923078	3	0.7647058823529411	13	0.59375	0.7058823529411765	15	12	3	0	0	0.125	2	16	1.2666666666666666	19	0.0	0	0.524375689143785	0.9478386179783413	0.5811173107111679	0.9418317884037248	0.6161065078288006	0.8940116772354043	0.8227348647516779	0.9312193975226991	0	0	0.0
3318	0.0340786343971603	0.012347474237399163	0.006693158439670705	0.9301881754152026	None	0	0	0.25	3	0.7333333333333333	11	0.6071428571428571	0.6666666666666666	13	10	3	0	0	0.14285714285714285	2	14	1.1333333333333333	17	0.0	0	0.7321676187009438	0.9536464589115617	0.5811173107111679	0.947367893795024	0.5732251586620011	0.9053114191642982	0.8910354062938217	0.938428873531706	0	0	0.0
6651	0.11246009601736218	0.007185719280595792	0.00714891832151346	0.5094347089707569	None	0	0	0.35	7	0.6428571428571429	18	0.4166666666666667	0.6428571428571429	23	18	6	1	0	0.125	24	3	2.0	30	0.09090909090909091	0.3333333333333333	0.7321676187009438	0.9185623088318174	0.6552430041029875	0.9633458458965845	0.6769868979387039	0.9367367052234693	0.8923811389292704	0.9424403810426184	1.0	0.13043478260869565	0.0
1226	None	None	None	None	None	0	0	0.2857142857142857	2	0.75	6	0.625	0.5	6	4	3	2	0	0.25	2	8	0.6666666666666666	10	0.25	0	0.5630841668148721	0.926516641049876	0.6552430041029875	0.9572028793466387	0.7005526783478071	0.9423948242865416	0.9101506730718466	0.9433338467456625	0.6666666666666667	0	0.0
5600	0.11398645567230702	0.02428011109985109	0.01712146473730643	0.8900203414256013	None	0	0	0.3333333333333333	6	0.6666666666666666	16	0.4126984126984127	0.6666666666666666	20	16	5	1	0	0.14285714285714285	21	3	1.7333333333333334	26	0.1	0.4	0.7321676187009438	0.9176953529699712	0.6552430041029875	0.9643222225528283	0.6769868979387039	0.9315591032827654	0.8923811389292704	0.9412033770234288	1.0	0.15	0.0
468	None	None	None	None	None	0.5	1	0.7142857142857143	5	0.375	3	0.625	0.125	4	1	5	3	0	1.0	4	4	0.6666666666666666	10	0.2727272727272727	0.6666666666666666	0.7577840483424984	0.9201369257260501	0.3494819687309091	0.8374557608773077	0.605350113707028	0.7707242514267999	0.8956111186031985	0.853877711137832	0.75	0	0.0
1707	None	None	None	None	None	0	0	0.2727272727272727	3	0.7857142857142857	11	0.32	0.6428571428571429	12	9	3	4	0	0.5	10	5	1.0666666666666667	16	0.5714285714285714	0.13333333333333333	0.32321955373785555	0.8315571342383836	0.6004832692556148	0.8830560922240753	0.6345415737264545	0.8211140649305378	0.7876017268046457	0.8473678078466972	0.16666666666666666	0.08333333333333333	0.0
3667	0.10414467923083359	0.01897952558706265	0.01672717218205623	0.8872340238482669	None	0	0	0.16666666666666666	3	0.9166666666666666	22	0.3611111111111111	0.7916666666666666	20	19	5	1	0	0.125	24	3	1.7333333333333334	26	0.07692307692307693	1.0	0.7321676187009438	0.9176953529699712	0.6552430041029875	0.9643222225528283	0.6769868979387039	0.9315591032827654	0.8923811389292704	0.9412033770234288	1.0	0.15	0.0
5629	0.07739567982833967	0.007653792763781081	0.007538144200923722	0.9967940489116842	None	0.18181818181818182	2	0.3333333333333333	8	0.6363636363636364	21	0.32407407407407407	0.5757575757575758	25	19	9	1	0	0.14814814814814814	27	4	2.3333333333333335	35	0.0625	0.0625	0.7321676187009438	0.9166767517376497	0.6552430041029875	0.9654786649282985	0.6769868979387039	0.936921292530917	0.8923811389292704	0.9431654118785636	1.0	0.16	0.0
3385	0.0587005833857529	0.004413938290967703	-0.0028713840470644286	0.9216069687172063	None	0.16666666666666666	1	0.35714285714285715	5	0.631578947368421	12	0.35	0.5789473684210527	15	11	5	0	0	0.26666666666666666	4	15	1.4	21	0.0	0	0.38456224143067474	0.9599146525144919	0.5811173107111679	0.9586979929263267	0.5732251586620011	0.912706926092231	0.8910354062938217	0.9473106673317369	0	0	0.0
2892	0.006265801740140717	0.001867733073979361	0.0013272067401044049	0.9967710316881148	None	0.6666666666666666	2	0.75	6	0.3	3	0.6	0.1	3	1	8	2	0	0.8	5	4	0.8	12	0.1111111111111111	0.25	0.5420279320774168	0.935128118935996	0.14339713595630735	0.9632640231602861	0.3035950462999585	0.7926343323831654	0.7839446168724351	0.9187318042176085	0.6666666666666666	1.0	0.0
1284	None	None	None	None	None	0	0	0.2	2	0.9166666666666666	11	0.5833333333333334	0.6666666666666666	10	8	3	2	0	0.375	8	3	0.9333333333333333	14	0.25	0.6666666666666666	0.8540757380149564	0.943919287601365	0.6719094927254757	0.9176511024966075	0.6192650137192295	0.942409357923912	0.8476410996427044	0.9356192249630152	0.55	0.1	0.0
2246	None	None	None	None	None	0	0	0.5	3	0.5	3	0.5714285714285714	0.5	6	3	1	0	0	0.2857142857142857	7	2	0.5333333333333333	8	0.0	0.2857142857142857	0.633032927748632	0.9368450449322551	0.5125246961233575	0.9361183541385312	0.3837516552598844	0.9462901231707418	0.8833871248365773	0.9399244315225094	0	0	0.0
2606	0.003259305738536849	9.300745313513747e-05	9.206406261009071e-05	0.9815970939243284	None	0	0	0.6666666666666666	4	0.3333333333333333	2	0.8	0.16666666666666666	2	1	5	3	0	0.4	2	5	0.5333333333333333	8	0.23076923076923078	0.3333333333333333	0.9409485427926378	0.6434832037102991	0.7766326785312854	0.7069396978085168	0.42540597348571063	0.7959825217512678	0.9001842545642389	0.7199373839718425	0.5	0	0.0
2940	0.004740853295469216	0.001078836349924661	0.00010273456148119237	0.9960359580158332	None	0.5	1	0.6666666666666666	4	0.5	3	0.5333333333333333	0.3333333333333333	3	2	4	0	0	0.6	5	3	0.5333333333333333	8	0.0	0.6666666666666666	0.4931355479552179	0.9403841203760431	0.23066599966545215	0.5490580442396736	0.5952575619971118	0.882602227222367	0.9201536690792184	0.8399038556668593	0	0	0.0
1875	None	None	None	None	None	0.5	2	0.6	6	0.5	6	0.4375	0.4166666666666667	8	5	5	1	0	0.5	8	4	0.9333333333333333	14	0.09090909090909091	0.6666666666666666	0.7555828153447963	0.9397385855984697	0.24213777145501708	0.965423723320983	0.6325072806108778	0.9129349431240148	0.9469260817168886	0.9431480460990299	1.0	0.5	0.0
2780	0.005308036776590963	0.003509736522188943	0.003509094352134009	0.9743144591340919	None	0	0	0.25	1	1.0	4	1.0	1.0	5	4	0	1	0	0.16666666666666666	1	6	0.4	6	0.3333333333333333	0	0.8157846484565369	0.5802703916843424	0.7168398731546999	0.6376787390596246	0.9417568294875363	0.8521190757256796	0.7151290632818595	0.7068571510050101	1.0	0	0.0
2239	None	None	None	None	None	0	0	0.1111111111111111	1	1.0	11	0.5416666666666666	0.2727272727272727	3	3	9	1	0	0.6666666666666666	4	6	0.8666666666666667	13	0.045454545454545456	0.4	0.8164315290622429	0.9338076165662741	0.6694271789543731	0.8315711269001481	0.6296025121539653	0.797223855022579	0.7902516074200938	0.8665562598843632	1.0	0	0.0
7252	0.12975492480117395	0.05460949623877321	0.04875249300471132	0.8954273782273313	None	0	0	0.23809523809523808	5	0.7931034482758621	23	0.38271604938271603	0.7586206896551724	25	22	5	1	0	0.1111111111111111	27	3	2.066666666666667	31	0.09090909090909091	0.5	0.7321676187009438	0.9166767517376497	0.6552430041029875	0.9654786649282985	0.6769868979387039	0.9296654391875147	0.8923811389292704	0.9410447353859377	1.0	0.12	0.0
2185	None	None	None	None	None	0	0	0.125	1	1.0	10	0.2857142857142857	0.4	4	4	7	2	0	0.8571428571428571	7	6	0.8	12	0.1111111111111111	0	0.6448603003349964	0.9367922324190495	0.7552988232312101	0.6205574068146629	0.2459412006084599	0.8171146325713723	0.9094727672958066	0.8265861180899798	0.625	0.25	0.0
4136	0.11905169655894479	0.029700599135215125	0.01606176400870295	0.8849451532020309	None	0	0	0.3333333333333333	6	0.6666666666666666	16	0.4126984126984127	0.6666666666666666	20	16	5	1	0	0.14285714285714285	21	3	1.7333333333333334	26	0.1	0.4	0.7321676187009438	0.9176953529699712	0.6552430041029875	0.9643222225528283	0.6769868979387039	0.9315591032827654	0.8923811389292704	0.9412033770234288	1.0	0.15	0.0
1942	None	None	None	None	None	0	0	0.6666666666666666	2	0.5	1	1.0	0	2	0	1	3	0	0.25	1	4	0.26666666666666666	4	0.75	0.6666666666666666	0	0	0	0	0	0	0	0	0	0	0
6955	0.1264301487119323	0.010625444195307964	0.00610431353619268	0.9807438049568387	None	0.07692307692307693	1	0.32142857142857145	9	0.675	27	0.4117647058823529	0.65	32	26	9	1	0	0.08823529411764706	34	3	2.8	42	0.0625	0.5	0.7321676187009438	0.9163814281940971	0.6552430041029875	0.965630871158675	0.6769868979387039	0.929908071795191	0.8923811389292704	0.9411266581764179	1.0	0.15625	0.0
4902	0.11500245341339953	0.03013620562112534	0.018443856726099203	0.8853327738635111	None	0	0	0.3333333333333333	6	0.6666666666666666	16	0.4126984126984127	0.6666666666666666	20	16	5	1	0	0.14285714285714285	21	3	1.7333333333333334	26	0.1	0.4	0.7321676187009438	0.9176953529699712	0.6552430041029875	0.9643222225528283	0.6769868979387039	0.9315591032827654	0.8923811389292704	0.9412033770234288	1.0	0.15	0.0
767	None	None	None	None	None	0	0	0.1	1	1.0	13	1.0	1.0	14	13	0	0	0	0.06666666666666667	15	1	1.0	15	0.0	0	0.5203021586707629	0.8813204745806377	0.5760438518566982	0.9557650254894859	0.6148853574640755	0.9122518938831177	0.9015848957719067	0.9222376510364962	0	0	0.0
788	None	None	None	None	None	0.5	1	0.8333333333333334	5	0.16666666666666666	1	0.5333333333333333	0.16666666666666666	5	1	2	1	0	0.6	5	3	0.5333333333333333	8	0.25	0.6666666666666666	0.7321676187009438	0.9333350809482518	0.5256072097832332	0.9765044372568901	0.8083739364609904	0.8152556465297215	0.7645956663273259	0.9319430777505484	1.0	0	0.0
1298	None	None	None	None	None	0	0	0.4	4	0.5	6	0.2857142857142857	0.4166666666666667	8	5	5	1	0	1.0	7	7	0.9333333333333333	14	0.09090909090909091	0.18181818181818182	0.5718155578627881	0.9541054417779459	0.2189026748688474	0.9191120220485647	0.7584861440299965	0.8660348814764778	0.9009579689077254	0.9200999178788173	1.0	0.125	0.0
220	None	None	None	None	None	0.5	1	0.6666666666666666	4	0.5714285714285714	4	0.42857142857142855	0.5714285714285714	8	4	0	0	0	0.42857142857142855	7	3	0.6	9	0.0	1.0	0.7284116526007913	0.9424623926311236	0.5290079222266245	0.8508509777803132	0.3229303207891438	0.8810840924805725	0.8790230255008548	0.8984416505139609	0	0	0.0
1155	None	None	None	None	None	0.5	1	0.8333333333333334	5	0.2857142857142857	2	0.5625	0.2857142857142857	4	2	4	1	0	1.0	4	4	0.6	9	0.1	0.8	0.5148583556801152	0.8965020615794892	0.32915329124416004	0.9528528257391167	0.40912426415089287	0.9404405964766376	0.7039390548278154	0.9334853590708073	1.0	0.5	0.0
978	None	None	None	None	None	0	0	0.75	3	0.5	2	1.0	0	3	0	2	1	0	0.6666666666666666	3	2	0.4	6	0.2	1.0	0	0	0	0	0	0	0	0	0	0	0
2206	None	None	None	None	None	0	0	0.6	3	0.4	2	0.875	0	0	0	6	3	0	0.5	2	4	0.4666666666666667	7	0.1875	0	0	0	0	0	0	0	0	0	0	0	0
458	None	None	None	None	None	0	0	0	0	0	0	1.0	0	0	0	0	2	0	1.0	1	1	0.06666666666666667	1	0.5	0	0	0	0	0	0	0	0	0	0	0	0
4130	0.09766503352697399	0.012715587094997366	0.012128316929753698	0.8874473409177305	None	0	0	0.3333333333333333	6	0.6666666666666666	16	0.4126984126984127	0.6666666666666666	20	16	5	1	0	0.14285714285714285	21	3	1.7333333333333334	26	0.1	0.4	0.7321676187009438	0.9176953529699712	0.6552430041029875	0.9608024399326773	0.6769868979387039	0.9315591032827654	0.8923811389292704	0.9393742229496186	1.0	0.15	0.0
4552	0.10672147726850376	0.018775370301923444	0.011823043787834678	0.882091003905841	None	0	0	0.29411764705882354	5	0.7391304347826086	17	0.3968253968253968	0.7391304347826086	20	17	4	1	0	0.14285714285714285	21	3	1.6666666666666667	25	0.1111111111111111	0.5	0.7321676187009438	0.9176953529699712	0.6552430041029875	0.9643222225528283	0.6769868979387039	0.9315591032827654	0.8923811389292704	0.9412033770234288	1.0	0.15	0.0
2161	None	None	None	None	None	0	0	0.6666666666666666	2	0.0	0	0.6666666666666666	0	1	0	2	3	0	0.6666666666666666	3	2	0.26666666666666666	4	0.42857142857142855	1.0	0	0	0	0	0	0	0	0	0	0	0
1833	None	None	None	None	None	0	0	0.16666666666666666	2	0.9375	15	0.4	0.875	15	14	2	1	0	0.2	15	3	1.2	18	0.14285714285714285	0	0.7757129685595923	0.9285913347870072	0.7705607728906506	0.9370394189257449	0.35126549473341695	0.9139824418697553	0.8923811389292704	0.9270956647706624	1.0	0	0.0
6680	0.11538580850338769	0.018576649394573357	0.007864572859414758	0.8927713562330698	None	0	0	0.2608695652173913	6	0.75	24	0.39080459770114945	0.65625	25	21	8	1	0	0.10344827586206896	29	3	2.2666666666666666	34	0.0625	0.4	0.7321676187009438	0.9166767517376497	0.6552430041029875	0.9654786649282985	0.6769868979387039	0.9331083993630508	0.8923811389292704	0.9420334089609378	1.0	0.16	0.0
7413	0.11817669647554269	0.045399744524504355	0.039570375336223415	0.8924174355400876	None	0	0	0.23809523809523808	5	0.7931034482758621	23	0.38271604938271603	0.7586206896551724	25	22	5	1	0	0.1111111111111111	27	3	2.066666666666667	31	0.09090909090909091	0.5	0.7321676187009438	0.9166767517376497	0.6552430041029875	0.9654786649282985	0.6769868979387039	0.9296654391875147	0.8923811389292704	0.9410447353859377	1.0	0.28	0.0
1620	None	None	None	None	None	0	0	0.25	1	1.0	3	0.5555555555555556	0.6666666666666666	3	2	1	3	0	1.0	3	3	0.3333333333333333	5	0.6	0	0.7726581266472519	0.7327412453465226	0.9400452700247868	0.8985770560192502	0.6820922967041656	0.5779426428110991	0.7485746645775353	0.7628087594694992	0.6666666666666666	1.0	0.0
6858	0.10932297533568809	0.028374777149228023	0.005798997719632816	0.8993888189151481	None	0	0	0.2727272727272727	6	0.7333333333333333	22	0.3950617283950617	0.7	25	21	6	1	0	0.1111111111111111	27	3	2.1333333333333333	32	0.08333333333333333	0.4	0.7321676187009438	0.9166767517376497	0.6552430041029875	0.9572439027648924	0.6769868979387039	0.927596167205148	0.8923811389292704	0.9361737763654514	1.0	0.12	0.0
6559	0.12284454784844426	0.025658343934135085	0.013158990359386648	0.8792043138612722	None	0	0	0.16666666666666666	3	0.9166666666666666	22	0.3611111111111111	0.7916666666666666	20	19	5	1	0	0.125	24	3	1.7333333333333334	26	0.07692307692307693	1.0	0.7321676187009438	0.9176953529699712	0.6552430041029875	0.9643222225528283	0.6769868979387039	0.9272600203993856	0.8923811389292704	0.9399825570566686	1.0	0.15	0.0
356	None	None	None	None	None	0.25	1	0.2727272727272727	3	0.7857142857142857	11	0.22857142857142856	0.7857142857142857	14	11	1	0	0	0.7	10	7	1.0666666666666667	16	0.0	0.6666666666666666	0.5750447683749715	0.8913372913913772	0.4911955914087553	0.9271387517837497	0.6161065078288006	0.9261345310057544	0.8402713419305394	0.9162355560726986	0	0	0.0
4428	0.11729800235188778	0.006160124177208776	0.00030785861322826433	0.8931634499341363	None	0	0	0.3	6	0.7037037037037037	19	0.4027777777777778	0.7037037037037037	23	19	5	1	0	0.125	24	3	1.9333333333333333	29	0.1	0.4	0.7321676187009438	0.96158560010364	0.7094459376720774	0.9583737360329414	0.6769868979387039	0.8769985025975598	0.9252320096871979	0.9412355025588567	1.0	0.13043478260869565	0.0
7199	0.11330470293050797	0.03983849861057719	0.038946561267696043	0.888747015250808	None	0	0	0.2727272727272727	6	0.7333333333333333	22	0.3950617283950617	0.7	25	21	6	1	0	0.1111111111111111	27	3	2.1333333333333333	32	0.08333333333333333	0.4	0.7321676187009438	0.9166767517376497	0.6552430041029875	0.9654786649282985	0.6769868979387039	0.9296654391875147	0.8923811389292704	0.9410447353859377	1.0	0.12	0.0
4833	0.108626674591571	0.008693392444888736	-0.0017874516517689377	0.8888269257751241	None	0	0	0.3157894736842105	6	0.6923076923076923	18	0.4057971014492754	0.6153846153846154	20	16	7	1	0	0.13043478260869565	23	3	1.8666666666666667	28	0.07142857142857142	0.4	0.7321676187009438	0.9176953529699712	0.6552430041029875	0.9643222225528283	0.6769868979387039	0.9315591032827654	0.8923811389292704	0.9412033770234288	1.0	0.15	0.0
3161	0.038849660961571	0.002110758355107683	-0.0004179990347793023	0.9952664229309531	None	0	0	0.4444444444444444	4	0.5454545454545454	6	0.43333333333333335	0.5454545454545454	9	6	3	0	0	0.3	3	10	0.8666666666666667	13	0.0	0	0.7726581266472519	0.9130936255885811	0.6552430041029875	0.97052334195225	0.7261304200514803	0.9249420767462742	0.8923811389292704	0.9419093834675579	0	0	0.0
7136	0.1171231275467294	0.042438285773638035	0.04111276946638341	0.8906517083287214	None	0	0	0.23809523809523808	5	0.7931034482758621	23	0.38271604938271603	0.7586206896551724	25	22	5	1	0	0.1111111111111111	27	3	2.066666666666667	31	0.09090909090909091	0.5	0.7321676187009438	0.9166767517376497	0.6552430041029875	0.9654786649282985	0.6769868979387039	0.9296654391875147	0.8923811389292704	0.9410447353859377	1.0	0.16	0.0
2809	0.002822071755771051	0.00033620131520876453	0.00033602049923686016	0.9821729096304147	None	0	0	0.25	1	1.0	3	1.0	1.0	4	3	0	1	0	0.2	1	5	0.3333333333333333	5	0.3333333333333333	0	0.8818970855852758	0.584856738545911	0.688575981347964	0.7283935411241284	0.5615431294997552	0.7647647791655344	0.7887053793463411	0.6976370726157469	1.0	0	0.0
5008	0.05910968318479225	0.02033309515991138	0.018180098222971713	0.8411675774637662	None	0	0	0.5	6	0.4666666666666667	7	0.4722222222222222	0.4666666666666667	11	7	5	1	0	0.25	12	3	1.1333333333333333	17	0.1	0.4	0.7321676187009438	0.8244739055119495	0.19908287613903414	0.8903167908011584	0.6769868979387039	0.9214410266969905	0.9252320096871979	0.8843559467280228	1.0	0.2727272727272727	0.0
4665	0.11344627362628151	0.0304040424858354	0.023813011886814332	0.8846620440971762	None	0	0	0.3333333333333333	6	0.6666666666666666	16	0.4126984126984127	0.6666666666666666	20	16	5	1	0	0.14285714285714285	21	3	1.7333333333333334	26	0.1	0.4	0.7321676187009438	0.9176953529699712	0.6552430041029875	0.9643222225528283	0.6769868979387039	0.9315591032827654	0.8923811389292704	0.9412033770234288	1.0	0.15	0.0
2060	None	None	None	None	None	0	0	0.3	3	0.8461538461538461	11	0.4166666666666667	0.5384615384615384	9	7	5	6	0	0.25	12	3	1.0	15	0.5	0.16666666666666666	0.7321676187009438	0.9273893516543693	0.6552430041029875	0.95828129509907	0.6769868979387039	0.9128275410558863	0.8923811389292704	0.9356379287727449	0.1111111111111111	0.1111111111111111	0.0
5288	0.13557107665778687	0.01125226947531471	0.004880545545279602	0.5164931743000483	None	0	0	0.3125	5	0.7272727272727273	16	0.4	0.7272727272727273	19	16	4	1	0	0.15	20	3	1.6	24	0.1111111111111111	0.5	0.7321676187009438	0.9142602976319063	0.6552430041029875	0.966925942812612	0.6769868979387039	0.9260662111817263	0.8923811389292704	0.9402877792230845	1.0	0.15789473684210525	0.0
154	None	None	None	None	None	0	0	0.6666666666666666	8	0.2	3	0.425	0.06666666666666667	1	1	15	3	0	0.625	5	8	1.1333333333333333	17	0.08823529411764706	0.2222222222222222	0.215999844728141	0.5	0.9190156079733576	0.5	1.0	0.5	0.971265155969773	0.5	1.0	1.0	0.9116453379369028
6535	0.11223958929680522	0.027786129329707112	0.026754996525772946	0.8976019362239032	None	0	0	0.3181818181818182	7	0.6774193548387096	21	0.4074074074074074	0.6774193548387096	26	21	6	1	0	0.1111111111111111	27	3	2.2	33	0.09090909090909091	0.3333333333333333	0.7321676187009438	0.9192122968552233	0.6552430041029875	0.9634047849657694	0.6769868979387039	0.9365361796375187	0.8923811389292704	0.9425670507690472	1.0	0.11538461538461539	0.0
549	None	None	None	None	None	0	0	0.23529411764705882	4	0.7391304347826086	17	0.16666666666666666	0.7391304347826086	21	17	3	0	0	0.6666666666666666	10	15	1.6666666666666667	25	0.0	0	0.5883391670277279	0.8741738702916725	0.609479838749597	0.9628403116457542	0.5634588028216607	0.8427719809353201	0.8068631232922558	0.908102231426926	0	0	0.0
3815	0.04232002278286643	0.013807521233280802	0.013806918860832417	0.6138289821861648	None	0	0	0.125	1	1.0	9	1.0	0.8888888888888888	9	8	1	1	0	0.09090909090909091	11	1	0.7333333333333333	11	0.2	0	0.2796505811894164	0.9694049804218589	0.2917585715340357	0.939541462497894	0.6288745441270465	0.8853319201200442	0.869308552301653	0.9397852150875966	1.0	0	0.0
2542	None	None	None	None	None	0	0	0.6	3	0.6	3	0.4666666666666667	0.4	2	2	4	2	0	0.6	5	3	0.4666666666666667	7	0.16666666666666666	1.0	0.6168733785020285	0.6788418414539684	0.46942184624251543	0.8201417313511066	0.5149065753687139	0.9029267832929215	0.8493723425270342	0.8173724675296339	0.75	0.5	0.0
6122	0.1067764733941336	0.02069669469012094	0.020512324557597307	0.8845746232714213	None	0	0	0.3333333333333333	6	0.6666666666666666	16	0.4126984126984127	0.6666666666666666	20	16	5	1	0	0.14285714285714285	21	3	1.7333333333333334	26	0.1	0.4	0.7321676187009438	0.9176953529699712	0.6552430041029875	0.9643222225528283	0.6769868979387039	0.9315591032827654	0.8923811389292704	0.9412033770234288	1.0	0.15	0.0
2548	None	None	None	None	None	0	0	0.16666666666666666	1	1.0	6	1.0	0.5	4	3	3	4	0	0.125	1	8	0.5333333333333333	8	0.4444444444444444	0	0.8818970855852758	0.5	0.688575981347964	0.7938851977443162	0.5615431294997552	0.7647647791655344	0.7887053793463411	0.6989906357675297	0.25	0	0.0
670	None	None	None	None	None	0	0	0.4	2	0.8	4	0.4375	0.2	2	1	4	2	0	1.0	4	4	0.4666666666666667	7	0.18181818181818182	0	0.8656075359276642	0.6205209718004913	0.5768084698841799	0.698467379855429	0.4220630134943411	0.634228213437628	0.870010311968447	0.6518973859779826	0.75	0	0.25748712956184133
1334	None	None	None	None	None	0	0	0.6666666666666666	4	0.3333333333333333	2	0.6666666666666666	0.16666666666666666	2	1	5	1	0	0.75	3	4	0.5333333333333333	8	0.07692307692307693	0.6666666666666666	0.5547904967910476	0.8911680036873665	0.416103783357378	0.6881060515643055	0.7786076634644071	0.5716905945298921	0.869741328354712	0.7428662824800711	1.0	0	0.0
2682	0.040863140245751155	0.011995827807095601	0.008151365406191035	0.9307310480072555	None	0	0	0.21428571428571427	3	0.7777777777777778	14	0.5882352941176471	0.7222222222222222	16	13	3	0	0	0.11764705882352941	2	17	1.3333333333333333	20	0.0	0	0.38456224143067474	0.951832700553847	0.2917585715340357	0.9553279447417816	0.6764965014419785	0.9151358307253803	0.892124202993276	0.9431143986922526	0	0	0.0
2108	None	None	None	None	None	0.3333333333333333	1	0.625	5	0.3333333333333333	3	0.4583333333333333	0.2222222222222222	5	2	5	1	0	0.6666666666666666	6	4	0.7333333333333333	11	0.09090909090909091	0.2857142857142857	0.2916792232844949	0.8238038126101795	0.7098750641820724	0.8304130980397553	0.6345415737264545	0.8582325264902934	0.7392471724861489	0.8380594387926423	1.0	0	0.0
6984	0.10572488336905406	0.04149962785930222	0.037448029498717034	0.8951897537177926	None	0	0	0.2727272727272727	6	0.7333333333333333	22	0.3950617283950617	0.7333333333333333	26	22	5	1	0	0.1111111111111111	27	3	2.1333333333333333	32	0.1	0.4	0.7321676187009438	0.9192122968552233	0.6552430041029875	0.9634047849657694	0.6769868979387039	0.9365361796375187	0.8923811389292704	0.9425670507690472	1.0	0.11538461538461539	0.0
4828	0.11648446921212564	0.02993366075333595	0.017542096742962508	0.8833783464286568	None	0	0	0.3333333333333333	6	0.6666666666666666	16	0.4126984126984127	0.6666666666666666	20	16	5	1	0	0.14285714285714285	21	3	1.7333333333333334	26	0.1	0.4	0.7321676187009438	0.9176953529699712	0.6552430041029875	0.9643222225528283	0.6769868979387039	0.9315591032827654	0.8923811389292704	0.9412033770234288	1.0	0.15	0.0
244	None	None	None	None	None	0	0	0.75	3	0.5	2	0.6	0.5	4	2	1	0	0	0.4	5	2	0.4	6	0.0	0.5	0.743791288813598	0.773185764814183	0.3491477896269329	0.7041795067835119	0.5828616406718109	0.9608152826347149	0.9064249046860647	0.8537583684956451	0	0	0.0
5088	0.10537298894478336	0.01901367206673628	0.017188303408042012	0.8799686176658434	None	0	0	0.3333333333333333	6	0.6666666666666666	16	0.4126984126984127	0.6666666666666666	20	16	5	1	0	0.14285714285714285	21	3	1.7333333333333334	26	0.1	0.4	0.7321676187009438	0.9176953529699712	0.6552430041029875	0.9643222225528283	0.6769868979387039	0.9315591032827654	0.8923811389292704	0.9412033770234288	1.0	0.15	0.0
7381	0.09333912732384841	0.010416882107016126	0.002464157986977973	0.8876966637935371	None	0	0	0.3181818181818182	7	0.6774193548387096	21	0.4074074074074074	0.6774193548387096	26	21	6	1	0	0.1111111111111111	27	3	2.2	33	0.09090909090909091	0.3333333333333333	0.7321676187009438	0.9192122968552233	0.6552430041029875	0.9634047849657694	0.6769868979387039	0.9332471095269029	0.8923811389292704	0.9415839946937342	1.0	0.11538461538461539	0.0
1257	None	None	None	None	None	0	0	0.3333333333333333	2	0.8571428571428571	6	0.375	0.8571428571428571	8	6	0	0	0	0.6666666666666666	6	4	0.6	9	0.0	0	0.23641483220828374	0.7102418200649202	0.5199194821834958	0.9051472359363355	0.1572658906353248	0.7645937114219741	0.741509295829511	0.8089889669050079	0	0	0.0
1653	None	None	None	None	None	0.5	1	0.8333333333333334	5	0.14285714285714285	1	0.75	0.14285714285714285	4	1	4	0	0	0.75	4	3	0.6	9	0.0	0.6666666666666666	0.8810390488343313	0.6921914552205551	0.20854145782576183	0.565931432882786	0.8339121629763332	0.6443626794816084	0.9550272982839176	0.6356813307470706	0	0	0.0
6860	0.12033937429355797	0.03373258108907388	0.033704219591215084	0.8905153621367329	None	0	0	0.2727272727272727	6	0.7333333333333333	22	0.3950617283950617	0.7	25	21	6	1	0	0.1111111111111111	27	3	2.1333333333333333	32	0.08333333333333333	0.4	0.7321676187009438	0.9166767517376497	0.6552430041029875	0.9654786649282985	0.6769868979387039	0.9296654391875147	0.8923811389292704	0.9410447353859377	1.0	0.12	0.0
3708	0.048105070083145025	0.004872824480501287	-0.002995092504068937	0.9365954683060905	None	0	0	0.21428571428571427	3	0.7777777777777778	14	0.37037037037037035	0.7777777777777778	17	14	2	0	0	0.16666666666666666	3	18	1.3333333333333333	20	0.0	0.1111111111111111	0.37512376793254915	0.953494950730079	0.2917585715340357	0.9654122043917377	0.6769868979387039	0.9175175048393392	0.8923811389292704	0.9488054662465553	0	0	0.0
2907	0.018212154306033897	0.0019862290861850816	0.0018954057433332526	0.9243029532483974	None	0	0	0.3333333333333333	3	0.6363636363636364	7	0.6190476190476191	0.2727272727272727	6	3	6	7	0	0.42857142857142855	3	7	0.8666666666666667	13	0.5384615384615384	0	0.8818970855852758	0.8248035580671722	0.8024857234932139	0.80675878522632	0.5448538896762438	0.7263985643509221	0.8464362635946026	0.7888903653265606	0.16666666666666666	0	0.0
324	None	None	None	None	None	0.5	1	0.8333333333333334	5	0.16666666666666666	1	0.8888888888888888	0	3	0	4	1	0	1.0	3	3	0.5333333333333333	8	0.1111111111111111	0.8	0	0	0	0	0	0	0	0	0	0	0
5946	0.11009091908816479	0.0328067213226398	0.01909084825087379	0.889710215503384	None	0	0	0.3333333333333333	6	0.6666666666666666	16	0.4126984126984127	0.6666666666666666	20	16	5	1	0	0.14285714285714285	21	3	1.7333333333333334	26	0.1	0.4	0.7321676187009438	0.9176953529699712	0.6552430041029875	0.9643222225528283	0.6769868979387039	0.9315591032827654	0.8923811389292704	0.9412033770234288	1.0	0.15	0.0
3247	0.02563094258810738	0.003924372450840716	0.003493927518509419	0.9371765447703546	None	0	0	0.2222222222222222	2	0.8181818181818182	9	0.3611111111111111	0.7272727272727273	10	8	2	0	0	0.4444444444444444	9	4	0.8666666666666667	13	0.0	0.18181818181818182	0.7321676187009438	0.8521729592017145	0.6552430041029875	0.9468500756165004	0.6646136024185056	0.9231079662932925	0.8916304704079463	0.9146960858361173	0	0	0.0
5173	0.14058953518292744	0.01593059026413806	0.00285617147702435	0.702121774855279	None	0	0	0.16666666666666666	3	0.9166666666666666	22	0.3611111111111111	0.7083333333333334	18	17	7	1	0	0.125	24	3	1.7333333333333334	26	0.058823529411764705	1.0	0.7321676187009438	0.9091256572919005	0.6552430041029875	0.9695178991776032	0.6769868979387039	0.9178189796303992	0.8923811389292704	0.9385000704199438	1.0	0.16666666666666666	0.0
5314	0.11615413496589036	0.02565513719940216	0.020798726317475175	0.8860046630348916	None	0	0	0.3333333333333333	6	0.6666666666666666	16	0.4126984126984127	0.6666666666666666	20	16	5	1	0	0.14285714285714285	21	3	1.7333333333333334	26	0.1	0.4	0.7321676187009438	0.9176953529699712	0.6552430041029875	0.9643222225528283	0.6769868979387039	0.9315591032827654	0.8923811389292704	0.9412033770234288	1.0	0.15	0.0
5816	0.1085861964552577	0.02657052207729652	0.020691927821688105	0.8837849464934295	None	0	0	0.3333333333333333	6	0.6666666666666666	16	0.4126984126984127	0.6666666666666666	20	16	5	1	0	0.14285714285714285	21	3	1.7333333333333334	26	0.1	0.4	0.7321676187009438	0.9176953529699712	0.6552430041029875	0.9643222225528283	0.6769868979387039	0.9315591032827654	0.8923811389292704	0.9412033770234288	1.0	0.15	0.0
4671	0.11688603994061135	0.021916057604730137	0.016256814294527445	0.8872540130868638	None	0	0	0.3333333333333333	6	0.6666666666666666	16	0.4126984126984127	0.6666666666666666	20	16	5	1	0	0.14285714285714285	21	3	1.7333333333333334	26	0.1	0.4	0.7321676187009438	0.9176953529699712	0.6552430041029875	0.9643222225528283	0.6769868979387039	0.9315591032827654	0.8923811389292704	0.9412033770234288	1.0	0.1	0.0
2727	0.0560618664619321	0.00209452040511892	0.0012333957641747773	0.757670117628463	None	0	0	0.1111111111111111	1	1.0	11	1.0	1.0	12	11	0	0	0	0.07692307692307693	13	1	0.8666666666666667	13	0.0	0	0.6168733785020285	0.8848227056630087	0.44326275834674833	0.9471577853398144	0.36015705278398447	0.8371615629171221	0.8538334293867982	0.8991161925445273	0	0	0.0
4935	0.11583337222017785	0.02760132400269006	0.023304362187848548	0.8832505752546826	None	0	0	0.3333333333333333	6	0.6666666666666666	16	0.4126984126984127	0.6666666666666666	20	16	5	1	0	0.14285714285714285	21	3	1.7333333333333334	26	0.1	0.4	0.7321676187009438	0.9176953529699712	0.6552430041029875	0.9643222225528283	0.6769868979387039	0.9315591032827654	0.8923811389292704	0.9412033770234288	1.0	0.15	0.0
3264	0.07609324988982108	0.010960035542962604	-0.008850457734775078	0.5894755801900574	None	0	0	0.2777777777777778	5	0.7083333333333334	17	0.5652173913043478	0.6666666666666666	20	16	5	0	0	0.08695652173913043	23	2	1.7333333333333334	26	0.0	0.08	0.7321676187009438	0.9457449494860021	0.6460230274984411	0.9486737455694593	0.6010498513945237	0.9097237444055533	0.877537372947498	0.9367389778512335	0	0	0.0
4289	0.09758359419481857	0.023298240996412395	-0.004888569529830647	0.6956089766627408	None	0	0	0.3333333333333333	6	0.6666666666666666	16	0.4126984126984127	0.6666666666666666	20	16	5	1	0	0.14285714285714285	21	3	1.7333333333333334	26	0.1	0.4	0.7321676187009438	0.9176953529699712	0.6552430041029875	0.9643222225528283	0.6769868979387039	0.9272600203993856	0.8923811389292704	0.9399825570566686	1.0	0.15	0.0
2817	0.023670953927984288	0.003091495577811578	-0.0007700398344847493	0.7788368036132052	None	0	0	0.25	2	0.7777777777777778	7	0.55	0.5555555555555556	6	5	4	2	0	0.2	2	10	0.7333333333333333	11	0.18181818181818182	0	0.29297731275620065	0.9327780787683204	0.772279234268998	0.9499019184932507	0.4373000632776088	0.9305502750434396	0.9216188155503843	0.938345518007956	0.75	0	0.0
1676	None	None	None	None	None	0	0	0.8	4	0.2	1	0.7	0.2	4	1	2	2	0	0.4	5	2	0.4666666666666667	7	0.4	0.4	0.7874638948760342	0.9538519547974125	0.1594513374344237	0.6444000519436794	0.868748338827657	0.5408045540799452	0.9650646865611807	0.779413147490222	0.625	0.25	0.0
854	None	None	None	None	None	0	0	0.25	1	1.0	3	0.625	0	1	0	3	1	0	0.5	2	4	0.3333333333333333	5	0.1111111111111111	0	0	0	0	0	0	0	0	0	0	0	0
1556	None	None	None	None	None	0.5	1	0.7142857142857143	5	0.25	2	0.5555555555555556	0.25	4	2	5	1	0	0.5	6	3	0.6666666666666666	10	0.08333333333333333	0.5	0.5536945346976014	0.9030692274480024	0.7611699110921086	0.708775713877265	0.321472908233145	0.8388745612615237	0.8575779104788578	0.8306688844762434	1.0	0	0.0
7428	0.11726223558918802	0.0431834574514174	0.04095895709491725	0.8931211959934309	None	0	0	0.23809523809523808	5	0.7931034482758621	23	0.38271604938271603	0.7586206896551724	25	22	5	1	0	0.1111111111111111	27	3	2.066666666666667	31	0.09090909090909091	0.5	0.7321676187009438	0.9166767517376497	0.6552430041029875	0.9654786649282985	0.6769868979387039	0.9296654391875147	0.8923811389292704	0.9410447353859377	1.0	0.16	0.0
4048	0.11576965119498951	0.025615531457710856	0.017646048962597395	0.887909226477695	None	0	0	0.3333333333333333	6	0.6666666666666666	16	0.4126984126984127	0.6666666666666666	20	16	5	1	0	0.14285714285714285	21	3	1.7333333333333334	26	0.1	0.4	0.7321676187009438	0.9176953529699712	0.6552430041029875	0.9643222225528283	0.6769868979387039	0.9315591032827654	0.8923811389292704	0.9412033770234288	1.0	0.15	0.0
2838	0.032083382262615874	0.0038420117508187767	0.002126264508871346	0.9076879403898807	None	0	0	0.25	2	0.7777777777777778	7	0.4074074074074074	0.4444444444444444	6	4	4	2	0	0.3333333333333333	9	3	0.7333333333333333	11	0.2	0	0.32328174058806514	0.9562429449349157	0.5919280598267473	0.9222387155349888	0.30043543408181933	0.7500799535172442	0.8291439825760667	0.9019297675771432	0.5833333333333334	0.16666666666666666	0.0
709	None	None	None	None	None	1.0	1	1.0	4	0.25	1	0.6666666666666666	0	1	0	4	0	0	1.0	3	3	0.4	6	0.0	0.6666666666666666	0	0	0	0	0	0	0	0	0	0	0
2337	None	None	None	None	None	0	0	0.3333333333333333	1	1.0	2	0.6666666666666666	0	1	0	2	4	0	0.6666666666666666	3	2	0.26666666666666666	4	0.5714285714285714	0	0	0	0	0	0	0	0	0	0	0	0
4152	0.10680349231734647	0.027615306483838954	0.021002537781976614	0.881714129085435	None	0	0	0.3333333333333333	6	0.6666666666666666	16	0.4126984126984127	0.6666666666666666	20	16	5	1	0	0.14285714285714285	21	3	1.7333333333333334	26	0.1	0.4	0.7321676187009438	0.9176953529699712	0.6552430041029875	0.9643222225528283	0.6769868979387039	0.9315591032827654	0.8923811389292704	0.9412033770234288	1.0	0.15	0.0
5239	0.11353393003902536	0.023218888580974418	0.01766077624252443	0.88507250252884	None	0	0	0.3333333333333333	6	0.6666666666666666	16	0.4126984126984127	0.6666666666666666	20	16	5	1	0	0.14285714285714285	21	3	1.7333333333333334	26	0.1	0.4	0.7321676187009438	0.9176953529699712	0.6552430041029875	0.9643222225528283	0.6769868979387039	0.9315591032827654	0.8923811389292704	0.9412033770234288	1.0	0.15	0.0
6659	0.12265477120410744	0.04296147351418728	0.04199537178710212	0.8944562610393689	None	0	0	0.2727272727272727	6	0.7333333333333333	22	0.3950617283950617	0.7	25	21	6	1	0	0.1111111111111111	27	3	2.1333333333333333	32	0.08333333333333333	0.4	0.7321676187009438	0.9166767517376497	0.6552430041029875	0.9654786649282985	0.6769868979387039	0.9296654391875147	0.8923811389292704	0.9410447353859377	1.0	0.12	0.0
2600	7.763300304230498e-08	7.699557120231808e-08	4.309710074207349e-08	0.9999880212351823	None	0	0	0.3333333333333333	2	0.6666666666666666	4	0.5	0	0	0	7	1	0	1.0	4	4	0.5333333333333333	8	0.05555555555555555	0	0	0	0	0	0	0	0	0	0	0	0
2519	None	None	None	None	None	0	0	0.5	2	0.6666666666666666	2	0.625	0.3333333333333333	1	1	3	0	0	0.5	4	2	0.3333333333333333	5	0.0	0	0.1	0.5	0.5653728782035297	0.5	0.3614056434017544	0.5	0.870421914089182	0.5	0	0	0.0
3759	0.11199813687058806	0.02842940319866167	0.01875662042590898	0.8823630018411398	None	0	0	0.3333333333333333	6	0.6666666666666666	16	0.4126984126984127	0.6666666666666666	20	16	5	1	0	0.14285714285714285	21	3	1.7333333333333334	26	0.1	0.4	0.7321676187009438	0.9176953529699712	0.6552430041029875	0.9643222225528283	0.6769868979387039	0.9315591032827654	0.8923811389292704	0.9412033770234288	1.0	0.15	0.0
486	None	None	None	None	None	0	0	1.0	2	0.0	0	0.75	0	0	0	2	2	0	1.0	2	2	0.2	3	0.25	0	0	0	0	0	0	0	0	0	0	0	0
1892	None	None	None	None	None	0.3333333333333333	1	0.625	5	0.4	4	0.42857142857142855	0.3	7	3	4	2	0	0.5714285714285714	7	4	0.8	12	0.25	0.25	0.7337083768823601	0.9478801410774543	0.7590457910868517	0.8603604809729811	0.4318404539418615	0.9374105974358722	0.8510161676370286	0.9223823429681723	0.5714285714285714	0.2857142857142857	0.0
852	None	None	None	None	None	0.5	1	0.5	3	0.5714285714285714	4	0.45	0.42857142857142855	5	3	3	2	0	0.8	5	4	0.6	9	0.25	0.4	0.5819751682317521	0.9017282510409957	0.6330175221151251	0.8671639101919006	0.6345415737264545	0.6382593076791933	0.7115567640182384	0.8254189380709336	0.6	0.2	0.0
5506	0.11172195297087203	0.03464267213082598	0.018370632075162135	0.8879325619848207	None	0	0	0.3333333333333333	6	0.6666666666666666	16	0.4126984126984127	0.6666666666666666	20	16	5	1	0	0.14285714285714285	21	3	1.7333333333333334	26	0.1	0.4	0.7321676187009438	0.9176953529699712	0.6552430041029875	0.9643222225528283	0.6769868979387039	0.9315591032827654	0.8923811389292704	0.9412033770234288	1.0	0.15	0.0
7335	0.11523181828653169	0.040213454656097915	0.035717869934221505	0.8897152821243463	None	0	0	0.23809523809523808	5	0.7931034482758621	23	0.38271604938271603	0.7586206896551724	25	22	5	1	0	0.1111111111111111	27	3	2.066666666666667	31	0.09090909090909091	0.5	0.7321676187009438	0.9166767517376497	0.6552430041029875	0.9654786649282985	0.6769868979387039	0.9331083993630508	0.8923811389292704	0.9420334089609378	1.0	0.2	0.0
2983	0.01794195717730285	0.0020593817007088185	0.0020536155241370293	0.9244921230624221	None	0	0	0.3333333333333333	3	0.6363636363636364	7	0.6190476190476191	0.2727272727272727	6	3	6	7	0	0.42857142857142855	3	7	0.8666666666666667	13	0.5384615384615384	0	0.8818970855852758	0.8248035580671722	0.8024857234932139	0.80675878522632	0.5448538896762438	0.7263985643509221	0.8464362635946026	0.7888903653265606	0.16666666666666666	0	0.0
6138	0.127297015651674	0.019136941922626244	0.01599401834498469	0.5251560846987955	None	0	0	0.3333333333333333	6	0.6666666666666666	16	0.4126984126984127	0.6666666666666666	20	16	5	1	0	0.14285714285714285	21	3	1.7333333333333334	26	0.1	0.4	0.7321676187009438	0.9176953529699712	0.6552430041029875	0.9643222225528283	0.6769868979387039	0.933735802915935	0.8923811389292704	0.9418393874623666	1.0	0.15	0.0
4609	0.1069920556699227	0.021196686774424125	0.008437024613244103	0.9254217872985595	None	0	0	0.3333333333333333	6	0.6666666666666666	16	0.4126984126984127	0.6666666666666666	20	16	5	1	0	0.14285714285714285	21	3	1.7333333333333334	26	0.1	0.4	0.7321676187009438	0.9166904753478654	0.6552430041029875	0.9643222225528283	0.6769868979387039	0.9315591032827654	0.8923811389292704	0.940958837159753	1.0	0.15	0.0
5696	0.11189947106590892	0.028326464525735024	0.027358509672754338	0.8831184856362424	None	0	0	0.3333333333333333	6	0.6666666666666666	16	0.4126984126984127	0.6666666666666666	20	16	5	1	0	0.14285714285714285	21	3	1.7333333333333334	26	0.1	0.4	0.7321676187009438	0.9176953529699712	0.6552430041029875	0.9643222225528283	0.6769868979387039	0.9315591032827654	0.8923811389292704	0.9412033770234288	1.0	0.15	0.0
6814	0.11560642064823042	0.03813373289265366	0.037235897486602956	0.8955095242309183	None	0	0	0.2727272727272727	6	0.7333333333333333	22	0.3950617283950617	0.7333333333333333	26	22	5	1	0	0.1111111111111111	27	3	2.1333333333333333	32	0.1	0.4	0.7321676187009438	0.9192122968552233	0.6552430041029875	0.9634047849657694	0.6769868979387039	0.9332471095269029	0.8923811389292704	0.9415839946937342	1.0	0.11538461538461539	0.0
7031	0.132963122795163	0.04290599309991378	0.042258873550585385	0.8948003652317957	None	0	0	0.23809523809523808	5	0.7586206896551724	22	0.5740740740740741	0.7241379310344828	25	21	5	2	0	0.07407407407407407	27	2	2.066666666666667	31	0.2	0	0.7321676187009438	0.9166767517376497	0.6552430041029875	0.9654786649282985	0.6769868979387039	0.9296654391875147	0.8923811389292704	0.9410447353859377	0.54	0.12	0.0
1516	None	None	None	None	None	0	0	0.4	4	0.5384615384615384	7	0.6	0.23076923076923078	3	3	11	4	0	1.0	5	5	1.0	15	0.15384615384615385	0.7272727272727273	0.3328048547267156	0.6906825490785403	0.48142310725328114	0.8655637487126437	0.19726536273977074	0.61266143443479	0.8586558503235983	0.739114675748291	0.3333333333333333	0	0.0
4120	0.09427177046906873	0.017221457018550216	0.010758111387461345	0.9273571625736902	None	0	0	0.3333333333333333	6	0.6666666666666666	16	0.4126984126984127	0.6666666666666666	20	16	5	1	0	0.14285714285714285	21	3	1.7333333333333334	26	0.1	0.4	0.7321676187009438	0.9166904753478654	0.6552430041029875	0.9643222225528283	0.6769868979387039	0.9315591032827654	0.8923811389292704	0.940958837159753	1.0	0.15	0.0
4873	0.11700641402489384	0.03255636892334559	0.02129039726501128	0.8832257800558709	None	0	0	0.3333333333333333	6	0.6666666666666666	16	0.4126984126984127	0.6666666666666666	20	16	5	1	0	0.14285714285714285	21	3	1.7333333333333334	26	0.1	0.4	0.7321676187009438	0.9176953529699712	0.6552430041029875	0.9643222225528283	0.6769868979387039	0.9315591032827654	0.8923811389292704	0.9412033770234288	1.0	0.15	0.0
6081	0.11694905114000391	0.03262365913004396	0.021408752632321212	0.8821825332128064	None	0	0	0.3333333333333333	6	0.6666666666666666	16	0.4126984126984127	0.6666666666666666	20	16	5	1	0	0.14285714285714285	21	3	1.7333333333333334	26	0.1	0.4	0.7321676187009438	0.9176953529699712	0.6552430041029875	0.9643222225528283	0.6769868979387039	0.9315591032827654	0.8923811389292704	0.9412033770234288	1.0	0.15	0.0
2700	2.7846059175171273e-08	2.7041384318666994e-08	2.645090279444833e-08	0.9999967690855311	None	0	0	0.3333333333333333	1	1.0	2	1.0	0	0	0	3	4	0	0.25	1	4	0.26666666666666666	4	0.4	0	0	0	0	0	0	0	0	0	0	0	0
1305	None	None	None	None	None	0	0	0.5	2	0.3333333333333333	1	0.5555555555555556	0	0	0	4	3	0	1.0	3	3	0.3333333333333333	5	0.25	0	0	0	0	0	0	0	0	0	0	0	0
5325	0.10512103700847945	0.011112092603644666	0.006884291565092215	0.8831615993662856	None	0	0	0.3333333333333333	6	0.68	17	0.4090909090909091	0.64	20	16	6	1	0	0.13636363636363635	22	3	1.8	27	0.08333333333333333	0.4	0.7321676187009438	0.9176953529699712	0.6552430041029875	0.9643222225528283	0.6769868979387039	0.9315591032827654	0.8923811389292704	0.9412033770234288	1.0	0.15	0.0
7488	0.12322852461270094	0.03388288257698027	0.03125471304534983	0.8926692523095948	None	0	0	0.23809523809523808	5	0.7931034482758621	23	0.38271604938271603	0.7586206896551724	25	22	5	1	0	0.1111111111111111	27	3	2.066666666666667	31	0.09090909090909091	0.5	0.7321676187009438	0.9166767517376497	0.6552430041029875	0.9654786649282985	0.6769868979387039	0.9296654391875147	0.8923811389292704	0.9410447353859377	1.0	0.12	0.0
7483	0.1182011156334232	0.052010989768931135	0.040060564298727085	0.8832352806246042	None	0	0	0.2727272727272727	6	0.7333333333333333	22	0.3950617283950617	0.7	25	21	6	1	0	0.1111111111111111	27	3	2.1333333333333333	32	0.08333333333333333	0.4	0.7321676187009438	0.9166767517376497	0.6552430041029875	0.9654786649282985	0.6769868979387039	0.927596167205148	0.8923811389292704	0.9404646421409373	1.0	0.12	0.0
7326	0.07739455873643276	0.015594041596148647	0.015529398584598566	0.9450521699744945	None	0	0	0.13636363636363635	3	0.8666666666666667	26	0.41025641025641024	0.7666666666666667	26	23	5	1	0	0.11538461538461539	26	3	2.1333333333333333	32	0.09090909090909091	0.13333333333333333	0.7321676187009438	0.9145368267276037	0.6552430041029875	0.9666699504907253	0.6769868979387039	0.9333280085895946	0.8923811389292704	0.9422547127071733	1.0	0.3076923076923077	0.0
7396	None	None	None	None	None	0.15384615384615385	2	0.32142857142857145	9	0.7	28	0.328125	0.7	34	28	7	0	0	0.125	32	4	2.8	42	0.0	0.20512820512820512	0.7321676187009438	0.9166696824513804	0.6552430041029875	0.9622213170688485	0.6769868979387039	0.9330069195917103	0.8923811389292704	0.9402748584778302	0	0	0.0
7197	0.13067228965692848	0.036013135697626125	0.03501036938283848	0.8891742122551285	None	0	0	0.2727272727272727	6	0.7333333333333333	22	0.3950617283950617	0.7	25	21	6	1	0	0.1111111111111111	27	3	2.1333333333333333	32	0.08333333333333333	0.4	0.7321676187009438	0.9166767517376497	0.6552430041029875	0.9654786649282985	0.6769868979387039	0.9331083993630508	0.8923811389292704	0.9420334089609378	1.0	0.12	0.0
103	None	None	None	None	None	0	0	0.6	3	0.6	3	0.4666666666666667	0.4	2	2	4	3	0	0.6	5	3	0.4666666666666667	7	0.25	0.8	0.273813503839597	0.8504500257309868	0.49533570004462246	0.9811711566380837	0.7088209790505802	0.8589460038224408	0.9439746972347222	0.9240963646372838	0.5	0.5	0.4389763941651064
91	None	None	None	None	None	0	0	0.5	1	1.0	1	1.0	0	1	0	1	1	0	0.3333333333333333	1	3	0.2	3	0.2	0	0	0	0	0	0	0	0	0	0	0	0
5276	0.11927152300409061	0.025910811354018064	0.015743267337301647	0.8858158220614795	None	0	0	0.3333333333333333	6	0.6666666666666666	16	0.4126984126984127	0.6666666666666666	20	16	5	1	0	0.14285714285714285	21	3	1.7333333333333334	26	0.1	0.4	0.7321676187009438	0.9176953529699712	0.6552430041029875	0.9643222225528283	0.6769868979387039	0.9315591032827654	0.8923811389292704	0.9412033770234288	1.0	0.25	0.0
1801	None	None	None	None	None	1.0	1	0.6	3	0.4	2	0.5833333333333334	0	1	0	5	0	0	0.75	3	4	0.4666666666666667	7	0.0	0	0	0	0	0	0	0	0	0	0	0	0
6887	0.10723112314934358	0.010777583890468321	0.010591039855775364	0.880453365210441	None	0	0	0.17647058823529413	3	0.9130434782608695	21	0.36231884057971014	0.7391304347826086	18	17	6	1	0	0.13043478260869565	23	3	1.6666666666666667	25	0.06666666666666667	1.0	0.7321676187009438	0.8239525963260519	0.22875604172909925	0.9796539501078831	0.7015586589950921	0.7524086504863976	0.8095657179152511	0.8981092691586307	1.0	0.2222222222222222	0.0
628	None	None	None	None	None	0	0	0.5	2	0.5	2	0.5	0.5	4	2	1	1	0	0.75	4	3	0.4	6	0.25	0	0.15259960425689473	0.8803351306214	0.16763825472031116	0.8089951624548203	0.578878377895618	0.6433581777711678	0.862451514022681	0.7929867643807864	1.0	0.5	0.0
2708	0.018397335973000303	0.0016653188656080282	0.0013012042529135163	0.9262046133740163	None	0	0	0.3333333333333333	3	0.6363636363636364	7	0.6190476190476191	0.2727272727272727	6	3	6	7	0	0.42857142857142855	3	7	0.8666666666666667	13	0.5384615384615384	0	0.8818970855852758	0.8248035580671722	0.8024857234932139	0.80675878522632	0.5448538896762438	0.7263985643509221	0.8464362635946026	0.7888903653265606	0.16666666666666666	0	0.0
1383	None	None	None	None	None	0.14285714285714285	1	0.23529411764705882	4	0.8260869565217391	19	0.25	0.7391304347826086	19	17	5	2	0	0.25	5	20	1.6666666666666667	25	0.16666666666666666	0.1	0.7321676187009438	0.92919411335077	0.688575981347964	0.9540893478476759	0.6769868979387039	0.9098243766745374	0.8923811389292704	0.9333904750448786	0.5263157894736842	0.05263157894736842	0.0
3206	0.08424840705875598	0.0035599229529799767	0.0021442146057590555	0.9683966060062742	None	0	0	0.07142857142857142	1	1.0	18	0.47619047619047616	0.7222222222222222	14	13	5	0	0	0.8571428571428571	7	6	1.3333333333333333	20	0.0	0.5555555555555556	0.18402561586697933	0.8978448056867028	0.16533299983272606	0.8921934389739006	0.5743353851444339	0.8593565934172841	0.8734776882831129	0.8841436279321276	0	0	0.0
5669	0.1084145569780095	0.023291573656754803	0.020992201954267313	0.8811793833638301	None	0	0	0.3333333333333333	6	0.6666666666666666	16	0.4126984126984127	0.6666666666666666	20	16	5	1	0	0.14285714285714285	21	3	1.7333333333333334	26	0.1	0.4	0.7321676187009438	0.9176953529699712	0.6552430041029875	0.9643222225528283	0.6769868979387039	0.9315591032827654	0.8923811389292704	0.9412033770234288	1.0	0.15	0.0
1931	None	None	None	None	None	0	0	1.0	2	0.0	0	0.75	0	0	0	2	0	0	1.0	2	2	0.2	3	0.0	0	0	0	0	0	0	0	0	0	0	0	0
3366	0.05496695372652579	0.007678051795447933	0.007441646442119851	0.9111428621881758	None	0	0	0.1875	3	0.8571428571428571	18	0.24210526315789474	0.8095238095238095	18	17	4	0	0	0.2631578947368421	5	19	1.5333333333333334	23	0.0	0.09090909090909091	0.7321676187009438	0.9380000902862855	0.6552430041029875	0.9535722900328384	0.6769868979387039	0.9399408808117067	0.8922226779049046	0.9442654888368152	0	0	0.0
3933	0.04824634051184245	0.013962075222722086	0.013901615234898957	0.6073261752468333	None	0	0	0.125	1	1.0	9	1.0	0.8888888888888888	9	8	1	1	0	0.09090909090909091	11	1	0.7333333333333333	11	0.2	0	0.2796505811894164	0.9694049804218589	0.2917585715340357	0.9495487486990836	0.6288745441270465	0.8853319201200442	0.869308552301653	0.9432984848020407	1.0	0	0.0
3720	0.04043270155765501	0.011883696409873775	0.007875543866276485	0.9317389399168984	None	0	0	0.21428571428571427	3	0.7777777777777778	14	0.5882352941176471	0.7222222222222222	16	13	3	0	0	0.11764705882352941	2	17	1.3333333333333333	20	0.0	0	0.38456224143067474	0.951832700553847	0.2917585715340357	0.9553279447417816	0.6764965014419785	0.9151358307253803	0.892124202993276	0.9431143986922526	0	0	0.0
4374	0.056338315248859794	0.02219447209052509	0.02001702269018699	0.8378601408301705	None	0	0	0.5	6	0.4666666666666667	7	0.4722222222222222	0.4666666666666667	11	7	5	1	0	0.25	12	3	1.1333333333333333	17	0.1	0.4	0.7321676187009438	0.8244739055119495	0.19908287613903414	0.8903167908011584	0.6769868979387039	0.9214410266969905	0.9252320096871979	0.8843559467280228	1.0	0.2727272727272727	0.0
2274	None	None	None	None	None	0	0	0	0	0	0	1.0	0	0	0	0	1	0	1.0	1	1	0.06666666666666667	1	0.25	0	0	0	0	0	0	0	0	0	0	0	0
104	None	None	None	None	None	0	0	0.6666666666666666	2	0.5	1	1.0	0.5	2	1	1	0	0	0.25	4	1	0.26666666666666666	4	0.0	0.6666666666666666	0.5733391653363313	0.8912451821778419	0.8942333599087465	0.6703928681286572	0.6221213790595368	0.8142145594162202	0.8061752616975086	0.806959350270105	0	0	0.0
6685	0.11710342861331853	0.04136528919622241	0.035646978741222544	0.8878114918397587	None	0	0	0.2727272727272727	6	0.7333333333333333	22	0.3950617283950617	0.7	25	21	6	1	0	0.1111111111111111	27	3	2.1333333333333333	32	0.08333333333333333	0.4	0.7321676187009438	0.9166767517376497	0.6552430041029875	0.9654786649282985	0.6769868979387039	0.9331083993630508	0.8923811389292704	0.9420334089609378	1.0	0.12	0.0
3525	0.07268773131440526	0.014493518245607644	0.004740294224565924	0.9431891580577316	None	0	0	0.4	6	0.6	12	0.43137254901960786	0.6	16	12	5	1	0	0.17647058823529413	17	3	1.4666666666666666	22	0.1	0.4	0.7321676187009438	0.8999677947406048	0.6552430041029875	0.9713585548503666	0.6769868979387039	0.9023575904702613	0.8923811389292704	0.9338959824173891	1.0	0.0625	0.0
6964	0.1122861815616939	0.019313418757629278	0.011827196851608414	0.893210982386718	None	0	0	0.2631578947368421	5	0.7692307692307693	20	0.3888888888888889	0.7307692307692307	22	19	5	1	0	0.125	24	3	1.8666666666666667	28	0.09090909090909091	0.5	0.7321676187009438	0.9019970114063691	0.6552430041029875	0.9716587375473372	0.6769868979387039	0.9096610380510879	0.8923811389292704	0.9363108973957218	1.0	0.13636363636363635	0.0
1834	None	None	None	None	None	0	0	0.5	2	0.6666666666666666	2	0.625	0	1	0	3	3	0	0.5	2	4	0.3333333333333333	5	0.3333333333333333	0	0	0	0	0	0	0	0	0	0	0	0
1399	None	None	None	None	None	0	0	0.125	1	1.0	10	1.0	0.8	9	8	2	2	0	0.08333333333333333	12	1	0.8	12	0.2857142857142857	0	0.7206151640384861	0.9251801771889345	0.34212823089350575	0.9653817391529684	0.6856461091051818	0.8229119149063214	0.8423323608213276	0.9212715282898436	0.5555555555555556	0.4444444444444444	0.0
6871	0.10392631631804905	0.03439817177184204	0.03392467174075678	0.8873907138718606	None	0	0	0.23809523809523808	5	0.7931034482758621	23	0.38271604938271603	0.7586206896551724	25	22	5	1	0	0.1111111111111111	27	3	2.066666666666667	31	0.09090909090909091	0.5	0.7321676187009438	0.9166767517376497	0.6552430041029875	0.9654786649282985	0.6769868979387039	0.9327453616120537	0.8923811389292704	0.9419277148579898	1.0	0.12	0.0
4337	0.07670771394283953	0.021225182202312863	0.006226639808499291	0.9415500755880781	None	0	0	0.35294117647058826	6	0.6521739130434783	15	0.4166666666666667	0.6521739130434783	19	15	5	1	0	0.15	20	3	1.6666666666666667	25	0.1	0.4	0.7321676187009438	0.9207273216652209	0.6552430041029875	0.9622671894354377	0.6769868979387039	0.9352906201180186	0.8923811389292704	0.9419871932810842	1.0	0.15789473684210525	0.0
1900	None	None	None	None	None	0	0	0.6666666666666666	2	0.5	1	1.0	0	2	0	1	0	0	1.0	2	2	0.26666666666666666	4	0.0	0	0	0	0	0	0	0	0	0	0	0	0
1313	None	None	None	None	None	0	0	0.5	2	0.5	2	0.6	0.25	2	1	3	0	0	0.4	2	5	0.4	6	0.0	0	0.7050501441020757	0.8531957636149571	0.5369838144722932	0.9626690223469839	0.7429748133718392	0.8840633322840125	0.9191821972153114	0.9127023776496404	0	0	0.0
599	None	None	None	None	None	0	0	0.4	2	0.6	3	0.4666666666666667	0.6	4	3	2	0	0	0.6	5	3	0.4666666666666667	7	0.0	0	0.8598996281766496	0.821736813467067	0.6693452533815138	0.957942974953986	0.6004458064532608	0.9563201494414957	0.6679576222777868	0.9295660359803288	0	0	0.0
2475	None	None	None	None	None	0.25	1	0.6363636363636364	7	0.35714285714285715	5	0.35555555555555557	0.2857142857142857	10	4	5	0	0	0.5555555555555556	9	5	1.0666666666666667	16	0.0	0.4	0.7742995738815933	0.9685831773587605	0.5223249098641742	0.9022984733950715	0.6326717668282145	0.8969039741643459	0.9135461132000842	0.9311785561049291	0	0	0.0
6880	0.11839903809561968	0.026895894652227716	0.02653155726400067	0.8898712503806848	None	0	0	0.2727272727272727	6	0.7333333333333333	22	0.3950617283950617	0.7	25	21	6	1	0	0.1111111111111111	27	3	2.1333333333333333	32	0.08333333333333333	0.4	0.7321676187009438	0.9166767517376497	0.6552430041029875	0.9654786649282985	0.6769868979387039	0.9331083993630508	0.8923811389292704	0.9420334089609378	1.0	0.12	0.0
1085	None	None	None	None	None	0	0	1.0	2	0.0	0	0.75	0	0	0	2	1	0	1.0	2	2	0.2	3	0.125	0	0	0	0	0	0	0	0	0	0	0	0
1696	None	None	None	None	None	0	0	0	0	0	0	1.0	0	0	0	0	0	0	1.0	1	1	0.06666666666666667	1	0.0	0	0	0	0	0	0	0	0	0	0	0	0
2601	0.014164838248783779	0.001408108003274008	0.0004970910350670611	0.9844306424415148	None	0	0	0.3333333333333333	2	0.7142857142857143	5	0.6428571428571429	0.5714285714285714	5	4	3	0	0	0.2857142857142857	7	2	0.6	9	0.0	0.2857142857142857	0.2387399660914132	0.9097617377271804	0.20833176944908072	0.9656297545175915	0.21414132501139224	0.8637229158898624	0.6233179797755394	0.9239752794816982	0	0	0.0
2084	None	None	None	None	None	1.0	1	0.8	4	0.4	2	0.5833333333333334	0.2	3	1	3	3	0	0.75	4	3	0.4666666666666667	7	0.375	0.5	0.22766386383572876	0.8668432658904648	0.5653728782035297	0.8253868501783721	0.3173086415103105	0.8872084622870507	0.674170947577765	0.8617279379747363	0.6666666666666666	0	0.0
1908	None	None	None	None	None	0	0	0.4	4	0.6153846153846154	8	0.5	0.5384615384615384	11	7	3	0	0	0.3	3	10	1.0	15	0.0	0	0.40782351508471704	0.9433726616008361	0.4215120362586703	0.9286260128280611	0.8378715567694466	0.9349535916322506	0.8235009799653451	0.9359188990058631	0	0	0.0
1178	None	None	None	None	None	0.3333333333333333	1	0.4444444444444444	4	0.7272727272727273	8	0.3939393939393939	0.7272727272727273	9	8	3	1	0	0.2727272727272727	11	3	0.8666666666666667	13	0.1111111111111111	1.0	0.2560648027545356	0.969217269827149	0.2917585715340357	0.911179685456176	0.6288745441270465	0.8495648500343869	0.8428573721084386	0.9243484114802999	1.0	0	0.0
2003	None	None	None	None	None	0	0	0.75	3	0.5	2	1.0	0	3	0	2	2	0	0.6666666666666666	3	2	0.4	6	0.4	1.0	0	0	0	0	0	0	0	0	0	0	0
4180	0.1158148334727342	0.02507507655712927	0.015189508294278974	0.8864126086628313	None	0	0	0.3333333333333333	6	0.6666666666666666	16	0.4126984126984127	0.6666666666666666	20	16	5	1	0	0.14285714285714285	21	3	1.7333333333333334	26	0.1	0.4	0.7321676187009438	0.9176953529699712	0.6552430041029875	0.9643222225528283	0.6769868979387039	0.9315591032827654	0.8923811389292704	0.9412033770234288	1.0	0.15	0.0
446	None	None	None	None	None	0	0	0.4	2	0.6	3	0.5833333333333334	0.6	4	3	2	1	0	0.3333333333333333	6	2	0.4666666666666667	7	0.14285714285714285	0	0.5801705347043095	0.956985483311315	0.28938073619686555	0.7722363038668525	0.6669503898019468	0.9120724769517141	0.9099902599702767	0.9021030199976144	1.0	0.25	0.0
2375	None	None	None	None	None	0	0	0.6	3	0.4	2	0.4666666666666667	0.4	3	2	3	2	0	0.6	3	5	0.4666666666666667	7	0.2222222222222222	0	0.8164315290622429	0.8488678006869069	0.9780760902373672	0.8715567248408579	0.5259897449294169	0.8900915441016976	0.7789382290364988	0.8711022083547721	0.6666666666666666	0	0.0
5515	0.12154524023876978	0.005010951905010046	0.004869805980487831	0.8935111053487234	None	0	0	0.3333333333333333	6	0.6666666666666666	16	0.4126984126984127	0.6666666666666666	20	16	5	1	0	0.14285714285714285	21	3	1.7333333333333334	26	0.1	0.4	0.7321676187009438	0.9176953529699712	0.6552430041029875	0.9644835527622153	0.6769868979387039	0.9315591032827654	0.8923811389292704	0.941290004887872	1.0	0.15	0.0
3786	0.0938071888773037	0.01353172470704083	0.010129983999703393	0.942326361073034	None	0	0	0.2608695652173913	6	0.75	24	0.39080459770114945	0.75	28	24	5	1	0	0.10344827586206896	29	3	2.2666666666666666	34	0.1	0.4	0.7321676187009438	0.9217353197335331	0.6552430041029875	0.9627387634027442	0.6769868979387039	0.9352222953824472	0.8923811389292704	0.942455908279173	1.0	0.14285714285714285	0.0
5132	0.10566621524335384	0.02959710502423995	0.021303402553670428	0.882516955303638	None	0	0	0.3333333333333333	6	0.6666666666666666	16	0.4126984126984127	0.6666666666666666	20	16	5	1	0	0.14285714285714285	21	3	1.7333333333333334	26	0.1	0.4	0.7321676187009438	0.9176953529699712	0.6552430041029875	0.9643222225528283	0.6769868979387039	0.9315591032827654	0.8923811389292704	0.9412033770234288	1.0	0.15	0.0
7373	0.11183075989147284	0.008257754151007378	0.002130746209437067	0.8903574873878539	None	0	0	0.375	6	0.6363636363636364	14	0.2823529411764706	0.6363636363636364	18	14	5	1	0	0.29411764705882354	5	17	1.6	24	0.1	0.10526315789473684	0.5420279320774168	0.8433696540938744	0.22875604172909925	0.910568656237308	0.38067789339944086	0.9337618985653283	0.8923811389292704	0.9017386093656349	1.0	0.16666666666666666	0.0
6327	0.06897931752678216	0.01522222853868141	-0.002608492726245647	0.944622205740227	None	0	0	0.4166666666666667	5	0.625	10	0.42857142857142855	0.625	13	10	4	1	0	0.21428571428571427	14	3	1.2	18	0.1111111111111111	0.5	0.7321676187009438	0.9192122968552233	0.6552430041029875	0.9635246477245817	0.6769868979387039	0.9353315716056635	0.8923811389292704	0.9422652303552732	1.0	0.07692307692307693	0.0
7115	0.11736328883471403	0.040128916529179895	0.04008442795321826	0.8937426985124836	None	0	0	0.23809523809523808	5	0.7931034482758621	23	0.38271604938271603	0.7586206896551724	25	22	5	1	0	0.1111111111111111	27	3	2.066666666666667	31	0.09090909090909091	0.5	0.7321676187009438	0.9166767517376497	0.6552430041029875	0.9654786649282985	0.6769868979387039	0.9296654391875147	0.8923811389292704	0.9410447353859377	1.0	0.12	0.0
897	None	None	None	None	None	0	0	0.3333333333333333	2	0.8571428571428571	6	1.0	0.5714285714285714	6	4	2	2	0	0.1111111111111111	9	1	0.6	9	0.3333333333333333	0.25	0.365365420066657	0.9333203986315474	0.9110122834980346	0.7913997079935936	0.6267675770072154	0.7439717825176309	0.9221925200138253	0.8428580972776045	0.5833333333333334	0.16666666666666666	0.0
5874	0.11843273971853584	0.03155254399278306	0.02287481252175435	0.8822319697260854	None	0	0	0.3333333333333333	6	0.6666666666666666	16	0.4126984126984127	0.6666666666666666	20	16	5	1	0	0.14285714285714285	21	3	1.7333333333333334	26	0.1	0.4	0.7321676187009438	0.9176953529699712	0.6552430041029875	0.9643222225528283	0.6769868979387039	0.9315591032827654	0.8923811389292704	0.9412033770234288	1.0	0.15	0.0
7418	0.1171582908305511	0.046893114429471854	0.032229920593304165	0.8993663279762323	None	0	0	0.2608695652173913	6	0.75	24	0.39080459770114945	0.6875	26	22	7	1	0	0.10344827586206896	29	3	2.2666666666666666	34	0.07142857142857142	0.4	0.7321676187009438	0.9192122968552233	0.6552430041029875	0.9634047849657694	0.6769868979387039	0.9332471095269029	0.8923811389292704	0.9415839946937342	1.0	0.15384615384615385	0.0
3837	0.04500677762493618	0.002986298669888209	-0.0029621470907549435	0.9959012948226467	None	0.16666666666666666	1	0.35714285714285715	5	0.631578947368421	12	0.4117647058823529	0.631578947368421	16	12	4	0	0	0.17647058823529413	3	17	1.4	21	0.0	0.1111111111111111	0.37512376793254915	0.9482265992273512	0.2917585715340357	0.9598630655669914	0.6769868979387039	0.9222904351183638	0.8923811389292704	0.9454235638887271	0	0	0.0
1580	None	None	None	None	None	0	0	0.5	2	0.6666666666666666	2	0.625	0	0	0	4	4	0	0.5	2	4	0.3333333333333333	5	0.3333333333333333	0	0	0	0	0	0	0	0	0	0	0	0
158	None	None	None	None	None	0.5	1	0.6666666666666666	4	0.5714285714285714	4	0.42857142857142855	0.5714285714285714	8	4	0	0	0	0.42857142857142855	7	3	0.6	9	0.0	1.0	0.7284116526007913	0.9424623926311236	0.5290079222266245	0.8508509777803132	0.3229303207891438	0.8810840924805725	0.8790230255008548	0.8984416505139609	0	0	0.0
396	None	None	None	None	None	0	0	0.6666666666666666	2	0.5	1	0.6666666666666666	0	2	0	1	1	0	0.6666666666666666	3	2	0.26666666666666666	4	0.25	0	0	0	0	0	0	0	0	0	0	0	0
7075	0.10208325975318329	0.0326405812040664	0.02558809110797543	0.8859536529967705	None	0	0	0.2727272727272727	6	0.7333333333333333	22	0.3950617283950617	0.7	25	21	6	1	0	0.1111111111111111	27	3	2.1333333333333333	32	0.08333333333333333	0.4	0.7321676187009438	0.9166767517376497	0.6552430041029875	0.9654786649282985	0.6769868979387039	0.9305204726701931	0.8923811389292704	0.9412874595210973	1.0	0.12	0.0
1361	None	None	None	None	None	0	0	0.16666666666666666	2	0.9375	15	0.25	0.8125	14	13	3	0	0	0.5	6	12	1.2	18	0.0	0.13333333333333333	0.7152912850098578	0.8845834307630267	0.9066354357024453	0.9676232061736119	0.5352470079781737	0.9101440703859005	0.8922226779049046	0.9297673885893573	0	0	0.0
400	None	None	None	None	None	0.6666666666666666	2	0.75	6	0.3333333333333333	3	0.9166666666666666	0	4	0	6	0	0	0.75	3	4	0.7333333333333333	11	0.0	0.8571428571428571	0	0	0	0	0	0	0	0	0	0	0
1828	None	None	None	None	None	0	0	0.3333333333333333	2	0.6666666666666666	4	0.5714285714285714	0.6666666666666666	5	4	2	0	0	0.2857142857142857	7	2	0.5333333333333333	8	0.0	0	0.15795369132855525	0.8188453257832264	0.4316479581536786	0.7353214769239333	0.6543732286932079	0.6426698106724226	0.9047586438045151	0.7386767398106392	0	0	0.0
7334	0.0702122776808154	0.012821953979559823	-0.000776917188748009	0.9969091471776139	None	0	0	0.25	5	0.7777777777777778	21	0.5576923076923077	0.7407407407407407	24	20	4	1	0	0.07692307692307693	2	26	1.9333333333333333	29	0.125	0.07407407407407407	0.7321676187009438	0.9187897868328392	0.6552430041029875	0.9639433688278328	0.6769868979387039	0.9339126669142926	0.8923811389292704	0.9419576815125613	1.0	0.16666666666666666	0.0
7300	0.11637997290255368	0.03515040627245314	0.029226494258838682	0.8850397203408453	None	0	0	0.2727272727272727	6	0.7333333333333333	22	0.3950617283950617	0.7	25	21	6	1	0	0.1111111111111111	27	3	2.1333333333333333	32	0.08333333333333333	0.4	0.7321676187009438	0.9166767517376497	0.6552430041029875	0.9654786649282985	0.6769868979387039	0.9331083993630508	0.8923811389292704	0.9420334089609378	1.0	0.12	0.0
2005	None	None	None	None	None	0.2	1	0.38461538461538464	5	0.6470588235294118	11	0.2345679012345679	0.5882352941176471	12	10	6	0	0	1.0	9	9	1.2666666666666666	19	0.0	0.4	0.5351080482130384	0.8683749016610701	0.4785175906191368	0.8371109406137534	0.6056820349129561	0.8961035952527636	0.7748993643720566	0.869067431028407	0	0	0.0
2264	None	None	None	None	None	0.25	1	0.7	7	0.25	3	0.6666666666666666	0.16666666666666666	6	2	7	1	0	0.42857142857142855	7	3	0.9333333333333333	14	0.07142857142857142	0.5714285714285714	0.390383949084415	0.8200136290642062	0.20833176944908072	0.5804961878166445	0.2588681856556754	0.8136629983920584	0.6856007807653486	0.7512107248354142	1.0	0.5	0.0
1953	None	None	None	None	None	0	0	0.2	2	0.9166666666666666	11	0.5833333333333334	0.6666666666666666	10	8	3	2	0	0.375	8	3	0.9333333333333333	14	0.25	0.6666666666666666	0.8540757380149564	0.9458771367681268	0.6719094927254757	0.9176511024966075	0.6192650137192295	0.942409357923912	0.8476410996427044	0.93637021638727	0.55	0.1	0.0
3173	0.043243855231941276	0.0020933486454243725	0.0020632537696907917	0.7672755707210785	None	0	0	0.3333333333333333	3	0.6363636363636364	7	0.5909090909090909	0.5454545454545454	9	6	3	2	0	0.18181818181818182	11	2	0.8666666666666667	13	0.2857142857142857	0	0.7321676187009438	0.9541264763407294	0.6552430041029875	0.9246985992285053	0.5615431294997552	0.9280946505069807	0.8923811389292704	0.9370396298945335	0.5555555555555556	0	0.0
5581	0.06785550591537948	0.008141794439827179	0.0001146598264105239	0.9802799779998155	None	0	0	0.38461538461538464	5	0.6470588235294118	11	0.4222222222222222	0.6470588235294118	14	11	4	1	0	0.2	15	3	1.2666666666666666	19	0.1111111111111111	0.5	0.7321676187009438	0.9146622579151218	0.6552430041029875	0.9657648147375925	0.6769868979387039	0.9300236312690049	0.8923811389292704	0.94082282675121	1.0	0.21428571428571427	0.0
5773	0.11865965626053332	0.015209305677572376	0.007421391571516134	0.5231220959755305	None	0	0	0.3333333333333333	6	0.6666666666666666	16	0.4126984126984127	0.6666666666666666	20	16	5	1	0	0.14285714285714285	21	3	1.7333333333333334	26	0.1	0.4	0.7321676187009438	0.9176953529699712	0.6552430041029875	0.9643222225528283	0.6769868979387039	0.9292965096386133	0.8923811389292704	0.9405552324049461	1.0	0.15	0.0
352	None	None	None	None	None	0	0	0.3333333333333333	1	1.0	2	1.0	1.0	3	2	0	0	0	0.25	1	4	0.26666666666666666	4	0.0	0	0.6372315979157699	0.8702060424068642	0.5157006578326989	0.8592471943772743	0.3990024958135527	0.7736441706848033	0.7033346573827153	0.8384778223067224	0	0	0.0
2529	None	None	None	None	None	0	0	0.25	2	0.8888888888888888	8	1.0	0.8888888888888888	10	8	0	0	0	0.09090909090909091	11	1	0.7333333333333333	11	0.0	0.2	0.5090204314724491	0.9160607757713265	0.9268106874821754	0.887517869873974	0.6489786019269873	0.7821344846704743	0.9014670771832342	0.8711603636470366	0	0	0.0
5866	0.11769267174728838	0.018749231221271315	0.017604087254503714	0.888206749804937	None	0	0	0.3333333333333333	6	0.6666666666666666	16	0.4126984126984127	0.6666666666666666	20	16	5	1	0	0.14285714285714285	21	3	1.7333333333333334	26	0.1	0.4	0.7321676187009438	0.9176953529699712	0.6552430041029875	0.9643222225528283	0.6769868979387039	0.9315591032827654	0.8923811389292704	0.9412033770234288	1.0	0.15	0.0
3070	0.0006727746657566703	0.0005279149805126073	-7.260242706746671e-06	0.9865817311473786	None	0	0	0.6666666666666666	4	0.3333333333333333	2	0.6666666666666666	0.16666666666666666	3	1	4	1	0	0.75	4	3	0.5333333333333333	8	0.1	0.5	0.2387399660914132	0.8068566223714262	0.20833176944908072	0.5545088524398119	0.21414132501139224	0.9219496166943338	0.5329033379313247	0.7977974564732224	1.0	0.3333333333333333	0.0
1701	None	None	None	None	None	0.5	2	0.6	6	0.38461538461538464	5	0.42857142857142855	0.3076923076923077	8	4	6	0	0	0.7142857142857143	7	5	1.0	15	0.0	0.3333333333333333	0.23269699815560232	0.7091745079720133	0.5943071605674393	0.9530324697521679	0.35853038424041894	0.9002490631413109	0.938151363053399	0.8843060869747223	0	0	0.0
7157	0.12248310880337983	0.05205450269918299	0.040504130299637175	0.8956521584831791	None	0	0	0.23809523809523808	5	0.7931034482758621	23	0.38271604938271603	0.7586206896551724	25	22	5	1	0	0.1111111111111111	27	3	2.066666666666667	31	0.09090909090909091	0.5	0.7321676187009438	0.9166767517376497	0.6552430041029875	0.9654786649282985	0.6769868979387039	0.9331083993630508	0.8923811389292704	0.9420334089609378	1.0	0.16	0.0
4987	0.10771524277882523	0.023249473993753413	0.02311445520968812	0.8824215910398111	None	0	0	0.3333333333333333	6	0.6666666666666666	16	0.4126984126984127	0.6666666666666666	20	16	5	1	0	0.14285714285714285	21	3	1.7333333333333334	26	0.1	0.4	0.7321676187009438	0.9176953529699712	0.6552430041029875	0.9643222225528283	0.6769868979387039	0.9315591032827654	0.8923811389292704	0.9412033770234288	1.0	0.15	0.0
5672	0.09215797185335894	0.015487234720749515	-0.009577725992028992	0.8940134530425959	None	0	0	0.3333333333333333	6	0.68	17	0.3375	0.64	20	16	6	1	0	0.2	4	20	1.8	27	0.08333333333333333	0.08695652173913043	0.7321676187009438	0.9176953529699712	0.6552430041029875	0.9643222225528283	0.6769868979387039	0.9315591032827654	0.8923811389292704	0.9412033770234288	1.0	0.15	0.0
1857	None	None	None	None	None	0	0	0.75	3	0.25	1	0.5	0.25	3	1	2	1	0	0.75	4	3	0.4	6	0.16666666666666666	1.0	0.2387399660914132	0.7429528593641235	0.20833176944908072	0.7474927741341968	0.33988785573531566	0.9368875746437001	0.7222761314678763	0.8340722855135523	1.0	0.6666666666666666	0.0
2521	None	None	None	None	None	0	0	1.0	4	0.0	0	1.0	0	3	0	2	1	0	0.6666666666666666	2	3	0.4	6	0.2	1.0	0	0	0	0	0	0	0	0	0	0	0
384	None	None	None	None	None	0	0	0.21428571428571427	3	0.8888888888888888	16	0.3125	0.8333333333333334	16	15	3	1	0	0.25	4	16	1.3333333333333333	20	0.1111111111111111	0.125	0.9212370489594424	0.7978409426125027	0.6652483754561391	0.9228382331577655	0.5036006298748462	0.8299077500161293	0.8892160821728087	0.859739253032971	1.0	0.125	0.0
3369	0.007199116369257165	0.0004784506136542132	-0.0004509499601121236	0.9179017514923867	None	0	0	0.16666666666666666	1	1.0	6	1.0	0.5	4	3	3	4	0	0.125	1	8	0.5333333333333333	8	0.4444444444444444	0	0.8818970855852758	0.5	0.688575981347964	0.7938851977443162	0.5615431294997552	0.7647647791655344	0.7887053793463411	0.6989906357675297	0.25	0	0.0
5585	0.10084936616985295	0.019435816701479446	0.00535694455727801	0.9444528672451613	None	0	0	0.35294117647058826	6	0.6521739130434783	15	0.4166666666666667	0.6521739130434783	19	15	5	1	0	0.15	20	3	1.6666666666666667	25	0.1	0.4	0.7321676187009438	0.9207273216652209	0.6552430041029875	0.9623525347000658	0.6769868979387039	0.9352906201180186	0.8923811389292704	0.9420300416218869	1.0	0.21052631578947367	0.0
5980	0.1256775427431518	0.022583867371235	0.017186152214682324	0.8852911474712516	None	0	0	0.2727272727272727	6	0.7333333333333333	22	0.3950617283950617	0.7	25	21	6	1	0	0.1111111111111111	27	3	2.1333333333333333	32	0.08333333333333333	0.4	0.7321676187009438	0.9166767517376497	0.6552430041029875	0.9654786649282985	0.6769868979387039	0.9331083993630508	0.8923811389292704	0.9420334089609378	1.0	0.2	0.0
5194	0.12516744678597463	0.012175924260735157	-0.004921296119095799	0.44702220566589324	None	0	0	0.25	4	0.7272727272727273	16	0.5714285714285714	0.7272727272727273	20	16	3	1	0	0.09523809523809523	21	2	1.6	24	0.16666666666666666	0	0.7321676187009438	0.9176953529699712	0.6552430041029875	0.9643222225528283	0.6769868979387039	0.9315591032827654	0.8923811389292704	0.9412033770234288	1.0	0.15	0.0
6719	0.11553594039736798	0.04127814859246076	0.040262629969742836	0.8874356296900723	None	0	0	0.2727272727272727	6	0.7333333333333333	22	0.3950617283950617	0.7	25	21	6	1	0	0.1111111111111111	27	3	2.1333333333333333	32	0.08333333333333333	0.4	0.7321676187009438	0.9166767517376497	0.6552430041029875	0.9654786649282985	0.6769868979387039	0.9296654391875147	0.8923811389292704	0.9410447353859377	1.0	0.16	0.0
2402	None	None	None	None	None	0	0	0.6	3	0.4	2	0.875	0.2	3	1	3	1	0	0.5	2	4	0.4666666666666667	7	0.125	0	0.7208165968626352	0.8805602766624736	0.7645158094447971	0.7634137436830642	0.5615431294997552	0.6616196894742273	0.8220380639255701	0.7824358343104403	1.0	0.3333333333333333	0.0
3004	9.83752446918839e-09	9.713471749611511e-09	7.854453562209196e-09	0.9999992419275321	None	1.0	1	1.0	4	0.25	1	0.6666666666666666	0	0	0	5	0	0	1.0	3	3	0.4	6	0.0	0.6666666666666666	0	0	0	0	0	0	0	0	0	0	0
5538	0.08004979359514251	0.015473148236069387	0.012525697191711285	0.9449097334659384	None	0.125	1	0.42105263157894735	8	0.5769230769230769	15	0.3333333333333333	0.5769230769230769	20	15	7	1	0	0.19047619047619047	21	4	1.8666666666666667	28	0.07692307692307693	0.25	0.7321676187009438	0.9176953529699712	0.6552430041029875	0.9643222225528283	0.6769868979387039	0.9315591032827654	0.8923811389292704	0.9412033770234288	1.0	0.15	0.0
466	None	None	None	None	None	0	0	0	0	0	0	1.0	0	0	0	0	1	0	1.0	1	1	0.06666666666666667	1	0.25	0	0	0	0	0	0	0	0	0	0	0	0
38	None	None	None	None	None	0	0	1.0	2	0.0	0	1.0	0	2	0	0	0	0	0.3333333333333333	3	1	0.2	3	0.0	1.0	0	0	0	0	0	0	0	0	0	0	0
7235	0.10327519669321873	0.030781407341038316	0.0298902617618485	0.8841891374118238	None	0	0	0.2727272727272727	6	0.7333333333333333	22	0.3950617283950617	0.7	25	21	6	1	0	0.1111111111111111	27	3	2.1333333333333333	32	0.08333333333333333	0.4	0.7321676187009438	0.9166767517376497	0.6552430041029875	0.9654786649282985	0.6769868979387039	0.9344348748334155	0.8923811389292704	0.9424226141407301	1.0	0.2	0.0
3678	0.05577897092505797	0.012789360555249358	-0.011902871793287813	0.7009371369945756	None	0	0	0.1	1	1.0	13	1.0	0.7692307692307693	11	10	3	2	0	0.06666666666666667	15	1	1.0	15	0.2222222222222222	0	0.2796505811894164	0.9554516231141482	0.2917585715340357	0.9486035783378989	0.6760061049452529	0.9335016919787537	0.8923811389292704	0.946559538413307	0.5454545454545454	0	0.0
1797	None	None	None	None	None	0	0	0.4	2	0.6	3	0.5833333333333334	0.2	3	1	3	3	0	0.75	3	4	0.4666666666666667	7	0.375	0.4	0.7726581266472519	0.6236271654944107	0.2119951968401237	0.9700313916716968	0.7857500650208976	0.6935153952274998	0.9252759723591589	0.8319604389169063	0.3333333333333333	1.0	0.0
3271	0.06744145901786831	0.010240564611788247	-0.007133854520705545	0.7072460268030386	None	0	0	0.3333333333333333	4	0.625	10	0.4	0.625	13	10	4	1	0	0.2	15	3	1.2	18	0.1111111111111111	0	0.7321676187009438	0.9193025824457406	0.6552430041029875	0.9527188564198479	0.6769868979387039	0.9388732705282085	0.8910354062938217	0.9383480514317089	1.0	0.23076923076923078	0.0
5725	0.11576965119498951	0.025347011356520035	0.01792852347969767	0.8871518563863281	None	0	0	0.3333333333333333	6	0.6666666666666666	16	0.4126984126984127	0.6666666666666666	20	16	5	1	0	0.14285714285714285	21	3	1.7333333333333334	26	0.1	0.4	0.7321676187009438	0.9176953529699712	0.6552430041029875	0.9643222225528283	0.6769868979387039	0.9315591032827654	0.8923811389292704	0.9412033770234288	1.0	0.15	0.0
4931	0.09671009166225611	0.015516000518802628	0.006270076089968918	0.9448732707181177	None	0	0	0.35294117647058826	6	0.6521739130434783	15	0.4166666666666667	0.6521739130434783	19	15	5	1	0	0.15	20	3	1.6666666666666667	25	0.1	0.4	0.7321676187009438	0.9207273216652209	0.6552430041029875	0.9623525347000658	0.6769868979387039	0.9352906201180186	0.8923811389292704	0.9420300416218869	1.0	0.10526315789473684	0.0
4591	0.11136600727058364	0.024802182455664595	0.022143774579801982	0.8841462570261306	None	0	0	0.3333333333333333	6	0.6666666666666666	16	0.4126984126984127	0.6666666666666666	20	16	5	1	0	0.14285714285714285	21	3	1.7333333333333334	26	0.1	0.4	0.7321676187009438	0.9176953529699712	0.6552430041029875	0.9643222225528283	0.6769868979387039	0.9315591032827654	0.8923811389292704	0.9412033770234288	1.0	0.15	0.0
5962	0.14091319012219095	0.010390737394679361	0.0015492240235589084	0.5237557235887207	None	0	0	0.3333333333333333	6	0.6666666666666666	16	0.4126984126984127	0.6666666666666666	19	16	6	1	0	0.14285714285714285	21	3	1.7333333333333334	26	0.07692307692307693	0.4	0.7321676187009438	0.9142602976319063	0.6552430041029875	0.966925942812612	0.6769868979387039	0.9260662111817263	0.8923811389292704	0.9402877792230845	1.0	0.15789473684210525	0.0
983	None	None	None	None	None	0	0	0.4	2	0.6	3	0.5833333333333334	0.6	4	3	2	0	0	0.3333333333333333	6	2	0.4666666666666667	7	0.0	0	0.47601331242819195	0.6975021710877084	0.6141774046189719	0.7668841929045572	0.6253240407776275	0.9191602891540557	0.7530155979578739	0.8154382185092376	0	0	0.0
2002	None	None	None	None	None	0.2	1	0.3076923076923077	4	0.7647058823529411	13	0.6785714285714286	0.47058823529411764	12	8	6	0	0	0.5714285714285714	7	4	1.2666666666666666	19	0.0	0.26666666666666666	0.3669092190883811	0.9458985120831521	0.7098075804681186	0.8711848809631992	0.2836131847720421	0.8677701278933032	0.9235836455095541	0.9018582831188552	0	0	0.0
1426	None	None	None	None	None	0	0	0.6666666666666666	2	0.5	1	1.0	0	1	0	2	0	0	1.0	2	2	0.26666666666666666	4	0.0	0	0	0	0	0	0	0	0	0	0	0	0
3431	0.009912190536836356	0.003871581460492407	0.0038612089463320558	0.953513185173267	None	0.3333333333333333	1	0.5	4	0.5	5	0.34285714285714286	0.4	8	4	3	2	0	0.7142857142857143	7	5	0.8	12	0.3333333333333333	0.4	0.27957469189976425	0.9713603995701764	0.575261571204259	0.9261132572922164	0.5952088368134009	0.8925857863328577	0.869308552301653	0.9383856843126053	0.5625	0	0.0
4836	0.1113216279567089	0.01753442303898486	0.017497717895896967	0.8881164228609225	None	0	0	0.17647058823529413	3	0.9130434782608695	21	0.36231884057971014	0.8260869565217391	20	19	4	1	0	0.13043478260869565	23	3	1.6666666666666667	25	0.09090909090909091	1.0	0.7321676187009438	0.9176953529699712	0.6552430041029875	0.9643222225528283	0.6769868979387039	0.9315591032827654	0.8923811389292704	0.9412033770234288	1.0	0.15	0.0
1618	None	None	None	None	None	1.0	1	1.0	4	0.25	1	0.5	0	1	0	4	2	0	0.75	3	4	0.4	6	0.18181818181818182	1.0	0	0	0	0	0	0	0	0	0	0	0
10	None	None	None	None	None	1.0	1	1.0	4	0.25	1	0.5	0	4	0	1	1	0	0.75	3	4	0.4	6	0.5	1.0	0	0	0	0	0	0	0	0	0	0	0
6742	0.10139975979253639	0.014392158266927451	0.014368858702328437	0.90434718203276	None	0	0	0.375	6	0.6363636363636364	14	0.42105263157894735	0.5909090909090909	17	13	6	1	0	0.15789473684210525	19	3	1.6	24	0.08333333333333333	0.4	0.5420279320774168	0.9475240974588631	0.6552430041029875	0.9131126046670288	0.7261304200514803	0.9460939169843968	0.8077117056667924	0.9372395819149424	1.0	0.058823529411764705	0.0
4985	0.10968866003018345	0.025913690505989486	0.02498876840496273	0.8836702604163107	None	0	0	0.3333333333333333	6	0.6666666666666666	16	0.4126984126984127	0.6666666666666666	20	16	5	1	0	0.14285714285714285	21	3	1.7333333333333334	26	0.1	0.4	0.7321676187009438	0.9176953529699712	0.6552430041029875	0.9643222225528283	0.6769868979387039	0.9315591032827654	0.8923811389292704	0.9412033770234288	1.0	0.15	0.0
2081	None	None	None	None	None	0.5	1	0.42857142857142855	3	0.625	5	0.625	0.125	2	1	7	4	0	1.0	4	4	0.6666666666666666	10	0.23529411764705882	0	0.7938023746861272	0.5230699901375411	0.8659289223822768	0.7218549533517074	0.3803851314732579	0.6382985991613062	0.8986573454239793	0.6313481466710883	0.5	0	0.2573874829342804
973	None	None	None	None	None	0	0	0.16666666666666666	1	1.0	6	0.8888888888888888	0.5	4	3	3	2	0	1.0	3	3	0.5333333333333333	8	0.2222222222222222	0	0.8540757380149564	0.5	0.9855446926159527	0.5156432221889855	0.968658375846374	0.6749146949530798	0.6419946641755446	0.565708755216704	0.625	0	0.0
3251	0.0323345595073155	0.018396805649160682	-0.009123319100173633	0.9368066314568847	None	0.25	1	0.36363636363636365	4	0.6428571428571429	9	0.2962962962962963	0.42857142857142855	9	6	6	3	0	0.6666666666666666	9	6	1.0666666666666667	16	0.23076923076923078	0	0.37512376793254915	0.9758993160216073	0.2917585715340357	0.9354282425647519	0.6288745441270465	0.9108839183739729	0.869308552301653	0.9478270254535663	0.1111111111111111	0	0.0
5622	0.08579274389860732	0.01059064583386808	-0.0031847324049227225	0.9393601656695728	None	0	0	0.2857142857142857	6	0.7241379310344828	21	0.3974358974358974	0.6896551724137931	24	20	6	1	0	0.11538461538461539	26	3	2.066666666666667	31	0.08333333333333333	0.4	0.7321676187009438	0.943256440090934	0.501343657909875	0.9638716108826954	0.6769868979387039	0.9290391164298532	0.8923811389292704	0.9472949423357425	1.0	0.16666666666666666	0.0
980	None	None	None	None	None	0.5	2	0.6	6	0.5384615384615384	7	0.4166666666666667	0.46153846153846156	11	6	3	0	0	0.4444444444444444	4	9	1.0	15	0.0	0.6666666666666666	0.7820966001453775	0.833640378217767	0.9277697223441171	0.9762633511314953	0.6820922967041656	0.8819380509799676	0.7645956663273259	0.9202996187929819	0	0	0.0
7159	0.12230152218588786	0.02064078059424313	-0.009936398190503707	0.8845227973821663	None	0	0	0.23809523809523808	5	0.7931034482758621	23	0.38271604938271603	0.7586206896551724	25	22	5	1	0	0.1111111111111111	27	3	2.066666666666667	31	0.09090909090909091	0.5	0.7321676187009438	0.9166767517376497	0.6552430041029875	0.9654786649282985	0.6769868979387039	0.9331083993630508	0.8923811389292704	0.9420334089609378	1.0	0.12	0.0
5502	0.10249486265300556	0.013131832766415445	0.003367203062120851	0.977658741793786	None	0	0	0.25	4	0.8181818181818182	18	0.38095238095238093	0.8181818181818182	20	18	3	1	0	0.14285714285714285	21	3	1.6	24	0.125	0.6666666666666666	0.7321676187009438	0.9176953529699712	0.6552430041029875	0.9633281228731398	0.6769868979387039	0.9315591032827654	0.8923811389292704	0.9406751898122468	1.0	0.15	0.0
5121	0.10975858344139479	0.02003454241734991	0.01999994032603338	0.8816284035243319	None	0	0	0.3333333333333333	6	0.6666666666666666	16	0.4126984126984127	0.6666666666666666	20	16	5	1	0	0.14285714285714285	21	3	1.7333333333333334	26	0.1	0.4	0.7321676187009438	0.9176953529699712	0.6552430041029875	0.9643222225528283	0.6769868979387039	0.9315591032827654	0.8923811389292704	0.9412033770234288	1.0	0.15	0.0
1814	None	None	None	None	None	0	0	0.5	1	1.0	1	1.0	1.0	1	1	1	4	0	0.3333333333333333	3	1	0.2	3	0.6666666666666666	0	0.68787239019737	0.5	0.4429000378306528	0.5	0.1	0.5	0.9176662666436216	0.5	1.0	1.0	0.0
6036	0.12411624143455477	0.04101179294600467	0.03930832971629233	0.890217354293084	None	0	0	0.2727272727272727	6	0.7333333333333333	22	0.3950617283950617	0.7	25	21	6	1	0	0.1111111111111111	27	3	2.1333333333333333	32	0.08333333333333333	0.4	0.7321676187009438	0.9166767517376497	0.6552430041029875	0.9654786649282985	0.6769868979387039	0.9331083993630508	0.8923811389292704	0.9420334089609378	1.0	0.12	0.0
6687	0.12740662098907368	0.02432500765529529	0.004494442007395187	0.8894483238591722	None	0	0	0.2727272727272727	6	0.7333333333333333	22	0.3950617283950617	0.7	25	21	6	1	0	0.1111111111111111	27	3	2.1333333333333333	32	0.08333333333333333	0.4	0.7321676187009438	0.9166767517376497	0.6552430041029875	0.9654786649282985	0.6769868979387039	0.9296654391875147	0.8923811389292704	0.9410447353859377	1.0	0.12	0.0
997	None	None	None	None	None	0.4	2	0.6923076923076923	9	0.23529411764705882	4	0.3877551020408163	0.23529411764705882	10	4	8	0	0	1.0	7	7	1.2666666666666666	19	0.0	0.14285714285714285	0.7300698448608685	0.9616629698538374	0.9110122834980346	0.9402219025716002	0.7096560043555689	0.9087727482511472	0.9361441884330586	0.9404096492870545	0	0	0.0
4393	0.10398660893470564	0.01814295584657986	0.015339761941191004	0.9258878100306142	None	0	0	0.3333333333333333	6	0.6666666666666666	16	0.4126984126984127	0.6666666666666666	20	16	5	1	0	0.14285714285714285	21	3	1.7333333333333334	26	0.1	0.4	0.7321676187009438	0.9166904753478654	0.6552430041029875	0.9643222225528283	0.6769868979387039	0.9315591032827654	0.8923811389292704	0.940958837159753	1.0	0.15	0.0
3783	0.07092882251548743	0.01714581899027919	-0.0003447539365420995	0.9450490820976534	None	0	0	0.4	6	0.6	12	0.43137254901960786	0.6	16	12	5	1	0	0.17647058823529413	17	3	1.4666666666666666	22	0.1	0.4	0.7321676187009438	0.8999677947406048	0.6552430041029875	0.9713585548503666	0.6769868979387039	0.9023575904702613	0.8923811389292704	0.9338959824173891	1.0	0.0625	0.0
5785	0.11417741295790493	0.021652602629201358	0.017180752686433355	0.8830244450069092	None	0	0	0.3333333333333333	6	0.6666666666666666	16	0.4126984126984127	0.6666666666666666	20	16	5	1	0	0.14285714285714285	21	3	1.7333333333333334	26	0.1	0.4	0.7321676187009438	0.9176953529699712	0.6552430041029875	0.9643222225528283	0.6769868979387039	0.9315591032827654	0.8923811389292704	0.9412033770234288	1.0	0.15	0.0
11	None	None	None	None	None	0	0	0	0	0	0	1.0	0	0	0	0	2	0	1.0	1	1	0.06666666666666667	1	0.5	0	0	0	0	0	0	0	0	0	0	0	0
136	None	None	None	None	None	0	0	0.6666666666666666	8	0.2	3	0.425	0.06666666666666667	1	1	15	3	0	0.625	5	8	1.1333333333333333	17	0.08823529411764706	0.2222222222222222	0.215999844728141	0.5	0.9190156079733576	0.5	1.0	0.5	0.971265155969773	0.5	1.0	1.0	0.9116453379369028
2626	0.0033278366129152084	0.0004037496347977132	0.0004036249073063323	0.9845704588691292	None	0	0	0.25	1	1.0	4	0.6666666666666666	0.5	3	2	2	2	0	1.0	3	3	0.4	6	0.2857142857142857	0.5	0.6050219682690735	0.8603699985347337	0.9230519761945649	0.860634603613774	0.8114720954678312	0.8093566479486389	0.7887600246974934	0.8448706385054198	0.6666666666666666	0	0.0
7460	0.12136959246712425	0.04903433390891208	0.043965638890481766	0.9037395364788511	None	0	0	0.2608695652173913	6	0.75	24	0.39080459770114945	0.6875	26	22	7	1	0	0.10344827586206896	29	3	2.2666666666666666	34	0.07142857142857142	0.4	0.7321676187009438	0.9192122968552233	0.6552430041029875	0.9634047849657694	0.6769868979387039	0.9332471095269029	0.8923811389292704	0.9415839946937342	1.0	0.15384615384615385	0.0
4821	0.11420546675290057	0.02562005531184694	0.016980716307308585	0.8834612358795549	None	0	0	0.29411764705882354	5	0.7391304347826086	17	0.3968253968253968	0.7391304347826086	20	17	4	1	0	0.14285714285714285	21	3	1.6666666666666667	25	0.1111111111111111	0.5	0.7321676187009438	0.9176953529699712	0.6552430041029875	0.9643222225528283	0.6769868979387039	0.9315591032827654	0.8923811389292704	0.9412033770234288	1.0	0.15	0.0
197	None	None	None	None	None	1.0	1	0.8	4	0.4	2	0.5833333333333334	0.2	2	1	4	0	0	0.75	3	4	0.4666666666666667	7	0.0	0.6666666666666666	0.39392896288254403	0.5463521961368973	0.830388838272237	0.6809121619764062	0.7474601749168357	0.6491519770130645	0.8780477386579911	0.6270872240183919	0	0	0.0
5184	0.07386147668918522	0.006507226573160623	-0.0024993903422065064	0.8873457396160098	None	0	0	0.38461538461538464	5	0.6470588235294118	11	0.4222222222222222	0.6470588235294118	14	11	4	1	0	0.2	15	3	1.2666666666666666	19	0.1111111111111111	0.5	0.7321676187009438	0.9146622579151218	0.6552430041029875	0.9656477122367251	0.6769868979387039	0.9235785124471763	0.8923811389292704	0.9389663032855038	1.0	0.2857142857142857	0.0
6919	0.11821136505509566	0.05257747074311056	0.047054173197670864	0.894987058854487	None	0	0	0.23809523809523808	5	0.7931034482758621	23	0.38271604938271603	0.7586206896551724	25	22	5	1	0	0.1111111111111111	27	3	2.066666666666667	31	0.09090909090909091	0.5	0.7321676187009438	0.9166767517376497	0.6552430041029875	0.9654786649282985	0.6769868979387039	0.9305204726701931	0.8923811389292704	0.9412874595210973	1.0	0.12	0.0
7238	0.11227292384718925	0.046548209050260955	0.021041158893663856	0.8888197858363962	None	0	0	0.25	5	0.7857142857142857	22	0.38461538461538464	0.6785714285714286	22	19	7	1	0	0.11538461538461539	26	3	2.0	30	0.06666666666666667	0.5	0.7321676187009438	0.9019970114063691	0.6552430041029875	0.9716587375473372	0.6769868979387039	0.9109622334499521	0.8923811389292704	0.9366269655224261	1.0	0.13636363636363635	0.0
2902	0.052018608684959305	0.004208611940712506	-0.003679483658917427	0.9959337648405885	None	0	0	0.35294117647058826	6	0.6521739130434783	15	0.4166666666666667	0.6086956521739131	19	14	5	1	0	0.15	20	3	1.6666666666666667	25	0.1111111111111111	0.4	0.7321676187009438	0.9196550304965049	0.6552430041029875	0.9622671894354377	0.6769868979387039	0.9352906201180186	0.8923811389292704	0.9417206475159886	1.0	0.15789473684210525	0.0
3426	0.03839941146313673	0.008211927230306865	-0.0036425380970157746	0.9860175903150653	None	0	0	0.35714285714285715	5	0.5789473684210527	11	0.35	0.5789473684210527	15	11	5	0	0	0.26666666666666666	15	4	1.4	21	0.0	0.1111111111111111	0.4122438784704826	0.9154486244451288	0.17307030154637246	0.9543950048113995	0.7261304200514803	0.9277106075420962	0.927001953613403	0.9345259739911383	0	0	0.0
2453	None	None	None	None	None	0.5	1	0.5714285714285714	4	0.375	3	0.625	0	3	0	6	1	0	1.0	4	4	0.6666666666666666	10	0.07692307692307693	0	0	0	0	0	0	0	0	0	0	0	0
4457	0.11279086155816892	0.021794006242178157	0.016343692179071004	0.8823703372750303	None	0	0	0.3333333333333333	6	0.6666666666666666	16	0.4126984126984127	0.6666666666666666	20	16	5	1	0	0.14285714285714285	21	3	1.7333333333333334	26	0.1	0.4	0.7321676187009438	0.9176953529699712	0.6552430041029875	0.9643222225528283	0.6769868979387039	0.9315591032827654	0.8923811389292704	0.9412033770234288	1.0	0.15	0.0
6669	0.10578302679882187	0.038358083735006314	0.03519561226977692	0.8879716656117349	None	0	0	0.2727272727272727	6	0.7333333333333333	22	0.3950617283950617	0.7	25	21	6	1	0	0.1111111111111111	27	3	2.1333333333333333	32	0.08333333333333333	0.4	0.7321676187009438	0.9166767517376497	0.6552430041029875	0.9654786649282985	0.6769868979387039	0.9296654391875147	0.8923811389292704	0.9410447353859377	1.0	0.16	0.0
4455	0.0614758673553707	0.0076012493868722174	0.0034314797466526953	0.9785688669515844	None	0	0	0.42857142857142855	6	0.5555555555555556	10	0.4444444444444444	0.5555555555555556	14	10	5	1	0	0.2	15	3	1.3333333333333333	20	0.1	0.4	0.5420279320774168	0.9455560967149589	0.6552430041029875	0.9248583534132195	0.5207596090001025	0.9406549280464354	0.8155477586594077	0.937576609670929	1.0	0.14285714285714285	0.0
2270	None	None	None	None	None	0	0	0.75	3	0.5	2	1.0	0	3	0	2	1	0	0.6666666666666666	3	2	0.4	6	0.2	1.0	0	0	0	0	0	0	0	0	0	0	0
3287	0.047292054361007585	0.01297729526209346	0.012965910716042738	0.6082742963201713	None	0	0	0.125	1	1.0	9	1.0	0.8888888888888888	9	8	1	1	0	0.09090909090909091	11	1	0.7333333333333333	11	0.2	0	0.2796505811894164	0.9694049804218589	0.2917585715340357	0.9495487486990836	0.6288745441270465	0.8853319201200442	0.869308552301653	0.9432984848020407	1.0	0	0.0
2016	None	None	None	None	None	0	0	0.2	2	0.8333333333333334	10	0.4	0.5833333333333334	8	7	5	1	0	0.7142857142857143	5	7	0.9333333333333333	14	0.07692307692307693	0.4	0.2591952736404148	0.8143041687078788	0.24247575296774554	0.8681464879816676	0.4215079345692193	0.9486038811015572	0.869308552301653	0.8901988474411462	1.0	0.125	0.0
2511	None	None	None	None	None	0	0	0.5	2	0.5	2	0.6666666666666666	0	0	0	5	5	0	1.0	3	3	0.4	6	0.35714285714285715	0	0	0	0	0	0	0	0	0	0	0	0
3376	0.03996397898852674	0.011344105435638957	0.011210345344932326	0.6561401946925527	None	0.25	1	0.3	3	0.7692307692307693	10	0.3409090909090909	0.6153846153846154	10	8	4	1	0	0.36363636363636365	11	4	1.0	15	0.1	0.5	0.5334212964295946	0.9438600050981123	0.30400304345191576	0.8882300525053117	0.5952088368134009	0.9288727396062046	0.8811357967826742	0.9233061609453243	1.0	0	0.0
5839	0.1103263314833082	0.01153100878773921	0.007290626296510299	0.9802379125311398	None	0	0	0.3333333333333333	6	0.68	17	0.4090909090909091	0.64	20	16	6	1	0	0.13636363636363635	22	3	1.8	27	0.08333333333333333	0.4	0.7321676187009438	0.9176953529699712	0.6552430041029875	0.9644083065401643	0.6769868979387039	0.9315591032827654	0.8923811389292704	0.9412495685263965	1.0	0.2	0.0
1199	None	None	None	None	None	0	0	0.75	3	0.5	2	0.6	0.5	4	2	1	2	0	0.4	5	2	0.4	6	0.5	0.5	0.5449178712767628	0.9377729576688333	0.1510847370714602	0.9727560174064032	0.5578078953996918	0.715439844496058	0.8437320345688893	0.9170804158381567	0.625	0.25	0.0
1422	None	None	None	None	None	0	0	0.3333333333333333	2	0.8333333333333334	5	0.4444444444444444	0.5	4	3	3	3	0	0.5	3	6	0.5333333333333333	8	0.3333333333333333	0	0.8068012547742534	0.7045827750163419	0.3440149071151656	0.7561436192657597	0.5540043749968421	0.6743082343148459	0.9084542911664633	0.712904994456758	0.5	0.25	0.0
524	None	None	None	None	None	0	0	0.1	1	1.0	12	1.0	0.75	10	9	3	5	0	0.07142857142857142	14	1	0.9333333333333333	14	0.5555555555555556	0	0.7957777256565712	0.702995993852757	0.33582979243545585	0.8220986510872916	0.8172267482291262	0.9144919270679844	0.8885046661559352	0.8302403390155051	0.3	0.6	0.0
4418	0.12357417533599241	0.019367033252675102	0.011830025564811981	0.883128678820984	None	0	0	0.16666666666666666	3	0.92	23	0.36	0.76	20	19	6	1	0	0.12	25	3	1.8	27	0.06666666666666667	1.0	0.7321676187009438	0.9176953529699712	0.6552430041029875	0.9643222225528283	0.6769868979387039	0.9315591032827654	0.8923811389292704	0.9412033770234288	1.0	0.15	0.0
3165	0.10497720196039	0.011906034311753208	-0.003365655275531777	0.9442734986032406	None	0	0	0.3157894736842105	6	0.6923076923076923	18	0.4057971014492754	0.5769230769230769	19	15	8	1	0	0.13043478260869565	23	3	1.8666666666666667	28	0.0625	0.4	0.7321676187009438	0.9207273216652209	0.6552430041029875	0.9586998449115501	0.6769868979387039	0.9352906201180186	0.8923811389292704	0.9402500654156883	1.0	0.15789473684210525	0.0
4401	0.11239286611864635	0.028078697548339162	0.018885409839707514	0.8827689834373671	None	0	0	0.3333333333333333	6	0.6666666666666666	16	0.4126984126984127	0.6666666666666666	20	16	5	1	0	0.14285714285714285	21	3	1.7333333333333334	26	0.1	0.4	0.7321676187009438	0.9176953529699712	0.6552430041029875	0.9643222225528283	0.6769868979387039	0.9315591032827654	0.8923811389292704	0.9412033770234288	1.0	0.15	0.0
2340	None	None	None	None	None	0	0	0.625	5	0.3	3	0.5	0.3	5	3	6	0	0	0.6666666666666666	4	6	0.8	12	0.0	0.4444444444444444	0.4456321619166889	0.9215110170588182	0.6651115474305598	0.9576638079775747	0.3866241289228303	0.7859721568088276	0.7258338981441788	0.908399044788086	0	0	0.0
6452	0.11666229701125894	0.029872070674892837	0.01852014157052214	0.883995029779821	None	0	0	0.3333333333333333	6	0.6666666666666666	16	0.4126984126984127	0.6666666666666666	20	16	5	1	0	0.14285714285714285	21	3	1.7333333333333334	26	0.1	0.4	0.7321676187009438	0.9176953529699712	0.6552430041029875	0.9643222225528283	0.6769868979387039	0.9315591032827654	0.8923811389292704	0.9412033770234288	1.0	0.15	0.0
2517	None	None	None	None	None	0.3333333333333333	1	0.625	5	0.4444444444444444	4	0.44	0.3333333333333333	4	3	6	2	0	1.0	5	5	0.7333333333333333	11	0.13333333333333333	1.0	0.5420279320774168	0.7213869892688243	0.27411756686361743	0.9129246816247456	0.5118292880321051	0.9276254047864914	0.7815810922027857	0.8755194814390626	0.625	0.75	0.0
1526	None	None	None	None	None	0	0	0.5	2	0.75	3	1.0	0.75	4	3	1	2	0	0.16666666666666666	6	1	0.4	6	0.4	0.4	0.47706210061701154	0.9519517359450059	0.8354098216982383	0.8725202171071706	0.43744038872448404	0.9123548209234033	0.9473039797651882	0.9181512854667983	0.75	0.25	0.0
515	None	None	None	None	None	0	0	0.5	6	0.375	6	0.375	0.125	5	2	12	5	0	0.75	6	8	1.2	18	0.2	0.18181818181818182	0.783420236812962	0.9085697971711802	0.7790327004633686	0.9232785903805373	0.6372744289930796	0.8939404564337334	0.9076509024938355	0.9093091104902932	0.2	0.4	0.0
4580	0.10694383529416365	0.023552117942623418	0.02265441313869794	0.8859536788196297	None	0	0	0.3333333333333333	6	0.6666666666666666	16	0.4126984126984127	0.6666666666666666	20	16	5	1	0	0.14285714285714285	21	3	1.7333333333333334	26	0.1	0.4	0.7321676187009438	0.9176953529699712	0.6552430041029875	0.9643222225528283	0.6769868979387039	0.9315591032827654	0.8923811389292704	0.9412033770234288	1.0	0.15	0.0
701	None	None	None	None	None	0	0	0.16666666666666666	2	0.875	14	0.75	0.4375	9	7	8	0	0	0.6666666666666666	4	6	1.2	18	0.0	0.2857142857142857	0.24596087647479595	0.9456289829651375	0.2966416376922859	0.7330006335068591	0.40629162304240846	0.9379861096318428	0.8176902601394411	0.8997183185405618	0	0	0.0
6822	0.11918407049750304	0.03345564339902169	0.0334390391380641	0.8990860217137552	None	0	0	0.23809523809523808	5	0.7931034482758621	23	0.38271604938271603	0.7586206896551724	25	22	5	1	0	0.1111111111111111	27	3	2.066666666666667	31	0.09090909090909091	0.5	0.7321676187009438	0.9166767517376497	0.6552430041029875	0.9654786649282985	0.6769868979387039	0.9327453616120537	0.8923811389292704	0.9419277148579898	1.0	0.12	0.0
2215	None	None	None	None	None	1.0	1	0.6	3	0.4	2	0.5833333333333334	0.2	1	1	5	1	0	0.75	4	3	0.4666666666666667	7	0.07142857142857142	0	0.4370357604848115	0.5	1.0	0.5	0.5505496196305428	0.5	0.9191508971496385	0.5	1.0	0	0.0
7364	0.10605863179380486	0.014031283948050536	0.013418992172597875	0.8852791581844903	None	0	0	0.15789473684210525	3	0.9230769230769231	24	0.358974358974359	0.8076923076923077	22	21	5	1	0	0.11538461538461539	26	3	1.8666666666666667	28	0.07692307692307693	1.0	0.7321676187009438	0.9019970114063691	0.6552430041029875	0.9716587375473372	0.6769868979387039	0.9128472294805638	0.8923811389292704	0.9370896559834434	1.0	0.22727272727272727	0.0
6284	0.08685416631129483	0.02355783189617137	0.019267386994616074	0.8842994790268883	None	0	0	0.35	7	0.6428571428571429	18	0.4166666666666667	0.6428571428571429	23	18	6	1	0	0.125	24	3	2.0	30	0.09090909090909091	0.3333333333333333	0.7321676187009438	0.9185623088318174	0.6552430041029875	0.9633458458965845	0.6769868979387039	0.9339026663715154	0.8923811389292704	0.9415872973706545	1.0	0.17391304347826086	0.0
3681	0.036278721995065155	0.00642092923517233	0.0034472599951486166	0.6649380225024826	None	0.25	1	0.36363636363636365	4	0.6428571428571429	9	0.3333333333333333	0.42857142857142855	9	6	6	2	0	0.3333333333333333	12	4	1.0666666666666667	16	0.15384615384615385	0.5	0.37512376793254915	0.9675175329872627	0.2917585715340357	0.9275717069720993	0.6288745441270465	0.8779339417548557	0.869308552301653	0.9333300806525472	0.5555555555555556	0	0.0
5869	0.12674006880664562	0.009474287903255383	0.009473537834067573	0.942697452922643	None	0	0	0.3333333333333333	6	0.6666666666666666	16	0.4126984126984127	0.6666666666666666	20	16	5	1	0	0.14285714285714285	21	3	1.7333333333333334	26	0.1	0.4	0.7321676187009438	0.9176953529699712	0.6552430041029875	0.9647185631705446	0.6769868979387039	0.9315591032827654	0.8923811389292704	0.9414166607242471	1.0	0.1	0.0
4329	0.10930484114054383	0.02456808919161999	0.02292087691268038	0.8827989384776538	None	0	0	0.3333333333333333	6	0.6666666666666666	16	0.4126984126984127	0.6666666666666666	20	16	5	1	0	0.14285714285714285	21	3	1.7333333333333334	26	0.1	0.4	0.7321676187009438	0.9176953529699712	0.6552430041029875	0.9643222225528283	0.6769868979387039	0.9315591032827654	0.8923811389292704	0.9412033770234288	1.0	0.15	0.0
1098	None	None	None	None	None	0.5	1	0.6666666666666666	4	0.5	3	0.6666666666666666	0.16666666666666666	5	1	2	4	0	0.75	3	4	0.5333333333333333	8	1.0	0.5	0.7769088243319816	0.9589274826814521	0.5518423772603857	0.9651738798974197	0.5281646498527326	0.8547476836026108	0.9330292225446891	0.9398144553382989	0.30000000000000004	0.2	0.0
6710	0.10675005973251582	0.031190735025241983	0.02989337553560876	0.8926577387093877	None	0	0	0.2727272727272727	6	0.7333333333333333	22	0.3950617283950617	0.7	25	21	6	1	0	0.1111111111111111	27	3	2.1333333333333333	32	0.08333333333333333	0.4	0.7321676187009438	0.9166767517376497	0.6552430041029875	0.9654786649282985	0.6769868979387039	0.9296654391875147	0.8923811389292704	0.9410447353859377	1.0	0.12	0.0
3269	0.10612739708726329	0.02490937718953532	0.020025935503053222	0.9419336910293936	None	0	0	0.2608695652173913	6	0.75	24	0.39080459770114945	0.75	28	24	5	1	0	0.10344827586206896	29	3	2.2666666666666666	34	0.1	0.4	0.7321676187009438	0.9217353197335331	0.6552430041029875	0.9627387634027442	0.6769868979387039	0.9352222953824472	0.8923811389292704	0.942455908279173	1.0	0.14285714285714285	0.0
3078	0.0030635320914189023	0.0013888520009787346	0.0013886372001303017	0.9853405392187757	None	0	0	0.6666666666666666	4	0.3333333333333333	2	0.8	0.16666666666666666	3	1	4	3	0	0.4	2	5	0.5333333333333333	8	0.3	0.3333333333333333	0.8818970855852758	0.6014554704073705	0.688575981347964	0.9317401730610131	0.33627089822909395	0.7664410292961213	0.9401396237978862	0.8029016952360248	0.3333333333333333	0	0.0
4236	0.10401240917089336	0.004171429666687868	0.0016537650540131333	0.847160746585681	None	0	0	0.16666666666666666	3	0.9166666666666666	22	0.3611111111111111	0.875	22	21	3	1	0	0.125	24	3	1.7333333333333334	26	0.1111111111111111	1.0	0.7321676187009438	0.9181080269777123	0.6552430041029875	0.9654156046300973	0.6769868979387039	0.9298134388783761	0.8923811389292704	0.9413999448512496	1.0	0.13636363636363635	0.0
6841	0.12353551369210454	0.0324743637119491	0.03175933085818166	0.8878067090748183	None	0	0	0.2727272727272727	6	0.7333333333333333	22	0.3950617283950617	0.7	25	21	6	1	0	0.1111111111111111	27	3	2.1333333333333333	32	0.08333333333333333	0.4	0.7321676187009438	0.9166767517376497	0.6552430041029875	0.9654786649282985	0.6769868979387039	0.9296654391875147	0.8923811389292704	0.9410447353859377	1.0	0.12	0.0
6400	0.10847686057662642	0.029374571400751365	0.027499022408919365	0.8861900579219547	None	0	0	0.2727272727272727	6	0.7333333333333333	22	0.3950617283950617	0.7	25	21	6	1	0	0.1111111111111111	27	3	2.1333333333333333	32	0.08333333333333333	0.4	0.7321676187009438	0.9166767517376497	0.6552430041029875	0.9654786649282985	0.6769868979387039	0.9296654391875147	0.8923811389292704	0.9410447353859377	1.0	0.12	0.0
2828	0.0033871829935322112	0.00010441977330756556	0.00010408476728023342	0.9812231747219329	None	0	0	0.6666666666666666	4	0.3333333333333333	2	0.8	0.16666666666666666	2	1	5	3	0	0.4	2	5	0.5333333333333333	8	0.23076923076923078	0.3333333333333333	0.9409485427926378	0.6434832037102991	0.7766326785312854	0.7069396978085168	0.42540597348571063	0.7959825217512678	0.9001842545642389	0.7199373839718425	0.5	0	0.0
603	None	None	None	None	None	0	0	0.6	3	0.4	2	0.4375	0	2	0	4	1	0	1.0	4	4	0.4666666666666667	7	0.1	0	0	0	0	0	0	0	0	0	0	0	0
4869	0.10110800136315876	0.021862366899003796	0.020093715656017728	0.8865488399816297	None	0	0	0.3333333333333333	6	0.6666666666666666	16	0.4126984126984127	0.6666666666666666	20	16	5	1	0	0.14285714285714285	21	3	1.7333333333333334	26	0.1	0.4	0.7321676187009438	0.9176953529699712	0.6552430041029875	0.9643222225528283	0.6769868979387039	0.9315591032827654	0.8923811389292704	0.9412033770234288	1.0	0.15	0.0
5886	0.1132096654341726	0.02708077659598663	0.015588460119995342	0.8838899616667654	None	0	0	0.3333333333333333	6	0.6666666666666666	16	0.4126984126984127	0.6666666666666666	20	16	5	1	0	0.14285714285714285	21	3	1.7333333333333334	26	0.1	0.4	0.7321676187009438	0.9176953529699712	0.6552430041029875	0.9643222225528283	0.6769868979387039	0.9315591032827654	0.8923811389292704	0.9412033770234288	1.0	0.15	0.0
2612	0.017804643224030026	0.0020030663608774655	0.001912771812966466	0.9242561502148385	None	0	0	0.3333333333333333	3	0.6363636363636364	7	0.6190476190476191	0.2727272727272727	6	3	6	7	0	0.42857142857142855	3	7	0.8666666666666667	13	0.5384615384615384	0	0.8818970855852758	0.8248035580671722	0.8024857234932139	0.80675878522632	0.5448538896762438	0.7263985643509221	0.8464362635946026	0.7888903653265606	0.16666666666666666	0	0.0
4919	0.10820179875954107	0.03147199089033175	0.02995991496251221	0.8826622706078708	None	0	0	0.3333333333333333	6	0.6666666666666666	16	0.4126984126984127	0.6666666666666666	20	16	5	1	0	0.14285714285714285	21	3	1.7333333333333334	26	0.1	0.4	0.7321676187009438	0.9176953529699712	0.6552430041029875	0.9643222225528283	0.6769868979387039	0.9315591032827654	0.8923811389292704	0.9412033770234288	1.0	0	0.0
6944	0.10768153081843856	0.02594581123890541	0.009842345805194115	0.8937019025533643	None	0	0	0.2727272727272727	6	0.7333333333333333	22	0.3950617283950617	0.7	25	21	6	1	0	0.1111111111111111	27	3	2.1333333333333333	32	0.08333333333333333	0.4	0.7321676187009438	0.9166767517376497	0.6552430041029875	0.9654786649282985	0.6769868979387039	0.9296654391875147	0.8923811389292704	0.9410447353859377	1.0	0.2	0.0
4333	0.11690704332834262	0.031968853401805726	0.028731250126820235	0.8798955489263157	None	0	0	0.3333333333333333	6	0.6666666666666666	16	0.4126984126984127	0.6666666666666666	20	16	5	1	0	0.14285714285714285	21	3	1.7333333333333334	26	0.1	0.4	0.7321676187009438	0.9176953529699712	0.6552430041029875	0.9643222225528283	0.6769868979387039	0.9315591032827654	0.8923811389292704	0.9412033770234288	1.0	0.15	0.0
4594	0.07310227463268484	0.007972930002896743	0.007941482533160174	0.9361421307101143	None	0	0	0.2608695652173913	6	0.75	24	0.39080459770114945	0.75	28	24	5	1	0	0.10344827586206896	29	3	2.2666666666666666	34	0.1	0.4	0.7321676187009438	0.9207665223383581	0.6552430041029875	0.9627387634027442	0.6769868979387039	0.9352222953824472	0.8923811389292704	0.9422140223518882	1.0	0.14285714285714285	0.0
930	None	None	None	None	None	0	0	0.6666666666666666	4	0.3333333333333333	2	0.5333333333333333	0.3333333333333333	4	2	3	1	0	0.6	5	3	0.5333333333333333	8	0.125	0.4	0.25350489755324385	0.7700747821282741	0.8709235543927338	0.7091633663621728	0.41340647089375143	0.9270499391303856	0.9163776651605751	0.8245422361488693	1.0	0	0.0
2543	None	None	None	None	None	0	0	0.6666666666666666	2	0.5	1	1.0	0	0	0	3	0	0	1.0	2	2	0.26666666666666666	4	0.0	0	0	0	0	0	0	0	0	0	0	0	0
6850	0.06900248052529014	0.008604780579641405	-0.0009328347715117826	0.9947787213053783	None	0	0	0.2727272727272727	6	0.7419354838709677	23	0.39285714285714285	0.6774193548387096	26	21	6	1	0	0.10714285714285714	3	28	2.2	33	0.09090909090909091	0.06666666666666667	0.7321676187009438	0.9302364101969585	0.6552430041029875	0.967068554669844	0.6769868979387039	0.9431399643405808	0.8923811389292704	0.9491295595701698	1.0	0.07692307692307693	0.0
4614	0.11301370515098205	0.024252951846399015	0.016359488013884278	0.8881939941760691	None	0	0	0.3333333333333333	6	0.6666666666666666	16	0.4126984126984127	0.6666666666666666	20	16	5	1	0	0.14285714285714285	21	3	1.7333333333333334	26	0.1	0.4	0.7321676187009438	0.9176953529699712	0.6552430041029875	0.9643222225528283	0.6769868979387039	0.9315591032827654	0.8923811389292704	0.9412033770234288	1.0	0.15	0.0
3731	0.0010946018744189638	0.00016270534795934083	0.00016269984679279933	0.9960949417944054	None	0	0	1.0	1	0	0	1.0	0	1	0	0	1	0	0.5	1	2	0.13333333333333333	2	0.3333333333333333	0	0	0	0	0	0	0	0	0	0	0	0
5266	0.11419568953740447	0.02173309242383566	0.015070440231183932	0.8888428274887342	None	0	0	0.3333333333333333	6	0.6666666666666666	16	0.4126984126984127	0.6666666666666666	20	16	5	1	0	0.14285714285714285	21	3	1.7333333333333334	26	0.1	0.4	0.7321676187009438	0.9176953529699712	0.6552430041029875	0.9643222225528283	0.6769868979387039	0.9315591032827654	0.8923811389292704	0.9412033770234288	1.0	0.15	0.0
6918	0.10647722584637338	0.008289654063953164	0.005866209026047069	0.7056921662935449	None	0	0	0.3333333333333333	6	0.6666666666666666	16	0.4126984126984127	0.6666666666666666	20	16	5	1	0	0.14285714285714285	21	3	1.7333333333333334	26	0.1	0.4	0.7321676187009438	0.8989314456261998	0.4419995229160434	0.9691557530384625	0.6769868979387039	0.9133987982839998	0.8923811389292704	0.9348024848538982	1.0	0.15	0.0
168	None	None	None	None	None	0.75	3	0.9	9	0.15384615384615385	2	0.75	0.07692307692307693	6	1	8	0	0	0.8	4	5	1.0	15	0.0	0.8	0.6509360560834334	0.8876790555055244	0.46662863671816607	0.946081237435357	0.6469656212997753	0.8817646520578583	0.8272350603898496	0.9100120962760322	0	0	0.0
2689	5.241854165485395e-09	5.048146444424496e-09	4.9705308394043644e-09	0.9999997942608873	None	0	0	1.0	2	0.0	0	1.0	0	0	0	2	3	0	0.3333333333333333	1	3	0.2	3	0.375	1.0	0	0	0	0	0	0	0	0	0	0	0
7195	0.12818800838876657	0.055923250006182985	0.04954854903743793	0.8924482582607923	None	0	0	0.23809523809523808	5	0.7931034482758621	23	0.38271604938271603	0.7586206896551724	25	22	5	1	0	0.1111111111111111	27	3	2.066666666666667	31	0.09090909090909091	0.5	0.7321676187009438	0.9166767517376497	0.6552430041029875	0.9654786649282985	0.6769868979387039	0.9296654391875147	0.8923811389292704	0.9410447353859377	1.0	0.16	0.0
1083	None	None	None	None	None	0	0	0.6	3	0.2	1	0.7	0.2	4	1	2	0	0	0.4	2	5	0.4666666666666667	7	0.0	0	0.32328174058806514	0.8642370579353933	0.41474220905069537	0.9392892446914524	0.2377071054204955	0.6038729285215804	0.7685454625511453	0.841645500568283	0	0	0.0
996	None	None	None	None	None	0	0	0.2222222222222222	2	0.8181818181818182	9	0.5416666666666666	0.2727272727272727	5	3	7	2	0	0.375	8	3	0.8666666666666667	13	0.125	0	0.8164315290622429	0.5476394412321457	0.4928074424679627	0.875845837406923	0.5036047751516066	0.7393063110831968	0.8176902601394411	0.7431470013231372	0.6	0.4	0.0
5766	0.06102782042667607	0.004180077193338805	-0.0008970686854123663	0.9779323683689288	None	0.42857142857142855	3	0.5625	9	0.47619047619047616	10	0.5111111111111111	0.47619047619047616	17	10	5	1	0	0.2	15	3	1.5333333333333334	23	0.14285714285714285	1.0	0.7321676187009438	0.9013634258267124	0.6552430041029875	0.972155963734318	0.6769868979387039	0.896846355676937	0.8923811389292704	0.9335581596594755	1.0	0.11764705882352941	0.0
3222	0.0007108077502711416	0.0006122656517550706	-5.54647956135997e-06	0.9855737715171998	None	0	0	0.6666666666666666	4	0.3333333333333333	2	0.6666666666666666	0.16666666666666666	3	1	4	1	0	0.75	4	3	0.5333333333333333	8	0.1	0.5	0.2387399660914132	0.8068566223714262	0.20833176944908072	0.5545088524398119	0.21414132501139224	0.9490393201165075	0.5329033379313247	0.8211764074773641	1.0	0.3333333333333333	0.0
710	None	None	None	None	None	0	0	0.75	3	0.5	2	0.5	0.5	2	2	3	2	0	0.75	4	3	0.4	6	0.2	1.0	0.695988030094447	0.9543540438776265	0.7567927441743235	0.7931347208649336	0.67832380159928	0.9423079667586213	0.681126345598978	0.9162474126395861	0.75	1.0	0.14273258915511142
4330	0.11651438773889163	0.027946628335727152	0.01621904180496213	0.8834179624704291	None	0	0	0.3333333333333333	6	0.6666666666666666	16	0.4126984126984127	0.6666666666666666	20	16	5	1	0	0.14285714285714285	21	3	1.7333333333333334	26	0.1	0.4	0.7321676187009438	0.9176953529699712	0.6552430041029875	0.9643222225528283	0.6769868979387039	0.9315591032827654	0.8923811389292704	0.9412033770234288	1.0	0.15	0.0
1553	None	None	None	None	None	0	0	1.0	3	0.0	0	0.6666666666666666	0	1	0	2	1	0	0.6666666666666666	2	3	0.26666666666666666	4	0.14285714285714285	1.0	0	0	0	0	0	0	0	0	0	0	0
3283	0.051778607840299494	0.008620768906954594	-0.0018727024491429279	0.9431403108959212	None	0	0	0.4166666666666667	5	0.625	10	0.42857142857142855	0.625	13	10	4	1	0	0.21428571428571427	14	3	1.2	18	0.1111111111111111	0.5	0.7321676187009438	0.9192122968552233	0.6552430041029875	0.9634047849657694	0.6769868979387039	0.9353315716056635	0.8923811389292704	0.9422034509510148	1.0	0.15384615384615385	0.0
1235	None	None	None	None	None	0	0	0.75	3	0.3333333333333333	1	0.5555555555555556	0.3333333333333333	2	1	2	1	0	1.0	3	3	0.3333333333333333	5	0.14285714285714285	1.0	0.8797833538102531	0.5031391963120495	0.5308457922209868	0.9576871839202276	0.7455008591012973	0.7966900456104477	0.8965712695301535	0.8174612040761161	1.0	0	0.0
6325	0.07820846597061891	0.007377030013227919	0.007193621845042233	0.8883022943708812	None	0	0	0.42857142857142855	6	0.5555555555555556	10	0.4444444444444444	0.5555555555555556	14	10	5	4	0	0.2	15	3	1.3333333333333333	20	0.4	0.4	0.7321676187009438	0.8894431524295434	0.21391945893406666	0.9631375955494446	0.6769868979387039	0.9144376482577272	0.8923811389292704	0.9290625735563023	0.2857142857142857	0.21428571428571427	0.0
959	None	None	None	None	None	0	0	0.16666666666666666	2	0.875	14	0.45	0.4375	8	7	9	1	0	0.625	8	5	1.2	18	0.047619047619047616	0.13333333333333333	0.7754482622815475	0.9465514936502853	0.2781266839487172	0.790015482053431	0.6960227468113542	0.8748488168734876	0.8641955875902987	0.8857337028181014	1.0	0.625	0.0
870	None	None	None	None	None	0	0	1.0	1	0	0	1.0	0	0	0	1	1	0	0.5	2	1	0.13333333333333333	2	0.16666666666666666	0	0	0	0	0	0	0	0	0	0	0	0
638	None	None	None	None	None	0	0	0.3333333333333333	1	1.0	2	0.6666666666666666	0.5	2	1	1	1	0	0.6666666666666666	3	2	0.26666666666666666	4	0.2	0	0.5943968628853138	0.7295351205475777	0.6869352311495558	0.8825703630860495	0.17304747981864493	0.6749094551273213	0.9059244735286216	0.7767072381471058	1.0	0.5	0.0
4267	0.07359381706940653	0.007783992477837334	0.0005718583955287692	0.9803030509430144	None	0	0	0.38461538461538464	5	0.6470588235294118	11	0.4222222222222222	0.6470588235294118	14	11	4	1	0	0.2	15	3	1.2666666666666666	19	0.1111111111111111	0.5	0.7321676187009438	0.9146622579151218	0.6552430041029875	0.9657648147375925	0.6769868979387039	0.9300236312690049	0.8923811389292704	0.94082282675121	1.0	0.14285714285714285	0.0
721	None	None	None	None	None	0	0	1.0	3	0.0	0	0.6666666666666666	0	1	0	2	1	0	0.6666666666666666	3	2	0.26666666666666666	4	0.14285714285714285	1.0	0	0	0	0	0	0	0	0	0	0	0
6791	0.10772135294700727	0.032347286051775635	0.032235885918492184	0.8960956207843934	None	0	0	0.2727272727272727	6	0.7333333333333333	22	0.3950617283950617	0.7333333333333333	26	22	5	1	0	0.1111111111111111	27	3	2.1333333333333333	32	0.1	0.4	0.7321676187009438	0.9192122968552233	0.6552430041029875	0.9634047849657694	0.6769868979387039	0.9332471095269029	0.8923811389292704	0.9415839946937342	1.0	0.11538461538461539	0.0
6970	0.11156762585440383	0.026932836953806404	0.026781335520983347	0.8943445387159454	None	0	0	0.2727272727272727	6	0.7333333333333333	22	0.3950617283950617	0.7	25	21	6	1	0	0.1111111111111111	27	3	2.1333333333333333	32	0.08333333333333333	0.4	0.7321676187009438	0.9166767517376497	0.6552430041029875	0.9654786649282985	0.6769868979387039	0.9296654391875147	0.8923811389292704	0.9410447353859377	1.0	0.12	0.0
3680	0.07750521110237459	0.013031556169619908	0.005344985229243809	0.9435912306088157	None	0	0	0.4	6	0.6	12	0.43137254901960786	0.6	16	12	5	1	0	0.17647058823529413	17	3	1.4666666666666666	22	0.1	0.4	0.7321676187009438	0.8999677947406048	0.6552430041029875	0.9713585548503666	0.6769868979387039	0.9023575904702613	0.8923811389292704	0.9338959824173891	1.0	0.0625	0.0
2643	0.0019157541093980926	0.0006488768117702698	-0.0002907938864102797	0.9962833775000555	None	0.5	1	0.6666666666666666	4	0.5	3	0.4	0.5	7	3	0	0	0	0.8	4	5	0.5333333333333333	8	0.0	0.6666666666666666	0.5753498437171011	0.9479915464013534	0.6216473238706376	0.9219368338860472	0.7796489193819262	0.9346790313381279	0.9224265478251596	0.9356916153971598	0	0	0.0
262	None	None	None	None	None	0	0	0.75	3	0.3333333333333333	1	0.8333333333333334	0	3	0	1	0	0	0.6666666666666666	3	2	0.3333333333333333	5	0.0	0.6666666666666666	0	0	0	0	0	0	0	0	0	0	0
507	None	None	None	None	None	1.0	2	1.0	7	0.0	0	0.8333333333333334	0	5	0	4	1	0	0.75	4	3	0.6666666666666666	10	0.14285714285714285	1.0	0	0	0	0	0	0	0	0	0	0	0
4736	0.13633550221158014	0.010532190145856938	0.0002511585841344129	0.8942024222735586	None	0	0	0.3333333333333333	6	0.6666666666666666	16	0.4126984126984127	0.6666666666666666	20	16	5	1	0	0.14285714285714285	21	3	1.7333333333333334	26	0.1	0.4	0.7321676187009438	0.9176953529699712	0.6552430041029875	0.9674195264473948	0.6769868979387039	0.9315591032827654	0.8923811389292704	0.9429139563278681	1.0	0.15	0.0
4297	0.11404050507880834	0.025909997126576236	0.01721623246139704	0.8813805232204277	None	0	0	0.3333333333333333	6	0.6666666666666666	16	0.4126984126984127	0.6666666666666666	20	16	5	1	0	0.14285714285714285	21	3	1.7333333333333334	26	0.1	0.4	0.7321676187009438	0.9176953529699712	0.6552430041029875	0.9643222225528283	0.6769868979387039	0.9315591032827654	0.8923811389292704	0.9412033770234288	1.0	0.15	0.0
1303	None	None	None	None	None	0	0	0	0	0	0	1.0	0	0	0	0	0	0	1.0	1	1	0.06666666666666667	1	0.0	0	0	0	0	0	0	0	0	0	0	0	0
5051	0.11557916624648193	0.02913568500821138	0.020613590173203487	0.8843328049026594	None	0	0	0.3333333333333333	6	0.6666666666666666	16	0.4126984126984127	0.6666666666666666	20	16	5	1	0	0.14285714285714285	21	3	1.7333333333333334	26	0.1	0.4	0.7321676187009438	0.9176953529699712	0.6552430041029875	0.9643222225528283	0.6769868979387039	0.9315591032827654	0.8923811389292704	0.9412033770234288	1.0	0.15	0.0
2806	0.005263633776472763	0.0009387611917007682	0.0009108238002961041	0.9823480511069824	None	0	0	0.4	2	0.8	4	0.5833333333333334	0.6	5	3	1	0	0	0.3333333333333333	2	6	0.4666666666666667	7	0.0	0	0.23801492103561245	0.9364866190292893	0.879043529959618	0.6221955495802802	0.684092328037187	0.8291243348690467	0.9360215708004817	0.830578406238592	0	0	0.0
3665	0.053894839031441634	0.010642945716123689	0.009415048881591389	0.6377797134401704	None	0	0	0.125	1	1.0	10	1.0	0.9	10	9	1	1	0	0.08333333333333333	12	1	0.8	12	0.2	0	0.5059090999451801	0.9692496794498378	0.2917585715340357	0.9583144824375048	0.6288745441270465	0.8853208320177697	0.8916513158622282	0.9466717022213342	1.0	0	0.0
241	None	None	None	None	None	0	0	0.5	2	0.75	3	0.6	0.25	3	1	2	2	0	0.4	5	2	0.4	6	0.3333333333333333	0	0.7803444137000308	0.8752106297445759	0.33582979243545585	0.7639396262595805	0.8172267482291262	0.9193370304562253	0.8903031592776943	0.8643465776459685	0.8333333333333333	0.3333333333333333	0.0
503	None	None	None	None	None	0	0	0.75	3	0.3333333333333333	1	0.8333333333333334	0	1	0	3	3	0	0.6666666666666666	3	2	0.3333333333333333	5	0.3333333333333333	0.6666666666666666	0	0	0	0	0	0	0	0	0	0	0
6577	0.11014777006594058	0.026921426073373448	0.02635881696221216	0.8927209205789116	None	0	0	0.2727272727272727	6	0.7333333333333333	22	0.3950617283950617	0.7	25	21	6	1	0	0.1111111111111111	27	3	2.1333333333333333	32	0.08333333333333333	0.4	0.7321676187009438	0.9166767517376497	0.6552430041029875	0.9654786649282985	0.6769868979387039	0.9331083993630508	0.8923811389292704	0.9420334089609378	1.0	0.12	0.0
7056	0.11071639242173674	0.026579027629250823	0.02543093180971385	0.8911097771879564	None	0	0	0.2727272727272727	6	0.7333333333333333	22	0.3950617283950617	0.7	25	21	6	1	0	0.1111111111111111	27	3	2.1333333333333333	32	0.08333333333333333	0.4	0.7321676187009438	0.9166767517376497	0.6552430041029875	0.9654786649282985	0.6769868979387039	0.9296654391875147	0.8923811389292704	0.9410447353859377	1.0	0.12	0.0
4692	0.11373525375585684	0.020211540433780137	0.01919262066865534	0.8858094920032471	None	0	0	0.3333333333333333	6	0.6666666666666666	16	0.4126984126984127	0.6666666666666666	20	16	5	1	0	0.14285714285714285	21	3	1.7333333333333334	26	0.1	0.4	0.7321676187009438	0.9176953529699712	0.6552430041029875	0.9643222225528283	0.6769868979387039	0.9315591032827654	0.8923811389292704	0.9412033770234288	1.0	0.15	0.0
3776	0.07665778508752928	0.02137946794071282	0.006114612282473647	0.9418728889146153	None	0	0	0.35294117647058826	6	0.6521739130434783	15	0.4166666666666667	0.6521739130434783	19	15	5	1	0	0.15	20	3	1.6666666666666667	25	0.1	0.4	0.7321676187009438	0.9207273216652209	0.6552430041029875	0.9622671894354377	0.6769868979387039	0.9352906201180186	0.8923811389292704	0.9419871932810842	1.0	0.15789473684210525	0.0
3048	0.01452532856660744	0.0018526735318672573	0.0008470720436842757	0.9280430904832171	None	0	0	0.3333333333333333	3	0.6363636363636364	7	0.6190476190476191	0.2727272727272727	6	3	6	7	0	0.42857142857142855	3	7	0.8666666666666667	13	0.5384615384615384	0	0.8818970855852758	0.8248035580671722	0.688575981347964	0.8373415628155947	0.5448538896762438	0.7263985643509221	0.8464362635946026	0.8002857269617499	0.16666666666666666	0	0.0
2997	0.03351281029187611	0.001727929795091396	-0.0008366432386657089	0.9964893313233221	None	0.25	1	0.5	5	0.5384615384615384	7	0.375	0.5384615384615384	10	7	4	0	0	0.4	4	10	1.0	15	0.0	0.4	0.38456224143067474	0.9333140307225102	0.22810559571321604	0.9086387661334125	0.6529307210328751	0.9330329240450609	0.9081292798766426	0.9257640574253191	0	0	0.0
4177	0.11534081819866362	0.029307419145065832	0.01930130204673774	0.8812989530594035	None	0	0	0.3333333333333333	6	0.6666666666666666	16	0.4126984126984127	0.6666666666666666	20	16	5	1	0	0.14285714285714285	21	3	1.7333333333333334	26	0.1	0.4	0.7321676187009438	0.9176953529699712	0.6552430041029875	0.9643222225528283	0.6769868979387039	0.9315591032827654	0.8923811389292704	0.9412033770234288	1.0	0.15	0.0
3033	0.011956844490763742	0.00024680971140665886	-0.00016754915508127507	0.9898747471527891	None	0.5	1	0.6666666666666666	4	0.5714285714285714	4	0.375	0.5714285714285714	6	4	2	0	0	0.6666666666666666	6	4	0.6	9	0.0	0.8	0.7163529261178858	0.9370034255904871	0.5167705366735003	0.9628686883457702	0.6329974605223484	0.819175466487697	0.8181235362682883	0.9233395705865693	0	0	0.0
1165	None	None	None	None	None	0	0	0.36363636363636365	4	0.5714285714285714	8	0.4	0.21428571428571427	7	3	8	2	0	0.625	5	8	1.0666666666666667	16	0.125	0.46153846153846156	0.783420236812962	0.8738204269597304	0.4928074424679627	0.916705313395944	0.610398424290088	0.8254666166900207	0.8176902601394411	0.8767997592530511	0.5714285714285714	0.42857142857142855	0.0
737	None	None	None	None	None	0.25	1	0.7	7	0.25	3	0.7	0.25	6	3	7	1	0	0.8	5	4	0.9333333333333333	14	0.06666666666666667	0.6	0.4836672041934886	0.9448010673875742	0.6195869811904513	0.9032195289100535	0.5657040107022075	0.8803913962294995	0.8753760979120463	0.9134545829337498	1.0	0.3333333333333333	0.0
7517	0.10766401517653784	0.026267384771966325	0.025318355694673583	0.8834240226630846	None	0	0	0.2727272727272727	6	0.7333333333333333	22	0.3950617283950617	0.7	25	21	6	1	0	0.1111111111111111	27	3	2.1333333333333333	32	0.08333333333333333	0.4	0.7321676187009438	0.9166767517376497	0.6552430041029875	0.9654786649282985	0.6769868979387039	0.9296654391875147	0.8923811389292704	0.9410447353859377	1.0	0.12	0.0
7324	0.09943901818669876	0.006336890313635052	0.005758113188797483	0.9578665231463438	None	0.09090909090909091	1	0.36	9	0.6285714285714286	22	0.33035714285714285	0.6285714285714286	26	22	10	1	0	0.14285714285714285	28	4	2.466666666666667	37	0.05	0.06666666666666667	0.7321676187009438	0.9192122968552233	0.6552430041029875	0.9626636671301978	0.6769868979387039	0.9315707790542433	0.8923811389292704	0.940708493815812	1.0	0.11538461538461539	0.0
7434	0.12334708009271157	0.04444832296082053	0.041058080830344006	0.8972343841203587	None	0	0	0.23809523809523808	5	0.7931034482758621	23	0.38271604938271603	0.7586206896551724	25	22	5	1	0	0.1111111111111111	27	3	2.066666666666667	31	0.09090909090909091	0.5	0.7321676187009438	0.9166767517376497	0.6552430041029875	0.9654786649282985	0.6769868979387039	0.9344348748334155	0.8923811389292704	0.9424226141407301	1.0	0.12	0.0
1427	None	None	None	None	None	0	0	0.6666666666666666	2	0.5	1	0.6666666666666666	0.5	3	1	0	0	0	0.6666666666666666	3	2	0.26666666666666666	4	0.0	0	0.22766386383572876	0.9178120052979625	0.6089036737999814	0.6770714247929082	0.21712145528578497	0.9043785879239924	0.9130502983036151	0.8581562482271583	0	0	0.0
3927	0.10757650273354052	0.018546824564719344	0.01792898616313637	0.8860864480211182	None	0	0	0.16666666666666666	3	0.9166666666666666	22	0.3611111111111111	0.7916666666666666	20	19	5	1	0	0.125	24	3	1.7333333333333334	26	0.07692307692307693	1.0	0.7321676187009438	0.9176953529699712	0.6552430041029875	0.9643222225528283	0.6769868979387039	0.9315591032827654	0.8923811389292704	0.9412033770234288	1.0	0.15	0.0
4000	0.056686606012343814	0.0016849394977883124	0.0007149701962957911	0.9851694558803173	None	0	0	0.2857142857142857	4	0.7894736842105263	15	0.3088235294117647	0.7894736842105263	17	15	3	1	0	0.23529411764705882	4	17	1.4	21	0.125	0.11764705882352941	0.7971189017971506	0.8420399361652485	0.6552430041029875	0.9808137525956702	0.6769868979387039	0.814495204858978	0.8728594182396777	0.9139138117538858	1.0	0.11764705882352941	0.0
3207	0.0391267888914681	0.0016377508475963701	0.0016221301505308006	0.6799606163449518	None	0	0	0.1111111111111111	1	1.0	11	1.0	0.7272727272727273	9	8	3	2	0	0.07692307692307693	13	1	0.8666666666666667	13	0.2222222222222222	0	0.2796505811894164	0.9466993988153202	0.2917585715340357	0.9204808437283365	0.6288745441270465	0.915767429397676	0.8923811389292704	0.9289521961730715	0.5555555555555556	0	0.0
4090	0.10817445999163369	0.022891771758868563	0.019804164001489714	0.8840376601097716	None	0	0	0.3333333333333333	6	0.6666666666666666	16	0.4126984126984127	0.6666666666666666	20	16	5	1	0	0.14285714285714285	21	3	1.7333333333333334	26	0.1	0.4	0.7321676187009438	0.9176953529699712	0.6552430041029875	0.9643222225528283	0.6769868979387039	0.9315591032827654	0.8923811389292704	0.9412033770234288	1.0	0.15	0.0
4024	0.1110318956907412	0.027584924407065357	0.019248184419662584	0.883009828414635	None	0	0	0.3333333333333333	6	0.6666666666666666	16	0.4126984126984127	0.6666666666666666	20	16	5	1	0	0.14285714285714285	21	3	1.7333333333333334	26	0.1	0.4	0.7321676187009438	0.9176953529699712	0.6552430041029875	0.9643222225528283	0.6769868979387039	0.9315591032827654	0.8923811389292704	0.9412033770234288	1.0	0.15	0.0
2485	None	None	None	None	None	0	0	1.0	1	0	0	1.0	0	0	0	1	1	0	0.5	1	2	0.13333333333333333	2	0.16666666666666666	0	0	0	0	0	0	0	0	0	0	0	0
859	None	None	None	None	None	0	0	0.3333333333333333	2	0.8333333333333334	5	1.0	0.8333333333333334	7	5	0	0	0	0.125	8	1	0.5333333333333333	8	0.0	0.2857142857142857	0.47706210061701154	0.9184199680135225	0.9993288734197032	0.9215285424860811	0.5454693308923735	0.779298577241338	0.9351606643948936	0.8858112228548586	0	0	0.0
6299	0.10683679867393317	0.01705893202438137	0.014979231177647781	0.8935228712456471	None	0	0	0.3125	5	0.7272727272727273	16	0.4	0.7272727272727273	19	16	4	1	0	0.15	20	3	1.6	24	0.1111111111111111	0.5	0.7321676187009438	0.9142602976319063	0.6552430041029875	0.966925942812612	0.6769868979387039	0.9260662111817263	0.8923811389292704	0.9402877792230845	1.0	0.15789473684210525	0.0
2317	None	None	None	None	None	0	0	0.6666666666666666	4	0.0	0	0.6666666666666666	0	1	0	6	4	0	0.75	4	3	0.5333333333333333	8	0.26666666666666666	0	0	0	0	0	0	0	0	0	0	0	0
1174	None	None	None	None	None	0	0	0.5	3	0.5	3	0.6666666666666666	0.3333333333333333	3	2	4	1	0	0.3333333333333333	6	2	0.5333333333333333	8	0.09090909090909091	0	0.294342547282069	0.7940667724360213	0.29167512619738123	0.8888079229535553	0.8960396032220934	0.80145251957796	0.9449419364123891	0.8331166153690324	1.0	0	0.0
3806	0.05762950368192258	0.0026130798452803305	0.00010799978384778772	0.9969312483717184	None	0	0	0.26666666666666666	4	0.7	14	0.5789473684210527	0.65	17	13	4	1	0	0.10526315789473684	2	19	1.4666666666666666	22	0.125	0	0.7321676187009438	0.9196712419686097	0.6552430041029875	0.962467465797494	0.6769868979387039	0.9294009175464254	0.8923811389292704	0.9400957673194371	1.0	0.11764705882352941	0.0
3273	0.03949589583912323	0.01431292075951764	0.009905011776440657	0.9304595138802711	None	0.16666666666666666	1	0.42857142857142855	6	0.5263157894736842	10	0.375	0.47368421052631576	14	9	6	0	0	0.2857142857142857	4	14	1.4	21	0.0	0	0.5583649300658093	0.9590616469650054	0.4364379411226018	0.9559910567578499	0.6010498513945237	0.9088177797012774	0.8828628979083295	0.9449995348875635	0	0	0.0
7519	0.13361435914647043	0.026573681180835047	0.02350476546673789	0.8999616686739883	None	0	0	0.3125	5	0.7142857142857143	15	0.40350877192982454	0.6666666666666666	17	14	5	1	0	0.15789473684210525	19	3	1.5333333333333334	23	0.09090909090909091	0.5	0.5420279320774168	0.9475240974588631	0.6552430041029875	0.9131126046670288	0.4577607404989232	0.9403697778260957	0.7645956663273259	0.9351088524536706	1.0	0.058823529411764705	0.0
6163	0.141167251143653	0.01264682302868286	0.005829071638677802	0.9114204163299068	None	0	0	0.21428571428571427	6	0.7948717948717948	31	0.37962962962962965	0.7692307692307693	34	30	6	1	0	0.08333333333333333	36	3	2.7333333333333334	41	0.08333333333333333	0.4	0.7321676187009438	0.918631212588628	0.6552430041029875	0.9650386745570321	0.6769868979387039	0.9317459961814134	0.8923811389292704	0.941871582637316	1.0	0.08823529411764706	0.0
6513	0.06533694427527142	0.002251700646619999	0.0014357696919410565	0.8809940225136745	None	0	0	0.30434782608695654	7	0.6875	22	0.40476190476190477	0.65625	26	21	7	1	0	0.10714285714285714	28	3	2.2666666666666666	34	0.07692307692307693	0.3333333333333333	0.7321676187009438	0.9145368267276037	0.6552430041029875	0.9666699504907253	0.6769868979387039	0.928665327283606	0.8923811389292704	0.9409236846637016	1.0	0.15384615384615385	0.0
3854	0.0490436097454619	0.00011973760404687131	0.00011550024165625435	0.9957225955237248	None	0.4	2	0.38461538461538464	5	0.6470588235294118	11	0.4222222222222222	0.6470588235294118	15	11	3	0	0	0.2	3	15	1.2666666666666666	19	0.0	0.125	0.7321676187009438	0.9570019316026477	0.2917585715340357	0.9696322622481874	0.6769868979387039	0.8609820233550236	0.8920256489948198	0.9424892285087486	0	0	0.0
3535	0.047213938168878575	0.009770614515139806	0.009654732646780288	0.9961692352699208	None	0	0	0.3333333333333333	5	0.6	12	0.34375	0.6	16	12	5	0	0	0.25	16	4	1.4666666666666666	22	0.0	0.10526315789473684	0.6370977753891803	0.9484210248846715	0.4735007878185116	0.9569124230552037	0.6369889273238252	0.9170496130953623	0.892124202993276	0.9429468599874419	0	0	0.0
2613	0.001068017707290194	0.00015960980901558733	-0.0001595988562654541	0.9972062333642489	None	0	0	0.75	3	0.3333333333333333	1	0.5555555555555556	0	1	0	3	1	0	1.0	3	3	0.3333333333333333	5	0.1111111111111111	1.0	0	0	0	0	0	0	0	0	0	0	0
3042	0.03337698690359031	0.0019244590276375922	-0.0019163287989218583	0.982430550155581	None	0	0	0.16666666666666666	1	1.0	7	1.0	1.0	8	7	0	0	0	0.1111111111111111	9	1	0.6	9	0.0	0	0.2796505811894164	0.8284965283171861	0.12521834560067702	0.8337400761364588	0.7606333147336481	0.8533958382487585	0.9364683784944446	0.83883994609236	0	0	0.0
5171	0.10890845804427388	0.017410497380660323	0.017034513970521668	0.8835134451584848	None	0	0	0.3333333333333333	6	0.6666666666666666	16	0.4126984126984127	0.6666666666666666	20	16	5	1	0	0.14285714285714285	21	3	1.7333333333333334	26	0.1	0.4	0.7321676187009438	0.9176953529699712	0.6552430041029875	0.9643222225528283	0.6769868979387039	0.9315591032827654	0.8923811389292704	0.9412033770234288	1.0	0.15	0.0
6254	0.10689441799550366	0.024702748215949543	0.022176512091329755	0.8859573390098078	None	0	0	0.3333333333333333	6	0.6666666666666666	16	0.4126984126984127	0.6666666666666666	20	16	5	1	0	0.14285714285714285	21	3	1.7333333333333334	26	0.1	0.4	0.7321676187009438	0.9176953529699712	0.6552430041029875	0.9643222225528283	0.6769868979387039	0.9315591032827654	0.8923811389292704	0.9412033770234288	1.0	0.15	0.0
7206	0.11425256548613004	0.029524322843475462	0.025091220026193625	0.9020747907222817	None	0	0	0.2727272727272727	6	0.7333333333333333	22	0.3950617283950617	0.7333333333333333	26	22	5	1	0	0.1111111111111111	27	3	2.1333333333333333	32	0.1	0.4	0.7321676187009438	0.9192122968552233	0.6552430041029875	0.9634047849657694	0.6769868979387039	0.9349617998505915	0.8923811389292704	0.9420926767568598	1.0	0.11538461538461539	0.0
4877	0.11221906009900989	0.03133187008572045	0.02104808878079179	0.8845680005787709	None	0	0	0.3333333333333333	6	0.6666666666666666	16	0.4126984126984127	0.6666666666666666	20	16	5	1	0	0.14285714285714285	21	3	1.7333333333333334	26	0.1	0.4	0.7321676187009438	0.9176953529699712	0.6552430041029875	0.9643222225528283	0.6769868979387039	0.9315591032827654	0.8923811389292704	0.9412033770234288	1.0	0.15	0.0
6723	0.11423117569467184	0.02751374499683754	0.027483181978188956	0.8940308237758932	None	0	0	0.23809523809523808	5	0.7586206896551724	22	0.5740740740740741	0.7241379310344828	25	21	5	2	0	0.07407407407407407	27	2	2.066666666666667	31	0.2	0	0.7321676187009438	0.9166767517376497	0.6552430041029875	0.9654786649282985	0.6769868979387039	0.9296654391875147	0.8923811389292704	0.9410447353859377	0.54	0.12	0.0
4287	0.14086847366211272	0.011299592289353207	0.009043509633724066	0.94170747308361	None	0	0	0.3333333333333333	6	0.6666666666666666	16	0.4126984126984127	0.6666666666666666	20	16	5	1	0	0.14285714285714285	21	3	1.7333333333333334	26	0.1	0.4	0.7321676187009438	0.9176953529699712	0.6552430041029875	0.9647185631705446	0.6769868979387039	0.9315591032827654	0.8923811389292704	0.9414166607242471	1.0	0.15	0.0
3412	0.04885334333998624	0.0020812258832305333	0.0016298347841972865	0.7269783506159266	None	0	0	0.1111111111111111	1	1.0	11	1.0	0.7272727272727273	9	8	3	2	0	0.07692307692307693	13	1	0.8666666666666667	13	0.2222222222222222	0	0.2796505811894164	0.9649370111885468	0.2917585715340357	0.9568640139743633	0.6288745441270465	0.8853319201200442	0.869308552301653	0.9437141659855668	0.5555555555555556	0	0.0
1114	None	None	None	None	None	0.3333333333333333	1	0.5	4	0.6666666666666666	6	0.4583333333333333	0.5555555555555556	7	5	3	0	0	0.375	3	8	0.7333333333333333	11	0.0	0.6666666666666666	0.7820966001453775	0.7475116077705305	0.9277697223441171	0.9713968222657334	0.7261304200514803	0.622230863591921	0.7645956663273259	0.8459535024943764	0	0	0.0
35	None	None	None	None	None	0	0	0.14285714285714285	1	1.0	8	1.0	1.0	9	8	0	1	0	0.1	10	1	0.6666666666666666	10	0.3333333333333333	0	0.45194520547087114	0.7795224625856862	0.5546071171375143	0.8524541568660057	0.5498588471316508	0.8245155581295309	0.8070673527050181	0.8207402204084574	1.0	0.2222222222222222	0.0
3941	0.08448772204840091	0.03729914167504197	-0.026864487477230314	0.5173410412191597	None	0	0	0.13043478260869565	3	0.9375	30	0.3541666666666667	0.9375	31	30	2	1	0	0.09375	32	3	2.2666666666666666	34	0.14285714285714285	1.0	0.7321676187009438	0.9210630148048867	0.6552430041029875	0.963857150793984	0.6769868979387039	0.9334681095606551	0.8923811389292704	0.942342908916039	1.0	0.03225806451612903	0.0
1570	None	None	None	None	None	0	0	0.75	3	0.5	2	0.5	0.25	3	1	2	2	0	0.75	4	3	0.4	6	0.3333333333333333	1.0	0.1	0.9754420083957127	0.2189026748688474	0.5964030167701985	0.8820742609317687	0.7694934321050982	0.9578632070928917	0.853118053670117	0.6666666666666666	0.3333333333333333	0.0
3174	0.02835343308115677	0.001528924875122974	0.001093446049536771	0.983691507266409	None	0	0	0.375	3	0.6	6	0.34285714285714286	0.5	7	5	4	0	0	0.7142857142857143	5	7	0.8	12	0.0	0	0.38456224143067474	0.882262652236245	0.1	0.9191421872365414	0.5189566014660911	0.9290604889765465	0.9298277488655088	0.9120593421207184	0	0	0.0
1899	None	None	None	None	None	0	0	0.5	2	0.3333333333333333	1	0.8333333333333334	0	0	0	4	5	0	0.6666666666666666	2	3	0.3333333333333333	5	0.4166666666666667	0	0	0	0	0	0	0	0	0	0	0	0
5258	0.07708221766628676	0.01165200097177556	-0.003012417368209585	0.8852228848414434	None	0	0	0.42857142857142855	6	0.5555555555555556	10	0.4444444444444444	0.5555555555555556	14	10	5	1	0	0.2	15	3	1.3333333333333333	20	0.1	0.4	0.7321676187009438	0.8894431524295434	0.21391945893406666	0.9631375955494446	0.6769868979387039	0.9144376482577272	0.8923811389292704	0.9290625735563023	1.0	0.21428571428571427	0.0
2961	0.005408468702779126	0.0035025880645849117	0.0035020407253637076	0.9743096507094587	None	0	0	0.25	1	1.0	4	1.0	1.0	5	4	0	1	0	0.16666666666666666	1	6	0.4	6	0.3333333333333333	0	0.8157846484565369	0.5802703916843424	0.7168398731546999	0.6376787390596246	0.9417568294875363	0.8521190757256796	0.7151290632818595	0.7068571510050101	1.0	0	0.0
3750	0.029010935206336127	0.004000312240867143	-0.00396645842524887	0.8833903002056364	None	0	0	0.14285714285714285	1	1.0	8	1.0	0.875	8	7	1	1	0	0.1	10	1	0.6666666666666666	10	0.2	0	0.5324862367138297	0.9707636655141785	0.2917585715340357	0.9433728356621728	0.6288745441270465	0.8812393822100618	0.869308552301653	0.9412151545975433	1.0	0	0.0
2411	None	None	None	None	None	1.0	1	1.0	4	0.0	0	0.5555555555555556	0	1	0	3	2	0	1.0	3	3	0.3333333333333333	5	0.2222222222222222	1.0	0	0	0	0	0	0	0	0	0	0	0
3512	0.040061503370551844	0.0030943165700479057	0.002989386139586979	0.6835624649712244	None	0	0	0.3333333333333333	3	0.6363636363636364	7	0.5909090909090909	0.5454545454545454	9	6	3	2	0	0.18181818181818182	11	2	0.8666666666666667	13	0.2857142857142857	0	0.2796505811894164	0.9500336738196965	0.2917585715340357	0.8980662162658593	0.6288745441270465	0.9460387941738232	0.8923811389292704	0.9347281918906025	0.5555555555555556	0	0.0
5567	0.13160767474319016	0.025276862862828594	0.006968104128268694	0.7099275462128776	None	0	0	0.16666666666666666	3	0.9166666666666666	22	0.3611111111111111	0.7916666666666666	20	19	5	1	0	0.125	24	3	1.7333333333333334	26	0.07692307692307693	1.0	0.7321676187009438	0.9176953529699712	0.6552430041029875	0.9643222225528283	0.6769868979387039	0.9315591032827654	0.8923811389292704	0.9412033770234288	1.0	0.15	0.0
3973	0.11353393003902536	0.023914088012854287	0.01818955958921833	0.88507250252884	None	0	0	0.3333333333333333	6	0.6666666666666666	16	0.4126984126984127	0.6666666666666666	20	16	5	1	0	0.14285714285714285	21	3	1.7333333333333334	26	0.1	0.4	0.7321676187009438	0.9176953529699712	0.6552430041029875	0.9643222225528283	0.6769868979387039	0.9315591032827654	0.8923811389292704	0.9412033770234288	1.0	0.15	0.0
1017	None	None	None	None	None	0	0	0.25	1	1.0	3	1.0	0.3333333333333333	1	1	3	4	0	0.2	5	1	0.3333333333333333	5	0.4	0	0.9126805708174753	0.5	0.34122277604250684	0.5	0.5624084367465361	0.5	0.9131504564440267	0.5	1.0	1.0	0.0
2356	None	None	None	None	None	0	0	0.75	3	0.3333333333333333	1	0.5555555555555556	0	1	0	3	1	0	1.0	3	3	0.3333333333333333	5	0.1111111111111111	1.0	0	0	0	0	0	0	0	0	0	0	0
6071	0.08344321086155998	0.010627013661062484	0.00802795759464414	0.979674887208319	None	0.1111111111111111	1	0.4	8	0.5925925925925926	16	0.29	0.5925925925925926	21	16	7	1	0	0.25	5	20	1.9333333333333333	29	0.07692307692307693	0.16666666666666666	0.7321676187009438	0.9146622579151218	0.6552430041029875	0.9657258371889469	0.6769868979387039	0.9300321127902436	0.8923811389292704	0.9408033763404514	1.0	0.19047619047619047	0.0
3935	0.043373973530282287	0.01194356380115736	0.011819016872796054	0.7497371660183708	None	0	0	0.2857142857142857	2	0.75	6	0.5555555555555556	0.75	8	6	1	1	0	0.2222222222222222	9	2	0.6666666666666666	10	0.25	0	0.32738717456098276	0.9712985127716203	0.4377760937060355	0.9330559070862737	0.6288745441270465	0.9221675196620541	0.869308552301653	0.9466549472120054	1.0	0	0.0
2651	0.0021534076668583346	0.0003473243557879566	-0.00022394499705905206	0.9974038352212207	None	1.0	1	0.8	4	0.4	2	0.4666666666666667	0.4	6	2	0	0	0	0.6	5	3	0.4666666666666667	7	0.0	1.0	0.21128754241305253	0.9638859379779434	0.5867448505655116	0.9095998127962834	0.6977299025298936	0.9587850305034007	0.9439465128690862	0.9485002354804198	0	0	0.0
5823	0.11224489775582651	0.028053322416755202	0.01918692300511811	0.8822309516393791	None	0	0	0.3333333333333333	6	0.6666666666666666	16	0.4126984126984127	0.6666666666666666	20	16	5	1	0	0.14285714285714285	21	3	1.7333333333333334	26	0.1	0.4	0.7321676187009438	0.9176953529699712	0.6552430041029875	0.9643222225528283	0.6769868979387039	0.9315591032827654	0.8923811389292704	0.9412033770234288	1.0	0.15	0.0
3326	0.027997004796901422	0.004238911657708443	-0.0013548409339597537	0.8681409949353299	None	0	0	0.14285714285714285	1	1.0	8	1.0	0.875	8	7	1	1	0	0.1	10	1	0.6666666666666666	10	0.2	0	0.7726581266472519	0.9337354968640879	0.7012326193641029	0.9531954400293468	0.6820922967041656	0.796050860486371	0.7962085160629963	0.9121673524893738	1.0	0.125	0.0
2649	0.004073056234482044	0.0003098629792589901	-0.0003043216891966214	0.9720524069240181	None	0	0	0.4	2	0.6	3	0.4666666666666667	0.4	2	2	4	2	0	0.6	3	5	0.4666666666666667	7	0.16666666666666666	0	0.7892243478005007	0.8916547889827059	0.876841901561227	0.7669285429709342	0.49963383988062926	0.5050722574866958	0.8920296321345069	0.7514508011983575	0.75	0	0.20836291753041358
360	None	None	None	None	None	0	0	0.5	2	0.6666666666666666	2	0.8333333333333334	0.3333333333333333	3	1	1	0	0	0.6666666666666666	3	2	0.3333333333333333	5	0.0	0	0.16224513685563846	0.637167480953123	0.3492935072866559	0.5700691280873944	0.40984968168231617	0.9162314540878668	0.756400169710434	0.7463321998420733	0	0	0.0
7128	0.09695391615988386	0.006005405588978672	0.005037526676391373	0.8919251000894357	None	0	0	0.3181818181818182	7	0.6774193548387096	21	0.4074074074074074	0.6774193548387096	26	21	6	1	0	0.1111111111111111	27	3	2.2	33	0.09090909090909091	0.3333333333333333	0.7321676187009438	0.9192122968552233	0.6552430041029875	0.9634047849657694	0.6769868979387039	0.9332471095269029	0.8923811389292704	0.9415839946937342	1.0	0.11538461538461539	0.0
3984	0.0679867224641616	0.006631162235695447	0.006017067228896048	0.9693163060725859	None	0	0	0.3157894736842105	6	0.6923076923076923	18	0.4057971014492754	0.6923076923076923	22	18	5	1	0	0.13043478260869565	23	3	1.8666666666666667	28	0.1	0.4	0.7321676187009438	0.9435264212575367	0.6552430041029875	0.9685564190931216	0.6769868979387039	0.9290443968216203	0.8923811389292704	0.9497181860536679	1.0	0.13636363636363635	0.0
1958	None	None	None	None	None	0	0	0.2	2	0.9166666666666666	11	0.5833333333333334	0.6666666666666666	10	8	3	2	0	0.375	8	3	0.9333333333333333	14	0.25	0.6666666666666666	0.8540757380149564	0.9458771367681268	0.6719094927254757	0.9176511024966075	0.6192650137192295	0.942409357923912	0.8476410996427044	0.93637021638727	0.55	0.1	0.0
7329	0.1139971374514547	0.033763448224487964	0.03267746337087378	0.8958849416415066	None	0	0	0.2727272727272727	6	0.7333333333333333	22	0.3950617283950617	0.7333333333333333	26	22	5	1	0	0.1111111111111111	27	3	2.1333333333333333	32	0.1	0.4	0.7321676187009438	0.9192122968552233	0.6552430041029875	0.9634047849657694	0.6769868979387039	0.9332471095269029	0.8923811389292704	0.9415839946937342	1.0	0.11538461538461539	0.0
5124	0.10996872546876055	0.02348659318276108	0.017158142408247902	0.8846056016431504	None	0	0	0.3333333333333333	6	0.6666666666666666	16	0.4126984126984127	0.6666666666666666	20	16	5	1	0	0.14285714285714285	21	3	1.7333333333333334	26	0.1	0.4	0.7321676187009438	0.9176953529699712	0.6552430041029875	0.9643222225528283	0.6769868979387039	0.9315591032827654	0.8923811389292704	0.9412033770234288	1.0	0.15	0.0
4579	0.1084145569780095	0.023291573656754803	0.020992201954267313	0.8811793833638301	None	0	0	0.3333333333333333	6	0.6666666666666666	16	0.4126984126984127	0.6666666666666666	20	16	5	1	0	0.14285714285714285	21	3	1.7333333333333334	26	0.1	0.4	0.7321676187009438	0.9176953529699712	0.6552430041029875	0.9643222225528283	0.6769868979387039	0.9315591032827654	0.8923811389292704	0.9412033770234288	1.0	0.15	0.0
966	None	None	None	None	None	1.0	1	1.0	4	0.25	1	0.5	0	2	0	3	2	0	0.75	3	4	0.4	6	0.25	1.0	0	0	0	0	0	0	0	0	0	0	0
4206	0.10651757338156657	0.01951425307425068	0.015552571532376408	0.7625448227793638	None	0	0	0.125	2	0.9090909090909091	20	0.5217391304347826	0.9090909090909091	22	20	1	1	0	0.08695652173913043	23	2	1.6	24	0.25	0	0.7321676187009438	0.9181080269777123	0.6552430041029875	0.9654156046300973	0.6769868979387039	0.9298134388783761	0.8923811389292704	0.9413999448512496	1.0	0.13636363636363635	0.0
4263	0.1368589332775438	0.02343892370271291	0.005904686085178135	0.7091948515190358	None	0	0	0.16666666666666666	3	0.9166666666666666	22	0.3611111111111111	0.7916666666666666	20	19	5	1	0	0.125	24	3	1.7333333333333334	26	0.07692307692307693	1.0	0.7321676187009438	0.9176953529699712	0.6552430041029875	0.9643222225528283	0.6769868979387039	0.9315591032827654	0.8923811389292704	0.9412033770234288	1.0	0.15	0.0
6072	0.06574193140043257	0.004478448996038633	0.0016530085707058301	0.9788349067378975	None	0	0	0.42857142857142855	6	0.5555555555555556	10	0.4444444444444444	0.5555555555555556	14	10	5	1	0	0.2	15	3	1.3333333333333333	20	0.1	0.4	0.5420279320774168	0.9455560967149589	0.6552430041029875	0.9248583534132195	0.5207596090001025	0.9406549280464354	0.8155477586594077	0.937576609670929	1.0	0.14285714285714285	0.0
6679	0.12017954015381437	0.03167187816620363	0.03083300413026501	0.8895515334046288	None	0	0	0.2727272727272727	6	0.7333333333333333	22	0.3950617283950617	0.7	25	21	6	1	0	0.1111111111111111	27	3	2.1333333333333333	32	0.08333333333333333	0.4	0.7321676187009438	0.9166767517376497	0.6552430041029875	0.9654786649282985	0.6769868979387039	0.9331083993630508	0.8923811389292704	0.9420334089609378	1.0	0.12	0.0
2832	0.005829751230173565	0.00047800403867003297	0.0004731007758070918	0.9968138048103614	None	0.5	1	0.6666666666666666	4	0.5	3	0.4444444444444444	0.5	6	3	1	0	0	0.5	6	3	0.5333333333333333	8	0.0	1.0	0.33634474872423964	0.9477072111219557	0.879043529959618	0.8242431517079122	0.6713249367502906	0.9314349190002752	0.9316916751308214	0.9129738068249569	0	0	0.0
5703	0.11077406171739594	0.022355059918627358	0.02118026723081612	0.882140198812353	None	0	0	0.3333333333333333	6	0.6666666666666666	16	0.4126984126984127	0.6666666666666666	20	16	5	1	0	0.14285714285714285	21	3	1.7333333333333334	26	0.1	0.4	0.7321676187009438	0.9176953529699712	0.6552430041029875	0.9643222225528283	0.6769868979387039	0.9315591032827654	0.8923811389292704	0.9412033770234288	1.0	0.15	0.0
77	None	None	None	None	None	1.0	1	1.0	5	0.0	0	0.5833333333333334	0	3	0	3	1	0	0.75	4	3	0.4666666666666667	7	0.14285714285714285	0.6666666666666666	0	0	0	0	0	0	0	0	0	0	0
7499	0.11739788726542795	0.013472621188758888	0.013472074286434047	0.8882498898910522	None	0	0	0.2727272727272727	6	0.7333333333333333	22	0.3950617283950617	0.7333333333333333	26	22	5	1	0	0.1111111111111111	27	3	2.1333333333333333	32	0.1	0.4	0.7321676187009438	0.9192122968552233	0.6552430041029875	0.9634047849657694	0.6769868979387039	0.9358787200831314	0.8923811389292704	0.9423680805464765	1.0	0.11538461538461539	0.0
6218	0.1732334854479324	0.007421457023136962	0.0001932937351727257	0.8966206031697649	None	0	0	0.2727272727272727	6	0.7333333333333333	22	0.3950617283950617	0.7	25	21	6	1	0	0.1111111111111111	27	3	2.1333333333333333	32	0.08333333333333333	0.4	0.7321676187009438	0.9166767517376497	0.6552430041029875	0.9686538223390604	0.6769868979387039	0.9331083993630508	0.8923811389292704	0.9438229390018961	1.0	0.16	0.0
3751	0.06344195799847287	0.008463335168792309	-0.006230429942701469	0.9969702621423068	None	0	0	0.06666666666666667	1	1.0	20	1.0	0.85	18	17	3	1	0	0.045454545454545456	1	22	1.4666666666666666	22	0.1111111111111111	0	0.7321676187009438	0.9237434961715831	0.6552430041029875	0.9623427680777421	0.6769868979387039	0.9393746416330824	0.8923811389292704	0.9440238737426009	1.0	0.1111111111111111	0.0
4331	0.0458813530977256	0.008873870959977787	0.0021036645780894278	0.7233582022980799	None	0	0	0.125	1	1.0	9	1.0	0.8888888888888888	9	8	1	2	0	0.09090909090909091	11	1	0.7333333333333333	11	0.4	0	0.2796505811894164	0.9694049804218589	0.2917585715340357	0.9495487486990836	0.6288745441270465	0.8853319201200442	0.869308552301653	0.9432984848020407	0.5555555555555556	0	0.0
1	None	None	None	None	None	0	0	0.16666666666666666	1	1.0	7	1.0	1.0	8	7	0	1	0	0.1111111111111111	9	1	0.6	9	0.3333333333333333	0	0.3331649119754666	0.9431474399101037	0.5743412966621823	0.9264065827702116	0.4307056350898205	0.8856378158799916	0.8869720826555275	0.9214938308132726	1.0	0	0.0
172	None	None	None	None	None	0	0	0	0	0	0	1.0	0	0	0	0	2	0	1.0	1	1	0.06666666666666667	1	0.5	0	0	0	0	0	0	0	0	0	0	0	0
1136	None	None	None	None	None	0	0	0.5	2	0.6666666666666666	2	0.8333333333333334	0.3333333333333333	2	1	2	5	0	0.6666666666666666	3	2	0.3333333333333333	5	0.7142857142857143	0	0.3892814781797376	0.5353352734172354	0.6759177159230274	0.5515034532208629	0.3243479208697811	0.6896851868786471	0.8244547305920817	0.5944335134117524	0.5	0.5	0.22764850356719982
5000	0.10927608374101024	0.01704480127571699	0.015743371877323303	0.8826765361140996	None	0	0	0.3333333333333333	6	0.6666666666666666	16	0.4126984126984127	0.6666666666666666	20	16	5	1	0	0.14285714285714285	21	3	1.7333333333333334	26	0.1	0.4	0.7321676187009438	0.9176953529699712	0.6552430041029875	0.9643222225528283	0.6769868979387039	0.9315591032827654	0.8923811389292704	0.9412033770234288	1.0	0.15	0.0
4367	0.11098855859173937	0.009544005576957398	0.007352542960682337	0.9001035951272762	None	0.3333333333333333	3	0.45	9	0.5925925925925926	16	0.4603174603174603	0.5925925925925926	23	16	5	1	0	0.14285714285714285	21	3	1.9333333333333333	29	0.14285714285714285	1.0	0.9330382721333125	0.8900130566388705	0.9415370622202076	0.9710761360805824	0.6769868979387039	0.9258891248341067	0.9252320096871979	0.9376103377845587	1.0	0.13043478260869565	0.0
7146	0.1071986083689754	0.03332875157314684	0.020080201432257173	0.8941806234606832	None	0	0	0.2727272727272727	6	0.7333333333333333	22	0.3950617283950617	0.7333333333333333	26	22	5	1	0	0.1111111111111111	27	3	2.1333333333333333	32	0.1	0.4	0.7321676187009438	0.9192122968552233	0.6552430041029875	0.9634047849657694	0.6769868979387039	0.933852358016343	0.8923811389292704	0.9417626222111548	1.0	0.11538461538461539	0.0
3291	0.050854259088167854	0.007301154306402299	0.0021498592710064617	0.7105898402319112	None	0	0	0.14285714285714285	1	1.0	8	1.0	0.875	8	7	1	0	0	0.1	10	1	0.6666666666666666	10	0.0	0	0.2796505811894164	0.9621008393824789	0.2917585715340357	0.9490205444141795	0.6764965014419785	0.7617371325536049	0.8795397181784061	0.9198375346104288	0	0	0.0
2099	None	None	None	None	None	0.6666666666666666	2	0.75	6	0.2	2	0.75	0	3	0	8	1	0	1.0	4	4	0.8	12	0.058823529411764705	0.6666666666666666	0	0	0	0	0	0	0	0	0	0	0
4894	0.11030867720669954	0.021649458120233275	0.011580279584819254	0.8904387402020225	None	0	0	0.2777777777777778	5	0.75	18	0.3939393939393939	0.7083333333333334	20	17	5	1	0	0.13636363636363635	22	3	1.7333333333333334	26	0.09090909090909091	0.5	0.7321676187009438	0.9176953529699712	0.6552430041029875	0.9643222225528283	0.6769868979387039	0.9315591032827654	0.8923811389292704	0.9412033770234288	1.0	0.15	0.0
2323	None	None	None	None	None	0	0	0.25	1	1.0	4	0.75	0.5	3	2	2	4	0	0.5	2	4	0.4	6	0.5714285714285714	0.5	0.18402561586697933	0.9688417772306773	0.12228268828031016	0.7057649343346702	0.6288745441270465	0.7958299565073993	0.9610548757631683	0.868845150945126	0.3333333333333333	0.3333333333333333	0.0
1195	None	None	None	None	None	0	0	0.5714285714285714	4	0.375	3	0.4166666666666667	0.25	4	2	5	4	0	0.6666666666666666	6	4	0.6666666666666666	10	0.3333333333333333	0	0.7739822394663468	0.8414710992876916	0.5535509549368104	0.9740067011295339	0.8820742609317687	0.6829909577790187	0.8953246546863758	0.8828929167487318	0.375	0.25	0.0
3568	0.05343719184859775	0.0017645481324921795	0.0017613300699755494	0.9408716076510377	None	0	0	0.45454545454545453	5	0.5714285714285714	8	0.4444444444444444	0.5714285714285714	11	8	4	1	0	0.25	12	3	1.0666666666666667	16	0.1111111111111111	0.5	0.7321676187009438	0.8994646621778316	0.6552430041029875	0.9717610964294892	0.6769868979387039	0.9005029127350035	0.8923811389292704	0.9336510590384393	1.0	0.09090909090909091	0.0
2499	None	None	None	None	None	0.3333333333333333	1	0.5	4	0.7	7	0.4	0.7	10	7	1	0	0	0.3	3	10	0.8	12	0.0	1.0	0.23655733527726067	0.9637636564482415	0.2917585715340357	0.9163987262209115	0.6740449169150622	0.7904390418147822	0.8799471114952219	0.9116741698113631	0	0	0.0
2470	None	None	None	None	None	0	0	1.0	1	0	0	1.0	0	0	0	1	1	0	0.5	1	2	0.13333333333333333	2	0.16666666666666666	0	0	0	0	0	0	0	0	0	0	0	0
4588	0.12183694399952323	0.019486055685602334	0.014447717404662844	0.5221971699733048	None	0	0	0.3333333333333333	6	0.68	17	0.4090909090909091	0.64	20	16	6	1	0	0.13636363636363635	22	3	1.8	27	0.08333333333333333	0.4	0.7321676187009438	0.9176953529699712	0.6552430041029875	0.9643222225528283	0.6769868979387039	0.9315591032827654	0.8923811389292704	0.9412033770234288	1.0	0.15	0.0
3856	0.07889937602611687	0.016438391861230226	0.013407224772079755	0.7179963334011279	None	0	0	0.2857142857142857	4	0.7777777777777778	14	0.39215686274509803	0.7777777777777778	16	14	3	1	0	0.17647058823529413	17	3	1.3333333333333333	20	0.125	0.6666666666666666	0.7321676187009438	0.8917120029061975	0.22513487749822647	0.9333743934848706	0.4436767619006202	0.926580236430079	0.9101506730718466	0.91892212483737	1.0	0.1875	0.0
3635	0.04734390565102843	0.011508389947762928	0.011460265111504806	0.6085913665516514	None	0	0	0.125	1	1.0	9	1.0	0.8888888888888888	9	8	1	1	0	0.09090909090909091	11	1	0.7333333333333333	11	0.2	0	0.2796505811894164	0.9694049804218589	0.2917585715340357	0.9495487486990836	0.6288745441270465	0.8853319201200442	0.869308552301653	0.9432984848020407	1.0	0	0.0
3905	0.0030501192876143555	0.0008619018961210977	0.0008618984006246002	0.9812861772050571	None	0	0	0.25	1	1.0	3	1.0	1.0	4	3	0	1	0	0.2	1	5	0.3333333333333333	5	0.3333333333333333	0	0.8818970855852758	0.6251347552220559	0.688575981347964	0.7283935411241284	0.5615431294997552	0.7647647791655344	0.7887053793463411	0.7093625412716662	1.0	0	0.0
59	None	None	None	None	None	0	0	0.5	2	0.6666666666666666	2	1.0	0.6666666666666666	2	2	2	0	0	0.2	5	1	0.3333333333333333	5	0.0	1.0	0.7030473104503903	0.8130175234182215	0.8723450967471994	0.7545751244530787	0.5436732586924317	0.5566578769205223	0.8383065204049397	0.7191340474621444	0	0	0.0
1841	None	None	None	None	None	0	0	0.3333333333333333	1	1.0	2	1.0	1.0	3	2	0	1	0	0.25	4	1	0.26666666666666666	4	0.3333333333333333	0	0.7726581266472519	0.8801852083765898	0.7644991978503313	0.8844485120174114	0.6820922967041656	0.9086949791821035	0.744319527121166	0.8917824825504427	1.0	0.6666666666666666	0.0
2399	None	None	None	None	None	0.2	1	0.5833333333333334	7	0.4375	7	0.72	0.1875	10	3	7	1	0	1.0	5	5	1.2	18	0.09090909090909091	0.5714285714285714	0.2567563375597507	0.9585754412410674	0.6649042009859961	0.8131745857154284	0.2377556330266787	0.8969731678691454	0.9148634877265793	0.9054063958748368	1.0	0.1	0.0
5847	0.11233570922778092	0.0298746203428963	0.026033814216635965	0.8975362165544812	None	0	0	0.3181818181818182	7	0.6774193548387096	21	0.4074074074074074	0.6774193548387096	26	21	6	1	0	0.1111111111111111	27	3	2.2	33	0.09090909090909091	0.3333333333333333	0.7321676187009438	0.9192122968552233	0.6552430041029875	0.9634047849657694	0.6769868979387039	0.9323671611343448	0.8923811389292704	0.941326056734558	1.0	0.23076923076923078	0.0
3306	0.009949732845252844	0.0006063259602583161	0.0005944033455002357	0.9553051776069076	None	0	0	0.6666666666666666	4	0.42857142857142855	3	0.5	0.42857142857142855	5	3	3	1	0	0.5	6	3	0.6	9	0.125	0.6666666666666666	0.5420279320774168	0.8531788886743044	0.43855543618240234	0.8916391400781748	0.6345415737264545	0.8283620363957238	0.6984547222199352	0.8598209849731291	1.0	0.4	0.0
5517	0.08804493426955368	0.0007819266831678152	-0.0005824255361134352	0.8929940816555235	None	0	0	0.375	6	0.6190476190476191	13	0.42592592592592593	0.6190476190476191	17	13	5	1	0	0.16666666666666666	18	3	1.5333333333333334	23	0.1	0.4	0.7321676187009438	0.9024821920037218	0.6552430041029875	0.9551440215944206	0.6769868979387039	0.9347697779498476	0.8923811389292704	0.9339266366802975	1.0	0.17647058823529413	0.0
3936	0.10861440651762537	0.030945988828753143	0.020056980863303195	0.8857691212574414	None	0	0	0.3333333333333333	6	0.6666666666666666	16	0.4126984126984127	0.6666666666666666	20	16	5	1	0	0.14285714285714285	21	3	1.7333333333333334	26	0.1	0.4	0.7321676187009438	0.9176953529699712	0.6552430041029875	0.9643222225528283	0.6769868979387039	0.9315591032827654	0.8923811389292704	0.9412033770234288	1.0	0.15	0.0
1641	None	None	None	None	None	1.0	1	1.0	4	0.0	0	0.5	0	2	0	3	4	0	0.75	3	4	0.4	6	0.5	1.0	0	0	0	0	0	0	0	0	0	0	0
2954	0.001479165658265815	2.658927995435626e-05	-2.6476141755646814e-05	0.9811106508552097	None	0	0	0.6	3	0.6	3	0.5833333333333334	0.4	3	2	3	1	0	0.75	4	3	0.4666666666666667	7	0.1111111111111111	0.6666666666666666	0.910214324028438	0.9386551569605333	0.32655929399548256	0.9576993300866542	0.8625507497307374	0.7333602702834378	0.9421746886806068	0.907750181180739	1.0	0.6666666666666666	0.0
5746	0.11121169582184191	0.02804370184065161	0.019435548501780187	0.8820875903195993	None	0	0	0.3333333333333333	6	0.6666666666666666	16	0.4126984126984127	0.6666666666666666	20	16	5	1	0	0.14285714285714285	21	3	1.7333333333333334	26	0.1	0.4	0.7321676187009438	0.9176953529699712	0.6552430041029875	0.9643222225528283	0.6769868979387039	0.9315591032827654	0.8923811389292704	0.9412033770234288	1.0	0.15	0.0
3627	0.04163259632531908	0.0018246816542724057	0.0017352335046482126	0.6657605163728532	None	0	0	0.125	1	1.0	10	1.0	0.9	10	9	1	0	0	0.08333333333333333	12	1	0.8	12	0.0	0	0.48568470305802824	0.9526168532053566	0.2917585715340357	0.9405733537019833	0.6524403245361496	0.8808133735360851	0.876388805711931	0.9300603078856201	0	0	0.0
[truncated: 6,408 more rows]
