# Supplementary material for: Constrained by Design: Influence of Genetic Encodings on Evolved Traits of Robots
Source: Front Robot AI. 2021 Jun 15;8:672379. doi: 10.3389/frobt.2021.672379 (PMC8239187; doi:10.3389/frobt.2021.672379)
Supplement: Supplementary file 3 [file DataSheet2.ZIP › plasticoding_plane_5_snapshots_ids.tsv]

generation	robot_id	fitness	novelty	novelty_pop	cons_fitness
145	7250	0.0402457987069933	None	0.0	0.0402457987069933
145	7317	0.03999533907314273	None	0.0	0.03999533907314273
145	7266	0.04672019384083106	None	0.0	0.04672019384083106
145	6902	0.037659015605996896	None	0.0	0.037659015605996896
145	7124	0.042663839981514275	None	0.0	0.042663839981514275
145	7193	0.04620527062890766	None	0.0	0.04620527062890766
145	7347	0.03660351756340556	None	0.0	0.03660351756340556
145	7311	0.04023636106434659	None	0.0	0.04023636106434659
145	7269	0.05149070811390586	None	0.0	0.05149070811390586
145	7169	0.03844609025582317	None	0.0	0.03844609025582317
145	7319	0.037965708695183176	None	0.0	0.037965708695183176
145	7251	0.04163820748394749	None	0.0	0.04163820748394749
145	6217	0.03910294601688244	None	0.0	0.03910294601688244
145	7217	0.04147714647357638	None	0.0	0.04147714647357638
145	7257	0.030577892724781067	None	0.0	0.030577892724781067
145	7312	0.03529263124489123	None	0.0	0.03529263124489123
145	7023	0.04192906948928495	None	0.0	0.04192906948928495
145	7286	0.0438698436104137	None	0.0	0.0438698436104137
145	7157	0.040504130299637175	None	0.0	0.040504130299637175
145	7045	0.048295035863293465	None	0.0	0.048295035863293465
145	7177	0.02328675256640403	None	0.0	0.02328675256640403
145	7326	0.015529398584598566	None	0.28902062810902407	0.015529398584598566
145	6610	0.042186449583740855	None	0.0	0.042186449583740855
145	6660	0.042382722178958034	None	0.0	0.042382722178958034
145	7104	0.041110482583567025	None	0.0	0.041110482583567025
145	7316	0.04225652905169757	None	0.0	0.04225652905169757
145	7222	0.04449408381930238	None	0.0	0.04449408381930238
145	7254	0.04830873817451392	None	0.0	0.04830873817451392
145	7030	0.04058599391212841	None	0.0	0.04058599391212841
145	7274	0.04049669633396599	None	0.0	0.04049669633396599
145	7297	0.043577121961079365	None	0.0	0.043577121961079365
145	7219	0.04834382744531595	None	0.0	0.04834382744531595
145	7197	0.03501036938283848	None	0.0	0.03501036938283848
145	7323	0.04085274809982187	None	0.0	0.04085274809982187
145	7211	0.04508703618306654	None	0.0	0.04508703618306654
145	7115	0.04008442795321826	None	0.0	0.04008442795321826
145	6979	0.04172952839749473	None	0.0	0.04172952839749473
145	7283	0.051327996580766706	None	0.0	0.051327996580766706
145	6917	0.04746635951303824	None	0.0	0.04746635951303824
145	7273	0.03899191617862648	None	0.0	0.03899191617862648
145	7309	0.0028760222970339883	None	0.425701012739772	0.0028760222970339883
145	6706	0.050190281691286115	None	0.0	0.050190281691286115
145	7060	0.04361248022510181	None	0.0	0.04361248022510181
145	6949	0.04436112532227749	None	0.0	0.04436112532227749
145	7310	0.03623178155814374	None	0.0	0.03623178155814374
145	7278	0.03921637454152162	None	0.0	0.03921637454152162
145	7133	0.041628552356996494	None	0.0	0.041628552356996494
145	7325	0.03296814873705225	None	0.0	0.03296814873705225
145	7335	0.035717869934221505	None	0.0	0.035717869934221505
145	7288	0.0334355701202157	None	0.0	0.0334355701202157
145	7052	0.04142605137274296	None	0.0	0.04142605137274296
145	6517	0.03649731316413045	None	0.0	0.03649731316413045
145	6787	0.04109342506758147	None	0.0	0.04109342506758147
145	7212	0.050203218766348805	None	0.0	0.050203218766348805
145	7350	0.04627803341508438	None	0.0	0.04627803341508438
145	7024	0.02880978077507908	None	0.09651063434951708	0.02880978077507908
145	7289	0.038440207655840476	None	0.0	0.038440207655840476
145	7246	0.04527449458722628	None	0.0	0.04527449458722628
145	7228	0.027399601815268206	None	0.0	0.027399601815268206
145	7344	0.03265925274087855	None	0.0	0.03265925274087855
145	6930	0.03966123254296055	None	0.0	0.03966123254296055
145	7125	0.046440205915036704	None	0.0	0.046440205915036704
145	7252	0.04875249300471132	None	0.0	0.04875249300471132
145	7322	0.04568168685708105	None	0.0	0.04568168685708105
145	7077	0.03194994687962197	None	0.0	0.03194994687962197
145	7206	0.025091220026193625	None	0.0	0.025091220026193625
145	7245	0.02406104205873748	None	0.0	0.02406104205873748
145	7255	0.036836144182437525	None	0.0	0.036836144182437525
145	7328	0.0366501487994079	None	0.0	0.0366501487994079
145	7065	0.04420464644457912	None	0.0	0.04420464644457912
145	7138	0.04527449458722628	None	0.0	0.04527449458722628
145	7333	0.01098255265654484	None	0.0	0.01098255265654484
145	7080	0.04427392608401678	None	0.0	0.04427392608401678
145	7258	0.04833560411984885	None	0.0	0.04833560411984885
145	7331	0.03669247141005622	None	0.0	0.03669247141005622
145	6919	0.047054173197670864	None	0.0	0.047054173197670864
145	7201	0.038610533602762113	None	0.0	0.038610533602762113
145	7118	0.034404279037906854	None	0.0	0.034404279037906854
145	7318	0.03844609025582317	None	0.0	0.03844609025582317
145	7006	0.04937337333980321	None	0.0	0.04937337333980321
145	6593	0.040913608286761806	None	0.0	0.040913608286761806
145	7059	0.04769977196471787	None	0.0	0.04769977196471787
145	7170	0.05153673285960095	None	0.0	0.05153673285960095
145	6628	0.05114240377680595	None	0.0	0.05114240377680595
145	7337	0.048959178884312976	None	0.0	0.048959178884312976
145	7224	0.0194656914684496	None	0.0	0.0194656914684496
145	7314	0.02948386104886143	None	0.0	0.02948386104886143
145	7098	0.041246162336300976	None	0.0	0.041246162336300976
145	6940	0.04074226191436258	None	0.0	0.04074226191436258
145	6972	0.019494608597708494	None	0.11875	0.019494608597708494
145	6681	0.0432852679960772	None	0.0	0.0432852679960772
145	7301	0.043756253272686264	None	0.0	0.043756253272686264
145	7330	0.03935998588541402	None	0.0	0.03935998588541402
145	7051	0.048006844278690536	None	0.0	0.048006844278690536
145	6541	0.0442848552727204	None	0.0	0.0442848552727204
145	6914	0.037003826776220036	None	0.0	0.037003826776220036
145	7230	0.04444060670091465	None	0.0	0.04444060670091465
145	7287	0.040873671040934666	None	0.0	0.040873671040934666
145	7341	0.04064786862373369	None	0.0	0.04064786862373369
145	7179	0.04387862097809539	None	0.0	0.04387862097809539
143	7119	0.04095895709491725	None	0.0	0.04095895709491725
143	7250	0.0402457987069933	None	0.0	0.0402457987069933
143	6900	0.03773525182485735	None	0.0	0.03773525182485735
143	7240	0.03986830779482258	None	0.0	0.03986830779482258
143	6902	0.037659015605996896	None	0.0	0.037659015605996896
143	7233	0.02935386749132532	None	0.0	0.02935386749132532
143	7124	0.042663839981514275	None	0.0	0.042663839981514275
143	7127	0.016325830260694677	None	0.31548998147935425	0.016325830260694677
143	7193	0.04620527062890766	None	0.0	0.04620527062890766
143	7169	0.03844609025582317	None	0.0	0.03844609025582317
143	6217	0.03910294601688244	None	0.0	0.03910294601688244
143	7217	0.04147714647357638	None	0.0	0.04147714647357638
143	7235	0.0298902617618485	None	0.0	0.0298902617618485
143	7023	0.04192906948928495	None	0.0	0.04192906948928495
143	6920	0.03477768420771091	None	0.0	0.03477768420771091
143	7181	0.03648063150102815	None	0.0	0.03648063150102815
143	7071	0.03938137537862033	None	0.0	0.03938137537862033
143	7157	0.040504130299637175	None	0.0	0.040504130299637175
143	7045	0.048295035863293465	None	0.0	0.048295035863293465
143	7177	0.02328675256640403	None	0.0	0.02328675256640403
143	6610	0.042186449583740855	None	0.0	0.042186449583740855
143	6660	0.042382722178958034	None	0.0	0.042382722178958034
143	7104	0.041110482583567025	None	0.0	0.041110482583567025
143	7174	0.03414005257600634	None	0.0	0.03414005257600634
143	7222	0.04449408381930238	None	0.0	0.04449408381930238
143	7030	0.04058599391212841	None	0.0	0.04058599391212841
143	7219	0.04834382744531595	None	0.0	0.04834382744531595
143	7238	0.021041158893663856	None	0.07940629213339895	0.021041158893663856
143	7162	0.025226015426897928	None	0.03195305238739601	0.025226015426897928
143	7197	0.03501036938283848	None	0.0	0.03501036938283848
143	7211	0.04508703618306654	None	0.0	0.04508703618306654
143	7209	-0.00036028151326470965	None	0.3196896393584756	-0.00036028151326470965
143	7115	0.04008442795321826	None	0.0	0.04008442795321826
143	6979	0.04172952839749473	None	0.0	0.04172952839749473
143	7190	0.03939192237384048	None	0.0	0.03939192237384048
143	6917	0.04746635951303824	None	0.0	0.04746635951303824
143	6706	0.050190281691286115	None	0.0	0.050190281691286115
143	7060	0.04361248022510181	None	0.0	0.04361248022510181
143	6949	0.04436112532227749	None	0.0	0.04436112532227749
143	7243	0.02900244157827865	None	0.0	0.02900244157827865
143	7208	0.04892758425537572	None	0.0	0.04892758425537572
143	7249	0.04348926092755374	None	0.0	0.04348926092755374
143	6605	0.04411527767280163	None	0.0	0.04411527767280163
143	7133	0.041628552356996494	None	0.0	0.041628552356996494
143	7225	0.03286645830136072	None	0.0	0.03286645830136072
143	7052	0.04142605137274296	None	0.0	0.04142605137274296
143	6517	0.03649731316413045	None	0.0	0.03649731316413045
143	6787	0.04109342506758147	None	0.0	0.04109342506758147
143	7212	0.050203218766348805	None	0.0	0.050203218766348805
143	7024	0.02880978077507908	None	0.09464878911182958	0.02880978077507908
143	7205	-0.0003632446897246856	None	0.09144376858514074	-0.0003632446897246856
143	7151	0.0437789403466605	None	0.0	0.0437789403466605
143	7046	0.038929903724664865	None	0.0	0.038929903724664865
143	6491	0.04050843148548267	None	0.0	0.04050843148548267
143	7246	0.04527449458722628	None	0.0	0.04527449458722628
143	7228	0.027399601815268206	None	0.0	0.027399601815268206
143	6930	0.03966123254296055	None	0.0	0.03966123254296055
143	7125	0.046440205915036704	None	0.0	0.046440205915036704
143	7077	0.03194994687962197	None	0.0	0.03194994687962197
143	7206	0.025091220026193625	None	0.0	0.025091220026193625
143	7245	0.02406104205873748	None	0.0	0.02406104205873748
143	7065	0.04420464644457912	None	0.0	0.04420464644457912
143	7138	0.04527449458722628	None	0.0	0.04527449458722628
143	7106	0.030252236257521947	None	0.0	0.030252236257521947
143	7080	0.04427392608401678	None	0.0	0.04427392608401678
143	6324	0.03463226499715886	None	0.0	0.03463226499715886
143	7229	0.034476663391336586	None	0.0	0.034476663391336586
143	6919	0.047054173197670864	None	0.0	0.047054173197670864
143	7201	0.038610533602762113	None	0.0	0.038610533602762113
143	7118	0.034404279037906854	None	0.0	0.034404279037906854
143	7006	0.04937337333980321	None	0.0	0.04937337333980321
143	7073	0.03913577418484996	None	0.0	0.03913577418484996
143	7226	0.04889548400247823	None	0.0	0.04889548400247823
143	6593	0.040913608286761806	None	0.0	0.040913608286761806
143	7059	0.04769977196471787	None	0.0	0.04769977196471787
143	7170	0.05153673285960095	None	0.0	0.05153673285960095
143	6628	0.05114240377680595	None	0.0	0.05114240377680595
143	7136	0.04111276946638341	None	0.0	0.04111276946638341
143	7216	0.02336898738522697	None	0.2205453067455463	0.02336898738522697
143	7224	0.0194656914684496	None	0.0	0.0194656914684496
143	7098	0.041246162336300976	None	0.0	0.041246162336300976
143	7049	0.041555293734674655	None	0.0	0.041555293734674655
143	7171	0.021027987288213354	None	0.1004529000207964	0.021027987288213354
143	6859	0.04248864314191068	None	0.0	0.04248864314191068
143	6940	0.04074226191436258	None	0.0	0.04074226191436258
143	6972	0.019494608597708494	None	0.10363400202114723	0.019494608597708494
143	7221	0.03382279645042472	None	0.0	0.03382279645042472
143	6681	0.0432852679960772	None	0.0	0.0432852679960772
143	7187	0.016491105295652005	None	0.0	0.016491105295652005
143	7239	0.041049907398979055	None	0.0	0.041049907398979055
143	7165	0.01944379827374365	None	0.018046915680228686	0.01944379827374365
143	7242	0.0011468018551157625	None	0.2944187839705468	0.0011468018551157625
143	7078	0.037607498984116305	None	0.0	0.037607498984116305
143	6774	0.04494835618978119	None	0.0	0.04494835618978119
143	7051	0.048006844278690536	None	0.0	0.048006844278690536
143	6541	0.0442848552727204	None	0.0	0.0442848552727204
143	6914	0.037003826776220036	None	0.0	0.037003826776220036
143	7230	0.04444060670091465	None	0.0	0.04444060670091465
143	7189	0.018762149182731662	None	0.03585404298483307	0.018762149182731662
143	7179	0.04387862097809539	None	0.0	0.04387862097809539
106	5114	0.02413723447254222	None	0.0	0.02413723447254222
106	5212	0.023960195269023	None	0.0	0.023960195269023
106	4981	0.024453963813615386	None	0.0	0.024453963813615386
106	4744	0.028977753603545216	None	0.0	0.028977753603545216
106	4333	0.028731250126820235	None	0.0	0.028731250126820235
106	4585	0.0280467657937728	None	0.0	0.0280467657937728
106	4917	0.022527230049990455	None	0.0	0.022527230049990455
106	5339	0.021851453366689397	None	0.0	0.021851453366689397
106	5328	0.017154901728887572	None	0.0	0.017154901728887572
106	4958	0.023448499769065073	None	0.0	0.023448499769065073
106	3915	0.02355047637416035	None	0.0	0.02355047637416035
106	5292	0.016960008965578935	None	0.0	0.016960008965578935
106	5314	0.020798726317475175	None	0.0	0.020798726317475175
106	5259	0.020877934088173133	None	0.0	0.020877934088173133
106	5390	0.020093715656017728	None	0.0	0.020093715656017728
106	5326	0.023743978014376523	None	0.0	0.023743978014376523
106	5219	0.018115004917704253	None	0.0	0.018115004917704253
106	4959	0.02311445520968812	None	0.0	0.02311445520968812
106	5373	0.022859084660230417	None	0.0	0.022859084660230417
106	4798	0.028736021231328544	None	0.0	0.028736021231328544
106	5020	0.02508673633091817	None	0.0	0.02508673633091817
106	5040	0.023503186323005444	None	0.0	0.023503186323005444
106	5261	0.028379905358913222	None	0.0	0.028379905358913222
106	5060	0.023703229591163638	None	0.0	0.023703229591163638
106	4911	0.021927448986875656	None	0.0	0.021927448986875656
106	5271	0.022881608401759065	None	0.0	0.022881608401759065
106	5394	0.011858821225131677	None	0.0	0.011858821225131677
106	5396	0.023373197333665566	None	0.0	0.023373197333665566
106	5324	0.018475634712190277	None	0.0	0.018475634712190277
106	5327	0.021135761596285677	None	0.0	0.021135761596285677
106	5269	0.028247874084083434	None	0.0	0.028247874084083434
106	5386	0.017938691052897745	None	0.0	0.017938691052897745
106	4955	0.02318731509130652	None	0.0	0.02318731509130652
106	5378	0.022547167165775015	None	0.0924309784384408	0.022547167165775015
106	5340	0.022216434624353642	None	0.0	0.022216434624353642
106	4726	0.027895148173377026	None	0.0	0.027895148173377026
106	5209	0.019556220655913274	None	0.0	0.019556220655913274
106	5251	0.0224763049939954	None	0.0	0.0224763049939954
106	5129	0.021966724685568966	None	0.0	0.021966724685568966
106	5399	0.023304362187848548	None	0.0	0.023304362187848548
106	5350	0.019662644091081233	None	0.0	0.019662644091081233
106	5329	0.015426725013493015	None	0.0	0.015426725013493015
106	5354	0.028351741411478195	None	0.0	0.028351741411478195
106	5381	0.022197517777795883	None	0.0	0.022197517777795883
106	5123	0.018061446676771477	None	0.0	0.018061446676771477
106	3732	0.02083411064871289	None	0.0	0.02083411064871289
106	4765	0.025153495976475187	None	0.24649206502445206	0.025153495976475187
106	5383	0.01630273358792932	None	0.0	0.01630273358792932
106	5333	0.023100976364268024	None	0.0	0.023100976364268024
106	5379	0.01709248099236466	None	0.0	0.01709248099236466
106	4735	0.028181287040157325	None	0.24935626488651969	0.028181287040157325
106	5046	0.025878683871229265	None	0.0	0.025878683871229265
106	5061	0.02420132978081885	None	0.0	0.02420132978081885
106	5066	0.024453963813615386	None	0.0	0.024453963813615386
106	4752	0.025230292651351054	None	0.0	0.025230292651351054
106	5393	0.019283103164892897	None	0.0	0.019283103164892897
106	5377	0.023201518564191313	None	0.0	0.023201518564191313
106	5361	0.022458007019069026	None	0.0	0.022458007019069026
106	5238	0.024352064416840798	None	0.0	0.024352064416840798
106	5214	0.019323827796799645	None	0.0	0.019323827796799645
106	4995	0.024693316657601286	None	0.0	0.024693316657601286
106	5391	0.029687673708254265	None	0.0	0.029687673708254265
106	4861	0.02575340448458577	None	0.0	0.02575340448458577
106	4638	0.02818041192242218	None	0.0	0.02818041192242218
106	5287	0.017668099308839398	None	0.0	0.017668099308839398
106	5069	0.02406248596785331	None	0.0	0.02406248596785331
106	5358	0.018109851829352645	None	0.0	0.018109851829352645
106	5245	0.018444232174337293	None	0.0	0.018444232174337293
106	5044	0.02048233603666208	None	0.0	0.02048233603666208
106	5395	0.01909084825087379	None	0.0	0.01909084825087379
106	4514	0.024109262822525287	None	0.0	0.024109262822525287
106	5201	0.024311090393698626	None	0.0	0.024311090393698626
106	5185	0.021381579719916628	None	0.0	0.021381579719916628
106	4576	0.027901215173233043	None	0.0	0.027901215173233043
106	4298	0.02955036415951383	None	0.0	0.02955036415951383
106	5005	0.02351830069104896	None	0.0	0.02351830069104896
106	5365	0.016888828980705817	None	0.0	0.016888828980705817
106	5389	0.028736021231328544	None	0.0	0.028736021231328544
106	5035	0.026153738588955245	None	0.0	0.026153738588955245
106	5087	0.024122834345919015	None	0.0	0.024122834345919015
106	4878	0.01994641629924055	None	0.0	0.01994641629924055
106	4796	0.022526204815394472	None	0.0	0.022526204815394472
106	5151	0.02310856334262962	None	0.0	0.02310856334262962
106	4394	0.026722291176482574	None	0.0	0.026722291176482574
106	5360	0.019849379936665787	None	0.0	0.019849379936665787
106	5397	0.01709248099236466	None	0.0	0.01709248099236466
106	5052	0.019734524665533215	None	0.0	0.019734524665533215
106	5322	0.03044349831004838	None	0.0924309784384408	0.03044349831004838
106	5162	0.017775272704114005	None	0.0	0.017775272704114005
106	4918	0.0280840032009467	None	0.0	0.0280840032009467
106	4939	0.022996429276830276	None	0.0	0.022996429276830276
106	5203	0.02284134207308242	None	0.0	0.02284134207308242
106	5270	0.015392158606869094	None	0.0	0.015392158606869094
106	5296	0.023204833127457823	None	0.0	0.023204833127457823
106	5235	0.023194546315713098	None	0.0	0.023194546315713098
106	5336	0.015347282832328503	None	0.0	0.015347282832328503
106	4952	0.028937741599077204	None	0.0	0.028937741599077204
106	5107	0.019165565708115975	None	0.0	0.019165565708115975
106	5334	0.022429414662409396	None	0.0	0.022429414662409396
106	5356	0.012830549113268525	None	0.0	0.012830549113268525
141	7119	0.04095895709491725	None	0.0	0.04095895709491725
141	6900	0.03773525182485735	None	0.0	0.03773525182485735
141	6810	0.03691445464577033	None	0.0	0.03691445464577033
141	6902	0.037659015605996896	None	0.0	0.037659015605996896
141	6899	0.03832836087558377	None	0.0	0.03832836087558377
141	7124	0.042663839981514275	None	0.0	0.042663839981514275
141	7099	0.029368187430274733	None	0.0	0.029368187430274733
141	7127	0.016325830260694677	None	0.2849001312254299	0.016325830260694677
141	7128	0.005037526676391373	None	0.08369569951436598	0.005037526676391373
141	7132	0.017358997573673925	None	0.0	0.017358997573673925
141	6217	0.03910294601688244	None	0.0	0.03910294601688244
141	7011	0.03878383139265198	None	0.0	0.03878383139265198
141	7023	0.04192906948928495	None	0.0	0.04192906948928495
141	6920	0.03477768420771091	None	0.0	0.03477768420771091
141	7112	0.03782785340263516	None	0.0	0.03782785340263516
141	7063	0.008723704786176073	None	0.17250606515380576	0.008723704786176073
141	7071	0.03938137537862033	None	0.0	0.03938137537862033
141	7045	0.048295035863293465	None	0.0	0.048295035863293465
141	6841	0.03175933085818166	None	0.0	0.03175933085818166
141	6610	0.042186449583740855	None	0.0	0.042186449583740855
141	7027	0.03374867140941605	None	0.0	0.03374867140941605
141	6660	0.042382722178958034	None	0.0	0.042382722178958034
141	7104	0.041110482583567025	None	0.0	0.041110482583567025
141	7123	0.006279296836493188	None	0.32001445688092967	0.006279296836493188
141	7081	0.0325501491682904	None	0.0	0.0325501491682904
141	7030	0.04058599391212841	None	0.0	0.04058599391212841
141	6661	0.03595505418626265	None	0.0	0.03595505418626265
141	7095	0.03185170062679902	None	0.01959930878783783	0.03185170062679902
141	7020	0.04473527054437514	None	0.0	0.04473527054437514
141	7087	0.04954854903743793	None	0.0	0.04954854903743793
141	7115	0.04008442795321826	None	0.0	0.04008442795321826
141	6979	0.04172952839749473	None	0.0	0.04172952839749473
141	6917	0.04746635951303824	None	0.0	0.04746635951303824
141	7016	0.031285708954364194	None	0.0	0.031285708954364194
141	6706	0.050190281691286115	None	0.0	0.050190281691286115
141	7060	0.04361248022510181	None	0.0	0.04361248022510181
141	6949	0.04436112532227749	None	0.0	0.04436112532227749
141	7148	0.03509234803604211	None	0.0	0.03509234803604211
141	7121	0.04020125656368326	None	0.0	0.04020125656368326
141	6605	0.04411527767280163	None	0.0	0.04411527767280163
141	7133	0.041628552356996494	None	0.0	0.041628552356996494
141	7084	0.02906055825135074	None	0.0	0.02906055825135074
141	7052	0.04142605137274296	None	0.0	0.04142605137274296
141	6517	0.03649731316413045	None	0.0	0.03649731316413045
141	6787	0.04109342506758147	None	0.0	0.04109342506758147
141	7024	0.02880978077507908	None	0.10641587579688608	0.02880978077507908
141	7046	0.038929903724664865	None	0.0	0.038929903724664865
141	6491	0.04050843148548267	None	0.0	0.04050843148548267
141	6991	0.03333836844271163	None	0.0	0.03333836844271163
141	6667	0.045354062959404515	None	0.0	0.045354062959404515
141	6930	0.03966123254296055	None	0.0	0.03966123254296055
141	7125	0.046440205915036704	None	0.0	0.046440205915036704
141	6862	0.03805277196665422	None	0.0	0.03805277196665422
141	7077	0.03194994687962197	None	0.0	0.03194994687962197
141	7064	0.010230231667265156	None	0.11002768288132278	0.010230231667265156
141	7065	0.04420464644457912	None	0.0	0.04420464644457912
141	7138	0.04527449458722628	None	0.0	0.04527449458722628
141	7106	0.030252236257521947	None	0.0	0.030252236257521947
141	7135	0.02564044435927492	None	0.0	0.02564044435927492
141	7117	0.025530451495338315	None	0.0	0.025530451495338315
141	7080	0.04427392608401678	None	0.0	0.04427392608401678
141	6324	0.03463226499715886	None	0.0	0.03463226499715886
141	7120	-0.0012952928395500783	None	0.4487019096084839	-0.0012952928395500783
141	7055	0.04791697754582927	None	0.0	0.04791697754582927
141	7150	0.02984756789239056	None	0.0	0.02984756789239056
141	7114	0.0033646459908626036	None	0.2849001312254299	0.0033646459908626036
141	7149	0.0007089560471394076	None	0.0	0.0007089560471394076
141	6919	0.047054173197670864	None	0.0	0.047054173197670864
141	7118	0.034404279037906854	None	0.0	0.034404279037906854
141	7006	0.04937337333980321	None	0.0	0.04937337333980321
141	7073	0.03913577418484996	None	0.0	0.03913577418484996
141	7068	0.03801169535388839	None	0.0	0.03801169535388839
141	6593	0.040913608286761806	None	0.0	0.040913608286761806
141	7092	0.035910701894108686	None	0.0	0.035910701894108686
141	7102	0.03447355769152818	None	0.0	0.03447355769152818
141	7059	0.04769977196471787	None	0.0	0.04769977196471787
141	6628	0.05114240377680595	None	0.0	0.05114240377680595
141	7136	0.04111276946638341	None	0.0	0.04111276946638341
141	7098	0.041246162336300976	None	0.0	0.041246162336300976
141	7049	0.041555293734674655	None	0.0	0.041555293734674655
141	6795	0.04689757675051555	None	0.0	0.04689757675051555
141	7130	0.03481486938923013	None	0.0	0.03481486938923013
141	6859	0.04248864314191068	None	0.0	0.04248864314191068
141	6940	0.04074226191436258	None	0.0	0.04074226191436258
141	6972	0.019494608597708494	None	0.115625	0.019494608597708494
141	6965	0.04186367740663745	None	0.0	0.04186367740663745
141	7054	0.01571300156583131	None	0.012348599423238214	0.01571300156583131
141	7134	0.039181386195000424	None	0.0	0.039181386195000424
141	6681	0.0432852679960772	None	0.0	0.0432852679960772
141	7078	0.037607498984116305	None	0.0	0.037607498984116305
141	6665	0.043894863574082676	None	0.0	0.043894863574082676
141	6774	0.04494835618978119	None	0.0	0.04494835618978119
141	7003	0.04378171757504679	None	0.0	0.04378171757504679
141	6818	0.032018421209857435	None	0.0	0.032018421209857435
141	7051	0.048006844278690536	None	0.0	0.048006844278690536
141	6864	0.033558001778744156	None	0.0	0.033558001778744156
141	6648	0.04067806628235266	None	0.0	0.04067806628235266
141	6541	0.0442848552727204	None	0.0	0.0442848552727204
141	6914	0.037003826776220036	None	0.0	0.037003826776220036
141	6782	0.040145507400041455	None	0.0	0.040145507400041455
72	3212	0.01260641579203771	None	0.0	0.01260641579203771
72	2939	0.013065979732851622	None	0.022682767996967355	0.013065979732851622
72	3680	0.005344985229243809	None	0.08149458949668713	0.005344985229243809
72	3654	0.017105234354622464	None	0.1645471166645595	0.017105234354622464
72	3559	0.018384017694982185	None	0.0	0.018384017694982185
72	3203	0.013792829507770332	None	0.0	0.013792829507770332
72	3624	0.010029414689888681	None	0.07174158282838461	0.010029414689888681
72	3607	0.009125762114156596	None	0.24325891277085715	0.009125762114156596
72	3509	0.010112146299859313	None	0.0	0.010112146299859313
72	3374	0.02467830695246636	None	0.0	0.02467830695246636
72	3665	0.009415048881591389	None	0.009413604918167765	0.009415048881591389
72	3629	0.01618428130872742	None	0.0	0.01618428130872742
72	3634	0.02092483648619887	None	0.0	0.02092483648619887
72	3667	0.01672717218205623	None	0.35273130224074956	0.01672717218205623
72	3611	0.010070548408244211	None	0.0	0.010070548408244211
72	3507	0.014880180632609315	None	0.0	0.014880180632609315
72	3469	0.012189020990427719	None	0.24325891277085715	0.012189020990427719
72	3545	0.013374754924005425	None	0.0	0.013374754924005425
72	3533	0.009382852577001494	None	0.08769662449308172	0.009382852577001494
72	3262	0.010652683962941457	None	0.0	0.010652683962941457
72	3657	0.004492585822515675	None	0.19060613894214098	0.004492585822515675
72	3601	0.0034170339267332	None	0.03298152317447518	0.0034170339267332
72	3692	0.002831368945913308	None	0.0	0.002831368945913308
72	3676	0.004236521949583275	None	0.22279538203596622	0.004236521949583275
72	3464	0.012122178300433521	None	0.1645471166645595	0.012122178300433521
72	3666	0.00020075777678745795	None	0.1547348472724791	0.00020075777678745795
72	3661	0.003339963160358835	None	0.1724150449013741	0.003339963160358835
72	3575	0.012389364169526232	None	0.1645471166645595	0.012389364169526232
72	3296	0.013469889513291186	None	0.0	0.013469889513291186
72	3596	0.029568997220530524	None	0.0	0.029568997220530524
72	3471	0.016981610053488413	None	0.0	0.016981610053488413
72	3693	0.006074671368443406	None	0.0	0.006074671368443406
72	3419	0.01522519253987362	None	0.2664076193686641	0.01522519253987362
72	3101	0.019323652034322833	None	0.0	0.019323652034322833
72	3375	0.009190415898336511	None	0.08769662449308172	0.009190415898336511
72	3194	0.014866973900960322	None	0.0	0.014866973900960322
72	3689	0.00709202982285998	None	0.0	0.00709202982285998
72	3635	0.011460265111504806	None	0.0	0.011460265111504806
72	3414	0.017833798380793478	None	0.34845294421686834	0.017833798380793478
72	3427	0.013797034440270788	None	0.0	0.013797034440270788
72	3524	0.0036934517645422524	None	0.07340957625929453	0.0036934517645422524
72	3609	0.010659357130354154	None	0.0	0.010659357130354154
72	3304	0.011180437194679467	None	0.0	0.011180437194679467
72	3581	0.0011278208835862073	None	0.4938026401372112	0.0011278208835862073
72	3537	0.015258406320853566	None	0.11888023391272765	0.015258406320853566
72	3570	0.015540294608092814	None	0.0	0.015540294608092814
72	3684	0.012581801649241024	None	0.07174158282838461	0.012581801649241024
72	3505	0.014932864836398014	None	0.2664076193686641	0.014932864836398014
72	3333	0.015165536465643285	None	0.0	0.015165536465643285
72	3700	-0.00020858928685566036	None	0.23245457784558785	-0.00020858928685566036
72	3454	0.01199850662197123	None	0.0	0.01199850662197123
72	3352	0.009559240382623308	None	0.07174158282838461	0.009559240382623308
72	3163	0.006666350445678114	None	0.09157915347956093	0.006666350445678114
72	3420	0.018823150591184383	None	0.0	0.018823150591184383
72	3465	0.011046700796874245	None	0.0	0.011046700796874245
72	3640	0.005199333230420414	None	0.09159325769223974	0.005199333230420414
72	3604	0.010033275228406986	None	0.0	0.010033275228406986
72	3584	0.012120288826916587	None	0.009413604918167765	0.012120288826916587
72	3675	0.003230633277474641	None	0.0	0.003230633277474641
72	3115	0.011109488154346814	None	0.0	0.011109488154346814
72	3236	0.012342811066194061	None	0.0743298591780716	0.012342811066194061
72	3677	0.014026499500791791	None	0.34845294421686834	0.014026499500791791
72	3506	0.009295512676540744	None	0.04716131805800325	0.009295512676540744
72	3656	0.014946891581888845	None	0.0	0.014946891581888845
72	3135	0.006586255731828744	None	0.09157915347956093	0.006586255731828744
72	3647	0.00402631409790745	None	0.08769662449308172	0.00402631409790745
72	3638	0.007347412400383067	None	0.04565381154538948	0.007347412400383067
72	3252	0.006616317925877402	None	0.14712007023197413	0.006616317925877402
72	3673	0.002288489249239241	None	0.2346428791080787	0.002288489249239241
72	3269	0.020025935503053222	None	0.0743298591780716	0.020025935503053222
72	3579	0.012596200123685983	None	0.2182098492414215	0.012596200123685983
72	3699	0.01063531068981632	None	0.0743298591780716	0.01063531068981632
72	3467	0.01672880959270631	None	0.07174158282838461	0.01672880959270631
72	3476	0.009886180841279098	None	0.0	0.009886180841279098
72	3659	0.013721036844233973	None	0.0	0.013721036844233973
72	3671	0.0002123490091395834	None	0.4820480595648392	0.0002123490091395834
72	3630	0.01448205146922565	None	0.08706719016124877	0.01448205146922565
72	3696	0.021419338787166356	None	0.0	0.021419338787166356
72	3605	0.017671750975034456	None	0.0743298591780716	0.017671750975034456
72	3349	0.007447834781973716	None	0.14356169232888527	0.007447834781973716
72	3287	0.012965910716042738	None	0.0	0.012965910716042738
72	3694	0.010269467863488336	None	0.04565381154538948	0.010269467863488336
72	3610	0.012383911506058696	None	0.0	0.012383911506058696
72	2735	0.006839699864730632	None	0.09157915347956093	0.006839699864730632
72	3617	0.01015456015923458	None	0.0	0.01015456015923458
72	3372	0.010122582792517973	None	0.08769662449308172	0.010122582792517973
72	3128	0.017402592421681098	None	0.0	0.017402592421681098
72	3171	0.007929906970098684	None	0.0	0.007929906970098684
72	3489	0.018266271215405534	None	0.07340957625929453	0.018266271215405534
72	3382	0.01364599963921813	None	0.0	0.01364599963921813
72	3660	0.012061998471607736	None	0.0	0.012061998471607736
72	3451	0.008412897537083254	None	0.07531106803841628	0.008412897537083254
72	3499	0.010392687855567403	None	0.08769662449308172	0.010392687855567403
72	3686	0.0016105403868192066	None	0.0	0.0016105403868192066
72	3390	0.009804575700502475	None	0.24325891277085715	0.009804575700502475
72	3521	0.009818652533237184	None	0.08769662449308172	0.009818652533237184
72	3170	0.01454358512714504	None	0.0	0.01454358512714504
72	3501	0.012936925744638571	None	0.13158992013731155	0.012936925744638571
72	3548	0.019086515380350874	None	0.0	0.019086515380350874
72	3664	0.02069818402877184	None	0.0743298591780716	0.02069818402877184
50	2598	0.00015464020669511116	None	0.3830273648238977	0.00015464020669511116
50	2579	0.0012111281758580654	None	0.45610193993057646	0.0012111281758580654
50	2584	-0.00027560404855759684	None	0.43457989994764146	-0.00027560404855759684
50	2554	-1.912067356842045e-06	None	0.3812355274974059	-1.912067356842045e-06
50	2576	1.3838653111025636e-09	None	0.5292440708192301	1.3838653111025636e-09
50	2556	-7.001482633589467e-10	None	0.32906730259199557	-7.001482633589467e-10
50	2559	-0.00010180476964382892	None	0.502511212184858	-0.00010180476964382892
50	2568	1.6298987810332286e-05	None	0.39889669536264927	1.6298987810332286e-05
50	2592	1.011584014704704e-06	None	0.3759578831442628	1.011584014704704e-06
50	1262	None	None	0.4196948341194888	None
50	2502	None	None	0.4404369166958914	None
50	2566	2.264918169712418e-05	None	0.43041087871000394	2.264918169712418e-05
50	2395	None	None	0.48935958782059047	None
50	2405	None	None	0.41599051248796853	None
50	2577	0.0003549708375672155	None	0.31599341854723917	0.0003549708375672155
50	2597	-0.1	None	0.415224743408568	-0.1
50	2312	None	None	0.4314640525946034	None
50	2552	0.00034693354078581067	None	0.41542854876221325	0.00034693354078581067
50	2571	-3.1107312860264966e-07	None	0.3484538015793854	-3.1107312860264966e-07
50	2469	None	None	0.4420994128874218	None
50	1935	None	None	0.4357755323389586	None
50	2600	-0.1	None	0.4345164585333047	-0.1
50	2488	None	None	0.49084202645592223	None
50	2585	0.00021393460955704778	None	0.31599341854723917	0.00021393460955704778
50	2581	-0.1	None	0.31069181467195917	-0.1
50	2431	None	None	0.5294801293414253	None
50	2413	None	None	0.4196948341194888	None
50	2482	None	None	0.40754935805029985	None
50	2534	None	None	0.48276604954616237	None
50	2596	-5.715012237109757e-06	None	0.39580959027500323	-5.715012237109757e-06
50	2553	5.054962569260466e-06	None	0.48198876385567796	5.054962569260466e-06
50	2277	None	None	0.4467159793031847	None
50	2526	None	None	0.4529867586529804	None
50	2531	None	None	0.4147965059197049	None
50	2315	None	None	0.4841150928285368	None
50	2394	None	None	0.47178964085666275	None
50	2587	-2.164902153661879e-05	None	0.5294801293414253	-2.164902153661879e-05
50	2557	-3.09156660846897e-05	None	0.3790777571789119	-3.09156660846897e-05
50	2594	7.627292029254172e-06	None	0.4147965059197049	7.627292029254172e-06
50	2570	-1.826006752000578e-05	None	0.5047061866487356	-1.826006752000578e-05
50	2524	None	None	0.44446599891624183	None
50	2503	None	None	0.47865573035312864	None
50	2548	None	None	0.49084202645592223	None
50	2491	None	None	0.415224743408568	None
50	2595	-2.294400743269323e-08	None	0.4403285592148092	-2.294400743269323e-08
50	2455	None	None	0.3910117419630182	None
50	2406	None	None	0.3812355274974059	None
50	2582	-0.1	None	0.6261219379876833	-0.1
50	2578	-6.492046796018072e-05	None	0.383622650938539	-6.492046796018072e-05
50	2109	None	None	0.39889669536264927	None
50	2490	None	None	0.54989227014746	None
50	1664	None	None	0.46155569190990525	None
50	2580	-4.2800878983138584e-05	None	0.5294801293414253	-4.2800878983138584e-05
50	2376	None	None	0.45154591294128366	None
50	2434	None	None	0.31069181467195917	None
50	2569	0.0015955171069662755	None	0.31718448019972484	0.0015955171069662755
50	2561	-0.000269644252159658	None	0.3619018362352897	-0.000269644252159658
50	2563	6.877272767675615e-09	None	0.3921907418089797	6.877272767675615e-09
50	2545	None	None	0.31069181467195917	None
50	2333	None	None	0.4564062611354025	None
50	2523	None	None	0.4385011132634779	None
50	2575	-9.695532279067963e-07	None	0.3484538015793854	-9.695532279067963e-07
50	2439	None	None	0.40937092239625983	None
50	2499	None	None	0.45610193993057646	None
50	2509	None	None	0.3804167660812249	None
50	2536	None	None	0.44816815792190107	None
50	2555	0.00024416030059572354	None	0.518881581042929	0.00024416030059572354
50	2437	None	None	0.4159246815873533	None
50	2462	None	None	0.6015543966158405	None
50	2588	1.279497610274446e-05	None	0.41599051248796853	1.279497610274446e-05
50	2391	None	None	0.4600429517725491	None
50	2521	None	None	0.31599341854723917	None
50	2525	None	None	0.372676027946071	None
50	2599	-0.0007311761023266695	None	0.44566654274549283	-0.0007311761023266695
50	2314	None	None	0.54989227014746	None
50	2449	None	None	0.44446599891624183	None
50	2215	None	None	0.4590098937023158	None
50	2220	None	None	0.3830273648238977	None
50	2551	0.00024263826769700957	None	0.33963362757675664	0.00024263826769700957
50	2427	None	None	0.49038303396225924	None
50	2547	None	None	0.31718448019972484	None
50	2425	None	None	0.5420508861985107	None
50	2565	-0.1	None	0.4714330573003108	-0.1
50	2567	-2.1607344866876154e-05	None	0.44571170562351714	-2.1607344866876154e-05
50	2514	None	None	0.35725544762562433	None
50	2586	0.001590441856408381	None	0.4640059794311603	0.001590441856408381
50	2539	None	None	0.4314640525946034	None
50	1953	None	None	0.4605964507169933	None
50	2456	None	None	0.4389968639292102	None
50	2591	0.0003628171030119624	None	0.31718448019972484	0.0003628171030119624
50	2573	-3.140132717318771e-05	None	0.5565832292158497	-3.140132717318771e-05
50	2383	None	None	0.3790777571789119	None
50	2317	None	None	0.40437428029923084	None
50	2593	-0.1	None	0.37556199862398587	-0.1
50	2543	None	None	0.4714330573003108	None
50	2181	None	None	0.35600264030240725	None
50	2590	0.0015676836349521937	None	0.539775598418464	0.0015676836349521937
50	2562	-1.1005949743801828e-05	None	0.41150194895376047	-1.1005949743801828e-05
50	2572	-3.4480958030081293e-05	None	0.37275662949509375	-3.4480958030081293e-05
50	2583	-2.122350346962313e-10	None	0.38019384763944275	-2.122350346962313e-10
74	3717	0.011735413538377693	None	0.0	0.011735413538377693
74	3559	0.018384017694982185	None	0.0	0.018384017694982185
74	3729	0.018923597635932755	None	0.146781887682163	0.018923597635932755
74	3730	0.007790412349322671	None	0.0	0.007790412349322671
74	3765	0.010838209752762071	None	0.03368583641043575	0.010838209752762071
74	3607	0.009125762114156596	None	0.2276303326000008	0.009125762114156596
74	3761	0.012091822928387367	None	0.0	0.012091822928387367
74	3374	0.02467830695246636	None	0.0	0.02467830695246636
74	3665	0.009415048881591389	None	0.013448007025953949	0.009415048881591389
74	3781	0.023049464340615517	None	0.0	0.023049464340615517
74	3629	0.01618428130872742	None	0.0	0.01618428130872742
74	3634	0.02092483648619887	None	0.0	0.02092483648619887
74	3667	0.01672717218205623	None	0.146781887682163	0.01672717218205623
74	3726	0.014201057341809932	None	0.0	0.014201057341809932
74	3760	0.0027271086496687283	None	0.1600452640440991	0.0027271086496687283
74	3766	0.0147759339307794	None	0.10801288913871243	0.0147759339307794
74	3469	0.012189020990427719	None	0.2276303326000008	0.012189020990427719
74	3545	0.013374754924005425	None	0.0	0.013374754924005425
74	3767	-4.82348611300758e-05	None	0.16455983870175975	-4.82348611300758e-05
74	3533	0.009382852577001494	None	0.1666596665557984	0.009382852577001494
74	3262	0.010652683962941457	None	0.09925603540079783	0.010652683962941457
74	3676	0.004236521949583275	None	0.2566681150176663	0.004236521949583275
74	3464	0.012122178300433521	None	0.061656590611333995	0.012122178300433521
74	3575	0.012389364169526232	None	0.061656590611333995	0.012389364169526232
74	3596	0.029568997220530524	None	0.0	0.029568997220530524
74	3772	-0.0002255742662397127	None	0.10910941462825921	-0.0002255742662397127
74	3471	0.016981610053488413	None	0.0	0.016981610053488413
74	3787	0.013333100037512346	None	0.061656590611333995	0.013333100037512346
74	3101	0.019323652034322833	None	0.0	0.019323652034322833
74	3375	0.009190415898336511	None	0.1666596665557984	0.009190415898336511
74	3194	0.014866973900960322	None	0.0	0.014866973900960322
74	3689	0.00709202982285998	None	0.0	0.00709202982285998
74	3414	0.017833798380793478	None	0.15038321783225678	0.017833798380793478
74	3427	0.013797034440270788	None	0.0	0.013797034440270788
74	3754	0.013469418919009891	None	0.0	0.013469418919009891
74	3537	0.015258406320853566	None	0.1483494980984352	0.015258406320853566
74	3570	0.015540294608092814	None	0.0	0.015540294608092814
74	3790	0.0021259482474835505	None	0.20974692454010785	0.0021259482474835505
74	3684	0.012581801649241024	None	0.08917698981867	0.012581801649241024
74	3752	0.011640443436037538	None	0.0	0.011640443436037538
74	3505	0.014932864836398014	None	0.2357380926991613	0.014932864836398014
74	3728	0.021337784406040932	None	0.146781887682163	0.021337784406040932
74	3756	0.020926515697948636	None	0.0276531293740163	0.020926515697948636
74	3333	0.015165536465643285	None	0.0	0.015165536465643285
74	3768	0.003109687439021391	None	0.0	0.003109687439021391
74	3732	0.02083411064871289	None	0.0	0.02083411064871289
74	3454	0.01199850662197123	None	0.09925603540079783	0.01199850662197123
74	3352	0.009559240382623308	None	0.08917698981867	0.009559240382623308
74	3792	0.003894740735551903	None	0.0	0.003894740735551903
74	3788	0.001088018578747426	None	0.38627398795724743	0.001088018578747426
74	3706	0.01096644966453167	None	0.03368583641043575	0.01096644966453167
74	3796	0.015132038880075185	None	0.0	0.015132038880075185
74	3736	0.012722279884198393	None	0.0	0.012722279884198393
74	3465	0.011046700796874245	None	0.0	0.011046700796874245
74	3702	0.007537129150366221	None	0.21860258611615319	0.007537129150366221
74	3770	0.01835571613969753	None	0.146781887682163	0.01835571613969753
74	3795	0.01512159780179696	None	0.2357380926991613	0.01512159780179696
74	3744	0.019312483187879086	None	0.0276531293740163	0.019312483187879086
74	3776	0.006114612282473647	None	0.0	0.006114612282473647
74	3785	-0.00011607401618210942	None	0.10910941462825921	-0.00011607401618210942
74	3656	0.014946891581888845	None	0.0	0.014946891581888845
74	3638	0.007347412400383067	None	0.03368583641043575	0.007347412400383067
74	3252	0.006616317925877402	None	0.16642200172446048	0.006616317925877402
74	3780	0.01347564577431563	None	0.0	0.01347564577431563
74	3716	0.022995924178804254	None	0.0	0.022995924178804254
74	3269	0.020025935503053222	None	0.08730419476812729	0.020025935503053222
74	3579	0.012596200123685983	None	0.25115720033873207	0.012596200123685983
74	3745	0.02330776879856385	None	0.0	0.02330776879856385
74	3699	0.01063531068981632	None	0.08730419476812729	0.01063531068981632
74	3467	0.01672880959270631	None	0.08917698981867	0.01672880959270631
74	3476	0.009886180841279098	None	0.09925603540079783	0.009886180841279098
74	3659	0.013721036844233973	None	0.0	0.013721036844233973
74	3671	0.0002123490091395834	None	0.4480611075958104	0.0002123490091395834
74	3707	0.011064588717110647	None	0.08917698981867	0.011064588717110647
74	3711	0.015729847701379966	None	0.0	0.015729847701379966
74	3605	0.017671750975034456	None	0.08730419476812729	0.017671750975034456
74	3349	0.007447834781973716	None	0.2141712927723513	0.007447834781973716
74	3777	0.014103080445733242	None	0.2357380926991613	0.014103080445733242
74	3694	0.010269467863488336	None	0.03368583641043575	0.010269467863488336
74	3610	0.012383911506058696	None	0.0	0.012383911506058696
74	3372	0.010122582792517973	None	0.1666596665557984	0.010122582792517973
74	3128	0.017402592421681098	None	0.0	0.017402592421681098
74	3171	0.007929906970098684	None	0.0	0.007929906970098684
74	3775	0.011357523765906367	None	0.0	0.011357523765906367
74	3489	0.018266271215405534	None	0.08290820759535854	0.018266271215405534
74	3759	0.01875662042590898	None	0.0	0.01875662042590898
74	3742	0.018091887286665827	None	0.15038321783225678	0.018091887286665827
74	3451	0.008412897537083254	None	0.21860258611615319	0.008412897537083254
74	3499	0.010392687855567403	None	0.1666596665557984	0.010392687855567403
74	3390	0.009804575700502475	None	0.2276303326000008	0.009804575700502475
74	3703	0.00755591748223253	None	0.146781887682163	0.00755591748223253
74	3797	0.011863979917777602	None	0.061656590611333995	0.011863979917777602
74	3170	0.01454358512714504	None	0.0	0.01454358512714504
74	3789	0.00701487957888767	None	0.0	0.00701487957888767
74	3548	0.019086515380350874	None	0.0	0.019086515380350874
74	3664	0.02069818402877184	None	0.08730419476812729	0.02069818402877184
74	3774	0.014283793391926381	None	0.0	0.014283793391926381
74	3712	-3.668803763178868e-05	None	0.2914316623939625	-3.668803763178868e-05
74	3718	0.013305792420027208	None	0.061656590611333995	0.013305792420027208
74	3782	0.01031384163489251	None	0.0	0.01031384163489251
60	3040	0.0005411118282188401	None	0.026384919824742177	0.0005411118282188401
60	2939	0.013065979732851622	None	0.04612997569177356	0.013065979732851622
60	3065	0.006371670263344377	None	0.08007069498350802	0.006371670263344377
60	3058	0.0012172084795068507	None	0.0	0.0012172084795068507
60	3094	0.002212220706024396	None	0.20254168103155487	0.002212220706024396
60	2955	0.0016701612097354181	None	0.20254168103155487	0.0016701612097354181
60	3045	0.0034767125272177663	None	0.025983616572915803	0.0034767125272177663
60	2710	0.0019076089392364762	None	0.20254168103155487	0.0019076089392364762
60	2663	0.0014884581719789764	None	0.0	0.0014884581719789764
60	3047	0.005825236565483561	None	0.08007069498350802	0.005825236565483561
60	2970	0.0021264167053766723	None	0.0	0.0021264167053766723
60	2968	0.002717324999725521	None	0.19461891473766854	0.002717324999725521
60	2951	0.0016006460034501805	None	0.2594233051865799	0.0016006460034501805
60	2991	0.0017240678919245524	None	0.2594233051865799	0.0017240678919245524
60	3069	0.0019968759313334123	None	0.30999273902695895	0.0019968759313334123
60	3080	0.003920416883287324	None	0.04612997569177356	0.003920416883287324
60	2880	0.0035093616088853288	None	0.025983616572915803	0.0035093616088853288
60	2682	0.008151365406191035	None	0.09904358237006504	0.008151365406191035
60	2922	0.003676848220695963	None	0.2166277798096004	0.003676848220695963
60	2870	0.0073106073166282655	None	0.07172977302212347	0.0073106073166282655
60	2996	0.001556808419299746	None	0.2895262055558645	0.001556808419299746
60	3053	0.005382218039830816	None	0.4063346801718982	0.005382218039830816
60	2905	0.000891117238769421	None	0.8361959071944673	0.000891117238769421
60	3086	1.2871109946658568e-05	None	0.43592858310866933	1.2871109946658568e-05
60	3064	0.003391331821905628	None	0.311983545286489	0.003391331821905628
60	3087	0.013830710406135057	None	0.08007069498350802	0.013830710406135057
60	3017	0.005921920862394131	None	0.2345513123456649	0.005921920862394131
60	2835	0.0021230489805638816	None	0.0	0.0021230489805638816
60	2946	0.0012750336663802486	None	0.14788289886218492	0.0012750336663802486
60	2920	0.0035314975458437025	None	0.06608779213364493	0.0035314975458437025
60	2983	0.0020536155241370293	None	0.0	0.0020536155241370293
60	3015	0.005290643415792778	None	0.3518347897481108	0.005290643415792778
60	2755	0.0020875165234741397	None	0.20254168103155487	0.0020875165234741397
60	3057	0.01207028739356374	None	0.2390596642724271	0.01207028739356374
60	2959	0.006088057481547039	None	0.056426563797561356	0.006088057481547039
60	2988	0.007567351667730915	None	0.09904358237006504	0.007567351667730915
60	3089	0.006466096912883409	None	0.15525158250047	0.006466096912883409
60	3081	0.0006794149158721692	None	0.3390974949977087	0.0006794149158721692
60	2897	0.0005110095144199184	None	0.3764608821900206	0.0005110095144199184
60	3072	-5.115480580570992e-05	None	0.24556532796620742	-5.115480580570992e-05
60	2914	0.001624093648370011	None	0.0	0.001624093648370011
60	3039	0.005938995877892654	None	0.0684617559791214	0.005938995877892654
60	3025	0.007112600025438226	None	0.08007069498350802	0.007112600025438226
60	2949	-3.0013969796163194e-05	None	0.398135684196465	-3.0013969796163194e-05
60	3096	0.0062531926112879554	None	0.3518347897481108	0.0062531926112879554
60	2998	0.0016169928067775907	None	0.18971315090800447	0.0016169928067775907
60	2874	0.001173563707895641	None	0.0	0.001173563707895641
60	3014	0.0006611684547629707	None	0.3447789229481165	0.0006611684547629707
60	3056	0.0033552140610424767	None	0.050897638518643096	0.0033552140610424767
60	2950	0.0036767719007140213	None	0.025983616572915803	0.0036767719007140213
60	3091	-7.527762761981088e-06	None	0.38647860981959925	-7.527762761981088e-06
60	3083	-9.569769001864013e-05	None	0.3335138781421756	-9.569769001864013e-05
60	3063	0.0014351891894660148	None	0.14788289886218492	0.0014351891894660148
60	2838	0.002126264508871346	None	0.3292396089503744	0.002126264508871346
60	3005	-6.844439587653945e-06	None	0.40097737753117857	-6.844439587653945e-06
60	3061	0.005815593944141558	None	0.2345513123456649	0.005815593944141558
60	2569	0.0015955171069662755	None	0.14788289886218492	0.0015955171069662755
60	3027	0.012589364266760992	None	0.2390596642724271	0.012589364266760992
60	3079	0.002997534907044087	None	0.3407294942007438	0.002997534907044087
60	2780	0.003509094352134009	None	0.025983616572915803	0.003509094352134009
60	2740	0.0004718874823808081	None	0.026384919824742177	0.0004718874823808081
60	2861	0.0022110252783694587	None	0.31440952959658297	0.0022110252783694587
60	2971	0.003007090400378819	None	0.2166277798096004	0.003007090400378819
60	3068	0.0034389941082773414	None	0.025983616572915803	0.0034389941082773414
60	3095	0.00608717445802422	None	0.07537519523841357	0.00608717445802422
60	2888	0.0036263830901961847	None	0.28333508714288896	0.0036263830901961847
60	2994	0.001590667079771252	None	0.20254168103155487	0.001590667079771252
60	3046	0.006074356605569931	None	0.07537519523841357	0.006074356605569931
60	3038	0.005215348786753252	None	0.09904358237006504	0.005215348786753252
60	3055	-4.165750778902665e-05	None	0.2534326244923061	-4.165750778902665e-05
60	2976	0.0034363206856003877	None	0.06205793638189515	0.0034363206856003877
60	2654	0.0007287219144756329	None	0.38251861764476736	0.0007287219144756329
60	2904	0.002091059245468089	None	0.379720830123461	0.002091059245468089
60	3093	0.008946309672183851	None	0.04612997569177356	0.008946309672183851
60	2916	0.001988763155621576	None	0.21604920980000317	0.001988763155621576
60	3016	0.002147168663062914	None	0.0	0.002147168663062914
60	3098	0.0009143253735120081	None	0.08394660484970487	0.0009143253735120081
60	2995	0.014462195805970255	None	0.08007069498350802	0.014462195805970255
60	2891	0.0018651168473321049	None	0.31440952959658297	0.0018651168473321049
60	3099	0.0023995612422895714	None	0.3917706971797178	0.0023995612422895714
60	3000	0.0051793491390797666	None	0.08007069498350802	0.0051793491390797666
60	3001	0.006024002525838598	None	0.07537519523841357	0.006024002525838598
60	3023	0.01491254477662114	None	0.05768357095210497	0.01491254477662114
60	2907	0.0018954057433332526	None	0.0	0.0018954057433332526
60	2944	0.0047755980612944815	None	0.2345513123456649	0.0047755980612944815
60	2735	0.006839699864730632	None	0.07537519523841357	0.006839699864730632
60	2753	0.001283541282060672	None	0.2717729087672544	0.001283541282060672
60	3013	-3.869846158685737e-05	None	0.271730116276911	-3.869846158685737e-05
60	2862	0.0034807775772896505	None	0.16118905003142864	0.0034807775772896505
60	2963	0.0027827711208690212	None	0.19906989503650058	0.0027827711208690212
60	3044	0.0012864300787826725	None	0.14788289886218492	0.0012864300787826725
60	2699	0.005352213760913301	None	0.3518347897481108	0.005352213760913301
60	3030	0.0013536397402686715	None	0.0	0.0013536397402686715
60	2895	0.006929202290385111	None	0.07537519523841357	0.006929202290385111
60	2590	0.0015676836349521937	None	0.058084942277483585	0.0015676836349521937
60	3073	0.0018436815135304122	None	0.06608779213364493	0.0018436815135304122
60	2812	0.0014373331493926144	None	0.08007069498350802	0.0014373331493926144
60	3075	0.0029426979132810616	None	0.19906989503650058	0.0029426979132810616
60	2883	0.002043478066581715	None	0.2594233051865799	0.002043478066581715
60	2910	0.002119730924339586	None	0.41522726714783065	0.002119730924339586
109	5548	0.01886062192057976	None	0.0	0.01886062192057976
109	5212	0.023960195269023	None	0.0	0.023960195269023
109	4981	0.024453963813615386	None	0.0	0.024453963813615386
109	4744	0.028977753603545216	None	0.0	0.028977753603545216
109	5434	0.019686025156708215	None	0.0	0.019686025156708215
109	4333	0.028731250126820235	None	0.0	0.028731250126820235
109	4585	0.0280467657937728	None	0.0	0.0280467657937728
109	5339	0.021851453366689397	None	0.0	0.021851453366689397
109	3915	0.02355047637416035	None	0.0	0.02355047637416035
109	5463	0.01994143637831243	None	0.0	0.01994143637831243
109	5476	0.020915675665264536	None	0.0	0.020915675665264536
109	5506	0.018370632075162135	None	0.0	0.018370632075162135
109	5479	0.018483126187448493	None	0.0	0.018483126187448493
109	5326	0.023743978014376523	None	0.0	0.023743978014376523
109	5498	0.022201542161260343	None	0.0	0.022201542161260343
109	5440	0.024453963813615386	None	0.0	0.024453963813615386
109	5457	0.012563917718357704	None	0.3295608162185134	0.012563917718357704
109	5513	0.02373370450320578	None	0.0	0.02373370450320578
109	5414	0.029568997220530524	None	0.0	0.029568997220530524
109	4959	0.02311445520968812	None	0.0	0.02311445520968812
109	5524	0.00046688766366120973	None	0.0276531293740163	0.00046688766366120973
109	5373	0.022859084660230417	None	0.0	0.022859084660230417
109	4798	0.028736021231328544	None	0.0	0.028736021231328544
109	5020	0.02508673633091817	None	0.0	0.02508673633091817
109	5539	0.02487153806719301	None	0.0	0.02487153806719301
109	5040	0.023503186323005444	None	0.0	0.023503186323005444
109	5261	0.028379905358913222	None	0.0	0.028379905358913222
109	5526	0.010355022640740756	None	0.029518041523446358	0.010355022640740756
109	5271	0.022881608401759065	None	0.0	0.022881608401759065
109	5529	0.02871132290108908	None	0.0	0.02871132290108908
109	5527	0.019417501758103816	None	0.0	0.019417501758103816
109	5501	0.024969410130636173	None	0.0	0.024969410130636173
109	5495	0.02285412244193399	None	0.0	0.02285412244193399
109	5411	0.02204940812414075	None	0.0	0.02204940812414075
109	5269	0.028247874084083434	None	0.0	0.028247874084083434
109	5522	0.015027905480450326	None	0.0	0.015027905480450326
109	5401	0.025947679127703533	None	0.0	0.025947679127703533
109	4955	0.02318731509130652	None	0.0	0.02318731509130652
109	4726	0.027895148173377026	None	0.0	0.027895148173377026
109	5525	0.02420132978081885	None	0.0	0.02420132978081885
109	5449	0.02204940812414075	None	0.0	0.02204940812414075
109	5535	0.022037994821165	None	0.05409274044704906	0.022037994821165
109	5251	0.0224763049939954	None	0.0	0.0224763049939954
109	5454	0.01920159423442687	None	0.0	0.01920159423442687
109	5466	0.017933302023425107	None	0.0	0.017933302023425107
109	5399	0.023304362187848548	None	0.0	0.023304362187848548
109	5533	0.02322867028381188	None	0.0	0.02322867028381188
109	5350	0.019662644091081233	None	0.0	0.019662644091081233
109	5465	0.027846206895826738	None	0.0	0.027846206895826738
109	5354	0.028351741411478195	None	0.0	0.028351741411478195
109	5381	0.022197517777795883	None	0.0	0.022197517777795883
109	5123	0.018061446676771477	None	0.0	0.018061446676771477
109	4765	0.025153495976475187	None	0.29961844468718296	0.025153495976475187
109	5484	0.023566174237356356	None	0.05409274044704906	0.023566174237356356
109	4735	0.028181287040157325	None	0.33158624698748396	0.028181287040157325
109	5046	0.025878683871229265	None	0.0	0.025878683871229265
109	5445	0.02476911248092503	None	0.0	0.02476911248092503
109	5061	0.02420132978081885	None	0.0	0.02420132978081885
109	5504	0.019859859482301147	None	0.0	0.019859859482301147
109	5066	0.024453963813615386	None	0.0	0.024453963813615386
109	5415	0.025729635172576138	None	0.05409274044704906	0.025729635172576138
109	4752	0.025230292651351054	None	0.0	0.025230292651351054
109	5238	0.024352064416840798	None	0.0	0.024352064416840798
109	5214	0.019323827796799645	None	0.0	0.019323827796799645
109	4995	0.024693316657601286	None	0.0	0.024693316657601286
109	5518	0.019529862058913584	None	0.0	0.019529862058913584
109	5478	0.02323479641855215	None	0.0	0.02323479641855215
109	5391	0.029687673708254265	None	0.0	0.029687673708254265
109	5514	0.02594867572586328	None	0.0	0.02594867572586328
109	5544	0.02327276177787253	None	0.0	0.02327276177787253
109	4861	0.02575340448458577	None	0.0	0.02575340448458577
109	4638	0.02818041192242218	None	0.0	0.02818041192242218
109	5410	0.020073286421393065	None	0.0	0.020073286421393065
109	5069	0.02406248596785331	None	0.0	0.02406248596785331
109	5395	0.01909084825087379	None	0.0	0.01909084825087379
109	4514	0.024109262822525287	None	0.0	0.024109262822525287
109	5477	0.022279343240658524	None	0.0	0.022279343240658524
109	5443	0.026133886335342926	None	0.0	0.026133886335342926
109	4576	0.027901215173233043	None	0.0	0.027901215173233043
109	4298	0.02955036415951383	None	0.0	0.02955036415951383
109	5458	0.02330776879856385	None	0.0	0.02330776879856385
109	5035	0.026153738588955245	None	0.0	0.026153738588955245
109	5087	0.024122834345919015	None	0.0	0.024122834345919015
109	4878	0.01994641629924055	None	0.0	0.01994641629924055
109	4796	0.022526204815394472	None	0.0	0.022526204815394472
109	5151	0.02310856334262962	None	0.0	0.02310856334262962
109	5486	0.015694393274144094	None	0.0	0.015694393274144094
109	4394	0.026722291176482574	None	0.0	0.026722291176482574
109	5543	0.01863305590949139	None	0.0	0.01863305590949139
109	5322	0.03044349831004838	None	0.05409274044704906	0.03044349831004838
109	5537	0.02342070345608336	None	0.0	0.02342070345608336
109	5456	0.022938784193040962	None	0.0	0.022938784193040962
109	5459	0.02414653349429349	None	0.0	0.02414653349429349
109	4918	0.0280840032009467	None	0.0	0.0280840032009467
109	5542	0.0252247120015707	None	0.0	0.0252247120015707
109	5538	0.012525697191711285	None	0.2528302380629309	0.012525697191711285
109	4952	0.028937741599077204	None	0.0	0.028937741599077204
109	5107	0.019165565708115975	None	0.0	0.019165565708115975
109	5430	0.02871132290108908	None	0.0	0.02871132290108908
109	5532	0.024746194375067598	None	0.29961844468718296	0.024746194375067598
110	5212	0.023960195269023	None	0.0	0.023960195269023
110	4981	0.024453963813615386	None	0.0	0.024453963813615386
110	4744	0.028977753603545216	None	0.0	0.028977753603545216
110	5434	0.019686025156708215	None	0.0	0.019686025156708215
110	4333	0.028731250126820235	None	0.0	0.028731250126820235
110	4585	0.0280467657937728	None	0.0	0.0280467657937728
110	3915	0.02355047637416035	None	0.0	0.02355047637416035
110	5506	0.018370632075162135	None	0.0	0.018370632075162135
110	5479	0.018483126187448493	None	0.0	0.018483126187448493
110	5326	0.023743978014376523	None	0.0	0.023743978014376523
110	5498	0.022201542161260343	None	0.0	0.022201542161260343
110	5440	0.024453963813615386	None	0.0	0.024453963813615386
110	5414	0.029568997220530524	None	0.0	0.029568997220530524
110	4959	0.02311445520968812	None	0.0	0.02311445520968812
110	5373	0.022859084660230417	None	0.0	0.022859084660230417
110	4798	0.028736021231328544	None	0.0	0.028736021231328544
110	5579	0.02296472631800519	None	0.0	0.02296472631800519
110	5020	0.02508673633091817	None	0.0	0.02508673633091817
110	5539	0.02487153806719301	None	0.0	0.02487153806719301
110	5040	0.023503186323005444	None	0.0	0.023503186323005444
110	5261	0.028379905358913222	None	0.0	0.028379905358913222
110	5526	0.010355022640740756	None	0.026566237371101725	0.010355022640740756
110	5271	0.022881608401759065	None	0.0	0.022881608401759065
110	5529	0.02871132290108908	None	0.0	0.02871132290108908
110	5527	0.019417501758103816	None	0.0	0.019417501758103816
110	5501	0.024969410130636173	None	0.0	0.024969410130636173
110	5576	0.02062853342269197	None	0.0	0.02062853342269197
110	5584	0.02015837142570114	None	0.0	0.02015837142570114
110	5411	0.02204940812414075	None	0.0	0.02204940812414075
110	5269	0.028247874084083434	None	0.0	0.028247874084083434
110	5401	0.025947679127703533	None	0.0	0.025947679127703533
110	4955	0.02318731509130652	None	0.0	0.02318731509130652
110	5552	0.01730610701706394	None	0.0	0.01730610701706394
110	4726	0.027895148173377026	None	0.0	0.027895148173377026
110	5600	0.01712146473730643	None	0.0	0.01712146473730643
110	5525	0.02420132978081885	None	0.0	0.02420132978081885
110	5449	0.02204940812414075	None	0.0	0.02204940812414075
110	5590	0.019442555877332724	None	0.0	0.019442555877332724
110	5535	0.022037994821165	None	0.04108043486152924	0.022037994821165
110	5591	0.019212321624197934	None	0.0	0.019212321624197934
110	5551	0.031450269923674744	None	0.04108043486152924	0.031450269923674744
110	5399	0.023304362187848548	None	0.0	0.023304362187848548
110	5561	0.02199739478971513	None	0.0	0.02199739478971513
110	5577	0.02187161002128965	None	0.31104616858617484	0.02187161002128965
110	5465	0.027846206895826738	None	0.0	0.027846206895826738
110	5555	0.018577624511316587	None	0.0	0.018577624511316587
110	5560	0.0160512499517695	None	0.0	0.0160512499517695
110	5354	0.028351741411478195	None	0.0	0.028351741411478195
110	5381	0.022197517777795883	None	0.0	0.022197517777795883
110	5123	0.018061446676771477	None	0.0	0.018061446676771477
110	5597	0.016120436007258983	None	0.0	0.016120436007258983
110	4765	0.025153495976475187	None	0.25871258320534146	0.025153495976475187
110	5484	0.023566174237356356	None	0.04108043486152924	0.023566174237356356
110	4735	0.028181287040157325	None	0.26884920342374724	0.028181287040157325
110	5592	0.01912469224337631	None	0.0	0.01912469224337631
110	5564	0.011805315018449595	None	0.26884920342374724	0.011805315018449595
110	5046	0.025878683871229265	None	0.0	0.025878683871229265
110	5445	0.02476911248092503	None	0.0	0.02476911248092503
110	5061	0.02420132978081885	None	0.0	0.02420132978081885
110	5066	0.024453963813615386	None	0.0	0.024453963813615386
110	5415	0.025729635172576138	None	0.04108043486152924	0.025729635172576138
110	4752	0.025230292651351054	None	0.0	0.025230292651351054
110	5238	0.024352064416840798	None	0.0	0.024352064416840798
110	4995	0.024693316657601286	None	0.0	0.024693316657601286
110	5518	0.019529862058913584	None	0.0	0.019529862058913584
110	5478	0.02323479641855215	None	0.0	0.02323479641855215
110	5391	0.029687673708254265	None	0.0	0.029687673708254265
110	5585	0.00535694455727801	None	0.026566237371101725	0.00535694455727801
110	5514	0.02594867572586328	None	0.0	0.02594867572586328
110	5544	0.02327276177787253	None	0.0	0.02327276177787253
110	5554	0.021962318825402165	None	0.0	0.021962318825402165
110	4861	0.02575340448458577	None	0.0	0.02575340448458577
110	4638	0.02818041192242218	None	0.0	0.02818041192242218
110	5410	0.020073286421393065	None	0.0	0.020073286421393065
110	5069	0.02406248596785331	None	0.0	0.02406248596785331
110	5595	0.016120436007258983	None	0.0	0.016120436007258983
110	4514	0.024109262822525287	None	0.0	0.024109262822525287
110	5477	0.022279343240658524	None	0.0	0.022279343240658524
110	5570	0.02210611408085754	None	0.0	0.02210611408085754
110	5443	0.026133886335342926	None	0.0	0.026133886335342926
110	4576	0.027901215173233043	None	0.0	0.027901215173233043
110	4298	0.02955036415951383	None	0.0	0.02955036415951383
110	5458	0.02330776879856385	None	0.0	0.02330776879856385
110	5594	0.019417501758103816	None	0.0	0.019417501758103816
110	5553	0.016389542927822534	None	0.0	0.016389542927822534
110	5035	0.026153738588955245	None	0.0	0.026153738588955245
110	5087	0.024122834345919015	None	0.0	0.024122834345919015
110	4878	0.01994641629924055	None	0.0	0.01994641629924055
110	5151	0.02310856334262962	None	0.0	0.02310856334262962
110	4394	0.026722291176482574	None	0.0	0.026722291176482574
110	5322	0.03044349831004838	None	0.04108043486152924	0.03044349831004838
110	5537	0.02342070345608336	None	0.0	0.02342070345608336
110	5456	0.022938784193040962	None	0.0	0.022938784193040962
110	4918	0.0280840032009467	None	0.0	0.0280840032009467
110	5542	0.0252247120015707	None	0.0	0.0252247120015707
110	5574	0.02420132978081885	None	0.0	0.02420132978081885
110	4952	0.028937741599077204	None	0.0	0.028937741599077204
110	5430	0.02871132290108908	None	0.0	0.02871132290108908
110	5532	0.024746194375067598	None	0.25871258320534146	0.024746194375067598
110	5589	0.023703229591163638	None	0.0	0.023703229591163638
76	3877	0.002542761127115056	None	0.07669091615770043	0.002542761127115056
76	3870	0.001935232193399547	None	0.05901148346808192	0.001935232193399547
76	3717	0.011735413538377693	None	0.0	0.011735413538377693
76	3808	0.01836643909590692	None	0.0	0.01836643909590692
76	3805	0.006996323150260274	None	0.0	0.006996323150260274
76	3559	0.018384017694982185	None	0.0	0.018384017694982185
76	3729	0.018923597635932755	None	0.027981856359519663	0.018923597635932755
76	3878	0.015481046940186807	None	0.08595427868905284	0.015481046940186807
76	3730	0.007790412349322671	None	0.0	0.007790412349322671
76	3765	0.010838209752762071	None	0.04003950547698352	0.010838209752762071
76	3899	0.011502555136755485	None	0.09943639723899173	0.011502555136755485
76	3374	0.02467830695246636	None	0.0	0.02467830695246636
76	3781	0.023049464340615517	None	0.0	0.023049464340615517
76	3629	0.01618428130872742	None	0.0	0.01618428130872742
76	3634	0.02092483648619887	None	0.0	0.02092483648619887
76	3726	0.014201057341809932	None	0.0	0.014201057341809932
76	3766	0.0147759339307794	None	0.07844640595016361	0.0147759339307794
76	3545	0.013374754924005425	None	0.0	0.013374754924005425
76	3533	0.009382852577001494	None	0.1458488740425237	0.009382852577001494
76	3464	0.012122178300433521	None	0.03361988826435584	0.012122178300433521
76	3865	0.0213089392266165	None	0.0	0.0213089392266165
76	3575	0.012389364169526232	None	0.03361988826435584	0.012389364169526232
76	3856	0.013407224772079755	None	0.03361988826435584	0.013407224772079755
76	3822	0.010733013383492985	None	0.0	0.010733013383492985
76	3471	0.016981610053488413	None	0.0	0.016981610053488413
76	3787	0.013333100037512346	None	0.03361988826435584	0.013333100037512346
76	3868	0.013139101470365708	None	0.0	0.013139101470365708
76	3101	0.019323652034322833	None	0.0	0.019323652034322833
76	3815	0.013806918860832417	None	0.0	0.013806918860832417
76	3689	0.00709202982285998	None	0.0	0.00709202982285998
76	3414	0.017833798380793478	None	0.0368897163504334	0.017833798380793478
76	3427	0.013797034440270788	None	0.0	0.013797034440270788
76	3790	0.0021259482474835505	None	0.19017954621527267	0.0021259482474835505
76	3838	0.022381689959224817	None	0.0	0.022381689959224817
76	3684	0.012581801649241024	None	0.09943639723899173	0.012581801649241024
76	3752	0.011640443436037538	None	0.0	0.011640443436037538
76	3505	0.014932864836398014	None	0.2651546725459182	0.014932864836398014
76	3890	0.00169696603736703	None	0.2600382228650326	0.00169696603736703
76	3728	0.021337784406040932	None	0.027981856359519663	0.021337784406040932
76	3851	0.016204861189037308	None	0.03361988826435584	0.016204861189037308
76	3756	0.020926515697948636	None	0.018435419582677533	0.020926515697948636
76	3333	0.015165536465643285	None	0.0	0.015165536465643285
76	3732	0.02083411064871289	None	0.0	0.02083411064871289
76	3454	0.01199850662197123	None	0.1725876671818575	0.01199850662197123
76	3871	0.006283460982501693	None	0.15116530521738297	0.006283460982501693
76	3792	0.003894740735551903	None	0.0	0.003894740735551903
76	3882	0.020047684372151053	None	0.0	0.020047684372151053
76	3896	0.019139906643509414	None	0.0	0.019139906643509414
76	3706	0.01096644966453167	None	0.04003950547698352	0.01096644966453167
76	3849	0.01553739931370107	None	0.0	0.01553739931370107
76	3883	0.013712454483471364	None	0.07844640595016361	0.013712454483471364
76	3873	0.019995161554028116	None	0.027981856359519663	0.019995161554028116
76	3861	0.019294758244372687	None	0.0	0.019294758244372687
76	3465	0.011046700796874245	None	0.0	0.011046700796874245
76	3770	0.01835571613969753	None	0.027981856359519663	0.01835571613969753
76	3795	0.01512159780179696	None	0.2651546725459182	0.01512159780179696
76	3825	0.006396849742291771	None	0.0	0.006396849742291771
76	3881	0.012133439770425396	None	0.0	0.012133439770425396
76	3744	0.019312483187879086	None	0.018435419582677533	0.019312483187879086
76	3820	0.0132212626711803	None	0.018435419582677533	0.0132212626711803
76	3893	0.011599195218653676	None	0.0	0.011599195218653676
76	3833	0.015873625898006206	None	0.0	0.015873625898006206
76	3656	0.014946891581888845	None	0.0	0.014946891581888845
76	3252	0.006616317925877402	None	0.19360172242360862	0.006616317925877402
76	3897	0.01527768223757002	None	0.027981856359519663	0.01527768223757002
76	3872	0.01036632095424675	None	0.1725876671818575	0.01036632095424675
76	3716	0.022995924178804254	None	0.0	0.022995924178804254
76	3269	0.020025935503053222	None	0.09037496813143049	0.020025935503053222
76	3579	0.012596200123685983	None	0.23619354230124984	0.012596200123685983
76	3745	0.02330776879856385	None	0.0	0.02330776879856385
76	3467	0.01672880959270631	None	0.09943639723899173	0.01672880959270631
76	3476	0.009886180841279098	None	0.1725876671818575	0.009886180841279098
76	3813	0.01930585310755837	None	0.0	0.01930585310755837
76	3809	0.004651704706642018	None	0.018435419582677533	0.004651704706642018
76	3707	0.011064588717110647	None	0.09943639723899173	0.011064588717110647
76	3891	0.004493115025056254	None	0.2969519537320281	0.004493115025056254
76	3711	0.015729847701379966	None	0.0	0.015729847701379966
76	3605	0.017671750975034456	None	0.09037496813143049	0.017671750975034456
76	3834	0.016224263686003534	None	0.07844640595016361	0.016224263686003534
76	3819	0.01882062535468144	None	0.0	0.01882062535468144
76	3895	0.010947196047768717	None	0.13176947006920353	0.010947196047768717
76	3777	0.014103080445733242	None	0.2651546725459182	0.014103080445733242
76	3694	0.010269467863488336	None	0.04003950547698352	0.010269467863488336
76	3128	0.017402592421681098	None	0.0	0.017402592421681098
76	3775	0.011357523765906367	None	0.0	0.011357523765906367
76	3759	0.01875662042590898	None	0.0	0.01875662042590898
76	3742	0.018091887286665827	None	0.0368897163504334	0.018091887286665827
76	3499	0.010392687855567403	None	0.1458488740425237	0.010392687855567403
76	3703	0.00755591748223253	None	0.027981856359519663	0.00755591748223253
76	3797	0.011863979917777602	None	0.03361988826435584	0.011863979917777602
76	3816	0.01745222297230433	None	0.05901148346808192	0.01745222297230433
76	3170	0.01454358512714504	None	0.0	0.01454358512714504
76	3828	0.0152704736077202	None	0.03361988826435584	0.0152704736077202
76	3853	-0.0001664436877764936	None	0.02194272009316211	-0.0001664436877764936
76	3548	0.019086515380350874	None	0.0	0.019086515380350874
76	3664	0.02069818402877184	None	0.09037496813143049	0.02069818402877184
76	3900	0.003230633277474641	None	0.0	0.003230633277474641
76	3774	0.014283793391926381	None	0.0	0.014283793391926381
76	3857	0.012906313814031171	None	0.0	0.012906313814031171
76	3718	0.013305792420027208	None	0.03361988826435584	0.013305792420027208
30	1212	0.41159469185623215	0.41159469185623215	0.5354705209303171	0.41159469185623215
30	1091	0.5684315013101646	0.5684315013101646	0.5743528332806775	0.5684315013101646
30	1599	0.36778281500766186	0.36778281500766186	0.4253941235338342	0.36778281500766186
30	1517	0.36942772881427643	0.36942772881427643	0.4284584836491315	0.36942772881427643
30	1461	0.4132273721299762	0.4132273721299762	0.41930051133397317	0.4132273721299762
30	1483	0.4325738429930698	0.4325738429930698	0.4866531281686598	0.4325738429930698
30	1521	0.35980137863723904	0.35980137863723904	0.3870788183970668	0.35980137863723904
30	1531	0.3540695801858356	0.3540695801858356	0.46496950215443517	0.3540695801858356
30	1499	0.3675021192892464	0.3675021192892464	0.4168956463941774	0.3675021192892464
30	1562	0.37050345730094836	0.37050345730094836	0.3844549564346455	0.37050345730094836
30	1300	0.385635702743497	0.385635702743497	0.46635873275113193	0.385635702743497
30	1308	0.4348206220192581	0.4348206220192581	0.4957079655623686	0.4348206220192581
30	1262	0.48703608807038246	0.48703608807038246	0.49618807408604704	0.48703608807038246
30	1548	0.3483606015001707	0.3483606015001707	0.5035742264985406	0.3483606015001707
30	1577	0.3437288444074541	0.3437288444074541	0.3437288444074541	0.3437288444074541
30	1396	0.389978046557134	0.389978046557134	0.5033780884383795	0.389978046557134
30	1307	0.459899112644605	0.459899112644605	0.47326750909954474	0.459899112644605
30	1420	0.3931497534526023	0.3931497534526023	0.422329756056286	0.3931497534526023
30	1510	0.3004544814663321	0.3004544814663321	0.32874155417079887	0.3004544814663321
30	1551	0.34778024285442366	0.34778024285442366	0.438985953507909	0.34778024285442366
30	1162	0.5067116576192925	0.5067116576192925	0.550151028421028	0.5067116576192925
30	1175	0.3638996956001717	0.3638996956001717	0.4723122405972001	0.3638996956001717
30	1378	0.43054850491770635	0.43054850491770635	0.4410549610709106	0.43054850491770635
30	1168	0.37018353102186385	0.37018353102186385	0.4506008651676113	0.37018353102186385
30	627	0.4222671902994925	0.4222671902994925	0.48915205202376943	0.4222671902994925
30	1581	0.5477092622544941	0.5477092622544941	0.5499528997397468	0.5477092622544941
30	1553	0.3748595379465097	0.3748595379465097	0.38456871755226774	0.3748595379465097
30	1278	0.4403806226535261	0.4403806226535261	0.44663500883772567	0.4403806226535261
30	1125	0.4749828305800716	0.4749828305800716	0.5172114103991408	0.4749828305800716
30	1556	0.35067426026938936	0.35067426026938936	0.4093277408330353	0.35067426026938936
30	1540	0.5069535741512751	0.5069535741512751	0.540352770451298	0.5069535741512751
30	1593	0.40507008709298614	0.40507008709298614	0.48806364432213645	0.40507008709298614
30	1509	0.4119127891707575	0.4119127891707575	0.5025913800727707	0.4119127891707575
30	1578	0.3834609465792672	0.3834609465792672	0.450421635469354	0.3834609465792672
30	1471	0.34049119625575774	0.34049119625575774	0.34866129523814227	0.34049119625575774
30	1004	0.43054850491770635	0.43054850491770635	0.4410549610709106	0.43054850491770635
30	1588	0.7934909950989388	0.7934909950989388	0.8889870458136817	0.7934909950989388
30	1501	0.5092414800180907	0.5092414800180907	0.5395759548246666	0.5092414800180907
30	1455	0.3582766496701284	0.3582766496701284	0.38676137654531023	0.3582766496701284
30	1451	0.3755060497110284	0.3755060497110284	0.42864275908331073	0.3755060497110284
30	1574	0.37018353102186385	0.37018353102186385	0.4506008651676113	0.37018353102186385
30	1454	0.38416077494592465	0.38416077494592465	0.45577678216177847	0.38416077494592465
30	1579	0.4806975359072235	0.4806975359072235	0.4986424977940092	0.4806975359072235
30	1284	0.3390279243707405	0.3390279243707405	0.35137138105693766	0.3390279243707405
30	1342	0.3660774503205983	0.3660774503205983	0.37615132881467617	0.3660774503205983
30	1518	0.4880222651603513	0.4880222651603513	0.5391034332357442	0.4880222651603513
30	1484	0.37006761681783557	0.37006761681783557	0.3794167075654956	0.37006761681783557
30	1260	0.4277035474646228	0.4277035474646228	0.43416284429695856	0.4277035474646228
30	1539	0.3660774503205983	0.3660774503205983	0.37615132881467617	0.3660774503205983
30	1504	0.3731577304370296	0.3731577304370296	0.45119238243668985	0.3731577304370296
30	1467	0.3675858213029569	0.3675858213029569	0.41432921198987405	0.3675858213029569
30	1425	0.4439858887942577	0.4439858887942577	0.4686639923487232	0.4439858887942577
30	1552	0.4283425392024044	0.4283425392024044	0.4498907878113113	0.4283425392024044
30	1225	0.3852710410713586	0.3852710410713586	0.42078795863422214	0.3852710410713586
30	1491	0.25689829109269996	0.25689829109269996	0.25891458706880915	0.25689829109269996
30	1372	0.3682939654429257	0.3682939654429257	0.42065762782570315	0.3682939654429257
30	1402	0.3637889436779087	0.3637889436779087	0.38148907141762217	0.3637889436779087
30	1583	0.3390279243707405	0.3390279243707405	0.35137138105693766	0.3390279243707405
30	1567	0.36325378855600243	0.36325378855600243	0.43009827422958713	0.36325378855600243
30	1582	0.3682939654429257	0.3682939654429257	0.42065762782570315	0.3682939654429257
30	1580	0.3866130467511801	0.3866130467511801	0.45981858671644826	0.3866130467511801
30	1450	0.3810672470564521	0.3810672470564521	0.40994892867496074	0.3810672470564521
30	1204	0.4225390499924603	0.4225390499924603	0.4586365211076534	0.4225390499924603
30	1380	0.421076710044451	0.421076710044451	0.441508650996861	0.421076710044451
30	1526	0.36942772881427643	0.36942772881427643	0.4284584836491315	0.36942772881427643
30	1503	0.3728052721525616	0.3728052721525616	0.3934203244436407	0.3728052721525616
30	1369	0.41195670494782466	0.41195670494782466	0.4763146380227763	0.41195670494782466
30	1328	0.425825607351524	0.425825607351524	0.4337894306726785	0.425825607351524
30	1181	0.3682939654429257	0.3682939654429257	0.42065762782570315	0.3682939654429257
30	1412	0.34049119625575774	0.34049119625575774	0.34866129523814227	0.34049119625575774
30	1566	0.34049119625575774	0.34049119625575774	0.34866129523814227	0.34049119625575774
30	1569	0.3937107543413211	0.3937107543413211	0.45249881813073867	0.3937107543413211
30	1554	0.3669517636147287	0.3669517636147287	0.4889382080517083	0.3669517636147287
30	1206	0.3390279243707405	0.3390279243707405	0.35137138105693766	0.3390279243707405
30	978	0.5129315598841903	0.5129315598841903	0.5169270902247389	0.5129315598841903
30	1021	0.4156401172219649	0.4156401172219649	0.4587085573410402	0.4156401172219649
30	1466	0.3748595379465097	0.3748595379465097	0.38456871755226774	0.3748595379465097
30	1242	0.3156949755446856	0.3156949755446856	0.33139661546139926	0.3156949755446856
30	1489	0.3748595379465097	0.3748595379465097	0.38456871755226774	0.3748595379465097
30	1024	0.4272003226917568	0.4272003226917568	0.5065958624312344	0.4272003226917568
30	1515	0.43086785191615407	0.43086785191615407	0.4474167124375358	0.43086785191615407
30	1444	0.4119127891707575	0.4119127891707575	0.5025913800727707	0.4119127891707575
30	1520	0.384690950624207	0.384690950624207	0.4273287420940033	0.384690950624207
30	1438	0.3561638957888907	0.3561638957888907	0.4144292002690194	0.3561638957888907
30	1571	0.344373168388765	0.344373168388765	0.4196606513392254	0.344373168388765
30	1473	0.4806975359072235	0.4806975359072235	0.4986424977940092	0.4806975359072235
30	1586	0.3874427412873542	0.3874427412873542	0.4311629418623708	0.3874427412873542
30	1596	0.3435553796332678	0.3435553796332678	0.3593814629845627	0.3435553796332678
30	1519	0.36824511073501176	0.36824511073501176	0.42012748335611694	0.36824511073501176
30	1534	0.29050851323040916	0.29050851323040916	0.29050851323040916	0.29050851323040916
30	1462	0.3713499397068223	0.3713499397068223	0.3951550279258821	0.3713499397068223
30	1314	0.3156949755446856	0.3156949755446856	0.33139661546139926	0.3156949755446856
30	1513	0.3793068755645787	0.3793068755645787	0.4240375236077244	0.3793068755645787
30	1287	0.4616964038088159	0.4616964038088159	0.5127815722235771	0.4616964038088159
30	1598	0.3961810880058053	0.3961810880058053	0.3961810880058053	0.3961810880058053
30	1573	0.33596107508682393	0.33596107508682393	0.33596107508682393	0.33596107508682393
30	1592	0.4439858887942577	0.4439858887942577	0.4686639923487232	0.4439858887942577
30	821	0.36942772881427643	0.36942772881427643	0.4284584836491315	0.36942772881427643
30	1411	0.43062979931039597	0.43062979931039597	0.46640157334900706	0.43062979931039597
30	1179	0.4351808037531798	0.4351808037531798	0.4424275509627014	0.4351808037531798
139	6900	0.03773525182485735	None	0.0	0.03773525182485735
139	6810	0.03691445464577033	None	0.0	0.03691445464577033
139	6902	0.037659015605996896	None	0.0	0.037659015605996896
139	6899	0.03832836087558377	None	0.0	0.03832836087558377
139	6279	0.037860905825807596	None	0.0	0.037860905825807596
139	6726	0.035384913181611695	None	0.0	0.035384913181611695
139	7014	0.0030404345428760087	None	0.0	0.0030404345428760087
139	6696	0.04199279514432318	None	0.0	0.04199279514432318
139	6712	0.04226503700437512	None	0.0	0.04226503700437512
139	6542	0.038224555955943595	None	0.0	0.038224555955943595
139	7038	0.04513409753437131	None	0.0	0.04513409753437131
139	6946	0.035973263391987566	None	0.0	0.035973263391987566
139	7043	-0.0003219790641953835	None	0.32690088143225793	-0.0003219790641953835
139	7019	0.021115254580668832	None	0.0	0.021115254580668832
139	6855	0.035936160798420186	None	0.0	0.035936160798420186
139	6217	0.03910294601688244	None	0.0	0.03910294601688244
139	7011	0.03878383139265198	None	0.0	0.03878383139265198
139	7023	0.04192906948928495	None	0.0	0.04192906948928495
139	6866	0.04190890784735414	None	0.0	0.04190890784735414
139	6920	0.03477768420771091	None	0.0	0.03477768420771091
139	7026	0.04342131172274551	None	0.0	0.04342131172274551
139	6490	0.03929447178276897	None	0.0	0.03929447178276897
139	7045	0.048295035863293465	None	0.0	0.048295035863293465
139	6841	0.03175933085818166	None	0.0	0.03175933085818166
139	6610	0.042186449583740855	None	0.0	0.042186449583740855
139	7027	0.03374867140941605	None	0.0	0.03374867140941605
139	7022	0.039238688665631974	None	0.0	0.039238688665631974
139	6788	0.039932389257358834	None	0.0	0.039932389257358834
139	6660	0.042382722178958034	None	0.0	0.042382722178958034
139	7041	0.03743953780669193	None	0.0	0.03743953780669193
139	7030	0.04058599391212841	None	0.0	0.04058599391212841
139	6661	0.03595505418626265	None	0.0	0.03595505418626265
139	6777	0.04545340772086778	None	0.0	0.04545340772086778
139	6901	0.018888039085132417	None	0.0	0.018888039085132417
139	7020	0.04473527054437514	None	0.0	0.04473527054437514
139	6908	0.02757684362374104	None	0.0	0.02757684362374104
139	6909	0.02426066575553833	None	0.0	0.02426066575553833
139	6979	0.04172952839749473	None	0.0	0.04172952839749473
139	6917	0.04746635951303824	None	0.0	0.04746635951303824
139	6693	0.04380942560588957	None	0.0	0.04380942560588957
139	7016	0.031285708954364194	None	0.0	0.031285708954364194
139	6503	0.042064610480386865	None	0.0	0.042064610480386865
139	7032	0.011932021130816742	None	0.0	0.011932021130816742
139	6421	0.044773391865721844	None	0.0	0.044773391865721844
139	6857	0.04292470450302798	None	0.0	0.04292470450302798
139	5763	0.0404291946237547	None	0.0	0.0404291946237547
139	6706	0.050190281691286115	None	0.0	0.050190281691286115
139	6949	0.04436112532227749	None	0.0	0.04436112532227749
139	7008	0.02885944364345567	None	0.0	0.02885944364345567
139	6835	0.04176979412566376	None	0.0	0.04176979412566376
139	6605	0.04411527767280163	None	0.0	0.04411527767280163
139	6983	0.03298855057389882	None	0.0	0.03298855057389882
139	6517	0.03649731316413045	None	0.0	0.03649731316413045
139	6787	0.04109342506758147	None	0.0	0.04109342506758147
139	6999	0.03344251490311765	None	0.0	0.03344251490311765
139	6898	0.036848518411943386	None	0.0	0.036848518411943386
139	7025	0.03539051408259979	None	0.0	0.03539051408259979
139	7024	0.02880978077507908	None	0.10641587579688608	0.02880978077507908
139	7046	0.038929903724664865	None	0.0	0.038929903724664865
139	6491	0.04050843148548267	None	0.0	0.04050843148548267
139	6975	0.027217202139402964	None	0.0	0.027217202139402964
139	6991	0.03333836844271163	None	0.0	0.03333836844271163
139	6667	0.045354062959404515	None	0.0	0.045354062959404515
139	6930	0.03966123254296055	None	0.0	0.03966123254296055
139	6862	0.03805277196665422	None	0.0	0.03805277196665422
139	6515	0.037925805622374194	None	0.0	0.037925805622374194
139	6324	0.03463226499715886	None	0.0	0.03463226499715886
139	7044	-0.00037315348053843677	None	0.5169271605458692	-0.00037315348053843677
139	6756	0.03012550469373339	None	0.0	0.03012550469373339
139	6919	0.047054173197670864	None	0.0	0.047054173197670864
139	6796	0.030854924364672787	None	0.0	0.030854924364672787
139	7006	0.04937337333980321	None	0.0	0.04937337333980321
139	6593	0.040913608286761806	None	0.0	0.040913608286761806
139	7033	0.019016059405450897	None	0.019017698877897327	0.019016059405450897
139	6953	0.04474429030959594	None	0.0	0.04474429030959594
139	6628	0.05114240377680595	None	0.0	0.05114240377680595
139	6652	0.044068092418115164	None	0.0	0.044068092418115164
139	7049	0.041555293734674655	None	0.0	0.041555293734674655
139	6795	0.04689757675051555	None	0.0	0.04689757675051555
139	6932	0.03434314246127266	None	0.0	0.03434314246127266
139	6859	0.04248864314191068	None	0.0	0.04248864314191068
139	6940	0.04074226191436258	None	0.0	0.04074226191436258
139	6972	0.019494608597708494	None	0.121875	0.019494608597708494
139	6945	0.039404909600009044	None	0.0	0.039404909600009044
139	6965	0.04186367740663745	None	0.0	0.04186367740663745
139	6681	0.0432852679960772	None	0.0	0.0432852679960772
139	6973	0.038979239501202516	None	0.0	0.038979239501202516
139	6665	0.043894863574082676	None	0.0	0.043894863574082676
139	6971	0.03305546661116069	None	0.0	0.03305546661116069
139	6916	0.02924360301846611	None	0.0	0.02924360301846611
139	6774	0.04494835618978119	None	0.0	0.04494835618978119
139	7003	0.04378171757504679	None	0.0	0.04378171757504679
139	6818	0.032018421209857435	None	0.0	0.032018421209857435
139	6658	0.03173555813272803	None	0.0	0.03173555813272803
139	6963	0.0441832506521916	None	0.0	0.0441832506521916
139	6864	0.033558001778744156	None	0.0	0.033558001778744156
139	6648	0.04067806628235266	None	0.0	0.04067806628235266
139	6541	0.0442848552727204	None	0.0	0.0442848552727204
139	6914	0.037003826776220036	None	0.0	0.037003826776220036
139	6782	0.040145507400041455	None	0.0	0.040145507400041455
71	3212	0.01260641579203771	None	0.0	0.01260641579203771
71	2939	0.013065979732851622	None	0.01805455596809322	0.013065979732851622
71	3065	0.006371670263344377	None	0.0	0.006371670263344377
71	3368	0.008761067544773368	None	0.0699635649198153	0.008761067544773368
71	3347	0.009354078971964632	None	0.0699635649198153	0.009354078971964632
71	3559	0.018384017694982185	None	0.002951804152344636	0.018384017694982185
71	3203	0.013792829507770332	None	0.001344800702595395	0.013792829507770332
71	3624	0.010029414689888681	None	0.0948186382051162	0.010029414689888681
71	3607	0.009125762114156596	None	0.1854119962795827	0.009125762114156596
71	3618	None	None	0.18976390720224978	None
71	3509	0.010112146299859313	None	0.0	0.010112146299859313
71	3374	0.02467830695246636	None	0.002951804152344636	0.02467830695246636
71	3629	0.01618428130872742	None	0.002951804152344636	0.01618428130872742
71	3634	0.02092483648619887	None	0.002951804152344636	0.02092483648619887
71	3611	0.010070548408244211	None	0.0	0.010070548408244211
71	3566	0.005886978018658781	None	0.1527971998123257	0.005886978018658781
71	3507	0.014880180632609315	None	0.0	0.014880180632609315
71	3469	0.012189020990427719	None	0.1854119962795827	0.012189020990427719
71	3545	0.013374754924005425	None	0.001344800702595395	0.013374754924005425
71	3525	0.004740294224565924	None	0.09260519582512759	0.004740294224565924
71	3533	0.009382852577001494	None	0.018374316377996407	0.009382852577001494
71	3262	0.010652683962941457	None	0.0	0.010652683962941457
71	3601	0.0034170339267332	None	0.02829209710523936	0.0034170339267332
71	3464	0.012122178300433521	None	0.23665954539835427	0.012122178300433521
71	3563	0.010103250930971861	None	0.0	0.010103250930971861
71	3575	0.012389364169526232	None	0.23665954539835427	0.012389364169526232
71	3296	0.013469889513291186	None	0.0	0.013469889513291186
71	3596	0.029568997220530524	None	0.002951804152344636	0.029568997220530524
71	3621	2.2718164577129148e-05	None	0.17949256182536877	2.2718164577129148e-05
71	3471	0.016981610053488413	None	0.002951804152344636	0.016981610053488413
71	3613	0.010791096679000332	None	0.0	0.010791096679000332
71	3419	0.01522519253987362	None	0.26404774218895966	0.01522519253987362
71	3639	0.016147892259143693	None	0.2694625529396979	0.016147892259143693
71	3101	0.019323652034322833	None	0.001344800702595395	0.019323652034322833
71	3375	0.009190415898336511	None	0.018374316377996407	0.009190415898336511
71	3194	0.014866973900960322	None	0.001344800702595395	0.014866973900960322
71	3635	0.011460265111504806	None	0.001344800702595395	0.011460265111504806
71	3414	0.017833798380793478	None	0.44410009276192586	0.017833798380793478
71	3427	0.013797034440270788	None	0.0	0.013797034440270788
71	3524	0.0036934517645422524	None	0.07508449582590335	0.0036934517645422524
71	3609	0.010659357130354154	None	0.001344800702595395	0.010659357130354154
71	3304	0.011180437194679467	None	0.0	0.011180437194679467
71	3581	0.0011278208835862073	None	0.43502285651652156	0.0011278208835862073
71	3537	0.015258406320853566	None	0.1435325720498602	0.015258406320853566
71	3570	0.015540294608092814	None	0.001344800702595395	0.015540294608092814
71	3612	-0.0001533986720814573	None	0.39128674520907253	-0.0001533986720814573
71	3290	0.01639136717442626	None	0.002951804152344636	0.01639136717442626
71	3642	-0.0006554864512771524	None	0.02194272009316211	-0.0006554864512771524
71	3505	0.014932864836398014	None	0.26404774218895966	0.014932864836398014
71	3333	0.015165536465643285	None	0.0	0.015165536465643285
71	3399	0.007714690148404155	None	0.12279943253494449	0.007714690148404155
71	3606	0.0034293348795572157	None	0.23349581330809918	0.0034293348795572157
71	3454	0.01199850662197123	None	0.0	0.01199850662197123
71	3352	0.009559240382623308	None	0.0948186382051162	0.009559240382623308
71	3623	0.010158574181033414	None	0.0	0.010158574181033414
71	3163	0.006666350445678114	None	0.06183135620288375	0.006666350445678114
71	3420	0.018823150591184383	None	0.002951804152344636	0.018823150591184383
71	3620	0.0019723169434142764	None	0.11479928017085635	0.0019723169434142764
71	3614	-0.0001484234366214648	None	0.09716783334670644	-0.0001484234366214648
71	3597	-0.000103935654214528	None	0.11120045154705196	-0.000103935654214528
71	3465	0.011046700796874245	None	0.0	0.011046700796874245
71	3640	0.005199333230420414	None	0.08909874292542604	0.005199333230420414
71	3604	0.010033275228406986	None	0.001344800702595395	0.010033275228406986
71	3584	0.012120288826916587	None	0.00806880421557237	0.012120288826916587
71	3115	0.011109488154346814	None	0.0	0.011109488154346814
71	3236	0.012342811066194061	None	0.10151003893307531	0.012342811066194061
71	3506	0.009295512676540744	None	0.052401464508892506	0.009295512676540744
71	3580	0.0011815123860274247	None	0.39689966761136286	0.0011815123860274247
71	3135	0.006586255731828744	None	0.06183135620288375	0.006586255731828744
71	3647	0.00402631409790745	None	0.018374316377996407	0.00402631409790745
71	3638	0.007347412400383067	None	0.05126811761379544	0.007347412400383067
71	3252	0.006616317925877402	None	0.14712007023197413	0.006616317925877402
71	3152	0.006554993172976727	None	0.09630162695173289	0.006554993172976727
71	3269	0.020025935503053222	None	0.10151003893307531	0.020025935503053222
71	3650	0.00020700919501786654	None	0.3600178344558643	0.00020700919501786654
71	3579	0.012596200123685983	None	0.2093972478134754	0.012596200123685983
71	3467	0.01672880959270631	None	0.0948186382051162	0.01672880959270631
71	3476	0.009886180841279098	None	0.0	0.009886180841279098
71	3630	0.01448205146922565	None	0.10429154366986752	0.01448205146922565
71	3605	0.017671750975034456	None	0.10151003893307531	0.017671750975034456
71	3349	0.007447834781973716	None	0.10501644375790828	0.007447834781973716
71	3287	0.012965910716042738	None	0.001344800702595395	0.012965910716042738
71	3610	0.012383911506058696	None	0.0	0.012383911506058696
71	2735	0.006839699864730632	None	0.06183135620288375	0.006839699864730632
71	3617	0.01015456015923458	None	0.002951804152344636	0.01015456015923458
71	3372	0.010122582792517973	None	0.018374316377996407	0.010122582792517973
71	3128	0.017402592421681098	None	0.001344800702595395	0.017402592421681098
71	3171	0.007929906970098684	None	0.0	0.007929906970098684
71	3489	0.018266271215405534	None	0.07508449582590335	0.018266271215405534
71	3382	0.01364599963921813	None	0.0	0.01364599963921813
71	3451	0.008412897537083254	None	0.0699635649198153	0.008412897537083254
71	3499	0.010392687855567403	None	0.018374316377996407	0.010392687855567403
71	3390	0.009804575700502475	None	0.1854119962795827	0.009804575700502475
71	3521	0.009818652533237184	None	0.018374316377996407	0.009818652533237184
71	3170	0.01454358512714504	None	0.0	0.01454358512714504
71	3628	8.90811290274292e-05	None	0.4590643671258065	8.90811290274292e-05
71	3501	0.012936925744638571	None	0.1033946587892467	0.012936925744638571
71	3627	0.0017352335046482126	None	0.00806880421557237	0.0017352335046482126
71	3548	0.019086515380350874	None	0.002951804152344636	0.019086515380350874
71	3619	-0.00040758175145279166	None	0.11120045154705196	-0.00040758175145279166
54	2617	3.725738308040909e-05	None	0.37408155432805	3.725738308040909e-05
54	2601	0.0004970910350670611	None	0.3695919138180083	0.0004970910350670611
54	2683	0.0003506460660688114	None	0.2596890472705393	0.0003506460660688114
54	2671	4.1400877051210185e-05	None	0.49367108436074336	4.1400877051210185e-05
54	2579	0.0012111281758580654	None	0.4612305717600873	0.0012111281758580654
54	2717	0.00016450996041604912	None	0.3525763379167097	0.00016450996041604912
54	2785	0.00016499985813345528	None	0.3525763379167097	0.00016499985813345528
54	2776	4.620497158726537e-08	None	0.290726021469378	4.620497158726537e-08
54	2677	-8.275297607524532e-06	None	0.4197287048848743	-8.275297607524532e-06
54	2602	0.00036954294841894586	None	0.559091901337234	0.00036954294841894586
54	2710	0.0019076089392364762	None	0.33237126751786356	0.0019076089392364762
54	2771	-2.537441112953337e-08	None	0.3763651621962506	-2.537441112953337e-08
54	2663	0.0014884581719789764	None	0.21206362228864828	0.0014884581719789764
54	2728	0.0013165464236750992	None	0.3804180271741863	0.0013165464236750992
54	2701	0.0002457335269729312	None	0.3011831017498439	0.0002457335269729312
54	2703	0.0013222596252490293	None	0.21206362228864828	0.0013222596252490293
54	2566	2.264918169712418e-05	None	0.39611106876918145	2.264918169712418e-05
54	2621	2.073840017643902e-05	None	0.38977435546875283	2.073840017643902e-05
54	2625	3.046449828052706e-05	None	0.34321156272860753	3.046449828052706e-05
54	2676	3.060806617449349e-05	None	0.34321156272860753	3.060806617449349e-05
54	2624	0.0002972644077319433	None	0.13564659966250542	0.0002972644077319433
54	2662	-1.1076074705576905e-05	None	0.47543175894551243	-1.1076074705576905e-05
54	2758	0.00023483382050063474	None	0.3610092721486135	0.00023483382050063474
54	2577	0.0003549708375672155	None	0.2825220519328446	0.0003549708375672155
54	2682	0.008151365406191035	None	0.3138700107505054	0.008151365406191035
54	2645	0.002711118013195084	None	0.4514995902354098	0.002711118013195084
54	2790	0.0014756155231493543	None	0.0	0.0014756155231493543
54	2552	0.00034693354078581067	None	0.4214562340638812	0.00034693354078581067
54	2715	0.00010106757721786923	None	0.40413165217591	0.00010106757721786923
54	2687	0.0021810887000768366	None	0.7271304746814427	0.0021810887000768366
54	2755	0.0020875165234741397	None	0.33237126751786356	0.0020875165234741397
54	2767	0.0024393074696138477	None	0.3050710601054289	0.0024393074696138477
54	2781	6.224336821178723e-05	None	0.48674757624696835	6.224336821178723e-05
54	2727	0.0012333957641747773	None	0.15605537582917142	0.0012333957641747773
54	2660	0.00044809289818042563	None	0.0033333333333333353	0.00044809289818042563
54	2606	9.206406261009071e-05	None	0.0	9.206406261009071e-05
54	2752	0.0003336543837192563	None	0.4646817706263354	0.0003336543837192563
54	2775	0.0004605639558584187	None	0.3820759644130645	0.0004605639558584187
54	2765	1.9849588508971674e-05	None	0.39611106876918145	1.9849588508971674e-05
54	2778	0.00025000864885444144	None	0.0033333333333333353	0.00025000864885444144
54	2732	0.0007235839061441718	None	0.0033333333333333353	0.0007235839061441718
54	2791	0.00045202475065759227	None	0.0033333333333333353	0.00045202475065759227
54	2557	-3.09156660846897e-05	None	0.5173643320071465	-3.09156660846897e-05
54	2720	0.0020343232721783343	None	0.5107518072248767	0.0020343232721783343
54	2623	0.00011849673155926702	None	0.370380422055564	0.00011849673155926702
54	2751	0.00029738448348188423	None	0.4646817706263354	0.00029738448348188423
54	2782	0.0003648857817491786	None	0.0033333333333333353	0.0003648857817491786
54	2786	0.0023727538038180026	None	0.7271304746814427	0.0023727538038180026
54	2772	0.0020831372356891007	None	0.28398180877261703	0.0020831372356891007
54	2799	0.00040090329138565744	None	0.13564659966250542	0.00040090329138565744
54	2794	0.0007036652497593131	None	0.13564659966250542	0.0007036652497593131
54	2783	0.00041628799051137436	None	0.2736338998124982	0.00041628799051137436
54	2642	0.0004441932808450595	None	0.4190948802831911	0.0004441932808450595
54	2736	0.0006481341417066316	None	0.0033333333333333353	0.0006481341417066316
54	2716	0.00048670271605218547	None	0.27130942392393775	0.00048670271605218547
54	2754	0.0007708169654621986	None	0.0	0.0007708169654621986
54	2647	5.238956014435735e-08	None	0.4252201084185014	5.238956014435735e-08
54	2569	0.0015955171069662755	None	0.0	0.0015955171069662755
54	2797	4.612852805797971e-05	None	0.49367108436074336	4.612852805797971e-05
54	2780	0.003509094352134009	None	0.03333333333333335	0.003509094352134009
54	2756	0.0008201478389503874	None	0.09718253158075497	0.0008201478389503874
54	2725	-1.830507601933454e-06	None	0.3605879794088188	-1.830507601933454e-06
54	2737	0.001180058196002946	None	0.21206362228864828	0.001180058196002946
54	2770	0.0004308786455169114	None	0.0	0.0004308786455169114
54	2726	0.00021770429946316123	None	0.0	0.00021770429946316123
54	2746	4.737455534426777e-05	None	0.513281753216184	4.737455534426777e-05
54	2740	0.0004718874823808081	None	0.0033333333333333353	0.0004718874823808081
54	2745	0.0006806026954683359	None	0.0	0.0006806026954683359
54	2685	0.0008283034402063146	None	0.4282365553924318	0.0008283034402063146
54	2692	0.005815401334373673	None	0.1575981100984994	0.005815401334373673
54	2744	-4.006351408487169e-10	None	0.5025616770786192	-4.006351408487169e-10
54	2774	0.0006811488104642452	None	0.47848417221451117	0.0006811488104642452
54	2779	0.0009443781461177609	None	0.13564659966250542	0.0009443781461177609
54	2698	5.050917368809578e-06	None	0.5936874976251889	5.050917368809578e-06
54	2654	0.0007287219144756329	None	0.35045024642155587	0.0007287219144756329
54	2763	0.00017515645709761227	None	0.2825220519328446	0.00017515645709761227
54	2669	0.0001306854641198153	None	0.0	0.0001306854641198153
54	2704	0.0005595350369531695	None	0.13564659966250542	0.0005595350369531695
54	2626	0.0004036249073063323	None	0.6943040933840657	0.0004036249073063323
54	2735	0.006839699864730632	None	0.295522632328411	0.006839699864730632
54	2753	0.001283541282060672	None	0.37335367508539824	0.001283541282060672
54	2659	0.00038993003662812304	None	0.33299721658788367	0.00038993003662812304
54	2773	0.0009105286499957063	None	0.2414853620278315	0.0009105286499957063
54	2634	0.00025189102163061106	None	0.32332891094569793	0.00025189102163061106
54	2789	0.0001779895853135077	None	0.2825220519328446	0.0001779895853135077
54	2761	0.0006617269878742766	None	0.0	0.0006617269878742766
54	2630	2.0295802363502063e-05	None	0.46285859279070707	2.0295802363502063e-05
54	2699	0.005352213760913301	None	0.6532056732285694	0.005352213760913301
54	2792	0.0004253419702331372	None	0.0033333333333333353	0.0004253419702331372
54	2591	0.0003628171030119624	None	0.0	0.0003628171030119624
54	2722	-7.485850129941993e-10	None	0.290726021469378	-7.485850129941993e-10
54	2695	6.559434217116344e-07	None	0.290726021469378	6.559434217116344e-07
54	2762	-3.4232640070007977e-09	None	0.5083133491014397	-3.4232640070007977e-09
54	2590	0.0015676836349521937	None	0.14145220106461848	0.0015676836349521937
54	2731	0.0005781504596972082	None	0.0033333333333333353	0.0005781504596972082
54	2760	0.0006750670444211313	None	0.4190948802831911	0.0006750670444211313
54	2691	0.0008017944595718736	None	0.24984107093280722	0.0008017944595718736
54	2702	-0.00013762330499140436	None	0.3789081474883996	-0.00013762330499140436
54	2650	1.6310079471314564e-05	None	0.4691856930865062	1.6310079471314564e-05
54	2667	0.00029965139254739315	None	0.5237383937941095	0.00029965139254739315
108	5212	0.023960195269023	None	0.0	0.023960195269023
108	4981	0.024453963813615386	None	0.0	0.024453963813615386
108	5485	0.023448499769065073	None	0.0	0.023448499769065073
108	4744	0.028977753603545216	None	0.0	0.028977753603545216
108	5434	0.019686025156708215	None	0.0	0.019686025156708215
108	4333	0.028731250126820235	None	0.0	0.028731250126820235
108	4585	0.0280467657937728	None	0.0	0.0280467657937728
108	4917	0.022527230049990455	None	0.0	0.022527230049990455
108	5339	0.021851453366689397	None	0.0	0.021851453366689397
108	5490	0.01874722533456128	None	0.0	0.01874722533456128
108	3915	0.02355047637416035	None	0.0	0.02355047637416035
108	5292	0.016960008965578935	None	0.0	0.016960008965578935
108	5463	0.01994143637831243	None	0.0	0.01994143637831243
108	5476	0.020915675665264536	None	0.0	0.020915675665264536
108	5479	0.018483126187448493	None	0.0	0.018483126187448493
108	5326	0.023743978014376523	None	0.0	0.023743978014376523
108	5498	0.022201542161260343	None	0.0	0.022201542161260343
108	5440	0.024453963813615386	None	0.0	0.024453963813615386
108	5457	0.012563917718357704	None	0.3251628517299986	0.012563917718357704
108	5414	0.029568997220530524	None	0.0	0.029568997220530524
108	4959	0.02311445520968812	None	0.0	0.02311445520968812
108	5373	0.022859084660230417	None	0.0	0.022859084660230417
108	4798	0.028736021231328544	None	0.0	0.028736021231328544
108	5020	0.02508673633091817	None	0.0	0.02508673633091817
108	5040	0.023503186323005444	None	0.0	0.023503186323005444
108	5261	0.028379905358913222	None	0.0	0.028379905358913222
108	5060	0.023703229591163638	None	0.0	0.023703229591163638
108	5271	0.022881608401759065	None	0.0	0.022881608401759065
108	5495	0.02285412244193399	None	0.0	0.02285412244193399
108	5411	0.02204940812414075	None	0.0	0.02204940812414075
108	5269	0.028247874084083434	None	0.0	0.028247874084083434
108	5474	0.020056980863303195	None	0.0	0.020056980863303195
108	5401	0.025947679127703533	None	0.0	0.025947679127703533
108	5386	0.017938691052897745	None	0.0	0.017938691052897745
108	4955	0.02318731509130652	None	0.0	0.02318731509130652
108	5417	0.02164992643460759	None	0.0	0.02164992643460759
108	4726	0.027895148173377026	None	0.0	0.027895148173377026
108	5209	0.019556220655913274	None	0.0	0.019556220655913274
108	5449	0.02204940812414075	None	0.0	0.02204940812414075
108	5251	0.0224763049939954	None	0.0	0.0224763049939954
108	5454	0.01920159423442687	None	0.0	0.01920159423442687
108	5466	0.017933302023425107	None	0.0	0.017933302023425107
108	5399	0.023304362187848548	None	0.0	0.023304362187848548
108	5350	0.019662644091081233	None	0.0	0.019662644091081233
108	5465	0.027846206895826738	None	0.0	0.027846206895826738
108	5354	0.028351741411478195	None	0.0	0.028351741411478195
108	5381	0.022197517777795883	None	0.0	0.022197517777795883
108	5123	0.018061446676771477	None	0.0	0.018061446676771477
108	4765	0.025153495976475187	None	0.2927840523270751	0.025153495976475187
108	5484	0.023566174237356356	None	0.07045868869455309	0.023566174237356356
108	4735	0.028181287040157325	None	0.30936075575062105	0.028181287040157325
108	5046	0.025878683871229265	None	0.0	0.025878683871229265
108	5445	0.02476911248092503	None	0.0	0.02476911248092503
108	5061	0.02420132978081885	None	0.0	0.02420132978081885
108	5066	0.024453963813615386	None	0.0	0.024453963813615386
108	5415	0.025729635172576138	None	0.07045868869455309	0.025729635172576138
108	4752	0.025230292651351054	None	0.0	0.025230292651351054
108	5488	0.0177810876015007	None	0.0	0.0177810876015007
108	5238	0.024352064416840798	None	0.0	0.024352064416840798
108	5483	0.02143333738390573	None	0.0	0.02143333738390573
108	5214	0.019323827796799645	None	0.0	0.019323827796799645
108	4995	0.024693316657601286	None	0.0	0.024693316657601286
108	5478	0.02323479641855215	None	0.0	0.02323479641855215
108	5391	0.029687673708254265	None	0.0	0.029687673708254265
108	5425	0.019113914055394383	None	0.0	0.019113914055394383
108	4861	0.02575340448458577	None	0.0	0.02575340448458577
108	4638	0.02818041192242218	None	0.0	0.02818041192242218
108	5410	0.020073286421393065	None	0.0	0.020073286421393065
108	5069	0.02406248596785331	None	0.0	0.02406248596785331
108	5462	0.022996429276830276	None	0.0	0.022996429276830276
108	5412	0.014930392861638548	None	0.2927840523270751	0.014930392861638548
108	5395	0.01909084825087379	None	0.0	0.01909084825087379
108	4514	0.024109262822525287	None	0.0	0.024109262822525287
108	5201	0.024311090393698626	None	0.0	0.024311090393698626
108	5477	0.022279343240658524	None	0.0	0.022279343240658524
108	5185	0.021381579719916628	None	0.0	0.021381579719916628
108	5443	0.026133886335342926	None	0.0	0.026133886335342926
108	4576	0.027901215173233043	None	0.0	0.027901215173233043
108	4298	0.02955036415951383	None	0.0	0.02955036415951383
108	5005	0.02351830069104896	None	0.0	0.02351830069104896
108	5458	0.02330776879856385	None	0.0	0.02330776879856385
108	5499	0.0201313735417378	None	0.0	0.0201313735417378
108	5035	0.026153738588955245	None	0.0	0.026153738588955245
108	5087	0.024122834345919015	None	0.0	0.024122834345919015
108	5468	0.019088495211490447	None	0.0	0.019088495211490447
108	4878	0.01994641629924055	None	0.0	0.01994641629924055
108	4796	0.022526204815394472	None	0.0	0.022526204815394472
108	5151	0.02310856334262962	None	0.0	0.02310856334262962
108	5486	0.015694393274144094	None	0.0	0.015694393274144094
108	4394	0.026722291176482574	None	0.0	0.026722291176482574
108	5360	0.019849379936665787	None	0.0	0.019849379936665787
108	5322	0.03044349831004838	None	0.07045868869455309	0.03044349831004838
108	5456	0.022938784193040962	None	0.0	0.022938784193040962
108	5459	0.02414653349429349	None	0.0	0.02414653349429349
108	4918	0.0280840032009467	None	0.0	0.0280840032009467
108	5494	0.019382595995611138	None	0.0	0.019382595995611138
108	5296	0.023204833127457823	None	0.0	0.023204833127457823
108	4952	0.028937741599077204	None	0.0	0.028937741599077204
108	5107	0.019165565708115975	None	0.0	0.019165565708115975
108	5430	0.02871132290108908	None	0.0	0.02871132290108908
34	1743	0.32824624838572963	0.32824624838572963	0.36337354555197643	0.32824624838572963
34	1091	0.3603902723621531	0.3603902723621531	0.43589756033487354	0.3603902723621531
34	1751	0.44213361384508715	0.44213361384508715	0.48742533799390786	0.44213361384508715
34	1787	0.4463536362949883	0.4463536362949883	0.45328776565273843	0.4463536362949883
34	1733	0.441438937842449	0.441438937842449	0.441438937842449	0.441438937842449
34	1676	0.3968555197592556	0.3968555197592556	0.4076735507929188	0.3968555197592556
34	1461	0.43692417867576544	0.43692417867576544	0.4404267360594657	0.43692417867576544
34	1521	0.34390248577988725	0.34390248577988725	0.38057581864460505	0.34390248577988725
34	1756	0.49224378815516107	0.49224378815516107	0.5043146634830842	0.49224378815516107
34	1772	0.37668122259001474	0.37668122259001474	0.4163441397763979	0.37668122259001474
34	1747	0.5844962873108089	0.5844962873108089	0.6744943780471424	0.5844962873108089
34	1793	0.48212122397559315	0.48212122397559315	0.5383491763385642	0.48212122397559315
34	1262	0.39356181202085677	0.39356181202085677	0.4087899072320041	0.39356181202085677
34	1577	0.42049626158661013	0.42049626158661013	0.42049626158661013	0.42049626158661013
34	1396	0.4158208364597404	0.4158208364597404	0.48979286243657827	0.4158208364597404
34	1767	0.3574860004489392	0.3574860004489392	0.4281197954093214	0.3574860004489392
34	1510	0.4049233630634242	0.4049233630634242	0.43321043576789087	0.4049233630634242
34	1755	0.45244080983680046	0.45244080983680046	0.4743218190730162	0.45244080983680046
34	627	0.41817778757103297	0.41817778757103297	0.4892215945038029	0.41817778757103297
34	1698	0.3574860004489392	0.3574860004489392	0.4281197954093214	0.3574860004489392
34	1708	0.3927347844087405	0.3927347844087405	0.43368039124230107	0.3927347844087405
34	1125	0.42917108309046104	0.42917108309046104	0.4638268073505333	0.42917108309046104
34	1761	0.37887164781810095	0.37887164781810095	0.4262912613388029	0.37887164781810095
34	1616	0.4784911415128034	0.4784911415128034	0.5254477596362085	0.4784911415128034
34	1727	0.3873628646607978	0.3873628646607978	0.4229757433228132	0.3873628646607978
34	1754	0.39356181202085677	0.39356181202085677	0.4087899072320041	0.39356181202085677
34	1588	0.5844962873108089	0.5844962873108089	0.6744943780471424	0.5844962873108089
34	1770	0.3706942360003821	0.3706942360003821	0.4320659496191202	0.3706942360003821
34	1728	0.30545031649801896	0.30545031649801896	0.4157986161617909	0.30545031649801896
34	1773	0.43340985090904277	0.43340985090904277	0.43340985090904277	0.43340985090904277
34	1669	0.38567787847011725	0.38567787847011725	0.4194668113473686	0.38567787847011725
34	1624	0.36170075249413347	0.36170075249413347	0.41770430904061184	0.36170075249413347
34	1574	0.4037229758020823	0.4037229758020823	0.49575795857685884	0.4037229758020823
34	1722	0.43340985090904277	0.43340985090904277	0.43340985090904277	0.43340985090904277
34	1715	0.418929555421243	0.418929555421243	0.4437993359891964	0.418929555421243
34	1746	0.36162269996438823	0.36162269996438823	0.3819282925269163	0.36162269996438823
34	1702	0.4049233630634242	0.4049233630634242	0.43321043576789087	0.4049233630634242
34	1689	0.38357215114922727	0.38357215114922727	0.45036952345234377	0.38357215114922727
34	1579	0.3574860004489392	0.3574860004489392	0.4281197954093214	0.3574860004489392
34	1799	0.430966308992718	0.430966308992718	0.4549940311381059	0.430966308992718
34	1484	0.3314950589769411	0.3314950589769411	0.3496937974511739	0.3314950589769411
34	1757	0.38212744252791353	0.38212744252791353	0.517446320787625	0.38212744252791353
34	1674	0.3948740493728898	0.3948740493728898	0.47161327442631934	0.3948740493728898
34	1260	0.4310560479805887	0.4310560479805887	0.45002055943288155	0.4310560479805887
34	1742	0.3864603784603711	0.3864603784603711	0.39318225607959656	0.3864603784603711
34	1791	0.39356181202085677	0.39356181202085677	0.4087899072320041	0.39356181202085677
34	1736	0.3603902723621531	0.3603902723621531	0.43589756033487354	0.3603902723621531
34	1425	0.495277543767194	0.495277543767194	0.5624484126092795	0.495277543767194
34	1659	0.377479006982204	0.377479006982204	0.377479006982204	0.377479006982204
34	1552	0.4152183992263872	0.4152183992263872	0.4338208145126045	0.4152183992263872
34	1372	0.3767905748485206	0.3767905748485206	0.42959642930825676	0.3767905748485206
34	1671	0.31995339566202274	0.31995339566202274	0.3960898272245103	0.31995339566202274
34	1764	0.3763773432648417	0.3763773432648417	0.42582289994057065	0.3763773432648417
34	1633	0.3715343405600535	0.3715343405600535	0.38076374533367996	0.3715343405600535
34	1683	0.3501797856958532	0.3501797856958532	0.36030113143520276	0.3501797856958532
34	1664	0.43473109865570364	0.43473109865570364	0.4416694856020607	0.43473109865570364
34	1673	0.4360484020558063	0.4360484020558063	0.45643166155265014	0.4360484020558063
34	1769	0.4462257668273198	0.4462257668273198	0.5658825297065299	0.4462257668273198
34	1583	0.45958882868638273	0.45958882868638273	0.4856935941604868	0.45958882868638273
34	1740	0.45958882868638273	0.45958882868638273	0.4856935941604868	0.45958882868638273
34	1731	0.36866221438488	0.36866221438488	0.39358800434566904	0.36866221438488
34	1637	0.38027238531892527	0.38027238531892527	0.38069773066373597	0.38027238531892527
34	1204	0.42444943520821843	0.42444943520821843	0.4418447418676156	0.42444943520821843
34	1632	0.38854644942757294	0.38854644942757294	0.4211555291788631	0.38854644942757294
34	1627	0.3963145150934714	0.3963145150934714	0.4666238758055889	0.3963145150934714
34	1663	0.42790828616013765	0.42790828616013765	0.4624255543704627	0.42790828616013765
34	1776	0.30076440843720353	0.30076440843720353	0.3705524698768018	0.30076440843720353
34	1785	0.35009666338386236	0.35009666338386236	0.35879076838099727	0.35009666338386236
34	1636	0.38760143081709153	0.38760143081709153	0.43782149081492266	0.38760143081709153
34	1503	0.3461147502130493	0.3461147502130493	0.3814879724404225	0.3461147502130493
34	1328	0.45215083189170857	0.45215083189170857	0.4765627873918028	0.45215083189170857
34	1774	0.41742965898786555	0.41742965898786555	0.43915167878767464	0.41742965898786555
34	1792	0.5844962873108089	0.5844962873108089	0.6744943780471424	0.5844962873108089
34	1744	0.42917108309046104	0.42917108309046104	0.4638268073505333	0.42917108309046104
34	1566	0.3864603784603711	0.3864603784603711	0.39318225607959656	0.3864603784603711
34	1795	0.45737705229144554	0.45737705229144554	0.5330862160489273	0.45737705229144554
34	978	0.430966308992718	0.430966308992718	0.4549940311381059	0.430966308992718
34	1719	0.3371136665540373	0.3371136665540373	0.410801657935719	0.3371136665540373
34	1786	0.32393479566557104	0.32393479566557104	0.358165442020771	0.32393479566557104
34	1794	0.4339032626723105	0.4339032626723105	0.4671779620741872	0.4339032626723105
34	1466	0.4868653541588627	0.4868653541588627	0.5321402310703545	0.4868653541588627
34	1691	0.3457519659651046	0.3457519659651046	0.3600710030829398	0.3457519659651046
34	1242	0.43728336187576816	0.43728336187576816	0.536401832812068	0.43728336187576816
34	1771	0.49097644109437477	0.49097644109437477	0.5155752436913648	0.49097644109437477
34	1699	0.38378240757085386	0.38378240757085386	0.4475314956304608	0.38378240757085386
34	1024	0.40065844541397	0.40065844541397	0.4804097583774687	0.40065844541397
34	1703	0.358021944562351	0.358021944562351	0.3817517112931671	0.358021944562351
34	1444	0.46117941008531005	0.46117941008531005	0.5567936901466111	0.46117941008531005
34	1586	0.3854561551687186	0.3854561551687186	0.44194016352332205	0.3854561551687186
34	1780	0.5102257300925492	0.5102257300925492	0.6600877701291064	0.5102257300925492
34	1620	0.42696126678506363	0.42696126678506363	0.5703965678169383	0.42696126678506363
34	1596	0.38449009017683516	0.38449009017683516	0.4011798194738699	0.38449009017683516
34	1611	0.32989497962978537	0.32989497962978537	0.37654806391140616	0.32989497962978537
34	1800	0.36547521560346974	0.36547521560346974	0.39031654504457397	0.36547521560346974
34	1745	0.3603902723621531	0.3603902723621531	0.43589756033487354	0.3603902723621531
34	1725	0.4188226401993635	0.4188226401993635	0.5791542621385977	0.4188226401993635
34	1679	0.43340985090904277	0.43340985090904277	0.43340985090904277	0.43340985090904277
34	1654	0.3425277125585587	0.3425277125585587	0.3516529627713194	0.3425277125585587
34	1749	0.34637327566630616	0.34637327566630616	0.416700352169031	0.34637327566630616
34	1411	0.41568675421692347	0.41568675421692347	0.4700464089935806	0.41568675421692347
0	67	0.4205338028314543	0.4205338028314543	0.4205338028314543	0.4205338028314543
0	78	0.15293504317977008	0.15293504317977008	0.15293504317977008	0.15293504317977008
0	27	0.0	0.0	0.0	0.0
0	40	0.41206872914265824	0.41206872914265824	0.41206872914265824	0.41206872914265824
0	44	0.48340062477774814	0.48340062477774814	0.48340062477774814	0.48340062477774814
0	66	0.3886131454647985	0.3886131454647985	0.3886131454647985	0.3886131454647985
0	95	0.33636014095066297	0.33636014095066297	0.33636014095066297	0.33636014095066297
0	21	0.4272034429120476	0.4272034429120476	0.4272034429120476	0.4272034429120476
0	37	0.6377668391835807	0.6377668391835807	0.6377668391835807	0.6377668391835807
0	58	0.46531436082895006	0.46531436082895006	0.46531436082895006	0.46531436082895006
0	52	0.15293504317977008	0.15293504317977008	0.15293504317977008	0.15293504317977008
0	15	0.4710652327552943	0.4710652327552943	0.4710652327552943	0.4710652327552943
0	92	0.37186278062040506	0.37186278062040506	0.37186278062040506	0.37186278062040506
0	84	0.4245027609724913	0.4245027609724913	0.4245027609724913	0.4245027609724913
0	53	0.4830057197148846	0.4830057197148846	0.4830057197148846	0.4830057197148846
0	12	0.13399614713015193	0.13399614713015193	0.13399614713015193	0.13399614713015193
0	41	0.6676482179923603	0.6676482179923603	0.6676482179923603	0.6676482179923603
0	91	0.5927351724261825	0.5927351724261825	0.5927351724261825	0.5927351724261825
0	77	0.6922294112964844	0.6922294112964844	0.6922294112964844	0.6922294112964844
0	38	0.6377668391835807	0.6377668391835807	0.6377668391835807	0.6377668391835807
0	64	0.4827285136373539	0.4827285136373539	0.4827285136373539	0.4827285136373539
0	19	0.5491642299356092	0.5491642299356092	0.5491642299356092	0.5491642299356092
0	85	0.6837648825942947	0.6837648825942947	0.6837648825942947	0.6837648825942947
0	49	0.3554496242883912	0.3554496242883912	0.3554496242883912	0.3554496242883912
0	45	0.6097283186945217	0.6097283186945217	0.6097283186945217	0.6097283186945217
0	86	0.18403447719883084	0.18403447719883084	0.18403447719883084	0.18403447719883084
0	35	0.2599607938705398	0.2599607938705398	0.2599607938705398	0.2599607938705398
0	88	0.33071770216222535	0.33071770216222535	0.33071770216222535	0.33071770216222535
0	70	0.6926721504447689	0.6926721504447689	0.6926721504447689	0.6926721504447689
0	80	0.3823382078901528	0.3823382078901528	0.3823382078901528	0.3823382078901528
0	17	0.7798589040274858	0.7798589040274858	0.7798589040274858	0.7798589040274858
0	23	0.5186599656133535	0.5186599656133535	0.5186599656133535	0.5186599656133535
0	57	0.13399614713015193	0.13399614713015193	0.13399614713015193	0.13399614713015193
0	39	0.34625544006561026	0.34625544006561026	0.34625544006561026	0.34625544006561026
0	62	0.3862116960380502	0.3862116960380502	0.3862116960380502	0.3862116960380502
0	22	0.13399614713015193	0.13399614713015193	0.13399614713015193	0.13399614713015193
0	29	0.3936830948215706	0.3936830948215706	0.3936830948215706	0.3936830948215706
0	4	0.4132173317993866	0.4132173317993866	0.4132173317993866	0.4132173317993866
0	76	0.3565049968362911	0.3565049968362911	0.3565049968362911	0.3565049968362911
0	25	0.0	0.0	0.0	0.0
0	61	0.6926721504447689	0.6926721504447689	0.6926721504447689	0.6926721504447689
0	60	0.38279994136714673	0.38279994136714673	0.38279994136714673	0.38279994136714673
0	81	0.0	0.0	0.0	0.0
0	73	0.0	0.0	0.0	0.0
0	72	0.0	0.0	0.0	0.0
0	89	0.43596108553017743	0.43596108553017743	0.43596108553017743	0.43596108553017743
0	51	0.0	0.0	0.0	0.0
0	3	0.37409499911080485	0.37409499911080485	0.37409499911080485	0.37409499911080485
0	11	0.6926721504447689	0.6926721504447689	0.6926721504447689	0.6926721504447689
0	24	0.3355574943658808	0.3355574943658808	0.3355574943658808	0.3355574943658808
0	10	0.7016920542690988	0.7016920542690988	0.7016920542690988	0.7016920542690988
0	33	0.5669495653599649	0.5669495653599649	0.5669495653599649	0.5669495653599649
0	56	0.6593683259743619	0.6593683259743619	0.6593683259743619	0.6593683259743619
0	75	0.6207675598057791	0.6207675598057791	0.6207675598057791	0.6207675598057791
0	59	0.7495294840156607	0.7495294840156607	0.7495294840156607	0.7495294840156607
0	43	0.0	0.0	0.0	0.0
0	47	0.0	0.0	0.0	0.0
0	32	0.3578959743956856	0.3578959743956856	0.3578959743956856	0.3578959743956856
0	74	0.6655116880224503	0.6655116880224503	0.6655116880224503	0.6655116880224503
0	90	0.3395891404557544	0.3395891404557544	0.3395891404557544	0.3395891404557544
0	99	0.5865987578063112	0.5865987578063112	0.5865987578063112	0.5865987578063112
0	7	0.13399614713015193	0.13399614713015193	0.13399614713015193	0.13399614713015193
0	1	0.24305272091797653	0.24305272091797653	0.24305272091797653	0.24305272091797653
0	5	0.635601651095039	0.635601651095039	0.635601651095039	0.635601651095039
0	26	0.47221704209780724	0.47221704209780724	0.47221704209780724	0.47221704209780724
0	13	0.13399614713015193	0.13399614713015193	0.13399614713015193	0.13399614713015193
0	71	0.447213595499958	0.447213595499958	0.447213595499958	0.447213595499958
0	31	0.0	0.0	0.0	0.0
0	63	0.5927351724261825	0.5927351724261825	0.5927351724261825	0.5927351724261825
0	54	0.6377668391835807	0.6377668391835807	0.6377668391835807	0.6377668391835807
0	100	0.447213595499958	0.447213595499958	0.447213595499958	0.447213595499958
0	6	0.6052443262312059	0.6052443262312059	0.6052443262312059	0.6052443262312059
0	96	0.4723566049284127	0.4723566049284127	0.4723566049284127	0.4723566049284127
0	82	0.4673676735221304	0.4673676735221304	0.4673676735221304	0.4673676735221304
0	48	0.40934812528565834	0.40934812528565834	0.40934812528565834	0.40934812528565834
0	83	0.35706780514211506	0.35706780514211506	0.35706780514211506	0.35706780514211506
0	79	0.32593438798403584	0.32593438798403584	0.32593438798403584	0.32593438798403584
0	69	0.3994702827130009	0.3994702827130009	0.3994702827130009	0.3994702827130009
0	87	0.5927351724261825	0.5927351724261825	0.5927351724261825	0.5927351724261825
0	46	0.36309716116174395	0.36309716116174395	0.36309716116174395	0.36309716116174395
0	18	0.6926721504447689	0.6926721504447689	0.6926721504447689	0.6926721504447689
0	20	0.39937062484798125	0.39937062484798125	0.39937062484798125	0.39937062484798125
0	94	0.3907227618529089	0.3907227618529089	0.3907227618529089	0.3907227618529089
0	16	0.342447346013346	0.342447346013346	0.342447346013346	0.342447346013346
0	36	0.4949667690962295	0.4949667690962295	0.4949667690962295	0.4949667690962295
0	14	0.18403447719883084	0.18403447719883084	0.18403447719883084	0.18403447719883084
0	34	0.3464965203456675	0.3464965203456675	0.3464965203456675	0.3464965203456675
0	9	0.3833515133357316	0.3833515133357316	0.3833515133357316	0.3833515133357316
0	28	0.0	0.0	0.0	0.0
0	68	0.3808588157762318	0.3808588157762318	0.3808588157762318	0.3808588157762318
0	98	0.0	0.0	0.0	0.0
0	93	0.40537601274799745	0.40537601274799745	0.40537601274799745	0.40537601274799745
0	30	0.447213595499958	0.447213595499958	0.447213595499958	0.447213595499958
0	97	0.3548092825422571	0.3548092825422571	0.3548092825422571	0.3548092825422571
0	55	0.36804090527169364	0.36804090527169364	0.36804090527169364	0.36804090527169364
0	65	0.6052443262312059	0.6052443262312059	0.6052443262312059	0.6052443262312059
0	50	0.47918715503365855	0.47918715503365855	0.47918715503365855	0.47918715503365855
0	8	0.39901921061848045	0.39901921061848045	0.39901921061848045	0.39901921061848045
0	42	0.3400960563794091	0.3400960563794091	0.3400960563794091	0.3400960563794091
0	2	0.13399614713015193	0.13399614713015193	0.13399614713015193	0.13399614713015193
87	4425	0.024005194729134437	None	0.004716022685026486	0.024005194729134437
87	4370	0.01834065835392534	None	0.0	0.01834065835392534
87	4373	0.023709241526581232	None	0.0	0.023709241526581232
87	4411	0.02194763257939749	None	0.0	0.02194763257939749
87	4268	0.01809323801591249	None	0.18328740587720144	0.01809323801591249
87	4333	0.028731250126820235	None	0.0	0.028731250126820235
87	4450	0.02322867028381188	None	0.0	0.02322867028381188
87	4309	0.02029057127471109	None	0.05892469088556294	0.02029057127471109
87	3374	0.02467830695246636	None	0.0	0.02467830695246636
87	4101	0.01907352846050636	None	0.0	0.01907352846050636
87	3781	0.023049464340615517	None	0.0	0.023049464340615517
87	3915	0.02355047637416035	None	0.0	0.02355047637416035
87	4074	0.021124715163754852	None	0.0	0.021124715163754852
87	4355	0.016832628962765682	None	0.0	0.016832628962765682
87	4327	0.018655771468750817	None	0.0	0.018655771468750817
87	4082	0.025333272050753395	None	0.016193105681804265	0.025333272050753395
87	4312	0.019388689866380582	None	0.0	0.019388689866380582
87	4408	0.024491624918084084	None	0.0	0.024491624918084084
87	4276	0.02237870681785049	None	0.0	0.02237870681785049
87	4216	0.028247874084083434	None	0.0	0.028247874084083434
87	4339	0.02336926188434726	None	0.0	0.02336926188434726
87	4397	0.023806320637675325	None	0.0	0.023806320637675325
87	4313	0.024453963813615386	None	0.0	0.024453963813615386
87	4352	0.029200963206343918	None	0.0	0.029200963206343918
87	4219	0.022796863108433568	None	0.0	0.022796863108433568
87	4090	0.019804164001489714	None	0.0	0.019804164001489714
87	4201	0.018284368285180316	None	0.004716022685026486	0.018284368285180316
87	4449	0.013265612595673722	None	0.08670416342662998	0.013265612595673722
87	3865	0.0213089392266165	None	0.0	0.0213089392266165
87	4261	0.020130641674799537	None	0.004716022685026486	0.020130641674799537
87	4383	0.015379723332340162	None	0.0	0.015379723332340162
87	4415	0.024251181237049776	None	0.0	0.024251181237049776
87	4376	0.01942195896838366	None	0.0	0.01942195896838366
87	4426	0.017997627460703096	None	0.0	0.017997627460703096
87	4251	0.024197647285457452	None	0.0	0.024197647285457452
87	4168	0.016612502099584824	None	0.004716022685026486	0.016612502099584824
87	4403	0.0013283566962446057	None	0.06394408812943256	0.0013283566962446057
87	4412	0.020512324557597307	None	0.0	0.020512324557597307
87	4224	0.018769765231415957	None	0.004716022685026486	0.018769765231415957
87	4432	0.018062532781268417	None	0.004716022685026486	0.018062532781268417
87	4374	0.02001702269018699	None	0.30759504140654786	0.02001702269018699
87	4152	0.021002537781976614	None	0.0	0.021002537781976614
87	4347	0.02048233603666208	None	0.0	0.02048233603666208
87	4127	0.022631618972572647	None	0.0030725699304462555	0.022631618972572647
87	4430	0.025948708897998187	None	0.0	0.025948708897998187
87	4392	0.02330852337115031	None	0.0	0.02330852337115031
87	4431	0.02318731509130652	None	0.0	0.02318731509130652
87	3756	0.020926515697948636	None	0.0030725699304462555	0.020926515697948636
87	3732	0.02083411064871289	None	0.0	0.02083411064871289
87	4202	0.024311090393698626	None	0.0	0.024311090393698626
87	4109	0.02250051553752201	None	0.0	0.02250051553752201
87	3896	0.019139906643509414	None	0.0	0.019139906643509414
87	3938	0.022796934856602686	None	0.08260334640616493	0.022796934856602686
87	3924	0.019683083692257422	None	0.0	0.019683083692257422
87	4427	0.020807366850669088	None	0.037108273593174895	0.020807366850669088
87	4378	0.02210611408085754	None	0.0	0.02210611408085754
87	4399	0.023444315862986786	None	0.0	0.023444315862986786
87	4407	0.02186172227991582	None	0.0	0.02186172227991582
87	4310	0.02294634799833924	None	0.0	0.02294634799833924
87	3861	0.019294758244372687	None	0.0	0.019294758244372687
87	4366	0.02414653349429349	None	0.0	0.02414653349429349
87	4290	0.021551161909824618	None	0.0	0.021551161909824618
87	4409	0.02183724678465397	None	0.0	0.02183724678465397
87	4292	0.019153438335408265	None	0.0	0.019153438335408265
87	4107	0.018696393046095033	None	0.0	0.018696393046095033
87	4297	0.01721623246139704	None	0.0	0.01721623246139704
87	4435	0.02401052599153809	None	0.0	0.02401052599153809
87	4439	0.022702400489610346	None	0.0030725699304462555	0.022702400489610346
87	4405	0.026732979871291026	None	0.0	0.026732979871291026
87	4023	0.02045487724342052	None	0.0	0.02045487724342052
87	3957	0.021513715780790237	None	0.0	0.021513715780790237
87	3972	0.017559785666010512	None	0.0	0.017559785666010512
87	4372	0.02296472631800519	None	0.0	0.02296472631800519
87	4420	0.0189090028412073	None	0.08670416342662998	0.0189090028412073
87	4356	0.018920513803528178	None	0.0	0.018920513803528178
87	4424	0.009201141776106578	None	0.08670416342662998	0.009201141776106578
87	4351	0.020089049872175045	None	0.0	0.020089049872175045
87	4303	0.020367749481079243	None	0.0	0.020367749481079243
87	4112	0.024027940735913817	None	0.0	0.024027940735913817
87	4056	0.024001911940710847	None	0.0	0.024001911940710847
87	4422	0.02397425673616468	None	0.0	0.02397425673616468
87	4213	0.02040478817250278	None	0.0	0.02040478817250278
87	4063	0.021381579719916628	None	0.0	0.021381579719916628
87	4298	0.02955036415951383	None	0.0	0.02955036415951383
87	4280	0.02909363288498415	None	0.0	0.02909363288498415
87	4414	0.02129039726501128	None	0.0	0.02129039726501128
87	4443	0.020025822832536788	None	0.0	0.020025822832536788
87	4401	0.018885409839707514	None	0.0	0.018885409839707514
87	4434	0.0201313735417378	None	0.0	0.0201313735417378
87	4221	0.018565712688909233	None	0.08260334640616493	0.018565712688909233
87	4402	0.029000075447090306	None	0.0	0.029000075447090306
87	4141	0.0187197079975317	None	0.0	0.0187197079975317
87	4394	0.026722291176482574	None	0.0	0.026722291176482574
87	4410	0.014915976276078007	None	0.0	0.014915976276078007
87	4223	0.019294758244372687	None	0.0	0.019294758244372687
87	4417	0.019363254184997777	None	0.0	0.019363254184997777
87	4239	0.017261399058764275	None	0.0	0.017261399058764275
87	3994	0.020206917875558138	None	0.0	0.020206917875558138
87	4195	0.020364917852389045	None	0.0	0.020364917852389045
87	4001	0.019193277979353746	None	0.0030725699304462555	0.019193277979353746
51	2617	3.725738308040909e-05	None	0.39863078091396836	3.725738308040909e-05
51	2598	0.00015464020669511116	None	0.4429504694207873	0.00015464020669511116
51	2601	0.0004970910350670611	None	0.32487691726865225	0.0004970910350670611
51	2640	0.0004253964851316593	None	0.31545071214440945	0.0004253964851316593
51	2579	0.0012111281758580654	None	0.38821320548244537	0.0012111281758580654
51	2584	-0.00027560404855759684	None	0.3604339596017435	-0.00027560404855759684
51	2629	-0.00010186734102815941	None	0.38821320548244537	-0.00010186734102815941
51	2554	-1.912067356842045e-06	None	0.41310290781249914	-1.912067356842045e-06
51	2576	1.3838653111025636e-09	None	0.4164991397864897	1.3838653111025636e-09
51	2602	0.00036954294841894586	None	0.5929098781641364	0.00036954294841894586
51	2615	-0.0001695358736514159	None	0.3345779656621371	-0.0001695358736514159
51	2556	-7.001482633589467e-10	None	0.3130233179545638	-7.001482633589467e-10
51	2559	-0.00010180476964382892	None	0.46324452189154697	-0.00010180476964382892
51	2568	1.6298987810332286e-05	None	0.39397482439921105	1.6298987810332286e-05
51	2592	1.011584014704704e-06	None	0.4405173177372691	1.011584014704704e-06
51	2502	None	None	0.43386229548331495	None
51	2566	2.264918169712418e-05	None	0.42873385973762235	2.264918169712418e-05
51	2621	2.073840017643902e-05	None	0.4277914339001513	2.073840017643902e-05
51	2405	None	None	0.35940049937793583	None
51	2625	3.046449828052706e-05	None	0.49253926595764097	3.046449828052706e-05
51	2624	0.0002972644077319433	None	0.30591309525244703	0.0002972644077319433
51	2622	-0.1	None	0.503327940142466	-0.1
51	2577	0.0003549708375672155	None	0.3256105176207594	0.0003549708375672155
51	2631	0.00029759305906430094	None	0.3565351990341086	0.00029759305906430094
51	2645	0.002711118013195084	None	0.3598680517858098	0.002711118013195084
51	2597	-0.1	None	0.41582304982293883	-0.1
51	2312	None	None	0.4129724306646919	None
51	2628	-2.0738027861525193e-10	None	0.4164991397864897	-2.0738027861525193e-10
51	2552	0.00034693354078581067	None	0.43320894534550236	0.00034693354078581067
51	2600	-0.1	None	0.443123810990209	-0.1
51	2585	0.00021393460955704778	None	0.3256105176207594	0.00021393460955704778
51	2431	None	None	0.5662246959723224	None
51	2641	None	None	0.34090991288558214	None
51	2607	-0.1	None	0.4164991397864897	-0.1
51	2646	None	None	0.5281952739830659	None
51	2413	None	None	0.4913322244885512	None
51	2534	None	None	0.48471153755340995	None
51	2635	-0.1	None	0.4061108371977517	-0.1
51	2596	-5.715012237109757e-06	None	0.4463411316761099	-5.715012237109757e-06
51	2553	5.054962569260466e-06	None	0.5384207820460449	5.054962569260466e-06
51	2606	9.206406261009071e-05	None	0.2554105277088573	9.206406261009071e-05
51	2636	-2.9992420496938932e-05	None	0.44918911162109987	-2.9992420496938932e-05
51	2587	-2.164902153661879e-05	None	0.5662246959723224	-2.164902153661879e-05
51	2557	-3.09156660846897e-05	None	0.4203696543825194	-3.09156660846897e-05
51	2594	7.627292029254172e-06	None	0.3875045308726037	7.627292029254172e-06
51	2623	0.00011849673155926702	None	0.35921033762885585	0.00011849673155926702
51	2570	-1.826006752000578e-05	None	0.48080437281895055	-1.826006752000578e-05
51	2611	-0.1	None	0.550735100154031	-0.1
51	2595	-2.294400743269323e-08	None	0.41740692765432075	-2.294400743269323e-08
51	2455	None	None	0.4377022768806674	None
51	2614	None	None	0.503941611660509	None
51	2582	-0.1	None	0.550735100154031	-0.1
51	2578	-6.492046796018072e-05	None	0.36213409796193363	-6.492046796018072e-05
51	2612	0.001912771812966466	None	0.4058666722719376	0.001912771812966466
51	2603	-7.37429784948002e-06	None	0.4913322244885512	-7.37429784948002e-06
51	2642	0.0004441932808450595	None	0.4637184328320184	0.0004441932808450595
51	2580	-4.2800878983138584e-05	None	0.5662246959723224	-4.2800878983138584e-05
51	2647	5.238956014435735e-08	None	0.40100804995663014	5.238956014435735e-08
51	2376	None	None	0.433299257496368	None
51	2434	None	None	0.33433297478208723	None
51	2569	0.0015955171069662755	None	0.2554105277088573	0.0015955171069662755
51	2561	-0.000269644252159658	None	0.3334154292292077	-0.000269644252159658
51	2627	5.283020701309332e-06	None	0.37980518804085134	5.283020701309332e-06
51	2620	2.235623289219718e-08	None	0.43453822276320075	2.235623289219718e-08
51	2632	1.593186262566004e-05	None	0.44616251074835167	1.593186262566004e-05
51	2439	None	None	0.44029884395403973	None
51	2509	None	None	0.396948068783448	None
51	2609	1.3170833017378283e-05	None	0.35940049937793583	1.3170833017378283e-05
51	2437	None	None	0.4218334537290603	None
51	2462	None	None	0.6155162939110197	None
51	2391	None	None	0.45818227703612663	None
51	2521	None	None	0.3256105176207594	None
51	2525	None	None	0.3598946199502851	None
51	2599	-0.0007311761023266695	None	0.44753155652199467	-0.0007311761023266695
51	2449	None	None	0.4519550629550147	None
51	2648	1.2741018864505677e-07	None	0.3900696008658485	1.2741018864505677e-07
51	2604	0.0005231762942929094	None	0.3565351990341086	0.0005231762942929094
51	2220	None	None	0.4429504694207873	None
51	2626	0.0004036249073063323	None	0.5534916234108131	0.0004036249073063323
51	2644	-0.1	None	0.4061108371977517	-0.1
51	2551	0.00024263826769700957	None	0.46570528683546525	0.00024263826769700957
51	2427	None	None	0.4685849055853913	None
51	2565	-0.1	None	0.4298856129860279	-0.1
51	2567	-2.1607344866876154e-05	None	0.4461507469928449	-2.1607344866876154e-05
51	2643	-2.9079388641027974e-05	None	0.48030230796088097	-2.9079388641027974e-05
51	2586	0.001590441856408381	None	0.3827317988790423	0.001590441856408381
51	2634	0.00025189102163061106	None	0.3598946199502851	0.00025189102163061106
51	2630	2.0295802363502063e-05	None	0.4440131845748917	2.0295802363502063e-05
51	2638	-2.4950272517087854e-06	None	0.38547261474040917	-2.4950272517087854e-06
51	2591	0.0003628171030119624	None	0.2554105277088573	0.0003628171030119624
51	2573	-3.140132717318771e-05	None	0.48030230796088097	-3.140132717318771e-05
51	2383	None	None	0.4203696543825194	None
51	2543	None	None	0.4298856129860279	None
51	2618	-2.2273777757957686e-05	None	0.4522406182677495	-2.2273777757957686e-05
51	2181	None	None	0.4459433201007891	None
51	2590	0.0015676836349521937	None	0.4115378963432952	0.0015676836349521937
51	2562	-1.1005949743801828e-05	None	0.3980162293660705	-1.1005949743801828e-05
51	2572	-3.4480958030081293e-05	None	0.373483760855028	-3.4480958030081293e-05
51	2583	-2.122350346962313e-10	None	0.4314949485259997	-2.122350346962313e-10
[truncated: 13,001 more rows]
