# Supplementary material for: Constrained by Design: Influence of Genetic Encodings on Evolved Traits of Robots
Source: Front Robot AI. 2021 Jun 15;8:672379. doi: 10.3389/frobt.2021.672379 (PMC8239187; doi:10.3389/frobt.2021.672379)
Supplement: Supplementary file 3 [file DataSheet2.ZIP › plasticoding_plane_6_all_measures.tsv]

robot_id	velocity	displacement_velocity	displacement_velocity_hill	head_balance	contacts	branching	branching_modules_count	limbs	extremities	length_of_limbs	extensiveness	coverage	joints	hinge_count	active_hinges_count	brick_count	touch_sensor_count	brick_sensor_count	proportion	width	height	size	absolute_size	sensors	symmetry	avg_period	dev_period	avg_phase_offset	dev_phase_offset	avg_amplitude	dev_amplitude	avg_intra_dev_params	avg_inter_dev_params	sensors_reach	recurrence	synaptic_reception
4373	0.09582575292720032	0.025919201984503232	-0.02338291438859477	0.7337857240523564	None	0.2	1	0.4166666666666667	5	0.625	10	0.32142857142857145	0.5625	13	9	4	0	0	0.2857142857142857	14	4	1.2	18	0.0	0.5	0.24991637108303424	0.8994568241312462	0.5125312999631161	0.9023731828307503	0.6328995755973728	0.8783082791253639	0.8461999062763628	0.8938351994567963	0	0	0.0
2773	1.8295711674365323e-06	1.3018884578891175e-08	-1.0826362974542495e-09	0.9999982134450071	None	0	0	0.4	2	0.8	4	0.875	0	1	0	5	0	0	0.5	2	4	0.4666666666666667	7	0.0	0.8	0	0	0	0	0	0	0	0	0	0	0
4104	0.07204002553624918	0.025975452236195455	0.018658235417254698	0.7189552460532243	None	0	0	0.23076923076923078	3	0.8823529411764706	15	0.37254901960784315	0.8823529411764706	17	15	1	0	0	0.17647058823529413	3	17	1.2666666666666666	19	0.0	1.0	0.6522036416276544	0.9393921471220273	0.9840616183934638	0.8444398324431617	0.4588601686794088	0.9680575707554271	0.8522158678915535	0.9317954435048373	0	0	0.0
4	None	None	None	None	None	0	0	0.3333333333333333	1	1.0	2	1.0	1.0	3	2	0	0	0	0.25	4	1	0.26666666666666666	4	0.0	0	0.5749241842188548	0.7150795207880739	0.40560963907181763	0.836779044642204	0.681395056506938	0.6003893398878273	0.7568692539170254	0.7285428525053859	0	0	0.0
7051	0.12379382284513063	0.0475696087273303	0.046527650228942966	0.7475118296953792	None	0.2	1	0.38461538461538464	5	0.6470588235294118	11	0.24358974358974358	0.5882352941176471	14	10	4	0	0	0.46153846153846156	13	6	1.2666666666666666	19	0.0	0.3333333333333333	0.24991637108303424	0.8630305423365773	0.5402994585119156	0.8925747989613235	0.6328995755973728	0.8810396595890231	0.8682821453785233	0.8794013573274372	0	0	0.0
1702	None	None	None	None	None	0	0	0.3333333333333333	2	0.7142857142857143	5	0.5	0.42857142857142855	5	3	3	0	0	0.5	6	3	0.6	9	0.0	0	0.7749610840069788	0.9357779282092564	0.6682001081222243	0.9379468590243732	0.30207310872925885	0.9207398381921872	0.9204817141707531	0.9318667889164638	0	0	0.0
131	None	None	None	None	None	0	0	0.4444444444444444	4	0.45454545454545453	5	0.43333333333333335	0.36363636363636365	5	4	7	4	0	0.8333333333333334	6	5	0.8666666666666667	13	0.23529411764705882	0.25	0.7625767818042637	0.7150066823914075	0.996273113553381	0.9750625990735123	0.24666234300659232	0.7010900138926172	0.9581829114837276	0.8597020666662464	0.2	0.4	0.0
4445	0.02561807107875205	0.003611229578327521	-0.0004728878064562182	0.9594732714481501	None	0.2	1	0.5833333333333334	7	0.4	6	0.38636363636363635	0.4	11	6	5	0	0	0.36363636363636365	11	4	1.1333333333333333	17	0.0	0.3333333333333333	0.24991637108303424	0.8837968521196135	0.5429112290575512	0.9039783397801718	0.5420427950903532	0.8880204478606462	0.8876149514626571	0.892249983594124	0	0	0.0
1977	None	None	None	None	None	1.0	4	1.0	10	0.07692307692307693	1	0.6	0.07692307692307693	4	1	10	0	0	1.0	5	5	1.0	15	0.0	0.4	0.8514114159879022	0.6650661892934815	0.554845045401418	0.6548521898116529	0.6577111427393849	0.7914168443083952	0.8032298920369488	0.7081933687074266	0	0	0.0
784	None	None	None	None	None	0.5	2	0.6	6	0.5	6	0.4666666666666667	0.4166666666666667	7	5	6	1	0	0.3	10	3	0.9333333333333333	14	0.07142857142857142	1.0	0.1657426864738548	0.9297491206312879	0.969762888029949	0.901690961783934	0.432189327192151	0.9329210941135073	0.9641437215915554	0.9225243167735125	1.0	0	0.0
4512	0.09129180582310978	0.01493510726849866	0.014880729230224682	0.6732526182526448	None	0	0	0.36363636363636365	4	0.6428571428571429	9	0.41025641025641024	0.5714285714285714	11	8	4	0	0	0.23076923076923078	13	3	1.0666666666666667	16	0.0	0.13333333333333333	0.24991637108303424	0.8863033935440191	0.5125312999631161	0.9100703413001877	0.6328995755973728	0.8928303386035782	0.8876149514626571	0.8968466106438223	0	0	0.0
6386	0.11577908299944019	0.03410618179211327	0.03406116598093671	0.7134729384653719	None	0.2	1	0.38461538461538464	5	0.6470588235294118	11	0.24358974358974358	0.5882352941176471	14	10	4	0	0	0.46153846153846156	13	6	1.2666666666666666	19	0.0	0.3333333333333333	0.24991637108303424	0.8630305423365773	0.5402994585119156	0.8925747989613235	0.6328995755973728	0.8810388992528393	0.8885841839700529	0.8794011008698827	0	0	0.0
3813	0.09462301490740715	0.028153158135826115	0.02774475071968247	0.6873331982634616	None	0	0	0.21428571428571427	3	0.8888888888888888	16	0.37037037037037035	0.8888888888888888	18	16	1	0	0	0.16666666666666666	3	18	1.3333333333333333	20	0.0	1.0	0.6522036416276544	0.9411753851900672	0.9858642876231485	0.8408690636726561	0.3942154270676653	0.96489866592754	0.929416769448769	0.929804309263401	0	0	0.0
3266	0.012343882782606086	0.0027411874280523197	-0.0010518928730892697	0.9377621343356058	None	0.6666666666666666	2	0.75	6	0.4	4	0.42857142857142855	0.3	8	3	3	0	0	0.5714285714285714	4	7	0.8	12	0.0	0.8	0.7885139506021406	0.6987501117846813	0.5356773975968997	0.8906048795829581	0.8131091088574184	0.8829229179314331	0.8257410563634752	0.8392822947253805	0	0	0.0
5661	0.07497769917083287	0.011621058651135734	0.00561811423366728	0.720990339350727	None	0	0	0.25	2	0.8888888888888888	8	1.0	0.7777777777777778	8	7	2	0	0	0.09090909090909091	11	1	0.7333333333333333	11	0.0	0.2	0.24991637108303424	0.6637277672549058	0.5680676170607152	0.9172549116439843	0.6328995755973728	0.9199226916355313	0.8895460977795177	0.8632192734216861	0	0	0.0
7224	0.12705509702406853	0.04437513023139423	0.04193074483984856	0.7473621799200356	None	0.2	1	0.38461538461538464	5	0.6470588235294118	11	0.24358974358974358	0.5882352941176471	14	10	4	0	0	0.46153846153846156	13	6	1.2666666666666666	19	0.0	0.3333333333333333	0.24991637108303424	0.8630305423365773	0.5402994585119156	0.8925747989613235	0.6328995755973728	0.8810396595890231	0.8682821453785233	0.8794013573274372	0	0	0.0
4161	0.06945566507065362	0.011726593042038965	-0.0077705324872560985	0.7278919541405456	None	0	0	0.16666666666666666	2	0.9333333333333333	14	1.0	0.5333333333333333	8	8	8	2	0	0.058823529411764705	17	1	1.1333333333333333	17	0.1	0.125	0.36860398365236774	0.8573351384194533	0.4894337335599942	0.904193045827199	0.6487347885069373	0.9315867864383742	0.8739091332277261	0.9017173743479007	0.5625	0.25	0.0
5138	0.10200203330731508	0.031132589695628946	0.03103532608491376	0.7031655837092051	None	0.2	1	0.4166666666666667	5	0.6	9	0.3269230769230769	0.5333333333333333	12	8	4	0	0	0.3076923076923077	13	4	1.1333333333333333	17	0.0	0.5	0.24991637108303424	0.877260473855581	0.5402994585119156	0.9020202995038724	0.6328995755973728	0.8864748237327627	0.8682821453785233	0.8890047107200626	0	0	0.0
2140	None	None	None	None	None	1.0	2	1.0	6	0.0	0	0.6666666666666666	0	4	0	3	0	0	0.75	3	4	0.5333333333333333	8	0.0	1.0	0	0	0	0	0	0	0	0	0	0	0
4456	0.09543903729488595	0.03176841044461835	0.026362541295631117	0.6723844892273041	None	0	0	0.21428571428571427	3	0.8888888888888888	16	0.37037037037037035	0.8888888888888888	18	16	1	0	0	0.16666666666666666	3	18	1.3333333333333333	20	0.0	1.0	0.6522036416276544	0.9411753851900672	0.9858642876231485	0.8408690636726561	0.3942154270676653	0.9677807186482266	0.929416769448769	0.9317087990723336	0	0	0.0
7473	0.12363983656837906	0.049331815149272665	0.04817338115677305	0.7506459963205518	None	0.2	1	0.38461538461538464	5	0.6470588235294118	11	0.24358974358974358	0.5882352941176471	14	10	4	0	0	0.46153846153846156	13	6	1.2666666666666666	19	0.0	0.3333333333333333	0.24991637108303424	0.8630305423365773	0.5402994585119156	0.8925747989613235	0.6328995755973728	0.8810388992528393	0.8885841839700529	0.8794011008698827	0	0	0.0
6934	None	None	None	None	None	0.5	2	0.8181818181818182	9	0.14285714285714285	2	0.4444444444444444	0.14285714285714285	9	2	6	0	0	1.0	6	6	1.0666666666666667	16	0.0	0.4	0.24991637108303424	0.8970718562402454	0.5125312999631161	0.9015820146736253	0.62481945159691	0.8601048828596197	0.8460756726896376	0.8874942676746808	0	0	0.0
1051	None	None	None	None	None	0.3333333333333333	1	0.625	5	0.5	5	0.375	0.5	7	5	4	0	0	0.5	8	4	0.8	12	0.0	0.5	0.36860398365236774	0.6657750497604773	0.5429112290575512	0.6223362608465172	0.62481945159691	0.7847121402813666	0.7419075411711914	0.6957875968046434	0	0	0.0
5181	0.1167076463262261	0.033847909700870454	0.03381448816907131	0.7101419223476271	None	0.2	1	0.38461538461538464	5	0.6470588235294118	11	0.24358974358974358	0.5882352941176471	14	10	4	0	0	0.46153846153846156	13	6	1.2666666666666666	19	0.0	0.3333333333333333	0.24991637108303424	0.8630305423365773	0.5402994585119156	0.8925747989613235	0.6328995755973728	0.8810396595890231	0.8682821453785233	0.8794013573274372	0	0	0.0
3494	0.05488533220347868	0.012333091539543284	0.005618269608046101	0.5958875523728978	None	0	0	0.2	2	0.9230769230769231	12	0.5357142857142857	0.6923076923076923	9	9	5	0	0	0.14285714285714285	2	14	1.0	15	0.0	0	0.7184608748605569	0.725408268017101	0.9840616183934638	0.7992771261755651	0.9251524581552661	0.9525029875790528	0.767094281067069	0.8561760525964954	0	0	0.0
1106	None	None	None	None	None	0.5	1	0.6666666666666666	4	0.3333333333333333	2	0.6666666666666666	0.16666666666666666	2	1	5	0	0	0.75	3	4	0.5333333333333333	8	0.0	0.5	0.42014063018477704	0.8976502962756632	0.6006598790017652	0.6569709838339263	0.534357924030384	0.7135688030929032	0.6867496249743463	0.7763747188948954	0	0	0.0
1741	None	None	None	None	None	0.5	3	0.6428571428571429	9	0.3888888888888889	7	0.47619047619047616	0.3333333333333333	10	6	9	0	0	0.8571428571428571	7	6	1.3333333333333333	20	0.0	0.26666666666666666	0.4418823862518071	0.8913505902621733	0.7868939357286571	0.9327857297439681	0.4342726004854612	0.5909775850069875	0.8835518200108058	0.8456613636465603	0	0	0.0
5350	0.12400520897206405	0.03129687558229407	0.03095353076637924	0.7103078751518516	None	0.2	1	0.38461538461538464	5	0.6470588235294118	11	0.24358974358974358	0.5882352941176471	14	10	4	0	0	0.46153846153846156	13	6	1.2666666666666666	19	0.0	0.3333333333333333	0.24991637108303424	0.8630305423365773	0.5402994585119156	0.8925747989613235	0.6328995755973728	0.8810396595890231	0.8682821453785233	0.8794013573274372	0	0	0.0
3302	0.057695627552802026	0.01643818542590293	0.0162410082135356	0.7898316748874991	None	0	0	0.2727272727272727	3	0.8571428571428571	12	0.38095238095238093	0.6428571428571429	10	9	5	0	0	0.21428571428571427	3	14	1.0666666666666667	16	0.0	1.0	0.7225251282266584	0.7419189755277461	0.9840616183934638	0.8466668891597275	0.9251524581552661	0.9517487804422966	0.8081844920775473	0.8716373153504674	0	0	0.0
1780	None	None	None	None	None	0	0	0.5	3	0.6666666666666666	4	0.6666666666666666	0.5	6	3	1	0	0	0.3333333333333333	6	2	0.5333333333333333	8	0.0	0.3333333333333333	0.721450083497377	0.8498193733495909	0.4829979722299383	0.9031292605676937	0.4462204247386638	0.8697164470736071	0.8678224747183871	0.8759592120128507	0	0	0.0
6925	0.12459317839412319	0.050286645316043904	0.049458134680465594	0.7459622761087216	None	0.2	1	0.38461538461538464	5	0.6470588235294118	11	0.24358974358974358	0.5882352941176471	14	10	4	0	0	0.46153846153846156	13	6	1.2666666666666666	19	0.0	0.3333333333333333	0.24991637108303424	0.8630305423365773	0.5402994585119156	0.8925747989613235	0.6328995755973728	0.8810396595890231	0.8682821453785233	0.8794013573274372	0	0	0.0
4933	0.09711171663066429	0.0324795820424271	0.031579794217163074	0.6954787944093304	None	0.2	1	0.4166666666666667	5	0.6	9	0.3269230769230769	0.5333333333333333	12	8	4	0	0	0.3076923076923077	13	4	1.1333333333333333	17	0.0	0.5	0.24991637108303424	0.877260473855581	0.5402994585119156	0.9020202995038724	0.6328995755973728	0.8864748237327627	0.8682821453785233	0.8890047107200626	0	0	0.0
994	None	None	None	None	None	0	0	0.5	2	0.75	3	1.0	0.75	4	3	1	1	0	0.16666666666666666	6	1	0.4	6	0.2	0.4	0.4895845404593289	0.9360361230935351	0.2393644332038373	0.7226362576759012	0.6330051515705944	0.9334653431468846	0.9304690324024529	0.8903216566932831	1.0	0	0.0
3882	0.118822964519167	0.004722462285468724	-0.0046667545606733475	0.6033116408356684	None	0	0	0.1111111111111111	2	0.9583333333333334	23	0.52	0.9583333333333334	24	23	1	0	0	0.08	2	25	1.7333333333333334	26	0.0	0	0.6522036416276544	0.9276643055513731	0.9876669568528333	0.8253002180447402	0.2298879095857707	0.9679827323197837	0.9678119371461712	0.9244443313464028	0	0	0.0
1542	None	None	None	None	None	0.25	1	0.36363636363636365	4	0.7857142857142857	11	0.38095238095238093	0.7142857142857143	13	10	2	0	0	0.21428571428571427	14	3	1.0666666666666667	16	0.0	1.0	0.36860398365236774	0.9288625414848026	0.6083411659611373	0.880782435175188	0.75138671992329	0.9584894081479465	0.8911219675049121	0.9288752489950759	0	0	0.0
6211	0.11977561880581725	0.0524375270067598	0.05225592584835279	0.7473657655835972	None	0.2	1	0.38461538461538464	5	0.6470588235294118	11	0.24358974358974358	0.5882352941176471	14	10	4	0	0	0.46153846153846156	13	6	1.2666666666666666	19	0.0	0.3333333333333333	0.24991637108303424	0.8630305423365773	0.5402994585119156	0.8925747989613235	0.6328995755973728	0.8810396595890231	0.8682821453785233	0.8794013573274372	0	0	0.0
6782	0.11931166604223424	0.05202661638553257	0.05177926279347707	0.7498474511242477	None	0.2	1	0.38461538461538464	5	0.6470588235294118	11	0.24358974358974358	0.5882352941176471	14	10	4	0	0	0.46153846153846156	13	6	1.2666666666666666	19	0.0	0.3333333333333333	0.24991637108303424	0.8630305423365773	0.5402994585119156	0.8925747989613235	0.6328995755973728	0.8810396595890231	0.8682821453785233	0.8794013573274372	0	0	0.0
6354	0.0018507466026776822	0.00021795963970671782	0.00013130038535121512	0.9946903547982555	None	0.3333333333333333	1	0.75	6	0.2222222222222222	2	0.55	0.1111111111111111	6	1	4	0	0	0.8	5	4	0.7333333333333333	11	0.0	0.2857142857142857	0.30926017736770095	0.8621907977696202	0.5510646940266153	0.6875936811893324	0.6487347885069373	0.7929313654017393	0.8461644403339064	0.789469181885419	0	0	0.0
773	None	None	None	None	None	0	0	0.25	1	1.0	3	0.8333333333333334	0	0	0	4	2	0	0.6666666666666666	3	2	0.3333333333333333	5	0.16666666666666666	0	0	0	0	0	0	0	0	0	0	0	0
1161	None	None	None	None	None	0	0	0.4	2	0.6	3	0.4375	0.6	5	3	1	0	0	1.0	4	4	0.4666666666666667	7	0.0	0	0.36860398365236774	0.9509165932034724	0.5144115814928296	0.8938288243143832	0.6328995755973728	0.9021999574779771	0.9175946030897769	0.9197355498407219	0	0	0.0
3923	0.094758077932487	0.023776512964958984	0.021909197142561232	0.668011705151426	None	0	0	0.5	6	0.4375	7	0.32727272727272727	0.3125	7	5	10	0	0	0.45454545454545453	11	5	1.2	18	0.0	0.25	0.36860398365236774	0.6427571936658416	0.4567187651082011	0.7649776213736158	0.6328995755973728	0.6624713794408599	0.7548554330255002	0.6929501780665557	0	0	0.0
4479	0.025515259676205777	0.003321827195529396	-0.0014227103080517681	0.9275485852424494	None	0	0	0.375	3	0.7777777777777778	7	0.4074074074074074	0.7777777777777778	9	7	1	0	0	0.3333333333333333	3	9	0.7333333333333333	11	0.0	1.0	0.1938988778259114	0.9618561710042657	1.0	0.8512648452253513	0.2298879095857707	0.9614078402191221	0.9762948950731377	0.9387241302944891	0	0	0.0
6722	0.1230958576232812	0.05176260874913775	0.051072718853544634	0.7497735217821422	None	0.2	1	0.38461538461538464	5	0.6470588235294118	11	0.24358974358974358	0.5882352941176471	14	10	4	0	0	0.46153846153846156	13	6	1.2666666666666666	19	0.0	0.3333333333333333	0.24991637108303424	0.8630305423365773	0.5402994585119156	0.8925747989613235	0.6328995755973728	0.8810396595890231	0.8682821453785233	0.8794013573274372	0	0	0.0
6588	0.12125037082793226	0.05005834691279691	0.0495894939467816	0.7506586947735991	None	0.2	1	0.38461538461538464	5	0.6470588235294118	11	0.24358974358974358	0.5882352941176471	14	10	4	0	0	0.46153846153846156	13	6	1.2666666666666666	19	0.0	0.3333333333333333	0.24991637108303424	0.8630305423365773	0.5402994585119156	0.8925747989613235	0.6328995755973728	0.8810396595890231	0.8682821453785233	0.8794013573274372	0	0	0.0
4918	0.12204556193540636	0.05182641236313012	0.05027062722602934	0.7491320392509109	None	0.2	1	0.38461538461538464	5	0.6470588235294118	11	0.24358974358974358	0.5882352941176471	14	10	4	0	0	0.46153846153846156	13	6	1.2666666666666666	19	0.0	0.3333333333333333	0.24991637108303424	0.8630305423365773	0.5402994585119156	0.8925747989613235	0.6328995755973728	0.8810396595890231	0.8682821453785233	0.8794013573274372	0	0	0.0
7145	None	None	None	None	None	0.5	2	0.8181818181818182	9	0.14285714285714285	2	0.4444444444444444	0.14285714285714285	9	2	6	0	0	1.0	6	6	1.0666666666666667	16	0.0	0.4	0.24991637108303424	0.8970718562402454	0.5125312999631161	0.9015820146736253	0.62481945159691	0.8601048828596197	0.8460756726896376	0.8874942676746808	0	0	0.0
100	None	None	None	None	None	0	0	0.4444444444444444	4	0.45454545454545453	5	0.43333333333333335	0.36363636363636365	5	4	7	4	0	0.8333333333333334	6	5	0.8666666666666667	13	0.23529411764705882	0.25	0.7625767818042637	0.7150066823914075	0.996273113553381	0.9750625990735123	0.24666234300659232	0.7010900138926172	0.9581829114837276	0.8597020666662464	0.2	0.4	0.0
5758	0.11867091297539864	0.033834608316868645	0.03243015225955145	0.7093372427130664	None	0.2	1	0.38461538461538464	5	0.6470588235294118	11	0.24358974358974358	0.5882352941176471	14	10	4	0	0	0.46153846153846156	13	6	1.2666666666666666	19	0.0	0.3333333333333333	0.24991637108303424	0.8630305423365773	0.5402994585119156	0.8925747989613235	0.6328995755973728	0.8810396595890231	0.8682821453785233	0.8794013573274372	0	0	0.0
3090	0.03763899396601836	0.015605477550065033	0.010810064403639932	0.9252507221143143	None	0	0	0.25	2	0.8	8	0.5454545454545454	0.6	7	6	4	1	0	0.18181818181818182	2	11	0.8	12	0.09090909090909091	0	0.74392372063318	0.9247191875280445	0.635678867543675	0.945156385273097	0.7568793409292097	0.9205395075034275	0.7199044553305858	0.9309651124082359	1.0	0.5714285714285714	0.0
4098	0.0002558572970567102	3.628747769418434e-06	2.8965871401205225e-06	0.9985202192960687	None	0	0	0.6	3	0.4	2	0.4666666666666667	0.4	4	2	2	0	0	0.6	5	3	0.4666666666666667	7	0.0	0.3333333333333333	0.7683342894473852	0.9327209139029057	1.0	0.8809933845727097	0.3701719150114017	0.6917561604515609	0.9336654243082853	0.8597429532757522	0	0	0.0
6638	0.12523043658147553	0.05160061292396149	0.05102795358917399	0.7484307906299472	None	0.2	1	0.38461538461538464	5	0.6470588235294118	11	0.24358974358974358	0.5882352941176471	14	10	4	0	0	0.46153846153846156	13	6	1.2666666666666666	19	0.0	0.3333333333333333	0.24991637108303424	0.8630305423365773	0.5402994585119156	0.8925747989613235	0.6328995755973728	0.8810396595890231	0.8682821453785233	0.8794013573274372	0	0	0.0
2916	0.00010694942237815854	2.3404965436973728e-05	-1.5240446612089508e-05	0.9999951594143902	None	0	0	0.42857142857142855	3	0.75	6	0.4166666666666667	0.625	5	5	4	1	0	0.375	8	3	0.6666666666666666	10	0.08333333333333333	0.5	0.5467578925314667	0.857605862539659	0.3616048563937588	0.7100689418625349	0.7938435486620058	0.9400817238328207	0.8592508720776136	0.8599349730452018	1.0	0	0.0
3456	0.07235736299966639	0.013062327506451454	0.013061746392170817	0.7344430309754454	None	0	0	0.25	3	0.8666666666666667	13	0.37777777777777777	0.8666666666666667	15	13	1	0	0	0.2	3	15	1.1333333333333333	17	0.0	1.0	0.6522036416276544	0.9386571101694611	0.9840616183934638	0.8660393211012137	0.9251524581552661	0.9604162053959872	0.8243580338579402	0.9305024991300878	0	0	0.0
5667	0.10603687986008097	0.011682426123059858	-0.006694487221982374	0.6494846214651216	None	0	0	0.3333333333333333	4	0.6875	11	0.27692307692307694	0.625	13	10	4	0	0	0.38461538461538464	13	5	1.2	18	0.0	0.11764705882352941	0.24991637108303424	0.8709131409711245	0.5125312999631161	0.8998815721144795	0.6328995755973728	0.8873570730198127	0.8876149514626571	0.8865856937311363	0	0	0.0
6812	0.04155872479437237	0.005374248624260928	0.005270302338865478	0.9649396034292872	None	0.25	1	0.5	5	0.5	6	0.35	0.5	10	6	3	0	0	0.4	10	4	0.9333333333333333	14	0.0	0.5	0.24991637108303424	0.8381830871769151	0.5554894230591332	0.9043089612930539	0.587471185343863	0.9057721993480894	0.8885841839700529	0.8860785749643635	0	0	0.0
572	None	None	None	None	None	0	0	0.5	3	0.42857142857142855	3	0.5625	0.14285714285714285	2	1	6	2	0	1.0	4	4	0.6	9	0.13333333333333333	0.5714285714285714	0.5895315816146356	0.9662525288404171	0.8705491652245808	0.5995076243508185	0.3363476264419966	0.5064620623606148	0.9397762198799412	0.7792431274840893	0.75	1.0	0.3189075136390018
3500	0.007924416324211805	0.0005260715046403159	-0.00014949552355046595	0.942950747324758	None	0	0	0.5	4	0.6	6	0.5	0.5	8	5	3	2	0	0.6666666666666666	4	6	0.8	12	0.2857142857142857	0.5714285714285714	0.7716873770182006	0.7346737625972888	0.5578971296534541	0.6505268824402325	0.8138234388346867	0.8579005242013698	0.8289377444507333	0.7587663134472553	0.5625	0.125	0.0
2294	None	None	None	None	None	0.5	2	0.8	8	0.23076923076923078	3	0.625	0.07692307692307693	6	1	8	0	0	0.375	3	8	1.0	15	0.0	0.5714285714285714	0.751907422520171	0.8513307023448936	0.49364343840328406	0.6659976809857302	0.8131091088574184	0.8600821976995326	0.8288750433776346	0.8048774901952713	0	0	0.0
1045	None	None	None	None	None	0	0	0.25	1	1.0	4	0.6	0.75	4	3	1	1	0	0.4	2	5	0.4	6	0.2	0	0.27689675134089997	0.9142923424794589	0.8039530940645252	0.9517553717976988	0.25676466276903026	0.9313959285180187	0.9494503177813348	0.9341662281616658	1.0	0	0.0
7183	0.11991689650999514	0.04749880220799866	0.04703584429906242	0.7473314486925986	None	0.2	1	0.38461538461538464	5	0.6470588235294118	11	0.24358974358974358	0.5882352941176471	14	10	4	0	0	0.46153846153846156	13	6	1.2666666666666666	19	0.0	0.3333333333333333	0.24991637108303424	0.8630305423365773	0.5402994585119156	0.8925747989613235	0.6328995755973728	0.8810396595890231	0.8682821453785233	0.8794013573274372	0	0	0.0
4950	0.12562109512719483	0.04933600127578617	0.04879185358431946	0.7510930916643526	None	0.2	1	0.38461538461538464	5	0.6470588235294118	11	0.24358974358974358	0.5882352941176471	14	10	4	0	0	0.46153846153846156	13	6	1.2666666666666666	19	0.0	0.3333333333333333	0.24991637108303424	0.8630305423365773	0.5402994585119156	0.8925747989613235	0.6328995755973728	0.8810396595890231	0.8682821453785233	0.8794013573274372	0	0	0.0
2464	None	None	None	None	None	0	0	0.6666666666666666	2	0.5	1	0.6666666666666666	0.5	1	1	2	2	0	0.6666666666666666	2	3	0.26666666666666666	4	0.25	0	1.0	0.5	0.14993143562912112	0.5	0.9562448926695118	0.5	0.9803188052865547	0.5	1.0	1.0	0.0
2842	0.005263411493705721	0.002308569960686851	0.002301872229798121	0.9340878021538261	None	0	0	0.25	1	1.0	4	1.0	0.75	4	3	1	1	0	0.16666666666666666	1	6	0.4	6	0.2	0	0.9794233043467848	0.7213043124638223	0.4994047188187304	0.6123309251985524	0.6101020069308191	0.8573618472655268	0.8902130337731547	0.7440647337562936	1.0	0.5	0.0
5188	0.03340851691183402	0.005090205900312251	0.005004419587370041	0.9665569239709049	None	0.25	1	0.6	6	0.46153846153846156	6	0.375	0.46153846153846156	10	6	4	0	0	0.4	10	4	1.0	15	0.0	0.4	0.24991637108303424	0.8381830871769151	0.5554894230591332	0.9043089612930539	0.630879544597257	0.9016389919821367	0.8682275673530007	0.8844704126366592	0	0	0.0
1615	None	None	None	None	None	0	0	0.75	3	0.25	1	0.5	0	1	0	4	2	0	0.75	4	3	0.4	6	0.18181818181818182	0.6666666666666666	0	0	0	0	0	0	0	0	0	0	0
7285	0.11929119482849859	0.051701116143847155	0.05134064536113217	0.7489884865534889	None	0.2	1	0.38461538461538464	5	0.6470588235294118	11	0.24358974358974358	0.5882352941176471	14	10	4	0	0	0.46153846153846156	13	6	1.2666666666666666	19	0.0	0.3333333333333333	0.24991637108303424	0.8630305423365773	0.5402994585119156	0.8925747989613235	0.6328995755973728	0.8810388992528393	0.8885841839700529	0.8794011008698827	0	0	0.0
1459	None	None	None	None	None	0	0	0.625	5	0.4	4	0.6666666666666666	0	0	0	11	3	0	0.5	3	6	0.8	12	0.11538461538461539	0.5714285714285714	0	0	0	0	0	0	0	0	0	0	0
1175	None	None	None	None	None	1.0	1	0.75	3	0.0	0	0.5555555555555556	0	3	0	1	1	0	1.0	3	3	0.3333333333333333	5	0.3333333333333333	1.0	0	0	0	0	0	0	0	0	0	0	0
4485	0.03409938981502703	0.001057186169709981	0.001055188618779213	0.9735021392672863	None	0.2	1	0.4166666666666667	5	0.6875	11	0.23376623376623376	0.5625	13	9	4	0	0	0.6363636363636364	7	11	1.2	18	0.0	0.18181818181818182	0.36860398365236774	0.9426297527430636	0.5680676170607152	0.8996499920975357	0.6328995755973728	0.9286761046235767	0.7979963932181291	0.9255094911803371	0	0	0.0
1212	None	None	None	None	None	0	0	0.17647058823529413	3	0.9130434782608695	21	0.36231884057971014	0.9130434782608695	23	21	1	0	0	0.13043478260869565	3	23	1.6666666666666667	25	0.0	1.0	0.6522036416276544	0.9098738327268757	0.9840616183934638	0.890504157228375	0.2298879095857707	0.9676436684003377	0.9493300197309715	0.9309912726680083	0	0	0.0
2860	0.009349836508408179	0.001023280931124504	-0.00020005677541224485	0.9401650240712606	None	0	0	0.3333333333333333	2	0.8333333333333334	5	0.5714285714285714	0.8333333333333334	7	5	0	1	0	0.2857142857142857	2	7	0.5333333333333333	8	0.5	0	0.2314772665918443	0.941252783264189	0.7476155295737159	0.9155063745539112	0.32957068545592183	0.911113123003472	0.8857619950473805	0.9237687707097764	1.0	0.2857142857142857	0.0
4345	0.09756454983930522	0.03066234470875978	0.029503047991456165	0.6875795603327501	None	0	0	0.21428571428571427	3	0.8888888888888888	16	0.37037037037037035	0.8888888888888888	18	16	1	0	0	0.16666666666666666	3	18	1.3333333333333333	20	0.0	1.0	0.6522036416276544	0.9411753851900672	0.9858642876231485	0.8408690636726561	0.3942154270676653	0.9677807186482266	0.929416769448769	0.9317087990723336	0	0	0.0
7088	0.07967128356461929	0.007541426898967644	0.002330689807126568	0.7176358986868759	None	0	0	0.25	2	0.8888888888888888	8	1.0	0.7777777777777778	8	7	2	0	0	0.09090909090909091	11	1	0.7333333333333333	11	0.0	0.2	0.24991637108303424	0.6637277672549058	0.5680676170607152	0.9172549116439843	0.6328995755973728	0.9199226916355313	0.8895460977795177	0.8632192734216861	0	0	0.0
4785	0.09327015381203208	0.0036883963039523564	0.001199347347790452	0.7480953088448459	None	0.2	1	0.4166666666666667	5	0.6	9	0.3269230769230769	0.5333333333333333	12	8	4	0	0	0.3076923076923077	13	4	1.1333333333333333	17	0.0	0.5	0.24991637108303424	0.877260473855581	0.5528776525134976	0.900528085059635	0.6328995755973728	0.8864748237327627	0.8676801112591161	0.8884518919905431	0	0	0.0
5925	0.12378032206471307	0.052360577470354754	0.05194615001467838	0.7475985742758852	None	0.2	1	0.38461538461538464	5	0.6470588235294118	11	0.24358974358974358	0.5882352941176471	15	10	3	0	0	0.46153846153846156	13	6	1.2666666666666666	19	0.0	0.3333333333333333	0.24991637108303424	0.855595640580299	0.5680676170607152	0.8856031917758166	0.6328995755973728	0.8749596791924692	0.8461999062763628	0.8725585382355807	0	0	0.0
2424	None	None	None	None	None	0.25	1	0.45454545454545453	5	0.6428571428571429	9	0.2962962962962963	0.5714285714285714	12	8	3	0	0	0.6666666666666666	9	6	1.0666666666666667	16	0.0	0.5714285714285714	0.30926017736770095	0.909561400964673	0.5942315139704967	0.7347782513439856	0.8856309525236901	0.9437495704634233	0.88286761651985	0.8858580293367759	0	0	0.0
2581	0.001184342888591298	0.0005923083172121719	0.0005895308368058785	0.9861547719278236	None	0	0	0.6	3	0.6	3	0.7777777777777778	0.2	1	1	5	0	0	1.0	3	3	0.4666666666666667	7	0.0	0.5	0.9614837955865102	0.5	0.6656423604066308	0.5	0.9562448926695118	0.5	0.7993805272575524	0.5	0	0	0.0
3820	0.0012981083233066318	0.00024123368165183492	1.3032613386520568e-05	0.9998444513764329	None	0	0	0.6	3	0.4	2	0.4666666666666667	0.4	5	2	1	0	0	0.6	5	3	0.4666666666666667	7	0.0	0.3333333333333333	0.7683342894473852	0.950984862059043	1.0	0.9063441010780948	0.37204345017262075	0.7338340488096593	0.9031534382623005	0.8892504757428672	0	0	0.0
4208	0.0002641771661685744	9.58436380724122e-06	-1.8536898801800058e-06	0.9984797529789994	None	0	0	0.6	3	0.4	2	0.4666666666666667	0.4	4	2	2	0	0	0.6	5	3	0.4666666666666667	7	0.0	0.3333333333333333	0.7683342894473852	0.9327209139029057	0.8270575310730364	0.8871543082580756	0.3701719150114017	0.6917561604515609	0.9078968914163144	0.8621423609514757	0	0	0.0
843	None	None	None	None	None	0.5	1	0.6666666666666666	4	0.5	3	0.6666666666666666	0	4	0	3	0	0	0.75	4	3	0.5333333333333333	8	0.0	0.8	0	0	0	0	0	0	0	0	0	0	0
4096	0.0002585718404528534	1.022169236176669e-05	-1.928225273687807e-06	0.9984342715468949	None	0	0	0.6	3	0.4	2	0.4666666666666667	0.4	4	2	2	0	0	0.6	5	3	0.4666666666666667	7	0.0	0.3333333333333333	0.7683342894473852	0.9327209139029057	0.8270575310730364	0.8871543082580756	0.3701719150114017	0.6917561604515609	0.9078968914163144	0.8621423609514757	0	0	0.0
3377	0.03481847261301227	0.012945049013103442	0.001295321324583057	0.9154423245445842	None	0	0	0.3	3	0.8333333333333334	10	0.3111111111111111	0.6666666666666666	9	8	4	0	0	0.5555555555555556	5	9	0.9333333333333333	14	0.0	0.4	0.7011265358201366	0.7501638214078419	0.9840616183934638	0.8833958240847724	0.4588601686794088	0.9613883963137657	0.8176977627879684	0.8921699283600087	0	0	0.0
802	None	None	None	None	None	1.0	1	1.0	5	0.0	0	0.5833333333333334	0	3	0	3	0	0	0.75	3	4	0.4666666666666667	7	0.0	0.6666666666666666	0	0	0	0	0	0	0	0	0	0	0
3726	0.09737991339060312	0.029017791759535207	0.028712383775889423	0.7108192236008232	None	0	0	0.5	6	0.4375	7	0.32727272727272727	0.3125	7	5	10	0	0	0.45454545454545453	11	5	1.2	18	0.0	0.25	0.36860398365236774	0.6427571936658416	0.4567187651082011	0.7649776213736158	0.6328995755973728	0.6624713794408599	0.7548554330255002	0.6929501780665557	0	0	0.0
3775	0.09730006567725857	0.016011844123531415	0.015272126742435282	0.6274776227601035	None	0	0	0.5	6	0.4375	7	0.32727272727272727	0.3125	7	5	10	0	0	0.45454545454545453	11	5	1.2	18	0.0	0.25	0.36860398365236774	0.6427571936658416	0.4567187651082011	0.7649776213736158	0.6328995755973728	0.6624713794408599	0.7548554330255002	0.6929501780665557	0	0	0.0
6057	0.1272129859880677	0.05031152533514296	0.049836576359617066	0.751161743930678	None	0.2	1	0.38461538461538464	5	0.6470588235294118	11	0.24358974358974358	0.5882352941176471	15	10	3	0	0	0.46153846153846156	13	6	1.2666666666666666	19	0.0	0.3333333333333333	0.24991637108303424	0.855595640580299	0.5680676170607152	0.8856031917758166	0.6328995755973728	0.8749596791924692	0.8461999062763628	0.8725585382355807	0	0	0.0
855	None	None	None	None	None	0.5	2	0.5454545454545454	6	0.5714285714285714	8	0.64	0.35714285714285715	9	5	6	0	0	1.0	5	5	1.0666666666666667	16	0.0	0.5	0.8241574855429764	0.8558067765344997	0.6275334686282483	0.891113330300823	0.5509383275963435	0.8945503289034936	0.7873903800572858	0.8815350114032036	0	0	0.0
6870	0.11906992476826005	0.045907192464691986	0.0451609642896383	0.7481523280329176	None	0.2	1	0.38461538461538464	5	0.6470588235294118	11	0.24358974358974358	0.5882352941176471	14	10	4	0	0	0.46153846153846156	13	6	1.2666666666666666	19	0.0	0.3333333333333333	0.24991637108303424	0.8630305423365773	0.5402994585119156	0.8925747989613235	0.6328995755973728	0.8810388992528393	0.8885841839700529	0.8794011008698827	0	0	0.0
4543	0.008165436299980637	0.0007242470344668167	0.00016999054744202334	0.9926817191729842	None	0.5	2	0.7272727272727273	8	0.21428571428571427	3	0.5333333333333333	0.21428571428571427	10	3	5	0	0	0.8333333333333334	5	6	1.0666666666666667	16	0.0	0.18181818181818182	0.30926017736770095	0.8904770307733302	0.5554894230591332	0.9062615244846728	0.4945398847234307	0.8821293040514313	0.869393574904581	0.8933790442813972	0	0	0.0
3344	0.08368410328852133	0.019590560721061023	0.015074166847428476	0.7223088758069769	None	0	0	0.1	1	1.0	12	1.0	1.0	13	12	0	1	0	0.07142857142857142	1	14	0.9333333333333333	14	0.3333333333333333	0	0.6522036416276544	0.9230091909556282	0.9479563902199304	0.832129688851348	0.7568793409292097	0.9711387148097429	0.8522158678915535	0.9264621294514164	1.0	0.07692307692307693	0.0
2610	9.681964916598144e-05	2.8315007708877444e-05	-5.131929038773288e-07	0.998527438195815	None	1.0	1	0.8	4	0.4	2	0.7777777777777778	0	2	0	4	0	0	1.0	3	3	0.4666666666666667	7	0.0	1.0	0	0	0	0	0	0	0	0	0	0	0
7203	0.1207273179231221	0.03329203125318366	0.033096732919796104	0.7066988035460062	None	0.2	1	0.38461538461538464	5	0.6470588235294118	11	0.24358974358974358	0.5882352941176471	14	10	4	0	0	0.46153846153846156	13	6	1.2666666666666666	19	0.0	0.3333333333333333	0.24991637108303424	0.8630305423365773	0.5402994585119156	0.8925747989613235	0.6328995755973728	0.8810396595890231	0.8682821453785233	0.8794013573274372	0	0	0.0
4316	0.0745154285201317	0.02685008034202613	0.0196497518074064	0.7176504383485827	None	0	0	0.23076923076923078	3	0.8823529411764706	15	0.37254901960784315	0.8823529411764706	17	15	1	0	0	0.17647058823529413	3	17	1.2666666666666666	19	0.0	1.0	0.6522036416276544	0.9393921471220273	0.9840616183934638	0.8444398324431617	0.4588601686794088	0.9652894858973079	0.8522158678915535	0.9299515243324542	0	0	0.0
4073	0.10055414526737719	0.028883467057946446	0.028802562878701227	0.6864807896230163	None	0	0	0.21428571428571427	3	0.8888888888888888	16	0.37037037037037035	0.8888888888888888	18	16	1	0	0	0.16666666666666666	3	18	1.3333333333333333	20	0.0	1.0	0.6522036416276544	0.9411753851900672	0.9858642876231485	0.8408690636726561	0.3942154270676653	0.96489866592754	0.929416769448769	0.929804309263401	0	0	0.0
5457	None	None	None	None	None	0.5	2	0.8181818181818182	9	0.14285714285714285	2	0.4444444444444444	0.14285714285714285	9	2	6	0	0	1.0	6	6	1.0666666666666667	16	0.0	0.4	0.24991637108303424	0.8970718562402454	0.5125312999631161	0.9015820146736253	0.62481945159691	0.8601048828596197	0.8460756726896376	0.8874942676746808	0	0	0.0
795	None	None	None	None	None	0	0	0.5	3	0.6666666666666666	4	0.4	0.5	5	3	2	2	0	0.8	5	4	0.5333333333333333	8	0.3333333333333333	0.6666666666666666	0.4769046472432831	0.9540004477398766	0.731046964854222	0.925479134078778	0.4714285301132147	0.9523270046191797	0.7830840042164371	0.9452464124307307	0.6	0.6	0.0
1534	None	None	None	None	None	0	0	0.2	1	1.0	5	0.4666666666666667	0.4	3	2	3	0	0	0.6	3	5	0.4666666666666667	7	0.0	0	0.773033886658387	0.9618041739132995	0.3055507805446242	0.7971644432285392	0.16817834485623884	0.6096297366704911	0.9359104608262719	0.8429268695962143	0	0	0.0
3695	0.05771556118839468	0.015732220792532066	0.015488978508289095	0.7733720700861806	None	0	0	0.2727272727272727	3	0.8571428571428571	12	0.38095238095238093	0.6428571428571429	10	9	5	0	0	0.21428571428571427	3	14	1.0666666666666667	16	0.0	1.0	0.7225251282266584	0.7419189755277461	0.9840616183934638	0.8466668891597275	0.924754927175003	0.9522114178154485	0.8088666491437492	0.8720142825730702	0	0	0.0
5418	0.11613646017111354	0.029879502918402117	0.028398786691012517	0.7129809808334082	None	0.2	1	0.38461538461538464	5	0.6470588235294118	11	0.24358974358974358	0.5882352941176471	14	10	4	0	0	0.46153846153846156	13	6	1.2666666666666666	19	0.0	0.3333333333333333	0.24991637108303424	0.8630305423365773	0.5402994585119156	0.8925747989613235	0.6328995755973728	0.8810396595890231	0.8682821453785233	0.8794013573274372	0	0	0.0
1443	None	None	None	None	None	0	0	0.5	4	0.5555555555555556	5	0.36666666666666664	0.2222222222222222	2	2	8	7	0	0.8333333333333334	5	6	0.7333333333333333	11	0.35	0.4	0.7998938972364242	0.5656339333758922	0.6154331501812197	0.813176775535461	0.756394426851706	0.889933876629192	0.8274025191719035	0.7815923991822163	0.5	0	0.4310550028560456
7113	0.12612852104186775	0.04404661586054504	0.04156437647220276	0.7531183138048709	None	0.2	1	0.38461538461538464	5	0.6470588235294118	11	0.24358974358974358	0.5882352941176471	14	10	4	0	0	0.46153846153846156	13	6	1.2666666666666666	19	0.0	0.3333333333333333	0.24991637108303424	0.8630305423365773	0.5402994585119156	0.8925747989613235	0.6328995755973728	0.8810396595890231	0.8682821453785233	0.8794013573274372	0	0	0.0
2069	None	None	None	None	None	0.4	2	0.6153846153846154	8	0.4117647058823529	7	0.35185185185185186	0.17647058823529413	8	3	10	1	0	0.6666666666666666	6	9	1.2666666666666666	19	0.05263157894736842	0.36363636363636365	0.751907422520171	0.867144844009141	0.5814922311972469	0.8599054626466349	0.6577111427393849	0.9529582476850247	0.8532867622467334	0.9031736518754978	1.0	0.375	0.0
1010	None	None	None	None	None	0.3333333333333333	1	0.625	5	0.5	5	0.4444444444444444	0.5	7	5	4	0	0	0.3333333333333333	9	3	0.8	12	0.0	0.6666666666666666	0.36860398365236774	0.8635306256538713	0.5680676170607152	0.8779444793828041	0.4787512981349577	0.8534231665269909	0.7775675382426863	0.8652869327171337	0	0	0.0
4698	0.08084161711336914	0.008898071975976701	0.0035361103006234466	0.6833356098690536	None	0	0	0.25	2	0.8888888888888888	8	1.0	0.7777777777777778	8	7	2	0	0	0.09090909090909091	11	1	0.7333333333333333	11	0.0	0.2	0.24991637108303424	0.6637277672549058	0.5680676170607152	0.9172549116439843	0.6328995755973728	0.9199226916355313	0.8895460977795177	0.8632192734216861	0	0	0.0
5162	0.03158220585268822	0.0018612131032034996	-0.00029455758773048085	0.97852771343073	None	0.2	1	0.5	6	0.5625	9	0.34615384615384615	0.5	13	8	4	0	0	0.3076923076923077	13	4	1.2	18	0.0	0.4	0.36860398365236774	0.9455445076598228	0.6021506767944302	0.9038201955888595	0.6328995755973728	0.9381514456707699	0.8133117153958841	0.9311615492012386	0	0	0.0
7456	0.12095579679330315	0.033594167636256396	0.033590032109188185	0.7091058832144579	None	0.2	1	0.38461538461538464	5	0.6470588235294118	11	0.24358974358974358	0.5882352941176471	14	10	4	0	0	0.46153846153846156	13	6	1.2666666666666666	19	0.0	0.3333333333333333	0.24991637108303424	0.8630305423365773	0.5402994585119156	0.8925747989613235	0.6328995755973728	0.8810396595890231	0.8682821453785233	0.8794013573274372	0	0	0.0
5958	0.10387319919432086	0.0042262512895628185	-0.0018246876854097537	0.7523214177443515	None	0.2	1	0.38461538461538464	5	0.6470588235294118	11	0.24358974358974358	0.5882352941176471	14	10	4	0	0	0.46153846153846156	13	6	1.2666666666666666	19	0.0	0.3333333333333333	0.25981767089143765	0.8630298650670697	0.5402994585119156	0.8925747989613235	0.6328995755973728	0.8810396595890231	0.8684346695038262	0.879401154783462	0	0	0.0
4379	0.08891290180424005	0.022815245980173864	0.010421204600281363	0.7373803802926227	None	0	0	0.21428571428571427	3	0.8888888888888888	16	0.37037037037037035	0.8888888888888888	18	16	1	0	0	0.16666666666666666	3	18	1.3333333333333333	20	0.0	1.0	0.6522036416276544	0.9411753851900672	0.9920308091967319	0.8259290853109637	0.3942154270676653	0.9677807186482266	0.9264862363802283	0.9293896867998048	0	0	0.0
15	None	None	None	None	None	0	0	0.15	3	0.9259259259259259	25	0.27884615384615385	0.9259259259259259	28	25	0	0	0	0.15384615384615385	4	26	1.9333333333333333	29	0.0	0.6666666666666666	0.5198241050979158	0.9620398635150866	0.599644844972014	0.8999493178604089	0.4222176254778988	0.7735814480357079	0.9172336913742823	0.9019671542146697	0	0	0.0
4029	0.002012493650028318	0.0006880123139832686	-0.0006840540572700072	0.9978590403409532	None	0.6666666666666666	2	0.875	7	0.1	1	0.6	0	3	0	8	0	0	0.8	4	5	0.8	12	0.0	0.25	0	0	0	0	0	0	0	0	0	0	0
6521	0.11785992970311594	0.033743879129410806	0.033338361696781206	0.7088760926584491	None	0.2	1	0.38461538461538464	5	0.6470588235294118	11	0.24358974358974358	0.5882352941176471	14	10	4	0	0	0.46153846153846156	13	6	1.2666666666666666	19	0.0	0.3333333333333333	0.24991637108303424	0.8630305423365773	0.5402994585119156	0.8925747989613235	0.6328995755973728	0.8810396595890231	0.8682821453785233	0.8794013573274372	0	0	0.0
6161	0.12465863860338056	0.04855559401988722	0.04688368634211345	0.7479844747006497	None	0.2	1	0.38461538461538464	5	0.6470588235294118	11	0.24358974358974358	0.5882352941176471	14	10	4	0	0	0.46153846153846156	13	6	1.2666666666666666	19	0.0	0.3333333333333333	0.24991637108303424	0.8630305423365773	0.5402994585119156	0.8925747989613235	0.6328995755973728	0.8810396595890231	0.8682821453785233	0.8794013573274372	0	0	0.0
3549	0.09459295891414649	0.030840502716020412	0.030173818204783865	0.68646022177915	None	0	0	0.21428571428571427	3	0.8888888888888888	16	0.37037037037037035	0.8888888888888888	18	16	1	0	0	0.16666666666666666	3	18	1.3333333333333333	20	0.0	1.0	0.6522036416276544	0.9411753851900672	0.9858642876231485	0.8408690636726561	0.3942154270676653	0.9677807186482266	0.929416769448769	0.9317087990723336	0	0	0.0
4942	0.0002619909694976523	5.6785148676179205e-06	3.6191988709328403e-06	0.9985873380237884	None	0	0	0.6	3	0.4	2	0.4666666666666667	0.4	4	2	2	0	0	0.6	5	3	0.4666666666666667	7	0.0	0.3333333333333333	0.7683342894473852	0.9327209139029057	0.8270575310730364	0.8871543082580756	0.3701719150114017	0.6917561604515609	0.9078968914163144	0.8621423609514757	0	0	0.0
3389	0.05320025137449054	0.006344363503842986	-0.005779623129390032	0.905696465598613	None	0	0	0.23076923076923078	3	0.8823529411764706	15	0.24358974358974358	0.5882352941176471	11	10	7	0	0	0.46153846153846156	6	13	1.2666666666666666	19	0.0	0.3333333333333333	0.74392372063318	0.7303057335936127	0.9840616183934638	0.8799125948318591	0.7568793409292097	0.9615536029445693	0.8176977627879684	0.8878554993522042	0	0	0.0
238	None	None	None	None	None	0	0	0.2	2	0.9230769230769231	12	0.5769230769230769	0.7692307692307693	12	10	2	0	0	0.15384615384615385	13	2	1.0	15	0.0	0.15384615384615385	0.7172836817783751	0.8466046841723116	0.5908237824640961	0.9101616635897869	0.43358068079791884	0.6006120267193847	0.8586290292061368	0.8141614811180411	0	0	0.0
2855	0.001273443309529504	6.954702030461055e-05	9.742992627667173e-06	0.9979605310448666	None	0	0	0.7777777777777778	7	0.0	0	0.52	0	3	0	9	0	0	1.0	5	5	0.8666666666666667	13	0.0	0.2222222222222222	0	0	0	0	0	0	0	0	0	0	0
2929	0.03774377741716139	0.0030666714345233556	0.00018993237300193896	0.9250111032490608	None	0	0	0.3333333333333333	3	0.8181818181818182	9	0.3939393939393939	0.8181818181818182	11	9	1	0	0	0.2727272727272727	3	11	0.8666666666666667	13	0.0	1.0	0.41963136563972425	0.9432219186869187	0.5942315139704967	0.9097124952684604	0.7938435486620058	0.9421577962989451	0.8720197416408993	0.9331996982828903	0	0	0.0
7185	0.12573902370675594	0.051353096671773256	0.0511963294459905	0.7483827952279356	None	0.2	1	0.38461538461538464	5	0.6470588235294118	11	0.24358974358974358	0.5882352941176471	14	10	4	0	0	0.46153846153846156	13	6	1.2666666666666666	19	0.0	0.3333333333333333	0.24991637108303424	0.8630305423365773	0.5402994585119156	0.8925747989613235	0.6328995755973728	0.8810388992528393	0.8885841839700529	0.8794011008698827	0	0	0.0
2775	0.0069238878453841525	0.0013526464279937902	0.0013307288871765557	0.9741345289907205	None	0	0	0.5	3	0.6666666666666666	4	0.4	0.6666666666666666	7	4	0	1	0	0.8	4	5	0.5333333333333333	8	1.0	0.5	0.7683342894473852	0.9605511996769571	0.6656423604066308	0.8819470146017627	0.4551170983569707	0.9334821371901305	0.8528904729924712	0.9318197499018785	1.0	0.14285714285714285	0.0
1338	None	None	None	None	None	0	0	0.25	1	1.0	3	0.625	0	0	0	4	3	0	0.5	4	2	0.3333333333333333	5	0.25	0	0	0	0	0	0	0	0	0	0	0	0
1749	None	None	None	None	None	0	0	0.3333333333333333	2	0.6666666666666666	4	0.5	0.16666666666666666	1	1	6	3	0	1.0	4	4	0.5333333333333333	8	0.1875	0	0.5515210253285292	0.5	0.1	0.5	0.10072403885140332	0.5	0.8934795064625437	0.5	1.0	0	0.0
4350	0.09519883296290878	0.030577508309070713	0.029618952222278228	0.6873220979277632	None	0	0	0.21428571428571427	3	0.8888888888888888	16	0.37037037037037035	0.8888888888888888	18	16	1	0	0	0.16666666666666666	3	18	1.3333333333333333	20	0.0	1.0	0.6522036416276544	0.9411753851900672	0.9858642876231485	0.8408690636726561	0.3942154270676653	0.9677807186482266	0.929416769448769	0.9317087990723336	0	0	0.0
1819	None	None	None	None	None	0	0	0.5	2	0.3333333333333333	1	0.625	0.3333333333333333	2	1	2	0	0	0.5	2	4	0.3333333333333333	5	0.0	0.6666666666666666	0.4883278461813309	0.8278142375365316	0.4724819500393336	0.9419846448588861	0.13314595924307837	0.5821144757253454	0.9184567915185767	0.8267812981028918	0	0	0.0
1214	None	None	None	None	None	0.5	2	0.8	8	0.23076923076923078	3	0.6	0	3	0	11	0	0	1.0	5	5	1.0	15	0.0	0.8	0	0	0	0	0	0	0	0	0	0	0
2872	0.013072346994341375	0.002129602801793617	-0.0012939499177403344	0.9750899578207982	None	0.5	2	0.7	7	0.3333333333333333	4	0.4375	0.3333333333333333	9	4	4	0	0	0.5	4	8	0.9333333333333333	14	0.0	0.36363636363636365	0.1503187317316555	0.9330324207025072	0.5942315139704967	0.6545516197273918	0.957887768989492	0.9610650441629381	0.9018500740976655	0.8965837313102933	0	0	0.0
6551	0.1249682518656994	0.04823979175474908	0.04737730095211724	0.7476543860292391	None	0.2	1	0.38461538461538464	5	0.6470588235294118	11	0.24358974358974358	0.5882352941176471	14	10	4	0	0	0.46153846153846156	13	6	1.2666666666666666	19	0.0	0.3333333333333333	0.24991637108303424	0.8630305423365773	0.5402994585119156	0.8925747989613235	0.6328995755973728	0.8810396595890231	0.8682821453785233	0.8794013573274372	0	0	0.0
5675	0.1315868190854335	0.010770961396358365	-0.0029565230842559425	0.5179697448037179	None	0.3333333333333333	2	0.5	7	0.5263157894736842	10	0.2916666666666667	0.47368421052631576	15	9	5	0	0	0.5	12	6	1.4	21	0.0	0.2222222222222222	0.24991637108303424	0.8876597099511749	0.5125312999631161	0.8932838193582582	0.6328995755973728	0.8640784414011959	0.8460756726896376	0.8822374596561219	0	0	0.0
14	None	None	None	None	None	0	0	1.0	2	0.0	0	0.75	0	2	0	0	1	0	1.0	2	2	0.2	3	0.5	0	0	0	0	0	0	0	0	0	0	0	0
5110	0.08183855634492383	0.020013668336704746	0.010203255910250916	0.6208018629206549	None	0	0	0.25	3	0.875	14	0.375	0.875	16	14	1	0	0	0.1875	3	16	1.2	18	0.0	1.0	0.6522036416276544	0.9453041410765533	0.8954423346702203	0.8560619581714742	0.3942154270676653	0.9659552618210985	0.9272629020726133	0.9345863773724591	0	0	0.0
3874	0.0902253562461895	0.031217516156811162	0.030812670160009308	0.6456742473124368	None	0	0	0.21428571428571427	3	0.8888888888888888	16	0.37037037037037035	0.8888888888888888	18	16	1	0	0	0.16666666666666666	3	18	1.3333333333333333	20	0.0	1.0	0.6522036416276544	0.9411753851900672	0.9858642876231485	0.8408690636726561	0.3942154270676653	0.96489866592754	0.929416769448769	0.929804309263401	0	0	0.0
4804	0.12417523617143274	0.05288211122772278	0.05218011766983834	0.7445810092060292	None	0.2	1	0.38461538461538464	5	0.6470588235294118	11	0.24358974358974358	0.5882352941176471	14	10	4	0	0	0.46153846153846156	13	6	1.2666666666666666	19	0.0	0.3333333333333333	0.24991637108303424	0.8630305423365773	0.5402994585119156	0.8925747989613235	0.6328995755973728	0.8810396595890231	0.8682821453785233	0.8794013573274372	0	0	0.0
3548	0.004219209355195801	0.0005065595190517068	0.0005065503114859241	0.9963020818119577	None	0.25	1	0.8	8	0.08333333333333333	1	0.5833333333333334	0.08333333333333333	4	1	9	0	0	0.6666666666666666	4	6	0.9333333333333333	14	0.0	0.4444444444444444	0.30926017736770095	0.6441536075496509	0.4918458617520288	0.808018104768922	0.6426746955065903	0.5362732888886318	0.804461044714696	0.6737781695928352	0	0	0.0
3023	0.0535011982648479	0.01654598362857209	0.004904788026596898	0.7245882237201055	None	0	0	0.3	3	0.6666666666666666	8	0.35	0.5833333333333334	8	7	5	1	0	0.4	4	10	0.9333333333333333	14	0.07692307692307693	0.5	0.9248488612486527	0.9589092070901608	0.3055507805446242	0.9210500343101179	0.27517310470130424	0.7531073779352147	0.9392853656286809	0.9038414493199616	1.0	0.125	0.0
70	None	None	None	None	None	0	0	0.25	2	0.9	9	0.4	0.9	11	9	0	0	0	0.3	10	3	0.8	12	0.0	0	0.5559855777356636	0.879477599647751	0.5948861822349452	0.8833880754118498	0.46774636852418067	0.7954994491243063	0.7473218717379392	0.8569601723281249	0	0	0.0
4476	0.10213973416980639	0.034536264746568575	0.03406280076822954	0.7038778527104746	None	0.2	1	0.4166666666666667	5	0.6	9	0.3269230769230769	0.5333333333333333	12	8	4	0	0	0.3076923076923077	13	4	1.1333333333333333	17	0.0	0.5	0.24991637108303424	0.877260473855581	0.5402994585119156	0.9020202995038724	0.6328995755973728	0.8864748237327627	0.8682821453785233	0.8890047107200626	0	0	0.0
1809	None	None	None	None	None	0	0	0.42857142857142855	3	0.5	4	0.625	0.25	5	2	4	1	0	1.0	4	4	0.6666666666666666	10	0.1111111111111111	0	0.1503187317316555	0.7770974597713521	0.5942315139704967	0.9429120696472163	0.2609390989348911	0.9738353767924552	0.9696159867553971	0.9280211253406461	1.0	0.2	0.0
522	None	None	None	None	None	0	0	0.5	1	1.0	1	0.75	0	1	0	1	3	0	1.0	2	2	0.2	3	0.6	0	0	0	0	0	0	0	0	0	0	0	0
476	None	None	None	None	None	0	0	0.5	3	0.6666666666666666	4	0.6666666666666666	0.3333333333333333	3	2	4	1	0	0.3333333333333333	2	6	0.5333333333333333	8	0.09090909090909091	0.3333333333333333	0.5415850780582648	0.6994264626658444	0.8729145207644198	0.8815040189658848	0.15958130303823215	0.8607368563788133	0.9492393393453835	0.8260059348647254	1.0	0.6666666666666666	0.0
5369	0.13439002750596163	0.00841875948485047	-0.005875492989260904	0.512881144715327	None	0.3333333333333333	2	0.5	7	0.5263157894736842	10	0.2916666666666667	0.47368421052631576	15	9	5	0	0	0.5	12	6	1.4	21	0.0	0.2222222222222222	0.24991637108303424	0.8876597099511749	0.5125312999631161	0.8932838193582582	0.6328995755973728	0.8640784414011959	0.8460756726896376	0.8822374596561219	0	0	0.0
1625	None	None	None	None	None	0	0	0.5	2	0.6666666666666666	2	0.8333333333333334	0	0	0	4	0	0	0.6666666666666666	3	2	0.3333333333333333	5	0.0	0.6666666666666666	0	0	0	0	0	0	0	0	0	0	0
4803	0.10058820320830363	0.03406681579780867	0.033221366841449364	0.6995313644364463	None	0.2	1	0.4166666666666667	5	0.6	9	0.3269230769230769	0.5333333333333333	12	8	4	0	0	0.3076923076923077	13	4	1.1333333333333333	17	0.0	0.5	0.24991637108303424	0.877260473855581	0.5402994585119156	0.9020202995038724	0.6328995755973728	0.8864748237327627	0.8682821453785233	0.8890047107200626	0	0	0.0
6160	0.12019951548076462	0.05049524833095344	0.05025348307803522	0.746396687115386	None	0.2	1	0.38461538461538464	5	0.6470588235294118	11	0.24358974358974358	0.5882352941176471	14	10	4	0	0	0.46153846153846156	13	6	1.2666666666666666	19	0.0	0.3333333333333333	0.24991637108303424	0.8630305423365773	0.5402994585119156	0.8925747989613235	0.6328995755973728	0.8810396595890231	0.8682821453785233	0.8794013573274372	0	0	0.0
6817	0.12068584787069593	0.04471904255460124	0.04397696521465234	0.7065704985007966	None	0.2	1	0.38461538461538464	5	0.6470588235294118	11	0.24358974358974358	0.5882352941176471	14	10	4	0	0	0.46153846153846156	13	6	1.2666666666666666	19	0.0	0.3333333333333333	0.24991637108303424	0.8630305423365773	0.5402994585119156	0.8925747989613235	0.6328995755973728	0.8810396595890231	0.8682821453785233	0.8794013573274372	0	0	0.0
2704	0.006708739135406442	0.0014576680429047547	0.0014564541055779158	0.9174513646053343	None	0	0	0.3333333333333333	2	0.8333333333333334	5	0.4444444444444444	0.5	3	3	4	0	0	0.5	3	6	0.5333333333333333	8	0.0	0	0.9545656282940161	0.550266584824547	0.5143864652502083	0.5	0.24028592245503094	0.6009099324439388	0.958102113424491	0.5507418696002133	0	0	0.0
3683	0.09546037176046013	0.01941424884762481	0.01905995972782029	0.6667108894047544	None	0	0	0.5	6	0.4375	7	0.32727272727272727	0.3125	7	5	10	0	0	0.45454545454545453	11	5	1.2	18	0.0	0.25	0.36860398365236774	0.6427571936658416	0.4567187651082011	0.7649776213736158	0.6328995755973728	0.6624713794408599	0.7548554330255002	0.6929501780665557	0	0	0.0
1762	None	None	None	None	None	0	0	0.6	3	0.2	1	0.7	0.2	2	1	4	0	0	0.4	5	2	0.4666666666666667	7	0.0	0	0.30926017736770095	0.6441536075496509	0.4850723266876506	0.6963449714732444	0.6881030857601	0.6346076211255783	0.8311531266896558	0.6589178152252548	0	0	0.0
4072	0.09583397427185356	0.030919020899866177	0.0297373759220229	0.6904881858248388	None	0	0	0.21428571428571427	3	0.8888888888888888	16	0.37037037037037035	0.8888888888888888	18	16	1	0	0	0.16666666666666666	3	18	1.3333333333333333	20	0.0	1.0	0.6522036416276544	0.9411753851900672	0.9858642876231485	0.8408690636726561	0.3942154270676653	0.9677807186482266	0.929416769448769	0.9317087990723336	0	0	0.0
7034	0.12169119489077779	0.05315283633320134	0.05299476852826826	0.748608608115712	None	0.2	1	0.38461538461538464	5	0.6470588235294118	11	0.24358974358974358	0.5882352941176471	14	10	4	0	0	0.46153846153846156	13	6	1.2666666666666666	19	0.0	0.3333333333333333	0.24991637108303424	0.8630305423365773	0.5402994585119156	0.8925747989613235	0.6328995755973728	0.8810388992528393	0.8885841839700529	0.8794011008698827	0	0	0.0
375	None	None	None	None	None	0	0	0.3333333333333333	2	0.6666666666666666	4	0.5714285714285714	0.6666666666666666	5	4	2	1	0	0.2857142857142857	2	7	0.5333333333333333	8	0.14285714285714285	0	0.74392372063318	0.9545458318209272	0.5143864652502083	0.9624820114004957	0.44024925415100674	0.904684559624312	0.9051817405846477	0.9451395639719034	1.0	0.4	0.0
3041	0.0841980897516824	0.020057149920508305	0.013103586560023297	0.7124916693219634	None	0	0	0.1	1	1.0	12	1.0	1.0	13	12	0	1	0	0.07142857142857142	1	14	0.9333333333333333	14	0.3333333333333333	0	0.6522036416276544	0.9230091909556282	0.9479563902199304	0.832129688851348	0.7568793409292097	0.9711387148097429	0.8522158678915535	0.9264621294514164	1.0	0.07692307692307693	0.0
5010	0.0014417267816325843	6.031216435087647e-05	-4.106574184561458e-05	0.9979821540150593	None	1.0	2	0.8571428571428571	6	0.25	2	0.6666666666666666	0	5	0	4	0	0	0.6	5	3	0.6666666666666666	10	0.0	0.8	0	0	0	0	0	0	0	0	0	0	0
7290	0.1274505171852318	0.04491300300349533	0.04431972154774693	0.7192779965698877	None	0.2	1	0.38461538461538464	5	0.6470588235294118	11	0.24358974358974358	0.5882352941176471	14	10	4	0	0	0.46153846153846156	13	6	1.2666666666666666	19	0.0	0.3333333333333333	0.24991637108303424	0.8630305423365773	0.5402994585119156	0.8925747989613235	0.6328995755973728	0.8810396595890231	0.8682821453785233	0.8794013573274372	0	0	0.0
2952	0.04300876249174373	0.006672639204245465	0.004398420666504004	0.7909753805518273	None	0	0	0.2222222222222222	2	0.9090909090909091	10	1.0	0.6363636363636364	8	7	4	0	0	0.07692307692307693	13	1	0.8666666666666667	13	0.0	0.16666666666666666	0.24991637108303424	0.6257278763280499	0.46310953273152666	0.6387036882351029	0.7059583296697802	0.626961513910863	0.8665618349208413	0.6304837666343961	0	0	0.0
330	None	None	None	None	None	0	0	0.4	2	0.8	4	0.4666666666666667	0.6	5	3	1	0	0	0.6	5	3	0.4666666666666667	7	0.0	0.6666666666666666	0.2541570865117948	0.9803053272150878	0.8500004777641964	0.9524677410841024	0.91112187633782	0.7087147288042166	0.9488091560306305	0.9307394890542945	0	0	0.0
7255	0.1233760166378505	0.047006718833122275	0.046405894920946	0.7510067382844499	None	0.2	1	0.38461538461538464	5	0.6470588235294118	11	0.24358974358974358	0.5882352941176471	14	10	4	0	0	0.46153846153846156	13	6	1.2666666666666666	19	0.0	0.3333333333333333	0.24991637108303424	0.8630305423365773	0.5402994585119156	0.8925747989613235	0.6328995755973728	0.8810396595890231	0.8682821453785233	0.8794013573274372	0	0	0.0
5709	0.1211652357963023	0.051509886366220926	0.05122611870825677	0.7480481477583344	None	0.2	1	0.38461538461538464	5	0.6470588235294118	11	0.24358974358974358	0.5882352941176471	14	10	4	0	0	0.46153846153846156	13	6	1.2666666666666666	19	0.0	0.3333333333333333	0.24991637108303424	0.8630305423365773	0.5402994585119156	0.8925747989613235	0.6328995755973728	0.8810396595890231	0.8682821453785233	0.8794013573274372	0	0	0.0
7323	0.05199378556305286	0.0009188342041957191	-0.0008851964383156138	0.896424379742097	None	0.16666666666666666	1	0.35714285714285715	5	0.6666666666666666	12	0.2777777777777778	0.4444444444444444	12	8	7	0	0	0.5	12	6	1.3333333333333333	20	0.0	0.25	0.36860398365236774	0.8280877042033343	0.8191156028961005	0.8536728596851207	0.44068609420018234	0.8292452308695776	0.8438525875602448	0.8373591207887006	0	0	0.0
5488	0.12350961055209018	0.0499287868434164	0.04832342416782725	0.7459687673603892	None	0.2	1	0.38461538461538464	5	0.6470588235294118	11	0.24358974358974358	0.5882352941176471	14	10	4	0	0	0.46153846153846156	13	6	1.2666666666666666	19	0.0	0.3333333333333333	0.24991637108303424	0.8630305423365773	0.5402994585119156	0.8925747989613235	0.6328995755973728	0.8810396595890231	0.8682821453785233	0.8794013573274372	0	0	0.0
6084	0.11897668841274071	0.04857935348331165	0.04617517975422409	0.7491776824696845	None	0.2	1	0.38461538461538464	5	0.6470588235294118	11	0.24358974358974358	0.5882352941176471	14	10	4	0	0	0.46153846153846156	13	6	1.2666666666666666	19	0.0	0.3333333333333333	0.24991637108303424	0.8630305423365773	0.5402994585119156	0.8925747989613235	0.6328995755973728	0.8810396595890231	0.8682821453785233	0.8794013573274372	0	0	0.0
3939	0.10553014279723691	0.00857525095871053	-0.006214120038568105	0.7415719006836616	None	0	0	0.16666666666666666	2	0.9333333333333333	14	1.0	0.5333333333333333	8	8	8	2	0	0.058823529411764705	17	1	1.1333333333333333	17	0.1	0.125	0.36860398365236774	0.8573351384194533	0.4768555395584122	0.8964760077472466	0.6487347885069373	0.932564782358139	0.8739091332277261	0.8996122216373157	0.5625	0.25	0.0
7114	0.12391490406291154	0.04836144528929528	0.04556928121968969	0.7483424711376923	None	0.2	1	0.38461538461538464	5	0.6470588235294118	11	0.24358974358974358	0.5882352941176471	14	10	4	0	0	0.46153846153846156	13	6	1.2666666666666666	19	0.0	0.3333333333333333	0.24991637108303424	0.8630305423365773	0.5402994585119156	0.8925747989613235	0.6328995755973728	0.8810396595890231	0.8682821453785233	0.8794013573274372	0	0	0.0
7064	0.11670815095744115	0.025677555831926647	0.02537406864180488	0.7151602637522059	None	0.2	1	0.38461538461538464	5	0.6470588235294118	11	0.24358974358974358	0.5882352941176471	14	10	4	0	0	0.46153846153846156	13	6	1.2666666666666666	19	0.0	0.3333333333333333	0.24991637108303424	0.8630305423365773	0.5402994585119156	0.8925747989613235	0.6328995755973728	0.8810388992528393	0.8885841839700529	0.8794011008698827	0	0	0.0
5467	0.09186597171720223	0.006756677283382931	-0.0013985997544514273	0.9582301710951651	None	0.3333333333333333	2	0.5714285714285714	8	0.47368421052631576	9	0.3181818181818182	0.47368421052631576	14	9	6	0	0	0.5454545454545454	6	11	1.4	21	0.0	0.35294117647058826	0.24991637108303424	0.8630305423365773	0.5402994585119156	0.8925747989613235	0.6328995755973728	0.8810396595890231	0.8682821453785233	0.8794013573274372	0	0	0.0
2064	None	None	None	None	None	0	0	0.25	2	0.8888888888888888	8	0.55	0.4444444444444444	5	4	5	2	0	0.2	2	10	0.7333333333333333	11	0.15384615384615385	0	0.784233108548021	0.6684949798426637	0.9191512614009769	0.8912894627533192	0.8972905047017534	0.8049501502853921	0.706588569431319	0.8033919495838833	0.6	0.2	0.0
2306	None	None	None	None	None	0.3333333333333333	1	0.5555555555555556	5	0.5454545454545454	6	0.3611111111111111	0.5454545454545454	9	6	3	0	0	0.4444444444444444	9	4	0.8666666666666667	13	0.0	0.6666666666666666	0.5467578925314667	0.8819324558107161	0.5446692063796912	0.9224202180408849	0.4088219763419083	0.9244885670938373	0.8592508720776136	0.911371980742693	0	0	0.0
5492	0.11305220886551795	0.024205329705788987	0.019325317590703554	0.7093437167151448	None	0	0	0.25	3	0.7333333333333333	11	0.2833333333333333	0.6666666666666666	13	10	3	0	0	0.4166666666666667	12	5	1.1333333333333333	17	0.0	0	0.24991637108303424	0.8709131409711245	0.5125312999631161	0.8998815721144795	0.6328995755973728	0.8873570730198127	0.8876149514626571	0.8865856937311363	0	0	0.0
7245	0.11769335271244802	0.05129341365102762	0.05093918119036497	0.7490655104605106	None	0.2	1	0.38461538461538464	5	0.6470588235294118	11	0.24358974358974358	0.5882352941176471	14	10	4	0	0	0.46153846153846156	13	6	1.2666666666666666	19	0.0	0.3333333333333333	0.24991637108303424	0.8630305423365773	0.5402994585119156	0.8925747989613235	0.6328995755973728	0.8810388992528393	0.8885841839700529	0.8794011008698827	0	0	0.0
342	None	None	None	None	None	0	0	0.5	3	0.5	3	0.5333333333333333	0.3333333333333333	2	2	5	1	0	0.6	5	3	0.5333333333333333	8	0.07142857142857142	0.6666666666666666	0.6337908982069883	0.6680256577904857	0.4132894493154632	0.7556900100762287	0.41711691537954926	0.5159202698792515	0.7630757018929711	0.6526530719928104	1.0	0.5	0.0
7308	0.11876415497150584	0.04766925344790621	0.04692379027750716	0.7509484267774316	None	0.2	1	0.38461538461538464	5	0.6470588235294118	11	0.24358974358974358	0.5882352941176471	14	10	4	0	0	0.46153846153846156	13	6	1.2666666666666666	19	0.0	0.3333333333333333	0.24991637108303424	0.8630305423365773	0.5402994585119156	0.8925747989613235	0.6328995755973728	0.8810388992528393	0.8885841839700529	0.8794011008698827	0	0	0.0
2223	None	None	None	None	None	0	0	0.23076923076923078	3	0.8235294117647058	14	0.2878787878787879	0.6470588235294118	14	11	4	3	0	0.5454545454545454	6	11	1.2666666666666666	19	0.3333333333333333	0.25	0.6622952232219099	0.7712802916634469	0.3616048563937588	0.9145934491810062	0.5034614086748438	0.8283648372225296	0.8592508720776136	0.8481586322414075	0.07142857142857142	0	0.0
2423	None	None	None	None	None	0	0	0.4	4	0.6666666666666666	8	0.42424242424242425	0.25	4	3	9	1	0	0.2727272727272727	3	11	0.9333333333333333	14	0.047619047619047616	0.6666666666666666	0.74392372063318	0.92211918369956	0.9840616183934638	0.9694697685261913	0.8817440989018721	0.9697010775779448	0.7320076709946227	0.9581856036871383	1.0	0.5	0.0
7305	0.12282491000967641	0.050626878960318866	0.050362651975263024	0.746452977004078	None	0.2	1	0.38461538461538464	5	0.6470588235294118	11	0.24358974358974358	0.5882352941176471	14	10	4	0	0	0.46153846153846156	13	6	1.2666666666666666	19	0.0	0.3333333333333333	0.24991637108303424	0.8630305423365773	0.5402994585119156	0.8925747989613235	0.6328995755973728	0.8810396595890231	0.8682821453785233	0.8794013573274372	0	0	0.0
6056	0.04530923934630949	0.00591814485558214	0.0036683642729082424	0.962386432882565	None	0.2857142857142857	2	0.5625	9	0.38095238095238093	8	0.36507936507936506	0.38095238095238093	17	8	5	0	0	0.7777777777777778	9	7	1.5333333333333334	23	0.0	0.18181818181818182	0.36860398365236774	0.8745431865083741	0.5429112290575512	0.8800674023728624	0.6328995755973728	0.8574128400473556	0.8067536967541681	0.8709732578432048	0	0	0.0
5754	0.11518366564763578	0.032876775974798635	0.03256682817859793	0.7069785509424005	None	0.2	1	0.38461538461538464	5	0.6470588235294118	11	0.24358974358974358	0.5882352941176471	14	10	4	0	0	0.46153846153846156	13	6	1.2666666666666666	19	0.0	0.3333333333333333	0.24991637108303424	0.8630305423365773	0.5402994585119156	0.8925747989613235	0.6328995755973728	0.8810388992528393	0.8885841839700529	0.8794011008698827	0	0	0.0
6022	0.12098244918255902	0.03389850081300623	0.0328353458562691	0.7123478757619135	None	0.2	1	0.38461538461538464	5	0.6470588235294118	11	0.24358974358974358	0.5882352941176471	14	10	4	0	0	0.46153846153846156	13	6	1.2666666666666666	19	0.0	0.3333333333333333	0.24991637108303424	0.8630305423365773	0.5402994585119156	0.8925747989613235	0.6328995755973728	0.8810396595890231	0.8682821453785233	0.8794013573274372	0	0	0.0
7369	0.12448844418645455	0.04854666092486556	0.04822789385261872	0.7474343786179893	None	0.2	1	0.38461538461538464	5	0.6470588235294118	11	0.24358974358974358	0.5882352941176471	14	10	4	0	0	0.46153846153846156	13	6	1.2666666666666666	19	0.0	0.3333333333333333	0.24991637108303424	0.8630305423365773	0.5402994585119156	0.8925747989613235	0.6328995755973728	0.8810396595890231	0.8682821453785233	0.8794013573274372	0	0	0.0
4911	0.09048488424142201	0.010635587029274076	-0.0036175006123146266	0.9602491092609817	None	0.2	1	0.4166666666666667	5	0.6	9	0.25757575757575757	0.5333333333333333	12	8	4	0	0	0.5454545454545454	11	6	1.1333333333333333	17	0.0	0.3333333333333333	0.24991637108303424	0.8792820287881032	0.49995310596153414	0.9075394982089904	0.6328995755973728	0.883437356598294	0.8682275673530007	0.8907409451194238	0	0	0.0
5774	0.08117392496325995	0.014019905014633594	-0.004221006272611391	0.9262535025141906	None	0.2	1	0.38461538461538464	5	0.6470588235294118	11	0.24358974358974358	0.5882352941176471	14	10	4	0	0	0.46153846153846156	13	6	1.2666666666666666	19	0.0	0.3333333333333333	0.24991637108303424	0.8630305423365773	0.5402994585119156	0.8924439917205138	0.6328995755973728	0.8810396595890231	0.8721139509810477	0.8793531479288342	0	0	0.0
6351	0.12844999012943628	0.053028358420426795	0.05294323391854913	0.7469743522950525	None	0.2	1	0.38461538461538464	5	0.6470588235294118	11	0.24358974358974358	0.5882352941176471	14	10	4	0	0	0.46153846153846156	13	6	1.2666666666666666	19	0.0	0.3333333333333333	0.24991637108303424	0.8630305423365773	0.5402994585119156	0.8925747989613235	0.6328995755973728	0.8810396595890231	0.8682821453785233	0.8794013573274372	0	0	0.0
7526	0.12931819991066903	0.007281504197588552	-0.004611547175740067	0.5116438069752788	None	0.3333333333333333	2	0.5	7	0.5263157894736842	10	0.2916666666666667	0.47368421052631576	15	9	5	0	0	0.5	12	6	1.4	21	0.0	0.2222222222222222	0.24991637108303424	0.8876597099511749	0.5125312999631161	0.8932838193582582	0.6328995755973728	0.8640784414011959	0.8460756726896376	0.8822374596561219	0	0	0.0
5164	0.10099504001377764	0.03975744143764597	0.035018156158545206	0.6765264708836782	None	0	0	0.1875	3	0.9047619047619048	19	0.36507936507936506	0.9047619047619048	21	19	1	0	0	0.14285714285714285	3	21	1.5333333333333334	23	0.0	1.0	0.6522036416276544	0.9301430958853275	0.9876669568528333	0.8571814242706893	0.2592640789083832	0.964632500238411	0.9678119371461712	0.9283959023291213	0	0	0.0
1674	None	None	None	None	None	0	0	0.6666666666666666	2	0.5	1	0.6666666666666666	0	1	0	2	0	0	0.6666666666666666	2	3	0.26666666666666666	4	0.0	0	0	0	0	0	0	0	0	0	0	0	0
6042	0.12282491000967641	0.05214225048700129	0.05187011461919467	0.746452977004078	None	0.2	1	0.38461538461538464	5	0.6470588235294118	11	0.24358974358974358	0.5882352941176471	14	10	4	0	0	0.46153846153846156	13	6	1.2666666666666666	19	0.0	0.3333333333333333	0.24991637108303424	0.8630305423365773	0.5402994585119156	0.8925747989613235	0.6328995755973728	0.8810396595890231	0.8682821453785233	0.8794013573274372	0	0	0.0
3130	0.04145505755498849	0.004870981244110475	-0.003121688120962534	0.9583671612703616	None	0	0	0.3125	5	0.7142857142857143	15	0.27380952380952384	0.7142857142857143	19	15	3	1	0	0.5833333333333334	12	7	1.5333333333333334	23	0.16666666666666666	0.5263157894736842	0.7684136700294223	0.7745763722236949	0.6083411659611373	0.7940757679394644	0.6342045596285119	0.9628100890176525	0.8109704292829142	0.8750034143270529	1.0	0.15789473684210525	0.0
2324	None	None	None	None	None	0	0	0.25	2	0.8888888888888888	8	0.9166666666666666	0.4444444444444444	4	4	6	0	0	0.75	4	3	0.7333333333333333	11	0.0	0.8571428571428571	0.9248488612486527	0.5	0.4577571241695913	0.6155235964212864	0.20038315560655562	0.6068483698606303	0.9526405617078636	0.5748233758027653	0	0	0.0
1287	None	None	None	None	None	0	0	0.5714285714285714	4	0.5	4	0.47619047619047616	0.375	6	3	3	1	0	0.42857142857142855	7	3	0.6666666666666666	10	0.14285714285714285	0.2857142857142857	0.5072175230946683	0.8902362511051125	0.6025479834507403	0.6774200186415714	0.30255217260795964	0.8830610240079858	0.7775675382426863	0.8346497661321824	1.0	0	0.0
3214	0.01829287799639637	0.0007675201248414982	0.0005364696366737243	0.8902033639153453	None	0	0	0.25	2	0.7777777777777778	7	0.55	0.5555555555555556	7	5	3	1	0	0.2	2	10	0.7333333333333333	11	0.125	0	0.5764701972673848	0.9725361889311618	0.5983637510822646	0.9258052427487784	0.36364189706227723	0.8962139279053585	0.6657036346000311	0.9398541330302366	1.0	0.14285714285714285	0.0
1877	None	None	None	None	None	0	0	0.75	3	0.25	1	0.6	0.25	4	1	1	1	0	0.4	5	2	0.4	6	0.3333333333333333	0.8	0.3867663203998416	0.9357841892289327	0.7455944250847898	0.7990440777082806	0.26640783720157335	0.6568883376585296	0.9095685064020668	0.827732474001804	1.0	0.25	0.0
4929	0.03302596398107146	0.003588179412042974	0.003187776099582664	0.9633285840712023	None	0	0	0.5	4	0.5	5	0.4	0.5	8	5	3	0	0	0.3	10	3	0.8	12	0.0	0.18181818181818182	0.24991637108303424	0.8598101258429189	0.5554894230591332	0.9138363414903192	0.4945398847234307	0.908561239510368	0.8895460977795177	0.8963306830450107	0	0	0.0
1999	None	None	None	None	None	0.3333333333333333	1	0.4444444444444444	4	0.7272727272727273	8	0.3939393939393939	0.18181818181818182	4	2	8	6	0	0.2727272727272727	11	3	0.8666666666666667	13	0.3333333333333333	1.0	0.9973628131070594	0.7984835332074391	0.5143864652502083	0.5251473047963161	0.36364189706227723	0.8261970929891627	0.9372074832264767	0.7334393170294178	0.25	0.25	0.0
835	None	None	None	None	None	0	0	0.6	3	0.2	1	0.7777777777777778	0	3	0	3	2	0	1.0	3	3	0.4666666666666667	7	0.2857142857142857	0.5	0	0	0	0	0	0	0	0	0	0	0
736	None	None	None	None	None	0	0	0.5714285714285714	4	0.375	3	0.5555555555555556	0.25	4	2	5	2	0	0.5	6	3	0.6666666666666666	10	0.16666666666666666	0.8	0.3059249688109311	0.9331817733789657	0.6681646688831426	0.8860272257387192	0.8153607869609127	0.8503409933062563	0.8951559866468147	0.8948777731637334	0.625	0.5	0.0
5119	0.08840929480388689	0.0025652593770334456	-0.000515106738818387	0.7329501242975205	None	0	0	0.3	3	0.7692307692307693	10	0.5357142857142857	0.6153846153846154	10	8	4	0	0	0.14285714285714285	14	2	1.0	15	0.0	0.14285714285714285	0.24991637108303424	0.8381830871769154	0.5554894230591332	0.9092974742116813	0.6288595135971413	0.900984232399408	0.8693393881051558	0.8862190376610868	0	0	0.0
7270	0.11540581620830188	0.0339058010569912	0.03337102686947861	0.7118722175263363	None	0.2	1	0.38461538461538464	5	0.6470588235294118	11	0.24358974358974358	0.5882352941176471	14	10	4	0	0	0.46153846153846156	13	6	1.2666666666666666	19	0.0	0.3333333333333333	0.24991637108303424	0.8630305423365773	0.5402994585119156	0.8925747989613235	0.6328995755973728	0.8810396595890231	0.8682821453785233	0.8794013573274372	0	0	0.0
3418	0.05386082337839003	0.010209469144246022	0.01020929411125413	0.5095096512675409	None	0	0	0.4	4	0.6153846153846154	8	0.375	0.38461538461538464	7	5	7	0	0	0.4	10	4	1.0	15	0.0	0.3333333333333333	0.36860398365236774	0.6427571936658416	0.5177548410543873	0.7037103547543442	0.6328995755973728	0.6624713794408599	0.7548554330255002	0.6701586249155289	0	0	0.0
521	None	None	None	None	None	0.2	1	0.3333333333333333	4	0.6875	11	0.32727272727272727	0.3125	7	5	10	2	0	0.45454545454545453	5	11	1.2	18	0.09090909090909091	0	0.8086954183321314	0.9083102784517799	0.16262682290061217	0.6133447864752607	0.30207310872925885	0.9085335920897285	0.9413606519121289	0.8433643370667098	0.5714285714285714	0.42857142857142855	0.0
1768	None	None	None	None	None	0	0	0.42857142857142855	3	0.75	6	0.4166666666666667	0	0	0	9	6	0	0.375	3	8	0.6666666666666666	10	0.2727272727272727	1.0	0	0	0	0	0	0	0	0	0	0	0
2875	0.004666083816172318	0.0010153488749972976	0.0010102085567961754	0.968440632388948	None	0	0	0.3333333333333333	2	0.6666666666666666	4	0.5714285714285714	0.5	5	3	2	1	0	0.2857142857142857	2	7	0.5333333333333333	8	0.16666666666666666	0	0.8755673656243003	0.9520228582699964	0.6656423604066308	0.8998067097376494	0.46332467293242835	0.8975008523472314	0.9238622623493452	0.9206273069150004	1.0	0.4	0.0
6146	0.11977953668725826	0.0510833893335532	0.04999746613332521	0.7481471420546105	None	0.2	1	0.38461538461538464	5	0.6470588235294118	11	0.24358974358974358	0.5882352941176471	14	10	4	0	0	0.46153846153846156	13	6	1.2666666666666666	19	0.0	0.3333333333333333	0.24991637108303424	0.8630305423365773	0.5402994585119156	0.8925747989613235	0.6328995755973728	0.8810388992528393	0.8885841839700529	0.8794011008698827	0	0	0.0
1743	None	None	None	None	None	0	0	0.75	3	0.5	2	0.5	0.5	3	2	2	1	0	0.75	4	3	0.4	6	0.14285714285714285	0.6666666666666666	0.7683342894473852	0.9589380736501684	0.5376876879662801	0.6969676280644507	0.5430253287428274	0.8579064368204141	0.8570436193701271	0.8729411676433545	1.0	0	0.0
1252	None	None	None	None	None	0	0	0.3333333333333333	2	0.7142857142857143	5	0.42857142857142855	0.14285714285714285	1	1	7	3	0	0.42857142857142855	7	3	0.6	9	0.16666666666666666	0	0.37475948083784677	0.5	0.145179829043446	0.5	0.2609390989348911	0.5	0.718547100851507	0.5	1.0	1.0	0.5554283102446709
2284	None	None	None	None	None	0	0	0.4	2	0.6	3	0.4666666666666667	0.4	3	2	3	0	0	0.6	5	3	0.4666666666666667	7	0.0	1.0	0.773033886658387	0.9549148573281526	0.2519235056817726	0.6097773034775711	0.1	0.6245426318184023	0.9512929047340993	0.7918489717388396	0	0	0.0
3830	0.032723786662071326	0.0014732119616274327	0.0008099324602928282	0.9788885280315348	None	0.2	1	0.5	6	0.5625	9	0.34615384615384615	0.5	13	8	4	0	0	0.3076923076923077	13	4	1.2	18	0.0	0.4	0.36860398365236774	0.9455445076598228	0.6021506767944302	0.9038201955888595	0.6328995755973728	0.9381514456707699	0.8133117153958841	0.9311615492012386	0	0	0.0
7033	0.12132057536307679	0.04901127703970277	0.048753528066082394	0.7487996667894005	None	0.2	1	0.38461538461538464	5	0.6470588235294118	11	0.24358974358974358	0.5882352941176471	14	10	4	0	0	0.46153846153846156	13	6	1.2666666666666666	19	0.0	0.3333333333333333	0.24991637108303424	0.8630305423365773	0.5402994585119156	0.8925747989613235	0.6328995755973728	0.8810388992528393	0.8885841839700529	0.8794011008698827	0	0	0.0
7435	0.07657020631986859	0.004328923480954149	-0.004004572531412387	0.6721222921337654	None	0	0	0.3	3	0.75	9	0.5384615384615384	0.5833333333333334	9	7	4	0	0	0.15384615384615385	13	2	0.9333333333333333	14	0.0	0.15384615384615385	0.24991637108303424	0.8423274557786566	0.5429112290575512	0.8786574864635068	0.6328995755973728	0.8918750214032823	0.8460756726896376	0.8723414217746864	0	0	0.0
4971	0.08318224269984405	0.03652494895520468	0.036523602356454694	0.8047115900618935	None	0.2	1	0.4166666666666667	5	0.6	9	0.3269230769230769	0.5333333333333333	12	8	4	0	0	0.3076923076923077	13	4	1.1333333333333333	17	0.0	0.5	0.24991637108303424	0.8663059895123645	0.5402994585119156	0.9020202995038724	0.5798344373612958	0.8979211739418662	0.8682275673530007	0.8896953210774324	0	0	0.0
3844	0.05633109948282126	0.00826838610193966	0.004439924319016985	0.6858456532322817	None	0	0	0.1111111111111111	1	1.0	11	1.0	0.8181818181818182	9	9	3	1	0	0.07692307692307693	1	13	0.8666666666666667	13	0.1	0	0.74392372063318	0.6100914387146101	0.9840616183934638	0.8287061145053738	0.9251524581552661	0.9605466936297156	0.7629319808253573	0.8505416219665086	1.0	0.1111111111111111	0.0
6290	0.1262433531152574	0.05281908160462093	0.05266982431455017	0.7480569256049822	None	0.2	1	0.38461538461538464	5	0.6470588235294118	11	0.24358974358974358	0.5882352941176471	14	10	4	0	0	0.46153846153846156	13	6	1.2666666666666666	19	0.0	0.3333333333333333	0.24991637108303424	0.8630305423365773	0.5402994585119156	0.8925747989613235	0.6328995755973728	0.8810396595890231	0.8682821453785233	0.8794013573274372	0	0	0.0
3282	0.0036157616284175874	0.00038016720965635976	0.0003790386228645623	0.9909971687286104	None	0	0	0.25	1	1.0	3	1.0	1.0	3	3	1	1	0	0.2	1	5	0.3333333333333333	5	0.16666666666666666	0	0.1	0.931061654066067	0.6083411659611373	0.7916166419869463	0.9368620079738239	0.9665864384397749	0.9690116358271782	0.9193988067229932	1.0	0.3333333333333333	0.0
5715	0.12002783123338248	0.053480510698982076	0.05262014152529701	0.7487670658561618	None	0.2	1	0.38461538461538464	5	0.6470588235294118	11	0.24358974358974358	0.5882352941176471	14	10	4	0	0	0.46153846153846156	13	6	1.2666666666666666	19	0.0	0.3333333333333333	0.24991637108303424	0.8630305423365773	0.5402994585119156	0.8925747989613235	0.6328995755973728	0.8810396595890231	0.8682821453785233	0.8794013573274372	0	0	0.0
3618	0.05894812963401196	0.013892863598019745	0.013354796171257332	0.7789234575931967	None	0	0	0.2727272727272727	3	0.8571428571428571	12	0.38095238095238093	0.6428571428571429	10	9	5	0	0	0.21428571428571427	3	14	1.0666666666666667	16	0.0	1.0	0.7225251282266584	0.7419189755277461	0.9840616183934638	0.8466668891597275	0.9251524581552661	0.9517487804422966	0.8081844920775473	0.8716373153504674	0	0	0.0
6150	0.11856010662764266	0.04756340980809327	0.04679563367359955	0.7497486207426517	None	0.2	1	0.38461538461538464	5	0.6470588235294118	11	0.24358974358974358	0.5882352941176471	14	10	4	0	0	0.46153846153846156	13	6	1.2666666666666666	19	0.0	0.3333333333333333	0.24991637108303424	0.8630305423365773	0.5402994585119156	0.8925747989613235	0.6328995755973728	0.8810388992528393	0.8885841839700529	0.8794011008698827	0	0	0.0
344	None	None	None	None	None	0	0	0.2857142857142857	2	0.75	6	0.625	0.375	4	3	5	4	0	1.0	4	4	0.6666666666666666	10	0.3076923076923077	0.3333333333333333	0.45739450925538067	0.772543975943436	0.5833791242313845	0.874612377984352	0.31316749649062886	0.8850734112084045	0.7510036008655279	0.8501137263993545	0.5	0.5	0.0
3134	0.0585148562455889	0.0163162380735692	0.016259610524058433	0.814579521984951	None	0	0	0.2727272727272727	3	0.8571428571428571	12	0.38095238095238093	0.6428571428571429	10	9	5	0	0	0.21428571428571427	3	14	1.0666666666666667	16	0.0	1.0	0.7225251282266584	0.7419189755277461	0.9840616183934638	0.8466668891597275	0.9251524581552661	0.9517487804422966	0.8081844920775473	0.8716373153504674	0	0	0.0
828	None	None	None	None	None	0	0	0.5	2	0.75	3	1.0	0.5	4	2	1	1	0	0.6666666666666666	2	3	0.4	6	0.25	0	0.7683739797384038	0.9327267332136486	0.6551202073307628	0.8759037308278513	0.4569886335181897	0.9095198547769741	0.8503783495356184	0.9086375260305456	1.0	0.25	0.0
2254	None	None	None	None	None	0	0	0.5	2	0.5	2	0.5	0.5	3	2	2	0	0	0.75	3	4	0.4	6	0.0	0	0.773033886658387	0.5940738900565724	0.45160947920966843	0.8332703890113997	0.46233278117834764	0.9586152502281852	0.855655482227398	0.8469397894572889	0	0	0.0
5548	0.11856704709911603	0.04693252460774479	0.04647025230902826	0.7492552764159015	None	0.2	1	0.38461538461538464	5	0.6470588235294118	11	0.24358974358974358	0.5882352941176471	14	10	4	0	0	0.46153846153846156	13	6	1.2666666666666666	19	0.0	0.3333333333333333	0.24991637108303424	0.8630305423365773	0.5402994585119156	0.8925747989613235	0.6328995755973728	0.8805909307457535	0.8682821453785233	0.8792501676564177	0	0	0.0
6433	0.12111985362366315	0.05141250083431192	0.05002472218745533	0.7497998964210074	None	0.2	1	0.38461538461538464	5	0.6470588235294118	11	0.24358974358974358	0.5882352941176471	14	10	4	0	0	0.46153846153846156	13	6	1.2666666666666666	19	0.0	0.3333333333333333	0.24991637108303424	0.8630305423365773	0.5402994585119156	0.8925747989613235	0.6328995755973728	0.8810396595890231	0.8682821453785233	0.8794013573274372	0	0	0.0
1159	None	None	None	None	None	0	0	0.3333333333333333	1	1.0	2	1.0	1.0	3	2	0	0	0	0.25	1	4	0.26666666666666666	4	0.0	0	0.5072175230946683	0.7778309017456678	0.5329022004278895	0.8153156007979221	0.30255217260795964	0.5222717928352412	0.7775675382426863	0.7195803826906128	0	0	0.0
4521	0.05318410608505586	0.003769028884769708	0.00020250681689538104	0.9374402970468579	None	0.25	1	0.45454545454545453	5	0.6428571428571429	9	0.48484848484848486	0.5	9	7	6	0	0	0.2727272727272727	11	3	1.0666666666666667	16	0.0	0.46153846153846156	0.24991637108303424	0.900796125343461	0.5680676170607152	0.8460551964671871	0.75138671992329	0.8555011970936205	0.8895460977795177	0.8694573791535127	0	0	0.0
1983	None	None	None	None	None	0.25	1	0.4	4	0.7692307692307693	10	0.38461538461538464	0.7692307692307693	13	10	1	0	0	0.23076923076923078	3	13	1.0	15	0.0	1.0	0.7172836817783751	0.8730178975681923	0.73599453084929	0.9537717076346738	0.5034614086748438	0.8247168567509479	0.8709353946877941	0.8973198213584924	0	0	0.0
3805	0.1449811696061901	0.015610259924486794	-0.00474603307812368	0.9383457234287033	None	0	0	0.2857142857142857	4	0.7368421052631579	14	0.2916666666666667	0.42105263157894735	10	8	10	0	0	0.5	12	6	1.4	21	0.0	0.2	0.24991637108303424	0.6414005642230187	0.4156241064433425	0.7433185894731694	0.6605299394162706	0.6286113994927235	0.8523524394010832	0.6734140445132426	0	0	0.0
1917	None	None	None	None	None	0	0	0.8333333333333334	5	0.14285714285714285	1	0.75	0.14285714285714285	4	1	4	2	0	0.3333333333333333	6	2	0.6	9	0.2222222222222222	0.2857142857142857	0.8575686919529757	0.6916278422193528	0.41904518141500374	0.8609314467814847	0.4752569772630615	0.9413993549677547	0.9036646258659728	0.8584493517340072	0.625	0.25	0.0
2686	0.0012753889156592916	0.00022771189158168943	0.00022606835228633103	0.9647320963623595	None	0	0	0.5	3	0.5714285714285714	4	0.5	0.2857142857142857	2	2	6	1	0	0.5	3	6	0.6	9	0.0625	0	0.9973628131070594	0.5	0.5143864652502083	0.5	0.12673460197412142	0.5664412410262611	0.97240407241403	0.5222641026494034	1.0	1.0	0.0
4953	0.00025386033915669607	9.705141853421526e-06	-2.0750827308029196e-06	0.9984925919875002	None	0	0	0.6	3	0.4	2	0.4666666666666667	0.4	4	2	2	0	0	0.6	5	3	0.4666666666666667	7	0.0	0.3333333333333333	0.7683342894473852	0.9327209139029057	0.8270575310730364	0.8871543082580756	0.3701719150114017	0.6917561604515609	0.9078968914163144	0.8621423609514757	0	0	0.0
6303	0.12118529793077926	0.05103443514667314	0.049898733346047566	0.7478099345847107	None	0.2	1	0.38461538461538464	5	0.6470588235294118	11	0.24358974358974358	0.5882352941176471	14	10	4	0	0	0.46153846153846156	13	6	1.2666666666666666	19	0.0	0.3333333333333333	0.24991637108303424	0.8630305423365773	0.5402994585119156	0.8925747989613235	0.6328995755973728	0.8810396595890231	0.8682821453785233	0.8794013573274372	0	0	0.0
315	None	None	None	None	None	0	0	0.6666666666666666	2	0.5	1	0.6666666666666666	0	0	0	3	0	0	0.6666666666666666	2	3	0.26666666666666666	4	0.0	0	0	0	0	0	0	0	0	0	0	0	0
3696	0.002622726042387021	0.00031008538079530624	0.00020964112822723462	0.9797187410750222	None	1.0	2	0.8571428571428571	6	0.25	2	0.5	0.25	5	2	4	0	0	0.8	4	5	0.6666666666666666	10	0.0	0.8	0.8514114159879022	0.6488829448811662	0.5356773975968997	0.7841798275050015	0.5585429445495599	0.877681211621822	0.845357597266034	0.7844279334024841	0	0	0.0
1411	None	None	None	None	None	0	0	0.3333333333333333	1	1.0	2	1.0	0	0	0	3	0	0	1.0	2	2	0.26666666666666666	4	0.0	0	0	0	0	0	0	0	0	0	0	0	0
2128	None	None	None	None	None	0.14285714285714285	1	0.25	4	0.8636363636363636	19	0.36363636363636365	0.8636363636363636	22	19	1	0	0	0.13636363636363635	3	22	1.6	24	0.0	1.0	0.7561686953313012	0.9661400491917148	0.8387312625172673	0.8951627002774484	0.36364189706227723	0.9490808100641146	0.9372074832264767	0.9430515930650145	0	0	0.0
3470	0.03526060564381343	0.013300909477821508	0.010749966290135702	0.9274260954470178	None	0	0	0.25	2	0.8	8	0.5454545454545454	0.6	7	6	4	1	0	0.18181818181818182	2	11	0.8	12	0.09090909090909091	0	0.74392372063318	0.9247191875280445	0.635678867543675	0.945156385273097	0.7568793409292097	0.9205395075034275	0.7199044553305858	0.9309651124082359	1.0	0.5714285714285714	0.0
6861	0.002854456083199388	0.0006523343337724863	-0.0001563846549189308	0.9920781677691425	None	0.6666666666666666	2	0.875	7	0.2	2	0.48	0.2	7	2	4	0	0	1.0	5	5	0.8	12	0.0	0.8571428571428571	0.24991637108303424	0.6641346908045473	0.5429112290575512	0.8486833726275206	0.6328995755973728	0.8824580116336884	0.8460756726896376	0.8136647070913109	0	0	0.0
1800	None	None	None	None	None	0	0	0.16666666666666666	2	0.9375	15	0.2222222222222222	0.875	15	14	2	2	0	1.0	9	9	1.2	18	0.2857142857142857	0	0.6622952232219099	0.7799621649068271	0.3616048563937588	0.8808720772687888	0.5034614086748438	0.8585914335566965	0.8592508720776136	0.8442154039132397	0.5666666666666667	0	0.0
6910	0.12313199315750147	0.05029591476819773	0.049358620912319184	0.7492097289635704	None	0.2	1	0.38461538461538464	5	0.6470588235294118	11	0.24358974358974358	0.5882352941176471	14	10	4	0	0	0.46153846153846156	13	6	1.2666666666666666	19	0.0	0.3333333333333333	0.24991637108303424	0.8630305423365773	0.5402994585119156	0.8925747989613235	0.6328995755973728	0.8810396595890231	0.8682821453785233	0.8794013573274372	0	0	0.0
1616	None	None	None	None	None	0	0	0.5	2	0.6666666666666666	2	0.8333333333333334	0	1	0	3	0	0	0.6666666666666666	2	3	0.3333333333333333	5	0.0	0.6666666666666666	0	0	0	0	0	0	0	0	0	0	0
7312	0.0714389375403216	0.01853733359866392	0.016420893929020713	0.8292611767262197	None	0	0	0.3	3	0.75	9	0.5384615384615384	0.5833333333333334	9	7	4	0	0	0.15384615384615385	13	2	0.9333333333333333	14	0.0	0.15384615384615385	0.36860398365236774	0.901825716027079	0.5429112290575512	0.6626934422503633	0.6328995755973728	0.7765161183648253	0.7878009177677141	0.7989093687660391	0	0	0.0
1767	None	None	None	None	None	0	0	1.0	2	0.0	0	0.75	0	1	0	1	0	0	1.0	2	2	0.2	3	0.0	0	0	0	0	0	0	0	0	0	0	0	0
7420	0.11825931526135766	0.04697088732835217	0.04615526558014322	0.7497693506359826	None	0.2	1	0.38461538461538464	5	0.6470588235294118	11	0.24358974358974358	0.5882352941176471	14	10	4	0	0	0.46153846153846156	13	6	1.2666666666666666	19	0.0	0.3333333333333333	0.24991637108303424	0.8630305423365773	0.5402994585119156	0.8925747989613235	0.6328995755973728	0.8810388992528393	0.8885841839700529	0.8794011008698827	0	0	0.0
5244	None	None	None	None	None	0.5	2	0.8181818181818182	9	0.14285714285714285	2	0.4444444444444444	0.14285714285714285	9	2	6	0	0	1.0	6	6	1.0666666666666667	16	0.0	0.4	0.24991637108303424	0.8970718562402454	0.5125312999631161	0.9015820146736253	0.62481945159691	0.8601048828596197	0.8460756726896376	0.8874942676746808	0	0	0.0
4988	0.09897714203066983	0.03353207500650972	0.033506524461683646	0.7002497708238264	None	0.2	1	0.4166666666666667	5	0.6	9	0.3269230769230769	0.5333333333333333	12	8	4	0	0	0.3076923076923077	13	4	1.1333333333333333	17	0.0	0.5	0.24991637108303424	0.877260473855581	0.5402994585119156	0.9020202995038724	0.6328995755973728	0.8864748237327627	0.8682821453785233	0.8890047107200626	0	0	0.0
2835	3.0218548229734224e-05	1.7658917129475553e-05	1.7649764897524483e-05	0.9999959070790128	None	0	0	0.25	1	1.0	3	1.0	0.6666666666666666	3	2	1	1	0	0.2	1	5	0.3333333333333333	5	0.2	0	0.5764701972673848	0.9239314615387322	0.18546335834744693	0.8817048467907689	0.17707018572800687	0.9218460991964919	0.6226547132728113	0.9108825394386875	1.0	0	0.0
5651	0.03955450258515078	0.002822295115251901	-0.0009554751931855092	0.963419801062314	None	0.16666666666666666	1	0.5714285714285714	8	0.3333333333333333	6	0.30303030303030304	0.3333333333333333	14	6	5	0	0	0.5454545454545454	11	6	1.3333333333333333	20	0.0	0.2222222222222222	0.30926017736770095	0.8920515129230606	0.5402994585119156	0.8973215322550125	0.6328995755973728	0.8608567692894232	0.8272984109347099	0.8843245066601734	0	0	0.0
5037	0.09608597724582597	0.028300410961098588	0.02793824375458931	0.7105986294659016	None	0.2	1	0.4166666666666667	5	0.6	9	0.3269230769230769	0.5333333333333333	12	8	4	0	0	0.3076923076923077	13	4	1.1333333333333333	17	0.0	0.5	0.24991637108303424	0.877260473855581	0.5402994585119156	0.9020202995038724	0.6328995755973728	0.8864748237327627	0.8682821453785233	0.8890047107200626	0	0	0.0
2836	0.02877221925169774	0.013635636735288002	0.007536171820639817	0.9356767965398398	None	0	0	0.2857142857142857	2	0.75	6	0.625	0.625	7	5	2	1	0	0.25	2	8	0.6666666666666666	10	0.16666666666666666	0	0.36860398365236774	0.9342285896328846	0.9479563902199304	0.887688581097921	0.75138671992329	0.9347122025870892	0.7579729226260301	0.9213455990151544	1.0	0.14285714285714285	0.0
5433	0.11471224411476566	0.029537531296869125	0.02870207409305843	0.7125191739529892	None	0.2	1	0.38461538461538464	5	0.6470588235294118	11	0.24358974358974358	0.5882352941176471	14	10	4	0	0	0.46153846153846156	13	6	1.2666666666666666	19	0.0	0.3333333333333333	0.24991637108303424	0.8630305423365773	0.5402994585119156	0.8925747989613235	0.6328995755973728	0.8810396595890231	0.8682821453785233	0.8794013573274372	0	0	0.0
4294	0.0370449612745963	0.003410693373377577	-0.001985225692271776	0.9550936079502828	None	0.2	1	0.4166666666666667	5	0.6666666666666666	10	0.3090909090909091	0.6	13	9	3	2	0	0.45454545454545453	5	11	1.1333333333333333	17	0.3333333333333333	0.16666666666666666	0.36860398365236774	0.9172032418411159	0.6083411659611373	0.9094833280484041	0.6288595135971413	0.952598631691449	0.9304012934750915	0.9289678660052053	0.5384615384615384	0.23076923076923078	0.0
2251	None	None	None	None	None	0.3333333333333333	1	0.625	5	0.4444444444444444	4	0.4583333333333333	0.1111111111111111	3	1	7	6	0	0.375	8	3	0.7333333333333333	11	0.375	0.6666666666666666	0.9106545306088714	0.962165858964592	0.6609810812439746	0.9577422926973925	0.33893259531768904	0.8951131211457756	0.9288126033875035	0.9444653334747066	0.3333333333333333	0.3333333333333333	0.0
5324	0.11624526847723134	0.030613928844487673	0.02953033455437233	0.7108550820937543	None	0.2	1	0.38461538461538464	5	0.6470588235294118	11	0.24358974358974358	0.5882352941176471	14	10	4	0	0	0.46153846153846156	13	6	1.2666666666666666	19	0.0	0.3333333333333333	0.24991637108303424	0.8630305423365773	0.5402994585119156	0.8925747989613235	0.6328995755973728	0.8810396595890231	0.8682821453785233	0.8794013573274372	0	0	0.0
4565	0.09682222148918061	0.026679956973743892	0.026397735088019184	0.7047232804210121	None	0.2	1	0.4166666666666667	5	0.6	9	0.3269230769230769	0.5333333333333333	12	8	4	0	0	0.3076923076923077	13	4	1.1333333333333333	17	0.0	0.5	0.24991637108303424	0.877260473855581	0.5402994585119156	0.9020202995038724	0.6328995755973728	0.8864748237327627	0.8682821453785233	0.8890047107200626	0	0	0.0
2559	0.025104384580444825	0.00035219400823690184	-0.00018030426359819782	0.970572230490716	None	0	0	0.25	2	0.7777777777777778	7	0.3055555555555556	0.7777777777777778	9	7	1	0	0	1.0	6	6	0.7333333333333333	11	0.0	0.4	0.1503187317316555	0.7758923093801877	0.5942315139704967	0.7795887406636206	0.8896710145239213	0.9698090884439863	0.9028740828146261	0.8799093728380537	0	0	0.0
3997	0.07833694133413076	0.029817044460021324	0.02935009857832778	0.7642464056080459	None	0.16666666666666666	1	0.2857142857142857	4	0.8333333333333334	15	0.37037037037037035	0.8333333333333334	18	15	1	0	0	0.16666666666666666	3	18	1.3333333333333333	20	0.0	1.0	0.6546255012305228	0.9381403015313127	0.9840616183934638	0.8722784123176531	0.6078697548043093	0.9673340234810748	0.8539440684064781	0.9356054840824383	0	0	0.0
4357	0.025365177249580723	0.002320296286334681	-0.0006729378095433364	0.9737362242280946	None	0.25	1	0.6	6	0.4166666666666667	5	0.4666666666666667	0.4166666666666667	9	5	4	0	0	0.3	10	3	0.9333333333333333	14	0.0	0.5	0.24991637108303424	0.848836275731026	0.5680676170607152	0.913286954027877	0.6328995755973728	0.9086695683429384	0.8895460977795177	0.8933870906595991	0	0	0.0
6498	0.12074565089646344	0.04986360662903343	0.049384047076193587	0.7472326206969803	None	0.2	1	0.38461538461538464	5	0.6470588235294118	11	0.24358974358974358	0.5882352941176471	14	10	4	0	0	0.46153846153846156	13	6	1.2666666666666666	19	0.0	0.3333333333333333	0.24991637108303424	0.8630305423365773	0.5402994585119156	0.8925747989613235	0.6328995755973728	0.8810396595890231	0.8682821453785233	0.8794013573274372	0	0	0.0
4454	0.09627701864530305	0.028729378245394694	0.028556334856094073	0.7069269907183551	None	0.2	1	0.4166666666666667	5	0.6	9	0.3269230769230769	0.5333333333333333	12	8	4	0	0	0.3076923076923077	13	4	1.1333333333333333	17	0.0	0.5	0.24991637108303424	0.877260473855581	0.5402994585119156	0.9020202995038724	0.6328995755973728	0.8864748237327627	0.8682821453785233	0.8890047107200626	0	0	0.0
3059	0.04120759662099047	0.005272574288459181	0.002996744875564719	0.9488857556696787	None	0	0	0.4444444444444444	4	0.5454545454545454	6	0.65	0.5454545454545454	8	6	4	3	0	0.2	2	10	0.8666666666666667	13	0.3	0	0.5764701972673848	0.92586139418756	0.5121490842926244	0.9525944786346785	0.4499512186115888	0.971037097512728	0.6226547132728113	0.9531369557151814	0.125	0.375	0.0
3649	0.08911639871413715	0.01937000343770874	-0.0026875039001734696	0.6980419996421607	None	0	0	0.1	1	1.0	13	1.0	1.0	14	13	0	1	0	0.06666666666666667	1	15	1.0	15	0.3333333333333333	0	0.6522036416276544	0.9186028336295551	0.9479563902199304	0.842064628560643	0.841015899542238	0.9707330461455843	0.8326056443521342	0.9264180321680181	1.0	0.07142857142857142	0.0
6184	0.11633914975929847	0.03546455484643357	0.03505219601897781	0.7099753967611664	None	0.2	1	0.38461538461538464	5	0.6470588235294118	11	0.24358974358974358	0.5882352941176471	14	10	4	0	0	0.46153846153846156	13	6	1.2666666666666666	19	0.0	0.3333333333333333	0.24991637108303424	0.8630305423365773	0.5402994585119156	0.8925747989613235	0.6328995755973728	0.8810396595890231	0.8682821453785233	0.8794013573274372	0	0	0.0
4151	0.07944379015509971	0.01855237364141358	0.016778487708676976	0.6775292210849126	None	0	0	0.16666666666666666	2	0.9375	15	0.5294117647058824	0.9375	16	15	1	0	0	0.11764705882352941	2	17	1.2	18	0.0	0	0.6522036416276544	0.9364363177874664	0.9858642876231485	0.8000717073721084	0.5432250131925658	0.9683142960783439	0.929416769448769	0.9240593593501037	0	0	0.0
426	None	None	None	None	None	1.0	1	0.8	4	0.4	2	0.7777777777777778	0	3	0	3	0	0	1.0	3	3	0.4666666666666667	7	0.0	1.0	0	0	0	0	0	0	0	0	0	0	0
777	None	None	None	None	None	0	0	0.45454545454545453	5	0.42857142857142855	6	0.35555555555555557	0.35714285714285715	6	5	9	0	0	0.5555555555555556	9	5	1.0666666666666667	16	0.0	0.16666666666666666	0.803161533217229	0.9178144209854977	0.13358854373625953	0.6285620479234164	0.409427965787928	0.940837236447279	0.9546638830090265	0.8701006184974064	0	0	0.0
2506	None	None	None	None	None	0	0	0.4	2	0.8	4	0.4375	0.4	2	2	4	2	0	1.0	4	4	0.4666666666666667	7	0.16666666666666666	0	0.5673201182162666	0.9809534079549583	0.4255528593770389	0.8826266130023316	0.2527798021050753	0.7749645521991271	0.8949195855555275	0.9167189110191066	0.75	1.0	0.09157563379445577
5842	0.003554537604292191	0.0005096973222398818	0.00016702496707190245	0.9946099739291587	None	0.6666666666666666	2	0.7777777777777778	7	0.18181818181818182	2	0.65	0.18181818181818182	8	2	4	0	0	0.8	5	4	0.8666666666666667	13	0.0	0.4	0.36860398365236774	0.8303715019065019	0.5554894230591332	0.6580503421506159	0.6328995755973728	0.7846378124492018	0.8088951458713688	0.7646948701066525	0	0	0.0
5179	0.10037572736581324	0.03191889488843934	0.03186873389067797	0.7067499945798159	None	0.2	1	0.4166666666666667	5	0.6	9	0.3269230769230769	0.5333333333333333	12	8	4	0	0	0.3076923076923077	13	4	1.1333333333333333	17	0.0	0.5	0.24991637108303424	0.877260473855581	0.5402994585119156	0.9020202995038724	0.6328995755973728	0.8864748237327627	0.8682821453785233	0.8890047107200626	0	0	0.0
3063	0.00841987410536928	0.0007720976171773327	0.0003466467392313861	0.9884190049062194	None	0.6666666666666666	2	0.7777777777777778	7	0.2727272727272727	3	0.5416666666666666	0.18181818181818182	6	2	6	0	0	0.375	8	3	0.8666666666666667	13	0.0	0.8	0.36860398365236774	0.938930282554424	0.5680676170607152	0.7371162072269953	0.7552899151557161	0.7107789278852473	0.7855278717842386	0.8255352950037729	0	0	0.0
2197	None	None	None	None	None	0.5	1	0.7142857142857143	5	0.375	3	0.47619047619047616	0	2	0	7	3	0	0.42857142857142855	7	3	0.6666666666666666	10	0.1875	0.6666666666666666	0	0	0	0	0	0	0	0	0	0	0
4314	0.0953963641819318	0.02928597138325697	0.02826223910476434	0.7079075931801272	None	0.2	1	0.4166666666666667	5	0.6	9	0.3269230769230769	0.5333333333333333	12	8	4	0	0	0.3076923076923077	13	4	1.1333333333333333	17	0.0	0.5	0.24991637108303424	0.877260473855581	0.5402994585119156	0.9020202995038724	0.6328995755973728	0.8864748237327627	0.8682821453785233	0.8890047107200626	0	0	0.0
3729	0.04378048459104747	0.006667599823129652	-0.0036583877540212577	0.9048644746165007	None	0	0	0.3	3	0.8461538461538461	11	0.38461538461538464	0.6153846153846154	9	8	5	0	0	0.23076923076923078	3	13	1.0	15	0.0	1.0	0.74392372063318	0.7479720365441159	0.9840616183934638	0.84389834001006	0.9251524581552661	0.9550251528157561	0.798297238169736	0.8747538435206001	0	0	0.0
6438	0.08068014745658464	0.008925966257978696	0.0028415954352616728	0.7136946399363602	None	0	0	0.25	2	0.8888888888888888	8	1.0	0.7777777777777778	8	7	2	0	0	0.09090909090909091	11	1	0.7333333333333333	11	0.0	0.2	0.24991637108303424	0.6637277672549058	0.5680676170607152	0.9172549116439843	0.6328995755973728	0.9199226916355313	0.8895460977795177	0.8632192734216861	0	0	0.0
3144	0.06032463996491	0.01799929109838342	0.005922954630137791	0.6595620726650793	None	0	0	0.2727272727272727	3	0.8571428571428571	12	0.26666666666666666	0.7142857142857143	11	10	4	0	0	0.6	6	10	1.0666666666666667	16	0.0	0.3333333333333333	0.74392372063318	0.7303057335936127	0.9840616183934638	0.8746206132691988	0.7568793409292097	0.9615536029445693	0.8176977627879684	0.8862136199116191	0	0	0.0
1078	None	None	None	None	None	0	0	0.3333333333333333	1	1.0	2	1.0	1.0	3	2	0	0	0	0.25	1	4	0.26666666666666666	4	0.0	0	0.5072175230946683	0.7778309017456678	0.5329022004278895	0.8153156007979221	0.30255217260795964	0.5222717928352412	0.7775675382426863	0.7195803826906128	0	0	0.0
5961	0.049581512163556336	0.003305732078699728	7.551159775597805e-05	0.9663013151229954	None	0.4	2	0.6666666666666666	8	0.3125	5	0.375	0.3125	12	5	5	0	0	0.75	8	6	1.2	18	0.0	0.4	0.30926017736770095	0.9042015016942735	0.5151430705087516	0.9055083145580822	0.4945398847234307	0.8787388495836143	0.8682821453785233	0.8967641792842117	0	0	0.0
3328	0.056571976364580376	0.010675306077504115	0.010655580678831603	0.5144869551283715	None	0	0	0.4	4	0.6153846153846154	8	0.375	0.38461538461538464	7	5	7	0	0	0.4	10	4	1.0	15	0.0	0.3333333333333333	0.36860398365236774	0.6427571936658416	0.5177548410543873	0.7037103547543442	0.6328995755973728	0.6624713794408599	0.7548554330255002	0.6701586249155289	0	0	0.0
2720	0.001418201600600063	0.0006889119194410234	0.0006361615779761828	0.9775512773641929	None	0	0	0.75	3	0.25	1	0.75	0.25	3	1	2	0	0	0.5	2	4	0.4	6	0.0	0	0.8514114159879022	0.6879997782695717	0.6083192118882478	0.8563696243957788	0.8565621167993609	0.8078249410448948	0.7823665870234144	0.7920610698287005	0	0	0.0
2091	None	None	None	None	None	0	0	0.4166666666666667	5	0.5	8	0.42857142857142855	0.375	7	6	10	1	0	0.21428571428571427	14	3	1.2	18	0.043478260869565216	0	0.9973628131070594	0.7059853595955957	0.5143864652502083	0.806057076212605	0.36364189706227723	0.8486427602694641	0.9372074832264767	0.7927393027312316	1.0	0.2857142857142857	0.0
6554	0.125886231397482	0.04933493695255636	0.0459435762451641	0.7471390348236515	None	0.2	1	0.38461538461538464	5	0.6470588235294118	11	0.24358974358974358	0.5882352941176471	14	10	4	0	0	0.46153846153846156	13	6	1.2666666666666666	19	0.0	0.3333333333333333	0.24991637108303424	0.8630305423365773	0.5402994585119156	0.8925747989613235	0.6328995755973728	0.8810396595890231	0.8682821453785233	0.8794013573274372	0	0	0.0
2960	0.004600205609656552	0.00020104573681130905	-0.00020037113632502323	0.9609223271871983	None	0	0	0.5	3	0.7142857142857143	5	0.375	0.7142857142857143	6	5	2	0	0	0.6666666666666666	4	6	0.6	9	0.0	0.6666666666666666	0.8099125430086623	0.810368584595426	0.5462316902891031	0.7581867890039774	0.8131091088574184	0.8961257117776342	0.850579655420143	0.8296793988723353	0	0	0.0
3982	0.07663112826929618	0.01249303702292587	0.007999201895367103	0.7669374777504356	None	0	0	0.25	3	0.8666666666666667	13	0.53125	0.8	15	12	1	1	0	0.125	16	2	1.1333333333333333	17	0.3333333333333333	0.4	0.6522036416276544	0.918065966829891	0.9479563902199304	0.8365939913403057	0.35894685477853433	0.9611516510491991	0.9287657791196008	0.918287793722271	1.0	0.13333333333333333	0.0
840	None	None	None	None	None	0	0	0.6	3	0.6	3	0.4666666666666667	0.6	6	3	0	1	0	0.6	5	3	0.4666666666666667	7	1.0	1.0	0.6524730438397022	0.9421672387400125	0.587058311539205	0.8921011600485981	0.28247889023712713	0.9152758215510287	0.8483939253953877	0.9189087984255135	1.0	0.5	0.0
5107	0.09715745934888095	0.020951902548744315	0.020437390435072953	0.6634057683004425	None	0.2	1	0.4166666666666667	5	0.6	9	0.3269230769230769	0.5333333333333333	12	8	4	0	0	0.3076923076923077	13	4	1.1333333333333333	17	0.0	0.5	0.24991637108303424	0.877260473855581	0.5402994585119156	0.9020202995038724	0.6328995755973728	0.8864748237327627	0.8682821453785233	0.8890047107200626	0	0	0.0
7190	0.12139193574274386	0.050683252203374746	0.04927947496487112	0.7487449287204746	None	0.2	1	0.38461538461538464	5	0.6470588235294118	11	0.24358974358974358	0.5882352941176471	14	10	4	0	0	0.46153846153846156	13	6	1.2666666666666666	19	0.0	0.3333333333333333	0.24991637108303424	0.8630305423365773	0.5402994585119156	0.8925747989613235	0.6328995755973728	0.8810388992528393	0.8885841839700529	0.8794011008698827	0	0	0.0
6148	0.1199081429165991	0.04646850579072064	0.045696579362841036	0.7434950783875176	None	0.2	1	0.38461538461538464	5	0.6470588235294118	11	0.24358974358974358	0.5882352941176471	14	10	4	0	0	0.46153846153846156	13	6	1.2666666666666666	19	0.0	0.3333333333333333	0.24991637108303424	0.8630305423365773	0.5402994585119156	0.8925747989613235	0.6328995755973728	0.8810396595890231	0.8682821453785233	0.8794013573274372	0	0	0.0
3910	0.0940100155542983	0.026359530723240168	0.024655950939738325	0.6705481756673844	None	0	0	0.5	6	0.4375	7	0.32727272727272727	0.3125	7	5	10	0	0	0.45454545454545453	11	5	1.2	18	0.0	0.25	0.36860398365236774	0.6427571936658416	0.4567187651082011	0.7649776213736158	0.6328995755973728	0.6624713794408599	0.7548554330255002	0.6929501780665557	0	0	0.0
780	None	None	None	None	None	0.5	1	0.6666666666666666	4	0.5	3	0.5333333333333333	0.3333333333333333	4	2	3	0	0	0.6	5	3	0.5333333333333333	8	0.0	0.6666666666666666	0.7895747591790493	0.9292762173376025	0.5691180565874874	0.869124178002898	0.438150272317138	0.8244130463574887	0.8360845408348176	0.8813349390990699	0	0	0.0
3980	0.09359487631310119	0.017178570449412314	0.017110476422614394	0.6448275402449706	None	0	0	0.5	6	0.4375	7	0.32727272727272727	0.3125	7	5	10	0	0	0.45454545454545453	11	5	1.2	18	0.0	0.25	0.36860398365236774	0.6427571936658416	0.4567187651082011	0.7649776213736158	0.6328995755973728	0.6624713794408599	0.7548554330255002	0.6929501780665557	0	0	0.0
1753	None	None	None	None	None	0	0	0.6666666666666666	4	0.16666666666666666	1	0.8	0.16666666666666666	4	1	3	0	0	0.4	2	5	0.5333333333333333	8	0.0	0	0.4155890115054011	0.9446498840080046	0.8136535323987971	0.8920084713744882	0.39234389190644625	0.9154644318225152	0.925654448774182	0.9200926009253549	0	0	0.0
1779	None	None	None	None	None	0	0	0.25	1	1.0	4	1.0	0.75	3	3	2	1	0	0.16666666666666666	1	6	0.4	6	0.125	0	0.784233108548021	0.7980140272339403	0.8302077689256049	0.7267224662609224	0.8972905047017534	0.9329006545826327	0.7791355901766794	0.8404217840144468	1.0	0.6666666666666666	0.0
2063	None	None	None	None	None	0.3333333333333333	1	0.4444444444444444	4	0.7272727272727273	8	0.3939393939393939	0.7272727272727273	9	8	3	0	0	0.2727272727272727	11	3	0.8666666666666667	13	0.0	1.0	0.7902885226572985	0.8771006133013344	0.6811563964270959	0.7805614149654411	0.33893259531768904	0.8087030107768582	0.729746464167196	0.8261524332169391	0	0	0.0
3098	0.006959758565550904	0.0013275643425395974	0.0005063319225631232	0.9408490464320663	None	0	0	0.3333333333333333	2	0.6666666666666666	4	0.5714285714285714	0.6666666666666666	5	4	2	1	0	0.2857142857142857	2	7	0.5333333333333333	8	0.14285714285714285	0	0.9248488612486527	0.6470521440032005	0.5143864652502083	0.9013909803152221	0.46332467293242835	0.868589011070623	0.9172968210869596	0.8276611289506203	1.0	0.6	0.0
916	None	None	None	None	None	0	0	0.5	2	0.6666666666666666	2	0.625	0.3333333333333333	2	1	2	2	0	0.5	2	4	0.3333333333333333	5	0.2857142857142857	0	0.7422706365922203	0.5105777702481148	0.3746778795392481	0.8951972460600882	0.35008779389098493	0.66026240057466	0.872000080351501	0.7212321546032973	0.75	0.5	0.42574122849960117
3437	0.07286699688647517	0.02184541226356448	0.018125269925629902	0.733636999410047	None	0	0	0.2727272727272727	3	0.8571428571428571	12	0.38095238095238093	0.8571428571428571	14	12	1	0	0	0.21428571428571427	3	14	1.0666666666666667	16	0.0	1.0	0.6522036416276544	0.9432399233237819	0.9840616183934638	0.8606784337985928	0.6078697548043093	0.9658028195523739	0.8356837084726838	0.9344664446333482	0	0	0.0
4634	0.10217541760720941	0.03195698316455914	0.03174532930887175	0.7373437429668519	None	0.2	1	0.4166666666666667	5	0.6	9	0.3269230769230769	0.5333333333333333	12	8	4	0	0	0.3076923076923077	13	4	1.1333333333333333	17	0.0	0.5	0.24991637108303424	0.877260473855581	0.5402994585119156	0.9020202995038724	0.6328995755973728	0.8864748237327627	0.8682821453785233	0.8890047107200626	0	0	0.0
3760	0.058034133111320906	0.008991155076936425	0.004502467293498797	0.6822373088375995	None	0	0	0.1111111111111111	1	1.0	11	1.0	0.8181818181818182	9	9	3	1	0	0.07692307692307693	1	13	0.8666666666666667	13	0.1	0	0.74392372063318	0.6100914387146101	0.9840616183934638	0.8287061145053738	0.9251524581552661	0.9605466936297156	0.7629319808253573	0.8505416219665086	1.0	0.1111111111111111	0.0
3411	0.07917302314754114	0.017186918683997392	0.016055405716630163	0.7232352337404158	None	0	0	0.16666666666666666	2	0.9333333333333333	14	0.53125	0.9333333333333333	15	14	1	1	0	0.125	2	16	1.1333333333333333	17	0.2	0	0.6522036416276544	0.9252164764407174	0.9479563902199304	0.8246739095120713	0.5101673917147171	0.9715987012615178	0.8109704292829142	0.9263612473465673	1.0	0.06666666666666667	0.0
3022	0.053418442943727364	0.015799834068075003	0.0058690574932180615	0.7200178338779881	None	0	0	0.3	3	0.6666666666666666	8	0.35	0.5833333333333334	8	7	5	1	0	0.4	4	10	0.9333333333333333	14	0.07692307692307693	0.5	0.9248488612486527	0.9589092070901608	0.3055507805446242	0.9210500343101179	0.27517310470130424	0.7531073779352147	0.9392853656286809	0.9038414493199616	1.0	0.125	0.0
2857	0.05652088607596898	0.012190805188777383	0.006773637118247633	0.8464393085498456	None	0	0	0.2	2	0.8461538461538461	11	0.5357142857142857	0.7692307692307693	12	10	2	1	0	0.14285714285714285	2	14	1.0	15	0.16666666666666666	0	0.21477291054369757	0.9444716655459268	0.9479563902199304	0.9340036929279706	0.2298879095857707	0.9141742252588854	0.9410205172704018	0.9319120733098107	1.0	0.25	0.0
687	None	None	None	None	None	0	0	0.5	2	0.75	3	0.75	0.5	4	2	1	0	0	0.5	4	2	0.4	6	0.0	0	0.5343018955288497	0.9513742800446123	0.599644844972014	0.950381064692157	0.6215979960813757	0.9110674301690372	0.868698077030556	0.9399694987388874	0	0	0.0
472	None	None	None	None	None	1.0	1	1.0	4	0.25	1	0.6666666666666666	0	0	0	5	0	0	1.0	3	3	0.4	6	0.0	0.6666666666666666	0	0	0	0	0	0	0	0	0	0	0
452	None	None	None	None	None	0	0	0.125	1	1.0	9	1.0	1.0	10	9	0	1	0	0.09090909090909091	1	11	0.7333333333333333	11	0.3333333333333333	0	0.7749610840069788	0.7566048706394085	0.9840616183934638	0.8907665160359362	0.7583080008837462	0.9155492228565022	0.7813156929439523	0.8666935669613717	1.0	0.3	0.0
2126	None	None	None	None	None	0	0	0.16666666666666666	1	1.0	7	0.45	0.5714285714285714	5	4	3	4	0	0.8	5	4	0.6	9	0.4444444444444444	0.4	0.7397723724774811	0.9021325250709538	0.5194676125621028	0.8985630223372967	0.31316749649062886	0.8072368013490584	0.9168521008884926	0.8748880460916646	0.2	0.4	0.0
2623	0.016870685254071118	0.0006798804560002507	-0.0006267974177171367	0.936713194751751	None	0.3333333333333333	1	0.5	4	0.6666666666666666	6	0.34375	0.6666666666666666	8	6	2	0	0	0.5	4	8	0.7333333333333333	11	0.0	0.6666666666666666	0.43796605484148615	0.9624307633786522	0.5678306041895501	0.6453157646604746	0.9136133228875595	0.9428096906019108	0.8814756591655327	0.9015668127227412	0	0	0.0
5821	0.0014736301175490682	0.00012317308287765943	-0.00010872455026674413	0.9978719033814868	None	1.0	2	0.8571428571428571	6	0.25	2	0.6666666666666666	0	5	0	4	0	0	0.6	5	3	0.6666666666666666	10	0.0	0.8	0	0	0	0	0	0	0	0	0	0	0
3920	0.07908105067984401	0.00603040220219772	0.0029577666698841275	0.8844685660706085	None	0	0	0.3333333333333333	6	0.6666666666666666	16	0.2	0.4166666666666667	12	10	13	0	0	0.7692307692307693	13	10	1.7333333333333334	26	0.0	0.125	0.74392372063318	0.7229474406262375	0.7464509348790277	0.9014524040201874	0.8131091088574184	0.9589550060821974	0.8478553485560167	0.8916709729964125	0	0	0.0
4892	0.00025380641128989155	2.9235667339280124e-06	2.8076801273360347e-06	0.9985331663187933	None	0	0	0.6	3	0.4	2	0.4666666666666667	0.4	4	2	2	0	0	0.6	5	3	0.4666666666666667	7	0.0	0.3333333333333333	0.7683342894473852	0.9327209139029057	0.8270575310730364	0.8871543082580756	0.3701719150114017	0.6917561604515609	0.9078968914163144	0.8621423609514757	0	0	0.0
4501	0.0002605912802740847	0.00023157816331231774	-6.899322945345937e-05	0.9984061385510735	None	0	0	0.6	3	0.4	2	0.4666666666666667	0.4	4	2	2	0	0	0.6	5	3	0.4666666666666667	7	0.0	0.3333333333333333	0.7683342894473852	0.9327209139029057	0.8270575310730364	0.8871543082580756	0.3701719150114017	0.6917561604515609	0.9078968914163144	0.8621423609514757	0	0	0.0
1439	None	None	None	None	None	0	0	0.21428571428571427	3	0.8947368421052632	17	0.525	0.42105263157894735	9	8	11	5	0	0.1	20	2	1.4	21	0.2	0.10526315789473684	0.784233108548021	0.5167681074189547	0.9859740839535325	0.8817017544465064	0.8104737861949654	0.7601044763396428	0.6954248971081753	0.7457991505696979	0.3333333333333333	0	0.0
4351	0.08722562042894771	0.014726015368275799	0.013056850447458239	0.642375644065055	None	0	0	0.21428571428571427	3	0.8888888888888888	16	0.37037037037037035	0.8888888888888888	18	16	1	0	0	0.16666666666666666	3	18	1.3333333333333333	20	0.0	1.0	0.6522036416276544	0.9410207497751358	0.9840616183934638	0.8629654024903883	0.841015899542238	0.9643692826381104	0.8143576214012539	0.933146732869739	0	0	0.0
2593	0.0013833706760512147	7.377087343138702e-05	-1.1360410871243613e-05	0.9892218812540534	None	0	0	0.3333333333333333	1	1.0	2	1.0	0.5	1	1	2	1	0	0.25	4	1	0.26666666666666666	4	0.125	0	1.0	0.5	0.5143864652502083	0.5	0.16017839241328707	0.5	0.9690072496255099	0.5	1.0	1.0	0.0
3571	0.08818655240601415	0.006047780050874809	0.003965582660120134	0.7197596217186848	None	0	0	0.23076923076923078	3	0.8823529411764706	15	0.37254901960784315	0.8823529411764706	17	15	1	0	0	0.17647058823529413	3	17	1.2666666666666666	19	0.0	1.0	0.6570473608333911	0.9375966851731001	0.9876669568528333	0.8455745282190008	0.2592640789083832	0.9621875498049061	0.9678119371461712	0.9274968277184608	0	0	0.0
3372	0.0450571732959171	0.009296735862529932	0.006916476478520645	0.7646241870585614	None	0	0	0.1111111111111111	1	1.0	11	1.0	1.0	12	11	0	1	0	0.07692307692307693	1	13	0.8666666666666667	13	0.3333333333333333	0	0.74392372063318	0.6092099235518801	0.8248519894000473	0.8923881452170911	0.6059982196430902	0.9517021669967238	0.790092001394388	0.8637442082837853	1.0	0.08333333333333333	0.0
1577	None	None	None	None	None	0	0	0.16666666666666666	1	1.0	6	1.0	0.6666666666666666	4	4	3	1	0	0.125	8	1	0.5333333333333333	8	0.1	0	0.7140182322805979	0.8696228150536226	0.8157471967880425	0.8061597096605257	0.8301247168225618	0.9231815408326506	0.7629217455936087	0.8739581736909989	1.0	0.25	0.0
2241	None	None	None	None	None	0	0	0.25	2	0.8888888888888888	8	0.55	0.2222222222222222	3	2	7	6	0	0.2	10	2	0.7333333333333333	11	0.35294117647058826	0	0.9973628131070594	0.5197893202327762	0.5143864652502083	0.7014268639314302	0.36364189706227723	0.6009099324439386	0.9372074832264767	0.6100492962480278	0.3333333333333333	0.3333333333333333	0.0
5624	0.11969736331091631	0.03378894540396389	0.0337446681455488	0.7072584878601946	None	0.2	1	0.38461538461538464	5	0.6470588235294118	11	0.24358974358974358	0.5882352941176471	14	10	4	0	0	0.46153846153846156	13	6	1.2666666666666666	19	0.0	0.3333333333333333	0.24991637108303424	0.8630305423365773	0.5402994585119156	0.8925747989613235	0.6328995755973728	0.8810396595890231	0.8682821453785233	0.8794013573274372	0	0	0.0
6133	0.10853418515752564	0.00910160887482908	0.0005454385349873688	0.6457679609301333	None	0	0	0.3333333333333333	4	0.6875	11	0.27692307692307694	0.625	13	10	4	0	0	0.38461538461538464	13	5	1.2	18	0.0	0.11764705882352941	0.24991637108303424	0.8709131409711245	0.5125312999631161	0.8998815721144795	0.6328995755973728	0.8873570730198127	0.8876149514626571	0.8865856937311363	0	0	0.0
6609	0.003413655675237219	0.0003618950255411324	8.473627603598844e-05	0.9946637737859053	None	0.6666666666666666	2	0.7777777777777778	7	0.18181818181818182	2	0.65	0.18181818181818182	8	2	4	0	0	0.8	5	4	0.8666666666666667	13	0.0	0.4	0.36860398365236774	0.8303715019065019	0.5554894230591332	0.6580503421506159	0.6328995755973728	0.7312515793837591	0.777904104790562	0.746737535640414	0	0	0.0
350	None	None	None	None	None	0	0	0.25	1	1.0	4	0.6	0.5	2	2	3	1	0	0.4	2	5	0.4	6	0.1	0	0.9714677632687231	0.5708505873045107	0.9063960013101241	0.5582113875174657	0.6296284314193834	0.6871655363840989	0.8151475320970203	0.6071568023668268	1.0	0	0.0
7049	0.12392210342110606	0.049450396820185115	0.04722845653884709	0.7461033176599676	None	0.2	1	0.38461538461538464	5	0.6470588235294118	11	0.24358974358974358	0.5882352941176471	14	10	4	0	0	0.46153846153846156	13	6	1.2666666666666666	19	0.0	0.3333333333333333	0.24991637108303424	0.8630305423365773	0.5402994585119156	0.8925747989613235	0.6328995755973728	0.8810396595890231	0.8682821453785233	0.8794013573274372	0	0	0.0
5930	0.11857083963431447	0.051441012594381816	0.050007024773840544	0.7458286706263	None	0.2	1	0.38461538461538464	5	0.6470588235294118	11	0.24358974358974358	0.5882352941176471	14	10	4	0	0	0.46153846153846156	13	6	1.2666666666666666	19	0.0	0.3333333333333333	0.24991637108303424	0.8630305423365773	0.5402994585119156	0.8925747989613235	0.6328995755973728	0.8810396595890231	0.8682821453785233	0.8794013573274372	0	0	0.0
6875	0.11973968552748025	0.051641247240245304	0.05161968418407369	0.7501441726859602	None	0.2	1	0.38461538461538464	5	0.6470588235294118	11	0.24358974358974358	0.5882352941176471	14	10	4	0	0	0.46153846153846156	13	6	1.2666666666666666	19	0.0	0.3333333333333333	0.24991637108303424	0.8630305423365773	0.5402994585119156	0.8925747989613235	0.6328995755973728	0.8810388992528393	0.8885841839700529	0.8794011008698827	0	0	0.0
1773	None	None	None	None	None	0.4	2	0.8461538461538461	11	0.058823529411764705	1	0.6333333333333333	0.058823529411764705	4	1	14	0	0	0.3	3	10	1.2666666666666666	19	0.0	0.4444444444444444	0.7684136700294223	0.5888929516333751	0.45160947920966843	0.5900143657913167	0.8259305175322329	0.8868318668302443	0.855655482227398	0.7165472566112635	0	0	0.0
1372	None	None	None	None	None	0	0	0.6	3	0.6	3	0.7777777777777778	0.2	1	1	5	0	0	1.0	3	3	0.4666666666666667	7	0.0	0.5	0.9614837955865102	0.5	0.6656423604066308	0.5	0.9562448926695118	0.5	0.7993805272575524	0.5	0	0	0.0
2431	None	None	None	None	None	0	0	0.6666666666666666	2	0.0	0	0.6666666666666666	0	2	0	1	2	0	0.6666666666666666	3	2	0.26666666666666666	4	0.5	1.0	0	0	0	0	0	0	0	0	0	0	0
1536	None	None	None	None	None	0	0	0.6666666666666666	2	0.0	0	0.6666666666666666	0	2	0	1	0	0	0.6666666666666666	2	3	0.26666666666666666	4	0.0	1.0	0	0	0	0	0	0	0	0	0	0	0
5009	0.08336002996453794	0.009068844442489944	-0.005602007872788286	0.5599307773293308	None	0.2	1	0.38461538461538464	5	0.6470588235294118	11	0.24358974358974358	0.5882352941176471	14	10	4	0	0	0.46153846153846156	13	6	1.2666666666666666	19	0.0	0.3333333333333333	0.24991637108303424	0.8630305423365773	0.5402994585119156	0.8935604089989071	0.6328995755973728	0.8810396595890231	0.8688730621102191	0.8797657382346338	0	0	0.0
5862	0.12080243151899925	0.04808925193228168	0.047450271221926424	0.7473882157219149	None	0.2	1	0.38461538461538464	5	0.6470588235294118	11	0.24358974358974358	0.5882352941176471	14	10	4	0	0	0.46153846153846156	13	6	1.2666666666666666	19	0.0	0.3333333333333333	0.24991637108303424	0.8630305423365773	0.5402994585119156	0.8925747989613235	0.6328995755973728	0.8810396595890231	0.8682821453785233	0.8794013573274372	0	0	0.0
1964	None	None	None	None	None	0	0	0.25	1	1.0	3	0.625	0.6666666666666666	3	2	1	0	0	0.5	2	4	0.3333333333333333	5	0.0	0	0.978260190497991	0.7289350126325764	0.6522345742422974	0.7202608281531423	0.11817538821723653	0.9543691208423264	0.9719510277310429	0.8400341962910556	0	0	0.0
6315	0.12287157559125046	0.04998856471012342	0.04834270666799049	0.7489291125714996	None	0.2	1	0.38461538461538464	5	0.6470588235294118	11	0.24358974358974358	0.5882352941176471	14	10	4	0	0	0.46153846153846156	13	6	1.2666666666666666	19	0.0	0.3333333333333333	0.24991637108303424	0.8630305423365773	0.5402994585119156	0.8925747989613235	0.6328995755973728	0.8810396595890231	0.8682821453785233	0.8794013573274372	0	0	0.0
2112	None	None	None	None	None	0.5	1	0.5714285714285714	4	0.625	5	0.6666666666666666	0.25	4	2	5	0	0	0.6	3	5	0.6666666666666666	10	0.0	0.4	0.5696789960161491	0.9053485425748781	0.7092239902570403	0.8021832080762722	0.5183624326714569	0.8495709824450316	0.7998694996374616	0.8577164334865798	0	0	0.0
5469	0.12463282351265904	0.04591003315756599	0.04561162320092124	0.7233269629235737	None	0.2	1	0.38461538461538464	5	0.6470588235294118	11	0.24358974358974358	0.5882352941176471	14	10	4	0	0	0.46153846153846156	13	6	1.2666666666666666	19	0.0	0.3333333333333333	0.24991637108303424	0.8630305423365773	0.5402994585119156	0.8925747989613235	0.6328995755973728	0.8810396595890231	0.8682821453785233	0.8794013573274372	0	0	0.0
4868	0.10592217693228699	0.013011680278831364	0.0051834221858684925	0.7432447091238181	None	0	0	0.2	2	0.9166666666666666	11	1.0	0.8333333333333334	11	10	2	0	0	0.07142857142857142	14	1	0.9333333333333333	14	0.0	0.15384615384615385	0.24991637108303424	0.864516669313047	0.6083411659611373	0.9072424123506507	0.6328995755973728	0.9495364622296866	0.8895460977795177	0.9134222187455963	0	0	0.0
1646	None	None	None	None	None	1.0	1	0.8	4	0.4	2	0.4375	0.2	4	1	2	1	0	1.0	4	4	0.4666666666666667	7	0.2	0.6666666666666666	0.8641663044138476	0.950893427992213	0.6446047632653902	0.963679227301305	0.8782465827981241	0.6623112608086188	0.7859271019936025	0.9093009807965299	1.0	0	0.0
2469	None	None	None	None	None	0.5	1	0.6666666666666666	4	0.5	3	0.6666666666666666	0.16666666666666666	1	1	6	0	0	0.75	3	4	0.5333333333333333	8	0.0	0.5	0.8954588055495047	0.5	0.6656423604066308	0.5	0.9562448926695118	0.5	0.7775576260623694	0.5	0	0	0.0
6086	0.12133668360222226	0.006548649249903085	0.004860926903101512	0.8475828845049622	None	0.2	1	0.38461538461538464	5	0.6470588235294118	11	0.24358974358974358	0.5882352941176471	14	10	4	0	0	0.46153846153846156	13	6	1.2666666666666666	19	0.0	0.3333333333333333	0.24991637108303424	0.8630305423365773	0.5528776525134976	0.8908301026450005	0.6328995755973728	0.8810396595890231	0.8676801112591161	0.8787611950449367	0	0	0.0
6167	0.12307687616480835	0.050136135727159435	0.04864963210681054	0.7495658855694123	None	0.2	1	0.38461538461538464	5	0.6470588235294118	11	0.24358974358974358	0.5882352941176471	14	10	4	0	0	0.46153846153846156	13	6	1.2666666666666666	19	0.0	0.3333333333333333	0.24991637108303424	0.8630305423365773	0.5402994585119156	0.8925747989613235	0.6328995755973728	0.8810396595890231	0.8682821453785233	0.8794013573274372	0	0	0.0
4317	0.07695327012032066	0.01732972970385486	0.016117478472784982	0.7010028340108609	None	0	0	0.23076923076923078	3	0.8823529411764706	15	0.37254901960784315	0.8823529411764706	17	15	1	0	0	0.17647058823529413	3	17	1.2666666666666666	19	0.0	1.0	0.6522036416276544	0.9393921471220273	0.8954423346702203	0.8405647223658024	0.4588601686794088	0.9680575707554271	0.8522158678915535	0.931174151232357	0	0	0.0
2779	None	None	None	None	None	0	0	0.5	3	0.5714285714285714	4	0.9	0.42857142857142855	4	3	4	3	0	0.4	2	5	0.6	9	0.2727272727272727	0	0.6757156406371818	0.9233516436448512	0.5570943235870581	0.8641208026431983	0.517530481240952	0.9466498136617207	0.6721465251035373	0.9172022180643469	0.5	0.25	0.0
4328	0.09650501693579033	0.011475562571523728	0.010889037287187422	0.6423729116926502	None	0	0	0.21428571428571427	3	0.8888888888888888	16	0.37037037037037035	0.8888888888888888	18	16	1	0	0	0.16666666666666666	3	18	1.3333333333333333	20	0.0	1.0	0.6522036416276544	0.9410207497751358	0.8954423346702203	0.8598690465291614	0.841015899542238	0.9643692826381104	0.8302081566340054	0.9326053284244213	0	0	0.0
4462	0.08413844333782239	0.011914378073342306	-0.01140505633529112	0.7340966928237879	None	0	0	0.2	2	0.9166666666666666	11	1.0	0.8333333333333334	11	10	2	0	0	0.07142857142857142	14	1	0.9333333333333333	14	0.0	0.15384615384615385	0.24991637108303424	0.8637103806433227	0.6083411659611373	0.887255224663207	0.6645700014165019	0.9450640730232537	0.8460756726896376	0.9047811804823758	0	0	0.0
1347	None	None	None	None	None	1.0	1	0.6	3	0.4	2	0.4666666666666667	0.2	3	1	3	0	0	0.6	3	5	0.4666666666666667	7	0.0	1.0	0.24991637108303424	0.6363365576951323	0.46310953273152666	0.6352822016159604	0.7473466579230587	0.6339682793465069	0.8846930309278365	0.6351962269037422	0	0	0.0
744	None	None	None	None	None	0	0	0.3333333333333333	2	0.7142857142857143	5	0.42857142857142855	0.42857142857142855	4	3	4	1	0	0.42857142857142855	3	7	0.6	9	0.09090909090909091	0	0.6774794496852463	0.9077607413195117	0.7369214852728098	0.8252913166691292	0.6252115766548272	0.8845197199816731	0.7914566637607255	0.8763581219878883	1.0	0.25	0.0
761	None	None	None	None	None	0	0	0.2222222222222222	2	0.8181818181818182	9	0.5416666666666666	0.6363636363636364	9	7	3	3	0	0.16666666666666666	2	12	0.8666666666666667	13	0.375	0	0.7355234350187004	0.7408993354778659	0.9859740839535325	0.8752005601084686	0.7473175808812275	0.9570847953650456	0.8109704292829142	0.8843570042183818	0.4444444444444444	0.3333333333333333	0.0
6819	0.06764055542016181	0.003419872354254702	0.001177537147847446	0.5808677798108985	None	0	0	0.3333333333333333	3	0.7272727272727273	8	0.325	0.6363636363636364	9	7	3	0	0	0.4	10	4	0.8666666666666667	13	0.0	0.6666666666666666	0.24991637108303424	0.6744466842901417	0.5680676170607152	0.9043241042078948	0.6328995755973728	0.9118339403689402	0.8895460977795177	0.8544918094925749	0	0	0.0
1860	None	None	None	None	None	1.0	3	0.8888888888888888	8	0.18181818181818182	2	0.6190476190476191	0.09090909090909091	7	1	5	0	0	0.42857142857142855	3	7	0.8666666666666667	13	0.0	1.0	0.7684136700294223	0.8153829651538483	0.5356773975968997	0.6554106956495965	0.7568793409292097	0.836893270605876	0.8080709193829496	0.7780821687831315	0	0	0.0
1053	None	None	None	None	None	0	0	0.75	3	0.25	1	0.6	0.25	4	1	1	3	0	0.4	2	5	0.4	6	1.0	0.4	0.7001430076775594	0.807281811247976	0.6003579933386923	0.8851773509277081	0.2012760863039798	0.9502357183929148	0.8750598264340854	0.8948641475867775	0.75	0.25	0.0
2790	0.0022258243564118817	3.4687966229919e-05	2.7143208752190283e-06	0.9956361205375117	None	0	0	0.3333333333333333	1	1.0	2	0.6666666666666666	0.5	2	1	1	1	0	0.6666666666666666	2	3	0.26666666666666666	4	0.2	0	0.2851026268374679	0.7379163424476596	0.4267103001390081	0.8043289145691219	0.42596888465451777	0.8837988026589285	0.6733028168682529	0.8164605135250399	1.0	0.5	0.0
7137	0.12052702305601144	0.0460459928740109	0.04560469463147597	0.7502596843284246	None	0.2	1	0.38461538461538464	5	0.6470588235294118	11	0.24358974358974358	0.5882352941176471	14	10	4	0	0	0.46153846153846156	13	6	1.2666666666666666	19	0.0	0.3333333333333333	0.24991637108303424	0.8630305423365773	0.5402994585119156	0.8925747989613235	0.6328995755973728	0.8810388992528393	0.8885841839700529	0.8794011008698827	0	0	0.0
2466	None	None	None	None	None	0	0	0.25	2	0.8888888888888888	8	0.9166666666666666	0.4444444444444444	4	4	6	0	0	0.75	4	3	0.7333333333333333	11	0.0	0.8571428571428571	0.9248488612486527	0.5	0.4577571241695913	0.6155235964212864	0.20038315560655562	0.6068483698606303	0.9526405617078636	0.5748233758027653	0	0	0.0
3507	0.00014661964562842555	1.671422566328412e-05	1.5940495032914122e-05	0.9986948069454313	None	0.5	1	0.8333333333333334	5	0.16666666666666666	1	0.6666666666666666	0.16666666666666666	5	1	2	0	0	0.75	3	4	0.5333333333333333	8	0.0	0.8	0.7683342894473852	0.950984862059043	0.6541150621460726	0.8926253118328005	0.37204345017262075	0.7771759326556763	0.8773085478178313	0.8919515301952932	0	0	0.0
3028	0.0007045607905015217	0.0006933157108576867	0.0006932575896206656	0.980865596595069	None	0	0	0.5	2	0.6666666666666666	2	0.625	0.3333333333333333	1	1	3	0	0	0.5	2	4	0.3333333333333333	5	0.0	0	0.9614837955865102	0.5	0.5158248960918517	0.5	0.9562448926695118	0.5	0.8897919272654514	0.5	0	0	0.0
4223	0.10165541664399713	0.02878082578727722	0.02872621338095544	0.726137916269446	None	0.2	1	0.4166666666666667	5	0.6	9	0.3269230769230769	0.5333333333333333	12	8	4	0	0	0.3076923076923077	13	4	1.1333333333333333	17	0.0	0.5	0.24991637108303424	0.877260473855581	0.5402994585119156	0.9020202995038724	0.6328995755973728	0.8864748237327627	0.8682821453785233	0.8890047107200626	0	0	0.0
3735	0.09885837175003821	0.02744931897523046	0.025822135805606765	0.6713395112895739	None	0	0	0.5	6	0.4375	7	0.32727272727272727	0.3125	7	5	10	0	0	0.45454545454545453	11	5	1.2	18	0.0	0.25	0.36860398365236774	0.6427571936658416	0.4567187651082011	0.7649776213736158	0.6328995755973728	0.6624713794408599	0.7548554330255002	0.6929501780665557	0	0	0.0
4972	0.041407658845675	0.0019497552764362503	0.0019318111854369675	0.9711188082929512	None	0	0	0.5	6	0.4375	7	0.3	0.4375	13	7	4	0	0	0.6	6	10	1.2	18	0.0	0	0.36860398365236774	0.9374556175538118	0.6865052816098881	0.904207659832752	0.4020519601208938	0.9314205879412087	0.8809251545737286	0.9255524504031185	0	0	0.0
7509	0.08748602327830048	0.014227461990864892	0.014214592818896527	0.7558756754563893	None	0	0	0.3333333333333333	3	0.7272727272727273	8	0.5416666666666666	0.6363636363636364	9	7	3	0	0	0.16666666666666666	12	2	0.8666666666666667	13	0.0	0.16666666666666666	0.24991637108303424	0.6551245739045052	0.5680676170607152	0.9112048576469394	0.6328995755973728	0.9192347195157324	0.8895460977795177	0.8582329991508915	0	0	0.0
2684	0.020110657990000246	0.003507116454392345	-8.469984949021473e-05	0.9936392591588284	None	0.25	1	0.5454545454545454	6	0.5	7	0.4444444444444444	0.5	12	7	3	0	0	0.4444444444444444	4	9	1.0666666666666667	16	0.0	0.5714285714285714	0.7885139506021406	0.6499635739720576	0.525031931423554	0.8534565782288892	0.7738988984424793	0.8940184031053023	0.83335116765071	0.8182353999673003	0	0	0.0
3314	0.033268764039624525	0.014725339574776695	0.008073772662018879	0.9376571984989968	None	0	0	0.4	4	0.5833333333333334	7	0.4666666666666667	0.5	8	6	5	2	0	0.3	3	10	0.9333333333333333	14	0.16666666666666666	0	0.74392372063318	0.9426928821352655	0.5563751081662364	0.9463473204185565	0.5277978585578273	0.964582379093231	0.6816473401550308	0.9521944066569339	0.5625	0.125	0.0
7186	0.11208217524731948	0.034962829951736274	0.03426175126848626	0.710785032981045	None	0.2	1	0.38461538461538464	5	0.6470588235294118	11	0.24358974358974358	0.5882352941176471	14	10	4	0	0	0.46153846153846156	13	6	1.2666666666666666	19	0.0	0.3333333333333333	0.24991637108303424	0.8630305423365773	0.5402994585119156	0.8925747989613235	0.6328995755973728	0.8810396595890231	0.8682821453785233	0.8794013573274372	0	0	0.0
3109	0.003512014495912217	0.0001803359041683488	9.840570724089803e-06	0.99053702155761	None	0.5	1	0.8333333333333334	5	0.2857142857142857	2	0.5	0.14285714285714285	4	1	4	2	0	0.5	6	3	0.6	9	0.2222222222222222	0.6666666666666666	0.33052326740183313	0.7499037657490483	0.5413858247241812	0.6275685960829909	0.6868093342628285	0.7868476148285869	0.8141780961639423	0.7261763942752514	0.625	0.25	0.0
933	None	None	None	None	None	0	0	0.4	2	0.6	3	0.5833333333333334	0.2	2	1	4	1	0	0.75	3	4	0.4666666666666667	7	0.09090909090909091	0	0.12364656453575354	0.5588424801726003	0.5359702260256201	0.9184995386799791	0.4332149324390354	0.8363668893397453	0.8528642667257844	0.806903338984014	1.0	0.5	0.0
2031	None	None	None	None	None	0.6666666666666666	4	0.7857142857142857	11	0.2222222222222222	4	0.5555555555555556	0.16666666666666666	9	3	10	2	0	0.4444444444444444	4	9	1.3333333333333333	20	0.1111111111111111	0.7272727272727273	0.7684136700294223	0.8816194774683136	0.5356773975968997	0.7971544456688288	0.6006757252688608	0.9115368511480635	0.845357597266034	0.8702309101196879	0.6111111111111112	0.5555555555555556	0.0
2522	None	None	None	None	None	0	0	0.3333333333333333	2	0.8571428571428571	6	0.9	0.2857142857142857	3	2	5	0	0	0.4	5	2	0.6	9	0.0	0.5714285714285714	0.9248488612486527	0.6696445289406929	0.3612248146481583	0.8635123426986666	0.24379151485994965	0.9045581341033624	0.9513234356373463	0.8320314763207335	0	0	0.0
1423	None	None	None	None	None	0	0	0.6666666666666666	2	0.5	1	1.0	0.5	3	1	0	0	0	0.25	4	1	0.26666666666666666	4	0.0	0.6666666666666666	0.9524997858941537	0.9585788461187407	0.348531026569861	0.915434363125975	0.859202660894495	0.6718423366185571	0.8743045661636837	0.8889460173377958	0	0	0.0
1561	None	None	None	None	None	0.25	1	0.45454545454545453	5	0.5714285714285714	8	0.5925925925925926	0.21428571428571427	3	3	12	0	0	0.3333333333333333	3	9	1.0666666666666667	16	0.0	0.5	0.4139739446845862	0.9529146586137437	0.6365837837304793	0.7507245479007858	0.8438745185545292	0.7322016810523354	0.8755658839612024	0.8462241926191273	0	0	0.0
5220	0.10026507689981237	0.012874918897131932	-0.004081550605915459	0.6767180878413386	None	0.2	1	0.38461538461538464	5	0.6470588235294118	11	0.24358974358974358	0.5882352941176471	14	10	4	0	0	0.46153846153846156	13	6	1.2666666666666666	19	0.0	0.3333333333333333	0.24991637108303424	0.8512836588638373	0.5402994585119156	0.8925747989613235	0.6328995755973728	0.8810396595890231	0.8682275673530007	0.8759666513220303	0	0	0.0
545	None	None	None	None	None	0.5	1	0.6666666666666666	4	0.5714285714285714	4	0.42857142857142855	0.42857142857142855	5	3	3	1	0	0.42857142857142855	7	3	0.6	9	0.125	1.0	0.784233108548021	0.8487413593255797	0.549061830529894	0.9514517831121975	0.7861882854234519	0.8919369702869585	0.6954248971081753	0.9063865562102513	1.0	0	0.0
6324	0.12317951802588618	0.05109029843397122	0.05098275362296966	0.7496774713077694	None	0.2	1	0.38461538461538464	5	0.6470588235294118	11	0.24358974358974358	0.5882352941176471	14	10	4	0	0	0.46153846153846156	13	6	1.2666666666666666	19	0.0	0.3333333333333333	0.24991637108303424	0.8630305423365773	0.5402994585119156	0.8925747989613235	0.6328995755973728	0.8810396595890231	0.8682821453785233	0.8794013573274372	0	0	0.0
2352	None	None	None	None	None	1.0	1	0.8	4	0.0	0	0.5833333333333334	0	2	0	4	0	0	0.75	4	3	0.4666666666666667	7	0.0	0.6666666666666666	0	0	0	0	0	0	0	0	0	0	0
6398	0.09857273883527208	0.02343451787761429	-0.003227670378319713	0.7423584987044913	None	0	0	0.18181818181818182	2	0.9285714285714286	13	1.0	0.7857142857142857	12	11	3	0	0	0.0625	16	1	1.0666666666666667	16	0.0	0.13333333333333333	0.24991637108303424	0.9203657462199364	0.64864905854902	0.8871014899380917	0.6276207083248032	0.8873806389531521	0.8885841839700529	0.8994401194915276	0	0	0.0
2018	None	None	None	None	None	0	0	0.25	2	0.9	9	0.5454545454545454	0.9	10	9	1	2	0	0.18181818181818182	11	2	0.8	12	0.4	0	0.5893986085890128	0.7990070851772019	0.6025479834507403	0.8926111937178879	0.558351722564019	0.8815138043869293	0.7775675382426863	0.8623420281195477	0.6	0.1	0.0
948	None	None	None	None	None	0	0	0.25	1	1.0	3	0.625	0.6666666666666666	3	2	1	0	0	0.5	2	4	0.3333333333333333	5	0.0	0	0.7684136700294223	0.9490016685505075	0.5356773975968997	0.9177026797130109	0.4588601686794088	0.9337250729691579	0.855655482227398	0.9346353166299451	0	0	0.0
5371	0.10761959595043388	0.026353424012797468	0.026021401294108036	0.7188544455459077	None	0.2	1	0.4166666666666667	5	0.625	10	0.27692307692307694	0.5625	13	9	4	0	0	0.38461538461538464	13	5	1.2	18	0.0	0.4	0.24991637108303424	0.8709131409711245	0.5125312999631161	0.8998815721144795	0.6328995755973728	0.8873570730198127	0.8876149514626571	0.8865856937311363	0	0	0.0
6414	0.10459015004335147	0.004857370105948905	0.0042639886170037855	0.6958034592661534	None	0.16666666666666666	1	0.35714285714285715	5	0.6666666666666666	12	0.23809523809523808	0.6111111111111112	15	11	4	0	0	0.42857142857142855	14	6	1.3333333333333333	20	0.0	0.3333333333333333	0.24991637108303424	0.8876597099511749	0.5125312999631161	0.8932838193582582	0.6328995755973728	0.8746254827782307	0.8461999062763628	0.8854170009129653	0	0	0.0
6936	0.12612657245658174	0.05269087606574645	0.0523922057699735	0.747686909255774	None	0.2	1	0.38461538461538464	5	0.6470588235294118	11	0.24358974358974358	0.5882352941176471	14	10	4	0	0	0.46153846153846156	13	6	1.2666666666666666	19	0.0	0.3333333333333333	0.24991637108303424	0.8630305423365773	0.5402994585119156	0.8925747989613235	0.6328995755973728	0.8810388992528393	0.8885841839700529	0.8794011008698827	0	0	0.0
7281	0.04816222007364033	0.004962345233538307	-0.0003633684121726531	0.9664695070487105	None	0.4	2	0.6666666666666666	8	0.3125	5	0.375	0.3125	12	5	5	0	0	0.75	8	6	1.2	18	0.0	0.4	0.30926017736770095	0.9042015016942735	0.5151430705087516	0.9055083145580822	0.4945398847234307	0.8787388495836143	0.8682821453785233	0.8967641792842117	0	0	0.0
1220	None	None	None	None	None	1.0	2	0.8571428571428571	6	0.25	2	0.5555555555555556	0.25	6	2	3	0	0	0.5	3	6	0.6666666666666666	10	0.0	1.0	0.8215052839675124	0.8155591334530318	0.39700799947593823	0.8723237462935325	0.5479384464650111	0.8575872610195778	0.912917919509636	0.8499914221567514	0	0	0.0
2619	0.01218670608932811	0.0010537449970000868	-0.0010517760365617312	0.9972025973757132	None	0	0	0.7	7	0.23076923076923078	3	0.625	0.07692307692307693	5	1	9	3	0	0.375	8	3	1.0	15	0.16666666666666666	0.2857142857142857	0.7684136700294223	0.8301556774882143	0.5356773975968997	0.664627529918272	0.4588601686794088	0.9526222011111212	0.855655482227398	0.8528661893071421	0.4	0.4	0.0
2234	None	None	None	None	None	0	0	0.5555555555555556	5	0.36363636363636365	4	0.43333333333333335	0.09090909090909091	1	1	11	2	0	0.8333333333333334	5	6	0.8666666666666667	13	0.07692307692307693	0.4	0.45739450925538067	0.5	0.5194676125621028	0.5	0.6358757158124049	0.5	0.6769555592596925	0.5	1.0	1.0	0.0
6043	0.08094995868696167	0.0077657488524285525	-0.007500561479165325	0.5902634563539693	None	0	0	0.36363636363636365	4	0.6428571428571429	9	0.36363636363636365	0.5714285714285714	11	8	4	0	0	0.36363636363636365	11	4	1.0666666666666667	16	0.0	0.3333333333333333	0.36860398365236774	0.891508701929845	0.5680676170607152	0.6932841763636005	0.6328995755973728	0.7817551971557187	0.7878009177677141	0.8020615569940484	0	0	0.0
519	None	None	None	None	None	0	0	1.0	2	0.0	0	1.0	0	1	0	1	3	0	0.3333333333333333	1	3	0.2	3	0.6	1.0	0	0	0	0	0	0	0	0	0	0	0
740	None	None	None	None	None	0.5	1	0.7142857142857143	5	0.375	3	0.5555555555555556	0.375	5	3	4	1	0	0.5	3	6	0.6666666666666666	10	0.1	1.0	0.8847108451943818	0.9676887940718574	0.7540395938076758	0.9267232515112751	0.24552548063624421	0.9307856376660679	0.940321615406338	0.9450722603592975	1.0	0	0.0
4092	0.09632104701975375	0.03135118065502672	0.03054220979798369	0.6937452944235628	None	0.2	1	0.4166666666666667	5	0.6	9	0.3269230769230769	0.5333333333333333	12	8	4	0	0	0.3076923076923077	13	4	1.1333333333333333	17	0.0	0.5	0.24991637108303424	0.877260473855581	0.5402994585119156	0.9020202995038724	0.6328995755973728	0.8864748237327627	0.8682821453785233	0.8890047107200626	0	0	0.0
898	None	None	None	None	None	0	0	0.2	1	1.0	5	0.5833333333333334	0.8	5	4	1	1	0	0.3333333333333333	2	6	0.4666666666666667	7	0.2	0	0.1267006009111596	0.9054747574454207	0.5230391793604087	0.6512888338560372	0.8693388767856269	0.8505681774814058	0.9072549135894928	0.823627774133105	1.0	0.2	0.0
5674	0.12512579626962375	0.04965706681401193	0.04798951930390272	0.7461506234855624	None	0.2	1	0.38461538461538464	5	0.6470588235294118	11	0.24358974358974358	0.5882352941176471	14	10	4	0	0	0.46153846153846156	13	6	1.2666666666666666	19	0.0	0.3333333333333333	0.24991637108303424	0.8630305423365773	0.5402994585119156	0.8925747989613235	0.6328995755973728	0.8810396595890231	0.8682821453785233	0.8794013573274372	0	0	0.0
615	None	None	None	None	None	0	0	0.8333333333333334	5	0.14285714285714285	1	0.75	0.14285714285714285	3	1	5	2	0	0.75	3	4	0.6	9	0.16666666666666666	0.3333333333333333	0.36860398365236774	0.6363365576951323	0.5211663342212886	0.6521572207318758	0.7308980682093352	0.7468407365249772	0.8817673892020268	0.6806199580301657	0.6666666666666666	1.0	0.0
4461	0.09761898320123787	0.031208998780690694	0.030938607785874046	0.7037735229295328	None	0.2	1	0.4166666666666667	5	0.6	9	0.3269230769230769	0.5333333333333333	12	8	4	0	0	0.3076923076923077	13	4	1.1333333333333333	17	0.0	0.5	0.24991637108303424	0.877260473855581	0.5402994585119156	0.9020202995038724	0.6328995755973728	0.8864748237327627	0.8682821453785233	0.8890047107200626	0	0	0.0
1996	None	None	None	None	None	0	0	0.25	2	0.8888888888888888	8	0.55	0.2222222222222222	3	2	7	6	0	0.2	10	2	0.7333333333333333	11	0.35294117647058826	0	0.9973628131070594	0.5197893202327762	0.5143864652502083	0.7014268639314302	0.36364189706227723	0.6009099324439386	0.9372074832264767	0.6100492962480278	0.3333333333333333	0.3333333333333333	0.0
7198	0.12070940095281112	0.0522524765666944	0.052005381827692244	0.7490759460234986	None	0.2	1	0.38461538461538464	5	0.6470588235294118	11	0.24358974358974358	0.5882352941176471	14	10	4	0	0	0.46153846153846156	13	6	1.2666666666666666	19	0.0	0.3333333333333333	0.24991637108303424	0.8630305423365773	0.5402994585119156	0.8925747989613235	0.6328995755973728	0.8810388992528393	0.8885841839700529	0.8794011008698827	0	0	0.0
537	None	None	None	None	None	0.6666666666666666	2	0.6666666666666666	6	0.45454545454545453	5	0.3611111111111111	0.36363636363636365	8	4	4	0	0	1.0	6	6	0.8666666666666667	13	0.0	0.5714285714285714	0.36860398365236774	0.8440960313041634	0.5429112290575512	0.8354332332347637	0.6301456077064693	0.8327537377860537	0.803390256169376	0.8374864325397895	0	0	0.0
5473	0.12338302654864138	0.047814604956850595	0.0470182278350428	0.7460908012477777	None	0.2	1	0.38461538461538464	5	0.6470588235294118	11	0.24358974358974358	0.5882352941176471	14	10	4	0	0	0.46153846153846156	13	6	1.2666666666666666	19	0.0	0.3333333333333333	0.24991637108303424	0.8630305423365773	0.5402994585119156	0.8925747989613235	0.6328995755973728	0.8810396595890231	0.8682821453785233	0.8794013573274372	0	0	0.0
2995	0.0006848139714082851	0.000652597688131545	0.0006524209797812282	0.9790940219548095	None	0	0	0.75	3	0.25	1	0.5	0.25	1	1	4	0	0	0.75	3	4	0.4	6	0.0	0	0.9614837955865102	0.5	0.6656423604066308	0.5	0.9562448926695118	0.5	0.7993805272575524	0.5	0	0	0.0
3228	0.13798259424338574	0.007722337591364339	-0.0068359427512957125	0.616761931910242	None	0	0	0.125	2	0.9523809523809523	20	0.5227272727272727	0.9523809523809523	21	20	1	1	0	0.09090909090909091	2	22	1.5333333333333334	23	0.2	0	0.1503187317316555	0.9092580827552659	0.5942315139704967	0.8106705498720402	0.8896710145239213	0.9629288955442077	0.8879751274364394	0.9120324963918323	1.0	0.047619047619047616	0.0
1469	None	None	None	None	None	0	0	0.5	2	0.6666666666666666	2	0.625	0.3333333333333333	1	1	3	3	0	0.5	2	4	0.3333333333333333	5	0.3	0	1.0	0.5	0.1	0.5	0.8914035683549069	0.5	0.9822114556450743	0.5	1.0	1.0	0.0
7044	0.0825949920918331	0.014523331067948866	-0.006417142623152468	0.7500078391676562	None	0	0	0.25	2	0.8888888888888888	8	1.0	0.7777777777777778	8	7	2	0	0	0.09090909090909091	11	1	0.7333333333333333	11	0.0	0.2	0.24991637108303424	0.6637277672549058	0.5680676170607152	0.9172549116439843	0.6328995755973728	0.9199226916355313	0.8895460977795177	0.8632192734216861	0	0	0.0
7089	0.12254974167689876	0.031284465934060444	0.030983466005883052	0.708663165950494	None	0.2	1	0.38461538461538464	5	0.6470588235294118	11	0.24358974358974358	0.5882352941176471	14	10	4	0	0	0.46153846153846156	13	6	1.2666666666666666	19	0.0	0.3333333333333333	0.24991637108303424	0.8630305423365773	0.5402994585119156	0.8925747989613235	0.6328995755973728	0.8810396595890231	0.8682821453785233	0.8794013573274372	0	0	0.0
1119	None	None	None	None	None	0.5	2	0.8	8	0.08333333333333333	1	0.56	0.08333333333333333	5	1	8	0	0	1.0	5	5	0.9333333333333333	14	0.0	0.2222222222222222	0.8183989209693994	0.5982183284337982	0.5356773975968997	0.6865457319397298	0.8565621167993609	0.8550452608688542	0.8243300636116604	0.7282179096393013	0	0	0.0
1883	None	None	None	None	None	0	0	1.0	4	0.0	0	0.6666666666666666	0	1	0	4	0	0	1.0	3	3	0.4	6	0.0	0.6666666666666666	0	0	0	0	0	0	0	0	0	0	0
4214	0.09888161220195643	0.028471715013924696	0.028362703300356746	0.6846839499880015	None	0	0	0.21428571428571427	3	0.8888888888888888	16	0.37037037037037035	0.8888888888888888	18	16	1	0	0	0.16666666666666666	3	18	1.3333333333333333	20	0.0	1.0	0.6522036416276544	0.9411753851900672	0.9858642876231485	0.8408690636726561	0.3942154270676653	0.96489866592754	0.929416769448769	0.929804309263401	0	0	0.0
3056	0.01842754350363864	0.000986887643203469	-0.0006098513511105312	0.9617867125924792	None	0.3333333333333333	1	0.4444444444444444	4	0.7272727272727273	8	0.28888888888888886	0.6363636363636364	10	7	2	0	0	0.5555555555555556	9	5	0.8666666666666667	13	0.0	0.5	0.3757829854442841	0.9137942378912965	0.5813416608233991	0.6548111678190355	0.8856309525236901	0.9139171484082268	0.8800360493046867	0.8566636167811869	0	0	0.0
1048	None	None	None	None	None	0	0	0.5	3	0.5	3	0.5	0.3333333333333333	4	2	3	4	0	1.0	4	4	0.5333333333333333	8	0.5	0	0.6959880070525678	0.8665244818914007	0.595860145096261	0.8042841678924374	0.4373907076301454	0.9561424965402242	0.838317431373795	0.8930174865428351	0.25	0.5	0.0
5168	0.10351308785422515	0.03993763700464761	0.004668368232154629	0.7472974499105356	None	0	0	0.125	2	0.9523809523809523	20	1.0	0.9047619047619048	20	19	2	0	0	0.043478260869565216	23	1	1.5333333333333334	23	0.0	0.09090909090909091	0.6522036416276544	0.8942558264722492	0.7790141949774048	0.9036376900044442	0.6328995755973728	0.965188261119276	0.8885841839700529	0.9285891791321462	0	0	0.0
2015	None	None	None	None	None	0.3333333333333333	1	0.7777777777777778	7	0.18181818181818182	2	0.7222222222222222	0.18181818181818182	6	2	6	0	0	0.5	3	6	0.8666666666666667	13	0.0	0.8571428571428571	0.47182159867207957	0.9150296679519694	0.5580439352612481	0.905926411516519	0.13314595924307837	0.8118204221717673	0.9068968659478331	0.8843692248921426	0	0	0.0
623	None	None	None	None	None	0	0	0.16666666666666666	1	1.0	6	0.4	0.6666666666666666	5	4	2	2	0	0.8	5	4	0.5333333333333333	8	0.2857142857142857	0	0.6570473608333911	0.8851384931047437	0.1786103311308646	0.9696187047914857	0.6855363001653465	0.953764870881054	0.9509931277557019	0.9450037221909975	0.6000000000000001	0.4	0.0
7336	0.12393728456700544	0.04872101747199069	0.048148645579900444	0.7467662082898648	None	0.2	1	0.38461538461538464	5	0.6470588235294118	11	0.24358974358974358	0.5882352941176471	14	10	4	0	0	0.46153846153846156	13	6	1.2666666666666666	19	0.0	0.3333333333333333	0.24991637108303424	0.8630305423365773	0.5402994585119156	0.8925747989613235	0.6328995755973728	0.8810396595890231	0.8682821453785233	0.8794013573274372	0	0	0.0
4762	0.0031075696805285464	0.001071871634876284	-0.00022059781535912836	0.9928509730971278	None	1.0	2	0.8571428571428571	6	0.25	2	0.5	0.25	5	2	4	0	0	0.8	5	4	0.6666666666666666	10	0.0	0.8	0.24991637108303424	0.6689246496772115	0.5429112290575512	0.8865736246506316	0.6328995755973728	0.904313344717249	0.8460756726896376	0.8413816342787583	0	0	0.0
3032	0.035662415738743465	0.006599789219395265	0.0010113743720575083	0.7204414797471812	None	0	0	0.18181818181818182	2	0.9285714285714286	13	0.5333333333333333	0.7857142857142857	11	11	4	0	0	0.13333333333333333	2	15	1.0666666666666667	16	0.0	0	0.6570473608333911	0.8278878015745722	0.6083411659611373	0.849221299104616	0.7568793409292097	0.9590354697342931	0.8627606767407541	0.8957453514292283	0	0	0.0
601	None	None	None	None	None	0	0	0.3333333333333333	4	0.75	12	0.2727272727272727	0.625	13	10	4	2	0	0.5454545454545454	11	6	1.2	18	0.2222222222222222	0.16666666666666666	0.8514114159879022	0.8548648836637875	0.6599497979091198	0.858126998971674	0.4588601686794088	0.9208078866533127	0.8818678203323084	0.8817204604174893	0.5384615384615384	0.23076923076923078	0.0
4729	0.10167937916393831	0.0387845996522662	0.03552771193834845	0.6718080612200399	None	0	0	0.1875	3	0.9047619047619048	19	0.36507936507936506	0.9047619047619048	21	19	1	0	0	0.14285714285714285	3	21	1.5333333333333334	23	0.0	1.0	0.6522036416276544	0.9301430958853275	0.9876669568528333	0.8571814242706893	0.2592640789083832	0.964632500238411	0.9678119371461712	0.9283959023291213	0	0	0.0
6401	0.12353544180370261	0.05215017820688941	0.05109677944775077	0.744396033939063	None	0.2	1	0.38461538461538464	5	0.6470588235294118	11	0.24358974358974358	0.5882352941176471	14	10	4	0	0	0.46153846153846156	13	6	1.2666666666666666	19	0.0	0.3333333333333333	0.24991637108303424	0.8630305423365773	0.5402994585119156	0.8925747989613235	0.6328995755973728	0.8810396595890231	0.8682821453785233	0.8794013573274372	0	0	0.0
3131	0.019005868801041385	0.0015709839094320758	0.0009986528109833257	0.9316645366831194	None	0	0	0.14285714285714285	1	1.0	8	0.3333333333333333	0.875	8	7	1	1	0	0.8333333333333334	6	5	0.6666666666666666	10	0.2	0	0.74392372063318	0.7865669381644625	0.8248519894000473	0.9181715010136968	0.7629765993685538	0.9755624550831493	0.7906870983165741	0.9219879532051148	1.0	0.25	0.0
1310	None	None	None	None	None	0.25	1	0.7	7	0.3076923076923077	4	0.5	0.15384615384615385	7	2	7	1	0	0.8333333333333334	6	5	1.0	15	0.07692307692307693	0.4	0.743238654521728	0.913622887126695	0.36083922362557763	0.9349599690758427	0.5404531405241715	0.9481372966107946	0.9065524323827566	0.9336008732251319	1.0	0.14285714285714285	0.0
5986	0.12155675416812656	0.03720921402846959	0.037206051388371256	0.7254810792968718	None	0.2	1	0.38461538461538464	5	0.6470588235294118	11	0.24358974358974358	0.5882352941176471	14	10	4	0	0	0.46153846153846156	13	6	1.2666666666666666	19	0.0	0.3333333333333333	0.24991637108303424	0.8630305423365773	0.5402994585119156	0.8925747989613235	0.6328995755973728	0.8805909307457535	0.8682821453785233	0.8792501676564177	0	0	0.0
3160	0.025791909815419053	0.000782800892764812	0.0005938225230100216	0.9204929828056666	None	0.25	1	0.4	4	0.6153846153846154	8	0.3	0.6153846153846154	10	8	4	1	0	0.5	5	10	1.0	15	0.1	0.8	0.8040266625771796	0.9359085855730069	0.500123934239552	0.7372039271048111	0.36364189706227723	0.916763878101185	0.8789676786154915	0.8846567629909973	1.0	0.3	0.0
7046	0.12588534431902457	0.0496108158189976	0.04898733309073061	0.745969688089102	None	0.2	1	0.38461538461538464	5	0.6470588235294118	11	0.24358974358974358	0.5882352941176471	14	10	4	0	0	0.46153846153846156	13	6	1.2666666666666666	19	0.0	0.3333333333333333	0.24991637108303424	0.8630305423365773	0.5402994585119156	0.8925747989613235	0.6328995755973728	0.8810396595890231	0.8682821453785233	0.8794013573274372	0	0	0.0
6579	0.12276064524407883	0.05196600145690498	0.051204190104551364	0.7481065023044133	None	0.2	1	0.38461538461538464	5	0.6470588235294118	11	0.24358974358974358	0.5882352941176471	15	10	3	0	0	0.46153846153846156	13	6	1.2666666666666666	19	0.0	0.3333333333333333	0.24991637108303424	0.855595640580299	0.5680676170607152	0.8856031917758166	0.6328995755973728	0.8749596791924692	0.8461999062763628	0.8725585382355807	0	0	0.0
1493	None	None	None	None	None	0.2	1	0.3076923076923077	4	0.8235294117647058	14	0.2714285714285714	0.5294117647058824	10	9	8	0	0	0.35714285714285715	5	14	1.2666666666666666	19	0.0	0.125	0.879108712505851	0.610182586695557	0.6824088613357164	0.900375102312365	0.6408745852661655	0.9381730335107268	0.7386368879622386	0.8568894250529608	0	0	0.0
6194	0.10894162948579737	0.009072927336286687	-0.005623221294186754	0.6322990737557838	None	0	0	0.3333333333333333	4	0.6875	11	0.27692307692307694	0.625	13	10	4	0	0	0.38461538461538464	13	5	1.2	18	0.0	0.11764705882352941	0.24991637108303424	0.8709131409711245	0.5125312999631161	0.8998815721144795	0.6328995755973728	0.8873570730198127	0.8876149514626571	0.8865856937311363	0	0	0.0
1097	None	None	None	None	None	0.6666666666666666	2	0.6666666666666666	6	0.45454545454545453	5	0.3611111111111111	0.36363636363636365	8	4	4	0	0	1.0	6	6	0.8666666666666667	13	0.0	0.5714285714285714	0.36860398365236774	0.8440960313041634	0.5429112290575512	0.8354332332347637	0.6301456077064693	0.8327537377860537	0.803390256169376	0.8374864325397895	0	0	0.0
5781	0.1264368402716267	0.00723159639200949	-0.007185273765920882	0.5306070670033184	None	0.3333333333333333	2	0.5	7	0.5263157894736842	10	0.2916666666666667	0.47368421052631576	15	9	5	0	0	0.5	12	6	1.4	21	0.0	0.2222222222222222	0.24991637108303424	0.8876597099511749	0.5125312999631161	0.8932838193582582	0.6328995755973728	0.8640784414011959	0.8460756726896376	0.8822374596561219	0	0	0.0
3821	0.09116944391368412	0.01832394248191513	0.00046361211656831464	0.6950019923361241	None	0	0	0.16666666666666666	2	0.9333333333333333	14	0.53125	0.9333333333333333	15	14	1	1	0	0.125	2	16	1.1333333333333333	17	0.2	0	0.6522036416276544	0.9216521434821899	0.9479563902199304	0.8395717161685868	0.2298879095857707	0.9743608465683485	0.8991913812292379	0.9299489272762008	1.0	0.06666666666666667	0.0
1575	None	None	None	None	None	0	0	1.0	2	0.0	0	0.75	0	1	0	1	0	0	1.0	2	2	0.2	3	0.0	0	0	0	0	0	0	0	0	0	0	0	0
4439	0.06050623930919983	0.017895580928346057	0.009565013445648016	0.8035872419216328	None	0	0	0.3	3	0.8461538461538461	11	0.38461538461538464	0.8461538461538461	13	11	1	0	0	0.23076923076923078	3	13	1.0	15	0.0	1.0	0.6522036416276544	0.9465700726555577	0.9840616183934638	0.8648160580232157	0.4588601686794088	0.9654716705569344	0.8522158678915535	0.9362589722495891	0	0	0.0
6253	0.12427477952962364	0.048262954193382286	0.04799356268702197	0.7453334740849471	None	0.2	1	0.38461538461538464	5	0.6470588235294118	11	0.24358974358974358	0.5882352941176471	14	10	4	0	0	0.46153846153846156	13	6	1.2666666666666666	19	0.0	0.3333333333333333	0.24991637108303424	0.8630305423365773	0.5402994585119156	0.8925747989613235	0.6328995755973728	0.8810388992528393	0.8885841839700529	0.8794011008698827	0	0	0.0
7388	0.0653263470075142	0.013395911654894968	-0.0005786747443197681	0.9444112212910777	None	0	0	0.5	6	0.4375	7	0.36	0.4375	12	7	5	0	0	0.5	10	5	1.2	18	0.0	0.11764705882352941	0.30926017736770095	0.9042015016942735	0.5277212645103336	0.9065111461123114	0.5399682749769403	0.8741868696367904	0.8461377997417404	0.8958263708701312	0	0	0.0
448	None	None	None	None	None	0	0	0.3333333333333333	1	1.0	2	1.0	0	0	0	3	0	0	1.0	2	2	0.26666666666666666	4	0.0	0	0	0	0	0	0	0	0	0	0	0	0
6169	0.12251819671190625	0.048899155278180444	0.048559405729076195	0.7485147419517042	None	0.2	1	0.38461538461538464	5	0.6470588235294118	11	0.24358974358974358	0.5882352941176471	14	10	4	0	0	0.46153846153846156	13	6	1.2666666666666666	19	0.0	0.3333333333333333	0.24991637108303424	0.8630305423365773	0.5402994585119156	0.8925747989613235	0.6328995755973728	0.8810388992528393	0.8885841839700529	0.8794011008698827	0	0	0.0
169	None	None	None	None	None	0	0	0.5	1	1.0	1	0.75	0	0	0	2	0	0	1.0	2	2	0.2	3	0.0	0	0	0	0	0	0	0	0	0	0	0	0
2396	None	None	None	None	None	0.6666666666666666	2	0.8888888888888888	8	0.09090909090909091	1	0.52	0.09090909090909091	4	1	8	0	0	1.0	5	5	0.8666666666666667	13	0.0	0.25	0.8514114159879022	0.6650661892934815	0.554845045401418	0.6548521898116529	0.6611837552383237	0.7887076221416198	0.8032298920369488	0.7070669110875092	0	0	0.0
2122	None	None	None	None	None	0	0	0.6666666666666666	2	0.5	1	0.6666666666666666	0	0	0	3	0	0	0.6666666666666666	3	2	0.26666666666666666	4	0.0	0.6666666666666666	0	0	0	0	0	0	0	0	0	0	0
866	None	None	None	None	None	1.0	1	1.0	5	0.0	0	0.7777777777777778	0	3	0	3	0	0	1.0	3	3	0.4666666666666667	7	0.0	1.0	0	0	0	0	0	0	0	0	0	0	0
434	None	None	None	None	None	0	0	0.375	3	0.6666666666666666	6	0.36666666666666664	0.6666666666666666	8	6	2	0	0	0.8333333333333334	6	5	0.7333333333333333	11	0.0	0.3333333333333333	0.6522036416276544	0.868017577349672	0.6083411659611373	0.883111928716164	0.8326767159463998	0.6985861019393285	0.8109704292829142	0.8295041931768439	0	0	0.0
2837	0.00010120508586847847	1.590336279382076e-05	2.5439378928399074e-06	0.9983928726716268	None	0.5	1	0.8333333333333334	5	0.16666666666666666	1	0.6666666666666666	0	4	0	3	0	0	0.75	4	3	0.5333333333333333	8	0.0	0.8	0	0	0	0	0	0	0	0	0	0	0
1437	None	None	None	None	None	0	0	0.3333333333333333	4	0.7333333333333333	11	0.40476190476190477	0.3333333333333333	7	5	9	6	0	0.21428571428571427	3	14	1.1333333333333333	17	0.3	0.6666666666666666	0.7902885226572985	0.9250638967720042	0.7218340571021431	0.7497530570820355	0.33893259531768904	0.853011039613327	0.8857619950473805	0.8568838580464339	0.2857142857142857	0	0.0
174	None	None	None	None	None	0	0	0.3333333333333333	1	1.0	2	1.0	0	0	0	3	0	0	1.0	2	2	0.26666666666666666	4	0.0	0	0	0	0	0	0	0	0	0	0	0	0
5619	0.1201247962206134	0.050615268295042364	0.049868470966850445	0.7480879052096856	None	0.2	1	0.38461538461538464	5	0.6470588235294118	11	0.24358974358974358	0.5882352941176471	14	10	4	0	0	0.46153846153846156	13	6	1.2666666666666666	19	0.0	0.3333333333333333	0.24991637108303424	0.8630305423365773	0.5402994585119156	0.8925747989613235	0.6328995755973728	0.8810396595890231	0.8682821453785233	0.8794013573274372	0	0	0.0
6820	0.12467218800931304	0.05125674579690344	0.05102968438296278	0.7478654198320416	None	0.2	1	0.38461538461538464	5	0.6470588235294118	11	0.24358974358974358	0.5882352941176471	14	10	4	0	0	0.46153846153846156	13	6	1.2666666666666666	19	0.0	0.3333333333333333	0.24991637108303424	0.8630305423365773	0.5402994585119156	0.8925747989613235	0.6328995755973728	0.8810396595890231	0.8682821453785233	0.8794013573274372	0	0	0.0
7498	0.12562807397420986	0.050985941015176436	0.05065610439966744	0.746261405833953	None	0.2	1	0.38461538461538464	5	0.6470588235294118	11	0.24358974358974358	0.5882352941176471	14	10	4	0	0	0.46153846153846156	13	6	1.2666666666666666	19	0.0	0.3333333333333333	0.24991637108303424	0.8630305423365773	0.5402994585119156	0.8925747989613235	0.6328995755973728	0.8810396595890231	0.8682821453785233	0.8794013573274372	0	0	0.0
6481	0.11544348036529556	0.05069338109371235	0.04952869094798284	0.7495843722880411	None	0.2	1	0.38461538461538464	5	0.6470588235294118	11	0.24358974358974358	0.5882352941176471	14	10	4	0	0	0.46153846153846156	13	6	1.2666666666666666	19	0.0	0.3333333333333333	0.24991637108303424	0.8630305423365773	0.5402994585119156	0.8925747989613235	0.6328995755973728	0.8810396595890231	0.8682821453785233	0.8794013573274372	0	0	0.0
5432	0.11899225796723271	0.03366968743319365	0.033530072938274445	0.713099669586114	None	0.2	1	0.38461538461538464	5	0.6470588235294118	11	0.24358974358974358	0.5882352941176471	14	10	4	0	0	0.46153846153846156	13	6	1.2666666666666666	19	0.0	0.3333333333333333	0.24991637108303424	0.8630305423365773	0.5402994585119156	0.8925747989613235	0.6328995755973728	0.8810396595890231	0.8682821453785233	0.8794013573274372	0	0	0.0
1349	None	None	None	None	None	0	0	0.75	3	0.3333333333333333	1	0.8333333333333334	0	2	0	2	3	0	0.6666666666666666	3	2	0.3333333333333333	5	0.5	0.6666666666666666	0	0	0	0	0	0	0	0	0	0	0
379	None	None	None	None	None	0.2	1	0.4166666666666667	5	0.6875	11	0.5	0.5	11	8	6	2	0	0.25	12	3	1.2	18	0.15384615384615385	0.26666666666666666	0.7550848536212813	0.9652265185526694	0.5356773975968997	0.9174081993906092	0.37204345017262075	0.8670441705829343	0.8599690081268729	0.9265870470206682	0.5454545454545454	0.2727272727272727	0.0
6436	0.09001756141482166	0.004337119390592337	0.0021943716993070386	0.6021847325131184	None	0.25	1	0.36363636363636365	4	0.7142857142857143	10	0.2909090909090909	0.5714285714285714	11	8	4	0	0	0.45454545454545453	11	5	1.0666666666666667	16	0.0	0.4	0.24991637108303424	0.6601001727185709	0.5680676170607152	0.9032379486305333	0.6328995755973728	0.9085737159435988	0.8895460977795177	0.8495749999724468	0	0	0.0
5549	0.12359174931166299	0.04847362072311472	0.04402098107151798	0.7483672098834123	None	0.2	1	0.38461538461538464	5	0.6470588235294118	11	0.24358974358974358	0.5882352941176471	14	10	4	0	0	0.46153846153846156	13	6	1.2666666666666666	19	0.0	0.3333333333333333	0.24991637108303424	0.8630305423365773	0.5402994585119156	0.8925747989613235	0.6328995755973728	0.8880416677207855	0.8682275673530007	0.8818047953711253	0	0	0.0
715	None	None	None	None	None	0.5	2	0.7	7	0.3333333333333333	4	0.5	0.16666666666666666	9	2	4	1	0	0.5714285714285714	7	4	0.9333333333333333	14	0.2	0.3333333333333333	0.36860398365236774	0.928787165249341	0.5680676170607152	0.8629237906586263	0.6342045596285119	0.8194333230204285	0.8893637895652401	0.8779868654047794	1.0	0.4444444444444444	0.0
4717	0.10048305253011994	0.03292508639671641	0.03268271544708066	0.6963704869530918	None	0.2	1	0.4166666666666667	5	0.6	9	0.3269230769230769	0.5333333333333333	12	8	4	0	0	0.3076923076923077	13	4	1.1333333333333333	17	0.0	0.5	0.24991637108303424	0.877260473855581	0.5402994585119156	0.9020202995038724	0.6328995755973728	0.8864748237327627	0.8682821453785233	0.8890047107200626	0	0	0.0
5016	0.0002539115420908221	2.517056927790429e-06	2.4622587444137607e-06	0.9985500838216351	None	0	0	0.6	3	0.4	2	0.4666666666666667	0.4	4	2	2	0	0	0.6	5	3	0.4666666666666667	7	0.0	0.3333333333333333	0.7683342894473852	0.9327209139029057	0.8270575310730364	0.8871543082580756	0.3701719150114017	0.6917561604515609	0.9078968914163144	0.8621423609514757	0	0	0.0
6608	0.11989760251061563	0.033607826009744414	0.031986041206516755	0.7124949225506978	None	0.2	1	0.38461538461538464	5	0.6470588235294118	11	0.24358974358974358	0.5882352941176471	14	10	4	0	0	0.46153846153846156	13	6	1.2666666666666666	19	0.0	0.3333333333333333	0.24991637108303424	0.8630305423365773	0.5402994585119156	0.8925747989613235	0.6328995755973728	0.8810388992528393	0.8885841839700529	0.8794011008698827	0	0	0.0
3241	0.004359705362071735	0.00012655209160029242	-5.3040265933375886e-05	0.941319424128986	None	0	0	0.5	3	0.42857142857142855	3	0.6428571428571429	0.2857142857142857	4	2	4	1	0	0.2857142857142857	2	7	0.6	9	0.1	0	0.8514114159879022	0.659858409877831	0.5356773975968997	0.6456166632706327	0.5126701149904636	0.7749305004017611	0.8267513507122776	0.6969786219687759	1.0	0.5	0.0
4986	0.09240456508140425	0.02893991348606254	0.009858674059482297	0.7090611668796287	None	0	0	0.1875	3	0.9090909090909091	20	0.36363636363636365	0.9090909090909091	22	20	1	0	0	0.13636363636363635	3	22	1.6	24	0.0	1.0	0.6522036416276544	0.9283512674831158	0.9876669568528333	0.8538075652715964	0.2944173821821525	0.9655632612592864	0.9601506622957663	0.9277972301238253	0	0	0.0
2620	2.56141295941014e-05	6.1870229042006175e-06	5.843662887290617e-06	0.9999946225206422	None	0	0	0.4	2	0.8	4	0.4666666666666667	0.4	2	2	4	0	0	0.6	3	5	0.4666666666666667	7	0.0	0.3333333333333333	0.9248488612486527	0.5	0.49407803131526534	0.8099972211387267	0.15697479635316156	0.5	0.96142203421012	0.618534063536783	0	0	0.0
6328	None	None	None	None	None	0.5	2	0.8181818181818182	9	0.14285714285714285	2	0.4444444444444444	0.14285714285714285	9	2	6	0	0	1.0	6	6	1.0666666666666667	16	0.0	0.4	0.24991637108303424	0.8970718562402454	0.5125312999631161	0.9030641326158186	0.5299226090896593	0.8674074638944193	0.8460421447777565	0.8900930875044928	0	0	0.0
4025	3.441977474898795e-05	5.790906398974872e-06	5.789771497447534e-06	0.9984262559619718	None	0	0	0.75	3	0.0	0	0.5555555555555556	0	2	0	2	0	0	1.0	3	3	0.3333333333333333	5	0.0	1.0	0	0	0	0	0	0	0	0	0	0	0
5947	0.12292256342578886	0.04742016734911812	0.04717621926800592	0.7493894705086737	None	0.2	1	0.38461538461538464	5	0.6470588235294118	11	0.24358974358974358	0.5882352941176471	15	10	3	0	0	0.46153846153846156	13	6	1.2666666666666666	19	0.0	0.3333333333333333	0.24991637108303424	0.855595640580299	0.5680676170607152	0.8856031917758166	0.6328995755973728	0.8749596791924692	0.8461999062763628	0.8725585382355807	0	0	0.0
1848	None	None	None	None	None	0	0	0.4444444444444444	4	0.5454545454545454	6	0.3611111111111111	0.2727272727272727	3	3	9	3	0	1.0	6	6	0.8666666666666667	13	0.13636363636363635	0.2	0.3161381315443025	0.6605820161361224	0.8627623829504862	0.8345615213436091	0.3111278349404062	0.5911832852680297	0.9301308862674564	0.7077231940694811	0.3333333333333333	0.3333333333333333	0.0
4937	0.0002520757741064742	5.6743724876682125e-06	-6.48053588219086e-07	0.9984742820595326	None	0	0	0.6	3	0.4	2	0.4666666666666667	0.4	4	2	2	0	0	0.6	5	3	0.4666666666666667	7	0.0	0.3333333333333333	0.38714196706007437	0.918030568015594	0.8270575310730364	0.8871543082580756	0.3701719150114017	0.6917561604515609	0.9265709673708348	0.8534693183158608	0	0	0.0
7532	0.1104433030261819	0.037533746360341555	0.03666944205641924	0.7007593736355842	None	0.2	1	0.38461538461538464	5	0.6470588235294118	11	0.24358974358974358	0.5882352941176471	14	10	4	0	0	0.46153846153846156	13	6	1.2666666666666666	19	0.0	0.3333333333333333	0.24991637108303424	0.8630305423365773	0.5402994585119156	0.8925747989613235	0.6328995755973728	0.8810396595890231	0.8682821453785233	0.8794013573274372	0	0	0.0
6552	0.12017319421700136	0.02562801927616018	0.025370938177661288	0.7983382641990592	None	0.16666666666666666	1	0.42857142857142855	6	0.5555555555555556	10	0.2564102564102564	0.5555555555555556	15	10	4	0	0	0.46153846153846156	13	6	1.3333333333333333	20	0.0	0.2857142857142857	0.24991637108303424	0.855595640580299	0.5680676170607152	0.8856031917758166	0.6328995755973728	0.8749596791924692	0.8461999062763628	0.8725585382355807	0	0	0.0
6027	0.11520966888292533	0.03555327510603343	0.03479310375188573	0.7092169900625667	None	0.2	1	0.38461538461538464	5	0.6470588235294118	11	0.24358974358974358	0.5882352941176471	14	10	4	0	0	0.46153846153846156	13	6	1.2666666666666666	19	0.0	0.3333333333333333	0.24991637108303424	0.8630305423365773	0.5402994585119156	0.8925747989613235	0.6328995755973728	0.8810396595890231	0.8682821453785233	0.8794013573274372	0	0	0.0
7444	0.11607878970527265	0.049563986002674504	0.049062953048663205	0.7436136480237585	None	0.2	1	0.38461538461538464	5	0.6470588235294118	11	0.24358974358974358	0.5882352941176471	14	10	4	0	0	0.46153846153846156	13	6	1.2666666666666666	19	0.0	0.3333333333333333	0.24991637108303424	0.8630305423365773	0.5402994585119156	0.8925747989613235	0.6328995755973728	0.8810396595890231	0.8682821453785233	0.8794013573274372	0	0	0.0
2236	None	None	None	None	None	0.16666666666666666	1	0.5	7	0.5	9	0.2777777777777778	0.3333333333333333	10	6	9	1	0	0.8888888888888888	8	9	1.3333333333333333	20	0.05555555555555555	0.14285714285714285	0.36860398365236774	0.8229551984530493	0.444271253653212	0.7168990961722781	0.75138671992329	0.7273687922382372	0.8592508720776136	0.7593248221062999	1.0	0.4	0.0
1647	None	None	None	None	None	0	0	0.6	6	0.38461538461538464	5	0.35714285714285715	0.23076923076923078	6	3	8	5	0	0.8571428571428571	7	6	1.0	15	0.29411764705882354	0.15384615384615385	0.784233108548021	0.9269673013249086	0.9000008392858723	0.6257484064825889	0.8972905047017534	0.6563552166549044	0.6316866711739205	0.774525162370024	0.16666666666666666	0	0.0
7367	0.0907958686573896	0.014346003910382607	0.008777054770714181	0.558537725582158	None	0.2	1	0.4166666666666667	5	0.625	10	0.32727272727272727	0.5625	13	9	4	0	0	0.45454545454545453	11	5	1.2	18	0.0	0.2857142857142857	0.24991637108303424	0.8687670400843005	0.5177548410543873	0.893666505832663	0.6328995755973728	0.8817629363326394	0.8876149514626571	0.8817764910345204	0	0	0.0
5904	0.1240005058713288	0.04853454159876596	0.047505753833700065	0.7473548476195988	None	0.2	1	0.38461538461538464	5	0.6470588235294118	11	0.24358974358974358	0.5882352941176471	14	10	4	0	0	0.46153846153846156	13	6	1.2666666666666666	19	0.0	0.3333333333333333	0.24991637108303424	0.8630305423365773	0.5402994585119156	0.8925747989613235	0.6328995755973728	0.8810396595890231	0.8682821453785233	0.8794013573274372	0	0	0.0
2632	3.838855695058305e-06	5.283844016910049e-08	3.843477444495327e-08	0.9999978917491426	None	0	0	1.0	4	0.0	0	0.75	0	2	0	3	0	0	0.5	4	2	0.4	6	0.0	0.5	0	0	0	0	0	0	0	0	0	0	0
3520	0.08441145012583057	0.011812225719122355	-0.006537108765760153	0.7242989513232108	None	0	0	0.23076923076923078	3	0.8823529411764706	15	0.37254901960784315	0.7058823529411765	13	12	5	0	0	0.17647058823529413	3	17	1.2666666666666666	19	0.0	1.0	0.6583293510070932	0.9061015495927512	0.9840616183934638	0.9491553587882373	0.9251524581552661	0.9711250902501731	0.735337441481415	0.947998112821435	0	0	0.0
3204	0.013572083602556703	0.0019552740200993604	-0.0009713998895694497	0.9966765792164358	None	0	0	0.3333333333333333	2	0.8571428571428571	6	1.0	0.42857142857142855	3	3	5	0	0	0.1111111111111111	9	1	0.6	9	0.0	0.25	0.7011265358201366	0.550266584824547	0.9840616183934638	0.5	0.80179648354802	0.6009099324439388	0.763321941885525	0.5507418696002134	0	0	0.0
1872	None	None	None	None	None	1.0	1	1.0	4	0.25	1	0.6666666666666666	0	0	0	5	0	0	1.0	3	3	0.4	6	0.0	0.6666666666666666	0	0	0	0	0	0	0	0	0	0	0
2576	0.011012279407281004	0.0026041457483562467	0.002568759058085669	0.932662002166264	None	0.3333333333333333	1	0.625	5	0.5	5	0.5	0.5	7	5	4	0	0	0.6666666666666666	6	4	0.8	12	0.0	0.5	0.8514114159879022	0.658119275144008	0.475750411870988	0.6458574247391428	0.7568793409292097	0.836893270605876	0.855655482227398	0.7238616772616049	0	0	0.0
5712	0.1222808413049299	0.04645857952311604	0.044257615799918416	0.7438915773593375	None	0.2	1	0.38461538461538464	5	0.6470588235294118	11	0.24358974358974358	0.5882352941176471	14	10	4	0	0	0.46153846153846156	13	6	1.2666666666666666	19	0.0	0.3333333333333333	0.24991637108303424	0.8630305423365773	0.5402994585119156	0.8925747989613235	0.5381415361486462	0.8782679239939676	0.765140094853074	0.8784726677994432	0	0	0.0
1076	None	None	None	None	None	0	0	0.5714285714285714	4	0.25	2	0.5	0.25	4	2	5	0	0	0.8	4	5	0.6666666666666666	10	0.0	0.2857142857142857	0.7704619062922919	0.9188528399433649	0.7359602027459584	0.7475289908027783	0.700265684385919	0.9115280323841541	0.7150817504620436	0.8752566043552983	0	0	0.0
3068	0.008017630731407455	0.0013230160115286394	0.0004980956232641932	0.9723437958164245	None	0.5	1	0.7142857142857143	5	0.375	3	0.4166666666666667	0.375	6	3	3	0	0	0.6666666666666666	4	6	0.6666666666666666	10	0.0	0.5	0.8514114159879022	0.805183170383515	0.5692224108741766	0.6457370372661122	0.6498528784387011	0.8284274195223685	0.8230522381720409	0.7681620208032737	0	0	0.0
1322	None	None	None	None	None	0.2	1	0.8333333333333334	10	0.0625	1	0.5	0.0625	3	1	14	0	0	0.4444444444444444	9	4	1.2	18	0.0	0.26666666666666666	0.7684136700294223	0.596584808925649	0.45160947920966843	0.5977983639100273	0.8693388767856269	0.8738034868624688	0.855655482227398	0.7124931121204132	0	0	0.0
3687	1.6991569380397661e-06	7.815081531732735e-08	2.706300161759073e-08	0.9999939173543524	None	0	0	0.6666666666666666	6	0.2727272727272727	3	0.52	0	1	0	11	0	0	1.0	5	5	0.8666666666666667	13	0.0	0.4444444444444444	0	0	0	0	0	0	0	0	0	0	0
7283	0.11271023412287832	0.03733107060509588	0.03697940836207224	0.7110505288513178	None	0.2	1	0.38461538461538464	5	0.6470588235294118	11	0.24358974358974358	0.5882352941176471	14	10	4	0	0	0.46153846153846156	13	6	1.2666666666666666	19	0.0	0.3333333333333333	0.24991637108303424	0.8630305423365773	0.5402994585119156	0.8925747989613235	0.6328995755973728	0.8810396595890231	0.8682821453785233	0.8794013573274372	0	0	0.0
947	None	None	None	None	None	0	0	0.5555555555555556	5	0.36363636363636365	4	0.43333333333333335	0.2727272727272727	7	3	5	1	0	0.8333333333333334	5	6	0.8666666666666667	13	0.1	0.2222222222222222	0.7684136700294223	0.9414868082151815	0.5356773975968997	0.864607186056124	0.4588601686794088	0.9362633230153863	0.855655482227398	0.9198133134926657	1.0	0.7142857142857143	0.0
892	None	None	None	None	None	1.0	1	0.8	4	0.0	0	0.5833333333333334	0	2	0	4	0	0	0.75	4	3	0.4666666666666667	7	0.0	0.6666666666666666	0	0	0	0	0	0	0	0	0	0	0
6219	0.015919854205771536	0.0025012641294685275	0.0023865093949436158	0.9907904832146782	None	0.25	1	0.6	6	0.3333333333333333	4	0.3888888888888889	0.3333333333333333	9	4	4	0	0	1.0	6	6	0.9333333333333333	14	0.0	0.3333333333333333	0.24991637108303424	0.8423274557786566	0.5429112290575512	0.885441333000516	0.6328995755973728	0.870487564603883	0.8460756726896376	0.8670712699942156	0	0	0.0
4538	0.035444828123460774	0.004472004289400405	-0.004028903082519521	0.9547759052060732	None	0.2	1	0.4166666666666667	5	0.6666666666666666	10	0.3090909090909091	0.6	13	9	3	2	0	0.45454545454545453	5	11	1.1333333333333333	17	0.3333333333333333	0.16666666666666666	0.36860398365236774	0.9172032418411159	0.6083411659611373	0.9104932841265982	0.6288595135971413	0.9525406031095651	0.9302722935000046	0.9292104426093872	0.6538461538461539	0.23076923076923078	0.0
2883	0.014670607744531095	0.000964867838410308	0.0003677513591379799	0.9835146455957321	None	0	0	0.16666666666666666	1	1.0	6	0.4	0.6666666666666666	4	4	3	1	0	0.8	4	5	0.5333333333333333	8	0.1	0	0.6622952232219099	0.9050697744280641	0.3616048563937588	0.9115709976709119	0.7938435486620058	0.9143095236374571	0.9054310484893761	0.9103913152253587	1.0	0.25	0.0
1939	None	None	None	None	None	0	0	0.25	1	1.0	3	1.0	0	1	0	3	1	0	0.2	5	1	0.3333333333333333	5	0.1111111111111111	0	0	0	0	0	0	0	0	0	0	0	0
2801	1.5348997150562727e-08	1.448800298987204e-08	-7.813956763564793e-09	0.9999980923420039	None	0	0	0.3333333333333333	1	1.0	2	1.0	0	0	0	3	0	0	1.0	2	2	0.26666666666666666	4	0.0	0	0	0	0	0	0	0	0	0	0	0	0
2634	0.003591920093092304	0.0009620107065039499	0.0009588194218154648	0.985154469847952	None	0	0	0.4	4	0.6666666666666666	8	0.42424242424242425	0.16666666666666666	4	2	9	6	0	0.2727272727272727	3	11	0.9333333333333333	14	0.3	0.6666666666666666	0.9931626702998196	0.9205811986429089	0.5143864652502083	0.6845800101853535	0.3202335378088832	0.646624999532317	0.9372074832264767	0.7818481374640666	0.25	0.5	0.0
7053	0.12245483770161009	0.04741556540671742	0.04692545325416631	0.7453592219810445	None	0.2	1	0.38461538461538464	5	0.6470588235294118	11	0.24358974358974358	0.5882352941176471	14	10	4	0	0	0.46153846153846156	13	6	1.2666666666666666	19	0.0	0.3333333333333333	0.24991637108303424	0.8630305423365773	0.5402994585119156	0.8925747989613235	0.6328995755973728	0.8810388992528393	0.8885841839700529	0.8794011008698827	0	0	0.0
1993	None	None	None	None	None	0	0	0.5	4	0.4444444444444444	4	0.34375	0.4444444444444444	8	4	2	4	0	0.5	8	4	0.7333333333333333	11	1.0	0.25	0.7835274234972015	0.8966330302203496	0.533216728357511	0.9332538343636083	0.32050285202347395	0.8266468141981127	0.9116848792336442	0.892837927429539	0.375	0.125	0.0
5078	0.007018341417796791	0.001272395668301365	0.0006585921882092622	0.9428943473676995	None	0.3333333333333333	1	0.625	5	0.4444444444444444	4	0.4583333333333333	0.4444444444444444	7	4	3	0	0	0.6666666666666666	4	6	0.7333333333333333	11	0.0	0.8	0.5803850562942373	0.9502136494918619	0.6541150621460726	0.8590960090912106	0.4588601686794088	0.8514378352942333	0.798297238169736	0.8972980502019368	0	0	0.0
277	None	None	None	None	None	0	0	0.6666666666666666	4	0.3333333333333333	2	0.5	0	3	0	4	1	0	1.0	4	4	0.5333333333333333	8	0.1111111111111111	0.3333333333333333	0	0	0	0	0	0	0	0	0	0	0
331	None	None	None	None	None	0	0	0.5	3	0.7142857142857143	5	0.5	0.5714285714285714	7	4	1	1	0	0.5	6	3	0.6	9	0.3333333333333333	0.6666666666666666	0.508326326336114	0.9076354435527585	0.5578353980614248	0.8512027553291657	0.4551170983569707	0.9397525397119255	0.8755658839612024	0.9054046629337368	1.0	0.14285714285714285	0.0
640	None	None	None	None	None	0	0	0.75	3	0.3333333333333333	1	0.8333333333333334	0	2	0	2	3	0	0.6666666666666666	2	3	0.3333333333333333	5	0.5	0.6666666666666666	0	0	0	0	0	0	0	0	0	0	0
6231	0.12150212076122983	0.04599604503188896	0.04535178225391473	0.7476245872400191	None	0.2	1	0.38461538461538464	5	0.6470588235294118	11	0.24358974358974358	0.5882352941176471	14	10	4	0	0	0.46153846153846156	13	6	1.2666666666666666	19	0.0	0.3333333333333333	0.24991637108303424	0.8630305423365773	0.5402994585119156	0.8925747989613235	0.6328995755973728	0.8810396595890231	0.8682821453785233	0.8794013573274372	0	0	0.0
2477	None	None	None	None	None	0	0	0.1111111111111111	1	1.0	11	1.0	0.5454545454545454	7	6	5	0	0	0.07692307692307693	1	13	0.8666666666666667	13	0.0	0	0.6209018265194224	0.9239027840146771	0.9589052303903	0.8918888252619945	0.9251524581552661	0.9191414503894982	0.771866392656999	0.9126028743728172	0	0	0.0
3578	0.08593995485208951	0.018590576509558615	0.01207177932322091	0.6863661160906758	None	0	0	0.1	1	1.0	12	1.0	1.0	13	12	0	1	0	0.07142857142857142	1	14	0.9333333333333333	14	0.3333333333333333	0	0.6522036416276544	0.9230091909556282	0.9479563902199304	0.832129688851348	0.7568793409292097	0.9711387148097429	0.8522158678915535	0.9264621294514164	1.0	0.07692307692307693	0.0
3501	0.05410320850996609	0.02261738213346376	0.014793017928724651	0.9068710583593984	None	0	0	0.3125	5	0.6190476190476191	13	0.20535714285714285	0.42857142857142855	13	9	9	1	0	0.5714285714285714	8	14	1.5333333333333334	23	0.05555555555555555	0.2222222222222222	0.5070422655844464	0.872536960591105	0.5680676170607152	0.8916581879829082	0.6414800364576912	0.882132509336536	0.8203500146212246	0.8823336482204682	1.0	0.3076923076923077	0.0
6050	0.11822964436698587	0.0352081327153078	0.03415134896579527	0.7109993600888139	None	0.2	1	0.38461538461538464	5	0.6470588235294118	11	0.24358974358974358	0.5882352941176471	14	10	4	0	0	0.46153846153846156	13	6	1.2666666666666666	19	0.0	0.3333333333333333	0.24991637108303424	0.8630305423365773	0.5402994585119156	0.8925747989613235	0.6328995755973728	0.8810396595890231	0.8682821453785233	0.8794013573274372	0	0	0.0
1759	None	None	None	None	None	0	0	0.5	2	0.5	2	0.6	0.5	3	2	2	1	0	0.4	5	2	0.4	6	0.14285714285714285	0	0.36860398365236774	0.949917978949888	0.5680676170607152	0.8724086911111489	0.6328995755973728	0.8545199914024386	0.8895460977795177	0.9013112930316899	1.0	0.3333333333333333	0.0
2944	1.706874693398878e-06	4.194092776135884e-08	-3.2556105897208497e-09	0.9999984712411311	None	0	0	0.75	3	0.0	0	0.625	0	1	0	3	0	0	0.5	4	2	0.3333333333333333	5	0.0	0.5	0	0	0	0	0	0	0	0	0	0	0
7187	0.12356763403343056	0.04818902805206828	0.047423691693271076	0.7489811358118973	None	0.2	1	0.38461538461538464	5	0.6470588235294118	11	0.24358974358974358	0.5882352941176471	14	10	4	0	0	0.46153846153846156	13	6	1.2666666666666666	19	0.0	0.3333333333333333	0.24991637108303424	0.8630305423365773	0.5402994585119156	0.8925747989613235	0.6328995755973728	0.8810396595890231	0.8682821453785233	0.8794013573274372	0	0	0.0
2732	0.005787681023956613	0.0007921609800219759	0.0007896078444879257	0.9254466411887072	None	0	0	0.3333333333333333	2	0.8571428571428571	6	0.6428571428571429	0.42857142857142855	3	3	5	1	0	0.2857142857142857	2	7	0.6	9	0.07142857142857142	0	0.9973628131070594	0.7675847651642128	0.5143864652502083	0.9015058969443345	0.15346920394824284	0.9587471271235579	0.9694443259648063	0.8988853021949997	1.0	0	0.0
2295	None	None	None	None	None	0	0	0.3333333333333333	1	1.0	2	1.0	0.5	1	1	2	1	0	0.25	4	1	0.26666666666666666	4	0.125	0	1.0	0.5	0.5143864652502083	0.5	0.16017839241328707	0.5	0.9690072496255099	0.5	1.0	0	0.0
153	None	None	None	None	None	0.2	1	0.75	9	0.1875	3	0.5	0.0625	3	1	14	0	0	0.4444444444444444	9	4	1.2	18	0.0	0.2857142857142857	0.8514114159879022	0.596584808925649	0.5356773975968997	0.5977983639100273	0.4588601686794088	0.9204956381038191	0.855655482227398	0.7462829515969742	0	0	0.0
3559	0.0592638839396385	0.016842972287242082	0.01684211881900059	0.8003230281295293	None	0	0	0.2727272727272727	3	0.8571428571428571	12	0.38095238095238093	0.6428571428571429	10	9	5	0	0	0.21428571428571427	3	14	1.0666666666666667	16	0.0	1.0	0.7225251282266584	0.7419189755277461	0.9840616183934638	0.8466668891597275	0.9251524581552661	0.9517487804422966	0.8081844920775473	0.8716373153504674	0	0	0.0
4577	0.02062794692420717	0.002792062725271146	0.002792059231828614	0.9258762734718508	None	0	0	0.3	3	0.8461538461538461	11	0.38461538461538464	0.8461538461538461	13	11	1	0	0	0.23076923076923078	3	13	1.0	15	0.0	1.0	0.6522036416276544	0.9459827240259545	0.7267788305103103	0.8720069469649216	0.4108660971464664	0.9695498380937405	0.8522158678915535	0.9397716709367886	0	0	0.0
6664	0.13051330184617374	0.008040747273835754	-0.007599787903019549	0.5184681886652904	None	0.3333333333333333	2	0.5	7	0.5263157894736842	10	0.2916666666666667	0.47368421052631576	15	9	5	0	0	0.5	12	6	1.4	21	0.0	0.2222222222222222	0.24991637108303424	0.8876597099511749	0.5125312999631161	0.8932838193582582	0.6328995755973728	0.8640784414011959	0.8460756726896376	0.8822374596561219	0	0	0.0
2789	0.0014225044466061399	0.0009010633572521959	0.0008758217229413039	0.9952894424697709	None	0	0	0.3333333333333333	2	0.8333333333333334	5	0.5	0.3333333333333333	4	2	3	0	0	1.0	4	4	0.5333333333333333	8	0.0	0.4	0.7810640032167717	0.8227236650716171	0.3853997265280906	0.9203171871938258	0.2936329027950252	0.9270529997449928	0.8845849454038102	0.8979468905716447	0	0	0.0
2361	None	None	None	None	None	0	0	1.0	1	0	0	1.0	0	0	0	1	1	0	0.5	1	2	0.13333333333333333	2	0.16666666666666666	0	0	0	0	0	0	0	0	0	0	0	0
2959	0.013113674949971125	0.0012940850366366225	0.0011526154066007726	0.8910715902648099	None	0.3333333333333333	1	0.625	5	0.5	5	0.375	0.5	8	5	3	0	0	0.5	4	8	0.8	12	0.0	0.5	0.8101361962692788	0.9309887833017001	0.4829979722299383	0.7601141639422442	0.5602606189957434	0.9531778028414162	0.878972738902764	0.9051876491737536	0	0	0.0
1884	None	None	None	None	None	0	0	0.5	2	0.3333333333333333	1	0.625	0.3333333333333333	3	1	1	0	0	0.5	4	2	0.3333333333333333	5	0.0	0	0.8847108451943818	0.5391633674588315	0.5828847275050534	0.5532862975665704	0.24552548063624421	0.7321717819888232	0.931595474744965	0.6127454465373632	0	0	0.0
3804	0.09681607639404116	0.025739159776473397	0.02459974857001636	0.668627603623013	None	0	0	0.5	6	0.4375	7	0.32727272727272727	0.3125	7	5	10	0	0	0.45454545454545453	11	5	1.2	18	0.0	0.25	0.36860398365236774	0.6427571936658416	0.4567187651082011	0.7649776213736158	0.6328995755973728	0.6624713794408599	0.7548554330255002	0.6929501780665557	0	0	0.0
3262	0.038462528260716465	0.004206747918684595	0.0008105730947130943	0.8969268265147011	None	0	0	0.2	2	0.9166666666666666	11	0.25925925925925924	0.75	9	9	4	1	0	0.6666666666666666	6	9	0.9333333333333333	14	0.08333333333333333	0	0.6570473608333911	0.9363954439065751	0.7193182758615221	0.956816188482026	0.7568793409292097	0.9735604242254748	0.7807083837412415	0.9581614755553152	1.0	0.1111111111111111	0.0
3472	0.007881080395864631	0.0005689314552976754	-0.0005676816731310414	0.9888296666738063	None	0.5	2	0.6	6	0.5384615384615384	7	0.42857142857142855	0.3076923076923077	8	4	6	0	0	0.7142857142857143	5	7	1.0	15	0.0	0.4	0.30926017736770095	0.9090133610923677	0.5680676170607152	0.8251623041677325	0.6921431477603314	0.8652819152402617	0.855560195499986	0.870390219112865	0	0	0.0
1270	None	None	None	None	None	0.5	1	0.6666666666666666	4	0.5	3	0.4444444444444444	0.3333333333333333	3	2	4	2	0	0.5	6	3	0.5333333333333333	8	0.18181818181818182	1.0	0.6505526228822823	0.8878140885963027	0.4630885858622338	0.8074176010373473	0.4570077067392993	0.8386037590581453	0.7790238960025856	0.847690277085196	0.6666666666666666	0	0.0
5251	0.11128843809450271	0.022556982048133507	0.01488912602338509	0.6769852585018363	None	0	0	0.2	3	0.9	18	0.36666666666666664	0.85	19	17	2	1	0	0.15	3	20	1.4666666666666666	22	0.16666666666666666	1.0	0.6570473608333911	0.9267145625086168	0.9479563902199304	0.8370281730610859	0.2298879095857707	0.9437904919314476	0.9678119371461712	0.9114493066164181	1.0	0.15789473684210525	0.0
5730	0.11902434906235981	0.048478323336849066	0.04760771325154944	0.7429416812821334	None	0.2	1	0.38461538461538464	5	0.6470588235294118	11	0.24358974358974358	0.5882352941176471	14	10	4	0	0	0.46153846153846156	13	6	1.2666666666666666	19	0.0	0.3333333333333333	0.24991637108303424	0.8630305423365773	0.5402994585119156	0.8925747989613235	0.6328995755973728	0.8810396595890231	0.8682821453785233	0.8794013573274372	0	0	0.0
6980	0.12486767357772746	0.04516124896842503	0.041298415290957145	0.7487839886811478	None	0.2	1	0.38461538461538464	5	0.6470588235294118	11	0.24358974358974358	0.5882352941176471	14	10	4	0	0	0.46153846153846156	13	6	1.2666666666666666	19	0.0	0.3333333333333333	0.24991637108303424	0.8630305423365773	0.5402994585119156	0.8925747989613235	0.6328995755973728	0.8810396595890231	0.8682821453785233	0.8794013573274372	0	0	0.0
4315	0.01994397495588864	0.0021239821903261897	0.0021239691489389604	0.9230909382322281	None	0	0	0.3	3	0.8461538461538461	11	0.38461538461538464	0.8461538461538461	13	11	1	0	0	0.23076923076923078	3	13	1.0	15	0.0	1.0	0.6522036416276544	0.9459827240259545	0.7267788305103103	0.8720069469649216	0.4108660971464664	0.9695498380937405	0.8522158678915535	0.9397716709367886	0	0	0.0
5495	0.13056720023775648	0.01063950763250233	0.006180397040090465	0.9338028242010051	None	0.16666666666666666	1	0.3333333333333333	5	0.7	14	0.19642857142857142	0.65	17	13	4	0	0	0.5714285714285714	14	8	1.4666666666666666	22	0.0	0.25	0.24991637108303424	0.8543720051535652	0.5125312999631161	0.9096480924581126	0.6328995755973728	0.8856872759062586	0.8876149514626571	0.885139578036712	0	0	0.0
4002	0.10261092739485743	0.032567306621555145	0.0320223732093963	0.6966830393451977	None	0.2	1	0.4166666666666667	5	0.6	9	0.3269230769230769	0.5333333333333333	12	8	4	0	0	0.3076923076923077	13	4	1.1333333333333333	17	0.0	0.5	0.24991637108303424	0.877260473855581	0.5402994585119156	0.9020202995038724	0.6328995755973728	0.8864748237327627	0.8682821453785233	0.8890047107200626	0	0	0.0
1831	None	None	None	None	None	0	0	0.6	3	0.2	1	0.4666666666666667	0.2	2	1	4	0	0	0.6	3	5	0.4666666666666667	7	0.0	0.4	0.8099125430086623	0.6022834772477369	0.49364343840328406	0.6035645083760379	0.6640995227325179	0.8861892493430665	0.850579655420143	0.7236368575331118	0	0	0.0
308	None	None	None	None	None	0	0	0.75	3	0.5	2	0.6666666666666666	0.25	2	1	3	2	0	1.0	3	3	0.4	6	0.2222222222222222	0.5	0.14729312907150707	0.5	0.7292864386555779	0.6198639009853346	0.4149826234739179	0.9546668303207521	0.9446888381298698	0.7647256160061636	0.75	0.5	0.2016227719825041
3577	1.6011610916256721e-06	1.0218326384186379e-07	-1.600965773371349e-08	0.9999983121594397	None	1.0	1	1.0	5	0.0	0	0.5833333333333334	0	1	0	5	0	0	0.75	4	3	0.4666666666666667	7	0.0	0.6666666666666666	0	0	0	0	0	0	0	0	0	0	0
2192	None	None	None	None	None	0.8	4	0.8333333333333334	10	0.2	3	0.6296296296296297	0	3	0	13	0	0	0.3333333333333333	3	9	1.1333333333333333	17	0.0	1.0	0	0	0	0	0	0	0	0	0	0	0
6526	0.11922040531290061	0.03133896584439408	0.030688588837344228	0.709269855283168	None	0.2	1	0.38461538461538464	5	0.6470588235294118	11	0.24358974358974358	0.5882352941176471	14	10	4	0	0	0.46153846153846156	13	6	1.2666666666666666	19	0.0	0.3333333333333333	0.24991637108303424	0.8630305423365773	0.5402994585119156	0.8925747989613235	0.6328995755973728	0.8810396595890231	0.8682821453785233	0.8794013573274372	0	0	0.0
4047	0.0832014841746719	0.01947610753210174	-0.009635704057895975	0.7521551584922708	None	0	0	0.13333333333333333	2	0.95	19	0.5238095238095238	0.95	20	19	1	0	0	0.09523809523809523	2	21	1.4666666666666666	22	0.0	0	0.6570473608333911	0.9345090058266722	0.9840616183934638	0.9154542184493787	0.4551170983569707	0.9547879258943627	0.8100546981228374	0.9368367831716007	0	0	0.0
6355	None	None	None	None	None	0.3333333333333333	1	0.6666666666666666	6	0.2727272727272727	3	0.4642857142857143	0.18181818181818182	7	2	5	0	0	0.5714285714285714	4	7	0.8666666666666667	13	0.0	0.4	0.36860398365236774	0.911080710813145	0.5429112290575512	0.9134683122417636	0.4510770363567393	0.8523234901612993	0.8461999062763628	0.8952500954087268	0	0	0.0
2256	None	None	None	None	None	0	0	0.6666666666666666	2	0.5	1	1.0	0	2	0	1	0	0	1.0	2	2	0.26666666666666666	4	0.0	0	0	0	0	0	0	0	0	0	0	0	0
3603	0.05673391306233843	0.016867720701178285	0.016812425258359152	0.7943323838005562	None	0	0	0.3	3	0.8461538461538461	11	0.38461538461538464	0.6923076923076923	10	9	4	0	0	0.23076923076923078	3	13	1.0	15	0.0	1.0	0.7225251282266584	0.7419189755277461	0.9840616183934638	0.8466668891597275	0.8590161257651315	0.9533894845898421	0.7964076612922298	0.8729856961076828	0	0	0.0
915	None	None	None	None	None	0	0	0.25	1	1.0	3	0.8333333333333334	0	0	0	4	2	0	0.6666666666666666	3	2	0.3333333333333333	5	0.16666666666666666	0	0	0	0	0	0	0	0	0	0	0	0
3608	0.0776722082738944	0.02733273341088813	-0.023811930439247998	0.6909452694465601	None	0.16666666666666666	1	0.26666666666666666	4	0.85	17	0.36666666666666664	0.8	19	16	2	0	0	0.15	20	3	1.4666666666666666	22	0.0	1.0	0.6522036416276544	0.933313705497949	0.9840616183934638	0.876552248380508	0.75138671992329	0.9637367753887479	0.8522158678915535	0.9325358616630206	0	0	0.0
2010	None	None	None	None	None	0.3333333333333333	1	0.4444444444444444	4	0.7272727272727273	8	0.325	0.7272727272727273	11	8	1	0	0	0.4	4	10	0.8666666666666667	13	0.0	0.6666666666666666	0.2672376346329591	0.9375720824533319	0.6235790206503135	0.8967617482891078	0.7568793409292097	0.969692794357814	0.8995864599030226	0.9415235483864981	0	0	0.0
4697	0.0737330601471108	0.008828624055806892	-0.0004340265667363792	0.8120799501178138	None	0	0	0.25	3	0.8666666666666667	13	0.37777777777777777	0.8666666666666667	15	13	1	0	0	0.2	3	15	1.1333333333333333	17	0.0	1.0	0.6570473608333911	0.9285565322563407	0.9876669568528333	0.8341917023836283	0.32957068545592183	0.959723557395917	0.9515658193598635	0.9205915322201714	0	0	0.0
7359	0.12283111925920949	0.05063152116706485	0.048494247149351286	0.750095071697778	None	0.2	1	0.38461538461538464	5	0.6470588235294118	11	0.24358974358974358	0.5882352941176471	14	10	4	0	0	0.46153846153846156	13	6	1.2666666666666666	19	0.0	0.3333333333333333	0.24991637108303424	0.8630305423365773	0.5402994585119156	0.8925747989613235	0.6328995755973728	0.8810396595890231	0.8682821453785233	0.8794013573274372	0	0	0.0
535	None	None	None	None	None	0.6666666666666666	2	0.75	6	0.4	4	0.6	0.2	6	2	5	0	0	0.8	4	5	0.8	12	0.0	0.5	0.36860398365236774	0.6263482146362417	0.5476988345863273	0.5624877917427928	0.581411092343516	0.7595238741525309	0.7466114616839575	0.6545965581893054	0	0	0.0
976	None	None	None	None	None	0	0	0.75	3	0.5	2	0.6666666666666666	0.25	1	1	4	2	0	1.0	3	3	0.4	6	0.16666666666666666	0.6666666666666666	0.3957601948740458	0.5	0.37165774900651144	0.5	0.2609390989348911	0.5	0.6426875191778293	0.5	1.0	1.0	0.8702778015654542
6569	0.12958695996091146	0.009874942589830097	0.007002030348286678	0.8452251950375793	None	0.2	1	0.38461538461538464	5	0.6470588235294118	11	0.24358974358974358	0.5882352941176471	14	10	4	0	0	0.46153846153846156	13	6	1.2666666666666666	19	0.0	0.3333333333333333	0.24991637108303424	0.8630305423365773	0.5528776525134976	0.8908301026450005	0.6328995755973728	0.8810396595890231	0.8676801112591161	0.8787611950449367	0	0	0.0
2359	None	None	None	None	None	0.2	1	0.3333333333333333	4	0.8125	13	0.375	0.8125	15	13	2	0	0	0.1875	3	16	1.2	18	0.0	1.0	0.7172836817783751	0.8368563639072819	0.5356773975968997	0.9038494852078751	0.5034614086748438	0.8709627959362058	0.845357597266034	0.8730747282437653	0	0	0.0
207	None	None	None	None	None	0	0	0	0	0	0	1.0	0	0	0	0	2	0	1.0	1	1	0.06666666666666667	1	0.5	0	0	0	0	0	0	0	0	0	0	0	0
3766	0.09631734720067059	0.021637455645182862	0.020756748672343034	0.6646191547118492	None	0	0	0.5	6	0.4375	7	0.32727272727272727	0.3125	7	5	10	0	0	0.45454545454545453	11	5	1.2	18	0.0	0.25	0.36860398365236774	0.6427571936658416	0.4567187651082011	0.7649776213736158	0.6328995755973728	0.6624713794408599	0.7548554330255002	0.6929501780665557	0	0	0.0
4851	0.00026111100495582065	0.000231947029698209	-6.901679770680433e-05	0.9983989026197011	None	0	0	0.6	3	0.4	2	0.4666666666666667	0.4	4	2	2	0	0	0.6	5	3	0.4666666666666667	7	0.0	0.3333333333333333	0.7683342894473852	0.9327209139029057	0.8270575310730364	0.8871543082580756	0.3701719150114017	0.6917561604515609	0.9078968914163144	0.8621423609514757	0	0	0.0
143	None	None	None	None	None	0	0	0	0	0	0	1.0	0	0	0	0	2	0	1.0	1	1	0.06666666666666667	1	0.5	0	0	0	0	0	0	0	0	0	0	0	0
6257	0.12095143685624794	0.031318134304605394	0.030982488473376393	0.708876616698531	None	0.2	1	0.38461538461538464	5	0.6470588235294118	11	0.24358974358974358	0.5882352941176471	14	10	4	0	0	0.46153846153846156	13	6	1.2666666666666666	19	0.0	0.3333333333333333	0.24991637108303424	0.8630305423365773	0.5402994585119156	0.8925747989613235	0.6328995755973728	0.8810396595890231	0.8682821453785233	0.8794013573274372	0	0	0.0
6082	0.12099606862084601	0.05303606159021974	0.051096977745792416	0.7495054101153802	None	0.2	1	0.38461538461538464	5	0.6470588235294118	11	0.24358974358974358	0.5882352941176471	14	10	4	0	0	0.46153846153846156	13	6	1.2666666666666666	19	0.0	0.3333333333333333	0.24991637108303424	0.8630305423365773	0.5402994585119156	0.8925747989613235	0.6328995755973728	0.8810396595890231	0.8682821453785233	0.8794013573274372	0	0	0.0
7513	0.12046153502442132	0.053156490583868836	0.05311567518639503	0.7495080754768937	None	0.2	1	0.38461538461538464	5	0.6470588235294118	11	0.24358974358974358	0.5882352941176471	14	10	4	0	0	0.46153846153846156	13	6	1.2666666666666666	19	0.0	0.3333333333333333	0.24991637108303424	0.8630305423365773	0.5402994585119156	0.8925747989613235	0.6328995755973728	0.8810388992528393	0.8885841839700529	0.8794011008698827	0	0	0.0
4707	0.08067428661066345	0.03644941863796598	0.0357806809369064	0.7271486490976748	None	0	0	0.36363636363636365	4	0.6428571428571429	9	0.41025641025641024	0.5714285714285714	11	8	4	0	0	0.23076923076923078	13	3	1.0666666666666667	16	0.0	0.13333333333333333	0.24991637108303424	0.8863033935440191	0.5125312999631161	0.9079787545318027	0.6328995755973728	0.8928303386035782	0.8876149514626571	0.8960640341855981	0	0	0.0
461	None	None	None	None	None	0	0	1.0	1	0	0	1.0	0	0	0	1	1	0	0.5	2	1	0.13333333333333333	2	0.16666666666666666	0	0	0	0	0	0	0	0	0	0	0	0
5858	0.1130550366539335	0.004909897039658947	0.003015373212151161	0.6957739536917393	None	0.16666666666666666	1	0.35714285714285715	5	0.6666666666666666	12	0.23809523809523808	0.6111111111111112	15	11	4	0	0	0.42857142857142855	14	6	1.3333333333333333	20	0.0	0.3333333333333333	0.24991637108303424	0.8876597099511749	0.5125312999631161	0.8932838193582582	0.6328995755973728	0.8746254827782307	0.8461999062763628	0.8854170009129653	0	0	0.0
659	None	None	None	None	None	0	0	0.375	3	0.5555555555555556	5	0.44	0.2222222222222222	4	2	6	5	0	1.0	5	5	0.7333333333333333	11	0.35714285714285715	0.25	0.7701326086767333	0.8575854234576368	0.6316835976725316	0.9601500442189939	0.48849999017356704	0.9454341377121238	0.9118421519278885	0.9314935157244243	0.25	0.75	0.0
2259	None	None	None	None	None	0	0	0.25	2	0.9	9	0.4	0.6	7	6	4	3	0	0.8333333333333334	6	5	0.8	12	0.2727272727272727	0.4444444444444444	0.7172836817783751	0.8750080799721586	0.4605934530192909	0.8543262517790811	0.5034614086748438	0.8115240969535739	0.8950835218584776	0.8487662524431038	0.14285714285714285	0.2857142857142857	0.0
6997	0.12147275872536414	0.050415364228156706	0.04506496681893753	0.7439589322819078	None	0.2	1	0.38461538461538464	5	0.6470588235294118	11	0.24358974358974358	0.5882352941176471	14	10	4	0	0	0.46153846153846156	13	6	1.2666666666666666	19	0.0	0.3333333333333333	0.24991637108303424	0.8630305423365773	0.5402994585119156	0.8925747989613235	0.6328995755973728	0.8760554731048288	0.8682275673530007	0.8777400520224548	0	0	0.0
1116	None	None	None	None	None	0	0	0.5	2	0.3333333333333333	1	0.625	0.3333333333333333	3	1	1	0	0	0.5	2	4	0.3333333333333333	5	0.0	0	0.6973060660502529	0.9757574379426178	0.9180317255254419	0.8551123136993928	0.41653417182968006	0.8391928583034097	0.9161587456097532	0.914838983869471	0	0	0.0
6421	0.11887033284338953	0.031337822122747404	0.029478195915911238	0.7111079593530183	None	0.2	1	0.38461538461538464	5	0.6470588235294118	11	0.24358974358974358	0.5882352941176471	14	10	4	0	0	0.46153846153846156	13	6	1.2666666666666666	19	0.0	0.3333333333333333	0.24991637108303424	0.8630305423365773	0.5402994585119156	0.8925747989613235	0.6328995755973728	0.8810396595890231	0.8682821453785233	0.8794013573274372	0	0	0.0
861	None	None	None	None	None	0.125	1	0.5555555555555556	10	0.375	9	0.4642857142857143	0.2916666666666667	14	7	11	5	0	0.875	8	7	1.7333333333333334	26	0.2631578947368421	0.1111111111111111	0.21200596798624635	0.9525421858093266	0.3055507805446242	0.977795464582846	0.30207310872925885	0.693505707602487	0.9574687422153211	0.9264652981350238	0.2857142857142857	0.2857142857142857	0.0
932	None	None	None	None	None	0	0	0.75	3	0.25	1	0.5	0.25	3	1	2	0	0	0.75	4	3	0.4	6	0.0	0	0.6554471168231035	0.7695418053803997	0.6682001081222243	0.7938365918511392	0.7583080008837462	0.5994957321292075	0.6079936361569008	0.7282508683718776	0	0	0.0
6728	0.1217962522874751	0.04961195355694057	0.04887999423039241	0.7470665829325314	None	0.2	1	0.38461538461538464	5	0.6470588235294118	11	0.24358974358974358	0.5882352941176471	14	10	4	0	0	0.46153846153846156	13	6	1.2666666666666666	19	0.0	0.3333333333333333	0.24991637108303424	0.8630305423365773	0.5402994585119156	0.8925747989613235	0.6328995755973728	0.8810396595890231	0.8682821453785233	0.8794013573274372	0	0	0.0
963	None	None	None	None	None	0	0	0.5	2	0.5	2	0.6	0.25	3	1	2	0	0	0.4	2	5	0.4	6	0.0	0	0.9610526452479539	0.7463772762701134	0.5891742826450808	0.8831177454788135	0.41653417182968006	0.6516869034199461	0.9161587456097532	0.7760358009483768	0	0	0.0
178	None	None	None	None	None	0	0	0.2	1	1.0	5	0.5833333333333334	0.4	2	2	4	3	0	0.75	3	4	0.4666666666666667	7	0.25	0.4	0.7315889611416398	0.5616680443626749	0.1343788096287976	0.585110402344059	0.8016968658243787	0.8790039341289217	0.955468564532536	0.7022951736059033	0.5	0.5	0.0328511409218818
4872	0.03254863674935231	0.002487913060893501	0.001402306611079699	0.9670945829228274	None	0	0	0.5	4	0.5	5	0.4	0.5	8	5	3	0	0	0.3	10	3	0.8	12	0.0	0.18181818181818182	0.24991637108303424	0.8598101258429189	0.5554894230591332	0.9138363414903192	0.4945398847234307	0.908561239510368	0.8895460977795177	0.8963306830450107	0	0	0.0
351	None	None	None	None	None	0	0	1.0	1	0	0	1.0	0	1	0	0	0	0	0.5	2	1	0.13333333333333333	2	0.0	0	0	0	0	0	0	0	0	0	0	0	0
3099	0.03640509087375441	0.003961776382514423	-0.0016115559415015583	0.9757384140194348	None	0.4	2	0.46153846153846156	6	0.6470588235294118	11	0.24675324675324675	0.4117647058823529	11	7	7	0	0	0.6363636363636364	7	11	1.2666666666666666	19	0.0	0.3333333333333333	0.36860398365236774	0.9203974189215263	0.5680676170607152	0.8624821616818731	0.75138671992329	0.7675233251773155	0.8133117153958841	0.8612924413922046	0	0	0.0
5099	0.09797247110393893	0.03706643635288738	0.0021116054439313603	0.7237615064350416	None	0	0	0.125	2	0.9523809523809523	20	1.0	0.9047619047619048	20	19	2	0	0	0.043478260869565216	23	1	1.5333333333333334	23	0.0	0.09090909090909091	0.5796229536060504	0.8824527861328241	0.6083411659611373	0.9178066191380444	0.6328995755973728	0.9622353889776848	0.8885841839700529	0.9279457928061452	0	0	0.0
7349	0.12374663699966852	0.044761968581646265	0.044148536232734376	0.7174065165470203	None	0.2	1	0.38461538461538464	5	0.6470588235294118	11	0.24358974358974358	0.5882352941176471	14	10	4	0	0	0.46153846153846156	13	6	1.2666666666666666	19	0.0	0.3333333333333333	0.24991637108303424	0.8630305423365773	0.5402994585119156	0.8925747989613235	0.6328995755973728	0.8810396595890231	0.8682821453785233	0.8794013573274372	0	0	0.0
2697	None	None	None	None	None	0	0	0.3	3	0.7692307692307693	10	0.75	0.46153846153846156	7	6	7	0	0	0.8	5	4	1.0	15	0.0	0.5	0.9248488612486527	0.9193828604803099	0.3490788193824165	0.779541695058832	0.24379151485994965	0.7933242750725586	0.9522747098788672	0.8429958768329726	0	0	0.0
2166	None	None	None	None	None	0	0	0.5454545454545454	6	0.42857142857142855	6	0.48484848484848486	0	3	0	12	6	0	0.2727272727272727	3	11	1.0666666666666667	16	0.24	0.4	0	0	0	0	0	0	0	0	0	0	0
3019	0.031283097666690005	0.002163275727886231	0.0017925863250147314	0.9178034785352582	None	0.5	4	0.7222222222222222	13	0.25	6	0.3611111111111111	0.16666666666666666	9	4	16	0	0	0.8888888888888888	8	9	1.7333333333333334	26	0.0	0.35294117647058826	0.7902885226572985	0.9309831495640383	0.5356773975968997	0.7841834922319694	0.48409634416632824	0.9097615023836387	0.798297238169736	0.8877149979378123	0	0	0.0
1446	None	None	None	None	None	0	0	0.5	2	0.75	3	1.0	0.5	4	2	1	1	0	0.6666666666666666	2	3	0.4	6	0.25	0	0.7683739797384038	0.9327267332136486	0.6551202073307628	0.8759037308278513	0.4569886335181897	0.9095198547769741	0.8503783495356184	0.9086375260305456	1.0	0.25	0.0
6956	0.12642852127436366	0.05004989615397208	0.049738221332741604	0.7486501731791015	None	0.2	1	0.38461538461538464	5	0.6470588235294118	11	0.24358974358974358	0.5882352941176471	14	10	4	0	0	0.46153846153846156	13	6	1.2666666666666666	19	0.0	0.3333333333333333	0.24991637108303424	0.8630305423365773	0.5402994585119156	0.8925747989613235	0.6328995755973728	0.8810396595890231	0.8682821453785233	0.8794013573274372	0	0	0.0
5370	0.11765987284201199	0.04959877431998151	0.04789524378176068	0.743059010268861	None	0.2	1	0.38461538461538464	5	0.6470588235294118	11	0.24358974358974358	0.5882352941176471	14	10	4	0	0	0.46153846153846156	13	6	1.2666666666666666	19	0.0	0.3333333333333333	0.24991637108303424	0.8630305423365773	0.5402994585119156	0.8925747989613235	0.6328995755973728	0.8810396595890231	0.8682821453785233	0.8794013573274372	0	0	0.0
1388	None	None	None	None	None	0	0	0.3333333333333333	2	0.8333333333333334	5	1.0	0.6666666666666666	5	4	2	1	0	0.125	8	1	0.5333333333333333	8	0.14285714285714285	0.8571428571428571	0.879108712505851	0.9724096635845468	0.3121126525843787	0.8941358869368073	0.24552548063624421	0.9069960977528335	0.7496692101242454	0.9344923541759034	1.0	0	0.0
4777	0.0012567556894908542	0.00022294656013175737	-0.0001564138308135329	0.9979252759299381	None	0	0	0.8	4	0.0	0	0.5833333333333334	0	2	0	4	0	0	0.75	4	3	0.4666666666666667	7	0.0	0.5	0	0	0	0	0	0	0	0	0	0	0
6309	0.11972065205240212	0.047490800122373125	0.0457430103507971	0.7454710152417426	None	0.2	1	0.38461538461538464	5	0.6470588235294118	11	0.24358974358974358	0.5882352941176471	14	10	4	0	0	0.46153846153846156	13	6	1.2666666666666666	19	0.0	0.3333333333333333	0.24991637108303424	0.8630305423365773	0.5402994585119156	0.8925747989613235	0.6328995755973728	0.8810396595890231	0.8682821453785233	0.8794013573274372	0	0	0.0
904	None	None	None	None	None	0.25	1	0.6	6	0.46153846153846156	6	0.3333333333333333	0.46153846153846156	10	6	4	0	0	0.5555555555555556	9	5	1.0	15	0.0	0.2222222222222222	0.1281780573063695	0.9006549083033057	0.569070282511437	0.9120052591086878	0.6083404783664339	0.902424256531719	0.8980752204963364	0.9051481457516133	0	0	0.0
7320	0.11787174925028279	0.03032460557051209	0.028680063328039546	0.7122561250438435	None	0.2	1	0.38461538461538464	5	0.6470588235294118	11	0.24358974358974358	0.5882352941176471	14	10	4	0	0	0.46153846153846156	13	6	1.2666666666666666	19	0.0	0.3333333333333333	0.24991637108303424	0.8630305423365773	0.5402994585119156	0.8925747989613235	0.6328995755973728	0.8810388992528393	0.8885841839700529	0.8794011008698827	0	0	0.0
5393	0.09786593256164718	0.02545649211146444	0.025042137828444656	0.6997547721642354	None	0.2	1	0.4166666666666667	5	0.6	9	0.3269230769230769	0.5333333333333333	12	8	4	0	0	0.3076923076923077	13	4	1.1333333333333333	17	0.0	0.5	0.24991637108303424	0.877260473855581	0.5402994585119156	0.9020202995038724	0.6328995755973728	0.8864748237327627	0.8682821453785233	0.8890047107200626	0	0	0.0
5224	0.10242147319831181	0.037067712178377454	0.0024631090032070733	0.7288520601638871	None	0	0	0.125	2	0.9523809523809523	20	1.0	0.9047619047619048	20	19	2	0	0	0.043478260869565216	23	1	1.5333333333333334	23	0.0	0.09090909090909091	0.5796229536060504	0.8824527861328241	0.6083411659611373	0.9178066191380444	0.6328995755973728	0.9622353889776848	0.8885841839700529	0.9279457928061452	0	0	0.0
90	None	None	None	None	None	0	0	1.0	1	0	0	1.0	0	1	0	0	0	0	0.5	2	1	0.13333333333333333	2	0.0	0	0	0	0	0	0	0	0	0	0	0	0
4371	0.10009713193302558	0.03308086597150576	0.032836918805271516	0.7064863836763811	None	0.2	1	0.4166666666666667	5	0.6	9	0.3269230769230769	0.5333333333333333	12	8	4	0	0	0.3076923076923077	13	4	1.1333333333333333	17	0.0	0.5	0.24991637108303424	0.877260473855581	0.5402994585119156	0.9020202995038724	0.6328995755973728	0.8864748237327627	0.8682821453785233	0.8890047107200626	0	0	0.0
5924	0.05712409083661312	0.006239427331188056	-0.0014864240119491202	0.9195878188620952	None	0.2	1	0.5384615384615384	7	0.4117647058823529	7	0.2878787878787879	0.4117647058823529	14	7	4	0	0	0.5454545454545454	11	6	1.2666666666666666	19	0.0	0.25	0.30926017736770095	0.9194444663287378	0.5402994585119156	0.9042043946415496	0.541988305977056	0.8920638253768566	0.869393574904581	0.9058416316702438	0	0	0.0
4593	0.01025747461031501	0.001259347937579731	0.000884149560642164	0.9396207995113216	None	0	0	0.5	4	0.5555555555555556	5	0.4583333333333333	0.5555555555555556	8	5	2	0	0	0.375	3	8	0.7333333333333333	11	0.0	0.6666666666666666	0.734730412633761	0.9596725738281786	0.8392611332589768	0.8684072182942836	0.5068300214532653	0.9194121094526619	0.7951533312795834	0.9239287813622103	0	0	0.0
6537	0.1233040691030819	0.04955807826769689	0.04687694084014176	0.7506707305098633	None	0.2	1	0.38461538461538464	5	0.6470588235294118	11	0.24358974358974358	0.5882352941176471	14	10	4	0	0	0.46153846153846156	13	6	1.2666666666666666	19	0.0	0.3333333333333333	0.24991637108303424	0.8630305423365773	0.5402994585119156	0.8925747989613235	0.6328995755973728	0.8810396595890231	0.8682821453785233	0.8794013573274372	0	0	0.0
5232	0.11899225796723271	0.03366968743319365	0.033530072938274445	0.713099669586114	None	0.2	1	0.38461538461538464	5	0.6470588235294118	11	0.24358974358974358	0.5882352941176471	14	10	4	0	0	0.46153846153846156	13	6	1.2666666666666666	19	0.0	0.3333333333333333	0.24991637108303424	0.8630305423365773	0.5402994585119156	0.8925747989613235	0.6328995755973728	0.8810396595890231	0.8682821453785233	0.8794013573274372	0	0	0.0
2826	0.00570694050864979	0.0008524923898815302	0.00022340297990041001	0.9722662220534622	None	0.3333333333333333	1	0.5555555555555556	5	0.45454545454545453	5	0.65	0.36363636363636365	7	4	5	0	0	0.8	5	4	0.8666666666666667	13	0.0	0.2222222222222222	0.978260190497991	0.5650399634550121	0.6522345742422974	0.8153360404076075	0.22801121963404974	0.8965441586028228	0.9543494027486124	0.7861774162676368	0	0	0.0
7160	0.11526240571263074	0.05138466325696868	0.04998975809738252	0.7464658557299498	None	0.2	1	0.38461538461538464	5	0.6470588235294118	11	0.24358974358974358	0.5882352941176471	14	10	4	0	0	0.46153846153846156	13	6	1.2666666666666666	19	0.0	0.3333333333333333	0.24991637108303424	0.8630305423365773	0.5402994585119156	0.8925747989613235	0.6328995755973728	0.8810396595890231	0.8682821453785233	0.8794013573274372	0	0	0.0
5870	0.119440823548957	0.04812407664305904	0.04598863937878148	0.743033719668168	None	0.2	1	0.38461538461538464	5	0.6470588235294118	11	0.24358974358974358	0.5882352941176471	14	10	4	0	0	0.46153846153846156	13	6	1.2666666666666666	19	0.0	0.3333333333333333	0.24991637108303424	0.8630305423365773	0.5402994585119156	0.8925747989613235	0.6328995755973728	0.8810396595890231	0.8682821453785233	0.8794013573274372	0	0	0.0
5632	0.12309632753993384	0.04902596332914694	0.04863101620790661	0.7477998530351613	None	0.2	1	0.38461538461538464	5	0.6470588235294118	11	0.24358974358974358	0.5882352941176471	14	10	4	0	0	0.46153846153846156	13	6	1.2666666666666666	19	0.0	0.3333333333333333	0.24991637108303424	0.8630305423365773	0.5402994585119156	0.8925747989613235	0.6328995755973728	0.8810396595890231	0.8682821453785233	0.8794013573274372	0	0	0.0
5404	None	None	None	None	None	0.3333333333333333	1	0.6666666666666666	6	0.2727272727272727	3	0.4642857142857143	0.18181818181818182	7	2	5	0	0	0.5714285714285714	4	7	0.8666666666666667	13	0.0	0.4	0.36860398365236774	0.911080710813145	0.5429112290575512	0.9134683122417636	0.4510770363567393	0.8523234901612993	0.8461999062763628	0.8952500954087268	0	0	0.0
27	None	None	None	None	None	0	0	0.6666666666666666	2	0.5	1	0.6666666666666666	0.5	3	1	0	0	0	0.6666666666666666	3	2	0.26666666666666666	4	0.0	0	0.5559636659097666	0.9228184503536189	0.46501227027142733	0.9686218926956707	0.7266036790946689	0.9005226732480501	0.7756883613193695	0.9373030504544584	0	0	0.0
7417	0.12308560895576669	0.048265137927767474	0.047777273838967745	0.7506415452550427	None	0.2	1	0.38461538461538464	5	0.6470588235294118	11	0.24358974358974358	0.5882352941176471	14	10	4	0	0	0.46153846153846156	13	6	1.2666666666666666	19	0.0	0.3333333333333333	0.24991637108303424	0.8630305423365773	0.5402994585119156	0.8925747989613235	0.6328995755973728	0.8810396595890231	0.8682821453785233	0.8794013573274372	0	0	0.0
6996	0.1267674880194853	0.048519572698082936	0.047910534389638194	0.7450207506355155	None	0.2	1	0.38461538461538464	5	0.6470588235294118	11	0.24358974358974358	0.5882352941176471	14	10	4	0	0	0.46153846153846156	13	6	1.2666666666666666	19	0.0	0.3333333333333333	0.24991637108303424	0.8630305423365773	0.5402994585119156	0.8925747989613235	0.6328995755973728	0.8810396595890231	0.8682821453785233	0.8794013573274372	0	0	0.0
4531	0.09923562077214573	0.028066218708934706	0.027910212337578465	0.7055512530965482	None	0.2	1	0.4166666666666667	5	0.6	9	0.3269230769230769	0.5333333333333333	12	8	4	0	0	0.3076923076923077	13	4	1.1333333333333333	17	0.0	0.5	0.24991637108303424	0.877260473855581	0.5402994585119156	0.9020202995038724	0.6328995755973728	0.8864748237327627	0.8682821453785233	0.8890047107200626	0	0	0.0
5937	0.12447041082032212	0.052692626735553236	0.05261274985491716	0.7498299030301687	None	0.2	1	0.38461538461538464	5	0.6470588235294118	11	0.24358974358974358	0.5882352941176471	14	10	4	0	0	0.46153846153846156	13	6	1.2666666666666666	19	0.0	0.3333333333333333	0.24991637108303424	0.8630305423365773	0.5402994585119156	0.8925747989613235	0.6328995755973728	0.8810388992528393	0.8885841839700529	0.8794011008698827	0	0	0.0
5639	0.1260708329770693	0.05123631737068015	0.05093403013579092	0.7488208701037675	None	0.2	1	0.38461538461538464	5	0.6470588235294118	11	0.24358974358974358	0.5882352941176471	14	10	4	0	0	0.46153846153846156	13	6	1.2666666666666666	19	0.0	0.3333333333333333	0.24991637108303424	0.8630305423365773	0.5402994585119156	0.8925747989613235	0.6328995755973728	0.8810396595890231	0.8682821453785233	0.8794013573274372	0	0	0.0
4390	0.09689578642323006	0.020253022678587043	0.018881300282794628	0.678425709221543	None	0	0	0.5	6	0.4375	7	0.32727272727272727	0.3125	7	5	10	0	0	0.45454545454545453	11	5	1.2	18	0.0	0.25	0.36860398365236774	0.6427571936658416	0.4567187651082011	0.7649776213736158	0.6328995755973728	0.6624713794408599	0.7548554330255002	0.6929501780665557	0	0	0.0
954	None	None	None	None	None	0.25	1	0.6	6	0.46153846153846156	6	0.3333333333333333	0.46153846153846156	10	6	4	0	0	0.5555555555555556	9	5	1.0	15	0.0	0.2222222222222222	0.1281780573063695	0.9006549083033057	0.569070282511437	0.9120052591086878	0.6083404783664339	0.902424256531719	0.8980752204963364	0.9051481457516133	0	0	0.0
1596	None	None	None	None	None	0	0	1.0	4	0.0	0	0.6666666666666666	0	1	0	4	0	0	1.0	3	3	0.4	6	0.0	0.6666666666666666	0	0	0	0	0	0	0	0	0	0	0
5636	0.12359389138906751	0.049289851516201785	0.04764064401408522	0.7460469638222186	None	0.2	1	0.38461538461538464	5	0.6470588235294118	11	0.24358974358974358	0.5882352941176471	14	10	4	0	0	0.46153846153846156	13	6	1.2666666666666666	19	0.0	0.3333333333333333	0.24991637108303424	0.8630305423365773	0.5402994585119156	0.8925747989613235	0.6328995755973728	0.8810396595890231	0.8682821453785233	0.8794013573274372	0	0	0.0
4398	0.08200717767627864	0.0163379859969354	0.013724320772818361	0.66269492021523	None	0	0	0.25	3	0.875	14	0.375	0.875	16	14	1	0	0	0.1875	3	16	1.2	18	0.0	1.0	0.6522036416276544	0.9412233398598218	0.9840616183934638	0.8603718939611422	0.6078697548043093	0.9666177557016172	0.8356837084726838	0.9341668943894444	0	0	0.0
6356	None	None	None	None	None	0.2	1	0.6153846153846154	8	0.29411764705882354	5	0.5277777777777778	0.29411764705882354	12	5	6	0	0	1.0	6	6	1.2666666666666666	19	0.0	0.7142857142857143	0.24991637108303424	0.877260473855581	0.5277212645103336	0.9029389149175052	0.6328995755973728	0.8882148610431053	0.8885841839700529	0.8899172686329068	0	0	0.0
6957	None	None	None	None	None	0.3333333333333333	1	0.5555555555555556	5	0.45454545454545453	5	0.40625	0.2727272727272727	6	3	6	0	0	0.5	8	4	0.8666666666666667	13	0.0	0.4	0.24991637108303424	0.565636276680128	0.4282023004449245	0.9296943115821243	0.7059583296697802	0.9330265537089446	0.8899224257536918	0.8613724944341378	0	0	0.0
940	None	None	None	None	None	1.0	1	1.0	4	0.25	1	0.6666666666666666	0	2	0	3	0	0	1.0	3	3	0.4	6	0.0	0.6666666666666666	0	0	0	0	0	0	0	0	0	0	0
6798	0.12208047875386072	0.04576427141675919	0.042903716578406983	0.7490678304462661	None	0.2	1	0.38461538461538464	5	0.6470588235294118	11	0.24358974358974358	0.5882352941176471	14	10	4	0	0	0.46153846153846156	13	6	1.2666666666666666	19	0.0	0.3333333333333333	0.24991637108303424	0.8630305423365773	0.5402994585119156	0.8925747989613235	0.6328995755973728	0.8810396595890231	0.8682821453785233	0.8794013573274372	0	0	0.0
2776	0.009316118083241665	0.0006907420930327077	0.0006413678855008424	0.9755258580990493	None	0	0	0.4	2	0.6	3	0.4666666666666667	0.6	5	3	1	1	0	0.6	3	5	0.4666666666666667	7	0.25	1.0	0.4139739446845862	0.9094244327788394	0.44811030561847043	0.6256907889801551	0.8438745185545292	0.9296044306628604	0.8755658839612024	0.8581907364341677	1.0	0.6	0.0
7504	0.12564802005345435	0.05231417259591807	0.05163544878216876	0.7459638385236687	None	0.2	1	0.38461538461538464	5	0.6470588235294118	11	0.24358974358974358	0.5882352941176471	14	10	4	0	0	0.46153846153846156	13	6	1.2666666666666666	19	0.0	0.3333333333333333	0.24991637108303424	0.8630305423365773	0.5402994585119156	0.8925747989613235	0.6328995755973728	0.8810396595890231	0.8682821453785233	0.8794013573274372	0	0	0.0
1040	None	None	None	None	None	0.5	1	0.6666666666666666	4	0.5714285714285714	4	0.42857142857142855	0.42857142857142855	5	3	3	1	0	0.42857142857142855	7	3	0.6	9	0.125	1.0	0.784233108548021	0.8470144137162461	0.549061830529894	0.9514517831121975	0.7861882854234519	0.8919369702869585	0.6954248971081753	0.906007175634804	1.0	0	0.0
1030	None	None	None	None	None	0	0	0.6	3	0.6	3	0.4375	0.6	6	3	0	1	0	1.0	4	4	0.4666666666666667	7	1.0	0.6666666666666666	0.43426275361413447	0.9578084010591178	0.674212865223924	0.8612160412320982	0.41361986830133224	0.9394351741395379	0.8810701100203274	0.9284512845398286	1.0	0.5	0.0
2368	None	None	None	None	None	0	0	0.6	3	0.2	1	0.5833333333333334	0.2	3	1	3	1	0	0.75	4	3	0.4666666666666667	7	0.125	0	0.8852777338909453	0.7162376866473712	0.6522345742422974	0.8684792533717529	0.1	0.7551626522167744	0.9288126033875035	0.7880588987015865	1.0	0	0.0
2385	None	None	None	None	None	0	0	0.5	3	0.7142857142857143	5	0.6428571428571429	0.14285714285714285	1	1	7	4	0	0.2857142857142857	7	2	0.6	9	0.2222222222222222	0.2857142857142857	0.17315644084602302	0.5	0.4033888012214913	0.5	0.1	0.5	0.7846089061330593	0.5	1.0	0	0.9267203413441882
1766	None	None	None	None	None	0	0	0.5	2	0.6666666666666666	2	0.5555555555555556	0.6666666666666666	4	2	0	0	0	1.0	3	3	0.3333333333333333	5	0.0	0	0.48111658363664833	0.9464638435826787	0.76884384398314	0.9272381448523658	0.34250250397137066	0.9315707351383321	0.9398494761668992	0.9356048690722024	0	0	0.0
5590	0.11689247686909227	0.03619009774992303	0.03411484888404867	0.7093031353938646	None	0.2	1	0.38461538461538464	5	0.6470588235294118	11	0.24358974358974358	0.5882352941176471	14	10	4	0	0	0.46153846153846156	13	6	1.2666666666666666	19	0.0	0.3333333333333333	0.24991637108303424	0.8630305423365773	0.5402994585119156	0.8925747989613235	0.6328995755973728	0.8810396595890231	0.8682821453785233	0.8794013573274372	0	0	0.0
3542	0.08286605475974794	0.008801309838478037	0.0022305765095269867	0.7068955742729943	None	0	0	0.2	2	0.9166666666666666	11	1.0	0.8333333333333334	11	10	2	0	0	0.07142857142857142	14	1	0.9333333333333333	14	0.0	0.15384615384615385	0.24991637108303424	0.8637103806433227	0.6083411659611373	0.887255224663207	0.6645700014165019	0.9450640730232537	0.8460756726896376	0.9047811804823758	0	0	0.0
544	None	None	None	None	None	0	0	0.5	1	1.0	1	1.0	1.0	2	1	0	1	0	0.3333333333333333	1	3	0.2	3	0.3333333333333333	0	0.6603627149027723	0.5197139526132248	0.7841596241325512	0.8964514692140612	0.2596981997311924	0.5567067006054328	0.9132372277962302	0.6945976051640002	1.0	0.5	0.0
7497	0.12768651704339173	0.05125674579690344	0.05102968438296278	0.7478654198320416	None	0.2	1	0.38461538461538464	5	0.6470588235294118	11	0.24358974358974358	0.5882352941176471	14	10	4	0	0	0.46153846153846156	13	6	1.2666666666666666	19	0.0	0.3333333333333333	0.24991637108303424	0.8630305423365773	0.5402994585119156	0.8925747989613235	0.6328995755973728	0.8810396595890231	0.8682821453785233	0.8794013573274372	0	0	0.0
5448	0.1236060593198675	0.05063152116706485	0.048494247149351286	0.750095071697778	None	0.2	1	0.38461538461538464	5	0.6470588235294118	11	0.24358974358974358	0.5882352941176471	14	10	4	0	0	0.46153846153846156	13	6	1.2666666666666666	19	0.0	0.3333333333333333	0.24991637108303424	0.8630305423365773	0.5402994585119156	0.8925747989613235	0.6328995755973728	0.8810396595890231	0.8682821453785233	0.8794013573274372	0	0	0.0
3441	0.10466098910257406	0.008576911049005743	-0.0061591740430222775	0.7404860262795598	None	0	0	0.16666666666666666	2	0.9333333333333333	14	1.0	0.5333333333333333	8	8	8	2	0	0.058823529411764705	17	1	1.1333333333333333	17	0.1	0.125	0.36860398365236774	0.8573351384194533	0.4768555395584122	0.8964760077472466	0.6487347885069373	0.932564782358139	0.8739091332277261	0.8996122216373157	0.5625	0.25	0.0
2627	5.1607077674018946e-05	1.2860138022005247e-05	-5.860984884913175e-06	0.9999907076624182	None	0.6666666666666666	2	0.75	6	0.4	4	0.42857142857142855	0.1	4	1	7	0	0	0.5714285714285714	7	4	0.8	12	0.0	0.5	0.7684136700294223	0.5888929516333751	0.45160947920966843	0.5900143657913167	0.8259305175322329	0.8868318668302443	0.855655482227398	0.7165472566112635	0	0	0.0
1886	None	None	None	None	None	1.0	1	1.0	4	0.25	1	0.5	0.25	4	1	1	0	0	0.75	4	3	0.4	6	0.0	1.0	0.6911890319930984	0.9582232858060709	0.5902243469030387	0.7842398521129772	0.326050045904159	0.6310449184930841	0.9095685064020668	0.8393406646793353	0	0	0.0
3938	0.004195238096243456	0.00020202905891800941	0.0001887854896930162	0.9963079005729285	None	0.25	1	0.8	8	0.08333333333333333	1	0.5833333333333334	0.08333333333333333	4	1	9	0	0	0.6666666666666666	4	6	0.9333333333333333	14	0.0	0.4444444444444444	0.30926017736770095	0.6441536075496509	0.4918458617520288	0.808018104768922	0.6426746955065903	0.5362732888886318	0.804461044714696	0.6737781695928352	0	0	0.0
3333	0.05350550790655939	0.018899638322257724	0.014205550751319202	0.8087500632542014	None	0	0	0.3	3	0.8333333333333334	10	0.3888888888888889	0.8333333333333334	12	10	1	0	0	0.25	3	12	0.9333333333333333	14	0.0	1.0	0.6522036416276544	0.9443083122089205	0.9840616183934638	0.8674990279276343	0.6078697548043093	0.9650129552991926	0.8356837084726838	0.9355716091607345	0	0	0.0
2770	0.02676128952063121	0.0008547591494415498	0.0006494002841740113	0.9299002047178089	None	0.3333333333333333	1	0.5	4	0.6	6	0.4444444444444444	0.6	8	6	3	1	0	0.3333333333333333	3	9	0.8	12	0.125	0.6666666666666666	0.27805921404111167	0.9403612461045878	0.5942315139704967	0.8151819354712887	0.8896710145239213	0.9715501744219649	0.8879751274364394	0.930274673223375	1.0	0.125	0.0
1635	None	None	None	None	None	0	0	0	0	0	0	1.0	0	0	0	0	0	0	1.0	1	1	0.06666666666666667	1	0.0	0	0	0	0	0	0	0	0	0	0	0	0
4156	0.09723482002025341	0.028746597176157705	0.028615475166790114	0.7064921254587442	None	0.2	1	0.4166666666666667	5	0.6	9	0.3269230769230769	0.5333333333333333	12	8	4	0	0	0.3076923076923077	13	4	1.1333333333333333	17	0.0	0.5	0.24991637108303424	0.877260473855581	0.5402994585119156	0.9020202995038724	0.6328995755973728	0.8864748237327627	0.8682821453785233	0.8890047107200626	0	0	0.0
4034	0.0954973901181716	0.029755875841692796	0.028649847038985838	0.6893810742075499	None	0	0	0.21428571428571427	3	0.8888888888888888	16	0.37037037037037035	0.8888888888888888	18	16	1	0	0	0.16666666666666666	3	18	1.3333333333333333	20	0.0	1.0	0.6522036416276544	0.9411753851900672	0.9858642876231485	0.8408690636726561	0.3942154270676653	0.9677807186482266	0.929416769448769	0.9317087990723336	0	0	0.0
2366	None	None	None	None	None	0	0	0.75	3	0.3333333333333333	1	0.5555555555555556	0	1	0	3	1	0	1.0	3	3	0.3333333333333333	5	0.1111111111111111	1.0	0	0	0	0	0	0	0	0	0	0	0
173	None	None	None	None	None	0	0	0.25	1	1.0	4	1.0	0.75	4	3	1	1	0	0.16666666666666666	1	6	0.4	6	0.2	0	0.6449203920911518	0.9110333878400851	0.6382366152592684	0.8444992596677898	0.6656172845683279	0.8297541754117679	0.7397991355828188	0.8661609291269717	1.0	0	0.0
5028	0.1210188337967659	0.0525518094342532	0.051938144392717836	0.7476416394190422	None	0.2	1	0.38461538461538464	5	0.6470588235294118	11	0.24358974358974358	0.5882352941176471	14	10	4	0	0	0.46153846153846156	13	6	1.2666666666666666	19	0.0	0.3333333333333333	0.24991637108303424	0.8630305423365773	0.5402994585119156	0.8925747989613235	0.6328995755973728	0.8810396595890231	0.8682821453785233	0.8794013573274372	0	0	0.0
3769	0.00025625381831474075	1.0161038766520091e-05	-1.7960050127958055e-06	0.9984580890335742	None	0	0	0.6	3	0.4	2	0.4666666666666667	0.4	4	2	2	0	0	0.6	5	3	0.4666666666666667	7	0.0	0.3333333333333333	0.7683342894473852	0.9327209139029057	1.0	0.8809933845727097	0.3701719150114017	0.6917561604515609	0.9336654243082853	0.8597429532757522	0	0	0.0
7536	0.1233498458316145	0.0488639499716126	0.0477911143538469	0.7452174376399641	None	0.2	1	0.38461538461538464	5	0.6470588235294118	11	0.24358974358974358	0.5882352941176471	14	10	4	0	0	0.46153846153846156	13	6	1.2666666666666666	19	0.0	0.3333333333333333	0.24991637108303424	0.8630305423365773	0.5402994585119156	0.8925747989613235	0.6328995755973728	0.8810396595890231	0.8682821453785233	0.8794013573274372	0	0	0.0
7317	None	None	None	None	None	0.3333333333333333	1	0.6666666666666666	6	0.2727272727272727	3	0.4642857142857143	0.18181818181818182	7	2	5	0	0	0.5714285714285714	4	7	0.8666666666666667	13	0.0	0.4	0.36860398365236774	0.911080710813145	0.5429112290575512	0.9134683122417636	0.4510770363567393	0.8664565318950646	0.8067536967541681	0.8988527427122287	0	0	0.0
1353	None	None	None	None	None	0	0	0.6	3	0.2	1	0.7777777777777778	0	3	0	3	2	0	1.0	3	3	0.4666666666666667	7	0.2857142857142857	0.5	0	0	0	0	0	0	0	0	0	0	0
6884	0.12233637143424687	0.0502345007248306	0.048793466078687155	0.745686026594641	None	0.2	1	0.38461538461538464	5	0.6470588235294118	11	0.24358974358974358	0.5882352941176471	14	10	4	0	0	0.46153846153846156	13	6	1.2666666666666666	19	0.0	0.3333333333333333	0.24991637108303424	0.8630305423365773	0.5402994585119156	0.8925747989613235	0.6328995755973728	0.8810396595890231	0.8682821453785233	0.8794013573274372	0	0	0.0
76	None	None	None	None	None	0	0	0.6666666666666666	2	0.5	1	1.0	0	2	0	1	0	0	1.0	2	2	0.26666666666666666	4	0.0	0	0	0	0	0	0	0	0	0	0	0	0
3069	0.010042211039752627	0.001071340824050143	-0.0010712186842300405	0.9406595704823518	None	0	0	0.2857142857142857	2	0.75	6	0.35714285714285715	0.625	7	5	2	1	0	0.5714285714285714	7	4	0.6666666666666666	10	0.16666666666666666	0.6666666666666666	0.8514114159879022	0.7170731033529885	0.5143864652502083	0.5905757710968893	0.46332467293242835	0.8661568464921525	0.855655482227398	0.7416529499644302	1.0	0.42857142857142855	0.0
219	None	None	None	None	None	0.5	2	0.5454545454545454	6	0.5714285714285714	8	0.64	0.35714285714285715	8	5	7	0	0	1.0	5	5	1.0666666666666667	16	0.0	0.5	0.9003821166011571	0.9237668782418218	0.8830053807158323	0.8222847448095988	0.6560801322077087	0.8826838879678383	0.8159487096776775	0.8823513439495803	0	0	0.0
4691	0.08125569572106177	0.03047964847255756	-0.025252390102466778	0.6875905606983046	None	0.16666666666666666	1	0.26666666666666666	4	0.85	17	0.36666666666666664	0.8	19	16	2	0	0	0.15	20	3	1.4666666666666666	22	0.0	1.0	0.6522036416276544	0.933313705497949	0.9840616183934638	0.876552248380508	0.75138671992329	0.9637367753887479	0.8522158678915535	0.9325358616630206	0	0	0.0
563	None	None	None	None	None	0.6666666666666666	2	0.6666666666666666	6	0.45454545454545453	5	0.3611111111111111	0.36363636363636365	8	4	4	0	0	1.0	6	6	0.8666666666666667	13	0.0	0.5714285714285714	0.36860398365236774	0.8440960313041634	0.5429112290575512	0.8354332332347637	0.6301456077064693	0.8327537377860537	0.803390256169376	0.8374864325397895	0	0	0.0
5768	None	None	None	None	None	0.2	1	0.6153846153846154	8	0.29411764705882354	5	0.5277777777777778	0.29411764705882354	12	5	6	0	0	1.0	6	6	1.2666666666666666	19	0.0	0.7142857142857143	0.24991637108303424	0.877260473855581	0.5277212645103336	0.9029389149175052	0.6328995755973728	0.8866010595306072	0.8682821453785233	0.8893887200344464	0	0	0.0
7508	0.1164642578375868	0.03404454738662575	0.033463270842074636	0.7136237987458629	None	0.2	1	0.38461538461538464	5	0.6470588235294118	11	0.24358974358974358	0.5882352941176471	14	10	4	0	0	0.46153846153846156	13	6	1.2666666666666666	19	0.0	0.3333333333333333	0.24991637108303424	0.8630305423365773	0.5402994585119156	0.8925747989613235	0.6328995755973728	0.8810388992528393	0.8885841839700529	0.8794011008698827	0	0	0.0
6336	0.12685866471482074	0.05196591735348235	0.051393685654591924	0.7491692616615717	None	0.2	1	0.38461538461538464	5	0.6470588235294118	11	0.24358974358974358	0.5882352941176471	15	10	3	0	0	0.46153846153846156	13	6	1.2666666666666666	19	0.0	0.3333333333333333	0.24991637108303424	0.855595640580299	0.5680676170607152	0.8856031917758166	0.6328995755973728	0.8749596791924692	0.8461999062763628	0.8725585382355807	0	0	0.0
5248	0.002814450891894756	0.0004925857318891133	5.527133676238892e-05	0.9917094035871772	None	0.6666666666666666	2	0.875	7	0.2	2	0.48	0.2	7	2	4	0	0	1.0	5	5	0.8	12	0.0	0.8571428571428571	0.24991637108303424	0.6641346908045473	0.5429112290575512	0.8486833726275206	0.6328995755973728	0.8824580116336884	0.8460756726896376	0.8136647070913109	0	0	0.0
2558	0.012106192048612314	0.0008356812110275841	-0.0004752310458876526	0.9964997145573331	None	0	0	0.6428571428571429	9	0.2631578947368421	5	0.375	0.05263157894736842	7	1	13	6	0	0.875	8	7	1.4	21	0.25	0.10526315789473684	0.8233851549679663	0.9647913689905859	0.6609810812439746	0.7458785596522213	0.33893259531768904	0.8468230806057453	0.8857619950473805	0.8841594888790768	0.2857142857142857	0.5714285714285714	0.0
2736	0.0004921846395152881	0.00016707247495768678	0.00016663433270423615	0.997293456831098	None	0	0	0.5	1	1.0	1	1.0	1.0	1	1	1	1	0	0.3333333333333333	1	3	0.2	3	0.16666666666666666	0	0.1415553290786728	0.5	0.31050937122046507	0.5	0.23002348070977202	0.5	0.6659688267041622	0.5	1.0	1.0	0.0
6921	0.11889053611110054	0.005608196967290692	-0.0032406665103351206	0.5955964155490052	None	0.16666666666666666	1	0.35714285714285715	5	0.6666666666666666	12	0.21978021978021978	0.6111111111111112	15	11	4	0	0	0.5384615384615384	13	7	1.3333333333333333	20	0.0	0.2857142857142857	0.24991637108303424	0.8574557961431616	0.5125312999631161	0.8902895146321683	0.6328995755973728	0.8806734114915556	0.8876149514626571	0.876779557973095	0	0	0.0
5361	0.12229646371599441	0.04998856471012342	0.04834270666799049	0.7489291125714996	None	0.2	1	0.38461538461538464	5	0.6470588235294118	11	0.24358974358974358	0.5882352941176471	14	10	4	0	0	0.46153846153846156	13	6	1.2666666666666666	19	0.0	0.3333333333333333	0.24991637108303424	0.8630305423365773	0.5402994585119156	0.8925747989613235	0.6328995755973728	0.8810396595890231	0.8682821453785233	0.8794013573274372	0	0	0.0
2674	3.980725365063532e-06	1.1408939560277986e-06	-1.0561493618067535e-06	0.9999981190788282	None	0	0	1.0	4	0.0	0	0.75	0	2	0	3	0	0	0.5	4	2	0.4	6	0.0	0.5	0	0	0	0	0	0	0	0	0	0	0
1600	None	None	None	None	None	0.6	3	0.6923076923076923	9	0.35294117647058826	6	0.4222222222222222	0.29411764705882354	12	5	6	0	0	0.5555555555555556	9	5	1.2666666666666666	19	0.0	0.42857142857142855	0.6522036416276544	0.8247035067060933	0.6083411659611373	0.9481510709327047	0.6476442644544894	0.9734159458897662	0.8998357256729491	0.9361401808546848	0	0	0.0
1896	None	None	None	None	None	0	0	0.75	3	0.25	1	0.5	0.25	2	1	3	0	0	0.75	4	3	0.4	6	0.0	0	0.5965165505208443	0.9784888166034659	0.43449457482448317	0.7840520399713823	0.15397430858490022	0.6317526509330865	0.8824772449914565	0.8678642848935348	0	0	0.0
874	None	None	None	None	None	0	0	0.75	3	0.25	1	1.0	0	3	0	2	1	0	0.6666666666666666	2	3	0.4	6	0.2	0	0	0	0	0	0	0	0	0	0	0	0
7117	0.057863302934834306	0.006089644289026808	-0.00010659063780397781	0.9618349690942795	None	0.2	1	0.3333333333333333	4	0.7333333333333333	11	0.2125	0.6	12	9	4	0	0	0.8	10	8	1.1333333333333333	17	0.0	0.2857142857142857	0.24991637108303424	0.6541285393359869	0.5044240557536108	0.9005505423897882	0.6487347885069373	0.889491847041792	0.8885841839700529	0.8378138898263635	0	0	0.0
1196	None	None	None	None	None	0	0	0.6	3	0.4	2	0.875	0.4	5	2	1	0	0	0.5	2	4	0.4666666666666667	7	0.0	0.4	0.7683342894473852	0.9509901819960419	0.5376876879662801	0.9189870830904046	0.4551170983569707	0.9118129504298085	0.855655482227398	0.9293473599351847	0	0	0.0
292	None	None	None	None	None	0	0	0.3333333333333333	1	1.0	2	0.6666666666666666	0.5	1	1	2	2	0	0.6666666666666666	2	3	0.26666666666666666	4	0.25	0	0.9348612201364717	0.5	0.6824088613357164	0.5	0.6750198981889016	0.5	0.7699208823423045	0.5	1.0	0	0.05495493929291945
3420	0.06708898132920901	0.013117675411772969	0.012379076205230417	0.9627822759492617	None	0.1111111111111111	1	0.4	8	0.6071428571428571	17	0.19736842105263158	0.39285714285714285	16	11	13	0	0	0.42105263157894735	19	8	2.0	30	0.0	0.36363636363636365	0.6546255012305228	0.9001716800587252	0.5851091469275727	0.9065777066070317	0.75138671992329	0.9357326808487268	0.8459548166266455	0.9155464671064982	0	0	0.0
1122	None	None	None	None	None	0	0	0.75	3	0.0	0	0.5555555555555556	0	1	0	3	2	0	1.0	3	3	0.3333333333333333	5	0.2222222222222222	1.0	0	0	0	0	0	0	0	0	0	0	0
565	None	None	None	None	None	0	0	0.5	2	0.6666666666666666	2	0.5555555555555556	0.6666666666666666	3	2	1	2	0	1.0	3	3	0.3333333333333333	5	0.4	0	0.48639932505093497	0.8041950448481031	0.64304553900945	0.9466251681583231	0.535560616060861	0.8724238633024177	0.8947264706898185	0.8879811057947107	0.6666666666666666	0.3333333333333333	0.0
5036	0.12979037533461682	0.0519302471187667	0.051654342324405945	0.7500379932534241	None	0.2	1	0.38461538461538464	5	0.6470588235294118	11	0.24358974358974358	0.5882352941176471	14	10	4	0	0	0.46153846153846156	13	6	1.2666666666666666	19	0.0	0.3333333333333333	0.24991637108303424	0.8630305423365773	0.5402994585119156	0.8925747989613235	0.6328995755973728	0.8810396595890231	0.8682821453785233	0.8794013573274372	0	0	0.0
5573	0.1227488104052229	0.031756951422770935	0.030829393694806285	0.7141774509750427	None	0.2	1	0.38461538461538464	5	0.6470588235294118	11	0.24358974358974358	0.5882352941176471	14	10	4	0	0	0.46153846153846156	13	6	1.2666666666666666	19	0.0	0.3333333333333333	0.24991637108303424	0.8630305423365773	0.5402994585119156	0.8925747989613235	0.6328995755973728	0.8810396595890231	0.8682821453785233	0.8794013573274372	0	0	0.0
6077	0.126606166444433	0.006908802882009389	-0.0017632434077658327	0.5260612874935855	None	0.3333333333333333	2	0.5	7	0.5263157894736842	10	0.2916666666666667	0.47368421052631576	16	9	4	0	0	0.5	12	6	1.4	21	0.0	0.2222222222222222	0.30926017736770095	0.8809504532151651	0.5402994585119156	0.8867536668291207	0.6328995755973728	0.8586272532441261	0.8272984109347099	0.8759328108185266	0	0	0.0
525	None	None	None	None	None	0.14285714285714285	1	0.25	4	0.8571428571428571	18	0.40350877192982454	0.7619047619047619	19	16	3	0	0	0.15789473684210525	19	3	1.5333333333333334	23	0.0	0.2	0.7172836817783751	0.8386720044672239	0.5356773975968997	0.9084237066854646	0.43358068079791884	0.7304288478855784	0.855655482227398	0.8384273024556458	0	0	0.0
5167	0.11670764632622611	0.03486135388500111	0.03482693167524797	0.7101419223476271	None	0.2	1	0.38461538461538464	5	0.6470588235294118	11	0.24358974358974358	0.5882352941176471	14	10	4	0	0	0.46153846153846156	13	6	1.2666666666666666	19	0.0	0.3333333333333333	0.24991637108303424	0.8630305423365773	0.5402994585119156	0.8925747989613235	0.6328995755973728	0.8810396595890231	0.8682821453785233	0.8794013573274372	0	0	0.0
5782	0.12498854223527593	0.05080558132522542	0.05075512547824948	0.7501532900349124	None	0.2	1	0.38461538461538464	5	0.6470588235294118	11	0.24358974358974358	0.5882352941176471	14	10	4	0	0	0.46153846153846156	13	6	1.2666666666666666	19	0.0	0.3333333333333333	0.24991637108303424	0.8630305423365773	0.5402994585119156	0.8925747989613235	0.6328995755973728	0.8810396595890231	0.8682821453785233	0.8794013573274372	0	0	0.0
2792	2.2105237973981076e-05	1.5212822298288338e-07	1.0168549923554583e-07	0.9999965419239146	None	0	0	0.5	2	0.3333333333333333	1	0.625	0.3333333333333333	2	1	2	0	0	0.5	2	4	0.3333333333333333	5	0.0	0	0.8489413739535199	0.6811528450040489	0.254630147907916	0.642015282225351	0.26371646540611976	0.5496482305375346	0.9426404237323086	0.6257785287748402	0	0	0.0
441	None	None	None	None	None	0	0	0.5	1	1.0	1	0.75	0	1	0	1	0	0	1.0	2	2	0.2	3	0.0	0	0	0	0	0	0	0	0	0	0	0	0
5319	0.12356763403343056	0.04818902805206828	0.047423691693271076	0.7489811358118973	None	0.2	1	0.38461538461538464	5	0.6470588235294118	11	0.24358974358974358	0.5882352941176471	14	10	4	0	0	0.46153846153846156	13	6	1.2666666666666666	19	0.0	0.3333333333333333	0.24991637108303424	0.8630305423365773	0.5402994585119156	0.8925747989613235	0.6328995755973728	0.8810396595890231	0.8682821453785233	0.8794013573274372	0	0	0.0
1299	None	None	None	None	None	0.3333333333333333	2	0.7142857142857143	10	0.2631578947368421	5	0.375	0.15789473684210525	10	3	10	0	0	0.875	7	8	1.4	21	0.0	0.13333333333333333	0.36860398365236774	0.9386703256080047	0.5137115937490788	0.6762235707770607	0.6328995755973728	0.7993448426397601	0.8109911229289535	0.8341909104006721	0	0	0.0
3876	0.08316442420153436	0.008504629054569406	-0.0008187427790764457	0.6926589283846725	None	0	0	0.25	2	0.8888888888888888	8	1.0	0.7777777777777778	8	7	2	0	0	0.09090909090909091	11	1	0.7333333333333333	11	0.0	0.2	0.24991637108303424	0.6637277672549058	0.5680676170607152	0.9172549116439843	0.6328995755973728	0.9199226916355313	0.8895460977795177	0.8632192734216861	0	0	0.0
2698	0.010247572625947901	0.00010295211650983998	0.00010286041621157948	0.9429980585285684	None	0	0	0.4	2	0.8	4	0.5833333333333334	0.8	6	4	0	1	0	0.3333333333333333	2	6	0.4666666666666667	7	0.5	0	0.21268807220887784	0.9508043535892846	0.8477859598968231	0.7880492746707134	0.27972929752084624	0.9143428772358709	0.9349331313547213	0.9015163599502464	1.0	0.3333333333333333	0.0
1071	None	None	None	None	None	0	0	0.5	2	0.6666666666666666	2	0.625	0.6666666666666666	4	2	0	0	0	0.5	2	4	0.3333333333333333	5	0.0	0	0.7127534652490446	0.9493848042087026	0.5658599511233959	0.9125833967207204	0.2830601530947085	0.617239657180075	0.9260053748269162	0.8719526462765395	0	0	0.0
6178	0.11969270401083278	0.03475941296452035	0.03438051416665023	0.7074127186844819	None	0.2	1	0.38461538461538464	5	0.6470588235294118	11	0.24358974358974358	0.5882352941176471	14	10	4	0	0	0.46153846153846156	13	6	1.2666666666666666	19	0.0	0.3333333333333333	0.24991637108303424	0.8630305423365773	0.5402994585119156	0.8925747989613235	0.6328995755973728	0.8810396595890231	0.8682821453785233	0.8794013573274372	0	0	0.0
366	None	None	None	None	None	0	0	1.0	2	0.0	0	1.0	0	1	0	1	3	0	0.3333333333333333	3	1	0.2	3	0.6	1.0	0	0	0	0	0	0	0	0	0	0	0
2443	None	None	None	None	None	1.0	1	0.75	3	0.25	1	0.5	0	2	0	3	0	0	0.75	4	3	0.4	6	0.0	1.0	0	0	0	0	0	0	0	0	0	0	0
1271	None	None	None	None	None	0	0	0.42857142857142855	3	0.75	6	0.4166666666666667	0	0	0	9	6	0	0.375	3	8	0.6666666666666666	10	0.2727272727272727	1.0	0	0	0	0	0	0	0	0	0	0	0
6583	0.12129267603674948	0.046225234769337105	0.043594777939462294	0.7475330366254811	None	0.2	1	0.38461538461538464	5	0.6470588235294118	11	0.24358974358974358	0.5882352941176471	14	10	4	0	0	0.46153846153846156	13	6	1.2666666666666666	19	0.0	0.3333333333333333	0.24991637108303424	0.8630305423365773	0.5402994585119156	0.8925747989613235	0.6328995755973728	0.8810396595890231	0.8682821453785233	0.8794013573274372	0	0	0.0
7267	0.08491989397946324	0.011123191283636251	-0.00356871337954079	0.6975656458801169	None	0	0	0.25	2	0.8888888888888888	8	1.0	0.7777777777777778	8	7	2	0	0	0.09090909090909091	11	1	0.7333333333333333	11	0.0	0.2	0.24991637108303424	0.6637277672549058	0.5680676170607152	0.9172549116439843	0.6328995755973728	0.9199226916355313	0.8895460977795177	0.8632192734216861	0	0	0.0
681	None	None	None	None	None	0.25	1	0.4	4	0.7692307692307693	10	0.4166666666666667	0.38461538461538464	6	5	8	0	0	0.25	3	12	1.0	15	0.0	0.16666666666666666	0.9248406631772145	0.612378096315656	0.5088555879803873	0.8899003596224505	0.40360093642047634	0.9470612641860678	0.9088716711079537	0.8594130985050699	0	0	0.0
3867	0.10085050373173973	0.017695259466991957	0.017681750804115347	0.6620078426765263	None	0.2	1	0.4166666666666667	5	0.6	9	0.3269230769230769	0.5333333333333333	12	8	4	0	0	0.3076923076923077	13	4	1.1333333333333333	17	0.0	0.5	0.24991637108303424	0.877260473855581	0.5402994585119156	0.9020202995038724	0.6328995755973728	0.8864748237327627	0.8682821453785233	0.8890047107200626	0	0	0.0
6144	None	None	None	None	None	0.3333333333333333	1	0.6666666666666666	6	0.2727272727272727	3	0.4642857142857143	0.18181818181818182	7	2	5	0	0	0.5714285714285714	4	7	0.8666666666666667	13	0.0	0.4	0.36860398365236774	0.911080710813145	0.5429112290575512	0.9134683122417636	0.4510770363567393	0.8523234901612993	0.8461999062763628	0.8952500954087268	0	0	0.0
6783	0.12034828056837849	0.053092278187279886	0.052857080417519464	0.7440183085326333	None	0.2	1	0.38461538461538464	5	0.6470588235294118	11	0.24358974358974358	0.5882352941176471	14	10	4	0	0	0.46153846153846156	13	6	1.2666666666666666	19	0.0	0.3333333333333333	0.24991637108303424	0.8630305423365773	0.5402994585119156	0.8925747989613235	0.6328995755973728	0.8810388992528393	0.8885841839700529	0.8794011008698827	0	0	0.0
6928	0.12101393303911101	0.04812223334709999	0.047673338625578064	0.7470819698523357	None	0.2	1	0.38461538461538464	5	0.6470588235294118	11	0.24358974358974358	0.5882352941176471	14	10	4	0	0	0.46153846153846156	13	6	1.2666666666666666	19	0.0	0.3333333333333333	0.24991637108303424	0.8630305423365773	0.5402994585119156	0.8925747989613235	0.6328995755973728	0.8810396595890231	0.8682821453785233	0.8794013573274372	0	0	0.0
7012	0.12282677215892153	0.04700100498778229	0.04491512975779666	0.738555591951665	None	0.2	1	0.38461538461538464	5	0.6470588235294118	11	0.24358974358974358	0.5882352941176471	14	10	4	0	0	0.46153846153846156	13	6	1.2666666666666666	19	0.0	0.3333333333333333	0.24991637108303424	0.8630305423365773	0.5402994585119156	0.8925747989613235	0.6328995755973728	0.8810396595890231	0.8682821453785233	0.8794013573274372	0	0	0.0
1219	None	None	None	None	None	0	0	0.5	2	0.3333333333333333	1	0.5555555555555556	0.3333333333333333	3	1	1	1	0	1.0	3	3	0.3333333333333333	5	0.25	0	0.7650909896510425	0.9774833825845841	0.7682519150063836	0.7890291468012914	0.41653417182968006	0.7577804517449616	0.9161587456097532	0.88862641280776	1.0	0	0.0
6596	0.11884124277273427	0.047350710884474116	0.04658093828544855	0.7508764784003543	None	0.2	1	0.38461538461538464	5	0.6470588235294118	11	0.24358974358974358	0.5882352941176471	14	10	4	0	0	0.46153846153846156	13	6	1.2666666666666666	19	0.0	0.3333333333333333	0.24991637108303424	0.8630305423365773	0.5402994585119156	0.8925747989613235	0.6328995755973728	0.8810388992528393	0.8885841839700529	0.8794011008698827	0	0	0.0
5733	0.12554274511216615	0.05148881846730039	0.051384902981889344	0.7481338022898745	None	0.2	1	0.38461538461538464	5	0.6470588235294118	11	0.24358974358974358	0.5882352941176471	14	10	4	0	0	0.46153846153846156	13	6	1.2666666666666666	19	0.0	0.3333333333333333	0.24991637108303424	0.8630305423365773	0.5402994585119156	0.8925747989613235	0.6328995755973728	0.8810396595890231	0.8682821453785233	0.8794013573274372	0	0	0.0
2288	None	None	None	None	None	0	0	0.1	1	1.0	12	1.0	1.0	13	12	0	1	0	0.07142857142857142	14	1	0.9333333333333333	14	0.3333333333333333	0	0.6522036416276544	0.9546463780738463	0.9479563902199304	0.927203285129773	0.36364189706227723	0.9593511730802508	0.9372074832264767	0.9487070491213498	1.0	0.15384615384615385	0.0
4149	0.03152008526306656	0.0010775905048978568	-0.00019413975404956424	0.978037808412451	None	0	0	0.4166666666666667	5	0.6	9	0.3269230769230769	0.5333333333333333	13	8	3	0	0	0.3076923076923077	13	4	1.1333333333333333	17	0.0	0.13333333333333333	0.36860398365236774	0.9455445076598228	0.6021506767944302	0.9038201955888595	0.6328995755973728	0.9381514456707699	0.8133117153958841	0.9311615492012386	0	0	0.0
756	None	None	None	None	None	0.5	1	0.8333333333333334	5	0.16666666666666666	1	0.5333333333333333	0.16666666666666666	4	1	3	0	0	0.6	5	3	0.5333333333333333	8	0.0	0.6666666666666666	0.5374755683084699	0.8393466131696921	0.27375411239485636	0.9309337578166746	0.25460777580087923	0.9480921069456119	0.9016508270794348	0.9157914708668662	0	0	0.0
1611	None	None	None	None	None	0.5	1	0.8333333333333334	5	0.16666666666666666	1	0.5	0.16666666666666666	5	1	2	0	0	1.0	4	4	0.5333333333333333	8	0.0	0.5	0.24991637108303424	0.7200991204481543	0.5680676170607152	0.8940818781159414	0.6288595135971413	0.8557390723352689	0.8895460977795177	0.8347227673238412	0	0	0.0
6937	0.1217210973923277	0.04759333772788366	0.045785320776589596	0.7506221046037913	None	0.2	1	0.38461538461538464	5	0.6470588235294118	11	0.24358974358974358	0.5882352941176471	14	10	4	0	0	0.46153846153846156	13	6	1.2666666666666666	19	0.0	0.3333333333333333	0.24991637108303424	0.8630305423365773	0.5402994585119156	0.8925747989613235	0.6328995755973728	0.8810396595890231	0.8682821453785233	0.8794013573274372	0	0	0.0
7392	0.12061326769379842	0.048872304412411194	0.04878936382116742	0.7485659800353015	None	0.2	1	0.38461538461538464	5	0.6470588235294118	11	0.24358974358974358	0.5882352941176471	14	10	4	0	0	0.46153846153846156	13	6	1.2666666666666666	19	0.0	0.3333333333333333	0.24991637108303424	0.8630305423365773	0.5402994585119156	0.8925747989613235	0.6328995755973728	0.8810388992528393	0.8885841839700529	0.8794011008698827	0	0	0.0
1818	None	None	None	None	None	0.3333333333333333	1	0.5555555555555556	5	0.5454545454545454	6	0.48148148148148145	0.5454545454545454	9	6	3	0	0	0.3333333333333333	9	3	0.8666666666666667	13	0.0	0.4	0.6522036416276544	0.7908728484218698	0.6083411659611373	0.7622536772657568	0.8631850988162061	0.9757456602521782	0.8692735539549576	0.8872838380290045	0	0	0.0
5227	0.07929775382377381	0.03936846920289429	0.039280830564472985	0.8015136572942052	None	0.2	1	0.4166666666666667	5	0.6	9	0.3269230769230769	0.5333333333333333	12	8	4	0	0	0.3076923076923077	13	4	1.1333333333333333	17	0.0	0.5	0.24991637108303424	0.8663059895123645	0.5402994585119156	0.9020202995038724	0.5798344373612958	0.8979211739418662	0.8682275673530007	0.8896953210774324	0	0	0.0
5004	0.12425396543356194	0.048289984501112736	0.04752673562119915	0.7475523207287844	None	0.2	1	0.38461538461538464	5	0.6470588235294118	11	0.24358974358974358	0.5882352941176471	14	10	4	0	0	0.46153846153846156	13	6	1.2666666666666666	19	0.0	0.3333333333333333	0.24991637108303424	0.8630305423365773	0.5402994585119156	0.8925747989613235	0.6328995755973728	0.8810396595890231	0.8682821453785233	0.8794013573274372	0	0	0.0
5536	0.12756100323144878	0.04748333549556411	0.0448542811657873	0.7456988615777573	None	0.2	1	0.38461538461538464	5	0.6470588235294118	11	0.24358974358974358	0.5882352941176471	14	10	4	0	0	0.46153846153846156	13	6	1.2666666666666666	19	0.0	0.3333333333333333	0.24991637108303424	0.8630305423365773	0.5402994585119156	0.8925747989613235	0.6328995755973728	0.8810396595890231	0.8682821453785233	0.8794013573274372	0	0	0.0
370	None	None	None	None	None	0.5	1	0.8333333333333334	5	0.16666666666666666	1	0.6666666666666666	0.16666666666666666	4	1	3	0	0	0.75	3	4	0.5333333333333333	8	0.0	0.8	0.474044893650313	0.5308468533441922	0.5632335214466483	0.9355824405062607	0.6190416985171756	0.7877111367523747	0.8557048892670186	0.7974076643706433	0	0	0.0
6587	0.04034510548516806	0.007034052618582715	0.006311411428878852	0.9640303075718464	None	0.25	1	0.5	5	0.5	6	0.35	0.5	10	6	3	0	0	0.4	10	4	0.9333333333333333	14	0.0	0.5	0.24991637108303424	0.8381830871769151	0.5554894230591332	0.9043089612930539	0.630879544597257	0.9016389919821367	0.8682275673530007	0.8844704126366592	0	0	0.0
7258	0.11452062025496089	0.0346444000268345	0.03462115073234533	0.7116274783521803	None	0.2	1	0.38461538461538464	5	0.6470588235294118	11	0.24358974358974358	0.5882352941176471	14	10	4	0	0	0.46153846153846156	13	6	1.2666666666666666	19	0.0	0.3333333333333333	0.24991637108303424	0.8630305423365773	0.5402994585119156	0.8925747989613235	0.6328995755973728	0.8824792189185641	0.8687692472150581	0.8798886249304895	0	0	0.0
4055	0.031042451547637802	0.001434617506916394	0.0008567222523404189	0.970159121601833	None	0.3333333333333333	2	0.5714285714285714	8	0.4444444444444444	8	0.2857142857142857	0.3333333333333333	13	6	6	0	0	0.7	7	10	1.3333333333333333	20	0.0	0.46153846153846156	0.24991637108303424	0.927624464131835	0.5680676170607152	0.9064874803177922	0.6328995755973728	0.9167750815862235	0.8895460977795177	0.9173735799036701	0	0	0.0
4370	0.0941873639427748	0.016087386955031112	0.014618458736312814	0.6811206667670002	None	0.2	1	0.4166666666666667	5	0.6	9	0.3269230769230769	0.5333333333333333	12	8	4	0	0	0.3076923076923077	13	4	1.1333333333333333	17	0.0	0.5	0.24991637108303424	0.877260473855581	0.5402994585119156	0.9020202995038724	0.6328995755973728	0.8864748237327627	0.8682821453785233	0.8890047107200626	0	0	0.0
3095	0.03288464595282097	0.013112605541556703	0.006409443453115627	0.9385281210725915	None	0	0	0.4	4	0.5833333333333334	7	0.4666666666666667	0.5	8	6	5	2	0	0.3	3	10	0.9333333333333333	14	0.16666666666666666	0	0.74392372063318	0.9426928821352655	0.5563751081662364	0.9463473204185565	0.5277978585578273	0.964582379093231	0.6816473401550308	0.9521944066569339	0.5625	0.125	0.0
2849	0.003448127349812205	0.00019214498559429888	0.00019153924409419203	0.9887302830321174	None	0.5	2	0.8	8	0.16666666666666666	2	0.4666666666666667	0.08333333333333333	5	1	8	0	0	0.8333333333333334	6	5	0.9333333333333333	14	0.0	0.5	0.534774102202642	0.7776043603138885	0.7622975257951918	0.5980889584085151	0.2463980787988321	0.9070876946414829	0.8919705189152722	0.7873933000367853	0	0	0.0
1771	None	None	None	None	None	0	0	0.42857142857142855	3	0.625	5	0.5555555555555556	0.125	3	1	6	0	0	0.5	6	3	0.6666666666666666	10	0.0	0.2222222222222222	0.7692353814863961	0.8448994520820614	0.3130423288865899	0.7391176412268625	0.3437598102247491	0.8992911924939101	0.9019076785022385	0.8378025991606012	0	0	0.0
1413	None	None	None	None	None	0	0	0.5	2	0.6666666666666666	2	0.8333333333333334	0	0	0	4	0	0	0.6666666666666666	3	2	0.3333333333333333	5	0.0	0.6666666666666666	0	0	0	0	0	0	0	0	0	0	0
6952	0.11951112899425496	0.03542984277758798	0.03492574245111318	0.7109989343862426	None	0.2	1	0.38461538461538464	5	0.6470588235294118	11	0.24358974358974358	0.5882352941176471	14	10	4	0	0	0.46153846153846156	13	6	1.2666666666666666	19	0.0	0.3333333333333333	0.24991637108303424	0.8630305423365773	0.5402994585119156	0.8925747989613235	0.6328995755973728	0.8810396595890231	0.8682821453785233	0.8794013573274372	0	0	0.0
7124	0.12315557903234059	0.048615994596309706	0.04817016739191461	0.7466119608462871	None	0.2	1	0.38461538461538464	5	0.6470588235294118	11	0.24358974358974358	0.5882352941176471	14	10	4	0	0	0.46153846153846156	13	6	1.2666666666666666	19	0.0	0.3333333333333333	0.24991637108303424	0.8630305423365773	0.5402994585119156	0.8925747989613235	0.6328995755973728	0.8810396595890231	0.8682821453785233	0.8794013573274372	0	0	0.0
4205	0.09341648282116043	0.029759086326397843	0.0288962886486936	0.6865130329783403	None	0	0	0.21428571428571427	3	0.8888888888888888	16	0.37037037037037035	0.8888888888888888	18	16	1	0	0	0.16666666666666666	3	18	1.3333333333333333	20	0.0	1.0	0.6522036416276544	0.9411753851900672	0.9858642876231485	0.8408690636726561	0.3942154270676653	0.9677807186482266	0.929416769448769	0.9317087990723336	0	0	0.0
3434	0.06983353484980921	0.021233565418573738	0.01573692375521996	0.7185818436743526	None	0	0	0.2727272727272727	3	0.8571428571428571	12	0.38095238095238093	0.8571428571428571	14	12	1	0	0	0.21428571428571427	3	14	1.0666666666666667	16	0.0	1.0	0.6522036416276544	0.9432399233237819	0.9840616183934638	0.8606784337985928	0.6078697548043093	0.9658028195523739	0.8356837084726838	0.9344664446333482	0	0	0.0
3318	0.04460559529837182	0.02078746478058338	0.013129156130743672	0.9397558952939536	None	0	0	0.375	3	0.7	7	0.4	0.5	7	5	4	2	0	0.3	3	10	0.8	12	0.2	0	0.74392372063318	0.9471464837017589	0.8835678032806751	0.9765507079490487	0.17707018572800687	0.9797675090530339	0.735337441481415	0.9706416537203678	0.5714285714285714	0.14285714285714285	0.0
6651	0.12456569713636388	0.05374249346276164	0.05294823357195852	0.7438295508855435	None	0.2	1	0.38461538461538464	5	0.6470588235294118	11	0.24358974358974358	0.5882352941176471	14	10	4	0	0	0.46153846153846156	13	6	1.2666666666666666	19	0.0	0.3333333333333333	0.24991637108303424	0.8630305423365773	0.5402994585119156	0.8925747989613235	0.6328995755973728	0.8810396595890231	0.8682821453785233	0.8794013573274372	0	0	0.0
1226	None	None	None	None	None	0	0	0.3333333333333333	4	0.6875	11	0.375	0.4375	9	7	8	3	0	0.3333333333333333	12	4	1.2	18	0.16666666666666666	0.4	0.784233108548021	0.7928554669741943	0.9859740839535325	0.9522164450210638	0.8972905047017534	0.7309578319891116	0.6954248971081753	0.8554424199993388	0.1111111111111111	0	0.0
5600	0.12182030252088391	0.04696984191639167	0.04606277981069215	0.7492015583175871	None	0.2	1	0.38461538461538464	5	0.6470588235294118	11	0.24358974358974358	0.5882352941176471	14	10	4	0	0	0.46153846153846156	13	6	1.2666666666666666	19	0.0	0.3333333333333333	0.24991637108303424	0.8630305423365773	0.5402994585119156	0.8925747989613235	0.6328995755973728	0.8810396595890231	0.8682821453785233	0.8794013573274372	0	0	0.0
468	None	None	None	None	None	0.6666666666666666	2	0.8888888888888888	8	0.09090909090909091	1	0.6190476190476191	0	3	0	9	0	0	0.42857142857142855	3	7	0.8666666666666667	13	0.0	0.6666666666666666	0	0	0	0	0	0	0	0	0	0	0
1707	None	None	None	None	None	0	0	0.5	3	0.7142857142857143	5	0.5	0.2857142857142857	4	2	4	3	0	0.5	6	3	0.6	9	0.3	0.2857142857142857	0.5572209350443859	0.8380556104869362	0.5194676125621028	0.9105638349664931	0.28705329771275995	0.6518154839247674	0.8120959380430796	0.8220745485804841	0.25	0.5	0.0
3667	0.09024440146717289	0.03222516770600913	0.0316031873874198	0.6455860219050702	None	0	0	0.21428571428571427	3	0.8888888888888888	16	0.37037037037037035	0.8888888888888888	18	16	1	0	0	0.16666666666666666	3	18	1.3333333333333333	20	0.0	1.0	0.6522036416276544	0.9411753851900672	0.9858642876231485	0.8408690636726561	0.3942154270676653	0.96489866592754	0.929416769448769	0.929804309263401	0	0	0.0
5629	0.1311139829563688	0.009902997417461454	0.008417976621865352	0.6262127849370951	None	0.16666666666666666	1	0.35714285714285715	5	0.6666666666666666	12	0.21978021978021978	0.6111111111111112	15	11	4	0	0	0.5384615384615384	13	7	1.3333333333333333	20	0.0	0.2857142857142857	0.24991637108303424	0.8609436855209964	0.5125312999631161	0.9010701395033018	0.6328995755973728	0.8752222090635811	0.8461999062763628	0.8801046776327714	0	0	0.0
3385	0.029570119123788128	0.0027684767543338347	0.0020260641317146623	0.9421303821083247	None	0	0	0.375	3	0.7	7	0.3333333333333333	0.4	5	4	6	3	0	1.0	6	6	0.8	12	0.2	0	0.74392372063318	0.9466920572392076	0.6656423604066308	0.9730397949534998	0.17707018572800687	0.9805074385351074	0.735337441481415	0.9695377038924482	0.2	0.2	0.0
2892	0.02289013783567633	0.0016776506633295147	-0.0013104893566708807	0.8967874769491155	None	0	0	0.45454545454545453	5	0.5714285714285714	8	0.2857142857142857	0.5	9	7	6	0	0	0.875	8	7	1.0666666666666667	16	0.0	0.2222222222222222	0.6453493331886817	0.897355091122304	0.5143864652502083	0.9183599903274073	0.17273531870689066	0.9367922314225571	0.8925622095828721	0.9189496031537623	0	0	0.0
1284	None	None	None	None	None	0	0	0.625	5	0.4	4	0.5	0.2	3	2	8	1	0	0.6666666666666666	4	6	0.8	12	0.05263157894736842	0.2857142857142857	0.9248488612486527	0.7257040675816578	0.3130423288865899	0.5467398482105101	0.24379151485994965	0.667108509412157	0.9552292266593532	0.6498832148512389	1.0	0.6666666666666666	0.0
2246	None	None	None	None	None	0	0	0.75	3	0.0	0	0.5555555555555556	0	3	0	1	2	0	1.0	3	3	0.3333333333333333	5	0.6666666666666666	1.0	0	0	0	0	0	0	0	0	0	0	0
2606	0.08394359339020085	0.009706199663214662	0.0007294795887382684	0.5541052958923474	None	0	0	0.5	6	0.4375	7	0.32727272727272727	0.3125	7	5	10	0	0	0.45454545454545453	11	5	1.2	18	0.0	0.25	0.36860398365236774	0.6427571936658416	0.5177548410543873	0.7037103547543442	0.6328995755973728	0.6624713794408599	0.7548554330255002	0.6701586249155289	0	0	0.0
2940	1.1491923329154248e-05	1.5924883124655768e-07	2.210284839291544e-08	0.9999973771518039	None	0	0	0.5	2	0.3333333333333333	1	0.625	0.3333333333333333	3	1	1	0	0	0.5	2	4	0.3333333333333333	5	0.0	0.6666666666666666	0.7749610840069788	0.593094331509179	0.5057139047339438	0.6865418780490099	0.7583080008837462	0.849874946908278	0.8520222582095919	0.724081423220449	0	0	0.0
1875	None	None	None	None	None	0	0	0.5	2	0.3333333333333333	1	0.625	0.3333333333333333	2	1	2	0	0	0.5	4	2	0.3333333333333333	5	0.0	0	0.9248488612486527	0.5	0.38539972652809057	0.6733935449993876	0.24379151485994965	0.5	0.9503601152850367	0.5600072117838727	0	0	0.0
2780	0.007388403721772519	0.0004885326180298261	0.0004885220976167565	0.998666906063151	None	0	0	0.7	7	0.08333333333333333	1	0.3888888888888889	0.08333333333333333	3	1	10	0	0	1.0	6	6	0.9333333333333333	14	0.0	0.36363636363636365	0.24991637108303424	0.6363365576951323	0.3904677184401786	0.7595564641273989	0.6443696914153452	0.532280799230427	0.8460421447777565	0.6486287282875958	0	0	0.0
2239	None	None	None	None	None	0	0	0.625	5	0.4	4	0.4	0.1	2	1	9	6	0	0.8333333333333334	5	6	0.8	12	0.2857142857142857	0.3333333333333333	0.3901105221696537	0.8300994935456351	0.5274032909249182	0.7917947617054275	0.17827948020934653	0.6068483698606303	0.8673521055512448	0.7537533191746942	0.5	0	0.2836657423180275
7252	0.1286458032579591	0.051394394253205467	0.05016889834061977	0.744001376073178	None	0.2	1	0.38461538461538464	5	0.6470588235294118	11	0.24358974358974358	0.5882352941176471	14	10	4	0	0	0.46153846153846156	13	6	1.2666666666666666	19	0.0	0.3333333333333333	0.24991637108303424	0.8630305423365773	0.5402994585119156	0.8925747989613235	0.6328995755973728	0.8810388992528393	0.8885841839700529	0.8794011008698827	0	0	0.0
2185	None	None	None	None	None	0	0	1.0	4	0.0	0	1.0	0	4	0	1	0	0	0.6666666666666666	3	2	0.4	6	0.0	1.0	0	0	0	0	0	0	0	0	0	0	0
4136	0.09422848893620435	0.0315550637826504	0.029213418952326504	0.6282077127337129	None	0	0	0.15384615384615385	2	0.9411764705882353	16	0.5277777777777778	0.9411764705882353	17	16	1	0	0	0.1111111111111111	2	18	1.2666666666666666	19	0.0	0	0.6522036416276544	0.9378202948433229	0.9876669568528333	0.8121486082316137	0.32957068545592183	0.9705281962499385	0.9678119371461712	0.9280639268535025	0	0	0.0
1942	None	None	None	None	None	0.5	1	0.6666666666666666	4	0.5714285714285714	4	0.42857142857142855	0.42857142857142855	6	3	2	0	0	0.42857142857142855	3	7	0.6	9	0.0	1.0	0.892466891724539	0.9560676267689505	0.7646004514832767	0.8862936110022701	0.33893259531768904	0.7113437010987704	0.9288126033875035	0.8820347772349689	0	0	0.0
6955	0.08374266753364139	0.02178621413762954	0.004622265608170448	0.9192214885065364	None	0.3333333333333333	2	0.5	7	0.5789473684210527	11	0.2692307692307692	0.5263157894736842	15	10	5	0	0	0.46153846153846156	13	6	1.4	21	0.0	0.5	0.24991637108303424	0.855595640580299	0.5680676170607152	0.8856031917758166	0.6328995755973728	0.8749596791924692	0.8461999062763628	0.8725585382355807	0	0	0.0
4902	0.06724892974879745	0.0188849197534615	0.017740427007582677	0.6607237164775931	None	0	0	0.25	4	0.8095238095238095	17	0.25555555555555554	0.6666666666666666	17	14	5	1	0	0.2777777777777778	5	18	1.5333333333333334	23	0.09090909090909091	0.4	0.6570473608333911	0.9368453171381298	0.9840616183934638	0.7833083403329759	0.2298879095857707	0.9396739858322819	0.9678119371461712	0.9040089163577982	1.0	0.17647058823529413	0.0
767	None	None	None	None	None	0	0	0.16666666666666666	1	1.0	7	0.45	0.5714285714285714	5	4	3	5	0	0.8	5	4	0.6	9	0.5555555555555556	0.4	0.7397723724774811	0.9021325250709538	0.5833791242313845	0.8757691869433754	0.31316749649062886	0.8072368013490584	0.8923697480375221	0.8663140807301071	0.2	0.4	0.0
788	None	None	None	None	None	0.5	1	0.7142857142857143	5	0.375	3	0.47619047619047616	0.125	3	1	6	0	0	0.42857142857142855	3	7	0.6666666666666666	10	0.0	0.6666666666666666	0.9610526452479539	0.9830274731037114	0.5891742826450808	0.5000000000000002	0.329717453322892	0.6009099324439388	0.9065355197043898	0.8159931553302986	0	0	0.0
1298	None	None	None	None	None	0	0	0.5	2	0.75	3	0.75	0.25	3	1	2	0	0	0.5	2	4	0.4	6	0.0	0.5	0.711756399626162	0.5957263759025636	0.6082731223963126	0.7671578261112408	0.7583080008837462	0.9125056046056784	0.6790942032376761	0.7872140677143339	0	0	0.0
220	None	None	None	None	None	0	0	0.5	3	0.7142857142857143	5	0.375	0.5714285714285714	6	4	2	2	0	0.6666666666666666	6	4	0.6	9	0.3333333333333333	0.3333333333333333	0.6219487349321745	0.8667502438446788	0.4928985870127505	0.9048938992179341	0.41352318953550826	0.8145026076288715	0.8115641077120708	0.8662609493760599	0.5833333333333334	0.16666666666666666	0.0
1155	None	None	None	None	None	0	0	0.6	3	0.2	1	0.7777777777777778	0	3	0	3	2	0	1.0	3	3	0.4666666666666667	7	0.2857142857142857	0.5	0	0	0	0	0	0	0	0	0	0	0
978	None	None	None	None	None	0	0	0.375	3	0.6	6	0.6	0.2	4	2	7	6	0	0.8	5	4	0.8	12	0.375	0.5714285714285714	0.45739450925538067	0.772543975943436	0.5833791242313845	0.6687915011060105	0.31316749649062886	0.9513889445783387	0.7510036008655279	0.8366042667029159	0.375	0.25	0.3116517080253356
2206	None	None	None	None	None	0	0	0.75	3	0.0	0	0.8333333333333334	0	3	0	1	0	0	0.6666666666666666	3	2	0.3333333333333333	5	0.0	0.6666666666666666	0	0	0	0	0	0	0	0	0	0	0
458	None	None	None	None	None	0	0	1.0	1	0	0	1.0	0	1	0	0	0	0	0.5	2	1	0.13333333333333333	2	0.0	0	0	0	0	0	0	0	0	0	0	0	0
4130	0.08165280571864111	0.003738700726609981	-0.000900984898910291	0.705225778862169	None	0	0	0.2	2	0.9166666666666666	11	1.0	0.8333333333333334	11	10	2	0	0	0.07142857142857142	14	1	0.9333333333333333	14	0.0	0.15384615384615385	0.24991637108303424	0.8637103806433227	0.6083411659611373	0.887255224663207	0.6645700014165019	0.9450640730232537	0.8460756726896376	0.9047811804823758	0	0	0.0
4552	0.09623129343447331	0.02105744043631984	0.021012967155799502	0.7287091567626458	None	0.2	1	0.5	6	0.5	8	0.34615384615384615	0.5	13	8	4	0	0	0.3076923076923077	13	4	1.2	18	0.0	0.4	0.24991637108303424	0.8687670400843005	0.5680676170607152	0.8943502390973587	0.6328995755973728	0.880280973558053	0.8461999062763628	0.8815357338497967	0	0	0.0
2161	None	None	None	None	None	0.3333333333333333	1	0.75	6	0.3	3	0.6	0.2	6	2	5	1	0	0.8	5	4	0.8	12	0.1	0.5714285714285714	0.4883278461813309	0.9209762287926646	0.5772115830657664	0.8895345813188467	0.16951361859652372	0.8211276567401217	0.8878035191355869	0.8830769029499473	1.0	0.3333333333333333	0.0
1833	None	None	None	None	None	0	0	0.75	3	0.0	0	0.5555555555555556	0	1	0	3	0	0	1.0	3	3	0.3333333333333333	5	0.0	0	0	0	0	0	0	0	0	0	0	0	0
6680	0.12146284772993735	0.05102322380015487	0.05088576089026862	0.7482476791935619	None	0.2	1	0.38461538461538464	5	0.6470588235294118	11	0.24358974358974358	0.5882352941176471	14	10	4	0	0	0.46153846153846156	13	6	1.2666666666666666	19	0.0	0.3333333333333333	0.24991637108303424	0.8630305423365773	0.5402994585119156	0.8925747989613235	0.6328995755973728	0.8810396595890231	0.8682821453785233	0.8794013573274372	0	0	0.0
7413	0.12448255269939329	0.03166165135092025	0.03158342901460373	0.707704750333262	None	0.2	1	0.38461538461538464	5	0.6470588235294118	11	0.24358974358974358	0.5882352941176471	14	10	4	0	0	0.46153846153846156	13	6	1.2666666666666666	19	0.0	0.3333333333333333	0.24991637108303424	0.8630305423365773	0.5402994585119156	0.8925747989613235	0.6328995755973728	0.8810396595890231	0.8682821453785233	0.8794013573274372	0	0	0.0
1620	None	None	None	None	None	0	0	0.5	2	0.3333333333333333	1	0.625	0.3333333333333333	2	1	2	0	0	0.5	2	4	0.3333333333333333	5	0.0	0	0.8489413739535199	0.6811528450040489	0.3272719621992641	0.5355141785083819	0.26371646540611976	0.5496482305375346	0.9322594074207916	0.5907033073846003	0	0	0.0
6858	0.12016238065972137	0.01050236426388176	0.009829525855400856	0.8693634705856939	None	0.2	1	0.38461538461538464	5	0.6470588235294118	11	0.24358974358974358	0.5882352941176471	14	10	4	0	0	0.46153846153846156	13	6	1.2666666666666666	19	0.0	0.3333333333333333	0.24991637108303424	0.8630305423365773	0.5680676170607152	0.8667568210095195	0.6328995755973728	0.8810396595890231	0.8764969869634832	0.8704784499081055	0	0	0.0
6559	0.12162461181083987	0.05101389134749275	0.050372696463389786	0.7478129924003505	None	0.2	1	0.38461538461538464	5	0.6470588235294118	11	0.24358974358974358	0.5882352941176471	14	10	4	0	0	0.46153846153846156	13	6	1.2666666666666666	19	0.0	0.3333333333333333	0.24991637108303424	0.8630305423365773	0.5402994585119156	0.8925747989613235	0.6328995755973728	0.8810396595890231	0.8682821453785233	0.8794013573274372	0	0	0.0
356	None	None	None	None	None	0	0	0.75	3	0.3333333333333333	1	0.5555555555555556	0.3333333333333333	3	1	1	0	0	1.0	3	3	0.3333333333333333	5	0.0	1.0	0.743238654521728	0.955873403597667	0.5629632314724071	0.8632563112767094	0.17707018572800687	0.6707061143217528	0.8642323365160984	0.8672103799192619	0	0	0.0
4428	0.094408406398301	0.027023729928781763	0.02690282907983674	0.647494550856321	None	0	0	0.21428571428571427	3	0.8888888888888888	16	0.37037037037037035	0.8888888888888888	18	16	1	0	0	0.16666666666666666	3	18	1.3333333333333333	20	0.0	1.0	0.6522036416276544	0.9411753851900672	0.9858642876231485	0.8408690636726561	0.3942154270676653	0.9705600681325329	0.9188937052683268	0.9336567189883623	0	0	0.0
7199	0.11520305937086213	0.03334868283419266	0.031752451160733025	0.7101207469199307	None	0.2	1	0.38461538461538464	5	0.6470588235294118	11	0.24358974358974358	0.5882352941176471	14	10	4	0	0	0.46153846153846156	13	6	1.2666666666666666	19	0.0	0.3333333333333333	0.24991637108303424	0.8630305423365773	0.5402994585119156	0.8925747989613235	0.6328995755973728	0.8810396595890231	0.8682821453785233	0.8794013573274372	0	0	0.0
4833	0.1123332811997347	0.01509719145219861	-0.009149166667713881	0.7220816820867411	None	0	0	0.21428571428571427	3	0.8947368421052632	17	0.525	0.7894736842105263	18	15	2	3	0	0.1	2	20	1.4	21	0.6	0.10526315789473684	0.30926017736770095	0.911903845045489	0.9479563902199304	0.9382507713378584	0.24457599424707696	0.939709755969066	0.9604817580514348	0.9309568162889845	0.1111111111111111	0.2222222222222222	0.0
3161	1.4247940764222567e-05	1.9595997219500817e-06	1.959598986521857e-06	0.9965923430837653	None	0	0	0.5	3	0.6666666666666666	4	0.4444444444444444	0	0	0	7	5	0	0.5	3	6	0.5333333333333333	8	0.2777777777777778	1.0	0	0	0	0	0	0	0	0	0	0	0
7136	0.12845288469161537	0.011310554914151165	-0.011116809589729071	0.5936172052814925	None	0.16666666666666666	1	0.4	6	0.6	12	0.24444444444444444	0.55	17	11	4	0	0	0.4	15	6	1.4666666666666666	22	0.0	0.2857142857142857	0.24991637108303424	0.8733359232007804	0.5680676170607152	0.8803470735897195	0.6328995755973728	0.8805433644020872	0.8461999062763628	0.8781146327632808	0	0	0.0
2809	1.1293216371219918e-05	3.672531694968905e-08	1.747137237394605e-08	0.9999979373585348	None	0	0	0.5	2	0.6666666666666666	2	0.625	0.3333333333333333	2	1	2	1	0	0.5	2	4	0.3333333333333333	5	0.14285714285714285	0	0.6387983665437608	0.7410155407786915	0.7612491918749085	0.9027468032133189	0.6851971644970755	0.9167932063321745	0.6737523864802542	0.8690945839642712	1.0	0.5	0.0
5008	None	None	None	None	None	0.75	3	0.9	9	0.15384615384615385	2	0.625	0.15384615384615385	10	2	4	0	0	0.6666666666666666	6	4	1.0	15	0.0	0.6666666666666666	0.36860398365236774	0.914684314600881	0.5680676170607152	0.7957330316668604	0.6328995755973728	0.8554653629826092	0.800765140202113	0.8625612357087079	0	0	0.0
4665	0.014884590509383682	0.0008191909121876826	0.00019300935505898661	0.9435581891339299	None	0	0	0.5	5	0.46153846153846156	6	0.375	0.46153846153846156	10	6	4	0	0	0.625	5	8	1.0	15	0.0	0.3333333333333333	0.36860398365236774	0.886565504767219	0.5554894230591332	0.8974807691817063	0.4965599157235463	0.8667520444418854	0.8233862467472878	0.8841916667774118	0	0	0.0
2060	None	None	None	None	None	0.4	2	0.75	9	0.2	3	0.4722222222222222	0.2	9	3	7	0	0	1.0	6	6	1.1333333333333333	17	0.0	0.3076923076923077	0.8514114159879022	0.6984586498985111	0.5356773975968997	0.701638500889204	0.4588601686794088	0.9489595126956872	0.855655482227398	0.8233594644814277	0	0	0.0
5288	0.1255911694239997	0.05045471685478612	0.04958612613900555	0.7506998034924749	None	0.2	1	0.38461538461538464	5	0.6470588235294118	11	0.24358974358974358	0.5882352941176471	14	10	4	0	0	0.46153846153846156	13	6	1.2666666666666666	19	0.0	0.3333333333333333	0.24991637108303424	0.8630305423365773	0.5402994585119156	0.8925747989613235	0.6328995755973728	0.8810396595890231	0.8682821453785233	0.8794013573274372	0	0	0.0
154	None	None	None	None	None	0	0	0.25	2	0.9	9	1.0	0.9	11	9	0	0	0	0.08333333333333333	12	1	0.8	12	0.0	0.18181818181818182	0.3853743850811135	0.8285637626059812	0.5713493375884175	0.9577851160773881	0.463948533878081	0.9006876367389894	0.7757709777078226	0.9089383462720423	0	0	0.0
6535	0.1216375776657622	0.033849346179730025	0.03303187270566855	0.7108090331550571	None	0.2	1	0.38461538461538464	5	0.6470588235294118	11	0.24358974358974358	0.5882352941176471	14	10	4	0	0	0.46153846153846156	13	6	1.2666666666666666	19	0.0	0.3333333333333333	0.24991637108303424	0.8630305423365773	0.5402994585119156	0.8925747989613235	0.6328995755973728	0.8810396595890231	0.8682821453785233	0.8794013573274372	0	0	0.0
549	None	None	None	None	None	0.4	2	0.6666666666666666	8	0.3333333333333333	5	0.40476190476190477	0.26666666666666666	8	4	8	0	0	0.8571428571428571	6	7	1.1333333333333333	17	0.0	0.36363636363636365	0.7558261622755751	0.9132372077877603	0.5542072528487079	0.8866320383541435	0.36487486670326563	0.9435940588565118	0.8773425526468536	0.9175294582572601	0	0	0.0
3815	0.0953707709618989	0.023520581428627833	0.021558406343929047	0.6685960004843117	None	0	0	0.5	6	0.4375	7	0.32727272727272727	0.3125	7	5	10	0	0	0.45454545454545453	11	5	1.2	18	0.0	0.25	0.36860398365236774	0.6427571936658416	0.4567187651082011	0.7649776213736158	0.6328995755973728	0.6624713794408599	0.7548554330255002	0.6929501780665557	0	0	0.0
2542	None	None	None	None	None	0	0	0	0	0	0	1.0	0	0	0	0	0	0	1.0	1	1	0.06666666666666667	1	0.0	0	0	0	0	0	0	0	0	0	0	0	0
6122	0.12426515136574612	0.04685614744352315	0.046020735350033065	0.7468451029143193	None	0.2	1	0.38461538461538464	5	0.6470588235294118	11	0.24358974358974358	0.5882352941176471	14	10	4	0	0	0.46153846153846156	13	6	1.2666666666666666	19	0.0	0.3333333333333333	0.24991637108303424	0.8630305423365773	0.5402994585119156	0.8925747989613235	0.6328995755973728	0.8810396595890231	0.8682821453785233	0.8794013573274372	0	0	0.0
2548	None	None	None	None	None	0	0	0.5	1	1.0	1	0.75	0	1	0	1	0	0	1.0	2	2	0.2	3	0.0	0	0	0	0	0	0	0	0	0	0	0	0
670	None	None	None	None	None	0	0	1.0	2	0.0	0	1.0	0	1	0	1	2	0	0.3333333333333333	1	3	0.2	3	0.4	1.0	0	0	0	0	0	0	0	0	0	0	0
1334	None	None	None	None	None	0	0	0.6	3	0.2	1	0.7	0.2	2	1	4	3	0	0.4	2	5	0.4666666666666667	7	0.2727272727272727	0	0.9248488612486527	0.5	0.3490788193824165	0.5891287643881971	0.17189575742997482	0.6723774265322296	0.9623281991409316	0.5889857634040977	0.5	0.5	0.03587328320046672
2682	1.688216514401148e-05	2.9129410798117533e-06	2.91292711081675e-06	0.9991684968910898	None	0	0	1.0	1	0	0	1.0	0	1	0	0	1	0	0.5	1	2	0.13333333333333333	2	0.3333333333333333	0	0	0	0	0	0	0	0	0	0	0	0
2108	None	None	None	None	None	0	0	0	0	0	0	1.0	0	0	0	0	0	0	1.0	1	1	0.06666666666666667	1	0.0	0	0	0	0	0	0	0	0	0	0	0	0
6984	0.13144523140681233	0.047606246189346585	0.044700036837863374	0.7460546708358384	None	0.2	1	0.38461538461538464	5	0.6470588235294118	11	0.24358974358974358	0.5882352941176471	14	10	4	0	0	0.46153846153846156	13	6	1.2666666666666666	19	0.0	0.3333333333333333	0.24991637108303424	0.8630305423365773	0.5402994585119156	0.8925747989613235	0.6328995755973728	0.8810396595890231	0.8682821453785233	0.8794013573274372	0	0	0.0
4828	0.05145650954301688	0.007929795534028233	-0.0012162400202184774	0.9939317885653576	None	0	0	0.2222222222222222	2	0.9090909090909091	10	1.0	0.8181818181818182	10	9	2	0	0	0.07692307692307693	13	1	0.8666666666666667	13	0.0	0.16666666666666666	0.22190762445447282	0.9329086685129846	0.9015042114452598	0.9085145506205043	0.4472289555011363	0.9597433690141315	0.9422693857820575	0.9370123746674686	0	0	0.0
244	None	None	None	None	None	0	0	0.36363636363636365	4	0.6428571428571429	9	0.38095238095238093	0.5714285714285714	9	8	6	0	0	0.8571428571428571	7	6	1.0666666666666667	16	0.0	0.42857142857142855	0.3822824621931373	0.766966458405061	0.7163904875650866	0.935224450127567	0.8913552958067239	0.9484445630978161	0.9293995928426465	0.9053179317705591	0	0	0.0
5088	0.12810215448072004	0.05073992406407526	0.049529800223670054	0.7460438599921999	None	0.2	1	0.38461538461538464	5	0.6470588235294118	11	0.24358974358974358	0.5882352941176471	14	10	4	0	0	0.46153846153846156	13	6	1.2666666666666666	19	0.0	0.3333333333333333	0.24991637108303424	0.8630305423365773	0.5402994585119156	0.8925747989613235	0.6328995755973728	0.8810396595890231	0.8682821453785233	0.8794013573274372	0	0	0.0
7381	0.12789154598672856	0.004370767345926365	-0.0018376571872042227	0.7512828209661968	None	0.16666666666666666	1	0.42857142857142855	6	0.5789473684210527	11	0.328125	0.5263157894736842	15	10	5	0	0	0.25	16	4	1.4	21	0.0	0.4	0.36860398365236774	0.8891738044865474	0.5125312999631161	0.9165435830760301	0.6328995755973728	0.868382771040042	0.8434177201103028	0.8930024225322742	0	0	0.0
1257	None	None	None	None	None	0	0	1.0	1	0	0	1.0	0	0	0	1	1	0	0.5	1	2	0.13333333333333333	2	0.16666666666666666	0	0	0	0	0	0	0	0	0	0	0	0
1653	None	None	None	None	None	0.5	2	0.7	7	0.3333333333333333	4	0.4666666666666667	0.3333333333333333	7	4	6	1	0	0.8333333333333334	5	6	0.9333333333333333	14	0.07692307692307693	0.5	0.681957922687071	0.9377197908118111	0.6273070647975942	0.9297927997697351	0.35388461365406065	0.8556021929509162	0.9230582185088942	0.9135825372245756	1.0	0.2857142857142857	0.0
6860	0.116901339435933	0.05029591476819773	0.049358620912319184	0.7492097289635704	None	0.2	1	0.38461538461538464	5	0.6470588235294118	11	0.24358974358974358	0.5882352941176471	14	10	4	0	0	0.46153846153846156	13	6	1.2666666666666666	19	0.0	0.3333333333333333	0.24991637108303424	0.8630305423365773	0.5402994585119156	0.8925747989613235	0.6328995755973728	0.8810396595890231	0.8682821453785233	0.8794013573274372	0	0	0.0
3708	0.08772212652856765	0.013529123799030691	0.013431210707419122	0.7065329211557144	None	0	0	0.5	6	0.4375	7	0.32727272727272727	0.3125	7	5	10	0	0	0.45454545454545453	11	5	1.2	18	0.0	0.5714285714285714	0.24991637108303424	0.6309224056165351	0.4156241064433425	0.7602815141786798	0.6645700014165019	0.6241203659309319	0.8554639108355945	0.6753517236413377	0	0	0.0
2907	0.00392895566685002	0.0006460955720048611	0.00021179324163317164	0.9809978105802255	None	0	0	0.75	3	0.5	2	0.6	0.5	5	2	0	1	0	0.4	2	5	0.4	6	1.0	0.5	0.2314772665918443	0.9677942010006085	0.9479563902199304	0.960059769381732	0.32957068545592183	0.862612857801683	0.9686489852584597	0.9430287056044401	1.0	0.2	0.0
324	None	None	None	None	None	0	0	1.0	2	0.0	0	1.0	0	2	0	0	0	0	0.3333333333333333	3	1	0.2	3	0.0	1.0	0	0	0	0	0	0	0	0	0	0	0
5946	0.1219454739164072	0.051889067699691566	0.05112745780573185	0.7479789947775143	None	0.2	1	0.38461538461538464	5	0.6470588235294118	11	0.24358974358974358	0.5882352941176471	14	10	4	0	0	0.46153846153846156	13	6	1.2666666666666666	19	0.0	0.3333333333333333	0.24991637108303424	0.8630305423365773	0.5402994585119156	0.8925747989613235	0.6328995755973728	0.8810388992528393	0.8885841839700529	0.8794011008698827	0	0	0.0
3247	0.025148328950850833	0.008754087474738211	0.006893674985334862	0.9433154564979576	None	0.16666666666666666	1	0.42857142857142855	6	0.6111111111111112	11	0.35714285714285715	0.6111111111111112	16	11	3	0	0	0.2857142857142857	4	14	1.3333333333333333	20	0.0	0.6666666666666666	0.3829619872362004	0.9496993129037448	0.5962976325263807	0.8229478165266193	0.8659978157868261	0.9494343982773477	0.8606450287064719	0.921943903249883	0	0	0.0
5173	0.10123335887142937	0.029855687651891834	0.029689478041133404	0.7052098262964203	None	0.2	1	0.4166666666666667	5	0.6	9	0.3269230769230769	0.5333333333333333	12	8	4	0	0	0.3076923076923077	13	4	1.1333333333333333	17	0.0	0.5	0.24991637108303424	0.877260473855581	0.5402994585119156	0.9020202995038724	0.6328995755973728	0.8864748237327627	0.8682821453785233	0.8890047107200626	0	0	0.0
5314	0.11607342873079292	0.02944952837014741	0.028664245054369285	0.7099290471163686	None	0.2	1	0.38461538461538464	5	0.6470588235294118	11	0.24358974358974358	0.5882352941176471	14	10	4	0	0	0.46153846153846156	13	6	1.2666666666666666	19	0.0	0.3333333333333333	0.24991637108303424	0.8630305423365773	0.5402994585119156	0.8925747989613235	0.6328995755973728	0.8810396595890231	0.8682821453785233	0.8794013573274372	0	0	0.0
5816	0.07772642844893718	0.0068130824504701384	0.0022612572656750185	0.5526313283714976	None	0	0	0.36363636363636365	4	0.6428571428571429	9	0.36363636363636365	0.5714285714285714	11	8	4	0	0	0.36363636363636365	11	4	1.0666666666666667	16	0.0	0.3333333333333333	0.24991637108303424	0.6728648249770204	0.5680676170607152	0.8968986128701693	0.6328995755973728	0.9028380212411617	0.8876149514626571	0.8461243535971865	0	0	0.0
4671	0.10514623607607179	0.02480680090665644	0.024582422644437753	0.68681241073361	None	0	0	0.15384615384615385	2	0.9411764705882353	16	0.5277777777777778	0.9411764705882353	17	16	1	0	0	0.1111111111111111	2	18	1.2666666666666666	19	0.0	0	0.6522036416276544	0.9378202948433229	0.9876669568528333	0.8121486082316137	0.32957068545592183	0.9705281962499385	0.9678119371461712	0.9280639268535025	0	0	0.0
2727	0.0005339866650263306	5.4327594648105296e-05	-4.674067654989418e-05	0.9973079781966064	None	0	0	0.6666666666666666	2	0.0	0	0.6666666666666666	0	1	0	2	0	0	0.6666666666666666	2	3	0.26666666666666666	4	0.0	1.0	0	0	0	0	0	0	0	0	0	0	0
4935	0.09628125031643532	0.032533546178691454	0.0325334230610625	0.7076884695318593	None	0.2	1	0.4166666666666667	5	0.6	9	0.3269230769230769	0.5333333333333333	12	8	4	0	0	0.3076923076923077	13	4	1.1333333333333333	17	0.0	0.5	0.24991637108303424	0.877260473855581	0.5402994585119156	0.9020202995038724	0.6328995755973728	0.8864748237327627	0.8682821453785233	0.8890047107200626	0	0	0.0
3264	0.06003378181932771	0.016982955410524962	0.016588358684807836	0.7903510029667622	None	0	0	0.2727272727272727	3	0.8571428571428571	12	0.38095238095238093	0.6428571428571429	10	9	5	0	0	0.21428571428571427	3	14	1.0666666666666667	16	0.0	1.0	0.7225251282266584	0.7419189755277461	0.9840616183934638	0.8466668891597275	0.9251524581552661	0.9517487804422966	0.8081844920775473	0.8716373153504674	0	0	0.0
4289	0.09918391239877296	0.03188352859376915	0.03188282748716547	0.6974644368260486	None	0.2	1	0.4166666666666667	5	0.6	9	0.3269230769230769	0.5333333333333333	12	8	4	0	0	0.3076923076923077	13	4	1.1333333333333333	17	0.0	0.5	0.24991637108303424	0.877260473855581	0.5402994585119156	0.9020202995038724	0.6328995755973728	0.8864748237327627	0.8682821453785233	0.8890047107200626	0	0	0.0
2817	0.007405154931583209	0.0007230170163211193	0.0003820204570809654	0.992024248966708	None	0	0	0.6	3	0.4	2	0.4666666666666667	0.4	4	2	2	0	0	0.6	5	3	0.4666666666666667	7	0.0	0	0.8388368369127447	0.8603496862825458	0.7414424543184476	0.7443074629019039	0.4230703912809017	0.8326463670899995	0.8263769713654705	0.8171353658081751	0	0	0.0
1676	None	None	None	None	None	1.0	4	0.9090909090909091	10	0.14285714285714285	2	0.5333333333333333	0.07142857142857142	6	1	9	0	0	0.8333333333333334	5	6	1.0666666666666667	16	0.0	0.4	0.7934062954994109	0.8664195290556512	0.5356773975968997	0.6284807085735071	0.5585429445495599	0.8214936757800907	0.8032298920369488	0.787059316544894	0	0	0.0
854	None	None	None	None	None	0	0	0.16666666666666666	1	1.0	6	1.0	1.0	7	6	0	0	0	0.125	1	8	0.5333333333333333	8	0.0	0	0.1267006009111596	0.9249388306232823	0.5230391793604087	0.8841084240001024	0.5447608463655375	0.9270305414003502	0.9070273593412569	0.9138648250761942	0	0	0.0
1556	None	None	None	None	None	0	0	0.4	2	0.8	4	0.7777777777777778	0	2	0	4	1	0	1.0	3	3	0.4666666666666667	7	0.1	0.8	0	0	0	0	0	0	0	0	0	0	0
7428	0.12491466198548153	0.04657343410103855	0.046044557169413754	0.746574070644856	None	0.2	1	0.38461538461538464	5	0.6470588235294118	11	0.24358974358974358	0.5882352941176471	14	10	4	0	0	0.46153846153846156	13	6	1.2666666666666666	19	0.0	0.3333333333333333	0.24991637108303424	0.8630305423365773	0.5402994585119156	0.8925747989613235	0.6328995755973728	0.8810396595890231	0.8682821453785233	0.8794013573274372	0	0	0.0
4048	0.0002619468227376284	9.874674988348646e-06	-1.901068162645538e-06	0.9984813441453239	None	0	0	0.6	3	0.4	2	0.4666666666666667	0.4	4	2	2	0	0	0.6	5	3	0.4666666666666667	7	0.0	0.3333333333333333	0.7683342894473852	0.9327209139029057	0.8270575310730364	0.8871543082580756	0.3701719150114017	0.6917561604515609	0.9078968914163144	0.8621423609514757	0	0	0.0
2838	None	None	None	None	None	0	0	0.5	3	0.5714285714285714	4	0.75	0.2857142857142857	4	2	4	2	0	0.75	3	4	0.6	9	0.2	0	0.5673201182162666	0.9825931202475059	0.34992491179882756	0.8901478252084281	0.2701042020491912	0.7395544606018684	0.8075442832314192	0.9160419762408041	0.625	0.25	0.0
709	None	None	None	None	None	1.0	1	1.0	4	0.25	1	0.6666666666666666	0	2	0	3	0	0	1.0	3	3	0.4	6	0.0	0.6666666666666666	0	0	0	0	0	0	0	0	0	0	0
2337	None	None	None	None	None	0	0	0.3333333333333333	3	0.8181818181818182	9	0.3939393939393939	0.18181818181818182	3	2	9	6	0	0.2727272727272727	3	11	0.8666666666666667	13	0.2857142857142857	1.0	0.9973628131070594	0.8333751045407729	0.5143864652502083	0.7761459147249691	0.36364189706227723	0.903586728504026	0.9372074832264767	0.8451343546112208	0.3333333333333333	0.3333333333333333	0.0
4152	0.08993551623604898	0.004867924925146451	-0.0019186402253557027	0.6412825094555574	None	0	0	0.2	3	0.85	17	0.25882352941176473	0.7	17	14	4	1	0	0.29411764705882354	5	17	1.4666666666666666	22	0.1111111111111111	0	0.36860398365236774	0.9059343887259874	0.9479563902199304	0.9270716970573794	0.62481945159691	0.9467970955350208	0.9506571950651158	0.9283866481253809	1.0	0.058823529411764705	0.0
5239	0.11182210095833836	0.009824591949270442	0.009806822900821535	0.6876117776262993	None	0.16666666666666666	1	0.35714285714285715	5	0.6666666666666666	12	0.23809523809523808	0.6111111111111112	15	11	4	0	0	0.42857142857142855	14	6	1.3333333333333333	20	0.0	0.3333333333333333	0.24991637108303424	0.8876597099511749	0.5125312999631161	0.8932838193582582	0.6328995755973728	0.8746254827782307	0.8461999062763628	0.8854170009129653	0	0	0.0
6659	0.0029958767033974303	0.0010026770733774565	-0.0002545963190307518	0.9920497661461836	None	0.5	2	0.8	8	0.16666666666666666	2	0.4666666666666667	0.16666666666666666	9	2	4	0	0	0.8333333333333334	6	5	0.9333333333333333	14	0.0	0.75	0.36860398365236774	0.8876018519039123	0.5554998005027972	0.8417796964634736	0.6328995755973728	0.847275504545276	0.8454370545815898	0.8602216363002718	0	0	0.0
2600	0.011164877858102487	0.0009111844035465932	-0.0004171327405976429	0.9846801629026639	None	0.3333333333333333	1	0.6666666666666666	6	0.36363636363636365	4	0.43333333333333335	0.36363636363636365	8	4	4	2	0	0.8333333333333334	6	5	0.8666666666666667	13	0.25	0.2857142857142857	0.3927769479638455	0.9300382980601214	0.5680676170607152	0.8342814471185831	0.69084939626306	0.8811123095403164	0.8262992084940576	0.8878389435730378	0.5625	0.25	0.0
2519	None	None	None	None	None	0	0	0.7	7	0.16666666666666666	2	0.4	0.16666666666666666	5	2	8	0	0	0.7142857142857143	5	7	0.9333333333333333	14	0.0	0.2	0.4330059118038358	0.7927580362475171	0.5451270421470215	0.5287853820078202	0.4639751818210354	0.8024890109032077	0.6160387109099508	0.7217063163588029	0	0	0.0
3759	0.08962175491563278	0.029617846220531353	0.027416611286899536	0.6253506608629151	None	0	0	0.21428571428571427	3	0.8888888888888888	16	0.37037037037037035	0.8888888888888888	18	16	1	0	0	0.16666666666666666	3	18	1.3333333333333333	20	0.0	1.0	0.6522036416276544	0.9411753851900672	0.9858642876231485	0.8092624281544777	0.3942154270676653	0.9677807186482266	0.929416769448769	0.9269041185252005	0	0	0.0
486	None	None	None	None	None	0	0	0.6666666666666666	6	0.2727272727272727	3	0.5416666666666666	0.09090909090909091	6	1	6	0	0	0.6666666666666666	6	4	0.8666666666666667	13	0.0	0.6666666666666666	0.5908772750658208	0.865727612362167	0.7327333727718494	0.9543187216847402	0.6794961811272004	0.9104194841227574	0.8332306595777582	0.9173791568492571	0	0	0.0
1892	None	None	None	None	None	0	0	0.5	2	0.3333333333333333	1	0.8333333333333334	0	2	0	2	1	0	0.6666666666666666	2	3	0.3333333333333333	5	0.16666666666666666	0	0	0	0	0	0	0	0	0	0	0	0
852	None	None	None	None	None	0.4	2	0.6666666666666666	8	0.3333333333333333	5	0.425	0.13333333333333333	8	2	8	0	0	0.625	8	5	1.1333333333333333	17	0.0	0.6666666666666666	0.36860398365236774	0.9002263028954892	0.5680676170607152	0.8500938183999243	0.7363220824925516	0.6748130075438096	0.8540136830679743	0.825640180591069	0	0	0.0
5506	0.12247676682895733	0.05308453261961412	0.05274158891568247	0.7486045525299272	None	0.2	1	0.38461538461538464	5	0.6470588235294118	11	0.24358974358974358	0.5882352941176471	14	10	4	0	0	0.46153846153846156	13	6	1.2666666666666666	19	0.0	0.3333333333333333	0.24991637108303424	0.8630305423365773	0.5402994585119156	0.8925747989613235	0.6328995755973728	0.8810396595890231	0.8682821453785233	0.8794013573274372	0	0	0.0
7335	0.09403063670396983	0.0072790078241253145	0.0016621948083337746	0.6146747657027254	None	0	0	0.3333333333333333	4	0.6666666666666666	10	0.38636363636363635	0.6	12	9	4	0	0	0.36363636363636365	11	4	1.1333333333333333	17	0.0	0.125	0.24991637108303424	0.877260473855581	0.5151430705087516	0.9023842807208586	0.6328995755973728	0.8875045628451046	0.8706848920910996	0.8894774071259287	0	0	0.0
2983	0.011007974463210182	0.0004492192078538617	0.00019553935086478796	0.9523444658800027	None	0	0	0.375	3	0.6	6	0.375	0.5	8	5	3	0	0	0.5	4	8	0.8	12	0.0	0	0.8246510015001404	0.9345492254477379	0.5143864652502083	0.8041013755421947	0.36711450956121616	0.9081389761870109	0.9191229773017973	0.8928961676338737	0	0	0.0
6138	0.1153928017954732	0.030261773905133047	0.028399581228008487	0.7098470502877245	None	0.2	1	0.38461538461538464	5	0.6470588235294118	11	0.24358974358974358	0.5882352941176471	14	10	4	0	0	0.46153846153846156	13	6	1.2666666666666666	19	0.0	0.3333333333333333	0.24991637108303424	0.8630305423365773	0.5402994585119156	0.8925747989613235	0.6328995755973728	0.8810396595890231	0.8682821453785233	0.8794013573274372	0	0	0.0
4609	0.029182751085966463	0.001222088057001109	0.0006674467238826728	0.9335152798542549	None	0	0	0.5	4	0.6	6	0.4444444444444444	0.6	9	6	2	0	0	0.3333333333333333	3	9	0.8	12	0.0	0.6666666666666666	0.74392372063318	0.9578965560271849	0.9840616183934638	0.8652315412878874	0.4588601686794088	0.9431017991426366	0.798297238169736	0.9306888941615499	0	0	0.0
5696	0.10967588044537883	0.0055200269256436224	0.00099914414772459	0.5552001463952319	None	0.16666666666666666	1	0.42857142857142855	6	0.5789473684210527	11	0.25	0.5263157894736842	16	10	4	0	0	0.42857142857142855	14	6	1.4	21	0.0	0.2857142857142857	0.24991637108303424	0.8881534000387646	0.5680676170607152	0.9051963883630013	0.541988305977056	0.8870407565066912	0.8682346291494034	0.8937604642173417	0	0	0.0
6814	0.0014417857035484449	4.4737142690204855e-05	-4.0840691660300325e-05	0.9980457106019013	None	1.0	2	0.8571428571428571	6	0.25	2	0.6666666666666666	0	5	0	4	0	0	0.6	5	3	0.6666666666666666	10	0.0	0.8	0	0	0	0	0	0	0	0	0	0	0
7031	0.12111476675974758	0.03350299033508516	0.033419870478919	0.7087233450977168	None	0.2	1	0.38461538461538464	5	0.6470588235294118	11	0.24358974358974358	0.5882352941176471	14	10	4	0	0	0.46153846153846156	13	6	1.2666666666666666	19	0.0	0.3333333333333333	0.24991637108303424	0.8630305423365773	0.5402994585119156	0.8925747989613235	0.6328995755973728	0.8810396595890231	0.8682821453785233	0.8794013573274372	0	0	0.0
1516	None	None	None	None	None	1.0	1	1.0	4	0.25	1	0.6666666666666666	0	2	0	3	0	0	1.0	3	3	0.4	6	0.0	0.6666666666666666	0	0	0	0	0	0	0	0	0	0	0
4120	0.00365960925873357	0.0007022570870362299	0.0005311603176274634	0.9818136011758136	None	0.5	1	0.5714285714285714	4	0.625	5	0.5	0.25	4	2	5	3	0	0.8	4	5	0.6666666666666666	10	0.25	0.4	0.8514114159879022	0.6650661892934815	0.49364343840328406	0.8905499966144108	0.6577111427393849	0.876047629066001	0.8715043550885143	0.8291029068597648	0.25	0.75	0.0
4873	0.09826746449081554	0.029038852341393702	0.029038848489264635	0.7048997569654327	None	0.2	1	0.4166666666666667	5	0.6	9	0.3269230769230769	0.5333333333333333	12	8	4	0	0	0.3076923076923077	13	4	1.1333333333333333	17	0.0	0.5	0.24991637108303424	0.877260473855581	0.5402994585119156	0.9020202995038724	0.6328995755973728	0.8864748237327627	0.8682821453785233	0.8890047107200626	0	0	0.0
6081	0.004605401664680116	0.0007695582897140886	-2.4842386895453202e-05	0.9909007372252613	None	0.3333333333333333	1	0.7777777777777778	7	0.18181818181818182	2	0.52	0.18181818181818182	8	2	4	0	0	1.0	5	5	0.8666666666666667	13	0.0	0.75	0.30926017736770095	0.8451595548264523	0.5151430705087516	0.8563497325699702	0.6328995755973728	0.8728390164386054	0.8272984109347099	0.8585025841464984	0	0	0.0
2700	0.033286160058438166	0.0024226346707423327	0.0020801061029040147	0.926117813436035	None	0.25	1	0.45454545454545453	5	0.6428571428571429	9	0.2962962962962963	0.5	11	7	4	0	0	0.6666666666666666	6	9	1.0666666666666667	16	0.0	0.5714285714285714	0.3829619872362004	0.9551185865612088	0.5942315139704967	0.6895131016071965	0.8896710145239213	0.9548752650095506	0.8720197416408993	0.9090923041958985	0	0	0.0
1305	None	None	None	None	None	0.3333333333333333	1	0.625	5	0.4444444444444444	4	0.6875	0.3333333333333333	7	3	3	0	0	1.0	4	4	0.7333333333333333	11	0.0	0.5714285714285714	0.48639932505093497	0.9322482789613682	0.5705126463088788	0.929739230370651	0.4551170983569707	0.8814360092712283	0.845653745564647	0.9170948066167678	0	0	0.0
5325	0.12122889645324433	0.042679270187539	0.03943797902787794	0.7527667034108091	None	0.2	1	0.38461538461538464	5	0.6470588235294118	11	0.24358974358974358	0.5882352941176471	14	10	4	0	0	0.46153846153846156	13	6	1.2666666666666666	19	0.0	0.3333333333333333	0.24991637108303424	0.8630305423365773	0.5402994585119156	0.8925747989613235	0.6328995755973728	0.8810396595890231	0.8682821453785233	0.8794013573274372	0	0	0.0
7488	0.12390804557639601	0.048216255585601185	0.04739194509216079	0.7471517543196238	None	0.2	1	0.38461538461538464	5	0.6470588235294118	11	0.24358974358974358	0.5882352941176471	14	10	4	0	0	0.46153846153846156	13	6	1.2666666666666666	19	0.0	0.3333333333333333	0.24991637108303424	0.8630305423365773	0.5402994585119156	0.8925747989613235	0.6328995755973728	0.8810388992528393	0.8885841839700529	0.8794011008698827	0	0	0.0
7483	0.11939779168021371	0.04679412179289726	0.0453843146655697	0.7502207432291599	None	0.2	1	0.38461538461538464	5	0.6470588235294118	11	0.24358974358974358	0.5882352941176471	14	10	4	0	0	0.46153846153846156	13	6	1.2666666666666666	19	0.0	0.3333333333333333	0.24991637108303424	0.8630305423365773	0.5402994585119156	0.8925747989613235	0.6328995755973728	0.8810396595890231	0.8682821453785233	0.8794013573274372	0	0	0.0
7326	0.1255323757398136	0.009945665801319987	-0.0033729032427637856	0.5385408083007777	None	0.3333333333333333	2	0.5	7	0.5263157894736842	10	0.2916666666666667	0.47368421052631576	15	9	5	0	0	0.5	12	6	1.4	21	0.0	0.2222222222222222	0.24991637108303424	0.8876597099511749	0.5125312999631161	0.8932838193582582	0.6328995755973728	0.8640784414011959	0.8460756726896376	0.8822374596561219	0	0	0.0
7396	0.12111245605847193	0.051199591995175125	0.04915043111487397	0.7469819761321634	None	0.2	1	0.38461538461538464	5	0.6470588235294118	11	0.24358974358974358	0.5882352941176471	14	10	4	0	0	0.46153846153846156	13	6	1.2666666666666666	19	0.0	0.3333333333333333	0.24991637108303424	0.8630305423365773	0.5402994585119156	0.8925747989613235	0.6328995755973728	0.8810396595890231	0.8682821453785233	0.8794013573274372	0	0	0.0
7197	0.12834652402636623	0.00832386755181021	-0.008263659654878065	0.5179513725628591	None	0.3333333333333333	2	0.5	7	0.5263157894736842	10	0.2916666666666667	0.47368421052631576	15	9	5	0	0	0.5	12	6	1.4	21	0.0	0.2222222222222222	0.24991637108303424	0.8876597099511749	0.5125312999631161	0.8932838193582582	0.6328995755973728	0.8640784414011959	0.8460756726896376	0.8822374596561219	0	0	0.0
103	None	None	None	None	None	0	0	0.2222222222222222	2	0.8181818181818182	9	0.37142857142857144	0.7272727272727273	9	8	3	3	0	0.7142857142857143	7	5	0.8666666666666667	13	0.3333333333333333	0	0.1267006009111596	0.8684661936882873	0.6151013856624654	0.9271078034785182	0.7767965398319944	0.8616574899852805	0.8980752204963364	0.8895899470831085	0.5555555555555556	0.1111111111111111	0.0
91	None	None	None	None	None	0	0	0	0	0	0	1.0	0	0	0	0	2	0	1.0	1	1	0.06666666666666667	1	0.5	0	0	0	0	0	0	0	0	0	0	0	0
5276	0.09689705474566863	0.020502561239495686	0.020501473103857425	0.6597043505407209	None	0.2	1	0.4166666666666667	5	0.6	9	0.3269230769230769	0.5333333333333333	12	8	4	0	0	0.3076923076923077	13	4	1.1333333333333333	17	0.0	0.5	0.24991637108303424	0.877260473855581	0.5402994585119156	0.9020202995038724	0.6328995755973728	0.8864748237327627	0.8682821453785233	0.8890047107200626	0	0	0.0
1801	None	None	None	None	None	0	0	0.5555555555555556	5	0.36363636363636365	4	0.43333333333333335	0.36363636363636365	6	4	6	3	0	0.8333333333333334	6	5	0.8666666666666667	13	0.21428571428571427	0	0.7911911428223614	0.8217453894314851	0.28546684560687374	0.9216313024590435	0.39575860961333137	0.8163861310815844	0.8421251589727796	0.8615626930682874	0.6666666666666666	0	0.0
6887	0.1250488282384751	0.05036722362206767	0.04999991971064712	0.7485218266628049	None	0.2	1	0.38461538461538464	5	0.6470588235294118	11	0.24358974358974358	0.5882352941176471	14	10	4	0	0	0.46153846153846156	13	6	1.2666666666666666	19	0.0	0.3333333333333333	0.24991637108303424	0.8630305423365773	0.5402994585119156	0.8925747989613235	0.6328995755973728	0.8810396595890231	0.8682821453785233	0.8794013573274372	0	0	0.0
628	None	None	None	None	None	0	0	0.2	2	0.8461538461538461	11	0.625	0.7692307692307693	11	10	3	4	0	0.375	3	8	1.0	15	0.4444444444444444	0.15384615384615385	0.1267006009111596	0.7347404954032842	0.5482928578789459	0.7664377710132911	0.626142997018408	0.9279295563598988	0.8980752204963364	0.8302605809880684	0.22727272727272727	0.2727272727272727	0.0
2708	0.0010380541589795453	0.0008453022372095875	0.0008411333101707329	0.9793052527012491	None	0	0	0.6666666666666666	4	0.42857142857142855	3	0.75	0.14285714285714285	1	1	7	0	0	0.75	3	4	0.6	9	0.0	0.4	0.9614837955865102	0.5	0.6656423604066308	0.5	0.9562448926695118	0.5	0.7993805272575524	0.5	0	0	0.0
1383	None	None	None	None	None	0.5	1	0.8333333333333334	5	0.2857142857142857	2	0.5625	0	2	0	6	1	0	1.0	4	4	0.6	9	0.07142857142857142	0.4	0	0	0	0	0	0	0	0	0	0	0
3206	0.05909251663352361	0.01745439000649143	0.005334590283733732	0.6598812259315818	None	0	0	0.2727272727272727	3	0.8571428571428571	12	0.26666666666666666	0.7142857142857143	11	10	4	0	0	0.6	6	10	1.0666666666666667	16	0.0	0.3333333333333333	0.74392372063318	0.7303057335936127	0.9840616183934638	0.8746206132691988	0.7568793409292097	0.9615536029445693	0.8176977627879684	0.8862136199116191	0	0	0.0
5669	0.12245295501549885	0.04990169343051721	0.04744360654108716	0.7478172294388046	None	0.2	1	0.38461538461538464	5	0.6470588235294118	11	0.24358974358974358	0.5882352941176471	14	10	4	0	0	0.46153846153846156	13	6	1.2666666666666666	19	0.0	0.3333333333333333	0.24991637108303424	0.8630305423365773	0.5402994585119156	0.8925747989613235	0.6328995755973728	0.8810396595890231	0.8682821453785233	0.8794013573274372	0	0	0.0
1931	None	None	None	None	None	0.25	1	0.8	8	0.15384615384615385	2	0.5357142857142857	0.07692307692307693	6	1	8	0	0	0.5714285714285714	7	4	1.0	15	0.0	0.5	0.30926017736770095	0.8862725975092525	0.4666894737488649	0.6908296816197014	0.6328995755973728	0.8386335273962842	0.8757683255314626	0.8178386646740675	0	0	0.0
3366	0.02461317164612238	0.002973790323954837	-0.00015839936730579574	0.9298037656172933	None	0.4	2	0.8333333333333334	10	0.125	2	0.5142857142857142	0.125	7	2	10	0	0	0.7142857142857143	5	7	1.2	18	0.0	0.5454545454545454	0.7684136700294223	0.7061054272345134	0.5356773975968997	0.8653964568969061	0.8693388767856269	0.8634433520390915	0.8176977627879684	0.8215955973131055	0	0	0.0
3933	0.09910889038169753	0.028511130139304224	0.028307987691148583	0.7054258447815123	None	0.2	1	0.4166666666666667	5	0.6	9	0.3269230769230769	0.5333333333333333	12	8	4	0	0	0.3076923076923077	13	4	1.1333333333333333	17	0.0	0.5	0.24991637108303424	0.877260473855581	0.5402994585119156	0.9020202995038724	0.6328995755973728	0.8864748237327627	0.8682821453785233	0.8890047107200626	0	0	0.0
3720	0.08921939921401117	0.030076125007542896	0.027812023912050825	0.628465474659126	None	0	0	0.21428571428571427	3	0.8888888888888888	16	0.37037037037037035	0.8888888888888888	18	16	1	0	0	0.16666666666666666	3	18	1.3333333333333333	20	0.0	1.0	0.6522036416276544	0.9411753851900672	0.9858642876231485	0.8092624281544777	0.3942154270676653	0.9677807186482266	0.929416769448769	0.9269041185252005	0	0	0.0
4374	0.007938980781014095	0.0011034082389658848	0.0003972193805310562	0.9437710659566163	None	0	0	0.5	3	0.5714285714285714	4	0.42857142857142855	0.5714285714285714	7	4	1	1	0	0.42857142857142855	3	7	0.6	9	0.3333333333333333	0	0.7683342894473852	0.8967778893682439	0.6656423604066308	0.8880633808225787	0.4588601686794088	0.9204044300029107	0.790092001394388	0.9026448366062445	1.0	0.14285714285714285	0.0
2274	None	None	None	None	None	0	0	0.25	1	1.0	3	0.5555555555555556	0.6666666666666666	3	2	1	0	0	1.0	3	3	0.3333333333333333	5	0.0	0	0.9248488612486527	0.6717212472011783	0.3130423288865899	0.9401893098301982	0.28364141595228987	0.5963099719811163	0.9288126033875035	0.7836384366812424	0	0	0.0
104	None	None	None	None	None	0	0	1.0	2	0.0	0	0.75	0	2	0	0	2	0	1.0	2	2	0.2	3	1.0	0	0	0	0	0	0	0	0	0	0	0	0
6685	0.1220618827928426	0.0327127532691793	0.031679024245028935	0.7114730799555037	None	0.2	1	0.38461538461538464	5	0.6470588235294118	11	0.24358974358974358	0.5882352941176471	14	10	4	0	0	0.46153846153846156	13	6	1.2666666666666666	19	0.0	0.3333333333333333	0.24991637108303424	0.8630305423365773	0.5402994585119156	0.8925747989613235	0.6328995755973728	0.8810396595890231	0.8682821453785233	0.8794013573274372	0	0	0.0
3525	0.024107748075442397	0.0024309718141331607	0.0015070415679238672	0.91026782086606	None	0.16666666666666666	1	0.5	7	0.5263157894736842	10	0.5833333333333334	0.5263157894736842	14	10	6	0	0	1.0	6	6	1.4	21	0.0	0.26666666666666666	0.7127305154314068	0.7828274563484052	0.5719752599966061	0.882879893540809	0.749021076628526	0.924238189748461	0.845357597266034	0.8737497849408723	0	0	0.0
6964	0.12472840197906221	0.048836090768886765	0.04834097466599908	0.7448898818599362	None	0.2	1	0.38461538461538464	5	0.6470588235294118	11	0.24358974358974358	0.5882352941176471	14	10	4	0	0	0.46153846153846156	13	6	1.2666666666666666	19	0.0	0.3333333333333333	0.24991637108303424	0.8630305423365773	0.5402994585119156	0.8925747989613235	0.6328995755973728	0.8810388992528393	0.8885841839700529	0.8794011008698827	0	0	0.0
1834	None	None	None	None	None	0	0	0.42857142857142855	9	0.5172413793103449	15	0.4305555555555556	0.3793103448275862	18	11	12	3	0	0.8888888888888888	9	8	2.066666666666667	31	0.14285714285714285	0.16	0.8367958669540713	0.907530336934055	0.6599497979091198	0.8325574831601593	0.6502817324766571	0.883107350688404	0.8755658839612024	0.8776075081575944	0.05555555555555555	0	0.0
1399	None	None	None	None	None	0	0	0.75	3	0.25	1	0.6666666666666666	0.25	4	1	1	1	0	1.0	3	3	0.4	6	0.3333333333333333	0	0.7683739797384038	0.5889484631033536	0.5376876879662801	0.7674766670486458	0.4569886335181897	0.85671817850494	0.81913220963574	0.7528761373557564	1.0	0.25	0.0
6871	0.12044407297442335	0.04937548703839773	0.048844268199771966	0.7483563000639191	None	0.2	1	0.38461538461538464	5	0.6470588235294118	11	0.24358974358974358	0.5882352941176471	14	10	4	0	0	0.46153846153846156	13	6	1.2666666666666666	19	0.0	0.3333333333333333	0.24991637108303424	0.8630305423365773	0.5402994585119156	0.8925747989613235	0.6328995755973728	0.8810388992528393	0.8885841839700529	0.8794011008698827	0	0	0.0
4337	0.09386243738725436	0.026278875633935935	0.025639289313915646	0.6483285516387145	None	0	0	0.21428571428571427	3	0.8888888888888888	16	0.37037037037037035	0.8888888888888888	18	16	1	0	0	0.16666666666666666	3	18	1.3333333333333333	20	0.0	1.0	0.6522036416276544	0.9411753851900672	0.9858642876231485	0.8408690636726561	0.3942154270676653	0.96489866592754	0.929416769448769	0.929804309263401	0	0	0.0
1900	None	None	None	None	None	0	0	0.6666666666666666	4	0.3333333333333333	2	0.5	0.3333333333333333	4	2	3	1	0	1.0	4	4	0.5333333333333333	8	0.125	0.5	0.7590998692643535	0.7751342345058733	0.533660586490474	0.8830139515635335	0.697542374365457	0.7455024671601866	0.7511297458725508	0.8091549729091976	1.0	0.25	0.0
1313	None	None	None	None	None	0	0	0.5	2	0.6666666666666666	2	0.8333333333333334	0.3333333333333333	2	1	2	4	0	0.6666666666666666	3	2	0.3333333333333333	5	0.5714285714285714	0	0.75736672824223	0.5438727701432009	0.38410005406111214	0.944851620633277	0.829815341492653	0.6812603295719405	0.8773730573759033	0.7788260063505259	0.75	1.0	0.2607366074049847
599	None	None	None	None	None	0	0	0.42857142857142855	3	0.625	5	0.5555555555555556	0.375	6	3	3	2	0	0.5	6	3	0.6666666666666666	10	0.2857142857142857	0	0.599661444685947	0.8967469054969033	0.6083411659611373	0.9263692382874514	0.8647010344677939	0.9036162101151691	0.8109704292829142	0.9097529677954644	0.6666666666666666	0.6666666666666666	0.0
2475	None	None	None	None	None	1.0	1	0.8	4	0.4	2	0.4666666666666667	0.2	2	1	4	0	0	0.6	5	3	0.4666666666666667	7	0.0	1.0	0.530859059349294	0.8408371441409406	0.6003120044945994	0.6917778138544317	0.5564096374487957	0.6852379560686159	0.6134698205414866	0.747178625259766	0	0	0.0
6880	0.1282689318688902	0.005945878626131403	-0.004954976002204192	0.5387429557011946	None	0.3333333333333333	2	0.5	7	0.5263157894736842	10	0.2916666666666667	0.47368421052631576	15	9	5	0	0	0.5	12	6	1.4	21	0.0	0.2222222222222222	0.24991637108303424	0.8876597099511749	0.5125312999631161	0.8932838193582582	0.6328995755973728	0.8640784414011959	0.8460756726896376	0.8822374596561219	0	0	0.0
1085	None	None	None	None	None	0	0	0.3333333333333333	1	1.0	2	1.0	0.5	1	1	2	4	0	0.25	1	4	0.26666666666666666	4	0.5	0	0.1	0.5	0.31050937122046507	0.5	0.1	0.5	0.7295519780413653	0.5	1.0	1.0	0.09849997041060223
1696	None	None	None	None	None	1.0	1	1.0	5	0.0	0	0.5833333333333334	0	4	0	2	1	0	0.75	4	3	0.4666666666666667	7	0.25	0.6666666666666666	0	0	0	0	0	0	0	0	0	0	0
2601	4.1350559527354146e-05	5.588138437247757e-06	-5.588138436970203e-06	0.99842828923202	None	0.5	1	0.6666666666666666	4	0.5	3	0.4444444444444444	0	1	0	6	0	0	0.5	3	6	0.5333333333333333	8	0.0	1.0	0	0	0	0	0	0	0	0	0	0	0
2084	None	None	None	None	None	0.3333333333333333	1	0.6666666666666666	6	0.36363636363636365	4	0.43333333333333335	0.18181818181818182	6	2	6	1	0	0.8333333333333334	5	6	0.8666666666666667	13	0.08333333333333333	0.5	0.7251857963582466	0.84172126844637	0.525031931423554	0.7936723123197708	0.47067952708946753	0.862851985456535	0.850579655420143	0.834679195541928	1.0	0.3333333333333333	0.0
1908	None	None	None	None	None	0.25	1	0.5	5	0.5833333333333334	7	0.42424242424242425	0.16666666666666666	5	2	8	6	0	0.2727272727272727	11	3	0.9333333333333333	14	0.35294117647058826	0.6666666666666666	0.9249835547308163	0.9361919478292319	0.8302077689256049	0.9055187266500165	0.33893259531768904	0.8477763798731248	0.9288126033875035	0.9021287644679997	0.30000000000000004	0.2	0.0
1178	None	None	None	None	None	0	0	0.4	2	0.8	4	0.875	0	1	0	5	0	0	0.5	2	4	0.4666666666666667	7	0.0	0.8	0	0	0	0	0	0	0	0	0	0	0
2003	None	None	None	None	None	0	0	1.0	4	0.0	0	0.6666666666666666	0	1	0	4	0	0	1.0	3	3	0.4	6	0.0	0.6666666666666666	0	0	0	0	0	0	0	0	0	0	0
4180	0.01583655035041347	0.003135522023949691	-0.0004293493682380699	0.9324606450258608	None	0.5	1	0.42857142857142855	3	0.625	5	0.4166666666666667	0.625	8	5	1	1	0	0.375	3	8	0.6666666666666666	10	0.3333333333333333	1.0	0.7561290050402827	0.954792123676024	0.8067993753132807	0.8815692496749017	0.4569886335181897	0.9233537715418678	0.845357597266034	0.9252192224513327	1.0	0.125	0.0
446	None	None	None	None	None	0	0	0.4	4	0.6923076923076923	9	0.6	0.3076923076923077	4	4	10	4	0	1.0	5	5	1.0	15	0.16666666666666666	0.3333333333333333	0.22090525111757248	0.6279740174190022	0.353608652051064	0.5	0.5245267761616665	0.6795827244795678	0.7760506789290159	0.6047101543382388	0.375	0.5	0.18397425987651503
2375	None	None	None	None	None	0.5	2	0.8	8	0.16666666666666666	2	0.6666666666666666	0.08333333333333333	3	1	10	1	0	0.42857142857142855	7	3	0.9333333333333333	14	0.045454545454545456	0.16666666666666666	0.3161381315443025	0.6624032008680633	0.8627623829504862	0.9605631178987081	0.1	0.5895295820756752	0.9507533076014235	0.8037060750300015	1.0	0.6666666666666666	0.0
5515	0.048023658224650066	0.004966800375368705	0.000995760130427544	0.9669401908723015	None	0.4	2	0.6666666666666666	8	0.3125	5	0.375	0.3125	13	5	4	0	0	0.75	8	6	1.2	18	0.0	0.4	0.36860398365236774	0.8964048986871787	0.5429112290575512	0.8980147119660141	0.5420427950903532	0.8738320593633292	0.8461999062763628	0.8898795604658339	0	0	0.0
3786	0.032204572191202215	0.002760959517350072	-0.001560483523335175	0.9209376250827959	None	0	0	0.46153846153846156	6	0.5294117647058824	9	0.36538461538461536	0.35294117647058826	8	6	10	0	0	0.3076923076923077	4	13	1.2666666666666666	19	0.0	0.3333333333333333	0.8300128235813805	0.699584588578302	0.5356773975968997	0.8441237028257922	0.6577111427393849	0.8944775080197596	0.8260603801925714	0.8259642590953593	0	0	0.0
5132	0.10062055835579622	0.012745737486137788	0.006827222239440547	0.6736701794220343	None	0.2	1	0.38461538461538464	5	0.6470588235294118	11	0.24358974358974358	0.5882352941176471	14	10	4	0	0	0.46153846153846156	13	6	1.2666666666666666	19	0.0	0.3333333333333333	0.24991637108303424	0.8512836588638373	0.5402994585119156	0.8925747989613235	0.5798344373612958	0.8936982041114176	0.8682275673530007	0.880485460086948	0	0	0.0
7373	0.1202412111556406	0.05281479662950825	0.05262170864701627	0.749868623970777	None	0.2	1	0.38461538461538464	5	0.6470588235294118	11	0.24358974358974358	0.5882352941176471	14	10	4	0	0	0.46153846153846156	13	6	1.2666666666666666	19	0.0	0.3333333333333333	0.24991637108303424	0.8630305423365773	0.5402994585119156	0.8925747989613235	0.6328995755973728	0.8810396595890231	0.8682821453785233	0.8794013573274372	0	0	0.0
6327	0.12320339598982546	0.04797332520720607	0.04602580879648046	0.746698284292439	None	0.2	1	0.38461538461538464	5	0.6470588235294118	11	0.24358974358974358	0.5882352941176471	14	10	4	0	0	0.46153846153846156	13	6	1.2666666666666666	19	0.0	0.3333333333333333	0.24991637108303424	0.8630305423365773	0.5402994585119156	0.8925747989613235	0.6328995755973728	0.8760219421649829	0.872035951524506	0.8777290066061227	0	0	0.0
7115	0.12040083576443138	0.052296582759019404	0.050871408482725554	0.7454534678822866	None	0.2	1	0.38461538461538464	5	0.6470588235294118	11	0.24358974358974358	0.5882352941176471	14	10	4	0	0	0.46153846153846156	13	6	1.2666666666666666	19	0.0	0.3333333333333333	0.24991637108303424	0.8630305423365773	0.5402994585119156	0.8925747989613235	0.6328995755973728	0.8810396595890231	0.8682821453785233	0.8794013573274372	0	0	0.0
897	None	None	None	None	None	0	0	0.3076923076923077	4	0.6470588235294118	11	0.2923076923076923	0.47058823529411764	12	8	6	5	0	0.38461538461538464	13	5	1.2666666666666666	19	0.4166666666666667	0.13333333333333333	0.8241574855429764	0.8526203837848774	0.6522345742422974	0.9211266410630163	0.5155770293585176	0.9329056425000737	0.8882197121051219	0.9073545654589592	0.08333333333333333	0.5	0.0
5874	0.10806924948385899	0.009246632434113104	-0.008462069039434004	0.7135697490279032	None	0.2	1	0.38461538461538464	5	0.6470588235294118	11	0.24358974358974358	0.5882352941176471	15	10	3	0	0	0.46153846153846156	13	6	1.2666666666666666	19	0.0	0.3333333333333333	0.24991637108303424	0.855595640580299	0.5680676170607152	0.8708246643804194	0.6328995755973728	0.8749596791924692	0.8460756726896376	0.8673425781647829	0	0	0.0
7418	0.006533908164764034	0.0005819088043639502	0.00025426793673036593	0.9977794012888523	None	0.3333333333333333	1	0.75	6	0.2222222222222222	2	0.4583333333333333	0.2222222222222222	6	2	4	0	0	0.6666666666666666	6	4	0.7333333333333333	11	0.0	0.4	0.24991637108303424	0.8821723872927557	0.5277212645103336	0.9191802480662556	0.5399682749769403	0.9032205274925061	0.8895460977795177	0.9025588983090411	0	0	0.0
3837	0.018933740756558754	0.0015350844818077822	-0.0010150007363992177	0.9938346065517513	None	0.3333333333333333	1	0.5555555555555556	5	0.5454545454545454	6	0.3611111111111111	0.45454545454545453	9	5	3	0	0	1.0	6	6	0.8666666666666667	13	0.0	0.5714285714285714	0.725537104634342	0.9299064056743966	0.6021506767944302	0.8315533663252281	0.6328995755973728	0.8615051682064445	0.787486309530771	0.8811388300529152	0	0	0.0
1580	None	None	None	None	None	0.2	1	0.8333333333333334	10	0.0625	1	0.5	0.0625	3	1	14	0	0	0.4444444444444444	9	4	1.2	18	0.0	0.26666666666666666	0.7684136700294223	0.596584808925649	0.45160947920966843	0.5977983639100273	0.8693388767856269	0.8738034868624688	0.855655482227398	0.7124931121204132	0	0	0.0
158	None	None	None	None	None	0	0	0.5	1	1.0	1	0.75	0	0	0	2	3	0	1.0	2	2	0.2	3	0.375	0	0	0	0	0	0	0	0	0	0	0	0
396	None	None	None	None	None	0	0	0.6666666666666666	2	0.5	1	0.6666666666666666	0	0	0	3	0	0	0.6666666666666666	2	3	0.26666666666666666	4	0.0	0	0	0	0	0	0	0	0	0	0	0	0
7075	0.11794428918163341	0.05118093437646954	0.050785105706674626	0.7450697135008425	None	0.2	1	0.38461538461538464	5	0.6470588235294118	11	0.24358974358974358	0.5882352941176471	14	10	4	0	0	0.46153846153846156	13	6	1.2666666666666666	19	0.0	0.3333333333333333	0.24991637108303424	0.8630305423365773	0.5402994585119156	0.8925747989613235	0.6328995755973728	0.8810396595890231	0.8682821453785233	0.8794013573274372	0	0	0.0
1361	None	None	None	None	None	0	0	0.75	3	0.3333333333333333	1	0.5555555555555556	0	3	0	1	1	0	1.0	3	3	0.3333333333333333	5	0.3333333333333333	0.6666666666666666	0	0	0	0	0	0	0	0	0	0	0
400	None	None	None	None	None	0	0	0.4	4	0.6666666666666666	8	0.35	0.25	6	3	7	3	0	0.4	10	4	0.9333333333333333	14	0.2	0.16666666666666666	0.6570473608333911	0.863636083278847	0.7153338187101467	0.9298777051330774	0.26903109887491566	0.8366368748785566	0.9150386554019385	0.8830205729376664	0.6666666666666666	0.5	0.0
1828	None	None	None	None	None	0	0	0.2	1	1.0	5	1.0	0.4	3	2	3	0	0	0.14285714285714285	7	1	0.4666666666666667	7	0.0	0	0.7758328229335414	0.5433014627548302	0.9000008392858723	0.6668951720625899	0.8972905047017534	0.5327885047764968	0.6408490237200809	0.5825020302205449	0	0	0.0
7334	0.12046438743672147	0.051509886366220926	0.05122611870825677	0.7480481477583344	None	0.2	1	0.38461538461538464	5	0.6470588235294118	11	0.24358974358974358	0.5882352941176471	14	10	4	0	0	0.46153846153846156	13	6	1.2666666666666666	19	0.0	0.3333333333333333	0.24991637108303424	0.8630305423365773	0.5402994585119156	0.8925747989613235	0.6328995755973728	0.8810396595890231	0.8682821453785233	0.8794013573274372	0	0	0.0
7300	0.12020066697081008	0.04620858424288359	0.0454942385855356	0.7481708969707705	None	0.2	1	0.38461538461538464	5	0.6470588235294118	11	0.24358974358974358	0.5882352941176471	14	10	4	0	0	0.46153846153846156	13	6	1.2666666666666666	19	0.0	0.3333333333333333	0.24991637108303424	0.8630305423365773	0.5402994585119156	0.8925747989613235	0.6328995755973728	0.8810396595890231	0.8682821453785233	0.8794013573274372	0	0	0.0
2005	None	None	None	None	None	0.3333333333333333	1	0.5	4	0.6	6	0.4	0.5	8	5	3	0	0	0.3	10	3	0.8	12	0.0	1.0	0.1618287442693516	0.914687398141133	0.5200103633187558	0.824021887680767	0.5564301263100123	0.9648523569361966	0.9000199333830807	0.9175492461557772	0	0	0.0
2264	None	None	None	None	None	0	0	0.75	3	0.25	1	0.6	0.25	4	1	1	1	0	0.4	5	2	0.4	6	0.3333333333333333	0.8	0.6793161185748977	0.9620736755884611	0.5902243469030387	0.7842398521129772	0.326050045904159	0.6310449184930841	0.9095685064020668	0.8438158367653726	1.0	0.25	0.0
1953	None	None	None	None	None	0	0	0.5	5	0.5	6	0.4	0.25	6	3	7	0	0	0.7142857142857143	5	7	0.9333333333333333	14	0.0	0.16666666666666666	0.6546255012305228	0.8658262190402227	0.7450347238740402	0.85003596193528	0.516679187990692	0.9644616504558448	0.8875304645734375	0.908887783173585	0	0	0.0
3173	0.0007929140210866372	0.0008323049331745192	0.0008322956312909505	0.9786250854190942	None	0	0	0.5	2	0.6666666666666666	2	0.625	0.3333333333333333	1	1	3	0	0	0.5	2	4	0.3333333333333333	5	0.0	0	0.9614837955865102	0.5	0.6656423604066308	0.5	0.9562448926695118	0.5	0.7993805272575524	0.5	0	0	0.0
5581	0.002860749585383582	0.0006639185184421418	-0.00017339895546762072	0.9917289873963014	None	0.6666666666666666	2	0.875	7	0.2	2	0.48	0.2	7	2	4	0	0	1.0	5	5	0.8	12	0.0	0.8571428571428571	0.24991637108303424	0.6641346908045473	0.5429112290575512	0.8486833726275206	0.6328995755973728	0.8824580116336884	0.8460756726896376	0.8136647070913109	0	0	0.0
5773	0.12514743360748135	0.04785666550484023	0.04746953720374758	0.7472016284135508	None	0.2	1	0.38461538461538464	5	0.6470588235294118	11	0.24358974358974358	0.5882352941176471	14	10	4	0	0	0.46153846153846156	13	6	1.2666666666666666	19	0.0	0.3333333333333333	0.24991637108303424	0.8630305423365773	0.5402994585119156	0.8925747989613235	0.6328995755973728	0.8810396595890231	0.8682821453785233	0.8794013573274372	0	0	0.0
352	None	None	None	None	None	0	0	0.25	1	1.0	4	0.6666666666666666	0.25	2	1	3	4	0	1.0	3	3	0.4	6	0.4444444444444444	0	0.16653891038821866	0.6326642073731256	0.353608652051064	0.5	0.5245267761616665	0.5	0.8126323850679775	0.5451817001744006	0.5	1.0	0.4377443107372288
2529	None	None	None	None	None	0.6666666666666666	2	0.7777777777777778	7	0.2727272727272727	3	0.5416666666666666	0.18181818181818182	5	2	7	0	0	0.375	3	8	0.8666666666666667	13	0.0	0.8	0.7684136700294223	0.7466627130783429	0.45160947920966843	0.6841210742954343	0.5369805280252326	0.9080344141345275	0.855655482227398	0.7991802093774455	0	0	0.0
5866	0.12328080981361594	0.04618746900752384	0.04561514280260911	0.7504274660095368	None	0.2	1	0.38461538461538464	5	0.6470588235294118	11	0.24358974358974358	0.5882352941176471	14	10	4	0	0	0.46153846153846156	13	6	1.2666666666666666	19	0.0	0.3333333333333333	0.24991637108303424	0.8630305423365773	0.5402994585119156	0.8925747989613235	0.6328995755973728	0.8810388992528393	0.8885841839700529	0.8794011008698827	0	0	0.0
3070	0.1149190012727988	0.0015105042705484855	0.0004253273745245727	0.8220518116711234	None	0	0	0.125	2	0.9047619047619048	19	0.16083916083916083	0.9047619047619048	21	19	1	1	0	0.8461538461538461	13	11	1.5333333333333334	23	0.25	0.16666666666666666	0.1503187317316555	0.9107417699605252	0.5942315139704967	0.7452336020683415	0.8896710145239213	0.9598388102063101	0.8879751274364394	0.8993461178096572	1.0	0.047619047619047616	0.0
1701	None	None	None	None	None	0.3333333333333333	1	0.5555555555555556	5	0.5454545454545454	6	0.48148148148148145	0.5454545454545454	9	6	3	0	0	0.3333333333333333	9	3	0.8666666666666667	13	0.0	0.4	0.6522036416276544	0.7908728484218698	0.6083411659611373	0.7622536772657568	0.8631850988162061	0.9757456602521782	0.8692735539549576	0.8872838380290045	0	0	0.0
7157	0.12629295549533254	0.04618164739670821	0.04528658994896502	0.7497682683195186	None	0.2	1	0.38461538461538464	5	0.6470588235294118	11	0.24358974358974358	0.5882352941176471	14	10	4	0	0	0.46153846153846156	13	6	1.2666666666666666	19	0.0	0.3333333333333333	0.24991637108303424	0.8630305423365773	0.5402994585119156	0.8925747989613235	0.6328995755973728	0.8810396595890231	0.8682821453785233	0.8794013573274372	0	0	0.0
4987	0.00015953359476350513	0.00014487732391693214	-0.00014465685202339143	0.9983938717752876	None	0	0	0.75	3	0.25	1	0.6	0.25	3	1	2	0	0	0.4	5	2	0.4	6	0.0	0.4	0.7683342894473852	0.9375030127948621	0.656125352515453	0.8650021876643873	0.4551170983569707	0.931553336825636	0.78511381661713	0.9162247883129934	0	0	0.0
5672	0.12293777326972334	0.04786837804823119	0.04701873176689787	0.7501900361489319	None	0.2	1	0.38461538461538464	5	0.6470588235294118	11	0.24358974358974358	0.5882352941176471	14	10	4	0	0	0.46153846153846156	13	6	1.2666666666666666	19	0.0	0.3333333333333333	0.24991637108303424	0.8630305423365773	0.5402994585119156	0.8925747989613235	0.6328995755973728	0.8810396595890231	0.8682821453785233	0.8794013573274372	0	0	0.0
1857	None	None	None	None	None	0	0	0.5	2	0.5	2	0.75	0.25	1	1	4	0	0	0.5	2	4	0.4	6	0.0	0	0.9614837955865102	0.5	0.6656423604066308	0.5	0.9562448926695118	0.5	0.7993805272575524	0.5	0	0	0.0
2521	None	None	None	None	None	0	0	0.2777777777777778	5	0.76	19	0.21428571428571427	0.56	17	14	9	0	0	0.3888888888888889	7	18	1.8	27	0.0	0.4444444444444444	0.6522036416276544	0.8674345488872902	0.6083411659611373	0.8731538489146827	0.7158128868435946	0.9727750586384588	0.8556252106245091	0.9213771138087643	0	0	0.0
384	None	None	None	None	None	0	0	0.5	2	0.6666666666666666	2	1.0	0.6666666666666666	4	2	0	0	0	0.2	5	1	0.3333333333333333	5	0.0	0.5	0.6426645672160614	0.7604121145726285	0.8322380176067238	0.849239601170179	0.6262733443592683	0.9057827389814183	0.7242393079978616	0.847560611032106	0	0	0.0
3369	0.026984995729346168	0.0004367633851358276	-7.58074556598163e-05	0.9108080372332936	None	0.16666666666666666	1	0.5	7	0.5263157894736842	10	0.5833333333333334	0.5263157894736842	14	10	6	0	0	1.0	6	6	1.4	21	0.0	0.26666666666666666	0.7127305154314068	0.7828274563484052	0.5719752599966061	0.882879893540809	0.7595658501277267	0.9234461484222434	0.845357597266034	0.8733352643812232	0	0	0.0
5585	0.12434264997364952	0.04913783869879367	0.04854047718856274	0.7465615436389874	None	0.2	1	0.38461538461538464	5	0.6470588235294118	11	0.24358974358974358	0.5882352941176471	14	10	4	0	0	0.46153846153846156	13	6	1.2666666666666666	19	0.0	0.3333333333333333	0.24991637108303424	0.8630305423365773	0.5402994585119156	0.8925747989613235	0.6328995755973728	0.8810396595890231	0.8682821453785233	0.8794013573274372	0	0	0.0
5980	0.12366833607804988	0.04831653547372341	0.04753268951837268	0.7503445170992314	None	0.2	1	0.38461538461538464	5	0.6470588235294118	11	0.24358974358974358	0.5882352941176471	14	10	4	0	0	0.46153846153846156	13	6	1.2666666666666666	19	0.0	0.3333333333333333	0.24991637108303424	0.8630305423365773	0.5402994585119156	0.8925747989613235	0.6328995755973728	0.8810396595890231	0.8682821453785233	0.8794013573274372	0	0	0.0
5194	0.125203619780982	0.04873497284786836	0.0470333625864838	0.7500346321710031	None	0.2	1	0.38461538461538464	5	0.6470588235294118	11	0.24358974358974358	0.5882352941176471	14	10	4	0	0	0.46153846153846156	13	6	1.2666666666666666	19	0.0	0.3333333333333333	0.24991637108303424	0.8630305423365773	0.5402994585119156	0.8925747989613235	0.6328995755973728	0.8810396595890231	0.8682821453785233	0.8794013573274372	0	0	0.0
6719	0.05712596313371232	0.007940237939152854	0.007638659456497825	0.958126965899017	None	0.3333333333333333	2	0.5714285714285714	8	0.4444444444444444	8	0.30303030303030304	0.4444444444444444	14	8	5	0	0	0.5454545454545454	11	6	1.3333333333333333	20	0.0	0.4444444444444444	0.24991637108303424	0.8630305423365773	0.5402994585119156	0.8925747989613235	0.6328995755973728	0.8810396595890231	0.8682821453785233	0.8794013573274372	0	0	0.0
2402	None	None	None	None	None	0	0	0.3	3	0.8333333333333334	10	0.3888888888888889	0.8333333333333334	12	10	1	0	0	0.25	3	12	0.9333333333333333	14	0.0	1.0	0.6522036416276544	0.8561167923703388	0.6083411659611373	0.7843121295712703	0.6009719601520264	0.9737220159854418	0.8426430173782943	0.9028170524340339	0	0	0.0
3004	0.03378740099296766	0.0032568458362319578	7.422661279463569e-05	0.9346659134535591	None	0	0	0.2857142857142857	2	0.875	7	0.5555555555555556	0.75	7	6	2	1	0	0.2222222222222222	2	9	0.6666666666666666	10	0.14285714285714285	0	0.74392372063318	0.9497966559275812	0.9840616183934638	0.9722492450587141	0.9251524581552661	0.9711794822108767	0.735337441481415	0.9657090034442274	1.0	0.14285714285714285	0.0
5538	0.11786791501712762	0.03182766153160375	0.030402892132754152	0.7089960493357754	None	0.2	1	0.38461538461538464	5	0.6470588235294118	11	0.24358974358974358	0.5882352941176471	14	10	4	0	0	0.46153846153846156	13	6	1.2666666666666666	19	0.0	0.3333333333333333	0.24991637108303424	0.8630305423365773	0.5402994585119156	0.8925747989613235	0.6328995755973728	0.8810396595890231	0.8682821453785233	0.8794013573274372	0	0	0.0
466	None	None	None	None	None	0	0	0.3333333333333333	1	1.0	2	0.6666666666666666	0.5	2	1	1	0	0	0.6666666666666666	2	3	0.26666666666666666	4	0.0	0	0.6568008595772621	0.5285975710270303	0.5968769122922264	0.9381434299072161	0.1308582948960913	0.5118661697756202	0.9321647709299775	0.7231934359459992	0	0	0.0
38	None	None	None	None	None	0.14285714285714285	1	0.25	4	0.8181818181818182	18	0.38095238095238093	0.8181818181818182	21	18	2	2	0	0.14285714285714285	3	21	1.6	24	0.4	0.09523809523809523	0.6016549006212892	0.9199145489463509	0.8151749706007967	0.9511150961036952	0.8195330131035876	0.8936800089337077	0.935353693421963	0.9250307644383703	0.5238095238095238	0.047619047619047616	0.0
7235	0.1174350745546203	0.04800855460270049	0.04753406940794326	0.7497145664598832	None	0.2	1	0.38461538461538464	5	0.6470588235294118	11	0.24358974358974358	0.5882352941176471	14	10	4	0	0	0.46153846153846156	13	6	1.2666666666666666	19	0.0	0.3333333333333333	0.24991637108303424	0.8630305423365773	0.5402994585119156	0.8925747989613235	0.6328995755973728	0.8810396595890231	0.8682821453785233	0.8794013573274372	0	0	0.0
3678	0.09772508679909758	0.026398998302639014	0.022090595726441446	0.6296233700506557	None	0	0	0.21428571428571427	3	0.8888888888888888	16	0.37037037037037035	0.8888888888888888	18	16	1	0	0	0.16666666666666666	3	18	1.3333333333333333	20	0.0	1.0	0.6522036416276544	0.9411753851900672	0.9858642876231485	0.8497860900633316	0.3942154270676653	0.9677807186482266	0.929416769448769	0.9331414724584086	0	0	0.0
1797	None	None	None	None	None	0.5	1	0.8333333333333334	5	0.16666666666666666	1	0.5333333333333333	0.16666666666666666	4	1	3	0	0	0.6	3	5	0.5333333333333333	8	0.0	0.6666666666666666	0.7684136700294223	0.9327325509123949	0.49364343840328406	0.9071436304079977	0.6206911634791238	0.9594652785994547	0.8681410270212294	0.936491620823575	0	0	0.0
3271	0.00260753927117607	0.0008024255813450906	0.00012973461282600026	0.9846482038090808	None	0.6666666666666666	2	0.75	6	0.3333333333333333	3	0.4583333333333333	0.2222222222222222	4	2	6	0	0	0.6666666666666666	6	4	0.7333333333333333	11	0.0	0.8	0.8099125430086623	0.7124330440219468	0.554845045401418	0.6548521898116529	0.6577111427393849	0.7914168443083952	0.8032298920369488	0.7231988164586226	0	0	0.0
5725	0.12127774243112621	0.050885926556431815	0.049114191773278935	0.7389136177133134	None	0.2	1	0.38461538461538464	5	0.6470588235294118	11	0.24358974358974358	0.5882352941176471	14	10	4	0	0	0.46153846153846156	13	6	1.2666666666666666	19	0.0	0.3333333333333333	0.24991637108303424	0.8630305423365773	0.5402994585119156	0.8925747989613235	0.6328995755973728	0.8810396595890231	0.8682821453785233	0.8794013573274372	0	0	0.0
4931	0.0989104814419802	0.03334643157136719	0.03333657292922942	0.6994296043560873	None	0.2	1	0.4166666666666667	5	0.6	9	0.3269230769230769	0.5333333333333333	12	8	4	0	0	0.3076923076923077	13	4	1.1333333333333333	17	0.0	0.5	0.24991637108303424	0.877260473855581	0.5402994585119156	0.9020202995038724	0.6328995755973728	0.8864748237327627	0.8682821453785233	0.8890047107200626	0	0	0.0
4591	0.09808549046529196	0.013328232428141318	0.012929316926454415	0.6527409842104663	None	0	0	0.21428571428571427	3	0.8888888888888888	16	0.37037037037037035	0.8888888888888888	18	16	1	0	0	0.16666666666666666	3	18	1.3333333333333333	20	0.0	1.0	0.6522036416276544	0.9410207497751358	0.8954423346702203	0.8598690465291614	0.841015899542238	0.9643692826381104	0.8302081566340054	0.9326053284244213	0	0	0.0
5962	0.12275875913696672	0.05109029843397122	0.05098275362296966	0.7496774713077694	None	0.2	1	0.38461538461538464	5	0.6470588235294118	11	0.24358974358974358	0.5882352941176471	14	10	4	0	0	0.46153846153846156	13	6	1.2666666666666666	19	0.0	0.3333333333333333	0.24991637108303424	0.8630305423365773	0.5402994585119156	0.8925747989613235	0.6328995755973728	0.8810396595890231	0.8682821453785233	0.8794013573274372	0	0	0.0
983	None	None	None	None	None	0	0	0.5555555555555556	5	0.2727272727272727	3	0.43333333333333335	0.2727272727272727	6	3	6	4	0	0.8333333333333334	5	6	0.8666666666666667	13	0.3076923076923077	0.4444444444444444	0.45739450925538067	0.7371864876423473	0.5833791242313845	0.8125172393537979	0.31316749649062886	0.9287654563807507	0.7510036008655279	0.844036657884629	0.16666666666666666	0.16666666666666666	0.0
2002	None	None	None	None	None	0.25	1	0.7	7	0.3076923076923077	4	0.625	0	2	0	12	4	0	0.375	3	8	1.0	15	0.15384615384615385	0.5	0	0	0	0	0	0	0	0	0	0	0
1426	None	None	None	None	None	0	0	0.3333333333333333	3	0.8181818181818182	9	0.3939393939393939	0.18181818181818182	3	2	9	6	0	0.2727272727272727	3	11	0.8666666666666667	13	0.2857142857142857	1.0	0.781888237042819	0.5098985380733756	0.6811563964270959	0.7601952347058912	0.6342045596285119	0.6009099324439386	0.7299931261818668	0.6304627388677985	0.3333333333333333	0	0.0
3431	0.09981490110746156	0.025423757766292337	0.023530644484337414	0.6607974308150113	None	0	0	0.5	6	0.4375	7	0.32727272727272727	0.3125	7	5	10	0	0	0.45454545454545453	11	5	1.2	18	0.0	0.25	0.36860398365236774	0.6427571936658416	0.4567187651082011	0.7649776213736158	0.6328995755973728	0.6624713794408599	0.7548554330255002	0.6929501780665557	0	0	0.0
4836	0.09765806699682467	0.027973039228223823	0.02769906888283979	0.7107392762932969	None	0.2	1	0.4166666666666667	5	0.6	9	0.3269230769230769	0.5333333333333333	12	8	4	0	0	0.3076923076923077	13	4	1.1333333333333333	17	0.0	0.5	0.24991637108303424	0.877260473855581	0.5402994585119156	0.9020202995038724	0.6328995755973728	0.8864748237327627	0.8682821453785233	0.8890047107200626	0	0	0.0
1618	None	None	None	None	None	0	0	0.5	3	0.5714285714285714	4	0.9	0.42857142857142855	3	3	5	1	0	0.4	5	2	0.6	9	0.07142857142857142	0.5714285714285714	0.9248488612486527	0.9799323568575201	0.3130423288865899	0.7690107922959728	0.24379151485994965	0.8064290452616668	0.9552292266593532	0.897770440916548	1.0	0.3333333333333333	0.0
10	None	None	None	None	None	0	0	0.5	3	0.3333333333333333	2	0.5333333333333333	0.16666666666666666	3	1	4	3	0	0.6	5	3	0.5333333333333333	8	0.3	0	0.745225048824777	0.8101938420025875	0.6784950735073606	0.9134547386068441	0.7502946666956252	0.8687609945764434	0.7954158732286225	0.8698116908392143	0.3333333333333333	0.6666666666666666	0.03586404651397568
6742	0.1321148584579741	0.007400151911258402	-0.002842706742514632	0.5382654053133957	None	0.3333333333333333	2	0.5	7	0.5263157894736842	10	0.2916666666666667	0.47368421052631576	15	9	5	0	0	0.5	12	6	1.4	21	0.0	0.2222222222222222	0.24991637108303424	0.8876597099511749	0.5125312999631161	0.8932838193582582	0.6328995755973728	0.8640784414011959	0.8460756726896376	0.8822374596561219	0	0	0.0
4985	0.09997922245282038	0.030309322281070354	0.028703914343621028	0.6942199357778912	None	0.2	1	0.4166666666666667	5	0.6	9	0.3269230769230769	0.5333333333333333	12	8	4	0	0	0.3076923076923077	13	4	1.1333333333333333	17	0.0	0.5	0.24991637108303424	0.877260473855581	0.5402994585119156	0.9020202995038724	0.6328995755973728	0.8864748237327627	0.8682821453785233	0.8890047107200626	0	0	0.0
2081	None	None	None	None	None	1.0	4	0.9090909090909091	10	0.14285714285714285	2	0.5333333333333333	0.07142857142857142	6	1	9	0	0	0.8333333333333334	5	6	1.0666666666666667	16	0.0	0.4	0.7934062954994109	0.8664195290556512	0.5356773975968997	0.6284807085735071	0.5585429445495599	0.8214936757800907	0.8032298920369488	0.787059316544894	0	0	0.0
973	None	None	None	None	None	0.3333333333333333	1	0.5	4	0.7	7	0.4444444444444444	0.5	7	5	4	1	0	0.3333333333333333	9	3	0.8	12	0.1	0.6666666666666666	0.24991637108303424	0.8941839372766225	0.5680676170607152	0.9017297405750629	0.6288595135971413	0.8359004707544411	0.8876149514626571	0.880054497206143	1.0	0.5714285714285714	0.0
3251	0.05280855863392345	0.020946072612760738	0.0036740037353048486	0.7924485217584768	None	0	0	0.3333333333333333	4	0.7333333333333333	11	0.3269230769230769	0.6666666666666666	12	10	4	0	0	0.3076923076923077	4	13	1.1333333333333333	17	0.0	0.5	0.74392372063318	0.7365600146739796	0.6178241153793658	0.8810269548472488	0.9251524581552661	0.9195108460052603	0.8143576214012539	0.860808965510853	0	0	0.0
5622	None	None	None	None	None	0.3333333333333333	1	0.6666666666666666	6	0.2727272727272727	3	0.4642857142857143	0.18181818181818182	7	2	5	0	0	0.5714285714285714	4	7	0.8666666666666667	13	0.0	0.4	0.36860398365236774	0.911080710813145	0.5429112290575512	0.9131010683912	0.4510770363567393	0.8523234901612993	0.8461999062763628	0.8951050529170821	0	0	0.0
980	None	None	None	None	None	0	0	0.3	3	0.8333333333333334	10	0.56	0.5	7	6	6	4	0	1.0	5	5	0.9333333333333333	14	0.26666666666666666	0.36363636363636365	0.22090525111757248	0.91612195199114	0.353608652051064	0.9034942667161067	0.5245267761616665	0.7650832187378522	0.7760506789290159	0.8739196160851779	0.21428571428571427	0.2857142857142857	0.0
7159	0.12385284672208056	0.05149473878055192	0.0496120081808728	0.7495054101153802	None	0.2	1	0.38461538461538464	5	0.6470588235294118	11	0.24358974358974358	0.5882352941176471	14	10	4	0	0	0.46153846153846156	13	6	1.2666666666666666	19	0.0	0.3333333333333333	0.24991637108303424	0.8630305423365773	0.5402994585119156	0.8925747989613235	0.6328995755973728	0.8810396595890231	0.8682821453785233	0.8794013573274372	0	0	0.0
5502	0.11996582798347476	0.03532978253694368	0.03232791025250398	0.7093159485488817	None	0.2	1	0.38461538461538464	5	0.6470588235294118	11	0.24358974358974358	0.5882352941176471	14	10	4	0	0	0.46153846153846156	13	6	1.2666666666666666	19	0.0	0.3333333333333333	0.24991637108303424	0.8630305423365773	0.5402994585119156	0.8925747989613235	0.6328995755973728	0.8810396595890231	0.8682821453785233	0.8794013573274372	0	0	0.0
5121	0.09140799160283926	0.02715921077829425	0.027126008528034377	0.6336844037911493	None	0	0	0.07692307692307693	1	1.0	17	1.0	1.0	18	17	0	1	0	0.05263157894736842	1	19	1.2666666666666666	19	0.3333333333333333	0	0.6546255012305228	0.9017707589326207	0.9479563902199304	0.8312766038022316	0.2298879095857707	0.9706450717290507	0.9678119371461712	0.9195873044562892	1.0	0.05555555555555555	0.0
1814	None	None	None	None	None	0	0	0.6666666666666666	2	0.0	0	0.6666666666666666	0	2	0	1	0	0	0.6666666666666666	2	3	0.26666666666666666	4	0.0	1.0	0	0	0	0	0	0	0	0	0	0	0
6036	0.12139229797591922	0.04887056922878145	0.04806950795210593	0.7507954388574893	None	0.2	1	0.38461538461538464	5	0.6470588235294118	11	0.24358974358974358	0.5882352941176471	14	10	4	0	0	0.46153846153846156	13	6	1.2666666666666666	19	0.0	0.3333333333333333	0.24991637108303424	0.8630305423365773	0.5402994585119156	0.8925747989613235	0.6328995755973728	0.8810388992528393	0.8885841839700529	0.8794011008698827	0	0	0.0
6687	None	None	None	None	None	0.3333333333333333	1	0.6666666666666666	6	0.2727272727272727	3	0.4642857142857143	0.18181818181818182	7	2	5	0	0	0.5714285714285714	4	7	0.8666666666666667	13	0.0	0.4	0.36860398365236774	0.911080710813145	0.5429112290575512	0.9134683122417636	0.4510770363567393	0.8523234901612993	0.8461999062763628	0.8952500954087268	0	0	0.0
997	None	None	None	None	None	1.0	1	1.0	4	0.25	1	0.6666666666666666	0	2	0	3	0	0	1.0	3	3	0.4	6	0.0	0.6666666666666666	0	0	0	0	0	0	0	0	0	0	0
4393	0.09778224638764907	0.03216759130653399	0.031517570887321114	0.6914053566378044	None	0	0	0.21428571428571427	3	0.8888888888888888	16	0.37037037037037035	0.8888888888888888	18	16	1	0	0	0.16666666666666666	3	18	1.3333333333333333	20	0.0	1.0	0.6522036416276544	0.9411753851900672	0.9858642876231485	0.8408690636726561	0.3942154270676653	0.9677807186482266	0.929416769448769	0.9317087990723336	0	0	0.0
3783	0.02697810981218036	0.0011549315035518182	-0.001125567815882178	0.9257506286774213	None	0	0	0.42857142857142855	3	0.5	4	0.4166666666666667	0.5	5	4	4	1	0	0.375	3	8	0.6666666666666666	10	0.09090909090909091	0	0.36860398365236774	0.9374233872774216	0.33492307520991216	0.7414171252324806	0.597238442460875	0.8018994759570969	0.8050924866401428	0.8480557986940931	1.0	0.4	0.0
5785	0.1201770947305965	0.050913155673046925	0.050736833703340194	0.7473657655835972	None	0.2	1	0.38461538461538464	5	0.6470588235294118	11	0.24358974358974358	0.5882352941176471	14	10	4	0	0	0.46153846153846156	13	6	1.2666666666666666	19	0.0	0.3333333333333333	0.24991637108303424	0.8630305423365773	0.5402994585119156	0.8925747989613235	0.6328995755973728	0.8810396595890231	0.8682821453785233	0.8794013573274372	0	0	0.0
11	None	None	None	None	None	0	0	0.5	2	0.6666666666666666	2	0.625	0.6666666666666666	3	2	1	2	0	0.5	2	4	0.3333333333333333	5	0.4	0	0.5416058974287025	0.9018970371585869	0.40210648984913516	0.9570263810073928	0.66057513280919	0.958284586617625	0.8161716802563728	0.943676265476274	0.6666666666666666	0.6666666666666666	0.0
136	None	None	None	None	None	0	0	1.0	2	0.0	0	1.0	0	2	0	0	0	0	0.3333333333333333	3	1	0.2	3	0.0	1.0	0	0	0	0	0	0	0	0	0	0	0
2626	0.0006011558669683196	4.4409986267084333e-05	-4.4361335732590076e-05	0.9980553316540093	None	0.5	1	0.8571428571428571	6	0.125	1	0.5555555555555556	0	4	0	5	1	0	0.5	6	3	0.6666666666666666	10	0.1	0.5	0	0	0	0	0	0	0	0	0	0	0
7460	0.11815317351405151	0.04901048263920309	0.04838424205527454	0.7476684087301672	None	0.2	1	0.38461538461538464	5	0.6470588235294118	11	0.24358974358974358	0.5882352941176471	14	10	4	0	0	0.46153846153846156	13	6	1.2666666666666666	19	0.0	0.3333333333333333	0.24991637108303424	0.8630305423365773	0.5402994585119156	0.8925747989613235	0.6328995755973728	0.8810388992528393	0.8885841839700529	0.8794011008698827	0	0	0.0
4821	0.10126342512820656	0.03078398014781941	0.030783598059322962	0.7074881945723579	None	0.2	1	0.4166666666666667	5	0.6	9	0.3269230769230769	0.5333333333333333	12	8	4	0	0	0.3076923076923077	13	4	1.1333333333333333	17	0.0	0.5	0.24991637108303424	0.877260473855581	0.5402994585119156	0.9020202995038724	0.6328995755973728	0.8864748237327627	0.8682821453785233	0.8890047107200626	0	0	0.0
197	None	None	None	None	None	0	0	0.5	2	0.6666666666666666	2	1.0	0.6666666666666666	3	2	1	0	0	0.2	5	1	0.3333333333333333	5	0.0	0.5	0.5177822343032666	0.8669883415966044	0.40368992539958004	0.8201643425511308	0.32425385666502227	0.9198503713448376	0.7334977418124214	0.8748042840866199	0	0	0.0
5184	None	None	None	None	None	0.3333333333333333	1	0.6666666666666666	6	0.2727272727272727	3	0.4642857142857143	0.18181818181818182	7	2	5	0	0	0.5714285714285714	4	7	0.8666666666666667	13	0.0	0.4	0.36860398365236774	0.911080710813145	0.5429112290575512	0.9134683122417636	0.4510770363567393	0.8523234901612993	0.8461999062763628	0.8952500954087268	0	0	0.0
6919	0.12035216433701322	0.053092278187279886	0.052857080417519464	0.7440183085326333	None	0.2	1	0.38461538461538464	5	0.6470588235294118	11	0.24358974358974358	0.5882352941176471	14	10	4	0	0	0.46153846153846156	13	6	1.2666666666666666	19	0.0	0.3333333333333333	0.24991637108303424	0.8630305423365773	0.5402994585119156	0.8925747989613235	0.6328995755973728	0.8810388992528393	0.8885841839700529	0.8794011008698827	0	0	0.0
7238	0.1189603007352814	0.03154195589715187	0.030013949248937903	0.7127345791208486	None	0.2	1	0.38461538461538464	5	0.6470588235294118	11	0.24358974358974358	0.5882352941176471	14	10	4	0	0	0.46153846153846156	13	6	1.2666666666666666	19	0.0	0.3333333333333333	0.24991637108303424	0.8630305423365773	0.5402994585119156	0.8925747989613235	0.6328995755973728	0.8810396595890231	0.8682821453785233	0.8794013573274372	0	0	0.0
2902	0.01900175516212663	0.004614245400156948	-0.0004394278532848254	0.9832727748853254	None	0.6666666666666666	2	0.6666666666666666	6	0.45454545454545453	5	0.37142857142857144	0.36363636363636365	8	4	4	0	0	0.7142857142857143	5	7	0.8666666666666667	13	0.0	0.5	0.6957026963713446	0.9320997482308934	0.609448573772038	0.7105556074057742	0.6288595135971413	0.8118419806868441	0.7611938134826454	0.8402159725711356	0	0	0.0
3426	0.009057567704113811	0.0007564381158620525	-0.0007283643290145912	0.9423165282071077	None	0	0	0.7142857142857143	5	0.25	2	0.5555555555555556	0.25	6	2	3	0	0	0.5	3	6	0.6666666666666666	10	0.0	0.5	0.8300128235813805	0.7203380669654846	0.617813138342921	0.8794755679389923	0.6577111427393849	0.8966031039011193	0.8081844920775473	0.8452581184753281	0	0	0.0
2453	None	None	None	None	None	0	0	0.5	4	0.4444444444444444	4	0.7333333333333333	0.2222222222222222	5	2	5	0	0	0.6	3	5	0.7333333333333333	11	0.0	0	0.7684136700294223	0.648507405504261	0.45160947920966843	0.6493046486516199	0.4588601686794088	0.9200814525294757	0.855655482227398	0.7727622100983016	0	0	0.0
4457	0.10275374482329831	0.030018352210857382	0.02989615693138067	0.7001749898842735	None	0.2	1	0.4166666666666667	5	0.6	9	0.3269230769230769	0.5333333333333333	12	8	4	0	0	0.3076923076923077	13	4	1.1333333333333333	17	0.0	0.5	0.24991637108303424	0.877260473855581	0.5402994585119156	0.9020202995038724	0.6328995755973728	0.8864748237327627	0.8682821453785233	0.8890047107200626	0	0	0.0
6669	0.1186252000749515	0.03250352489728432	0.027444900659312443	0.7834108625431708	None	0.16666666666666666	1	0.42857142857142855	6	0.6111111111111112	11	0.2564102564102564	0.5555555555555556	14	10	5	0	0	0.46153846153846156	13	6	1.3333333333333333	20	0.0	0.2857142857142857	0.24991637108303424	0.8630305423365773	0.5402994585119156	0.8925747989613235	0.6328995755973728	0.8810396595890231	0.8682821453785233	0.8794013573274372	0	0	0.0
4455	0.10010157159667084	0.027083101811074126	0.02672708164148986	0.7004600998976458	None	0.2	1	0.4166666666666667	5	0.6	9	0.3269230769230769	0.5333333333333333	12	8	4	0	0	0.3076923076923077	13	4	1.1333333333333333	17	0.0	0.5	0.24991637108303424	0.877260473855581	0.5402994585119156	0.9020202995038724	0.6328995755973728	0.8864748237327627	0.8682821453785233	0.8890047107200626	0	0	0.0
2270	None	None	None	None	None	0	0	0.75	3	0.0	0	0.5555555555555556	0	1	0	3	0	0	1.0	3	3	0.3333333333333333	5	0.0	0	0	0	0	0	0	0	0	0	0	0	0
3287	0.020650630445304182	0.002813242913686101	0.00017553479981132037	0.7244557116763521	None	0	0	0.5	5	0.5384615384615384	7	0.45454545454545453	0.46153846153846156	10	6	4	3	0	0.2727272727272727	11	3	1.0	15	0.375	0.3076923076923077	0.6522036416276544	0.8316197997230529	0.6083411659611373	0.883824009522601	0.8131091088574184	0.9523255920180731	0.850579655420143	0.9008708431828915	0.4	0.1	0.0
2016	None	None	None	None	None	0	0	0.75	3	0.25	1	0.6	0.25	4	1	1	1	0	0.4	5	2	0.4	6	0.3333333333333333	0.8	0.6793161185748977	0.9620736755884611	0.5902243469030387	0.7842398521129772	0.326050045904159	0.6310449184930841	0.9095685064020668	0.8438158367653726	1.0	0.25	0.0
2511	None	None	None	None	None	0.6666666666666666	2	0.7777777777777778	7	0.2727272727272727	3	0.5416666666666666	0.18181818181818182	5	2	7	0	0	0.375	3	8	0.8666666666666667	13	0.0	0.8	0.7684136700294223	0.7466627130783429	0.45160947920966843	0.6841210742954343	0.5369805280252326	0.9080344141345275	0.855655482227398	0.7991802093774455	0	0	0.0
3376	1.7044043300794087e-06	8.438230560556964e-08	2.634853596700051e-08	0.9999941582166074	None	0	0	0.6666666666666666	6	0.2727272727272727	3	0.52	0	1	0	11	0	0	1.0	5	5	0.8666666666666667	13	0.0	0.4444444444444444	0	0	0	0	0	0	0	0	0	0	0
5839	0.12765841236938355	0.007030106102247759	-0.004123564678860889	0.5233980758715431	None	0.3333333333333333	2	0.5	7	0.5263157894736842	10	0.2916666666666667	0.47368421052631576	15	9	5	0	0	0.5	12	6	1.4	21	0.0	0.2222222222222222	0.24991637108303424	0.8876597099511749	0.5125312999631161	0.8932838193582582	0.6328995755973728	0.8640784414011959	0.8460756726896376	0.8822374596561219	0	0	0.0
1199	None	None	None	None	None	0	0	0.5	2	0.75	3	1.0	0.5	4	2	1	1	0	0.6666666666666666	2	3	0.4	6	0.25	0	0.7683739797384038	0.9327267332136486	0.6551202073307628	0.8759037308278513	0.4569886335181897	0.9095198547769741	0.8503783495356184	0.9086375260305456	1.0	0.25	0.0
1422	None	None	None	None	None	0	0	0.5	4	0.5	5	0.4	0.2	5	2	6	3	0	0.8333333333333334	6	5	0.8	12	0.23076923076923078	0	0.5425577497242269	0.9123728101723051	0.6811563964270959	0.8640315990114159	0.2298879095857707	0.9095624999991425	0.7927000790977229	0.89722977312188	0.6	0.4	0.0
524	None	None	None	None	None	1.0	1	1.0	5	0.0	0	0.7777777777777778	0	3	0	3	0	0	1.0	3	3	0.4666666666666667	7	0.0	1.0	0	0	0	0	0	0	0	0	0	0	0
4418	0.09740584816102046	0.02948259367379193	0.029137545093781553	0.6930761050098626	None	0.2	1	0.4166666666666667	5	0.6	9	0.3269230769230769	0.5333333333333333	12	8	4	0	0	0.3076923076923077	13	4	1.1333333333333333	17	0.0	0.5	0.24991637108303424	0.877260473855581	0.5402994585119156	0.9020202995038724	0.6328995755973728	0.8864748237327627	0.8682821453785233	0.8890047107200626	0	0	0.0
3165	0.04353094318046619	0.013312502358545813	0.009137628128891583	0.94255908345498	None	0	0	0.375	3	0.7	7	0.4	0.5	7	5	4	2	0	0.3	3	10	0.8	12	0.2	0	0.74392372063318	0.9471464837017589	0.6656423604066308	0.9760514982026319	0.17707018572800687	0.9797675090530339	0.735337441481415	0.970436004638856	0.6428571428571428	0.14285714285714285	0.0
4401	0.09845250078144058	0.03256718764986759	0.03256165158286347	0.7070814464271555	None	0.2	1	0.4166666666666667	5	0.6	9	0.3269230769230769	0.5333333333333333	12	8	4	0	0	0.3076923076923077	13	4	1.1333333333333333	17	0.0	0.5	0.24991637108303424	0.877260473855581	0.5402994585119156	0.9020202995038724	0.6328995755973728	0.8864748237327627	0.8682821453785233	0.8890047107200626	0	0	0.0
2340	None	None	None	None	None	0	0	0.125	1	1.0	10	0.3333333333333333	0.8	8	8	3	1	0	0.4444444444444444	4	9	0.8	12	0.1	0	0.45739450925538067	0.803015891325023	0.5194676125621028	0.9303201517921598	0.43358068079791884	0.8043394519433021	0.8579799555540667	0.858574825952461	1.0	0.25	0.0
6452	0.11853211505719483	0.007223158203286601	-0.004722515489977116	0.6545502624919479	None	0	0	0.35714285714285715	5	0.631578947368421	12	0.375	0.5789473684210527	15	11	5	0	0	0.2857142857142857	14	4	1.4	21	0.0	0.1	0.24991637108303424	0.8876597099511749	0.5125312999631161	0.8932838193582582	0.6328995755973728	0.8750622916069384	0.8876149514626571	0.8855518454505561	0	0	0.0
2517	None	None	None	None	None	0	0	0.5	2	0.6666666666666666	2	0.5555555555555556	0.3333333333333333	1	1	3	1	0	1.0	3	3	0.3333333333333333	5	0.1	0	0.1	0.5	0.9562096175720232	0.5	0.9562448926695118	0.5	0.9826437503419977	0.5	1.0	1.0	0.0
1526	None	None	None	None	None	0	0	0.23076923076923078	3	0.8823529411764706	15	0.5277777777777778	0.47058823529411764	9	8	9	3	0	0.1111111111111111	18	2	1.2666666666666666	19	0.14285714285714285	0.11764705882352941	0.784233108548021	0.5160219504674084	0.9859740839535325	0.8969944768317629	0.8972905047017534	0.7727169978274733	0.6954248971081753	0.7596383725102152	0.3333333333333333	0	0.0
515	None	None	None	None	None	0.25	1	0.4	4	0.7692307692307693	10	0.4166666666666667	0.6923076923076923	11	9	3	0	0	0.25	3	12	1.0	15	0.0	0.16666666666666666	0.9248488612486527	0.8689929603903502	0.3490788193824165	0.8477105466071322	0.24379151485994965	0.7945310111621589	0.9481978344804439	0.8393993461932842	0	0	0.0
4580	0.044028613015489985	0.002639830612411174	0.001885532929981988	0.9596820030732808	None	0.4	2	0.6666666666666666	8	0.375	6	0.4090909090909091	0.375	12	6	5	0	0	0.36363636363636365	11	4	1.2	18	0.0	0.5714285714285714	0.24991637108303424	0.877260473855581	0.5402994585119156	0.9020202995038724	0.6328995755973728	0.8864748237327627	0.8682821453785233	0.8890047107200626	0	0	0.0
701	None	None	None	None	None	0	0	0.5	1	1.0	1	1.0	1.0	2	1	0	0	0	0.3333333333333333	1	3	0.2	3	0.0	0	0.773997485332683	0.5024089780458512	0.3692455529833861	0.8179192942908692	0.5209747084180181	0.9147710713720246	0.8605992446215527	0.7850081846409507	0	0	0.0
6822	0.04644956103203204	0.004852273505809904	0.0032637728908662222	0.9623184234819547	None	0.2857142857142857	2	0.5625	9	0.38095238095238093	8	0.36507936507936506	0.38095238095238093	17	8	5	0	0	0.7777777777777778	9	7	1.5333333333333334	23	0.0	0.18181818181818182	0.36860398365236774	0.8745431865083741	0.5429112290575512	0.8800674023728624	0.6328995755973728	0.8574128400473556	0.8067536967541681	0.8709732578432048	0	0	0.0
2215	None	None	None	None	None	0.5	1	0.6666666666666666	4	0.5714285714285714	4	0.5	0.42857142857142855	5	3	3	1	0	0.5	3	6	0.6	9	0.125	0.3333333333333333	0.7902885226572985	0.8368753552708933	0.6811563964270959	0.6882842163960795	0.6342045596285119	0.888165566817848	0.6578769819896914	0.8175451048513238	1.0	0.2	0.0
7364	0.12249661265073253	0.05177813849708426	0.0512430756690397	0.7459590021239568	None	0.2	1	0.38461538461538464	5	0.6470588235294118	11	0.24358974358974358	0.5882352941176471	14	10	4	0	0	0.46153846153846156	13	6	1.2666666666666666	19	0.0	0.3333333333333333	0.24991637108303424	0.8630305423365773	0.5402994585119156	0.8925747989613235	0.6328995755973728	0.8810396595890231	0.8682821453785233	0.8794013573274372	0	0	0.0
6284	None	None	None	None	None	0.3333333333333333	1	0.6666666666666666	6	0.2727272727272727	3	0.4642857142857143	0.18181818181818182	7	2	5	0	0	0.5714285714285714	4	7	0.8666666666666667	13	0.0	0.4	0.36860398365236774	0.911080710813145	0.5429112290575512	0.9134683122417636	0.4510770363567393	0.8523234901612993	0.8461999062763628	0.8952500954087268	0	0	0.0
3681	0.028670830827906408	0.000696549042312461	-0.0006400138806634676	0.9840317256251473	None	0.2	1	0.5	6	0.5625	9	0.34615384615384615	0.5	13	8	4	0	0	0.3076923076923077	13	4	1.2	18	0.0	0.4	0.24991637108303424	0.94088653913168	0.5680676170607152	0.907974103232002	0.6328995755973728	0.9294882048578925	0.8875320479359005	0.9272450734704795	0	0	0.0
5869	0.12573688578043912	0.052991002908471675	0.052531054018105865	0.7499140635245582	None	0.2	1	0.38461538461538464	5	0.6470588235294118	11	0.24358974358974358	0.5882352941176471	14	10	4	0	0	0.46153846153846156	13	6	1.2666666666666666	19	0.0	0.3333333333333333	0.24991637108303424	0.8630305423365773	0.5402994585119156	0.8925747989613235	0.6328995755973728	0.8810388992528393	0.8885841839700529	0.8794011008698827	0	0	0.0
4329	0.09390685619752633	0.026807878743167826	0.026387640325170433	0.706806925179351	None	0.2	1	0.4166666666666667	5	0.6	9	0.3269230769230769	0.5333333333333333	12	8	4	0	0	0.3076923076923077	13	4	1.1333333333333333	17	0.0	0.5	0.24991637108303424	0.877260473855581	0.5402994585119156	0.9020202995038724	0.6328995755973728	0.8864748237327627	0.8682821453785233	0.8890047107200626	0	0	0.0
1098	None	None	None	None	None	0.5	1	0.8333333333333334	5	0.16666666666666666	1	0.5	0	3	0	4	1	0	1.0	4	4	0.5333333333333333	8	0.1111111111111111	0.4	0	0	0	0	0	0	0	0	0	0	0
6710	0.03869720175169097	0.004266957376275487	-0.002564733559639606	0.9633687391275128	None	0.16666666666666666	1	0.5714285714285714	8	0.3333333333333333	6	0.30303030303030304	0.3333333333333333	14	6	5	0	0	0.5454545454545454	11	6	1.3333333333333333	20	0.0	0.2222222222222222	0.30926017736770095	0.8920515129230606	0.5402994585119156	0.8973215322550125	0.6328995755973728	0.8608567692894232	0.8272984109347099	0.8843245066601734	0	0	0.0
3269	0.010064027430458306	0.0008944695907061741	-0.00030001127539472724	0.9513346993570704	None	0	0	0.5	3	0.5714285714285714	4	0.5	0.42857142857142855	5	3	3	3	0	0.5	3	6	0.6	9	0.375	0	0.5764701972673848	0.9366759720294473	0.5983637510822646	0.9549714265390413	0.17707018572800687	0.9700905733770628	0.6226547132728113	0.955887237861257	0.4	0.2	0.3270503024567466
3078	0.0565511058196022	0.01185443814365164	0.00805640718971599	0.5671413845536785	None	0	0	0.1	1	1.0	12	1.0	0.8333333333333334	10	10	3	1	0	0.07142857142857142	1	14	0.9333333333333333	14	0.1	0	0.8092655782099506	0.8433508970123763	0.5770647774579725	0.839848911029537	0.36364189706227723	0.9586089332867642	0.9372074832264767	0.8966890489624275	1.0	0.1	0.0
4236	0.10253703709563143	0.0319336122908719	0.03188818393777279	0.7096163048059962	None	0.2	1	0.4166666666666667	5	0.6	9	0.3269230769230769	0.5333333333333333	12	8	4	0	0	0.3076923076923077	13	4	1.1333333333333333	17	0.0	0.5	0.24991637108303424	0.877260473855581	0.5402994585119156	0.9020202995038724	0.6328995755973728	0.8864748237327627	0.8682821453785233	0.8890047107200626	0	0	0.0
6841	0.11380902318741654	0.0323167587158376	0.03174872329468448	0.7087755624988382	None	0.2	1	0.38461538461538464	5	0.6470588235294118	11	0.24358974358974358	0.5882352941176471	14	10	4	0	0	0.46153846153846156	13	6	1.2666666666666666	19	0.0	0.3333333333333333	0.24991637108303424	0.8630305423365773	0.5402994585119156	0.8925747989613235	0.6328995755973728	0.8810396595890231	0.8682821453785233	0.8794013573274372	0	0	0.0
6400	0.11740660311603507	0.02922008882320771	0.026604066217791388	0.7133581880283382	None	0.2	1	0.38461538461538464	5	0.6470588235294118	11	0.24358974358974358	0.5882352941176471	14	10	4	0	0	0.46153846153846156	13	6	1.2666666666666666	19	0.0	0.3333333333333333	0.24991637108303424	0.8630305423365773	0.5402994585119156	0.8925747989613235	0.6328995755973728	0.8810396595890231	0.8682821453785233	0.8794013573274372	0	0	0.0
2828	0.03723288196367592	0.005387834139761633	0.0006068903045467428	0.9429084881329135	None	0	0	0.5454545454545454	6	0.35714285714285715	5	0.48484848484848486	0.21428571428571427	5	3	10	4	0	0.2727272727272727	3	11	1.0666666666666667	16	0.18181818181818182	0	0.534774102202642	0.9600541542869651	0.46329873492954315	0.9155877440725175	0.1805427982269458	0.9642529392691893	0.8333154814425162	0.9503925806851903	0.30000000000000004	0.4	0.0
603	None	None	None	None	None	0	0	0.5	2	0.6666666666666666	2	1.0	0.6666666666666666	3	2	1	0	0	0.2	5	1	0.3333333333333333	5	0.0	1.0	0.9524997858941537	0.9585788461187407	0.348531026569861	0.915434363125975	0.859202660894495	0.6718423366185571	0.8743045661636837	0.8889460173377958	0	0	0.0
4869	0.10095384341728995	0.030041783295245233	0.029949488037992467	0.6970533287439382	None	0.2	1	0.4166666666666667	5	0.6	9	0.3269230769230769	0.5333333333333333	12	8	4	0	0	0.3076923076923077	13	4	1.1333333333333333	17	0.0	0.5	0.24991637108303424	0.877260473855581	0.5402994585119156	0.9020202995038724	0.6328995755973728	0.8864748237327627	0.8682821453785233	0.8890047107200626	0	0	0.0
5886	0.12415063426589884	0.04865807321554986	0.047142610107222135	0.7482858547912647	None	0.2	1	0.38461538461538464	5	0.6470588235294118	11	0.24358974358974358	0.5882352941176471	14	10	4	0	0	0.46153846153846156	13	6	1.2666666666666666	19	0.0	0.3333333333333333	0.24991637108303424	0.8630305423365773	0.5402994585119156	0.8925747989613235	0.6328995755973728	0.8810396595890231	0.8682821453785233	0.8794013573274372	0	0	0.0
2612	0.00040458676360027813	2.154609857044561e-05	2.1288687132767e-05	0.9977074648795579	None	0	0	0.5	1	1.0	1	1.0	1.0	1	1	1	2	0	0.3333333333333333	1	3	0.2	3	0.3333333333333333	0	0.1415553290786728	0.5	0.31050937122046507	0.5	0.10666750610252576	0.5	0.7089225461997538	0.5	1.0	1.0	0.0
4919	0.07917102704947279	0.027337914759268646	-0.02387175049605444	0.6918371227340092	None	0.16666666666666666	1	0.26666666666666666	4	0.85	17	0.36666666666666664	0.8	19	16	2	0	0	0.15	20	3	1.4666666666666666	22	0.0	1.0	0.6522036416276544	0.933313705497949	0.9840616183934638	0.876552248380508	0.75138671992329	0.9658877873276027	0.8522158678915535	0.9338528751610378	0	0	0.0
6944	0.1162595061126078	0.03357961497712594	0.03323848600545537	0.7098109904364822	None	0.2	1	0.38461538461538464	5	0.6470588235294118	11	0.24358974358974358	0.5882352941176471	14	10	4	0	0	0.46153846153846156	13	6	1.2666666666666666	19	0.0	0.3333333333333333	0.24991637108303424	0.8630305423365773	0.5402994585119156	0.8925747989613235	0.6328995755973728	0.8810396595890231	0.8682821453785233	0.8794013573274372	0	0	0.0
4333	0.09906638737214686	0.03199689031389465	0.0319967792555474	0.7028518686336622	None	0.2	1	0.4166666666666667	5	0.6	9	0.3269230769230769	0.5333333333333333	12	8	4	0	0	0.3076923076923077	13	4	1.1333333333333333	17	0.0	0.5	0.24991637108303424	0.877260473855581	0.5402994585119156	0.9020202995038724	0.6328995755973728	0.8864748237327627	0.8682821453785233	0.8890047107200626	0	0	0.0
4594	0.08298963401105203	0.0026760342262544708	0.0006092535699000636	0.7036630946852482	None	0	0	0.25	2	0.8888888888888888	8	1.0	0.7777777777777778	8	7	2	0	0	0.09090909090909091	11	1	0.7333333333333333	11	0.0	0.2	0.24991637108303424	0.6637277672549058	0.5680676170607152	0.9172549116439843	0.6328995755973728	0.9199226916355313	0.8895460977795177	0.8632192734216861	0	0	0.0
930	None	None	None	None	None	1.0	1	1.0	5	0.0	0	0.7777777777777778	0	3	0	3	0	0	1.0	3	3	0.4666666666666667	7	0.0	1.0	0	0	0	0	0	0	0	0	0	0	0
2543	None	None	None	None	None	1.0	4	1.0	10	0.07692307692307693	1	0.6	0.07692307692307693	4	1	10	0	0	1.0	5	5	1.0	15	0.0	0.4	0.8514114159879022	0.6650661892934815	0.554845045401418	0.6548521898116529	0.6577111427393849	0.7914168443083952	0.8032298920369488	0.7081933687074266	0	0	0.0
6850	0.1242181753705361	0.049670557604126475	0.048327293186383916	0.7455322417543813	None	0.2	1	0.38461538461538464	5	0.6470588235294118	11	0.24358974358974358	0.5882352941176471	14	10	4	0	0	0.46153846153846156	13	6	1.2666666666666666	19	0.0	0.3333333333333333	0.24991637108303424	0.8630305423365773	0.5402994585119156	0.8925747989613235	0.6328995755973728	0.8810396595890231	0.8682821453785233	0.8794013573274372	0	0	0.0
4614	0.09892374423417831	0.029959964488444284	0.028417631947649107	0.6869809164769396	None	0	0	0.21428571428571427	3	0.8888888888888888	16	0.37037037037037035	0.8888888888888888	18	16	1	0	0	0.16666666666666666	3	18	1.3333333333333333	20	0.0	1.0	0.6522036416276544	0.9411753851900672	0.9858642876231485	0.8408690636726561	0.3942154270676653	0.9677807186482266	0.929416769448769	0.9317087990723336	0	0	0.0
3731	3.357224257016321e-05	5.224767647422276e-06	5.224662368859687e-06	0.9985055842850243	None	0	0	0.75	3	0.0	0	0.5555555555555556	0	2	0	2	0	0	1.0	3	3	0.3333333333333333	5	0.0	1.0	0	0	0	0	0	0	0	0	0	0	0
5266	0.12744548845063197	0.05170900174309902	0.051318280642915735	0.7504180989953891	None	0.2	1	0.38461538461538464	5	0.6470588235294118	11	0.24358974358974358	0.5882352941176471	14	10	4	0	0	0.46153846153846156	13	6	1.2666666666666666	19	0.0	0.3333333333333333	0.24991637108303424	0.8630305423365773	0.5402994585119156	0.8925747989613235	0.6328995755973728	0.8810396595890231	0.8682821453785233	0.8794013573274372	0	0	0.0
6918	0.11943474449057256	0.05132358680066897	0.05090112169916337	0.7500704045773159	None	0.2	1	0.38461538461538464	5	0.6470588235294118	11	0.24358974358974358	0.5882352941176471	14	10	4	0	0	0.46153846153846156	13	6	1.2666666666666666	19	0.0	0.3333333333333333	0.24991637108303424	0.8630305423365773	0.5402994585119156	0.8925747989613235	0.6328995755973728	0.8810396595890231	0.8682821453785233	0.8794013573274372	0	0	0.0
168	None	None	None	None	None	0	0	0.75	3	0.5	2	0.6666666666666666	0.25	2	1	3	2	0	1.0	3	3	0.4	6	0.2222222222222222	0.5	0.14729312907150707	0.5	0.7292864386555779	0.6198639009853346	0.4149826234739179	0.9546668303207521	0.9446888381298698	0.7647256160061636	0.75	0.5	0.2016227719825041
2689	0.0013755313711203874	0.0003919361501783321	0.00039146663202546374	0.9626265476788145	None	0	0	0.5	3	0.5714285714285714	4	0.5	0.2857142857142857	2	2	6	1	0	0.5	3	6	0.6	9	0.0625	0	0.9973628131070594	0.5	0.5143864652502083	0.5	0.13519957589801374	0.5455474505755613	0.9714902810973449	0.515219986520926	1.0	0.5	0.0
7195	0.08502294959955484	0.014666173504303832	-0.008960629434800683	0.5696360957355948	None	0	0	0.4	4	0.6153846153846154	8	0.3125	0.5384615384615384	10	7	4	0	0	0.3333333333333333	12	4	1.0	15	0.0	0.14285714285714285	0.24991637108303424	0.8935736696537407	0.5402994585119156	0.9108677275222801	0.5399682749769403	0.8941336537269933	0.8895460977795177	0.8998215418145104	0	0	0.0
1083	None	None	None	None	None	0	0	0.5	2	0.5	2	0.6666666666666666	0	2	0	3	3	0	1.0	3	3	0.4	6	0.375	0.5	0	0	0	0	0	0	0	0	0	0	0
996	None	None	None	None	None	0	0	0.4	2	0.8	4	0.7	0.6	5	3	1	0	0	0.4	5	2	0.4666666666666667	7	0.0	0	0.5072175230946683	0.8285431771419445	0.6216984055658448	0.7339151449550526	0.30255217260795964	0.9403279952332508	0.8032450495584581	0.855996308952869	0	0	0.0
5766	0.12252357004232212	0.05305125077401341	0.05276880540070457	0.7492457937975983	None	0.2	1	0.38461538461538464	5	0.6470588235294118	11	0.24358974358974358	0.5882352941176471	14	10	4	0	0	0.46153846153846156	13	6	1.2666666666666666	19	0.0	0.3333333333333333	0.24991637108303424	0.8630305423365773	0.5402994585119156	0.8925747989613235	0.6328995755973728	0.8810396595890231	0.8682821453785233	0.8794013573274372	0	0	0.0
3222	0.015683810678640293	0.0022906514539005785	-0.0016176802466961464	0.9378338001367174	None	0.3333333333333333	1	0.625	5	0.5	5	0.375	0.5	9	5	2	0	0	0.5	4	8	0.8	12	0.0	0.5	0.8086142311748589	0.9065495516244558	0.6273070647975942	0.8568033440545738	0.5585429445495599	0.9313286361968381	0.8176977627879684	0.9022808189320919	0	0	0.0
710	None	None	None	None	None	0.5	1	0.6666666666666666	4	0.5714285714285714	4	0.42857142857142855	0.42857142857142855	5	3	3	1	0	0.42857142857142855	7	3	0.6	9	0.125	1.0	0.784233108548021	0.8470144137162461	0.6710948125550353	0.9507568461071727	0.7861882854234519	0.8919369702869585	0.7685315480986125	0.9055821285031497	1.0	0	0.0
4330	0.07598482244500415	0.008486177166455349	-0.0075269790546730365	0.7602571241216407	None	0.25	1	0.4	4	0.6666666666666666	8	0.3181818181818182	0.5833333333333334	10	7	3	0	0	0.36363636363636365	11	4	0.9333333333333333	14	0.0	0.6666666666666666	0.24991637108303424	0.8387068385192938	0.5277212645103336	0.914114043156054	0.6328995755973728	0.90188406287054	0.8885841839700529	0.8886774929433213	0	0	0.0
1553	None	None	None	None	None	0	0	0.5	2	0.3333333333333333	1	0.5555555555555556	0.3333333333333333	2	1	2	0	0	1.0	3	3	0.3333333333333333	5	0.0	1.0	0.8489413739535199	0.6811528450040489	0.254630147907916	0.642015282225351	0.17189575742997482	0.6723774265322296	0.9533004924473286	0.6653848995952475	0	0	0.0
3283	0.031867493119593526	0.004109366678723118	0.00407538362547148	0.8879624484735257	None	0	0	0.1111111111111111	1	1.0	11	1.0	0.9090909090909091	10	10	2	2	0	0.07692307692307693	1	13	0.8666666666666667	13	0.25	0	0.6522036416276544	0.8512735481081732	0.6083411659611373	0.7390873641220682	0.8468706744515169	0.8039308804421939	0.8109704292829142	0.8020199345872616	0.55	0.1	0.0
1235	None	None	None	None	None	0	0	0.5	2	0.3333333333333333	1	0.8333333333333334	0	2	0	2	1	0	0.6666666666666666	2	3	0.3333333333333333	5	0.16666666666666666	0	0	0	0	0	0	0	0	0	0	0	0
6325	0.11668022997928536	0.030295621590546693	0.029304182306771537	0.7141842003773838	None	0.2	1	0.38461538461538464	5	0.6470588235294118	11	0.24358974358974358	0.5882352941176471	14	10	4	0	0	0.46153846153846156	13	6	1.2666666666666666	19	0.0	0.3333333333333333	0.24991637108303424	0.8630305423365773	0.5402994585119156	0.8925747989613235	0.6328995755973728	0.8810388992528393	0.8885841839700529	0.8794011008698827	0	0	0.0
959	None	None	None	None	None	1.0	1	0.8	4	0.4	2	0.7777777777777778	0	3	0	3	0	0	1.0	3	3	0.4666666666666667	7	0.0	0.5	0	0	0	0	0	0	0	0	0	0	0
870	None	None	None	None	None	0	0	0.6666666666666666	2	0.5	1	1.0	0.5	3	1	0	2	0	0.25	1	4	0.26666666666666666	4	1.0	0.6666666666666666	0.8847108451943818	0.6337248728626002	0.45160947920966843	0.9353915749232872	0.24552548063624421	0.9498213630541396	0.940321615406338	0.8863355620647805	0.6666666666666666	0.6666666666666666	0.0
638	None	None	None	None	None	0	0	0.2857142857142857	2	0.75	6	0.625	0.375	4	3	5	4	0	1.0	4	4	0.6666666666666666	10	0.3076923076923077	0.3333333333333333	0.45739450925538067	0.772543975943436	0.5833791242313845	0.874612377984352	0.31316749649062886	0.8850734112084045	0.7510036008655279	0.8501137263993545	0.5	0.5	0.0
4267	0.09597569387473735	0.03161324529613779	0.031607029618121	0.7004305872289471	None	0.2	1	0.4166666666666667	5	0.6	9	0.3269230769230769	0.5333333333333333	12	8	4	0	0	0.3076923076923077	13	4	1.1333333333333333	17	0.0	0.5	0.24991637108303424	0.877260473855581	0.5402994585119156	0.9020202995038724	0.6328995755973728	0.8864748237327627	0.8682821453785233	0.8890047107200626	0	0	0.0
721	None	None	None	None	None	0	0	0.3333333333333333	2	0.8333333333333334	5	0.6666666666666666	0.5	3	3	4	2	0	0.3333333333333333	6	2	0.5333333333333333	8	0.16666666666666666	0.2857142857142857	0.5181776550419116	0.9353099280266509	0.7741112725815892	0.9684320859930765	0.41376385057383896	0.8682019842449219	0.7079073769732108	0.9346238754939132	0.6666666666666666	0.3333333333333333	0.0
6791	0.12100302035431887	0.032469393110771266	0.028325568740630896	0.7097802258788026	None	0.2	1	0.38461538461538464	5	0.6470588235294118	11	0.24358974358974358	0.5882352941176471	15	10	3	0	0	0.46153846153846156	13	6	1.2666666666666666	19	0.0	0.3333333333333333	0.24991637108303424	0.855595640580299	0.5680676170607152	0.8856031917758166	0.6328995755973728	0.8749596791924692	0.8461999062763628	0.8725585382355807	0	0	0.0
6970	0.11714740754305981	0.03124305426129304	0.03095132247959948	0.7106684318383754	None	0.2	1	0.38461538461538464	5	0.6470588235294118	11	0.24358974358974358	0.5882352941176471	14	10	4	0	0	0.46153846153846156	13	6	1.2666666666666666	19	0.0	0.3333333333333333	0.24991637108303424	0.8630305423365773	0.5402994585119156	0.8925747989613235	0.6328995755973728	0.8810396595890231	0.8682821453785233	0.8794013573274372	0	0	0.0
3680	0.09772293394564135	0.03038619811214934	0.029252506344497067	0.6917470923296667	None	0	0	0.21428571428571427	3	0.8888888888888888	16	0.37037037037037035	0.8888888888888888	18	16	1	0	0	0.16666666666666666	3	18	1.3333333333333333	20	0.0	1.0	0.6522036416276544	0.9411753851900672	0.9858642876231485	0.8408690636726561	0.3942154270676653	0.9677807186482266	0.929416769448769	0.9317087990723336	0	0	0.0
2643	0.0005919506619582149	5.1737255998822356e-05	-5.1292786938421303e-05	0.9980972449231745	None	0.5	1	0.8571428571428571	6	0.125	1	0.5555555555555556	0	4	0	5	1	0	0.5	6	3	0.6666666666666666	10	0.1	0.5	0	0	0	0	0	0	0	0	0	0	0
262	None	None	None	None	None	0	0	0.375	3	0.6666666666666666	6	0.6111111111111112	0.5555555555555556	8	5	2	1	0	0.2222222222222222	9	2	0.7333333333333333	11	0.2	0.4	0.45016492268264263	0.941891111851279	0.49555000848719055	0.9178256071859673	0.6830545074154362	0.8387776255085333	0.8579799555540667	0.9074283698003762	1.0	0.25	0.0
507	None	None	None	None	None	0.5	1	0.8333333333333334	5	0.16666666666666666	1	0.6666666666666666	0.16666666666666666	4	1	3	0	0	0.75	3	4	0.5333333333333333	8	0.0	0.8	0.474044893650313	0.5308468533441922	0.5632335214466483	0.9355824405062607	0.6190416985171756	0.7877111367523747	0.8557048892670186	0.7974076643706433	0	0	0.0
4736	0.02723820359088419	0.0010367109566215523	-0.0010041392021954804	0.971891650272948	None	0	0	0.25	2	0.8888888888888888	8	0.4074074074074074	0.7777777777777778	8	7	2	0	0	0.3333333333333333	3	9	0.7333333333333333	11	0.0	0.2	0.1938988778259114	0.9601959567064298	1.0	0.8894354968039969	0.2298879095857707	0.7532803266913074	0.9762948950731377	0.8936058138033532	0	0	0.0
4297	0.09791996922929072	0.0280915061921087	0.026904446164269645	0.6939632502440846	None	0.2	1	0.4166666666666667	5	0.6	9	0.3269230769230769	0.5333333333333333	12	8	4	0	0	0.3076923076923077	13	4	1.1333333333333333	17	0.0	0.5	0.24991637108303424	0.877260473855581	0.5402994585119156	0.9020202995038724	0.6328995755973728	0.8864748237327627	0.8682821453785233	0.8890047107200626	0	0	0.0
1303	None	None	None	None	None	0	0	0.5	4	0.5	5	0.6	0.2	3	2	8	0	0	0.8	4	5	0.8	12	0.0	0.6666666666666666	0.13637336214101928	0.9309946106872827	0.6681646688831426	0.7822696479669927	0.8604562599718795	0.7176777633402216	0.9553170026277121	0.8326687964319275	0	0	0.0
5051	None	None	None	None	None	0.3333333333333333	2	0.5714285714285714	8	0.42105263157894735	8	0.4375	0.3684210526315789	14	7	6	0	0	0.3333333333333333	12	4	1.4	21	0.0	0.2222222222222222	0.36860398365236774	0.8856561798213072	0.5384865000250334	0.8586278466658176	0.630879544597257	0.8370349465486212	0.8024116120731531	0.8616580035615571	0	0	0.0
2806	0.06614463560205235	0.009385483528417088	0.007661426766938327	0.8868313128695433	None	0	0	0.2777777777777778	5	0.7083333333333334	17	0.19117647058823528	0.4583333333333333	14	11	11	2	0	0.47058823529411764	17	8	1.7333333333333334	26	0.08695652173913043	0	0.6570473608333911	0.8775385478196894	0.6369917631838841	0.9213184227296151	0.36364189706227723	0.9740190610748831	0.8889142607219191	0.9361115662556716	0.5357142857142857	0.14285714285714285	0.0
3665	0.05558442918590359	0.016255478418162876	0.016169092396919965	0.799385004255647	None	0	0	0.2727272727272727	3	0.8571428571428571	12	0.38095238095238093	0.6428571428571429	10	9	5	0	0	0.21428571428571427	3	14	1.0666666666666667	16	0.0	1.0	0.7225251282266584	0.7419189755277461	0.9840616183934638	0.8466668891597275	0.9251524581552661	0.9517487804422966	0.8081844920775473	0.8716373153504674	0	0	0.0
241	None	None	None	None	None	1.0	1	1.0	4	0.25	1	0.6666666666666666	0	4	0	1	1	0	1.0	3	3	0.4	6	0.5	0.6666666666666666	0	0	0	0	0	0	0	0	0	0	0
503	None	None	None	None	None	1.0	1	1.0	5	0.0	0	0.7777777777777778	0	3	0	3	0	0	1.0	3	3	0.4666666666666667	7	0.0	1.0	0	0	0	0	0	0	0	0	0	0	0
6577	0.11386896302932371	0.030502738345215427	0.030334812448953096	0.7120559159393028	None	0.2	1	0.38461538461538464	5	0.6470588235294118	11	0.24358974358974358	0.5882352941176471	14	10	4	0	0	0.46153846153846156	13	6	1.2666666666666666	19	0.0	0.3333333333333333	0.24991637108303424	0.8630305423365773	0.5402994585119156	0.8925747989613235	0.6328995755973728	0.8810388992528393	0.8885841839700529	0.8794011008698827	0	0	0.0
7056	0.12144427920470036	0.033283122308451464	0.03282311677439313	0.7080929078268771	None	0.2	1	0.38461538461538464	5	0.6470588235294118	11	0.24358974358974358	0.5882352941176471	14	10	4	0	0	0.46153846153846156	13	6	1.2666666666666666	19	0.0	0.3333333333333333	0.24991637108303424	0.8630305423365773	0.5402994585119156	0.8925747989613235	0.6328995755973728	0.8810388992528393	0.8885841839700529	0.8794011008698827	0	0	0.0
4692	0.0962047940941652	0.03078398014781941	0.030783598059322962	0.7074881945723579	None	0.2	1	0.4166666666666667	5	0.6	9	0.3269230769230769	0.5333333333333333	12	8	4	0	0	0.3076923076923077	13	4	1.1333333333333333	17	0.0	0.5	0.24991637108303424	0.877260473855581	0.5402994585119156	0.9020202995038724	0.6328995755973728	0.8864748237327627	0.8682821453785233	0.8890047107200626	0	0	0.0
3776	0.08098969063931619	0.01597330359815795	0.013236992233354705	0.6592221747563827	None	0	0	0.25	3	0.875	14	0.375	0.875	16	14	1	0	0	0.1875	3	16	1.2	18	0.0	1.0	0.6522036416276544	0.9412233398598218	0.9840616183934638	0.8603718939611422	0.583872719037838	0.9693606639971177	0.8463815798483453	0.9359595076347565	0	0	0.0
3048	0.052704473103000665	0.0037381503143248426	0.0022219158948405286	0.9083517566915777	None	0	0	0.21428571428571427	3	0.8888888888888888	16	0.21978021978021978	0.6111111111111112	12	11	7	0	0	0.5384615384615384	7	13	1.3333333333333333	20	0.0	0.2857142857142857	0.7225251282266584	0.7397139879760104	0.9840616183934638	0.8755704854228107	0.6078697548043093	0.9660243870454238	0.8319814275688334	0.8922937987708945	0	0	0.0
2997	0.0037869242912731845	0.001132724513292113	-0.001132037463998885	0.9640356288137121	None	0	0	0.4	2	0.6	3	0.5833333333333334	0.6	5	3	1	2	0	0.3333333333333333	2	6	0.4666666666666667	7	0.5	0	0.9614837955865102	0.9816811516311867	0.4844229723872525	0.878948839115927	0.38681141710747086	0.7871121460614978	0.9131793878077	0.9186256240432754	0.6	0.2	0.0
4177	0.0015129570599366564	0.00013217765673943853	-0.00010431014496299984	0.992149630712479	None	0	0	0.6666666666666666	4	0.2857142857142857	2	0.5625	0.14285714285714285	4	1	4	0	0	1.0	4	4	0.6	9	0.0	0.5714285714285714	0.28125143073913955	0.9126354726166027	0.7462992265256116	0.9189594440357575	0.33846244197113934	0.8380802533878161	0.9291406736789749	0.8946851567210524	0	0	0.0
3033	1.8886825397539566e-06	5.270818423700082e-08	2.663776099863687e-08	0.9999958965455011	None	0	0	0.4	2	0.8	4	0.5833333333333334	0	1	0	5	0	0	0.3333333333333333	2	6	0.4666666666666667	7	0.0	0	0	0	0	0	0	0	0	0	0	0	0
1165	None	None	None	None	None	1.0	1	0.8	4	0.4	2	0.4375	0.2	4	1	2	1	0	1.0	4	4	0.4666666666666667	7	0.2	0.6666666666666666	0.8641663044138476	0.950893427992213	0.6602822431795994	0.9516075915703727	0.8782465827981241	0.6623112608086188	0.7810179334052629	0.900722356643498	1.0	0	0.0
737	None	None	None	None	None	0	0	0.5	4	0.4444444444444444	4	0.36666666666666664	0.3333333333333333	6	3	4	0	0	0.8333333333333334	6	5	0.7333333333333333	11	0.0	0	0.3977520751334811	0.8840453567377254	0.40988402731249096	0.7362338990199337	0.4426315818948134	0.9493268843854605	0.8226723215487687	0.8803818022241322	0	0	0.0
7517	0.11605896884821156	0.028139894239248474	0.02590589637259307	0.7098074486496081	None	0.2	1	0.38461538461538464	5	0.6470588235294118	11	0.24358974358974358	0.5882352941176471	14	10	4	0	0	0.46153846153846156	13	6	1.2666666666666666	19	0.0	0.3333333333333333	0.24991637108303424	0.8630305423365773	0.5402994585119156	0.8925747989613235	0.6328995755973728	0.8810396595890231	0.8682821453785233	0.8794013573274372	0	0	0.0
7324	0.12194962114926577	0.04455572507596569	0.04199129451560378	0.749667327523629	None	0.2	1	0.38461538461538464	5	0.6470588235294118	11	0.24358974358974358	0.5882352941176471	14	10	4	0	0	0.46153846153846156	13	6	1.2666666666666666	19	0.0	0.3333333333333333	0.24991637108303424	0.8630305423365773	0.5402994585119156	0.8925747989613235	0.6328995755973728	0.8810396595890231	0.8682821453785233	0.8794013573274372	0	0	0.0
7434	0.12321528043172944	0.046119985071905664	0.045137041054139244	0.7455234327987916	None	0.2	1	0.38461538461538464	5	0.6470588235294118	11	0.24358974358974358	0.5882352941176471	14	10	4	0	0	0.46153846153846156	13	6	1.2666666666666666	19	0.0	0.3333333333333333	0.24991637108303424	0.8630305423365773	0.5402994585119156	0.8925747989613235	0.6328995755973728	0.8810396595890231	0.8682821453785233	0.8794013573274372	0	0	0.0
1427	None	None	None	None	None	0	0	0.5	2	0.75	3	1.0	0	1	0	4	0	0	0.6666666666666666	2	3	0.4	6	0.0	1.0	0	0	0	0	0	0	0	0	0	0	0
3927	0.09733710872476388	0.028079882237627387	0.026593573434693842	0.6993876782552872	None	0.2	1	0.4166666666666667	5	0.6	9	0.3269230769230769	0.5333333333333333	12	8	4	0	0	0.3076923076923077	13	4	1.1333333333333333	17	0.0	0.5	0.24991637108303424	0.877260473855581	0.5402994585119156	0.9020202995038724	0.6328995755973728	0.8864748237327627	0.8682821453785233	0.8890047107200626	0	0	0.0
4000	0.0002627444350833243	0.000236219971197399	-7.164903635273223e-05	0.9984173522369283	None	0	0	0.6	3	0.4	2	0.4666666666666667	0.4	4	2	2	0	0	0.6	5	3	0.4666666666666667	7	0.0	0.3333333333333333	0.7683342894473852	0.9327209139029057	0.8270575310730364	0.8871543082580756	0.3701719150114017	0.6917561604515609	0.9078968914163144	0.8621423609514757	0	0	0.0
3207	0.03298350691707082	0.005374300282571361	0.003036860965066453	0.7080127739399669	None	0	0	0.1111111111111111	1	1.0	11	1.0	0.5454545454545454	7	6	5	0	0	0.07692307692307693	1	13	0.8666666666666667	13	0.0	0	0.8743409189933018	0.9757342597861597	0.5143864652502083	0.8708406739805304	0.36711450956121616	0.7607263647632326	0.9238365152510967	0.904914817500592	0	0	0.0
4090	0.016822941087324787	0.0020994590001455157	-0.000661508509002997	0.9269268411256173	None	0	0	0.5	4	0.6	6	0.4444444444444444	0.6	9	6	2	0	0	0.3333333333333333	3	9	0.8	12	0.0	0.6666666666666666	0.7683342894473852	0.9430179707663994	0.7725527266952457	0.9001336055093659	0.5585429445495599	0.9396928441112946	0.798297238169736	0.9298064847251999	0	0	0.0
4024	0.10189357808422336	0.02841406147141004	0.0282945120647642	0.6990318690706684	None	0.2	1	0.4166666666666667	5	0.6	9	0.3269230769230769	0.5333333333333333	12	8	4	0	0	0.3076923076923077	13	4	1.1333333333333333	17	0.0	0.5	0.24991637108303424	0.877260473855581	0.5402994585119156	0.9020202995038724	0.6328995755973728	0.8864748237327627	0.8682821453785233	0.8890047107200626	0	0	0.0
2485	None	None	None	None	None	0	0	0.6	3	0.2	1	0.5833333333333334	0.2	3	1	3	1	0	0.75	4	3	0.4666666666666667	7	0.125	0	0.8852777338909453	0.7162376866473712	0.6522345742422974	0.8684792533717529	0.1	0.7551626522167744	0.9288126033875035	0.7880588987015865	1.0	0	0.0
859	None	None	None	None	None	0	0	0.3333333333333333	2	0.7142857142857143	5	0.42857142857142855	0.42857142857142855	4	3	4	1	0	0.42857142857142855	3	7	0.6	9	0.09090909090909091	0	0.6774794496852463	0.9077607413195117	0.7369214852728098	0.8252913166691292	0.700265684385919	0.9115280323841541	0.7914566637607255	0.8866747310707561	1.0	0	0.0
6299	0.12445086473147368	0.052785891141487844	0.05242016205616722	0.7475036044512996	None	0.2	1	0.38461538461538464	5	0.6470588235294118	11	0.24358974358974358	0.5882352941176471	14	10	4	0	0	0.46153846153846156	13	6	1.2666666666666666	19	0.0	0.3333333333333333	0.24991637108303424	0.8630305423365773	0.5402994585119156	0.8925747989613235	0.6328995755973728	0.8810396595890231	0.8682821453785233	0.8794013573274372	0	0	0.0
2317	None	None	None	None	None	0	0	0.3333333333333333	2	0.8571428571428571	6	0.9	0.2857142857142857	3	2	5	0	0	0.4	5	2	0.6	9	0.0	0.5714285714285714	0.9248488612486527	0.6696445289406929	0.3612248146481583	0.8635123426986666	0.24379151485994965	0.9045581341033624	0.9513234356373463	0.8320314763207335	0	0	0.0
1174	None	None	None	None	None	0	0	0.5714285714285714	4	0.375	3	0.7142857142857143	0.125	3	1	6	2	0	0.2857142857142857	2	7	0.6666666666666666	10	0.14285714285714285	0	0.1938988778259114	0.9785309124478094	0.9479563902199304	0.9468330850734465	0.32957068545592183	0.9398850671326363	0.9699080474779912	0.9588906466300774	0.6666666666666666	0.3333333333333333	0.0
3806	0.05801325506809077	0.015047952488255153	0.014696520111271975	0.7763373547840275	None	0	0	0.2727272727272727	3	0.8571428571428571	12	0.38095238095238093	0.6428571428571429	10	9	5	0	0	0.21428571428571427	3	14	1.0666666666666667	16	0.0	1.0	0.7225251282266584	0.7419189755277461	0.9840616183934638	0.8466668891597275	0.9251524581552661	0.9517487804422966	0.8081844920775473	0.8716373153504674	0	0	0.0
3273	0.061661583805535956	0.014084380154454098	0.007036913081530085	0.6557104527283673	None	0	0	0.25	3	0.8666666666666667	13	0.25757575757575757	0.6666666666666666	11	10	5	0	0	0.5454545454545454	6	11	1.1333333333333333	17	0.0	0.3333333333333333	0.7256164852163789	0.7168553486124756	0.9840616183934638	0.900037785130078	0.8693388767856269	0.9610902131397715	0.828648574251258	0.8919800378191183	0	0	0.0
7519	0.12309056570120148	0.05086860805628934	0.05065520698996133	0.7500141407834038	None	0.2	1	0.38461538461538464	5	0.6470588235294118	11	0.24358974358974358	0.5882352941176471	14	10	4	0	0	0.46153846153846156	13	6	1.2666666666666666	19	0.0	0.3333333333333333	0.24991637108303424	0.8630305423365773	0.5402994585119156	0.8925747989613235	0.6328995755973728	0.8810396595890231	0.8682821453785233	0.8794013573274372	0	0	0.0
6163	0.11733562185201812	0.033388298319692256	0.03314917066643702	0.7089848427658182	None	0.2	1	0.38461538461538464	5	0.6470588235294118	11	0.24358974358974358	0.5882352941176471	14	10	4	0	0	0.46153846153846156	13	6	1.2666666666666666	19	0.0	0.3333333333333333	0.24991637108303424	0.8630305423365773	0.5402994585119156	0.8925747989613235	0.6328995755973728	0.8810388992528393	0.8885841839700529	0.8794011008698827	0	0	0.0
6513	0.11588902947699256	0.05114674575791554	0.050897988296282407	0.7475405628688373	None	0.2	1	0.38461538461538464	5	0.6470588235294118	11	0.24358974358974358	0.5882352941176471	14	10	4	0	0	0.46153846153846156	13	6	1.2666666666666666	19	0.0	0.3333333333333333	0.24991637108303424	0.8630305423365773	0.5402994585119156	0.8925747989613235	0.6328995755973728	0.8810396595890231	0.8682821453785233	0.8794013573274372	0	0	0.0
3854	1.6444384876465363e-06	4.9006396803102393e-08	3.8609970660478834e-08	0.999994393465381	None	0	0	0.6666666666666666	6	0.2727272727272727	3	0.52	0	1	0	11	0	0	1.0	5	5	0.8666666666666667	13	0.0	0.4444444444444444	0	0	0	0	0	0	0	0	0	0	0
3535	0.05548247152642518	0.026111602172811967	0.020004354556616245	0.8209447164550061	None	0	0	0.3	3	0.8461538461538461	11	0.38461538461538464	0.8461538461538461	13	11	1	0	0	0.23076923076923078	3	13	1.0	15	0.0	1.0	0.6570473608333911	0.8907434098681016	0.9840616183934638	0.8253397363161461	0.9251524581552661	0.9635633030007956	0.8168394145965278	0.9096024491088844	0	0	0.0
2613	7.859947815342225e-06	5.004665075635174e-07	-5.004664911101468e-07	0.9978831437602169	None	0	0	0.3333333333333333	3	0.8181818181818182	9	0.3939393939393939	0	0	0	12	6	0	0.2727272727272727	3	11	0.8666666666666667	13	0.21428571428571427	1.0	0	0	0	0	0	0	0	0	0	0	0
3042	0.030166368255697497	0.003252809846843876	0.0011731210829501308	0.9708482212568423	None	0.2	1	0.46153846153846156	6	0.5294117647058824	9	0.31666666666666665	0.47058823529411764	14	8	4	0	0	0.4166666666666667	12	5	1.2666666666666666	19	0.0	0.2857142857142857	0.26664035948392795	0.9420327426215328	0.623883347687937	0.8180348713979496	0.9251524581552661	0.9584084510893112	0.8865143439280768	0.9224571009493842	0	0	0.0
5171	0.010746740238590784	0.0023819936054000593	0.0003005814153352828	0.9849044832660917	None	0	0	0.42857142857142855	3	0.625	5	0.3333333333333333	0.625	7	5	2	0	0	0.8333333333333334	5	6	0.6666666666666666	10	0.0	0.2222222222222222	0.6570473608333911	0.9178409091409477	1.0	0.8735321144028367	0.2298879095857707	0.9259928949460974	0.9678119371461712	0.908118583432262	0	0	0.0
6254	0.12026739792728039	0.05011496036554773	0.049431479760767325	0.7459321727019095	None	0.2	1	0.38461538461538464	5	0.6470588235294118	11	0.24358974358974358	0.5882352941176471	14	10	4	0	0	0.46153846153846156	13	6	1.2666666666666666	19	0.0	0.3333333333333333	0.24991637108303424	0.8630305423365773	0.5402994585119156	0.8925747989613235	0.6328995755973728	0.8810396595890231	0.8682821453785233	0.8794013573274372	0	0	0.0
7206	0.12113390361799008	0.0461555563559015	0.04440508581720354	0.749553786790842	None	0.2	1	0.38461538461538464	5	0.6470588235294118	11	0.24358974358974358	0.5882352941176471	14	10	4	0	0	0.46153846153846156	13	6	1.2666666666666666	19	0.0	0.3333333333333333	0.24991637108303424	0.8630305423365773	0.5402994585119156	0.8925747989613235	0.6328995755973728	0.8810388992528393	0.8885841839700529	0.8794011008698827	0	0	0.0
4877	0.08300108223733825	0.0428506337582866	0.042787075439897855	0.8044071654343716	None	0.2	1	0.4166666666666667	5	0.6	9	0.3269230769230769	0.5333333333333333	12	8	4	0	0	0.3076923076923077	13	4	1.1333333333333333	17	0.0	0.5	0.24991637108303424	0.8663059895123645	0.5402994585119156	0.9020202995038724	0.5798344373612958	0.8979211739418662	0.8682275673530007	0.8896953210774324	0	0	0.0
6723	0.04212994644494005	0.0018436478520264285	0.0018176183415293636	0.9679525453082556	None	0.2	1	0.5	6	0.4666666666666667	7	0.2833333333333333	0.4666666666666667	12	7	4	0	0	0.6	10	6	1.1333333333333333	17	0.0	0.2857142857142857	0.30926017736770095	0.8746394289594704	0.5429112290575512	0.8965454267738432	0.6288595135971413	0.8799147216140337	0.8516788913606432	0.8840360959742747	0	0	0.0
4287	0.10095292998739094	0.028184070923814922	0.028134382598484883	0.7389485939383624	None	0.2	1	0.4166666666666667	5	0.6	9	0.3269230769230769	0.5333333333333333	12	8	4	0	0	0.3076923076923077	13	4	1.1333333333333333	17	0.0	0.5	0.24991637108303424	0.877260473855581	0.5402994585119156	0.9020202995038724	0.6328995755973728	0.8864748237327627	0.8682821453785233	0.8890047107200626	0	0	0.0
3412	0.09574254428497093	0.016257657821098608	0.01617977026854086	0.6612908697384599	None	0	0	0.5	6	0.4375	7	0.32727272727272727	0.3125	7	5	10	0	0	0.45454545454545453	11	5	1.2	18	0.0	0.25	0.36860398365236774	0.6427571936658416	0.4567187651082011	0.7649776213736158	0.6328995755973728	0.6624713794408599	0.7548554330255002	0.6929501780665557	0	0	0.0
1114	None	None	None	None	None	0	0	0.3333333333333333	2	0.8333333333333334	5	1.0	0.8333333333333334	7	5	0	0	0	0.125	8	1	0.5333333333333333	8	0.0	0.2857142857142857	0.7172836817783751	0.9317901974097124	0.4168870758395187	0.903834611538363	0.5034614086748438	0.8978089949903318	0.8541464480465127	0.9123551639441855	0	0	0.0
35	None	None	None	None	None	0	0	1.0	1	0	0	1.0	0	1	0	0	1	0	0.5	1	2	0.13333333333333333	2	0.3333333333333333	0	0	0	0	0	0	0	0	0	0	0	0
3941	0.08836753094178727	0.030003761013387937	0.020689728807628517	0.6591869458234088	None	0	0	0.21428571428571427	3	0.8888888888888888	16	0.37037037037037035	0.8888888888888888	18	16	1	0	0	0.16666666666666666	3	18	1.3333333333333333	20	0.0	1.0	0.6522036416276544	0.9411753851900672	0.9858642876231485	0.8444056415622925	0.3942154270676653	0.9677807186482266	0.929416769448769	0.9322723244801793	0	0	0.0
1570	None	None	None	None	None	0	0	0.3333333333333333	3	0.8181818181818182	9	0.5416666666666666	0	0	0	12	9	0	0.6666666666666666	4	6	0.8666666666666667	13	0.32142857142857145	0.2857142857142857	0	0	0	0	0	0	0	0	0	0	0
3174	0.03153100104214189	0.0015665375378813237	0.0004226585083999962	0.9559411206882029	None	0.3333333333333333	2	0.5	7	0.5555555555555556	10	0.2597402597402597	0.3888888888888889	11	7	8	0	0	0.6363636363636364	7	11	1.3333333333333333	20	0.0	0.3076923076923077	0.36860398365236774	0.9542960593562169	0.5680676170607152	0.6869324290740921	0.6328995755973728	0.7949833290925282	0.8876149514626571	0.8489785517534315	0	0	0.0
1899	None	None	None	None	None	0	0	0.25	1	1.0	4	0.5	0.5	3	2	2	0	0	0.75	4	3	0.4	6	0.0	0	0.773033886658387	0.9549148573281526	0.3055507805446242	0.6304002412392147	0.1	0.6245426318184023	0.9512929047340993	0.7966185653787969	0	0	0.0
5258	0.07145059839209111	0.007012799895056204	0.006739971809284325	0.8730692348568387	None	0.2	1	0.38461538461538464	5	0.6470588235294118	11	0.24358974358974358	0.5882352941176471	14	10	4	0	0	0.46153846153846156	13	6	1.2666666666666666	19	0.0	0.3333333333333333	0.4939545266347876	0.9101480908425175	0.5402994585119156	0.8925747989613235	0.6328995755973728	0.8810396595890231	0.8682275673530007	0.8952028864637007	0	0	0.0
2961	0.045209361440801996	0.001135994618505693	-0.0010845326527465773	0.9213615073983538	None	0.375	3	0.5555555555555556	10	0.48	12	0.25	0.4	14	10	12	0	0	0.75	9	12	1.8	27	0.0	0.42105263157894735	0.36860398365236774	0.94556452037582	0.49813080918078667	0.6899383607784426	0.6328995755973728	0.7739417611845821	0.8543507686012674	0.8359549583537025	0	0	0.0
3750	0.03334516431120205	0.004405698378977229	0.0007556146035111225	0.9404105658901034	None	0	0	0.4	4	0.6923076923076923	9	0.45454545454545453	0.6923076923076923	12	9	2	1	0	0.2727272727272727	11	3	1.0	15	0.2	0.5	0.5796229536060504	0.9469844079486579	0.8067993753132807	0.9031581072163899	0.5087015566144844	0.9446342871443719	0.8540024965917291	0.9340592929089413	1.0	0.25	0.0
2411	None	None	None	None	None	0.3333333333333333	2	0.6428571428571429	9	0.3333333333333333	6	0.3333333333333333	0.2777777777777778	10	5	9	0	0	0.6	6	10	1.3333333333333333	20	0.0	0.5714285714285714	0.36860398365236774	0.8824751045552474	0.5554894230591332	0.673197759951336	0.6921431477603314	0.7050931760301655	0.7855278717842386	0.769142970476557	0	0	0.0
3512	0.049301331628970935	0.0019949823549909353	0.0015488710862945156	0.9572156213785827	None	0	0	0.4	4	0.6153846153846154	8	0.375	0.38461538461538464	7	5	7	0	0	0.4	10	4	1.0	15	0.0	0.3333333333333333	0.36860398365236774	0.6427571936658416	0.5680676170607152	0.6692074436232769	0.6328995755973728	0.6624713794408599	0.7548554330255002	0.6582323832771584	0	0	0.0
5567	0.11695563059280913	0.03364677526709828	0.032949610642774435	0.7104714071325333	None	0.2	1	0.38461538461538464	5	0.6470588235294118	11	0.24358974358974358	0.5882352941176471	14	10	4	0	0	0.46153846153846156	13	6	1.2666666666666666	19	0.0	0.3333333333333333	0.24991637108303424	0.8630305423365773	0.5402994585119156	0.8925747989613235	0.6328995755973728	0.8810396595890231	0.8682821453785233	0.8794013573274372	0	0	0.0
3973	0.09513923347313157	0.022697843435516427	-0.020167982600184348	0.7320239524057088	None	0.2	1	0.4166666666666667	5	0.625	10	0.32142857142857145	0.5625	13	9	4	0	0	0.2857142857142857	14	4	1.2	18	0.0	0.5	0.24991637108303424	0.8994568241312462	0.5125312999631161	0.9023731828307503	0.6328995755973728	0.8783082791253639	0.8461999062763628	0.8938351994567963	0	0	0.0
1017	None	None	None	None	None	0	0	0.25	1	1.0	4	0.6	0.75	3	3	2	0	0	0.4	2	5	0.4	6	0.0	0	0.4139739446845862	0.9379298534760282	0.6007836005194882	0.7094002740495605	0.8438745185545292	0.8833339820275403	0.8818678203323084	0.867314930877634	0	0	0.0
2356	None	None	None	None	None	0	0	0.8	8	0.0	0	0.875	0	5	0	8	0	0	0.25	8	2	0.9333333333333333	14	0.0	0.16666666666666666	0	0	0	0	0	0	0	0	0	0	0
6071	0.1232465225825697	0.04780301410315475	0.044703248088233734	0.7519865250333428	None	0.2	1	0.38461538461538464	5	0.6470588235294118	11	0.24358974358974358	0.5882352941176471	14	10	4	0	0	0.46153846153846156	13	6	1.2666666666666666	19	0.0	0.3333333333333333	0.24991637108303424	0.8630305423365773	0.5402994585119156	0.8925747989613235	0.6328995755973728	0.8810396595890231	0.8682821453785233	0.8794013573274372	0	0	0.0
3935	0.09019233928613235	0.03139813376265857	0.03047363149699242	0.6455703100716592	None	0	0	0.21428571428571427	3	0.8888888888888888	16	0.37037037037037035	0.8888888888888888	18	16	1	0	0	0.16666666666666666	3	18	1.3333333333333333	20	0.0	1.0	0.6522036416276544	0.9411753851900672	0.9858642876231485	0.8408690636726561	0.3942154270676653	0.96489866592754	0.929416769448769	0.929804309263401	0	0	0.0
2651	2.1117048552188767e-05	2.2820928612337285e-06	2.2820725627352576e-06	0.9957279306369627	None	0	0	0.75	6	0.1111111111111111	1	0.7333333333333333	0	5	0	5	0	0	0.6	3	5	0.7333333333333333	11	0.0	0.6666666666666666	0	0	0	0	0	0	0	0	0	0	0
5823	0.11891552226768215	0.03376002791002212	0.033590689693971665	0.7089456029247481	None	0.2	1	0.38461538461538464	5	0.6470588235294118	11	0.24358974358974358	0.5882352941176471	14	10	4	0	0	0.46153846153846156	13	6	1.2666666666666666	19	0.0	0.3333333333333333	0.24991637108303424	0.8630305423365773	0.5402994585119156	0.8925747989613235	0.6328995755973728	0.8810396595890231	0.8682821453785233	0.8794013573274372	0	0	0.0
3326	0.01893630305806584	0.001984758629120144	0.0015756244194556064	0.9069271111524513	None	0	0	0.3	3	0.8333333333333334	10	0.42424242424242425	0.6666666666666666	10	8	3	1	0	0.2727272727272727	3	11	0.9333333333333333	14	0.125	0.6666666666666666	0.7917876575909188	0.8326845232404403	0.5783776730981816	0.7498725709612316	0.6078697548043093	0.9378201069805137	0.8494214857467137	0.8588063361204085	1.0	0	0.0
2649	0.009251982426372376	0.0012223704335001832	-0.0004507121098963852	0.9619935290665119	None	0.3333333333333333	1	0.5555555555555556	5	0.5454545454545454	6	0.48148148148148145	0.5454545454545454	9	6	3	0	0	0.3333333333333333	9	3	0.8666666666666667	13	0.0	0.4	0.6522036416276544	0.7908728484218698	0.6083411659611373	0.847422355488275	0.8631850988162061	0.975271012721168	0.8692735539549576	0.9037687940257395	0	0	0.0
360	None	None	None	None	None	0	0	0.6	3	0.6	3	0.4666666666666667	0.6	6	3	0	1	0	0.6	5	3	0.4666666666666667	7	1.0	1.0	0.6524730438397022	0.9421672387400125	0.587058311539205	0.8921011600485981	0.28247889023712713	0.9152758215510287	0.8483939253953877	0.9189087984255135	1.0	0.5	0.0
7128	0.12368229718406558	0.04936772717391158	0.04899515167752269	0.7452054530208237	None	0.2	1	0.38461538461538464	5	0.6470588235294118	11	0.24358974358974358	0.5882352941176471	14	10	4	0	0	0.46153846153846156	13	6	1.2666666666666666	19	0.0	0.3333333333333333	0.24991637108303424	0.8630305423365773	0.5402994585119156	0.8925747989613235	0.6328995755973728	0.8810396595890231	0.8682821453785233	0.8794013573274372	0	0	0.0
3984	0.0002477055294895598	9.630202164466677e-06	-1.8508330124175458e-06	0.9984737595871406	None	0	0	0.6	3	0.4	2	0.4666666666666667	0.4	4	2	2	0	0	0.6	5	3	0.4666666666666667	7	0.0	0.3333333333333333	0.7683342894473852	0.9327209139029057	0.8270575310730364	0.8871543082580756	0.3701719150114017	0.6917561604515609	0.9078968914163144	0.8621423609514757	0	0	0.0
1958	None	None	None	None	None	0	0	0.4	4	0.6666666666666666	8	0.2857142857142857	0.16666666666666666	4	2	9	6	0	1.0	7	7	0.9333333333333333	14	0.3	0.2857142857142857	0.781888237042819	0.7211162090977065	0.7014952267646195	0.8483748310925744	0.5907962003751178	0.8453171949066712	0.693675292733111	0.8110351708618008	0.25	0	0.252737038366936
7329	0.11843374218748474	0.051308722087538214	0.05092661347762517	0.7493478637653401	None	0.2	1	0.38461538461538464	5	0.6470588235294118	11	0.24358974358974358	0.5882352941176471	14	10	4	0	0	0.46153846153846156	13	6	1.2666666666666666	19	0.0	0.3333333333333333	0.24991637108303424	0.8630305423365773	0.5402994585119156	0.8925747989613235	0.6328995755973728	0.8810388992528393	0.8885841839700529	0.8794011008698827	0	0	0.0
5124	0.09443155172792002	0.009807489389304886	-0.003048269440094225	0.6735257557088985	None	0.2	1	0.38461538461538464	5	0.6470588235294118	11	0.24358974358974358	0.5882352941176471	14	10	4	0	0	0.46153846153846156	13	6	1.2666666666666666	19	0.0	0.3333333333333333	0.24991637108303424	0.8512836588638373	0.5402994585119156	0.8925747989613235	0.6328995755973728	0.8810396595890231	0.8682275673530007	0.8759666513220303	0	0	0.0
4579	0.10284964062658508	0.02973834167863326	0.029405340685690076	0.7004362211436128	None	0.2	1	0.4166666666666667	5	0.6	9	0.3269230769230769	0.5333333333333333	12	8	4	0	0	0.3076923076923077	13	4	1.1333333333333333	17	0.0	0.5	0.24991637108303424	0.877260473855581	0.5402994585119156	0.9020202995038724	0.6328995755973728	0.8864748237327627	0.8682821453785233	0.8890047107200626	0	0	0.0
966	None	None	None	None	None	0	0	0.3	3	0.7692307692307693	10	0.6	0.6153846153846154	10	8	4	0	0	1.0	5	5	1.0	15	0.0	0.3076923076923077	0.43543862180128834	0.7701964476109979	0.4177346261608862	0.7216724779923919	0.6328995755973728	0.9096804440131603	0.7548554330255002	0.8161749641003971	0	0	0.0
4206	0.015209124188747123	0.0002609595142066797	0.0001793604754869561	0.9567143547959682	None	0.25	1	0.5	5	0.5833333333333334	7	0.2857142857142857	0.5	9	6	4	0	0	1.0	7	7	0.9333333333333333	14	0.0	0.8571428571428571	0.36860398365236774	0.9356492583473165	0.6021506767944302	0.8668323621752887	0.6328995755973728	0.9231755038596956	0.8133117153958841	0.9125738803118678	0	0	0.0
4263	0.09432536962047217	0.029102541148476734	0.028143548600484205	0.6871873527467015	None	0	0	0.21428571428571427	3	0.8888888888888888	16	0.37037037037037035	0.8888888888888888	18	16	1	0	0	0.16666666666666666	3	18	1.3333333333333333	20	0.0	1.0	0.6522036416276544	0.9411753851900672	0.9858642876231485	0.8408690636726561	0.3942154270676653	0.9677807186482266	0.929416769448769	0.9317087990723336	0	0	0.0
6072	0.12062067979180828	0.0351904467845433	0.03439673232425132	0.7119123554920423	None	0.2	1	0.38461538461538464	5	0.6470588235294118	11	0.24358974358974358	0.5882352941176471	14	10	4	0	0	0.46153846153846156	13	6	1.2666666666666666	19	0.0	0.3333333333333333	0.24991637108303424	0.8630305423365773	0.5402994585119156	0.8925747989613235	0.6328995755973728	0.8810396595890231	0.8682821453785233	0.8794013573274372	0	0	0.0
6679	0.12432959245106603	0.03257631317291359	0.03122273272616967	0.711741659900901	None	0.2	1	0.38461538461538464	5	0.6470588235294118	11	0.24358974358974358	0.5882352941176471	14	10	4	0	0	0.46153846153846156	13	6	1.2666666666666666	19	0.0	0.3333333333333333	0.24991637108303424	0.8630305423365773	0.5402994585119156	0.8925747989613235	0.6328995755973728	0.8810396595890231	0.8682821453785233	0.8794013573274372	0	0	0.0
2832	0.05758056552117942	0.017323770665284195	0.017085236291434585	0.7895644042694488	None	0	0	0.2727272727272727	3	0.8571428571428571	12	0.38095238095238093	0.6428571428571429	10	9	5	0	0	0.21428571428571427	3	14	1.0666666666666667	16	0.0	1.0	0.7225251282266584	0.7419189755277461	0.9840616183934638	0.8466668891597275	0.9251524581552661	0.9517487804422966	0.8081844920775473	0.8716373153504674	0	0	0.0
5703	0.07992635601364745	0.01034351767382367	0.005176002113491618	0.6702192526780593	None	0	0	0.25	2	0.8888888888888888	8	1.0	0.7777777777777778	8	7	2	0	0	0.09090909090909091	11	1	0.7333333333333333	11	0.0	0.2	0.24991637108303424	0.6637277672549058	0.5680676170607152	0.9172549116439843	0.6328995755973728	0.9199226916355313	0.8895460977795177	0.8632192734216861	0	0	0.0
77	None	None	None	None	None	0	0	0.6	3	0.4	2	0.5833333333333334	0.2	3	1	3	2	0	0.75	4	3	0.4666666666666667	7	0.25	0.4	0.19762979161636646	0.6660236779223154	0.8953469196345492	0.9378199949804192	0.943839557402989	0.8421481408601248	0.9623357041858456	0.8445779703549012	0.6666666666666666	0.3333333333333333	0.0
7499	0.1319344332235202	0.016492135892439898	0.004773173451773464	0.5833191919417071	None	0.16666666666666666	1	0.35714285714285715	5	0.6666666666666666	12	0.21978021978021978	0.6111111111111112	15	11	4	0	0	0.5384615384615384	13	7	1.3333333333333333	20	0.0	0.2857142857142857	0.24991637108303424	0.8866077775155761	0.5680676170607152	0.9023699806661875	0.6328995755973728	0.8908921784954084	0.8461999062763628	0.8934769144872773	0	0	0.0
6218	0.12468995302496136	0.052654727873543576	0.05234115170513052	0.7488425794716843	None	0.2	1	0.38461538461538464	5	0.6470588235294118	11	0.24358974358974358	0.5882352941176471	14	10	4	0	0	0.46153846153846156	13	6	1.2666666666666666	19	0.0	0.3333333333333333	0.24991637108303424	0.8630305423365773	0.5402994585119156	0.8925747989613235	0.6328995755973728	0.8810396595890231	0.8682821453785233	0.8794013573274372	0	0	0.0
3751	0.0957075584484887	0.025653392929996695	0.02361770877461719	0.6656803328470006	None	0	0	0.5	6	0.4375	7	0.32727272727272727	0.3125	7	5	10	0	0	0.45454545454545453	11	5	1.2	18	0.0	0.25	0.36860398365236774	0.6427571936658416	0.4567187651082011	0.7649776213736158	0.6328995755973728	0.6624713794408599	0.7548554330255002	0.6929501780665557	0	0	0.0
4331	0.08369051458137526	0.013049706734991786	0.013049593693923058	0.6318931728645647	None	0.2	1	0.4166666666666667	5	0.6	9	0.3269230769230769	0.5333333333333333	12	8	4	0	0	0.3076923076923077	13	4	1.1333333333333333	17	0.0	0.5	0.26113404658102485	0.8790975062256063	0.5402994585119156	0.9020202995038724	0.6328995755973728	0.8864748237327627	0.8706660340038762	0.8895682692679334	0	0	0.0
1	None	None	None	None	None	0	0	1.0	1	0	0	1.0	0	0	0	1	3	0	0.5	2	1	0.13333333333333333	2	0.5	0	0	0	0	0	0	0	0	0	0	0	0
172	None	None	None	None	None	1.0	1	1.0	5	0.0	0	0.7777777777777778	0	3	0	3	1	0	1.0	3	3	0.4666666666666667	7	0.14285714285714285	1.0	0	0	0	0	0	0	0	0	0	0	0
1136	None	None	None	None	None	0.5	1	0.8333333333333334	5	0.16666666666666666	1	0.5	0	2	0	5	1	0	1.0	4	4	0.5333333333333333	8	0.08333333333333333	0.5	0	0	0	0	0	0	0	0	0	0	0
5000	0.11578194342007289	0.03339963503194284	0.03325263320543149	0.710709460968117	None	0.2	1	0.38461538461538464	5	0.6470588235294118	11	0.24358974358974358	0.5882352941176471	14	10	4	0	0	0.46153846153846156	13	6	1.2666666666666666	19	0.0	0.3333333333333333	0.24991637108303424	0.8630305423365773	0.5402994585119156	0.8925747989613235	0.6328995755973728	0.8810396595890231	0.8682821453785233	0.8794013573274372	0	0	0.0
4367	0.09589897793719668	0.024315646161677935	0.023570500249437222	0.7149077705844173	None	0.2	1	0.4166666666666667	5	0.6	9	0.3269230769230769	0.5333333333333333	12	8	4	0	0	0.3076923076923077	13	4	1.1333333333333333	17	0.0	0.5	0.24991637108303424	0.877260473855581	0.5402994585119156	0.9020202995038724	0.6328995755973728	0.8864748237327627	0.8682821453785233	0.8890047107200626	0	0	0.0
7146	0.12834950306175374	0.04266139035031364	0.041867736123652945	0.6828565795498898	None	0.2	1	0.38461538461538464	5	0.6470588235294118	11	0.24358974358974358	0.5882352941176471	14	10	4	0	0	0.46153846153846156	13	6	1.2666666666666666	19	0.0	0.3333333333333333	0.24991637108303424	0.8630305423365773	0.5402994585119156	0.8925747989613235	0.6328995755973728	0.8810396595890231	0.8682821453785233	0.8794013573274372	0	0	0.0
3291	0.022105261045556678	0.00557759674770755	0.005476895736688152	0.9592404805890958	None	0	0	0.3333333333333333	2	0.8571428571428571	6	0.5625	0.8571428571428571	6	6	2	3	0	0.25	2	8	0.6	9	0.375	0	0.6570535717614308	0.8775782269353485	0.6369917631838841	0.9374302454876976	0.931007233064545	0.9613809154219025	0.7753110787710589	0.9327921772337466	0.16666666666666666	0.16666666666666666	0.0
2099	None	None	None	None	None	0	0	0.25	1	1.0	3	0.5555555555555556	0.6666666666666666	3	2	1	3	0	1.0	3	3	0.3333333333333333	5	0.6	0	0.45739450925538067	0.791029474375424	0.5194676125621028	0.8414257120317107	0.31316749649062886	0.9022404190868536	0.7035353847225383	0.8507880755289865	0.6666666666666666	0.3333333333333333	0.0
4894	0.12382420431706351	0.04720877326827047	0.04449447571879938	0.749236473258487	None	0.2	1	0.38461538461538464	5	0.6470588235294118	11	0.24358974358974358	0.5882352941176471	14	10	4	0	0	0.46153846153846156	13	6	1.2666666666666666	19	0.0	0.3333333333333333	0.24991637108303424	0.8630305423365773	0.5402994585119156	0.8925747989613235	0.6328995755973728	0.8810396595890231	0.8682821453785233	0.8794013573274372	0	0	0.0
2323	None	None	None	None	None	0.3333333333333333	1	0.5	4	0.6666666666666666	6	0.7333333333333333	0.3333333333333333	3	3	7	0	0	0.6	3	5	0.7333333333333333	11	0.0	0.6666666666666666	0.9614837955865102	0.9468492689266501	0.42115180037406985	0.7602657466016935	0.14741633295646384	0.9032557368564434	0.8257821640580986	0.8898647095085267	0	0	0.0
1195	None	None	None	None	None	0	0	0.6	6	0.3076923076923077	4	0.35714285714285715	0.3076923076923077	7	4	7	2	0	0.8571428571428571	6	7	1.0	15	0.13333333333333333	0.2	0.4139739446845862	0.8492592591722014	0.44811030561847043	0.8785246650879698	0.264900592283288	0.9618086349289532	0.8818678203323084	0.9097987909358214	0.5714285714285714	0	0.0
3568	0.10099102388496725	0.024819495821113872	0.024349883657279327	0.6577313435310288	None	0	0	0.5	6	0.4375	7	0.32727272727272727	0.3125	7	5	10	0	0	0.45454545454545453	11	5	1.2	18	0.0	0.25	0.36860398365236774	0.6427571936658416	0.4567187651082011	0.7649776213736158	0.6328995755973728	0.6624713794408599	0.7548554330255002	0.6929501780665557	0	0	0.0
2499	None	None	None	None	None	0.3333333333333333	1	0.5555555555555556	5	0.5454545454545454	6	0.3611111111111111	0.5454545454545454	9	6	3	0	0	0.4444444444444444	9	4	0.8666666666666667	13	0.0	0.6666666666666666	0.5467578925314667	0.8819324558107161	0.5446692063796912	0.9224202180408849	0.4088219763419083	0.9244885670938373	0.8592508720776136	0.911371980742693	0	0	0.0
2470	None	None	None	None	None	0	0	0.4	4	0.6666666666666666	8	0.35	0.5	10	6	3	0	0	0.625	5	8	0.9333333333333333	14	0.0	0.16666666666666666	0.5696789960161491	0.9324083060438213	0.5327298647155537	0.8595584297041381	0.5034614086748438	0.8456957404398056	0.8678105509157833	0.8855139695508806	0	0	0.0
4588	0.09946505101202302	0.03207112068781762	0.03185930848171098	0.709220472467814	None	0.2	1	0.4166666666666667	5	0.6	9	0.3269230769230769	0.5333333333333333	12	8	4	0	0	0.3076923076923077	13	4	1.1333333333333333	17	0.0	0.5	0.24991637108303424	0.877260473855581	0.5402994585119156	0.9020202995038724	0.6328995755973728	0.8864748237327627	0.8682821453785233	0.8890047107200626	0	0	0.0
3856	0.09445536961974446	0.030507831913300656	0.029640549884748513	0.6867724985611768	None	0	0	0.21428571428571427	3	0.8888888888888888	16	0.37037037037037035	0.8888888888888888	18	16	1	0	0	0.16666666666666666	3	18	1.3333333333333333	20	0.0	1.0	0.6522036416276544	0.9411753851900672	0.9858642876231485	0.8408690636726561	0.3942154270676653	0.9677807186482266	0.929416769448769	0.9317087990723336	0	0	0.0
3635	0.08778553251296396	0.0056843840734179365	-0.0008330246509544587	0.7230515326230469	None	0	0	0.2	2	0.9166666666666666	11	1.0	0.6666666666666666	8	8	5	2	0	0.07142857142857142	14	1	0.9333333333333333	14	0.14285714285714285	0.15384615384615385	0.36860398365236774	0.8573351384194533	0.5554894230591332	0.8966400802502046	0.6487347885069373	0.9306201772074735	0.8633762070361323	0.8987435220002973	0.5625	0	0.0
3905	0.09695096926045754	0.03016295896622816	0.028282918469117693	0.6590305878726861	None	0	0	0.5	6	0.4375	7	0.32727272727272727	0.3125	7	5	10	0	0	0.45454545454545453	11	5	1.2	18	0.0	0.25	0.36860398365236774	0.6427571936658416	0.4567187651082011	0.7649776213736158	0.6328995755973728	0.6624713794408599	0.7548554330255002	0.6929501780665557	0	0	0.0
59	None	None	None	None	None	0.14285714285714285	1	0.35294117647058826	6	0.6086956521739131	14	0.4166666666666667	0.6086956521739131	20	14	4	2	0	0.4166666666666667	12	5	1.6666666666666667	25	0.3333333333333333	0.19047619047619047	0.3488988288583415	0.8647317464499606	0.5942315139704967	0.7050248731227661	0.8018906036161519	0.9503810577361967	0.8879751274364394	0.8690969021328723	0.525	0.4	0.0
1841	None	None	None	None	None	0	0	0.16666666666666666	2	0.9333333333333333	14	0.6538461538461539	0.8666666666666667	15	13	1	1	0	0.15384615384615385	2	13	1.1333333333333333	17	0.25	0	0.1938988778259114	0.8689142541512475	0.6535351814053773	0.8381815967789816	0.8896710145239213	0.9721867108555282	0.8879751274364394	0.9139931074472283	1.0	0.06666666666666667	0.0
2399	None	None	None	None	None	0	0	0.4	2	0.8	4	0.7777777777777778	0	2	0	4	1	0	1.0	3	3	0.4666666666666667	7	0.1	0.8	0	0	0	0	0	0	0	0	0	0	0
5847	0.1205001086670145	0.03497735765753745	0.034240811714801096	0.713234520610522	None	0.2	1	0.38461538461538464	5	0.6470588235294118	11	0.24358974358974358	0.5882352941176471	15	10	3	0	0	0.46153846153846156	13	6	1.2666666666666666	19	0.0	0.3333333333333333	0.24991637108303424	0.855595640580299	0.5680676170607152	0.8856031917758166	0.6328995755973728	0.8749596791924692	0.8461999062763628	0.8725585382355807	0	0	0.0
3306	0.03335989358522558	0.004497904855176732	-0.004036628424042527	0.8875662887707914	None	0.25	1	0.45454545454545453	5	0.6428571428571429	9	0.2962962962962963	0.5	10	7	5	1	0	0.6666666666666666	6	9	1.0666666666666667	16	0.09090909090909091	0.5714285714285714	0.7885139506021406	0.7800233547581085	0.5356773975968997	0.8733775032410352	0.5087015566144844	0.9470364905216533	0.855655482227398	0.8835924165283385	1.0	0.2	0.0
5517	0.12369485350456201	0.04879608189071813	0.046735245450963504	0.7494223568200742	None	0.2	1	0.38461538461538464	5	0.6470588235294118	11	0.24358974358974358	0.5882352941176471	14	10	4	0	0	0.46153846153846156	13	6	1.2666666666666666	19	0.0	0.3333333333333333	0.24991637108303424	0.8630305423365773	0.5402994585119156	0.8925747989613235	0.6328995755973728	0.8810396595890231	0.8682821453785233	0.8794013573274372	0	0	0.0
3936	0.08245082023719211	0.020430948297651654	0.015631949236407244	0.667937374421063	None	0	0	0.25	3	0.875	14	0.375	0.875	16	14	1	0	0	0.1875	3	16	1.2	18	0.0	1.0	0.6522036416276544	0.9453041410765533	0.9858642876231485	0.8538032081882643	0.3942154270676653	0.9659552618210985	0.929416769448769	0.934214254525893	0	0	0.0
1641	None	None	None	None	None	0	0	0.6666666666666666	2	0.0	0	0.6666666666666666	0	2	0	1	0	0	0.6666666666666666	3	2	0.26666666666666666	4	0.0	0	0	0	0	0	0	0	0	0	0	0	0
2954	0.011057661065885982	0.0024759351025117355	-0.0014574002265668135	0.9417375484288756	None	0	0	0.5	3	0.42857142857142855	3	0.42857142857142855	0.42857142857142855	6	3	2	2	0	0.42857142857142855	3	7	0.6	9	0.4	0	0.74392372063318	0.9452071213824378	0.6519394878329496	0.9662714520553439	0.6224010969306841	0.970654667543994	0.710816670106535	0.9620912411340163	0.6666666666666666	0.16666666666666666	0.0
5746	0.11506231243835296	0.006112253379190889	-0.004899330264534241	0.7175721043680092	None	0.2	1	0.38461538461538464	5	0.6470588235294118	11	0.24358974358974358	0.5882352941176471	14	10	4	0	0	0.46153846153846156	13	6	1.2666666666666666	19	0.0	0.3333333333333333	0.24991637108303424	0.8630305423365773	0.5680676170607152	0.8778890751848683	0.6328995755973728	0.8810396595890231	0.8674640990359921	0.874190742674536	0	0	0.0
3627	0.0001491601138431555	1.6479152400772153e-05	1.5684448803195174e-05	0.9986281298804371	None	0.5	1	0.8333333333333334	5	0.16666666666666666	1	0.6666666666666666	0.16666666666666666	5	1	2	0	0	0.75	3	4	0.5333333333333333	8	0.0	0.8	0.7683342894473852	0.950984862059043	0.6541150621460726	0.8926253118328005	0.37204345017262075	0.7771759326556763	0.8773085478178313	0.8919515301952932	0	0	0.0
6834	0.11721812797401596	0.05220501481571841	0.05069658930235653	0.7508023910483872	None	0.2	1	0.38461538461538464	5	0.6470588235294118	11	0.24358974358974358	0.5882352941176471	14	10	4	0	0	0.46153846153846156	13	6	1.2666666666666666	19	0.0	0.3333333333333333	0.24991637108303424	0.8630305423365773	0.5402994585119156	0.8925747989613235	0.5657764082341913	0.8961987589432868	0.8730468557476423	0.884718985121708	0	0	0.0
6838	0.11658535018307249	0.03511312331069033	0.033841756799319084	0.7102758747712192	None	0.2	1	0.38461538461538464	5	0.6470588235294118	11	0.24358974358974358	0.5882352941176471	14	10	4	0	0	0.46153846153846156	13	6	1.2666666666666666	19	0.0	0.3333333333333333	0.24991637108303424	0.8630305423365773	0.5402994585119156	0.8925747989613235	0.6328995755973728	0.8810396595890231	0.8682821453785233	0.8794013573274372	0	0	0.0
[truncated: 6,406 more rows]
