# Supplementary material for: Constrained by Design: Influence of Genetic Encodings on Evolved Traits of Robots
Source: Front Robot AI. 2021 Jun 15;8:672379. doi: 10.3389/frobt.2021.672379 (PMC8239187; doi:10.3389/frobt.2021.672379)
Supplement: Supplementary file 3 [file DataSheet2.ZIP › plasticoding_plane_6_snapshots_ids.tsv]

generation	robot_id	fitness	novelty	novelty_pop	cons_fitness
145	7124	0.04817016739191461	None	0.0	0.04817016739191461
145	6149	0.053195260169128816	None	0.0	0.053195260169128816
145	7334	0.05122611870825677	None	0.0	0.05122611870825677
145	7329	0.05092661347762517	None	0.0	0.05092661347762517
145	7185	0.0511963294459905	None	0.0	0.0511963294459905
145	7347	0.050964701889462075	None	0.0	0.050964701889462075
145	7311	0.03392388185650433	None	0.0	0.03392388185650433
145	7128	0.04899515167752269	None	0.0	0.04899515167752269
145	7264	0.04524020260772123	None	0.0	0.04524020260772123
145	6005	0.05232523458241156	None	0.0	0.05232523458241156
145	7251	0.048427395763809854	None	0.0	0.048427395763809854
145	6967	0.050795758342850564	None	0.0	0.050795758342850564
145	7257	0.05036044895565882	None	0.0	0.05036044895565882
145	7235	0.04753406940794326	None	0.0	0.04753406940794326
145	7253	0.05232930845714386	None	0.0	0.05232930845714386
145	7023	0.05200079730883489	None	0.0	0.05200079730883489
145	7062	0.05120907226243094	None	0.0	0.05120907226243094
145	7112	0.04975184485920907	None	0.0	0.04975184485920907
145	7286	0.043798781792266796	None	0.0	0.043798781792266796
145	6889	0.050744959154465155	None	0.0	0.050744959154465155
145	6737	0.0523679446233129	None	0.0	0.0523679446233129
145	7116	0.05217825251547527	None	0.0	0.05217825251547527
145	7308	0.04692379027750716	None	0.0	0.04692379027750716
145	6651	0.05294823357195852	None	0.0	0.05294823357195852
145	6218	0.05234115170513052	None	0.0	0.05234115170513052
145	7316	0.04938393852610419	None	0.0	0.04938393852610419
145	7302	0.04950016280042647	None	0.0	0.04950016280042647
145	7029	0.050858397958455745	None	0.0	0.050858397958455745
145	7210	0.05081968518905005	None	0.0	0.05081968518905005
145	7254	0.046658145614151464	None	0.0	0.046658145614151464
145	7336	0.048148645579900444	None	0.0	0.048148645579900444
145	7274	0.05086221796779177	None	0.0	0.05086221796779177
145	7168	0.0511386753148055	None	0.0	0.0511386753148055
145	7160	0.04998975809738252	None	0.0	0.04998975809738252
145	7297	0.050596412476133584	None	0.0	0.050596412476133584
145	7342	0.04998747876408278	None	0.0	0.04998747876408278
145	7338	0.04775288050987643	None	0.0	0.04775288050987643
145	7211	0.052082896176985465	None	0.0	0.052082896176985465
145	7115	0.050871408482725554	None	0.0	0.050871408482725554
145	7321	0.051640236521844636	None	0.0	0.051640236521844636
145	7285	0.05134064536113217	None	0.0	0.05134064536113217
145	7086	0.03189748412902652	None	0.0	0.03189748412902652
145	6404	0.05294323391854913	None	0.0	0.05294323391854913
145	7309	0.04767574928559928	None	0.0	0.04767574928559928
145	7310	0.048335960937777804	None	0.0	0.048335960937777804
145	6254	0.049431479760767325	None	0.0	0.049431479760767325
145	7072	0.05316774168974065	None	0.0	0.05316774168974065
145	6347	0.052082896176985465	None	0.0	0.052082896176985465
145	7225	0.04782009108176152	None	0.0	0.04782009108176152
145	7335	0.0016621948083337746	None	0.3292839401660104	0.0016621948083337746
145	7290	0.04431972154774693	None	0.0	0.04431972154774693
145	7349	0.044148536232734376	None	0.0	0.044148536232734376
145	7295	0.05227294507101995	None	0.0	0.05227294507101995
145	6898	0.052704644839451954	None	0.0	0.052704644839451954
145	7009	0.04809305398591264	None	0.0	0.04809305398591264
145	7350	0.0498934077182067	None	0.0	0.0498934077182067
145	7067	0.05060007000040841	None	0.0	0.05060007000040841
145	6576	0.05186782059242463	None	0.0	0.05186782059242463
145	7215	0.048672396467862415	None	0.0	0.048672396467862415
145	7205	0.052101493991239055	None	0.0	0.052101493991239055
145	7289	0.05078691995518521	None	0.0	0.05078691995518521
145	7154	0.049384047076193587	None	0.0	0.049384047076193587
145	6755	0.05374872897528383	None	0.0	0.05374872897528383
145	7228	0.05168043812512887	None	0.0	0.05168043812512887
145	7344	0.046949860208015164	None	0.0	0.046949860208015164
145	7125	0.044375980039544176	None	0.0	0.044375980039544176
145	7322	0.05109240298367622	None	0.0	0.05109240298367622
145	7245	0.05093918119036497	None	0.0	0.05093918119036497
145	7255	0.046405894920946	None	0.0	0.046405894920946
145	7237	0.04982271387198537	None	0.0	0.04982271387198537
145	7141	0.05342312863141391	None	0.0	0.05342312863141391
145	7333	0.047422747017675966	None	0.0	0.047422747017675966
145	6290	0.05266982431455017	None	0.0	0.05266982431455017
145	7306	0.00590874516077738	None	0.0623749648956385	0.00590874516077738
145	6956	0.049738221332741604	None	0.0	0.049738221332741604
145	6832	0.052557087344356476	None	0.0	0.052557087344356476
145	7075	0.050785105706674626	None	0.0	0.050785105706674626
145	7149	0.05005543668657144	None	0.0	0.05005543668657144
145	7163	0.05138185117466047	None	0.0	0.05138185117466047
145	6796	0.05127555254030347	None	0.0	0.05127555254030347
145	7291	0.051694315663224556	None	0.0	0.051694315663224556
145	6235	0.05122003873319572	None	0.0	0.05122003873319572
145	7068	0.051038881132843064	None	0.0	0.051038881132843064
145	7092	0.05001859860655954	None	0.0	0.05001859860655954
145	6287	0.05210922582739431	None	0.0	0.05210922582739431
145	7314	0.04622327636155877	None	0.0	0.04622327636155877
145	7034	0.05299476852826826	None	0.0	0.05299476852826826
145	7294	0.05015742944435152	None	0.0	0.05015742944435152
145	7271	0.05086208158856137	None	0.0	0.05086208158856137
145	6950	0.048424931363436306	None	0.0	0.048424931363436306
145	7191	0.050564369583383784	None	0.0	0.050564369583383784
145	6543	0.053038312636430655	None	0.0	0.053038312636430655
145	6936	0.0523922057699735	None	0.0	0.0523922057699735
145	7320	0.028680063328039546	None	0.0	0.028680063328039546
145	5914	0.05695938681214583	None	0.0	0.05695938681214583
145	7261	0.04866442950232216	None	0.0	0.04866442950232216
145	7305	0.050362651975263024	None	0.0	0.050362651975263024
145	7159	0.0496120081808728	None	0.0	0.0496120081808728
145	6884	0.048793466078687155	None	0.0	0.048793466078687155
145	7345	0.046392790831160796	None	0.0	0.046392790831160796
143	7250	0.0004970216917850944	None	0.33999568113145806	0.0004970216917850944
143	7240	0.05093635461412585	None	0.0	0.05093635461412585
143	7124	0.04817016739191461	None	0.0	0.04817016739191461
143	6149	0.053195260169128816	None	0.0	0.053195260169128816
143	6994	0.05174981820220462	None	0.0	0.05174981820220462
143	7185	0.0511963294459905	None	0.0	0.0511963294459905
143	7128	0.04899515167752269	None	0.0	0.04899515167752269
143	7169	0.047121087723026776	None	0.0	0.047121087723026776
143	6544	0.05092190963476397	None	0.0	0.05092190963476397
143	6005	0.05232523458241156	None	0.0	0.05232523458241156
143	7137	0.04560469463147597	None	0.0	0.04560469463147597
143	6967	0.050795758342850564	None	0.0	0.050795758342850564
143	7235	0.04753406940794326	None	0.0	0.04753406940794326
143	6989	0.048280799173698305	None	0.0	0.048280799173698305
143	7023	0.05200079730883489	None	0.0	0.05200079730883489
143	7062	0.05120907226243094	None	0.0	0.05120907226243094
143	7026	0.050055919314243025	None	0.0	0.050055919314243025
143	7112	0.04975184485920907	None	0.0	0.04975184485920907
143	7157	0.04528658994896502	None	0.0	0.04528658994896502
143	6889	0.050744959154465155	None	0.0	0.050744959154465155
143	6737	0.0523679446233129	None	0.0	0.0523679446233129
143	7116	0.05217825251547527	None	0.0	0.05217825251547527
143	7123	0.03182170636172442	None	0.0	0.03182170636172442
143	6651	0.05294823357195852	None	0.0	0.05294823357195852
143	6218	0.05234115170513052	None	0.0	0.05234115170513052
143	7029	0.050858397958455745	None	0.0	0.050858397958455745
143	7210	0.05081968518905005	None	0.0	0.05081968518905005
143	6823	0.05180076637919164	None	0.0	0.05180076637919164
143	6959	0.051213946441525465	None	0.0	0.051213946441525465
143	7168	0.0511386753148055	None	0.0	0.0511386753148055
143	7160	0.04998975809738252	None	0.0	0.04998975809738252
143	7153	0.046522112497168894	None	0.0	0.046522112497168894
143	7219	None	None	0.5774280467626132	None
143	6909	0.04951511797769343	None	0.0	0.04951511797769343
143	7211	0.052082896176985465	None	0.0	0.052082896176985465
143	7115	0.050871408482725554	None	0.0	0.050871408482725554
143	7086	0.03189748412902652	None	0.0	0.03189748412902652
143	6404	0.05294323391854913	None	0.0	0.05294323391854913
143	7243	0.007292573096912151	None	0.24435392284091026	0.007292573096912151
143	7218	0.045505850264601244	None	0.0	0.045505850264601244
143	6254	0.049431479760767325	None	0.0	0.049431479760767325
143	7202	0.026461380806963364	None	0.1221310669685843	0.026461380806963364
143	7072	0.05316774168974065	None	0.0	0.05316774168974065
143	6347	0.052082896176985465	None	0.0	0.052082896176985465
143	7225	0.04782009108176152	None	0.0	0.04782009108176152
143	6898	0.052704644839451954	None	0.0	0.052704644839451954
143	7009	0.04809305398591264	None	0.0	0.04809305398591264
143	7025	0.05094370634170153	None	0.0	0.05094370634170153
143	7067	0.05060007000040841	None	0.0	0.05060007000040841
143	6576	0.05186782059242463	None	0.0	0.05186782059242463
143	7155	0.051143821662095836	None	0.0	0.051143821662095836
143	7215	0.048672396467862415	None	0.0	0.048672396467862415
143	7205	0.052101493991239055	None	0.0	0.052101493991239055
143	7154	0.049384047076193587	None	0.0	0.049384047076193587
143	7246	0.047299388781482335	None	0.0	0.047299388781482335
143	6755	0.05374872897528383	None	0.0	0.05374872897528383
143	7228	0.05168043812512887	None	0.0	0.05168043812512887
143	7140	0.04888737780173544	None	0.0	0.04888737780173544
143	7125	0.044375980039544176	None	0.0	0.044375980039544176
143	7206	0.04440508581720354	None	0.0	0.04440508581720354
143	7245	0.05093918119036497	None	0.0	0.05093918119036497
143	7237	0.04982271387198537	None	0.0	0.04982271387198537
143	7141	0.05342312863141391	None	0.0	0.05342312863141391
143	6137	0.05179045853310617	None	0.0	0.05179045853310617
143	7091	0.042581571934562586	None	0.0	0.042581571934562586
143	6290	0.05266982431455017	None	0.0	0.05266982431455017
143	7150	0.047320146533014605	None	0.0	0.047320146533014605
143	7229	0.04996928432243868	None	0.0	0.04996928432243868
143	6956	0.049738221332741604	None	0.0	0.049738221332741604
143	6832	0.052557087344356476	None	0.0	0.052557087344356476
143	7075	0.050785105706674626	None	0.0	0.050785105706674626
143	7149	0.05005543668657144	None	0.0	0.05005543668657144
143	7163	0.05138185117466047	None	0.0	0.05138185117466047
143	6796	0.05127555254030347	None	0.0	0.05127555254030347
143	6235	0.05122003873319572	None	0.0	0.05122003873319572
143	7068	0.051038881132843064	None	0.0	0.051038881132843064
143	7183	0.04703584429906242	None	0.0	0.04703584429906242
143	7092	0.05001859860655954	None	0.0	0.05001859860655954
143	6287	0.05210922582739431	None	0.0	0.05210922582739431
143	7216	-1.8820972748091762e-05	None	0.41396119781417384	-1.8820972748091762e-05
143	7196	0.047779954401564975	None	0.0	0.047779954401564975
143	7224	0.04193074483984856	None	0.0	0.04193074483984856
143	7098	0.05016749881329392	None	0.0	0.05016749881329392
143	7034	0.05299476852826826	None	0.0	0.05299476852826826
143	7047	0.04514842874548786	None	0.0	0.04514842874548786
143	6950	0.048424931363436306	None	0.0	0.048424931363436306
143	7191	0.050564369583383784	None	0.0	0.050564369583383784
143	6543	0.053038312636430655	None	0.0	0.053038312636430655
143	6936	0.0523922057699735	None	0.0	0.0523922057699735
143	5914	0.05695938681214583	None	0.0	0.05695938681214583
143	6783	0.052857080417519464	None	0.0	0.052857080417519464
143	7165	0.04715612939222978	None	0.0	0.04715612939222978
143	7176	0.04340213717911773	None	0.0	0.04340213717911773
143	7223	0.02744591664496844	None	0.0	0.02744591664496844
143	7207	0.0456685011614421	None	0.0	0.0456685011614421
143	7159	0.0496120081808728	None	0.0	0.0496120081808728
143	6884	0.048793466078687155	None	0.0	0.048793466078687155
143	6042	0.05187011461919467	None	0.0	0.05187011461919467
143	7179	0.04655305714752705	None	0.0	0.04655305714752705
143	7247	0.04568556758946459	None	0.0	0.04568556758946459
106	5088	0.049529800223670054	None	0.0	0.049529800223670054
106	5319	0.047423691693271076	None	0.0	0.047423691693271076
106	5144	0.04073547112924976	None	0.0	0.04073547112924976
106	5307	0.03501585776371083	None	0.0	0.03501585776371083
106	5102	0.048046470707798654	None	0.0	0.048046470707798654
106	5339	0.049498054998599696	None	0.0	0.049498054998599696
106	5343	0.036226699051884206	None	0.0	0.036226699051884206
106	5371	0.026021401294108036	None	0.11682849420763561	0.026021401294108036
106	4745	0.03499484501394923	None	0.0	0.03499484501394923
106	5326	0.04534642025424408	None	0.0	0.04534642025424408
106	5382	0.033338361696781206	None	0.0	0.033338361696781206
106	5363	0.0001402833776561225	None	0.7239332775279224	0.0001402833776561225
106	5181	0.03381448816907131	None	0.0	0.03381448816907131
106	5373	0.051899683478008544	None	0.0	0.051899683478008544
106	5368	0.05249618407218793	None	0.0	0.05249618407218793
106	4503	0.03314461521404959	None	0.0	0.03314461521404959
106	4727	0.04685498043205308	None	0.0	0.04685498043205308
106	5266	0.051318280642915735	None	0.0	0.051318280642915735
106	5073	0.04775717611732817	None	0.0	0.04775717611732817
106	5257	0.050117414172830624	None	0.0	0.050117414172830624
106	5394	0.035977549645170845	None	0.0	0.035977549645170845
106	5396	0.05029621230457873	None	0.0	0.05029621230457873
106	5211	0.04629381229831276	None	0.0	0.04629381229831276
106	5398	0.044991540297339275	None	0.0	0.044991540297339275
106	5309	0.04984620886949074	None	0.0	0.04984620886949074
106	5376	0.05113987156224088	None	0.0	0.05113987156224088
106	5352	-0.00010649589239945436	None	0.6723570390035325	-0.00010649589239945436
106	5231	0.046506378018438446	None	0.0	0.046506378018438446
106	5366	0.04798064178399194	None	0.0	0.04798064178399194
106	5344	0.05239323074148952	None	0.0	0.05239323074148952
106	5387	0.015838255410582747	None	0.0	0.015838255410582747
106	5225	0.04962268747374499	None	0.0	0.04962268747374499
106	4957	0.050964701889462075	None	0.0	0.050964701889462075
106	5374	0.044148536232734376	None	0.0	0.044148536232734376
106	5384	0.04519637763817582	None	0.0	0.04519637763817582
106	5341	0.05123277750753676	None	0.0	0.05123277750753676
106	5234	0.04792237927329495	None	0.0	0.04792237927329495
106	5147	0.0507910030736236	None	0.0	0.0507910030736236
106	5350	0.03095353076637924	None	0.0	0.03095353076637924
106	5116	0.04759814916313675	None	0.0	0.04759814916313675
106	5329	0.04816246561876995	None	0.0	0.04816246561876995
106	5381	0.04410412428033832	None	0.0	0.04410412428033832
106	5353	0.032487902649963256	None	0.0	0.032487902649963256
106	5194	0.0470333625864838	None	0.0	0.0470333625864838
106	5084	0.04538913728042145	None	0.0	0.04538913728042145
106	5338	0.048426454301058484	None	0.0	0.048426454301058484
106	5383	0.04882523015837231	None	0.0	0.04882523015837231
106	5333	0.04833656349066393	None	0.0	0.04833656349066393
106	4804	0.05218011766983834	None	0.0	0.05218011766983834
106	5221	0.04390003347118399	None	0.0	0.04390003347118399
106	5253	0.0511019419317231	None	0.0	0.0511019419317231
106	5345	0.048567512081217276	None	0.0	0.048567512081217276
106	5331	0.05001859860655954	None	0.0	0.05001859860655954
106	5355	0.04587944924290601	None	0.0	0.04587944924290601
106	5281	0.051048427642998336	None	0.0	0.051048427642998336
106	5047	0.04953695340206831	None	0.0	0.04953695340206831
106	5388	0.029660686952612605	None	0.0	0.029660686952612605
106	5137	0.043392874934822655	None	0.0	0.043392874934822655
106	5369	-0.0005875492989260904	None	0.20950294133281172	-0.0005875492989260904
106	4993	0.05054377673978119	None	0.0	0.05054377673978119
106	5361	0.04834270666799049	None	0.0	0.04834270666799049
106	5238	0.04368992943124762	None	0.0	0.04368992943124762
106	4877	0.042787075439897855	None	0.0	0.042787075439897855
106	5163	0.04109494720862014	None	0.0	0.04109494720862014
106	5362	0.04437563140384746	None	0.0	0.04437563140384746
106	5274	0.04545342825931666	None	0.0	0.04545342825931666
106	5391	0.049384047076193587	None	0.0	0.049384047076193587
106	5164	0.035018156158545206	None	0.4697871103849341	0.035018156158545206
106	5198	0.04546139542450352	None	0.0	0.04546139542450352
106	5195	0.04746285476478509	None	0.0	0.04746285476478509
106	5300	0.049687994799851976	None	0.0	0.049687994799851976
106	5358	0.015530054887855136	None	0.4774745003365771	0.015530054887855136
106	5392	0.051742164969749684	None	0.0	0.051742164969749684
106	5364	0.04886504311665702	None	0.0	0.04886504311665702
106	5321	0.047282184803092174	None	0.0	0.047282184803092174
106	5149	0.04079272123622654	None	0.0	0.04079272123622654
106	5395	0.04950313852498153	None	0.0	0.04950313852498153
106	5342	0.04277155720405904	None	0.0	0.04277155720405904
106	5365	0.042641986229743925	None	0.0	0.042641986229743925
106	5357	0.001918702820260065	None	0.6723570390035325	0.001918702820260065
106	5389	0.048426454301058484	None	0.0	0.048426454301058484
106	5023	0.03411484888404867	None	0.0	0.03411484888404867
106	5035	0.05125071418215278	None	0.0	0.05125071418215278
106	5311	0.04561394747018464	None	0.0	0.04561394747018464
106	5087	0.04892110545124355	None	0.0	0.04892110545124355
106	5187	0.047763292557936404	None	0.0	0.047763292557936404
106	5397	0.044363121606778536	None	0.0	0.044363121606778536
106	5359	0.02859298930714325	None	0.0	0.02859298930714325
106	5160	0.05046200167593437	None	0.0	0.05046200167593437
106	5317	0.05011586743637961	None	0.0	0.05011586743637961
106	5096	0.053058098955886444	None	0.0	0.053058098955886444
106	5125	0.03682013437427055	None	0.0	0.03682013437427055
106	5306	0.051938459168580496	None	0.0	0.051938459168580496
106	5291	0.05065788266301296	None	0.0	0.05065788266301296
106	5400	0.05002472218745533	None	0.0	0.05002472218745533
106	5217	0.04586931781702796	None	0.0	0.04586931781702796
106	5235	0.04909445137976146	None	0.0	0.04909445137976146
106	5055	0.04855830872642777	None	0.0	0.04855830872642777
106	5120	0.052571345662684225	None	0.0	0.052571345662684225
106	5284	0.03678468741514441	None	0.0	0.03678468741514441
141	7119	0.03338497759759325	None	0.0	0.03338497759759325
141	7113	0.04156437647220276	None	0.0	0.04156437647220276
141	7144	0.04892347494675247	None	0.0	0.04892347494675247
141	7124	0.04817016739191461	None	0.0	0.04817016739191461
141	6149	0.053195260169128816	None	0.0	0.053195260169128816
141	7014	0.0519659836086773	None	0.0	0.0519659836086773
141	7028	0.05055175210248607	None	0.0	0.05055175210248607
141	6994	0.05174981820220462	None	0.0	0.05174981820220462
141	7128	0.04899515167752269	None	0.0	0.04899515167752269
141	7108	0.010755274610865905	None	0.0	0.010755274610865905
141	6644	0.05278475844063148	None	0.0	0.05278475844063148
141	7019	0.049496852920551004	None	0.0	0.049496852920551004
141	6544	0.05092190963476397	None	0.0	0.05092190963476397
141	6005	0.05232523458241156	None	0.0	0.05232523458241156
141	7137	0.04560469463147597	None	0.0	0.04560469463147597
141	6967	0.050795758342850564	None	0.0	0.050795758342850564
141	6989	0.048280799173698305	None	0.0	0.048280799173698305
141	7023	0.05200079730883489	None	0.0	0.05200079730883489
141	6920	0.052624154292914664	None	0.0	0.052624154292914664
141	7062	0.05120907226243094	None	0.0	0.05120907226243094
141	7026	0.050055919314243025	None	0.0	0.050055919314243025
141	7112	0.04975184485920907	None	0.0	0.04975184485920907
141	6096	0.04987050653225833	None	0.0	0.04987050653225833
141	6889	0.050744959154465155	None	0.0	0.050744959154465155
141	6737	0.0523679446233129	None	0.0	0.0523679446233129
141	7116	0.05217825251547527	None	0.0	0.05217825251547527
141	6590	0.05140395943947322	None	0.0	0.05140395943947322
141	7104	0.04972362935381575	None	0.0	0.04972362935381575
141	7123	0.03182170636172442	None	0.0	0.03182170636172442
141	6651	0.05294823357195852	None	0.0	0.05294823357195852
141	7042	0.05133906446306893	None	0.0	0.05133906446306893
141	6218	0.05234115170513052	None	0.0	0.05234115170513052
141	7029	0.050858397958455745	None	0.0	0.050858397958455745
141	6823	0.05180076637919164	None	0.0	0.05180076637919164
141	6959	0.051213946441525465	None	0.0	0.051213946441525465
141	6910	0.049358620912319184	None	0.0	0.049358620912319184
141	6909	0.04951511797769343	None	0.0	0.04951511797769343
141	7115	0.050871408482725554	None	0.0	0.050871408482725554
141	7032	0.04282742629288355	None	0.0	0.04282742629288355
141	7086	0.03189748412902652	None	0.0	0.03189748412902652
141	6404	0.05294323391854913	None	0.0	0.05294323391854913
141	7082	0.05071118675543171	None	0.0	0.05071118675543171
141	5797	0.052624215142397505	None	0.0	0.052624215142397505
141	6254	0.049431479760767325	None	0.0	0.049431479760767325
141	7148	0.029670487954909883	None	0.0	0.029670487954909883
141	7072	0.05316774168974065	None	0.0	0.05316774168974065
141	6347	0.052082896176985465	None	0.0	0.052082896176985465
141	7058	0.04942679331432428	None	0.0	0.04942679331432428
141	6898	0.052704644839451954	None	0.0	0.052704644839451954
141	7009	0.04809305398591264	None	0.0	0.04809305398591264
141	7025	0.05094370634170153	None	0.0	0.05094370634170153
141	6969	0.05245798416891361	None	0.0	0.05245798416891361
141	7067	0.05060007000040841	None	0.0	0.05060007000040841
141	6576	0.05186782059242463	None	0.0	0.05186782059242463
141	7046	0.04898733309073061	None	0.0	0.04898733309073061
141	6985	0.04955944663964658	None	0.0	0.04955944663964658
141	6755	0.05374872897528383	None	0.0	0.05374872897528383
141	7140	0.04888737780173544	None	0.0	0.04888737780173544
141	7125	0.044375980039544176	None	0.0	0.044375980039544176
141	6668	0.051774030442831916	None	0.0	0.051774030442831916
141	7138	0.0463373757042782	None	0.0	0.0463373757042782
141	7106	0.04722356589048124	None	0.0	0.04722356589048124
141	7141	0.05342312863141391	None	0.0	0.05342312863141391
141	6137	0.05179045853310617	None	0.0	0.05179045853310617
141	7135	0.048490081893431826	None	0.0	0.048490081893431826
141	7117	-1.0659063780397782e-05	None	0.35777354150422136	-1.0659063780397782e-05
141	7091	0.042581571934562586	None	0.0	0.042581571934562586
141	6290	0.05266982431455017	None	0.0	0.05266982431455017
141	7120	0.052384627066480054	None	0.0	0.052384627066480054
141	7150	0.047320146533014605	None	0.0	0.047320146533014605
141	7114	0.04556928121968969	None	0.0	0.04556928121968969
141	6956	0.049738221332741604	None	0.0	0.049738221332741604
141	5421	0.051916086267802274	None	0.0	0.051916086267802274
141	6832	0.052557087344356476	None	0.0	0.052557087344356476
141	7075	0.050785105706674626	None	0.0	0.050785105706674626
141	7149	0.05005543668657144	None	0.0	0.05005543668657144
141	6919	0.052857080417519464	None	0.0	0.052857080417519464
141	6796	0.05127555254030347	None	0.0	0.05127555254030347
141	6235	0.05122003873319572	None	0.0	0.05122003873319572
141	7093	0.04459794527692901	None	0.0	0.04459794527692901
141	6447	0.04980674067764238	None	0.0	0.04980674067764238
141	7068	0.051038881132843064	None	0.0	0.051038881132843064
141	7092	0.05001859860655954	None	0.0	0.05001859860655954
141	7059	0.04967402546418568	None	0.0	0.04967402546418568
141	6287	0.05210922582739431	None	0.0	0.05210922582739431
141	7098	0.05016749881329392	None	0.0	0.05016749881329392
141	7034	0.05299476852826826	None	0.0	0.05299476852826826
141	7047	0.04514842874548786	None	0.0	0.04514842874548786
141	6950	0.048424931363436306	None	0.0	0.048424931363436306
141	6859	0.052167167413029056	None	0.0	0.052167167413029056
141	7005	0.04771992464854947	None	0.0	0.04771992464854947
141	7139	0.04408889828687986	None	0.0	0.04408889828687986
141	6543	0.053038312636430655	None	0.0	0.053038312636430655
141	6936	0.0523922057699735	None	0.0	0.0523922057699735
141	5914	0.05695938681214583	None	0.0	0.05695938681214583
141	6783	0.052857080417519464	None	0.0	0.052857080417519464
141	7056	0.03282311677439313	None	0.0	0.03282311677439313
141	6695	0.052980357140121545	None	0.0	0.052980357140121545
141	6884	0.048793466078687155	None	0.0	0.048793466078687155
141	6042	0.05187011461919467	None	0.0	0.05187011461919467
72	3232	0.010564805985598141	None	0.3396240438669845	0.010564805985598141
72	3680	0.029252506344497067	None	0.0	0.029252506344497067
72	3678	0.022090595726441446	None	0.0	0.022090595726441446
72	3582	0.029858866682521745	None	0.0	0.029858866682521745
72	3559	0.01684211881900059	None	0.0	0.01684211881900059
72	3360	0.024930771089300963	None	0.0	0.024930771089300963
72	3665	0.016169092396919965	None	0.0	0.016169092396919965
72	3358	0.017452258748278607	None	0.0	0.017452258748278607
72	3430	0.023713569849205543	None	0.0	0.023713569849205543
72	3667	0.0316031873874198	None	0.0	0.0316031873874198
72	3611	0.017371150116695436	None	0.020498974899687165	0.017371150116695436
72	3566	0.031206615880532213	None	0.0	0.031206615880532213
72	3637	0.012260255921534716	None	0.008213207741206225	0.012260255921534716
72	3691	0.030271201295874454	None	0.0	0.030271201295874454
72	3644	0.015931672994502533	None	0.0	0.015931672994502533
72	3601	0.029985369887553934	None	0.0	0.029985369887553934
72	3411	0.016055405716630163	None	0.24324709230089084	0.016055405716630163
72	3676	0.00909042221349111	None	0.2458326186174633	0.00909042221349111
72	3536	0.02359710422612588	None	0.36326096516793094	0.02359710422612588
72	3330	0.024420312549882844	None	0.0	0.024420312549882844
72	3666	0.01608565081246942	None	0.022188770060775305	0.01608565081246942
72	3661	0.015040953634138092	None	0.0	0.015040953634138092
72	3264	0.016588358684807836	None	0.0	0.016588358684807836
72	3535	0.020004354556616245	None	0.020498974899687165	0.020004354556616245
72	3583	0.006761869641540344	None	0.18923012001016254	0.006761869641540344
72	3621	0.029226475674560874	None	0.0	0.029226475674560874
72	3373	0.022921389988873164	None	0.0	0.022921389988873164
72	3460	0.020451508802550027	None	0.29174840222713244	0.020451508802550027
72	3645	0.010477928018042084	None	0.004264175035526473	0.010477928018042084
72	3401	0.020613685971048307	None	0.0	0.020613685971048307
72	3361	0.02868439500560464	None	0.0	0.02868439500560464
72	3639	0.021329696126746088	None	0.0	0.021329696126746088
72	3651	0.010608215321131001	None	0.020498974899687165	0.010608215321131001
72	3534	0.025427401689276284	None	0.2543847691863173	0.025427401689276284
72	3689	4.256405631705179e-08	None	0.5333906523074085	4.256405631705179e-08
72	3524	0.014533617379567397	None	0.16042724005096975	0.014533617379567397
72	3612	-2.3074465912691066e-09	None	0.5824988504834322	-2.3074465912691066e-09
72	3554	0.02676232600779567	None	0.0	0.02676232600779567
72	3684	0.00764392105672782	None	0.008213207741206225	0.00764392105672782
72	3344	0.015074166847428476	None	0.004264175035526473	0.015074166847428476
72	3653	0.021209169201792836	None	0.01565854170674435	0.021209169201792836
72	3549	0.030173818204783865	None	0.0	0.030173818204783865
72	3261	0.031244206180881567	None	0.0	0.031244206180881567
72	3127	0.022299487535595554	None	0.0	0.022299487535595554
72	3516	0.0040290017994227744	None	0.3760844518564146	0.0040290017994227744
72	3383	0.01811144523820074	None	0.004264175035526473	0.01811144523820074
72	3700	0.03150655313597219	None	0.11432309872341147	0.03150655313597219
72	3088	0.028391920794307135	None	0.0	0.028391920794307135
72	3606	0.010336952922398456	None	0.07880601384554892	0.010336952922398456
72	3594	0.02995940335210744	None	0.0	0.02995940335210744
72	3622	0.02497714443323718	None	0.0	0.02497714443323718
72	3623	0.02810719324742511	None	0.11432309872341147	0.02810719324742511
72	3270	0.01617078673077487	None	0.0	0.01617078673077487
72	3420	0.012379076205230417	None	0.27755599212437154	0.012379076205230417
72	3603	0.016812425258359152	None	0.059958658823125247	0.016812425258359152
72	3620	0.013288070829661118	None	0.042699966983700884	0.013288070829661118
72	3495	0.014633822132662521	None	0.24127235906698724	0.014633822132662521
72	3674	0.020748719582885246	None	0.2791364986370742	0.020748719582885246
72	3602	0.03115241832344572	None	0.0	0.03115241832344572
72	3370	0.004307188247031811	None	0.31585526930810304	0.004307188247031811
72	3584	0.015931672994502533	None	0.0	0.015931672994502533
72	3675	1.2956296969197544e-05	None	0.9475861425073419	1.2956296969197544e-05
72	3553	0.016153409558931322	None	0.0	0.016153409558931322
72	2888	0.01667039847826789	None	0.022188770060775305	0.01667039847826789
72	3695	0.015488978508289095	None	0.0	0.015488978508289095
72	3462	0.01647953408837621	None	0.0	0.01647953408837621
72	3663	0.02939931794884803	None	0.0	0.02939931794884803
72	3682	0.013173196505803359	None	0.0	0.013173196505803359
72	3412	0.01617977026854086	None	0.0	0.01617977026854086
72	3688	0.02878166710293919	None	0.0	0.02878166710293919
72	2832	0.017085236291434585	None	0.0	0.017085236291434585
72	3656	0.027000694592033223	None	0.0	0.027000694592033223
72	3647	0.028719952660922584	None	0.0	0.028719952660922584
72	3669	0.0024464194850122357	None	0.012212440629767759	0.0024464194850122357
72	3442	0.01675999828575624	None	0.0	0.01675999828575624
72	3697	0.00314864539228589	None	0.2543847691863173	0.00314864539228589
72	3476	0.022626067329712053	None	0.020498974899687165	0.022626067329712053
72	3557	0.03007410928653429	None	0.11432309872341147	0.03007410928653429
72	3659	0.028437567230834165	None	0.0	0.028437567230834165
72	3671	0.01610538995117243	None	0.0	0.01610538995117243
72	3683	0.01905995972782029	None	0.0	0.01905995972782029
72	3658	0.03281145132650226	None	0.11432309872341147	0.03281145132650226
72	3696	0.00020964112822723462	None	0.785016304432515	0.00020964112822723462
72	3605	0.02027720361178185	None	0.0	0.02027720361178185
72	3540	0.015846141074467274	None	0.26018591835965993	0.015846141074467274
72	3698	0.020350238680222975	None	0.0	0.020350238680222975
72	3610	0.015040953634138092	None	0.0	0.015040953634138092
72	3592	0.028905590771649888	None	0.0	0.028905590771649888
72	3617	0.02263660274514797	None	0.36326096516793094	0.02263660274514797
72	3171	0.015549499573801159	None	0.004264175035526473	0.015549499573801159
72	3560	0.006690879541651246	None	0.262222392825234	0.006690879541651246
72	3431	0.023530644484337414	None	0.0	0.023530644484337414
72	3499	0.015438584442493809	None	0.16042724005096975	0.015438584442493809
72	3686	0.03547106161367504	None	0.006333419420252442	0.03547106161367504
72	3518	0.02897315829059024	None	0.0	0.02897315829059024
72	3628	0.028848970062001485	None	0.0	0.028848970062001485
72	3546	0.03186998118639992	None	0.11432309872341147	0.03186998118639992
72	3672	0.01780803240048388	None	0.004264175035526473	0.01780803240048388
72	3619	0.02139944006514479	None	0.2791364986370742	0.02139944006514479
72	3664	0.018004321503834728	None	0.022188770060775305	0.018004321503834728
50	2598	-4.2842124583452e-06	None	0.42714482304047224	-4.2842124583452e-06
50	1879	None	None	0.468905729301267	None
50	2274	None	None	0.3611513756088789	None
50	2507	None	None	0.5024694145353792	None
50	2448	None	None	0.413129463621501	None
50	2579	-1.4259408394379383e-06	None	0.384230857306199	-1.4259408394379383e-06
50	2584	-5.209184131819842e-06	None	0.25372983882858907	-5.209184131819842e-06
50	2554	-2.685424537237333e-05	None	0.3354307829691009	-2.685424537237333e-05
50	2501	None	None	0.365816589439217	None
50	2576	0.002568759058085669	None	0.31094475531777727	0.002568759058085669
50	2473	None	None	0.3168461942246975	None
50	2451	None	None	0.38198869795880697	None
50	2558	-4.752310458876526e-05	None	0.40606240114355774	-4.752310458876526e-05
50	2556	6.086179538888168e-06	None	0.3873607112353743	6.086179538888168e-06
50	2559	-1.8030426359819783e-05	None	0.25372983882858907	-1.8030426359819783e-05
50	2233	None	None	0.46085526333071913	None
50	2541	None	None	0.3508983400393373	None
50	2505	None	None	0.4431458028341937	None
50	2592	None	None	0.3761931064261291	None
50	2566	0.0002549546199533467	None	0.334552176849516	0.0002549546199533467
50	2540	None	None	0.487293762760513	None
50	2577	-0.1	None	0.5059029414299127	-0.1
50	2424	None	None	0.3647447103938145	None
50	2597	-0.0004047590869042701	None	0.40985999122155004	-0.0004047590869042701
50	2410	None	None	0.3866636514128162	None
50	2552	-0.00011172038730881437	None	0.4113459462122421	-0.00011172038730881437
50	2504	None	None	0.40797533458503893	None
50	2426	None	None	0.34935471677608854	None
50	2600	-4.171327405976429e-05	None	0.3696282299194237	-4.171327405976429e-05
50	2585	0.0003806170001060094	None	0.2907694517246189	0.0003806170001060094
50	2581	0.0005895308368058785	None	0.3416614711695206	0.0005895308368058785
50	2431	None	None	0.5554556161602298	None
50	2496	None	None	0.4168821315697168	None
50	2356	None	None	0.4283851002246804	None
50	2413	None	None	0.2921479499958535	None
50	2534	None	None	0.39250821198388863	None
50	2596	0.0016410841230203447	None	0.34916007034449664	0.0016410841230203447
50	2463	None	None	0.39632626835704504	None
50	1977	None	None	0.4923276231700594	None
50	2553	3.453683583659888e-07	None	0.4071221360826816	3.453683583659888e-07
50	2334	None	None	0.3557897432401666	None
50	2526	None	None	0.5096680458818964	None
50	2531	None	None	0.4862768299077403	None
50	2528	None	None	0.4116811548418676	None
50	2365	None	None	0.4384586065295304	None
50	2517	None	None	0.4028286883622524	None
50	2201	None	None	0.4729734902872515	None
50	2247	None	None	0.3998848963368041	None
50	2587	None	None	0.35867796846922656	None
50	2557	-2.6344576069417406e-07	None	0.4695597360651136	-2.6344576069417406e-07
50	2594	-2.1291738969760126e-11	None	0.4774033188216692	-2.1291738969760126e-11
50	2570	0.0004394928505434673	None	0.4004163773789924	0.0004394928505434673
50	2595	-2.310157176080415e-08	None	0.3168461942246975	-2.310157176080415e-08
50	2589	5.554977029697893e-06	None	0.2921479499958535	5.554977029697893e-06
50	2355	None	None	0.39339519285242713	None
50	2339	None	None	0.512384749111692	None
50	2406	None	None	0.38553659210433594	None
50	2305	None	None	0.34916007034449664	None
50	2457	None	None	0.3611513756088789	None
50	2510	None	None	0.43441044276077195	None
50	2582	-2.1308659201193784e-09	None	0.2938475986501529	-2.1308659201193784e-09
50	2578	0.0008924819079818853	None	0.4489679788064331	0.0008924819079818853
50	1372	None	None	0.3416614711695206	None
50	2492	None	None	0.5093790178748792	None
50	2490	None	None	0.43246040354508813	None
50	2580	2.0200016357020923e-07	None	0.3611513756088789	2.0200016357020923e-07
50	2569	0.0008629910742721735	None	0.41447771008110734	0.0008629910742721735
50	2563	0.0003904145006122786	None	0.3693269758550044	0.0003904145006122786
50	2532	None	None	0.40757604935212727	None
50	2327	None	None	0.2938475986501529	None
50	2575	-6.382749840696522e-09	None	0.6032483046118604	-6.382749840696522e-09
50	2564	0.0009916692221931802	None	0.4454377969524582	0.0009916692221931802
50	2439	None	None	0.4046723270273086	None
50	2499	None	None	0.34698867423573054	None
50	2555	9.468101446914677e-09	None	0.37562021288302305	9.468101446914677e-09
50	2366	None	None	0.5526430015529772	None
50	2500	None	None	0.4232830941359086	None
50	2506	None	None	0.3657967720402401	None
50	2588	0.00018986506970545866	None	0.33437691636360245	0.00018986506970545866
50	2522	None	None	0.38091499717112465	None
50	2329	None	None	0.4787657775687607	None
50	2599	0.0018784573068225715	None	0.34033900695729935	0.0018784573068225715
50	2551	-0.00042586936006208057	None	0.3111224284490504	-0.00042586936006208057
50	2547	None	None	0.36068995649598645	None
50	2565	-8.729492016371333e-09	None	0.41112492538196116	-8.729492016371333e-09
50	2224	None	None	0.4168821315697168	None
50	2567	-6.284040919349055e-05	None	0.4392791586751524	-6.284040919349055e-05
50	2423	None	None	0.35146141918998913	None
50	2586	-2.8754341139466546e-06	None	0.25372983882858907	-2.8754341139466546e-06
50	1961	None	None	0.5110449385278883	None
50	2539	None	None	0.42218671926018336	None
50	2591	-6.802245601785677e-10	None	0.2938475986501529	-6.802245601785677e-10
50	2573	-4.5134742739927917e-07	None	0.3033599923345077	-4.5134742739927917e-07
50	2446	None	None	0.5296476593414357	None
50	2593	-1.1360410871243612e-06	None	0.2921479499958535	-1.1360410871243612e-06
50	2590	0.00018350831074301076	None	0.33437691636360245	0.00018350831074301076
50	2562	-8.438247426462068e-05	None	0.3945642084171305	-8.438247426462068e-05
50	2572	-5.4874181558246095e-06	None	0.3033751552642786	-5.4874181558246095e-06
50	2583	0.00018886401589011468	None	0.33437691636360245	0.00018886401589011468
50	2444	None	None	0.2921479499958535	None
74	3232	0.010564805985598141	None	0.26558896059991854	0.010564805985598141
74	3757	0.0013335775610708123	None	0.2613711649455585	0.0013335775610708123
74	3680	0.029252506344497067	None	0.0	0.029252506344497067
74	3678	0.022090595726441446	None	0.0	0.022090595726441446
74	3762	0.028708394389284908	None	0.0	0.028708394389284908
74	3704	0.01646923082571058	None	0.0	0.01646923082571058
74	3717	0.021840704340238767	None	0.04473785231370807	0.021840704340238767
74	3769	-1.7960050127958055e-07	None	0.2580593721948384	-1.7960050127958055e-07
74	3559	0.01684211881900059	None	0.0	0.01684211881900059
74	3765	-3.116751605567108e-05	None	0.5634100892769622	-3.116751605567108e-05
74	3753	0.0001515456493629411	None	0.7192845018488915	0.0001515456493629411
74	3665	0.016169092396919965	None	0.0	0.016169092396919965
74	3358	0.017452258748278607	None	0.0	0.017452258748278607
74	3781	-2.097978474893285e-05	None	0.3425357013760933	-2.097978474893285e-05
74	3430	0.023713569849205543	None	0.0	0.023713569849205543
74	3667	0.0316031873874198	None	0.0	0.0316031873874198
74	3566	0.031206615880532213	None	0.0	0.031206615880532213
74	3637	0.012260255921534716	None	0.04473785231370807	0.012260255921534716
74	3766	0.020756748672343034	None	0.0	0.020756748672343034
74	3691	0.030271201295874454	None	0.0	0.030271201295874454
74	3330	0.024420312549882844	None	0.0	0.024420312549882844
74	3264	0.016588358684807836	None	0.0	0.016588358684807836
74	3773	0.028486412348610834	None	0.0	0.028486412348610834
74	3583	0.006761869641540344	None	0.2207121302847626	0.006761869641540344
74	3621	0.029226475674560874	None	0.0	0.029226475674560874
74	3772	0.018792552111188264	None	0.0	0.018792552111188264
74	3373	0.022921389988873164	None	0.0	0.022921389988873164
74	3714	0.01935840223189301	None	0.050118217654461436	0.01935840223189301
74	3401	0.020613685971048307	None	0.0	0.020613685971048307
74	3361	0.02868439500560464	None	0.0	0.02868439500560464
74	3639	0.021329696126746088	None	0.0	0.021329696126746088
74	3651	0.010608215321131001	None	0.08679709884638627	0.010608215321131001
74	3751	0.02361770877461719	None	0.0	0.02361770877461719
74	3534	0.025427401689276284	None	0.1662064474363037	0.025427401689276284
74	3524	0.014533617379567397	None	0.2138712671782313	0.014533617379567397
74	3754	0.024362279441358957	None	0.022679004223871178	0.024362279441358957
74	3554	0.02676232600779567	None	0.0	0.02676232600779567
74	3735	0.025822135805606765	None	0.0	0.025822135805606765
74	3763	0.024060086986764522	None	0.1662064474363037	0.024060086986764522
74	3549	0.030173818204783865	None	0.0	0.030173818204783865
74	3261	0.031244206180881567	None	0.0	0.031244206180881567
74	3127	0.022299487535595554	None	0.0	0.022299487535595554
74	3758	-5.049436650448047e-05	None	0.400042123995493	-5.049436650448047e-05
74	3768	0.015210300937444405	None	0.03443309760979281	0.015210300937444405
74	3383	0.01811144523820074	None	0.04616051927232335	0.01811144523820074
74	3755	0.02752314507241377	None	0.050118217654461436	0.02752314507241377
74	3700	0.03150655313597219	None	0.050118217654461436	0.03150655313597219
74	3088	0.028391920794307135	None	0.0	0.028391920794307135
74	3788	0.02472614568689488	None	0.0	0.02472614568689488
74	3622	0.02497714443323718	None	0.0	0.02497714443323718
74	3623	0.02810719324742511	None	0.050118217654461436	0.02810719324742511
74	3706	0.02963071565136165	None	0.0	0.02963071565136165
74	3270	0.01617078673077487	None	0.0	0.01617078673077487
74	3748	0.03133350253923572	None	0.050118217654461436	0.03133350253923572
74	3603	0.016812425258359152	None	0.059958658823125247	0.016812425258359152
74	3796	0.007273985561285124	None	0.0	0.007273985561285124
74	3702	0.030193949510328617	None	0.0	0.030193949510328617
74	3725	0.014176928906464024	None	0.03443309760979281	0.014176928906464024
74	3795	0.005943719726166694	None	0.04769182583589304	0.005943719726166694
74	3747	0.029067026398994413	None	0.0	0.029067026398994413
74	3793	0.023194740179941834	None	0.1763630917595027	0.023194740179941834
74	3695	0.015488978508289095	None	0.0	0.015488978508289095
74	3776	0.013236992233354705	None	0.03443309760979281	0.013236992233354705
74	3663	0.02939931794884803	None	0.0	0.02939931794884803
74	3412	0.01617977026854086	None	0.0	0.01617977026854086
74	2832	0.017085236291434585	None	0.0	0.017085236291434585
74	3656	0.027000694592033223	None	0.0	0.027000694592033223
74	3647	0.028719952660922584	None	0.0	0.028719952660922584
74	3738	0.01680915310074518	None	0.0	0.01680915310074518
74	3669	0.0024464194850122357	None	0.010991196566790982	0.0024464194850122357
74	3442	0.01675999828575624	None	0.0	0.01675999828575624
74	3778	0.016259944028252607	None	0.0	0.016259944028252607
74	3476	0.022626067329712053	None	0.08679709884638627	0.022626067329712053
74	3720	0.027812023912050825	None	0.0	0.027812023912050825
74	3557	0.03007410928653429	None	0.050118217654461436	0.03007410928653429
74	3659	0.028437567230834165	None	0.0	0.028437567230834165
74	3683	0.01905995972782029	None	0.0	0.01905995972782029
74	3711	0.027065436700821614	None	0.050118217654461436	0.027065436700821614
74	3605	0.02027720361178185	None	0.0	0.02027720361178185
74	3741	0.024186059591510444	None	0.1662064474363037	0.024186059591510444
74	3777	0.023886212881198424	None	0.0	0.023886212881198424
74	3698	0.020350238680222975	None	0.0	0.020350238680222975
74	3794	0.011676769640719828	None	0.33970911349951616	0.011676769640719828
74	3617	0.02263660274514797	None	0.315836616521237	0.02263660274514797
74	3727	0.002608585548360594	None	0.010991196566790982	0.002608585548360594
74	3775	0.015272126742435282	None	0.0	0.015272126742435282
74	3759	0.027416611286899536	None	0.0	0.027416611286899536
74	3431	0.023530644484337414	None	0.0	0.023530644484337414
74	3686	0.03547106161367504	None	0.045825360387343514	0.03547106161367504
74	3779	0.023577813527010483	None	0.26778222860657086	0.023577813527010483
74	3722	0.028990515895135707	None	0.0	0.028990515895135707
74	3797	0.03417182425989844	None	0.0	0.03417182425989844
74	3628	0.028848970062001485	None	0.0	0.028848970062001485
74	3737	0.026212369358757627	None	0.022679004223871178	0.026212369358757627
74	3546	0.03186998118639992	None	0.050118217654461436	0.03186998118639992
74	3672	0.01780803240048388	None	0.04616051927232335	0.01780803240048388
74	3713	0.011265350023896139	None	0.327760075557743	0.011265350023896139
74	3619	0.02139944006514479	None	0.26778222860657086	0.02139944006514479
74	3664	0.018004321503834728	None	0.06231322479123843	0.018004321503834728
74	3782	0.02923369549077553	None	0.0	0.02923369549077553
60	3040	0.0014292465895520542	None	0.324871102430936	0.0014292465895520542
60	3065	0.0008311281985800343	None	0.31724352860769045	0.0008311281985800343
60	3070	0.0004253273745245727	None	0.500979985124061	0.0004253273745245727
60	3058	0.004239338168415596	None	0.2375272726124472	0.004239338168415596
60	3067	0.004119646236811737	None	0.32701302655680037	0.004119646236811737
60	2882	0.011261760641251572	None	0.19725462547222786	0.011261760641251572
60	3094	0.0006598154174866779	None	0.2206108119469624	0.0006598154174866779
60	2930	0.0024468515915246855	None	0.11552052145566054	0.0024468515915246855
60	2576	0.002568759058085669	None	0.28144082846731744	0.002568759058085669
60	2803	0.0011634708197815172	None	0.20978796455808654	0.0011634708197815172
60	2970	0.004727297945575816	None	0.16169710067662657	0.004727297945575816
60	2701	0.000772345721912481	None	0.255564263306033	0.000772345721912481
60	2968	0.005902807349629417	None	0.3333248419018711	0.005902807349629417
60	2951	0.007234667561879671	None	0.10957061364537715	0.007234667561879671
60	2917	0.000732484340295702	None	0.16152570666921867	0.000732484340295702
60	2863	0.0007104553471440243	None	0.16152570666921867	0.0007104553471440243
60	2880	0.0021224344105813323	None	0.25505687728307963	0.0021224344105813323
60	3022	0.0058690574932180615	None	0.23523269018467552	0.0058690574932180615
60	2999	0.0006687601218533789	None	0.334527335630644	0.0006687601218533789
60	3086	0.007722063114985416	None	0.278032041613934	0.007722063114985416
60	3087	-5.8151659914267596e-06	None	0.3088401503125352	-5.8151659914267596e-06
60	3078	0.00805640718971599	None	0.19840909685005687	0.00805640718971599
60	3054	0.008652777594399152	None	0.13306004361112117	0.008652777594399152
60	3060	0.0036872918073435758	None	0.3285981290561121	0.0036872918073435758
60	2932	0.0013675645429954292	None	0.31700666189013066	0.0013675645429954292
60	2596	0.0016410841230203447	None	0.41024327640728925	0.0016410841230203447
60	2920	0.016258662868197996	None	0.25777554815101006	0.016258662868197996
60	2927	0.000764677569534363	None	0.27822099323629057	0.000764677569534363
60	3048	0.0022219158948405286	None	0.3602378431280124	0.0022219158948405286
60	2836	0.007536171820639817	None	0.1545690003686102	0.007536171820639817
60	2842	0.002301872229798121	None	0.11552052145566054	0.002301872229798121
60	3057	0.0024586195292399145	None	0.274720265858586	0.0024586195292399145
60	2959	0.0011526154066007726	None	0.2443907462538894	0.0011526154066007726
60	2881	0.0005522686816894327	None	0.39812449025074564	0.0005522686816894327
60	2660	0.017261043699192173	None	0.2887001297463209	0.017261043699192173
60	2606	0.0007294795887382684	None	0.23442702909409419	0.0007294795887382684
60	2909	0.011770447935952028	None	0.19725462547222786	0.011770447935952028
60	3032	0.0010113743720575083	None	0.2079797398501179	0.0010113743720575083
60	3041	0.013103586560023297	None	0.2984323295399405	0.013103586560023297
60	3089	0.00536828768155562	None	0.18383240522240304	0.00536828768155562
60	2897	0.0018959930380526501	None	0.3249443393754154	0.0018959930380526501
60	3072	0.001401553886409032	None	0.25992307550196847	0.001401553886409032
60	3025	0.000973712131703689	None	0.4100400993643832	0.000973712131703689
60	2639	0.0016587056689150866	None	0.41024327640728925	0.0016587056689150866
60	3011	0.004003349150872978	None	0.34994984846372035	0.004003349150872978
60	2798	0.0005112129241870997	None	0.3999456809340851	0.0005112129241870997
60	2864	0.024260032840155606	None	0.23442702909409419	0.024260032840155606
60	3100	-2.6831645786610953e-06	None	0.3861319426901274	-2.6831645786610953e-06
60	2903	0.000703511254441758	None	0.44458730346084485	0.000703511254441758
60	3076	0.0008754244153674438	None	0.2957800013791042	0.0008754244153674438
60	3088	0.028391920794307135	None	0.23442702909409419	0.028391920794307135
60	3014	0.026385723500959406	None	0.24980205655378973	0.026385723500959406
60	2950	0.0025222522626083405	None	0.11552052145566054	0.0025222522626083405
60	3091	0.012103285067462234	None	0.19725462547222786	0.012103285067462234
60	2938	0.0011786249529104655	None	0.3611379683965426	0.0011786249529104655
60	3019	0.0017925863250147314	None	0.38604484466626665	0.0017925863250147314
60	3059	0.002996744875564719	None	0.20611570940902127	0.002996744875564719
60	3071	0.005332200150504039	None	0.18383240522240304	0.005332200150504039
60	3028	0.0006932575896206656	None	0.16152570666921867	0.0006932575896206656
60	2989	0.0025466180367186625	None	0.34076106879560714	0.0025466180367186625
60	3024	0.0072262448376907	None	0.10957061364537715	0.0072262448376907
60	2647	0.0013192294284706022	None	0.20978796455808654	0.0013192294284706022
60	2856	0.002704223198069594	None	0.13276281167151469	0.002704223198069594
60	2756	0.0006814414870020077	None	0.2977558174028194	0.0006814414870020077
60	2896	0.005181463564658444	None	0.18383240522240304	0.005181463564658444
60	2770	0.0006494002841740113	None	0.2966024596579263	0.0006494002841740113
60	2971	0.01677073042490712	None	0.25777554815101006	0.01677073042490712
60	3095	0.006409443453115627	None	0.10957061364537715	0.006409443453115627
60	2888	0.01667039847826789	None	0.33256000441072453	0.01667039847826789
60	2994	0.0017474339116402573	None	0.13276281167151469	0.0017474339116402573
60	2820	0.0019668273444104125	None	0.22559400158807588	0.0019668273444104125
60	3042	0.0011731210829501308	None	0.25992307550196847	0.0011731210829501308
60	2841	0.0031262366901074175	None	0.20611570940902127	0.0031262366901074175
60	2832	0.017085236291434585	None	0.25777554815101006	0.017085236291434585
60	2923	0.0036112375677932193	None	0.23523269018467552	0.0036112375677932193
60	2904	0.0006306753798337742	None	0.34503269333172765	0.0006306753798337742
60	3093	0.0028620030157595257	None	0.21334278246838517	0.0028620030157595257
60	3016	0.0013498232802881132	None	0.22559400158807588	0.0013498232802881132
60	2734	0.00145995106880401	None	0.15658412547522288	0.00145995106880401
60	3090	0.010810064403639932	None	0.16213000915066708	0.010810064403639932
60	3099	-0.00016115559415015584	None	0.30487076649901607	-0.00016115559415015584
60	2850	0.000773560912449998	None	0.16152570666921867	0.000773560912449998
60	3066	0.008664574618638784	None	0.13306004361112117	0.008664574618638784
60	3023	0.004904788026596898	None	0.23523269018467552	0.004904788026596898
60	3062	0.01093328171137849	None	0.2765588150435003	0.01093328171137849
60	3085	0.0019310062327510913	None	0.45852357865424276	0.0019310062327510913
60	3052	0.0010582881111559895	None	0.30295652087549774	0.0010582881111559895
60	2941	0.0009896662468812723	None	0.299448594944399	0.0009896662468812723
60	3044	0.001738193918528582	None	0.49425314346836846	0.001738193918528582
60	2875	0.0010102085567961754	None	0.14890985236342985	0.0010102085567961754
60	3084	0.004405001375663082	None	0.1584135968854285	0.004405001375663082
60	2925	0.008679720324263734	None	0.13306004361112117	0.008679720324263734
60	2895	0.011941496067889645	None	0.19725462547222786	0.011941496067889645
60	2975	0.0019096534029602577	None	0.22559400158807588	0.0019096534029602577
60	2933	0.003281558334250086	None	0.4180513201711662	0.003281558334250086
60	3073	-7.171846921501716e-05	None	0.2617242270766068	-7.171846921501716e-05
60	2845	2.799012529732623e-05	None	0.4453799659564267	2.799012529732623e-05
60	2990	0.0005877762464835296	None	0.5709827704663857	0.0005877762464835296
60	2910	0.001793715043951976	None	0.27666268424871976	0.001793715043951976
60	3082	0.0010968586555990248	None	0.29303125810168373	0.0010968586555990248
109	5548	0.04647025230902826	None	0.0	0.04647025230902826
109	5441	0.0498195785926556	None	0.0	0.0498195785926556
109	5319	0.047423691693271076	None	0.0	0.047423691693271076
109	5435	0.04619348283776723	None	0.0	0.04619348283776723
109	5144	0.04073547112924976	None	0.0	0.04073547112924976
109	5102	0.048046470707798654	None	0.0	0.048046470707798654
109	5339	0.049498054998599696	None	0.0	0.049498054998599696
109	5515	0.000995760130427544	None	0.5064803170153991	0.000995760130427544
109	5448	0.048494247149351286	None	0.0	0.048494247149351286
109	5479	0.05139185660616354	None	0.0	0.05139185660616354
109	5513	0.043709217683750766	None	0.0	0.043709217683750766
109	5453	0.04884122456422378	None	0.0	0.04884122456422378
109	5414	0.04775558411351194	None	0.0	0.04775558411351194
109	5470	0.05029177666121323	None	0.0	0.05029177666121323
109	5524	0.04038760450682426	None	0.1755082991010655	0.04038760450682426
109	5373	0.051899683478008544	None	0.0	0.051899683478008544
109	5545	0.04918646268155475	None	0.0	0.04918646268155475
109	5475	0.05097963839286402	None	0.0	0.05097963839286402
109	5368	0.05249618407218793	None	0.0	0.05249618407218793
109	4727	0.04685498043205308	None	0.0	0.04685498043205308
109	5487	0.03162902154649472	None	0.0	0.03162902154649472
109	5266	0.051318280642915735	None	0.0	0.051318280642915735
109	5073	0.04775717611732817	None	0.0	0.04775717611732817
109	5257	0.050117414172830624	None	0.0	0.050117414172830624
109	5396	0.05029621230457873	None	0.0	0.05029621230457873
109	5211	0.04629381229831276	None	0.0	0.04629381229831276
109	5309	0.04984620886949074	None	0.0	0.04984620886949074
109	5527	0.04326816458286521	None	0.0	0.04326816458286521
109	5501	0.04835074418674225	None	0.0	0.04835074418674225
109	5366	0.04798064178399194	None	0.0	0.04798064178399194
109	5547	0.04648905774404967	None	0.0	0.04648905774404967
109	5344	0.05239323074148952	None	0.0	0.05239323074148952
109	5401	0.05072939915027178	None	0.0	0.05072939915027178
109	5540	0.04544096999492497	None	0.0	0.04544096999492497
109	5471	0.05230708185353783	None	0.0	0.05230708185353783
109	5546	0.04772200861411879	None	0.0	0.04772200861411879
109	5525	0.005086318224499802	None	0.04989997191651079	0.005086318224499802
109	5493	0.05144062834181008	None	0.0	0.05144062834181008
109	4957	0.050964701889462075	None	0.0	0.050964701889462075
109	5530	0.046583607238415335	None	0.0	0.046583607238415335
109	5533	0.046392790831160796	None	0.0	0.046392790831160796
109	5147	0.0507910030736236	None	0.0	0.0507910030736236
109	5116	0.04759814916313675	None	0.0	0.04759814916313675
109	5534	0.053038312636430655	None	0.0	0.053038312636430655
109	5084	0.04538913728042145	None	0.0	0.04538913728042145
109	5484	0.04727693974362604	None	0.0	0.04727693974362604
109	5333	0.04833656349066393	None	0.0	0.04833656349066393
109	4804	0.05218011766983834	None	0.0	0.05218011766983834
109	5517	0.046735245450963504	None	0.0	0.046735245450963504
109	5331	0.05001859860655954	None	0.0	0.05001859860655954
109	5504	0.05136999473782748	None	0.0	0.05136999473782748
109	5512	0.03669125667374621	None	0.0	0.03669125667374621
109	5281	0.051048427642998336	None	0.0	0.051048427642998336
109	5047	0.04953695340206831	None	0.0	0.04953695340206831
109	5137	0.043392874934822655	None	0.1755082991010655	0.043392874934822655
109	5402	0.04291336840705984	None	0.0	0.04291336840705984
109	5488	0.04832342416782725	None	0.0	0.04832342416782725
109	5361	0.04834270666799049	None	0.0	0.04834270666799049
109	4877	0.042787075439897855	None	0.1755082991010655	0.042787075439897855
109	5274	0.04545342825931666	None	0.0	0.04545342825931666
109	5425	0.04887197152864702	None	0.0	0.04887197152864702
109	5514	0.05084601391545377	None	0.0	0.05084601391545377
109	5544	0.049732288971839234	None	0.0	0.049732288971839234
109	5464	0.047886581834463246	None	0.0	0.047886581834463246
109	5410	0.047442373620247835	None	0.0	0.047442373620247835
109	5437	0.0470408091376386	None	0.0	0.0470408091376386
109	5300	0.049687994799851976	None	0.0	0.049687994799851976
109	5392	0.051742164969749684	None	0.0	0.051742164969749684
109	5462	0.046602423985183876	None	0.0	0.046602423985183876
109	5511	0.048280580104424424	None	0.0	0.048280580104424424
109	5452	0.05284141052708528	None	0.0	0.05284141052708528
109	5412	0.05138993170537544	None	0.0	0.05138993170537544
109	5421	0.051916086267802274	None	0.0	0.051916086267802274
109	5342	0.04277155720405904	None	0.0	0.04277155720405904
109	5541	0.019798900387902864	None	0.0	0.019798900387902864
109	5477	0.047812972226463545	None	0.0	0.047812972226463545
109	5460	0.0466342774724342	None	0.0	0.0466342774724342
109	5389	0.048426454301058484	None	0.0	0.048426454301058484
109	5505	0.048974309629898766	None	0.0	0.048974309629898766
109	5516	0.05138993170537544	None	0.0	0.05138993170537544
109	5035	0.05125071418215278	None	0.0	0.05125071418215278
109	5311	0.04561394747018464	None	0.0	0.04561394747018464
109	5087	0.04892110545124355	None	0.0	0.04892110545124355
109	5496	0.04952752619286579	None	0.0	0.04952752619286579
109	5468	0.047635610033623155	None	0.0	0.047635610033623155
109	5497	0.032724100624753394	None	0.0	0.032724100624753394
109	5160	0.05046200167593437	None	0.0	0.05046200167593437
109	5096	0.053058098955886444	None	0.0	0.053058098955886444
109	5537	0.0499648414797417	None	0.0	0.0499648414797417
109	5456	0.04881829053698925	None	0.0	0.04881829053698925
109	5306	0.051938459168580496	None	0.0	0.051938459168580496
109	5291	0.05065788266301296	None	0.0	0.05065788266301296
109	5400	0.05002472218745533	None	0.0	0.05002472218745533
109	5235	0.04909445137976146	None	0.0	0.04909445137976146
109	5438	0.05292036963172343	None	0.0	0.05292036963172343
109	5430	0.04886273145117492	None	0.0	0.04886273145117492
109	5120	0.052571345662684225	None	0.0	0.052571345662684225
109	5481	0.051413916611572595	None	0.0	0.051413916611572595
109	5446	0.051774030442831916	None	0.0	0.051774030442831916
109	5473	0.0470182278350428	None	0.0	0.0470182278350428
110	5548	0.04647025230902826	None	0.0	0.04647025230902826
110	5441	0.0498195785926556	None	0.0	0.0498195785926556
110	5596	0.05260164523389465	None	0.0	0.05260164523389465
110	5319	0.047423691693271076	None	0.0	0.047423691693271076
110	5435	0.04619348283776723	None	0.0	0.04619348283776723
110	5102	0.048046470707798654	None	0.0	0.048046470707798654
110	5339	0.049498054998599696	None	0.0	0.049498054998599696
110	5448	0.048494247149351286	None	0.0	0.048494247149351286
110	5479	0.05139185660616354	None	0.0	0.05139185660616354
110	5582	0.05250812399540836	None	0.0	0.05250812399540836
110	5513	0.043709217683750766	None	0.0	0.043709217683750766
110	5414	0.04775558411351194	None	0.0	0.04775558411351194
110	5470	0.05029177666121323	None	0.0	0.05029177666121323
110	5524	0.04038760450682426	None	0.19271550979699914	0.04038760450682426
110	5373	0.051899683478008544	None	0.0	0.051899683478008544
110	5545	0.04918646268155475	None	0.0	0.04918646268155475
110	5475	0.05097963839286402	None	0.0	0.05097963839286402
110	5368	0.05249618407218793	None	0.0	0.05249618407218793
110	4727	0.04685498043205308	None	0.0	0.04685498043205308
110	5487	0.03162902154649472	None	0.0	0.03162902154649472
110	5266	0.051318280642915735	None	0.0	0.051318280642915735
110	5566	0.03066555807758246	None	0.0	0.03066555807758246
110	5257	0.050117414172830624	None	0.0	0.050117414172830624
110	5396	0.05029621230457873	None	0.0	0.05029621230457873
110	5211	0.04629381229831276	None	0.0	0.04629381229831276
110	5309	0.04984620886949074	None	0.0	0.04984620886949074
110	5527	0.04326816458286521	None	0.0	0.04326816458286521
110	5501	0.04835074418674225	None	0.0	0.04835074418674225
110	5547	0.04648905774404967	None	0.0	0.04648905774404967
110	5584	0.04875764040496426	None	0.0	0.04875764040496426
110	5344	0.05239323074148952	None	0.0	0.05239323074148952
110	5559	0.0467616180906091	None	0.0	0.0467616180906091
110	5578	0.0467127643654844	None	0.0	0.0467127643654844
110	5401	0.05072939915027178	None	0.0	0.05072939915027178
110	5540	0.04544096999492497	None	0.0	0.04544096999492497
110	5552	0.04723576310365605	None	0.0	0.04723576310365605
110	5471	0.05230708185353783	None	0.0	0.05230708185353783
110	5546	0.04772200861411879	None	0.0	0.04772200861411879
110	5590	0.03411484888404867	None	0.0	0.03411484888404867
110	5493	0.05144062834181008	None	0.0	0.05144062834181008
110	4957	0.050964701889462075	None	0.0	0.050964701889462075
110	5530	0.046583607238415335	None	0.0	0.046583607238415335
110	5591	0.0496120081808728	None	0.0	0.0496120081808728
110	5573	0.030829393694806285	None	0.0	0.030829393694806285
110	5533	0.046392790831160796	None	0.0	0.046392790831160796
110	5147	0.0507910030736236	None	0.0	0.0507910030736236
110	5577	0.02943992600909971	None	0.0	0.02943992600909971
110	5583	0.052704644839451954	None	0.0	0.052704644839451954
110	5534	0.053038312636430655	None	0.0	0.053038312636430655
110	5084	0.04538913728042145	None	0.0	0.04538913728042145
110	5484	0.04727693974362604	None	0.0	0.04727693974362604
110	5333	0.04833656349066393	None	0.0	0.04833656349066393
110	4804	0.05218011766983834	None	0.0	0.05218011766983834
110	5592	0.045879316330242774	None	0.0	0.045879316330242774
110	5564	0.05152585677247397	None	0.0	0.05152585677247397
110	5517	0.046735245450963504	None	0.0	0.046735245450963504
110	5331	0.05001859860655954	None	0.0	0.05001859860655954
110	5504	0.05136999473782748	None	0.0	0.05136999473782748
110	5598	0.05009266918560451	None	0.0	0.05009266918560451
110	5281	0.051048427642998336	None	0.0	0.051048427642998336
110	5047	0.04953695340206831	None	0.0	0.04953695340206831
110	5593	0.05118808889653608	None	0.0	0.05118808889653608
110	5488	0.04832342416782725	None	0.0	0.04832342416782725
110	5361	0.04834270666799049	None	0.0	0.04834270666799049
110	4877	0.042787075439897855	None	0.19271550979699914	0.042787075439897855
110	5599	0.04993169150975751	None	0.0	0.04993169150975751
110	5563	0.04600007999080351	None	0.0	0.04600007999080351
110	5585	0.04854047718856274	None	0.0	0.04854047718856274
110	5425	0.04887197152864702	None	0.0	0.04887197152864702
110	5514	0.05084601391545377	None	0.0	0.05084601391545377
110	5544	0.049732288971839234	None	0.0	0.049732288971839234
110	5464	0.047886581834463246	None	0.0	0.047886581834463246
110	5581	-1.733989554676207e-05	None	0.9455874627976959	-1.733989554676207e-05
110	5300	0.049687994799851976	None	0.0	0.049687994799851976
110	5511	0.048280580104424424	None	0.0	0.048280580104424424
110	5595	0.00630455519610209	None	0.2468046272106476	0.00630455519610209
110	5452	0.05284141052708528	None	0.0	0.05284141052708528
110	5412	0.05138993170537544	None	0.0	0.05138993170537544
110	5421	0.051916086267802274	None	0.0	0.051916086267802274
110	5342	0.04277155720405904	None	0.0	0.04277155720405904
110	5570	0.05099076497417662	None	0.0	0.05099076497417662
110	5575	0.05148605922441605	None	0.0	0.05148605922441605
110	5553	0.044106774710005466	None	0.0	0.044106774710005466
110	5505	0.048974309629898766	None	0.0	0.048974309629898766
110	5035	0.05125071418215278	None	0.0	0.05125071418215278
110	5496	0.04952752619286579	None	0.0	0.04952752619286579
110	5497	0.032724100624753394	None	0.0	0.032724100624753394
110	5096	0.053058098955886444	None	0.0	0.053058098955886444
110	5456	0.04881829053698925	None	0.0	0.04881829053698925
110	5306	0.051938459168580496	None	0.0	0.051938459168580496
110	5574	0.047693383120656525	None	0.0	0.047693383120656525
110	5291	0.05065788266301296	None	0.0	0.05065788266301296
110	5556	0.04775558411351194	None	0.0	0.04775558411351194
110	5235	0.04909445137976146	None	0.0	0.04909445137976146
110	5438	0.05292036963172343	None	0.0	0.05292036963172343
110	5430	0.04886273145117492	None	0.0	0.04886273145117492
110	5120	0.052571345662684225	None	0.0	0.052571345662684225
110	5481	0.051413916611572595	None	0.0	0.051413916611572595
110	5446	0.051774030442831916	None	0.0	0.051774030442831916
110	5473	0.0470182278350428	None	0.0	0.0470182278350428
76	3232	0.010564805985598141	None	0.3176730231946616	0.010564805985598141
76	3877	0.008306964001756355	None	0.2986827081637909	0.008306964001756355
76	3870	0.023961388880058193	None	0.019502311681511092	0.023961388880058193
76	3680	0.029252506344497067	None	0.0	0.029252506344497067
76	3762	0.028708394389284908	None	0.0	0.028708394389284908
76	3717	0.021840704340238767	None	0.15929137974632243	0.021840704340238767
76	3878	0.009811829309208419	None	0.0	0.009811829309208419
76	3358	0.017452258748278607	None	0.0	0.017452258748278607
76	3667	0.0316031873874198	None	0.0	0.0316031873874198
76	3566	0.031206615880532213	None	0.0	0.031206615880532213
76	3766	0.020756748672343034	None	0.0	0.020756748672343034
76	3889	0.02425421102103098	None	0.0	0.02425421102103098
76	3850	0.03032382394967337	None	0.0	0.03032382394967337
76	3802	0.0006924519986127496	None	0.20076562836952463	0.0006924519986127496
76	3801	0.03114554744458414	None	0.0	0.03114554744458414
76	3330	0.024420312549882844	None	0.0	0.024420312549882844
76	3858	0.0013751207300331792	None	0.26487603863091025	0.0013751207300331792
76	3886	0.026226764790677363	None	0.0	0.026226764790677363
76	3827	0.02034125087640449	None	0.1492502777285364	0.02034125087640449
76	3773	0.028486412348610834	None	0.0	0.028486412348610834
76	3829	0.024995876241704948	None	0.0	0.024995876241704948
76	3856	0.029640549884748513	None	0.0	0.029640549884748513
76	3822	0.028445272953225475	None	0.0	0.028445272953225475
76	3831	0.031369276938029114	None	0.0	0.031369276938029114
76	3621	0.029226475674560874	None	0.0	0.029226475674560874
76	3772	0.018792552111188264	None	0.0	0.018792552111188264
76	3874	0.030812670160009308	None	0.0	0.030812670160009308
76	3373	0.022921389988873164	None	0.0	0.022921389988873164
76	3867	0.017681750804115347	None	0.01408248132992288	0.017681750804115347
76	3862	0.031102076729571597	None	0.0	0.031102076729571597
76	3361	0.02868439500560464	None	0.0	0.02868439500560464
76	3868	0.023098215355781875	None	0.010991196566790982	0.023098215355781875
76	3815	0.021558406343929047	None	0.0	0.021558406343929047
76	3818	0.029665205890129213	None	0.0	0.029665205890129213
76	3838	0.014622410968687228	None	0.0	0.014622410968687228
76	3554	0.02676232600779567	None	0.0	0.02676232600779567
76	3735	0.025822135805606765	None	0.0	0.025822135805606765
76	3549	0.030173818204783865	None	0.0	0.030173818204783865
76	3261	0.031244206180881567	None	0.0	0.031244206180881567
76	3127	0.022299487535595554	None	0.0	0.022299487535595554
76	3768	0.015210300937444405	None	0.04094016382391708	0.015210300937444405
76	3755	0.02752314507241377	None	0.01408248132992288	0.02752314507241377
76	3700	0.03150655313597219	None	0.01408248132992288	0.03150655313597219
76	3088	0.028391920794307135	None	0.0	0.028391920794307135
76	3892	0.030344848464946415	None	0.01408248132992288	0.030344848464946415
76	3788	0.02472614568689488	None	0.0	0.02472614568689488
76	3882	-0.0004666754560673348	None	0.14650083183904178	-0.0004666754560673348
76	3896	0.0007520524831082607	None	0.2927944646116697	0.0007520524831082607
76	3807	0.004040753303324661	None	0.13363763555740418	0.004040753303324661
76	3623	0.02810719324742511	None	0.01408248132992288	0.02810719324742511
76	3706	0.02963071565136165	None	0.0	0.02963071565136165
76	3866	0.022186205052167875	None	0.0	0.022186205052167875
76	3849	0.029763500007356825	None	0.0	0.029763500007356825
76	3883	0.020317139998130004	None	0.0	0.020317139998130004
76	3748	0.03133350253923572	None	0.01408248132992288	0.03133350253923572
76	3848	0.020859113668174074	None	0.0	0.020859113668174074
76	3702	0.030193949510328617	None	0.0	0.030193949510328617
76	3747	0.029067026398994413	None	0.0	0.029067026398994413
76	3810	0.025229449977049987	None	0.12334472768175853	0.025229449977049987
76	3793	0.023194740179941834	None	0.12525195565112912	0.023194740179941834
76	3881	0.03397826236033815	None	0.0	0.03397826236033815
76	3884	0.015623905462109455	None	0.0	0.015623905462109455
76	3832	0.027345370922381634	None	0.0	0.027345370922381634
76	3776	0.013236992233354705	None	0.04094016382391708	0.013236992233354705
76	3846	0.03005956488812228	None	0.0	0.03005956488812228
76	3893	0.021699070113704047	None	0.0	0.021699070113704047
76	3859	0.01608565081246942	None	0.06005169835934573	0.01608565081246942
76	3412	0.01617977026854086	None	0.0	0.01617977026854086
76	3880	0.022411115401745754	None	0.31614277122317713	0.022411115401745754
76	3738	0.01680915310074518	None	0.0	0.01680915310074518
76	3879	3.569598594584613e-08	None	0.5662908718529127	3.569598594584613e-08
76	3897	0.011208380076591161	None	0.15929137974632243	0.011208380076591161
76	3872	0.018492329785908083	None	0.0	0.018492329785908083
76	3804	0.02459974857001636	None	0.0	0.02459974857001636
76	3557	0.03007410928653429	None	0.01408248132992288	0.03007410928653429
76	3659	0.028437567230834165	None	0.0	0.028437567230834165
76	3711	0.027065436700821614	None	0.01408248132992288	0.027065436700821614
76	3834	0.021217869269688938	None	0.0	0.021217869269688938
76	3777	0.023886212881198424	None	0.0	0.023886212881198424
76	3698	0.020350238680222975	None	0.0	0.020350238680222975
76	3855	0.025794911507563526	None	0.0	0.025794911507563526
76	3617	0.02263660274514797	None	0.3972403758172468	0.02263660274514797
76	3860	0.0010740711921191732	None	0.35045934664279177	0.0010740711921191732
76	3759	0.027416611286899536	None	0.0	0.027416611286899536
76	3431	0.023530644484337414	None	0.0	0.023530644484337414
76	3824	0.007054289884256683	None	0.10995208832218144	0.007054289884256683
76	3686	0.03547106161367504	None	0.16153207038410283	0.03547106161367504
76	3779	0.023577813527010483	None	0.31614277122317713	0.023577813527010483
76	3803	0.03216330561885645	None	0.1335699051222605	0.03216330561885645
76	3830	0.0008099324602928282	None	0.14082481329922877	0.0008099324602928282
76	3863	-1.7126474738868542e-05	None	0.49756473110404453	-1.7126474738868542e-05
76	3797	0.03417182425989844	None	0.0	0.03417182425989844
76	3628	0.028848970062001485	None	0.0	0.028848970062001485
76	3546	0.03186998118639992	None	0.01408248132992288	0.03186998118639992
76	3817	0.019309854655906032	None	0.0	0.019309854655906032
76	3828	0.011435888885960054	None	0.10995208832218144	0.011435888885960054
76	3619	0.02139944006514479	None	0.31614277122317713	0.02139944006514479
76	3664	0.018004321503834728	None	0.06005169835934573	0.018004321503834728
76	3857	0.013197372660898267	None	0.27131383923949004	0.013197372660898267
76	3782	0.02923369549077553	None	0.0	0.02923369549077553
30	1373	0.34447434991423426	0.34447434991423426	0.3914929686542593	0.34447434991423426
30	1492	0.3776214717597404	0.3776214717597404	0.41596594856194036	0.3776214717597404
30	1517	0.3677766940351175	0.3677766940351175	0.4742366030200264	0.3677766940351175
30	1297	0.40054740766689995	0.40054740766689995	0.4553143613189035	0.40054740766689995
30	1531	0.37073312968973643	0.37073312968973643	0.4035846544053713	0.37073312968973643
30	1559	0.34447434991423426	0.34447434991423426	0.3914929686542593	0.34447434991423426
30	1550	0.43704768836748437	0.43704768836748437	0.4484554466029681	0.43704768836748437
30	1479	0.37399365787505	0.37399365787505	0.4186786543160836	0.37399365787505
30	1548	0.2962637505999416	0.2962637505999416	0.30054840506640806	0.2962637505999416
30	960	0.3925579728789413	0.3925579728789413	0.4359568667871705	0.3925579728789413
30	1259	0.40936357874076723	0.40936357874076723	0.4583092974997484	0.40936357874076723
30	1296	0.3830650038372757	0.3830650038372757	0.438759458579708	0.3830650038372757
30	1510	0.36661201950113587	0.36661201950113587	0.4411662018706715	0.36661201950113587
30	802	0.40500530913705096	0.40500530913705096	0.45750686867024426	0.40500530913705096
30	1537	0.37363835308394655	0.37363835308394655	0.40879075631564127	0.37363835308394655
30	1487	0.34447434991423426	0.34447434991423426	0.3914929686542593	0.34447434991423426
30	1495	0.2993971940652622	0.2993971940652622	0.311934677901322	0.2993971940652622
30	1551	0.34352329259049774	0.34352329259049774	0.3497496361295156	0.34352329259049774
30	1575	0.3967816485250677	0.3967816485250677	0.45375644908770896	0.3967816485250677
30	1241	0.4239814429983081	0.4239814429983081	0.48281461680224236	0.4239814429983081
30	1258	0.43279676676339757	0.43279676676339757	0.4823547094217607	0.43279676676339757
30	1234	0.33477199890182335	0.33477199890182335	0.3660991997104711	0.33477199890182335
30	1391	0.39181672592292954	0.39181672592292954	0.39181672592292954	0.39181672592292954
30	1533	0.47829742167917166	0.47829742167917166	0.5416186056774224	0.47829742167917166
30	1556	0.39181672592292954	0.39181672592292954	0.39181672592292954	0.39181672592292954
30	1358	0.4056122449920817	0.4056122449920817	0.4474247113488901	0.4056122449920817
30	1544	0.39183493967535116	0.39183493967535116	0.4245861607995004	0.39183493967535116
30	1527	0.327888058455497	0.327888058455497	0.3465260620720644	0.327888058455497
30	1468	0.3519619470515694	0.3519619470515694	0.3544488252566777	0.3519619470515694
30	1578	0.4709352969198653	0.4709352969198653	0.8534994233335945	0.4709352969198653
30	1588	0.4689346182947981	0.4689346182947981	0.5174795721143597	0.4689346182947981
30	1389	0.402542205394938	0.402542205394938	0.44185541717062965	0.402542205394938
30	1418	0.49159269728762245	0.49159269728762245	0.5486251745991112	0.49159269728762245
30	1512	0.402542205394938	0.402542205394938	0.44185541717062965	0.402542205394938
30	1451	0.39438759187800476	0.39438759187800476	0.4252333619977112	0.39438759187800476
30	1579	0.35461221376467256	0.35461221376467256	0.3942856203270152	0.35461221376467256
30	1117	0.4009036158536149	0.4009036158536149	0.4714684646135988	0.4009036158536149
30	1532	0.373935606088385	0.373935606088385	0.38674376623247697	0.373935606088385
30	1447	0.3967816485250677	0.3967816485250677	0.45375644908770896	0.3967816485250677
30	1321	0.36739028745238433	0.36739028745238433	0.39066834578008236	0.36739028745238433
30	1372	0.39568050868450244	0.39568050868450244	0.40592471197743685	0.39568050868450244
30	1522	0.33383908040988475	0.33383908040988475	0.3606227033730235	0.33383908040988475
30	1567	0.3663034136862015	0.3663034136862015	0.3920000668309599	0.3663034136862015
30	1493	0.3695247142192915	0.3695247142192915	0.4028529591987512	0.3695247142192915
30	1480	0.3967816485250677	0.3967816485250677	0.45375644908770896	0.3967816485250677
30	1353	0.3580789362695844	0.3580789362695844	0.401153178814056	0.3580789362695844
30	1572	0.36783940134241894	0.36783940134241894	0.4282406587914009	0.36783940134241894
30	1580	0.41803635380725784	0.41803635380725784	0.4376518726095714	0.41803635380725784
30	1589	0.3509747794332523	0.3509747794332523	0.37090223665685895	0.3509747794332523
30	1450	0.3500554913462635	0.3500554913462635	0.3656033388534475	0.3500554913462635
30	1229	0.4629832223923736	0.4629832223923736	0.5448596608497768	0.4629832223923736
30	1386	0.49919467395969186	0.49919467395969186	0.5774495014536323	0.49919467395969186
30	1503	0.44767807458456244	0.44767807458456244	0.5091699936969806	0.44767807458456244
30	1585	0.374698532305689	0.374698532305689	0.403267559271251	0.374698532305689
30	1506	0.3796100744393821	0.3796100744393821	0.4668125844138117	0.3796100744393821
30	967	0.33930532667949537	0.33930532667949537	0.5065527659536314	0.33930532667949537
30	1569	0.3519619470515694	0.3519619470515694	0.3544488252566777	0.3519619470515694
30	1554	0.3513050763085187	0.3513050763085187	0.3705655369485302	0.3513050763085187
30	1590	0.373935606088385	0.373935606088385	0.38674376623247697	0.373935606088385
30	1591	0.36777989562754654	0.36777989562754654	0.41355037955892165	0.36777989562754654
30	1547	0.40436496216927836	0.40436496216927836	0.40436496216927836	0.40436496216927836
30	1558	0.3661364075820718	0.3661364075820718	0.40875536286120084	0.3661364075820718
30	1488	0.40106059703144653	0.40106059703144653	0.44341926920835606	0.40106059703144653
30	1382	0.3316866196984646	0.3316866196984646	0.35129354590316336	0.3316866196984646
30	1514	0.4259251129712228	0.4259251129712228	0.47071574270161626	0.4259251129712228
30	1524	0.3356082977236263	0.3356082977236263	0.3677603002710974	0.3356082977236263
30	1228	0.4339592576656882	0.4339592576656882	0.5409516773516705	0.4339592576656882
30	591	0.3776214717597404	0.3776214717597404	0.41596594856194036	0.3776214717597404
30	1560	0.36014969068818203	0.36014969068818203	0.37820925674227307	0.36014969068818203
30	1465	0.3454724706533029	0.3454724706533029	0.4457178721443613	0.3454724706533029
30	1365	0.468572583537947	0.468572583537947	0.4924734376256752	0.468572583537947
30	1520	0.4375998117016919	0.4375998117016919	0.47977700548440827	0.4375998117016919
30	1438	0.38716768047037325	0.38716768047037325	0.447865236545104	0.38716768047037325
30	851	0.41427496714601003	0.41427496714601003	0.4480674600257723	0.41427496714601003
30	1201	0.4501659065331827	0.4501659065331827	0.4957797052666553	0.4501659065331827
30	1500	0.41381996621643446	0.41381996621643446	0.44365659569879934	0.41381996621643446
30	1571	0.33383908040988475	0.33383908040988475	0.3606227033730235	0.33383908040988475
30	1227	0.3613151340752851	0.3613151340752851	0.3880058316671188	0.3613151340752851
30	1453	0.3916902809071877	0.3916902809071877	0.4719311686426272	0.3916902809071877
30	1530	0.39255797172196855	0.39255797172196855	0.39872069131241356	0.39255797172196855
30	1596	0.4239814429983081	0.4239814429983081	0.48281461680224236	0.4239814429983081
30	950	0.3916902809071877	0.3916902809071877	0.4719311686426272	0.3916902809071877
30	1595	0.3916902809071877	0.3916902809071877	0.4719311686426272	0.3916902809071877
30	1165	0.4231324633196197	0.4231324633196197	0.4715958878335851	0.4231324633196197
30	1341	0.36258339220557245	0.36258339220557245	0.36615154968354374	0.36258339220557245
30	1541	0.3335425311687042	0.3335425311687042	0.3896661428041272	0.3335425311687042
30	1073	0.4374094589077321	0.4374094589077321	0.4714856302242126	0.4374094589077321
30	1475	0.4013417841794727	0.4013417841794727	0.473006212174578	0.4013417841794727
30	1534	0.3820318755182281	0.3820318755182281	0.4191256313349391	0.3820318755182281
30	1322	0.41803635380725784	0.41803635380725784	0.4376518726095714	0.41803635380725784
30	1462	0.3750570404930025	0.3750570404930025	0.39134133911753965	0.3750570404930025
30	1565	0.3504908085869856	0.3504908085869856	0.40341632801901717	0.3504908085869856
30	1573	0.37269461379487445	0.37269461379487445	0.42852273889699	0.37269461379487445
30	1275	0.4863389298207926	0.4863389298207926	0.5651474526349116	0.4863389298207926
30	1427	0.40436496216927836	0.40436496216927836	0.40436496216927836	0.40436496216927836
30	1457	0.38780320268012913	0.38780320268012913	0.4351071911845986	0.38780320268012913
30	1584	0.3356082977236263	0.3356082977236263	0.3677603002710974	0.3356082977236263
30	1546	0.35800699898042215	0.35800699898042215	0.4120531005853748	0.35800699898042215
30	1416	0.38170147298215584	0.38170147298215584	0.4198677685335516	0.38170147298215584
30	1557	0.4233997465758764	0.4233997465758764	0.45846113625906354	0.4233997465758764
139	7013	0.048613575017541745	None	0.0	0.048613575017541745
139	6149	0.053195260169128816	None	0.0	0.053195260169128816
139	6830	0.05094137487585211	None	0.0	0.05094137487585211
139	7014	0.0519659836086773	None	0.0	0.0519659836086773
139	7028	0.05055175210248607	None	0.0	0.05055175210248607
139	6994	0.05174981820220462	None	0.0	0.05174981820220462
139	7038	0.034358309322831695	None	0.0	0.034358309322831695
139	7043	0.004119927631878408	None	0.0	0.004119927631878408
139	6644	0.05278475844063148	None	0.0	0.05278475844063148
139	7019	0.049496852920551004	None	0.0	0.049496852920551004
139	6544	0.05092190963476397	None	0.0	0.05092190963476397
139	6005	0.05232523458241156	None	0.0	0.05232523458241156
139	6967	0.050795758342850564	None	0.0	0.050795758342850564
139	6989	0.048280799173698305	None	0.0	0.048280799173698305
139	7023	0.05200079730883489	None	0.0	0.05200079730883489
139	6920	0.052624154292914664	None	0.0	0.052624154292914664
139	6881	0.050390273189361554	None	0.0	0.050390273189361554
139	7026	0.050055919314243025	None	0.0	0.050055919314243025
139	6096	0.04987050653225833	None	0.0	0.04987050653225833
139	6889	0.050744959154465155	None	0.0	0.050744959154465155
139	6737	0.0523679446233129	None	0.0	0.0523679446233129
139	7022	0.050139634776459004	None	0.0	0.050139634776459004
139	6590	0.05140395943947322	None	0.0	0.05140395943947322
139	7004	0.04971347723704841	None	0.0	0.04971347723704841
139	6925	0.049458134680465594	None	0.0	0.049458134680465594
139	6651	0.05294823357195852	None	0.0	0.05294823357195852
139	7042	0.05133906446306893	None	0.0	0.05133906446306893
139	6218	0.05234115170513052	None	0.0	0.05234115170513052
139	7029	0.050858397958455745	None	0.0	0.050858397958455745
139	6823	0.05180076637919164	None	0.0	0.05180076637919164
139	6959	0.051213946441525465	None	0.0	0.051213946441525465
139	6585	0.050573264296723305	None	0.0	0.050573264296723305
139	6910	0.049358620912319184	None	0.0	0.049358620912319184
139	6860	0.049358620912319184	None	0.0	0.049358620912319184
139	6908	0.052624154292914664	None	0.0	0.052624154292914664
139	6330	0.051609897062064675	None	0.0	0.051609897062064675
139	6909	0.04951511797769343	None	0.0	0.04951511797769343
139	6979	0.047432542885504164	None	0.0	0.047432542885504164
139	7037	0.043247794017391386	None	0.0	0.043247794017391386
139	6988	0.03360683565978136	None	0.0	0.03360683565978136
139	7016	0.042412546074759076	None	0.0	0.042412546074759076
139	7032	0.04282742629288355	None	0.0	0.04282742629288355
139	6951	0.05053964721383805	None	0.0	0.05053964721383805
139	6404	0.05294323391854913	None	0.0	0.05294323391854913
139	5797	0.052624215142397505	None	0.0	0.052624215142397505
139	7008	0.05144624796204821	None	0.0	0.05144624796204821
139	6254	0.049431479760767325	None	0.0	0.049431479760767325
139	6347	0.052082896176985465	None	0.0	0.052082896176985465
139	7050	0.045372188600622865	None	0.0	0.045372188600622865
139	6999	0.05012011124663093	None	0.0	0.05012011124663093
139	5865	0.05092256455213394	None	0.0	0.05092256455213394
139	6888	0.04906311678349448	None	0.0	0.04906311678349448
139	6898	0.052704644839451954	None	0.0	0.052704644839451954
139	7009	0.04809305398591264	None	0.0	0.04809305398591264
139	7025	0.05094370634170153	None	0.0	0.05094370634170153
139	7024	0.05154384949335562	None	0.0	0.05154384949335562
139	6969	0.05245798416891361	None	0.0	0.05245798416891361
139	6576	0.05186782059242463	None	0.0	0.05186782059242463
139	7046	0.04898733309073061	None	0.0	0.04898733309073061
139	6985	0.04955944663964658	None	0.0	0.04955944663964658
139	6755	0.05374872897528383	None	0.0	0.05374872897528383
139	6338	0.051861446947337166	None	0.0	0.051861446947337166
139	6668	0.051774030442831916	None	0.0	0.051774030442831916
139	6137	0.05179045853310617	None	0.0	0.05179045853310617
139	6290	0.05266982431455017	None	0.0	0.05266982431455017
139	6606	0.04542618066415719	None	0.0	0.04542618066415719
139	6978	0.0492507000508794	None	0.0	0.0492507000508794
139	6956	0.049738221332741604	None	0.0	0.049738221332741604
139	5421	0.051916086267802274	None	0.0	0.051916086267802274
139	6832	0.052557087344356476	None	0.0	0.052557087344356476
139	6919	0.052857080417519464	None	0.0	0.052857080417519464
139	6484	0.05138993170537544	None	0.0	0.05138993170537544
139	6796	0.05127555254030347	None	0.0	0.05127555254030347
139	7006	0.051758790086066195	None	0.0	0.051758790086066195
139	6235	0.05122003873319572	None	0.0	0.05122003873319572
139	6447	0.04980674067764238	None	0.0	0.04980674067764238
139	6287	0.05210922582739431	None	0.0	0.05210922582739431
139	6775	0.04906311678349448	None	0.0	0.04906311678349448
139	6070	0.052990452572981836	None	0.0	0.052990452572981836
139	6964	0.04834097466599908	None	0.0	0.04834097466599908
139	7034	0.05299476852826826	None	0.0	0.05299476852826826
139	7047	0.04514842874548786	None	0.0	0.04514842874548786
139	6950	0.048424931363436306	None	0.0	0.048424931363436306
139	6859	0.052167167413029056	None	0.0	0.052167167413029056
139	6997	0.04506496681893753	None	0.0	0.04506496681893753
139	7005	0.04771992464854947	None	0.0	0.04771992464854947
139	6543	0.053038312636430655	None	0.0	0.053038312636430655
139	6936	0.0523922057699735	None	0.0	0.0523922057699735
139	5914	0.05695938681214583	None	0.0	0.05695938681214583
139	6783	0.052857080417519464	None	0.0	0.052857080417519464
139	6186	0.05099511286324749	None	0.0	0.05099511286324749
139	6971	0.0326627362991736	None	0.0	0.0326627362991736
139	6695	0.052980357140121545	None	0.0	0.052980357140121545
139	6941	0.05142676040803301	None	0.0	0.05142676040803301
139	6947	0.05221364991955984	None	0.0	0.05221364991955984
139	6884	0.048793466078687155	None	0.0	0.048793466078687155
139	6042	0.05187011461919467	None	0.0	0.05187011461919467
139	5959	0.05261345079447016	None	0.0	0.05261345079447016
139	7035	0.030772543490897423	None	0.0	0.030772543490897423
139	7018	0.050820231908558174	None	0.0	0.050820231908558174
71	3232	0.010564805985598141	None	0.2667929215761924	0.010564805985598141
71	3582	0.029858866682521745	None	0.0	0.029858866682521745
71	3559	0.01684211881900059	None	0.0	0.01684211881900059
71	3532	0.014074701885207909	None	0.143574893245034	0.014074701885207909
71	3541	0.0020242966393429675	None	0.6279858768744975	0.0020242966393429675
71	3618	0.013354796171257332	None	0.0	0.013354796171257332
71	3360	0.024930771089300963	None	0.0	0.024930771089300963
71	3358	0.017452258748278607	None	0.0	0.017452258748278607
71	3430	0.023713569849205543	None	0.0	0.023713569849205543
71	3313	0.0309360642876334	None	0.0	0.0309360642876334
71	3611	0.017371150116695436	None	0.024063301328934784	0.017371150116695436
71	3566	0.031206615880532213	None	0.0	0.031206615880532213
71	3637	0.012260255921534716	None	0.006096914267896951	0.012260255921534716
71	3589	0.012476308678928334	None	0.0	0.012476308678928334
71	3644	0.015931672994502533	None	0.0	0.015931672994502533
71	3601	0.029985369887553934	None	0.0	0.029985369887553934
71	3411	0.016055405716630163	None	0.2627216298453696	0.016055405716630163
71	3536	0.02359710422612588	None	0.3483679446361227	0.02359710422612588
71	3330	0.024420312549882844	None	0.0	0.024420312549882844
71	3563	0.01431492068723324	None	0.17038463648754817	0.01431492068723324
71	3437	0.018125269925629902	None	0.01727739604557455	0.018125269925629902
71	3264	0.016588358684807836	None	0.0	0.016588358684807836
71	3535	0.020004354556616245	None	0.024063301328934784	0.020004354556616245
71	3583	0.006761869641540344	None	0.15175687078766578	0.006761869641540344
71	3621	0.029226475674560874	None	0.0	0.029226475674560874
71	3373	0.022921389988873164	None	0.0	0.022921389988873164
71	3460	0.020451508802550027	None	0.17836250336519463	0.020451508802550027
71	3556	0.004047955165512741	None	0.15175687078766578	0.004047955165512741
71	3645	0.010477928018042084	None	0.0030246332623191	0.010477928018042084
71	3401	0.020613685971048307	None	0.0	0.020613685971048307
71	3361	0.02868439500560464	None	0.0	0.02868439500560464
71	3639	0.021329696126746088	None	0.0	0.021329696126746088
71	3324	0.01841179747063286	None	0.21434889100644097	0.01841179747063286
71	3534	0.025427401689276284	None	0.28046346899702146	0.025427401689276284
71	3524	0.014533617379567397	None	0.17038463648754817	0.014533617379567397
71	3407	0.013594963648718246	None	0.0	0.013594963648718246
71	3537	0.013801634064149679	None	0.34644353718311577	0.013801634064149679
71	3641	1.9705408237646748e-08	None	0.696634693878919	1.9705408237646748e-08
71	3612	-2.3074465912691066e-09	None	0.5648148479117602	-2.3074465912691066e-09
71	3554	0.02676232600779567	None	0.0	0.02676232600779567
71	3642	0.010105698708939372	None	0.0	0.010105698708939372
71	3344	0.015074166847428476	None	0.0030246332623191	0.015074166847428476
71	3445	0.012449382710533365	None	0.0030246332623191	0.012449382710533365
71	3538	0.006534839855214109	None	0.23244593070455194	0.006534839855214109
71	3549	0.030173818204783865	None	0.0	0.030173818204783865
71	3588	0.016483249886416595	None	0.043660607293615816	0.016483249886416595
71	3261	0.031244206180881567	None	0.0	0.031244206180881567
71	3127	0.022299487535595554	None	0.0	0.022299487535595554
71	3516	0.0040290017994227744	None	0.3236424483320739	0.0040290017994227744
71	3383	0.01811144523820074	None	0.0030246332623191	0.01811144523820074
71	3452	0.01281865802867848	None	0.0030246332623191	0.01281865802867848
71	3088	0.028391920794307135	None	0.0	0.028391920794307135
71	3606	0.010336952922398456	None	0.08222588607914995	0.010336952922398456
71	3594	0.02995940335210744	None	0.0	0.02995940335210744
71	3352	0.011011991809167634	None	0.006096914267896951	0.011011991809167634
71	3648	0.012980652237803952	None	0.024063301328934784	0.012980652237803952
71	3622	0.02497714443323718	None	0.0	0.02497714443323718
71	3623	0.02810719324742511	None	0.18530642323015423	0.02810719324742511
71	3270	0.01617078673077487	None	0.0	0.01617078673077487
71	3420	0.012379076205230417	None	0.2511188649750393	0.012379076205230417
71	3603	0.016812425258359152	None	0.059958658823125247	0.016812425258359152
71	3646	-6.93551943070907e-05	None	0.5130698594196563	-6.93551943070907e-05
71	3620	0.013288070829661118	None	0.03960569540373922	0.013288070829661118
71	3571	0.003965582660120134	None	0.021401096497259936	0.003965582660120134
71	3495	0.014633822132662521	None	0.23244593070455194	0.014633822132662521
71	3640	-3.4557570856207534e-05	None	0.3703433666899744	-3.4557570856207534e-05
71	3602	0.03115241832344572	None	0.0	0.03115241832344572
71	3370	0.004307188247031811	None	0.28245709805439323	0.004307188247031811
71	3584	0.015931672994502533	None	0.0	0.015931672994502533
71	3553	0.016153409558931322	None	0.0	0.016153409558931322
71	2888	0.01667039847826789	None	0.01727739604557455	0.01667039847826789
71	3462	0.01647953408837621	None	0.0	0.01647953408837621
71	3615	4.562442407008452e-09	None	0.4597026721890411	4.562442407008452e-09
71	3412	0.01617977026854086	None	0.0	0.01617977026854086
71	2832	0.017085236291434585	None	0.0	0.017085236291434585
71	3647	0.028719952660922584	None	0.0	0.028719952660922584
71	3442	0.01675999828575624	None	0.0	0.01675999828575624
71	3386	0.01604223284545591	None	0.01727739604557455	0.01604223284545591
71	3466	0.016210381056195662	None	0.0	0.016210381056195662
71	3476	0.022626067329712053	None	0.024063301328934784	0.022626067329712053
71	3557	0.03007410928653429	None	0.18530642323015423	0.03007410928653429
71	3568	0.024349883657279327	None	0.0	0.024349883657279327
71	3605	0.02027720361178185	None	0.0	0.02027720361178185
71	3529	0.01245361148916117	None	0.006096914267896951	0.01245361148916117
71	3540	0.015846141074467274	None	0.23841550332447164	0.015846141074467274
71	3134	0.016259610524058433	None	0.0	0.016259610524058433
71	3567	0.008463137450426853	None	0.0	0.008463137450426853
71	3610	0.015040953634138092	None	0.0	0.015040953634138092
71	3592	0.028905590771649888	None	0.0	0.028905590771649888
71	3617	0.02263660274514797	None	0.3483679446361227	0.02263660274514797
71	3171	0.015549499573801159	None	0.0030246332623191	0.015549499573801159
71	3560	0.006690879541651246	None	0.2377862715282888	0.006690879541651246
71	3431	0.023530644484337414	None	0.0	0.023530644484337414
71	3499	0.015438584442493809	None	0.17038463648754817	0.015438584442493809
71	3518	0.02897315829059024	None	0.0	0.02897315829059024
71	3528	0.021495703656213342	None	0.2596062460112146	0.021495703656213342
71	3628	0.028848970062001485	None	0.0	0.028848970062001485
71	3546	0.03186998118639992	None	0.18530642323015423	0.03186998118639992
71	3574	0.009260718511414795	None	0.0	0.009260718511414795
71	3619	0.02139944006514479	None	0.2596062460112146	0.02139944006514479
54	2617	0.0008519507611181088	None	0.34519624622385664	0.0008519507611181088
54	2640	0.00039875488379083774	None	0.4016784644830083	0.00039875488379083774
54	2689	0.00039146663202546374	None	0.19982066869300844	0.00039146663202546374
54	2717	-6.653204133932526e-09	None	0.3954828591664382	-6.653204133932526e-09
54	2800	7.070409610830669e-10	None	0.40222999539203963	7.070409610830669e-10
54	2776	0.0006413678855008424	None	0.43170202251014134	0.0006413678855008424
54	2723	0.0003274902771164631	None	0.25430929798044566	0.0003274902771164631
54	2677	0.0002953300356426254	None	0.45358803155620453	0.0002953300356426254
54	2576	0.002568759058085669	None	0.2962480016433281	0.002568759058085669
54	2710	4.177731102263596e-06	None	0.43688206491473636	4.177731102263596e-06
54	2771	None	None	0.6491039564881833	None
54	2663	0.0016585053478466326	None	0.38445101429363226	0.0016585053478466326
54	2556	6.086179538888168e-06	None	0.2721304494650341	6.086179538888168e-06
54	2728	0.0005112584896906964	None	0.34964531597883974	0.0005112584896906964
54	2759	-3.185220021119207e-09	None	0.4669838369553944	-3.185220021119207e-09
54	2701	0.000772345721912481	None	0.3035180670492296	0.000772345721912481
54	2707	-9.170669095385618e-07	None	0.3369083404997735	-9.170669095385618e-07
54	2651	2.2820725627352576e-06	None	0.384391013630915	2.2820725627352576e-06
54	2758	1.5397112499585435e-05	None	0.36313290883750243	1.5397112499585435e-05
54	2748	6.132300848486539e-07	None	0.20865886617493348	6.132300848486539e-07
54	2645	2.851060781523833e-05	None	0.47362680363614124	2.851060781523833e-05
54	2719	4.520611406561466e-06	None	0.2721304494650341	4.520611406561466e-06
54	2585	0.0003806170001060094	None	0.40798380432728765	0.0003806170001060094
54	2690	-6.57667769078017e-06	None	0.3038155573217051	-6.57667769078017e-06
54	2664	0.0007446416434453536	None	0.22828834510869353	0.0007446416434453536
54	2715	1.599699459341049e-08	None	0.4380393018002433	1.599699459341049e-08
54	2596	0.0016410841230203447	None	0.33834891427575114	0.0016410841230203447
54	2730	0.0005901712292662575	None	0.3133083406010548	0.0005901712292662575
54	2553	3.453683583659888e-07	None	0.4034720804138646	3.453683583659888e-07
54	2767	-0.1	None	0.31994621158158343	-0.1
54	2764	0.000549782735547544	None	0.3257959094206047	0.000549782735547544
54	2781	0.0003092733585526436	None	0.24165130442832816	0.0003092733585526436
54	2660	0.017261043699192173	None	0.30869478643689957	0.017261043699192173
54	2606	0.0007294795887382684	None	0.30737684117788877	0.0007294795887382684
54	2775	0.0013307288871765557	None	0.33905772424543323	0.0013307288871765557
54	2765	0.001959060200145578	None	0.2569105031688336	0.001959060200145578
54	2605	0.0007014763537324234	None	0.2274605796710328	0.0007014763537324234
54	2666	0.0007198088082871097	None	0.34519624622385664	0.0007198088082871097
54	2732	0.0007896078444879257	None	0.29727432292935346	0.0007896078444879257
54	2639	0.0016587056689150866	None	0.33834891427575114	0.0016587056689150866
54	2712	0.011687815070817772	None	0.2871037955282213	0.011687815070817772
54	2798	0.0005112129241870997	None	0.34964531597883974	0.0005112129241870997
54	2706	0.000642465336009583	None	0.2751495895013352	0.000642465336009583
54	2720	0.0006361615779761828	None	0.3694119691557651	0.0006361615779761828
54	2570	0.0004394928505434673	None	0.30255308939713793	0.0004394928505434673
54	2686	0.00022606835228633103	None	0.19982066869300844	0.00022606835228633103
54	2782	-7.925722138288252e-06	None	0.34445277834024307	-7.925722138288252e-06
54	2741	1.2499737765931482e-06	None	0.26511758812286457	1.2499737765931482e-06
54	2772	4.112753017907922e-08	None	0.4613268113664482	4.112753017907922e-08
54	2799	-3.411162111447859e-09	None	0.40641117716978004	-3.411162111447859e-09
54	2749	2.1321056232750655e-07	None	0.4936626501304997	2.1321056232750655e-07
54	2614	0.0006305221470767665	None	0.2274605796710328	0.0006305221470767665
54	2582	-2.1308659201193784e-09	None	0.3369083404997735	-2.1308659201193784e-09
54	2578	0.0008924819079818853	None	0.38445101429363226	0.0008924819079818853
54	2783	3.362392658777888e-06	None	0.4181497151144257	3.362392658777888e-06
54	2612	2.1288687132767e-05	None	0.40146834706049306	2.1288687132767e-05
54	2736	0.00016663433270423615	None	0.40146834706049306	0.00016663433270423615
54	2754	0.0007245930881531763	None	0.35007943763924937	0.0007245930881531763
54	2647	0.0013192294284706022	None	0.29445657077325205	0.0013192294284706022
54	2569	0.0008629910742721735	None	0.2274605796710328	0.0008629910742721735
54	2797	3.696715871068639e-05	None	0.36285793576078434	3.696715871068639e-05
54	2780	0.0004885220976167565	None	0.5379932914543135	0.0004885220976167565
54	2756	0.0006814414870020077	None	0.2885999976976962	0.0006814414870020077
54	2725	3.0893126869920935e-09	None	0.5606340496793143	3.0893126869920935e-09
54	2737	0.0007373795743401218	None	0.29445657077325205	0.0007373795743401218
54	2770	0.0006494002841740113	None	0.3510077446863647	0.0006494002841740113
54	2726	0.002318268515219172	None	0.2888605370693548	0.002318268515219172
54	2746	-7.275506489519846e-05	None	0.292332769326948	-7.275506489519846e-05
54	2709	0.0002537408297485855	None	0.33652087843148026	0.0002537408297485855
54	2564	0.0009916692221931802	None	0.2908642379816445	0.0009916692221931802
54	2685	3.778149283888669e-08	None	0.20865886617493348	3.778149283888669e-08
54	2744	0.00023517973433167855	None	0.3082571202843217	0.00023517973433167855
54	2769	0.0007222819755975662	None	0.4259692819361932	0.0007222819755975662
54	2774	-2.469193048141092e-05	None	0.36155778868032884	-2.469193048141092e-05
54	2750	0.0008151657056296896	None	0.4259692819361932	0.0008151657056296896
54	2588	0.00018986506970545866	None	0.45171368408220414	0.00018986506970545866
54	2698	0.00010286041621157948	None	0.25430929798044566	0.00010286041621157948
54	2654	1.9694073797097074e-08	None	0.5048280693182725	1.9694073797097074e-08
54	2793	-1.790373112046769e-05	None	0.25430929798044566	-1.790373112046769e-05
54	2599	0.0018784573068225715	None	0.3000208688103344	0.0018784573068225715
54	2644	8.645063453124368e-06	None	0.5866106937846355	8.645063453124368e-06
54	2734	0.00145995106880401	None	0.32925513023450004	0.00145995106880401
54	2788	0.00012869767905786272	None	0.32560764145133314	0.00012869767905786272
54	2708	0.0008411333101707329	None	0.34161483109995777	0.0008411333101707329
54	2735	-8.704989566101142e-11	None	0.38013056204356543	-8.704989566101142e-11
54	2753	-0.0001596502053314798	None	0.2772026863640053	-0.0001596502053314798
54	2773	-1.0826362974542494e-10	None	0.38013056204356543	-1.0826362974542494e-10
54	2789	0.0008758217229413039	None	0.41787591722254547	0.0008758217229413039
54	2630	0.0016570957219417587	None	0.33834891427575114	0.0016570957219417587
54	2792	1.0168549923554583e-07	None	0.20865886617493348	1.0168549923554583e-07
54	2787	0.00015532793798286244	None	0.40146834706049306	0.00015532793798286244
54	2618	0.0005898200155755428	None	0.3257959094206047	0.0005898200155755428
54	2757	0.0008884880229434712	None	0.2908642379816445	0.0008884880229434712
54	2668	1.9871600075339603e-08	None	0.38013056204356543	1.9871600075339603e-08
54	2590	0.00018350831074301076	None	0.45171368408220414	0.00018350831074301076
54	2583	0.00018886401589011468	None	0.45171368408220414	0.00018886401589011468
54	2702	1.3499021736565479e-06	None	0.5587324316582378	1.3499021736565479e-06
54	2650	-7.176723476365552e-10	None	0.5092203508426373	-7.176723476365552e-10
54	2738	0.0002565900396742797	None	0.20191265107414175	0.0002565900396742797
54	2667	0.0020318219394554605	None	0.25742794774267563	0.0020318219394554605
108	5088	0.049529800223670054	None	0.0	0.049529800223670054
108	5469	0.04561162320092124	None	0.0	0.04561162320092124
108	5441	0.0498195785926556	None	0.0	0.0498195785926556
108	5485	0.04473046761552232	None	0.0	0.04473046761552232
108	5433	0.02870207409305843	None	0.0	0.02870207409305843
108	5319	0.047423691693271076	None	0.0	0.047423691693271076
108	5435	0.04619348283776723	None	0.0	0.04619348283776723
108	5144	0.04073547112924976	None	0.0	0.04073547112924976
108	5102	0.048046470707798654	None	0.0	0.048046470707798654
108	5339	0.049498054998599696	None	0.0	0.049498054998599696
108	5448	0.048494247149351286	None	0.0	0.048494247149351286
108	5428	0.045594256607095526	None	0.0	0.045594256607095526
108	5479	0.05139185660616354	None	0.0	0.05139185660616354
108	5382	0.033338361696781206	None	0.0	0.033338361696781206
108	5453	0.04884122456422378	None	0.0	0.04884122456422378
108	5414	0.04775558411351194	None	0.0	0.04775558411351194
108	5470	0.05029177666121323	None	0.0	0.05029177666121323
108	5373	0.051899683478008544	None	0.0	0.051899683478008544
108	5475	0.05097963839286402	None	0.0	0.05097963839286402
108	5368	0.05249618407218793	None	0.0	0.05249618407218793
108	4727	0.04685498043205308	None	0.0	0.04685498043205308
108	5487	0.03162902154649472	None	0.0	0.03162902154649472
108	5266	0.051318280642915735	None	0.0	0.051318280642915735
108	5073	0.04775717611732817	None	0.0	0.04775717611732817
108	5257	0.050117414172830624	None	0.0	0.050117414172830624
108	5396	0.05029621230457873	None	0.0	0.05029621230457873
108	5211	0.04629381229831276	None	0.0	0.04629381229831276
108	5309	0.04984620886949074	None	0.0	0.04984620886949074
108	5366	0.04798064178399194	None	0.0	0.04798064178399194
108	5344	0.05239323074148952	None	0.0	0.05239323074148952
108	5500	0.0284843503089628	None	0.0	0.0284843503089628
108	5401	0.05072939915027178	None	0.0	0.05072939915027178
108	5471	0.05230708185353783	None	0.0	0.05230708185353783
108	5387	0.015838255410582747	None	0.0	0.015838255410582747
108	5493	0.05144062834181008	None	0.0	0.05144062834181008
108	4957	0.050964701889462075	None	0.0	0.050964701889462075
108	5374	0.044148536232734376	None	0.0	0.044148536232734376
108	5424	0.045289640426279	None	0.0	0.045289640426279
108	5466	0.033583423360277746	None	0.0	0.033583423360277746
108	5147	0.0507910030736236	None	0.0	0.0507910030736236
108	5116	0.04759814916313675	None	0.0	0.04759814916313675
108	5465	0.04303067664087773	None	0.0	0.04303067664087773
108	5084	0.04538913728042145	None	0.0	0.04538913728042145
108	5484	0.04727693974362604	None	0.0	0.04727693974362604
108	5338	0.048426454301058484	None	0.0	0.048426454301058484
108	5383	0.04882523015837231	None	0.0	0.04882523015837231
108	5333	0.04833656349066393	None	0.0	0.04833656349066393
108	4804	0.05218011766983834	None	0.0	0.05218011766983834
108	5331	0.05001859860655954	None	0.0	0.05001859860655954
108	5281	0.051048427642998336	None	0.0	0.051048427642998336
108	5047	0.04953695340206831	None	0.0	0.04953695340206831
108	5137	0.043392874934822655	None	0.11580722487690284	0.043392874934822655
108	5402	0.04291336840705984	None	0.0	0.04291336840705984
108	5488	0.04832342416782725	None	0.0	0.04832342416782725
108	4993	0.05054377673978119	None	0.0	0.05054377673978119
108	5361	0.04834270666799049	None	0.0	0.04834270666799049
108	4877	0.042787075439897855	None	0.11580722487690284	0.042787075439897855
108	5274	0.04545342825931666	None	0.0	0.04545342825931666
108	5425	0.04887197152864702	None	0.0	0.04887197152864702
108	5464	0.047886581834463246	None	0.0	0.047886581834463246
108	5410	0.047442373620247835	None	0.0	0.047442373620247835
108	5437	0.0470408091376386	None	0.0	0.0470408091376386
108	5195	0.04746285476478509	None	0.0	0.04746285476478509
108	5300	0.049687994799851976	None	0.0	0.049687994799851976
108	5392	0.051742164969749684	None	0.0	0.051742164969749684
108	5462	0.046602423985183876	None	0.0	0.046602423985183876
108	5452	0.05284141052708528	None	0.0	0.05284141052708528
108	5412	0.05138993170537544	None	0.0	0.05138993170537544
108	5421	0.051916086267802274	None	0.0	0.051916086267802274
108	5342	0.04277155720405904	None	0.0	0.04277155720405904
108	5477	0.047812972226463545	None	0.0	0.047812972226463545
108	5460	0.0466342774724342	None	0.0	0.0466342774724342
108	5365	0.042641986229743925	None	0.0	0.042641986229743925
108	5389	0.048426454301058484	None	0.0	0.048426454301058484
108	5458	0.04651507866796456	None	0.0	0.04651507866796456
108	5499	0.032971875383494546	None	0.0	0.032971875383494546
108	5035	0.05125071418215278	None	0.0	0.05125071418215278
108	5311	0.04561394747018464	None	0.0	0.04561394747018464
108	5087	0.04892110545124355	None	0.0	0.04892110545124355
108	5496	0.04952752619286579	None	0.0	0.04952752619286579
108	5468	0.047635610033623155	None	0.0	0.047635610033623155
108	5426	0.04355086951971475	None	0.0	0.04355086951971475
108	5497	0.032724100624753394	None	0.0	0.032724100624753394
108	5160	0.05046200167593437	None	0.0	0.05046200167593437
108	5096	0.053058098955886444	None	0.0	0.053058098955886444
108	5125	0.03682013437427055	None	0.11580722487690284	0.03682013437427055
108	5456	0.04881829053698925	None	0.0	0.04881829053698925
108	5306	0.051938459168580496	None	0.0	0.051938459168580496
108	5291	0.05065788266301296	None	0.0	0.05065788266301296
108	5400	0.05002472218745533	None	0.0	0.05002472218745533
108	5420	0.045045328310929965	None	0.0	0.045045328310929965
108	5489	0.035353289655505445	None	0.0	0.035353289655505445
108	5235	0.04909445137976146	None	0.0	0.04909445137976146
108	5438	0.05292036963172343	None	0.0	0.05292036963172343
108	5430	0.04886273145117492	None	0.0	0.04886273145117492
108	5120	0.052571345662684225	None	0.0	0.052571345662684225
108	5492	0.019325317590703554	None	0.4240545605702308	0.019325317590703554
108	5481	0.051413916611572595	None	0.0	0.051413916611572595
108	5446	0.051774030442831916	None	0.0	0.051774030442831916
108	5473	0.0470182278350428	None	0.0	0.0470182278350428
34	1743	0.4356570259802111	0.4356570259802111	0.47549714240637064	0.4356570259802111
34	1751	0.31222659497506305	0.31222659497506305	0.36797988489148326	0.31222659497506305
34	1760	0.3402355727336578	0.3402355727336578	0.5176434785019112	0.3402355727336578
34	1784	0.34360326885907305	0.34360326885907305	0.40832055508048687	0.34360326885907305
34	1772	0.4471264914458771	0.4471264914458771	0.5130695966109106	0.4471264914458771
34	1747	0.40471769384424017	0.40471769384424017	0.45317094572191596	0.40471769384424017
34	1550	0.43062282415139663	0.43062282415139663	0.466752474486707	0.43062282415139663
34	1790	0.4205018457236266	0.4205018457236266	0.5019557028593958	0.4205018457236266
34	1793	0.38114537863329956	0.38114537863329956	0.45835764245959887	0.38114537863329956
34	1548	0.3320524738805223	0.3320524738805223	0.3558334832374822	0.3320524738805223
34	1718	0.43342216792479393	0.43342216792479393	0.5441504661560422	0.43342216792479393
34	1775	0.3946769602322204	0.3946769602322204	0.47127551120443767	0.3946769602322204
34	1605	0.3816014541032681	0.3816014541032681	0.40675755206547787	0.3816014541032681
34	1495	0.3462641175050452	0.3462641175050452	0.38384156948392056	0.3462641175050452
34	1575	0.3333742237456082	0.3333742237456082	0.3772015768690088	0.3333742237456082
34	1241	0.3946769602322204	0.3946769602322204	0.47127551120443767	0.3946769602322204
34	1650	0.4028442677479422	0.4028442677479422	0.4310141841389023	0.4028442677479422
34	1666	0.3706564383167798	0.3706564383167798	0.43756477769359164	0.3706564383167798
34	1391	0.49000787055505707	0.49000787055505707	0.5159043037149524	0.49000787055505707
34	1662	0.3333742237456082	0.3333742237456082	0.3772015768690088	0.3333742237456082
34	1717	0.37781380075515053	0.37781380075515053	0.40647213351139105	0.37781380075515053
34	1672	0.3402355727336578	0.3402355727336578	0.5176434785019112	0.3402355727336578
34	1754	0.3452109981030802	0.3452109981030802	0.37886967554074646	0.3452109981030802
34	1661	0.40471769384424017	0.40471769384424017	0.45317094572191596	0.40471769384424017
34	1770	0.33505311597359694	0.33505311597359694	0.36838253427209955	0.33505311597359694
34	1773	0.3322648969158502	0.3322648969158502	0.3477093869449164	0.3322648969158502
34	1737	0.3822302714046004	0.3822302714046004	0.41420530900390523	0.3822302714046004
34	1651	0.36598646002614615	0.36598646002614615	0.4376663200914579	0.36598646002614615
34	1648	0.3737658115371489	0.3737658115371489	0.4129348995553121	0.3737658115371489
34	1512	0.4627505783931638	0.4627505783931638	0.5306119467510827	0.4627505783931638
34	1724	0.38253876934723585	0.38253876934723585	0.4078373769887639	0.38253876934723585
34	1634	0.36460003933390805	0.36460003933390805	0.41097835196360677	0.36460003933390805
34	1746	0.4283809136396298	0.4283809136396298	0.5619901740810975	0.4283809136396298
34	1799	0.32844266729954863	0.32844266729954863	0.3482897959300177	0.32844266729954863
34	1117	0.40877009621140326	0.40877009621140326	0.49549239994826866	0.40877009621140326
34	1757	0.3514749107108949	0.3514749107108949	0.403918040140024	0.3514749107108949
34	1791	0.3544447234624436	0.3544447234624436	0.37208133830517875	0.3544447234624436
34	1736	0.35321765735995864	0.35321765735995864	0.36039529563615524	0.35321765735995864
34	1372	0.42264489454138776	0.42264489454138776	0.47003754705168965	0.42264489454138776
34	1764	0.33618904587075793	0.33618904587075793	0.3590295534863858	0.33618904587075793
34	1664	0.38253876934723585	0.38253876934723585	0.4078373769887639	0.38253876934723585
34	1750	0.37299020392386945	0.37299020392386945	0.43427412058977816	0.37299020392386945
34	1758	0.3631197898460065	0.3631197898460065	0.37474671236774065	0.3631197898460065
34	1789	0.33965744085755933	0.33965744085755933	0.3961643183315647	0.33965744085755933
34	1353	0.4213113945807486	0.4213113945807486	0.4935964135075045	0.4213113945807486
34	1740	0.32784118631068215	0.32784118631068215	0.3627674244662526	0.32784118631068215
34	1731	0.31222659497506305	0.31222659497506305	0.36797988489148326	0.31222659497506305
34	1665	0.2636000117328567	0.2636000117328567	0.3262423563212875	0.2636000117328567
34	1766	0.44940578530703484	0.44940578530703484	0.49770322219278745	0.44940578530703484
34	1697	0.44300632022225406	0.44300632022225406	0.615286072755013	0.44300632022225406
34	1677	0.45212817983685955	0.45212817983685955	0.5167149959147703	0.45212817983685955
34	1663	0.4856635472901673	0.4856635472901673	0.5253127859236608	0.4856635472901673
34	1776	0.42787601070445974	0.42787601070445974	0.4391586455905695	0.42787601070445974
34	1229	0.3734040465561003	0.3734040465561003	0.4379577158443716	0.3734040465561003
34	1636	0.40471769384424017	0.40471769384424017	0.45317094572191596	0.40471769384424017
34	1386	0.43889581200495825	0.43889581200495825	0.49123816248721486	0.43889581200495825
34	1774	0.43149390019162925	0.43149390019162925	0.4589144016859185	0.43149390019162925
34	1585	0.40259364242678763	0.40259364242678763	0.42988084625358447	0.40259364242678763
34	1618	0.3595011783227275	0.3595011783227275	0.3983259584379752	0.3595011783227275
34	1792	0.34429733700638965	0.34429733700638965	0.3752679263102205	0.34429733700638965
34	1506	0.38229017717690306	0.38229017717690306	0.4942078797733636	0.38229017717690306
34	1734	0.3378400262419833	0.3378400262419833	0.4000345804259921	0.3378400262419833
34	1704	0.3551162100145762	0.3551162100145762	0.36146850381979617	0.3551162100145762
34	1795	0.3535647414438191	0.3535647414438191	0.5436886002883862	0.3535647414438191
34	1547	0.43149390019162925	0.43149390019162925	0.4589144016859185	0.43149390019162925
34	1558	0.3962057310022827	0.3962057310022827	0.4407110107027859	0.3962057310022827
34	1719	0.45087138055883996	0.45087138055883996	0.5019605688573843	0.45087138055883996
34	1786	0.3466943600067124	0.3466943600067124	0.4061483735223471	0.3466943600067124
34	1655	0.3431355912308879	0.3431355912308879	0.384861535795025	0.3431355912308879
34	1798	0.3737658115371489	0.3737658115371489	0.4129348995553121	0.3737658115371489
34	1228	0.37465176687205803	0.37465176687205803	0.49300060415552877	0.37465176687205803
34	1560	0.37828321910674323	0.37828321910674323	0.4066618558929734	0.37828321910674323
34	1643	0.3708540099376983	0.3708540099376983	0.4626734186856126	0.3708540099376983
34	1788	0.39466797500603396	0.39466797500603396	0.49238781415393856	0.39466797500603396
34	1771	0.337536277373959	0.337536277373959	0.42605586771434306	0.337536277373959
34	1617	0.3816014541032681	0.3816014541032681	0.40675755206547787	0.3816014541032681
34	1730	0.4163130513281038	0.4163130513281038	0.46920237424057093	0.4163130513281038
34	1438	0.36898512945961837	0.36898512945961837	0.427520666925318	0.36898512945961837
34	851	0.4348529615764088	0.4348529615764088	0.4913688637747559	0.4348529615764088
34	1201	0.42787601070445974	0.42787601070445974	0.4391586455905695	0.42787601070445974
34	1753	0.3232467052833598	0.3232467052833598	0.3388665435419248	0.3232467052833598
34	1729	0.41216675235439765	0.41216675235439765	0.4318160065149256	0.41216675235439765
34	1596	0.3946769602322204	0.3946769602322204	0.47127551120443767	0.3946769602322204
34	950	0.4163130513281038	0.4163130513281038	0.46920237424057093	0.4163130513281038
34	1711	0.4177500015016144	0.4177500015016144	0.4553275234785062	0.4177500015016144
34	1768	0.40877009621140326	0.40877009621140326	0.49549239994826866	0.40877009621140326
34	1541	0.3476439092614233	0.3476439092614233	0.4008320550207009	0.3476439092614233
34	1073	0.4652200090546879	0.4652200090546879	0.5135490073602986	0.4652200090546879
34	1475	0.42048223409398966	0.42048223409398966	0.49677824489158146	0.42048223409398966
34	1534	0.39135242512139995	0.39135242512139995	0.4427309857370891	0.39135242512139995
34	1712	0.340277491423473	0.340277491423473	0.35570716343472164	0.340277491423473
34	1611	0.41496246086140537	0.41496246086140537	0.4771323679612343	0.41496246086140537
34	1658	0.340277491423473	0.340277491423473	0.35570716343472164	0.340277491423473
34	1800	0.37465176687205803	0.37465176687205803	0.49300060415552877	0.37465176687205803
34	1721	0.46380630985075044	0.46380630985075044	0.6586533953748304	0.46380630985075044
34	1725	0.4160114459676644	0.4160114459676644	0.5480147463171534	0.4160114459676644
34	1275	0.40410107129491724	0.40410107129491724	0.6066955639853016	0.40410107129491724
34	1749	0.4028764616258561	0.4028764616258561	0.44575712578190707	0.4028764616258561
34	1709	0.33001866357974297	0.33001866357974297	0.35580027419301963	0.33001866357974297
34	1557	0.42391144419947996	0.42391144419947996	0.43899361717382385	0.42391144419947996
0	67	0.0	0.0	0.0	0.0
0	78	0.40415103664779667	0.40415103664779667	0.40415103664779667	0.40415103664779667
0	27	0.313890278366436	0.313890278366436	0.313890278366436	0.313890278366436
0	40	0.05590169943749475	0.05590169943749475	0.05590169943749475	0.05590169943749475
0	44	0.3460757745920412	0.3460757745920412	0.3460757745920412	0.3460757745920412
0	66	0.209642546452084	0.209642546452084	0.209642546452084	0.209642546452084
0	95	0.18734263930640266	0.18734263930640266	0.18734263930640266	0.18734263930640266
0	21	0.2898187656294256	0.2898187656294256	0.2898187656294256	0.2898187656294256
0	37	0.0	0.0	0.0	0.0
0	58	0.3415912359339779	0.3415912359339779	0.3415912359339779	0.3415912359339779
0	52	0.38328155201278535	0.38328155201278535	0.38328155201278535	0.38328155201278535
0	15	0.7066710664286464	0.7066710664286464	0.7066710664286464	0.7066710664286464
0	92	0.18734263930640266	0.18734263930640266	0.18734263930640266	0.18734263930640266
0	84	0.7729422952993733	0.7729422952993733	0.7729422952993733	0.7729422952993733
0	53	0.46026730076081657	0.46026730076081657	0.46026730076081657	0.46026730076081657
0	12	0.05590169943749475	0.05590169943749475	0.05590169943749475	0.05590169943749475
0	41	0.4141358337105137	0.4141358337105137	0.4141358337105137	0.4141358337105137
0	91	0.6140260182083603	0.6140260182083603	0.6140260182083603	0.6140260182083603
0	77	0.2888568952842443	0.2888568952842443	0.2888568952842443	0.2888568952842443
0	38	0.3075818315246936	0.3075818315246936	0.3075818315246936	0.3075818315246936
0	64	0.7729422952993733	0.7729422952993733	0.7729422952993733	0.7729422952993733
0	19	0.5282607021938623	0.5282607021938623	0.5282607021938623	0.5282607021938623
0	85	0.0	0.0	0.0	0.0
0	49	0.0	0.0	0.0	0.0
0	45	0.38328155201278535	0.38328155201278535	0.38328155201278535	0.38328155201278535
0	86	0.2759139119658301	0.2759139119658301	0.2759139119658301	0.2759139119658301
0	35	0.0	0.0	0.0	0.0
0	88	0.37668919797807654	0.37668919797807654	0.37668919797807654	0.37668919797807654
0	70	0.25081770550536375	0.25081770550536375	0.25081770550536375	0.25081770550536375
0	80	0.3408018689493571	0.3408018689493571	0.3408018689493571	0.3408018689493571
0	17	0.510416613409528	0.510416613409528	0.510416613409528	0.510416613409528
0	23	0.0	0.0	0.0	0.0
0	57	0.2175334554151036	0.2175334554151036	0.2175334554151036	0.2175334554151036
0	39	0.24127316532882337	0.24127316532882337	0.24127316532882337	0.24127316532882337
0	62	0.2563357083957048	0.2563357083957048	0.2563357083957048	0.2563357083957048
0	22	0.34668674284308526	0.34668674284308526	0.34668674284308526	0.34668674284308526
0	29	0.39780909764239664	0.39780909764239664	0.39780909764239664	0.39780909764239664
0	4	0.12890818464228643	0.12890818464228643	0.12890818464228643	0.12890818464228643
0	76	0.5912213042292044	0.5912213042292044	0.5912213042292044	0.5912213042292044
0	25	0.6140260182083603	0.6140260182083603	0.6140260182083603	0.6140260182083603
0	61	0.4301455831924156	0.4301455831924156	0.4301455831924156	0.4301455831924156
0	60	0.24127316532882337	0.24127316532882337	0.24127316532882337	0.24127316532882337
0	81	0.0	0.0	0.0	0.0
0	73	0.12890818464228643	0.12890818464228643	0.12890818464228643	0.12890818464228643
0	72	0.280258205228976	0.280258205228976	0.280258205228976	0.280258205228976
0	89	0.5119423503493631	0.5119423503493631	0.5119423503493631	0.5119423503493631
0	51	0.3887986344417647	0.3887986344417647	0.3887986344417647	0.3887986344417647
0	3	0.23052154137286238	0.23052154137286238	0.23052154137286238	0.23052154137286238
0	11	0.32121012764620943	0.32121012764620943	0.32121012764620943	0.32121012764620943
0	24	0.18581244673656444	0.18581244673656444	0.18581244673656444	0.18581244673656444
0	10	0.3457838466210884	0.3457838466210884	0.3457838466210884	0.3457838466210884
0	33	0.31456256499298524	0.31456256499298524	0.31456256499298524	0.31456256499298524
0	56	0.7729422952993733	0.7729422952993733	0.7729422952993733	0.7729422952993733
0	75	0.2702482349337192	0.2702482349337192	0.2702482349337192	0.2702482349337192
0	59	0.36956299782226554	0.36956299782226554	0.36956299782226554	0.36956299782226554
0	43	0.3000099792703272	0.3000099792703272	0.3000099792703272	0.3000099792703272
0	47	0.7186213337681024	0.7186213337681024	0.7186213337681024	0.7186213337681024
0	32	0.4815093228185602	0.4815093228185602	0.4815093228185602	0.4815093228185602
0	74	0.6140260182083603	0.6140260182083603	0.6140260182083603	0.6140260182083603
0	90	0.0	0.0	0.0	0.0
0	99	0.18734263930640266	0.18734263930640266	0.18734263930640266	0.18734263930640266
0	7	0.05590169943749475	0.05590169943749475	0.05590169943749475	0.05590169943749475
0	1	0.0	0.0	0.0	0.0
0	5	0.313890278366436	0.313890278366436	0.313890278366436	0.313890278366436
0	26	0.05590169943749475	0.05590169943749475	0.05590169943749475	0.05590169943749475
0	13	0.5086092702459207	0.5086092702459207	0.5086092702459207	0.5086092702459207
0	71	0.0	0.0	0.0	0.0
0	31	0.313890278366436	0.313890278366436	0.313890278366436	0.313890278366436
0	63	0.7008562771284816	0.7008562771284816	0.7008562771284816	0.7008562771284816
0	54	0.22350366614825448	0.22350366614825448	0.22350366614825448	0.22350366614825448
0	100	0.26481045317873175	0.26481045317873175	0.26481045317873175	0.26481045317873175
0	6	0.2799249302155264	0.2799249302155264	0.2799249302155264	0.2799249302155264
0	96	0.2988288789938946	0.2988288789938946	0.2988288789938946	0.2988288789938946
0	82	0.12890818464228643	0.12890818464228643	0.12890818464228643	0.12890818464228643
0	48	0.38328155201278535	0.38328155201278535	0.38328155201278535	0.38328155201278535
0	83	0.48725152030640473	0.48725152030640473	0.48725152030640473	0.48725152030640473
0	79	0.0	0.0	0.0	0.0
0	69	0.6142241002876492	0.6142241002876492	0.6142241002876492	0.6142241002876492
0	87	0.3522606285616909	0.3522606285616909	0.3522606285616909	0.3522606285616909
0	46	0.38885929583689294	0.38885929583689294	0.38885929583689294	0.38885929583689294
0	18	0.5401734081899496	0.5401734081899496	0.5401734081899496	0.5401734081899496
0	20	0.6140260182083603	0.6140260182083603	0.6140260182083603	0.6140260182083603
0	94	0.462282852697739	0.462282852697739	0.462282852697739	0.462282852697739
0	16	0.05590169943749475	0.05590169943749475	0.05590169943749475	0.05590169943749475
0	36	0.12890818464228643	0.12890818464228643	0.12890818464228643	0.12890818464228643
0	14	0.38328155201278535	0.38328155201278535	0.38328155201278535	0.38328155201278535
0	34	0.42343328743673236	0.42343328743673236	0.42343328743673236	0.42343328743673236
0	9	0.05590169943749475	0.05590169943749475	0.05590169943749475	0.05590169943749475
0	28	0.05590169943749475	0.05590169943749475	0.05590169943749475	0.05590169943749475
0	68	0.3519907084259339	0.3519907084259339	0.3519907084259339	0.3519907084259339
0	98	0.3313379040526746	0.3313379040526746	0.3313379040526746	0.3313379040526746
0	93	0.4843455401400923	0.4843455401400923	0.4843455401400923	0.4843455401400923
0	30	0.3568967097948531	0.3568967097948531	0.3568967097948531	0.3568967097948531
0	97	0.4401658946585452	0.4401658946585452	0.4401658946585452	0.4401658946585452
0	55	0.35429321443007866	0.35429321443007866	0.35429321443007866	0.35429321443007866
0	65	0.3500826517589122	0.3500826517589122	0.3500826517589122	0.3500826517589122
0	50	0.4826948104962848	0.4826948104962848	0.4826948104962848	0.4826948104962848
0	8	0.28983065005547937	0.28983065005547937	0.28983065005547937	0.28983065005547937
0	42	0.05590169943749475	0.05590169943749475	0.05590169943749475	0.05590169943749475
0	2	0.0	0.0	0.0	0.0
87	4174	0.028719746031039276	None	0.0	0.028719746031039276
87	4343	0.024045266600517506	None	0.0	0.024045266600517506
87	4114	0.03048563932370312	None	0.0	0.03048563932370312
87	4411	0.028731700463540035	None	0.0	0.028731700463540035
87	4320	0.029552822443229126	None	0.0	0.029552822443229126
87	4142	0.030410958069973654	None	0.0	0.030410958069973654
87	4342	0.029759234359119223	None	0.0	0.029759234359119223
87	4346	0.03821544010116912	None	0.43836359442038386	0.03821544010116912
87	3986	0.030195697305526136	None	0.0	0.030195697305526136
87	4441	6.127702391235157e-05	None	0.6623721959977833	6.127702391235157e-05
87	4005	0.03179347328869814	None	0.0	0.03179347328869814
87	3918	0.03066201409589445	None	0.0	0.03066201409589445
87	4416	0.030549726066368074	None	0.0	0.030549726066368074
87	3566	0.031206615880532213	None	0.20667889234748466	0.031206615880532213
87	4448	0.0009427728325024046	None	0.33776348110677185	0.0009427728325024046
87	3850	0.03032382394967337	None	0.0	0.03032382394967337
87	3801	0.03114554744458414	None	0.20667889234748466	0.03114554744458414
87	4154	0.03153740695044242	None	0.0	0.03153740695044242
87	4352	0.028950777204746894	None	0.0	0.028950777204746894
87	4209	0.028441714540304874	None	0.0	0.028441714540304874
87	3831	0.031369276938029114	None	0.0	0.031369276938029114
87	3874	0.030812670160009308	None	0.0	0.030812670160009308
87	4415	0.027848217276191006	None	0.0	0.027848217276191006
87	3862	0.031102076729571597	None	0.0	0.031102076729571597
87	4365	0.03411850146401977	None	0.0	0.03411850146401977
87	4403	0.031682730960474505	None	0.0	0.031682730960474505
87	4412	0.025317217316536907	None	0.0	0.025317217316536907
87	4432	0.029175401129109074	None	0.0	0.029175401129109074
87	4287	0.028134382598484883	None	0.0	0.028134382598484883
87	4442	0.028436071778976377	None	0.0	0.028436071778976377
87	4396	0.03229887118182118	None	0.0	0.03229887118182118
87	4021	0.030514717613411846	None	0.0	0.030514717613411846
87	4002	0.0320223732093963	None	0.0	0.0320223732093963
87	4431	0.03317760536752345	None	0.04261769487703055	0.03317760536752345
87	3700	0.03150655313597219	None	0.0	0.03150655313597219
87	4018	0.029302063933127086	None	0.0	0.029302063933127086
87	3892	0.030344848464946415	None	0.0	0.030344848464946415
87	4164	0.03313271892713323	None	0.0	0.03313271892713323
87	4146	0.03314404366666459	None	0.0	0.03314404366666459
87	4377	0.035705595702618484	None	0.30628579466271677	0.035705595702618484
87	4444	0.03312665252453149	None	0.0	0.03312665252453149
87	4440	0.031420029840012825	None	0.0	0.031420029840012825
87	4052	0.03147152867173187	None	0.0	0.03147152867173187
87	4437	0.028239440956608994	None	0.0	0.028239440956608994
87	4427	0.029198536978295633	None	0.0	0.029198536978295633
87	4407	0.03255807515778164	None	0.0	0.03255807515778164
87	3849	0.029763500007356825	None	0.0	0.029763500007356825
87	4323	0.02832792894564893	None	0.0	0.02832792894564893
87	4366	0.03149498676758683	None	0.0	0.03149498676758683
87	4446	0.028662180423930053	None	0.0	0.028662180423930053
87	3903	0.03289807611197474	None	0.0	0.03289807611197474
87	4290	0.03302762273839044	None	0.0	0.03302762273839044
87	4051	0.03154643447292638	None	0.0	0.03154643447292638
87	4371	0.032836918805271516	None	0.0	0.032836918805271516
87	3962	0.029431988514385825	None	0.0	0.029431988514385825
87	3747	0.029067026398994413	None	0.0	0.029067026398994413
87	4393	0.031517570887321114	None	0.0	0.031517570887321114
87	3881	0.03397826236033815	None	0.0	0.03397826236033815
87	4332	0.02938747096389665	None	0.0	0.02938747096389665
87	4405	-1.9016641555505384e-07	None	0.1372831222524558	-1.9016641555505384e-07
87	4068	0.02968787646860073	None	0.0	0.02968787646860073
87	4077	0.03199591425802679	None	0.0	0.03199591425802679
87	4248	0.029327560749454248	None	0.0	0.029327560749454248
87	4244	0.030667830055795466	None	0.0	0.030667830055795466
87	4423	0.017247852812391662	None	0.0	0.017247852812391662
87	4071	0.03161272336542874	None	0.0	0.03161272336542874
87	4066	0.029596242185970456	None	0.0	0.029596242185970456
87	3954	0.03256260039491567	None	0.0	0.03256260039491567
87	4311	0.012368949791890817	None	0.441012422987811	0.012368949791890817
87	4318	0.03093078165697519	None	0.0	0.03093078165697519
87	4386	0.03153514433772564	None	0.0	0.03153514433772564
87	3557	0.03007410928653429	None	0.0	0.03007410928653429
87	4280	0.03336369195733118	None	0.0	0.03336369195733118
87	4414	0.029604232446620624	None	0.0	0.029604232446620624
87	4236	0.03188818393777279	None	0.0	0.03188818393777279
87	4401	0.03256165158286347	None	0.0	0.03256165158286347
87	4119	0.030195697305526136	None	0.0	0.030195697305526136
87	4390	0.018881300282794628	None	0.20667889234748466	0.018881300282794628
87	4165	0.029547419835832627	None	0.0	0.029547419835832627
87	4434	-1.8846667504244527e-07	None	0.1372831222524558	-1.8846667504244527e-07
87	4270	0.024468496509942574	None	0.0	0.024468496509942574
87	4218	0.03053144575757837	None	0.0	0.03053144575757837
87	4402	0.028198813522165737	None	0.0	0.028198813522165737
87	4354	0.029806670129836888	None	0.0	0.029806670129836888
87	4421	0.001379910718560623	None	0.3008137560889681	0.001379910718560623
87	4388	0.029291978241851563	None	0.0	0.029291978241851563
87	4262	0.02823010532165109	None	0.0	0.02823010532165109
87	4289	0.03188282748716547	None	0.0	0.03188282748716547
87	4205	0.0288962886486936	None	0.0	0.0288962886486936
87	3686	0.03547106161367504	None	0.43836359442038386	0.03547106161367504
87	4314	0.02826223910476434	None	0.0	0.02826223910476434
87	3628	0.028848970062001485	None	0.0	0.028848970062001485
87	4398	0.013724320772818361	None	0.04140757027908343	0.013724320772818361
87	4417	0.02866040119099864	None	0.0	0.02866040119099864
87	3546	0.03186998118639992	None	0.0	0.03186998118639992
87	4170	0.03153157794185617	None	0.0	0.03153157794185617
87	4418	0.029137545093781553	None	0.0	0.029137545093781553
87	4419	2.859710717093951e-05	None	0.14082481329922877	2.859710717093951e-05
87	3947	0.030870472198396597	None	0.0	0.030870472198396597
87	4195	0.031624756924114504	None	0.0	0.031624756924114504
51	2617	0.0008519507611181088	None	0.3487669226328965	0.0008519507611181088
51	2598	-4.2842124583452e-06	None	0.36234273949695966	-4.2842124583452e-06
51	2601	-5.588138436970203e-07	None	0.5044900674203544	-5.588138436970203e-07
51	2274	None	None	0.3596942927327407	None
51	2640	0.00039875488379083774	None	0.34196189483889117	0.00039875488379083774
51	2507	None	None	0.5672385459853359	None
51	2584	-5.209184131819842e-06	None	0.3401631503008712	-5.209184131819842e-06
51	2629	2.2481825287038993e-06	None	0.33708614997492126	2.2481825287038993e-06
51	2501	None	None	0.35769077651282216	None
51	2576	0.002568759058085669	None	0.29448599078626125	0.002568759058085669
51	2602	0.0008896385603157984	None	0.4548285040178336	0.0008896385603157984
51	2615	-0.1	None	0.47579349330662535	-0.1
51	2556	6.086179538888168e-06	None	0.3384675534730095	6.086179538888168e-06
51	2559	-1.8030426359819783e-05	None	0.3401631503008712	-1.8030426359819783e-05
51	2541	None	None	0.3349786512987837	None
51	2621	6.503465404335396e-09	None	0.3264349004659721	6.503465404335396e-09
51	2625	-0.1	None	0.6099252401275532	-0.1
51	2624	1.66078337541817e-05	None	0.36633280995071227	1.66078337541817e-05
51	2622	-1.2464254421420688e-05	None	0.23900831109901347	-1.2464254421420688e-05
51	2645	2.851060781523833e-05	None	0.4161783456523427	2.851060781523833e-05
51	2410	None	None	0.38166618659077	None
51	2552	-0.00011172038730881437	None	0.3770434277699626	-0.00011172038730881437
51	2426	None	None	0.3382085555280328	None
51	2600	-4.171327405976429e-05	None	0.3802013542523167	-4.171327405976429e-05
51	2585	0.0003806170001060094	None	0.3138409164569681	0.0003806170001060094
51	2581	0.0005895308368058785	None	0.3008551519732244	0.0005895308368058785
51	2356	None	None	0.4454094343388798	None
51	2641	3.876574283905418e-05	None	0.5823661097311931	3.876574283905418e-05
51	2607	2.3702896629919892e-05	None	0.37054575952399366	2.3702896629919892e-05
51	2646	-0.1	None	0.3413523198330188	-0.1
51	2534	None	None	0.4521781783937578	None
51	2635	-0.1	None	0.4236074187461879	-0.1
51	2596	0.0016410841230203447	None	0.2312687235880369	0.0016410841230203447
51	2613	-0.1	None	0.5343305582668905	-0.1
51	2553	3.453683583659888e-07	None	0.4225285631424841	3.453683583659888e-07
51	2606	0.0007294795887382684	None	0.35007569915155246	0.0007294795887382684
51	2526	None	None	0.5008503086933338	None
51	2531	None	None	0.49120480929090693	None
51	2605	0.0007014763537324234	None	0.33403635942977283	0.0007014763537324234
51	2517	None	None	0.3760240841713114	None
51	2636	6.17733051145372e-05	None	0.34613391776950075	6.17733051145372e-05
51	2247	None	None	0.39105134789843177	None
51	2639	0.0016587056689150866	None	0.2312687235880369	0.0016587056689150866
51	2557	-2.6344576069417406e-07	None	0.5185748559960496	-2.6344576069417406e-07
51	2594	-2.1291738969760126e-11	None	0.5117906299807672	-2.1291738969760126e-11
51	2623	-6.267974177171367e-05	None	0.3208677647814414	-6.267974177171367e-05
51	2570	0.0004394928505434673	None	0.37147939741427627	0.0004394928505434673
51	2595	-2.310157176080415e-08	None	0.32668069989561266	-2.310157176080415e-08
51	2589	5.554977029697893e-06	None	0.323861477824063	5.554977029697893e-06
51	2637	-0.00010951157199210357	None	0.3409794513016209	-0.00010951157199210357
51	2355	None	None	0.40484545735955174	None
51	2305	None	None	0.2312687235880369	None
51	2457	None	None	0.3596942927327407	None
51	2614	0.0006305221470767665	None	0.33403635942977283	0.0006305221470767665
51	2582	-2.1308659201193784e-09	None	0.2714673258372401	-2.1308659201193784e-09
51	2578	0.0008924819079818853	None	0.4388868720705089	0.0008924819079818853
51	2612	2.1288687132767e-05	None	0.5878675483703459	2.1288687132767e-05
51	1372	None	None	0.3008551519732244	None
51	2642	-5.538403054863684e-05	None	0.40626074964177067	-5.538403054863684e-05
51	2580	2.0200016357020923e-07	None	0.3596942927327407	2.0200016357020923e-07
51	2647	0.0013192294284706022	None	0.28992291974849727	0.0013192294284706022
51	2569	0.0008629910742721735	None	0.33403635942977283	0.0008629910742721735
51	2633	None	None	0.39073525348518434	None
51	2563	0.0003904145006122786	None	0.3642755576711717	0.0003904145006122786
51	2627	-5.860984884913176e-07	None	0.36722634221008976	-5.860984884913176e-07
51	2620	5.843662887290617e-06	None	0.3384675534730095	5.843662887290617e-06
51	2610	-5.1319290387732876e-08	None	0.586633298337105	-5.1319290387732876e-08
51	2632	3.843477444495327e-08	None	0.2714673258372401	3.843477444495327e-08
51	2575	-6.382749840696522e-09	None	0.6144356521834281	-6.382749840696522e-09
51	2564	0.0009916692221931802	None	0.42769578872602504	0.0009916692221931802
51	2499	None	None	0.28088342710031605	None
51	2616	-1.5632473158890235e-10	None	0.2714673258372401	-1.5632473158890235e-10
51	2609	-9.451428710015607e-07	None	0.4436989546927756	-9.451428710015607e-07
51	2555	9.468101446914677e-09	None	0.3264349004659721	9.468101446914677e-09
51	2366	None	None	0.5424009711589803	None
51	2506	None	None	0.34715325748443854	None
51	2588	0.00018986506970545866	None	0.41375561763518753	0.00018986506970545866
51	2522	None	None	0.4733244003885536	None
51	2329	None	None	0.4926355321056145	None
51	2599	0.0018784573068225715	None	0.28195706068644805	0.0018784573068225715
51	2648	-0.1	None	0.5734558187444257	-0.1
51	2626	-4.436133573259008e-06	None	0.36234273949695966	-4.436133573259008e-06
51	2644	8.645063453124368e-06	None	0.5044900674203544	8.645063453124368e-06
51	2551	-0.00042586936006208057	None	0.32373711561060203	-0.00042586936006208057
51	2565	-8.729492016371333e-09	None	0.5334568086529436	-8.729492016371333e-09
51	2567	-6.284040919349055e-05	None	0.4412571328018308	-6.284040919349055e-05
51	2586	-2.8754341139466546e-06	None	0.3401631503008712	-2.8754341139466546e-06
51	1961	None	None	0.4939365272251311	None
51	2634	0.0009588194218154648	None	0.2312687235880369	0.0009588194218154648
51	2630	0.0016570957219417587	None	0.2312687235880369	0.0016570957219417587
51	2591	-6.802245601785677e-10	None	0.2714673258372401	-6.802245601785677e-10
51	2573	-4.5134742739927917e-07	None	0.36722634221008976	-4.5134742739927917e-07
51	2446	None	None	0.5702115299255122	None
51	2593	-1.1360410871243612e-06	None	0.323861477824063	-1.1360410871243612e-06
51	2618	0.0005898200155755428	None	0.3008551519732244	0.0005898200155755428
51	2590	0.00018350831074301076	None	0.41375561763518753	0.00018350831074301076
51	2562	-8.438247426462068e-05	None	0.3915866904084538	-8.438247426462068e-05
51	2572	-5.4874181558246095e-06	None	0.23900831109901347	-5.4874181558246095e-06
51	2583	0.00018886401589011468	None	0.41375561763518753	0.00018886401589011468
[truncated: 13,001 more rows]
