# Supplementary material for: Constrained by Design: Influence of Genetic Encodings on Evolved Traits of Robots
Source: Front Robot AI. 2021 Jun 15;8:672379. doi: 10.3389/frobt.2021.672379 (PMC8239187; doi:10.3389/frobt.2021.672379)
Supplement: Supplementary file 3 [file DataSheet2.ZIP › plasticoding_plane_7_all_measures.tsv]

robot_id	velocity	displacement_velocity	displacement_velocity_hill	head_balance	contacts	branching	branching_modules_count	limbs	extremities	length_of_limbs	extensiveness	coverage	joints	hinge_count	active_hinges_count	brick_count	touch_sensor_count	brick_sensor_count	proportion	width	height	size	absolute_size	sensors	symmetry	avg_period	dev_period	avg_phase_offset	dev_phase_offset	avg_amplitude	dev_amplitude	avg_intra_dev_params	avg_inter_dev_params	sensors_reach	recurrence	synaptic_reception
4373	0.11224270776090804	0.026205299700146442	0.025030886258903436	0.9373225471055101	None	0.125	1	0.2222222222222222	4	0.88	22	0.36	0.88	25	22	1	0	0	0.12	3	25	1.8	27	0.0	1.0	0.5750985531453565	0.9056225718867296	0.5205020916791611	0.8656623194821195	0.6666616515606948	0.9142856198930177	0.8595298497325088	0.8969568993720347	0	0	0.0
2773	0.0012797701779735915	2.9222267241098577e-06	-1.1740646592771997e-06	0.9970867637854357	None	0	0	0.6666666666666666	2	0.5	1	0.6666666666666666	0	2	0	1	3	0	0.6666666666666666	3	2	0.26666666666666666	4	0.75	0	0	0	0	0	0	0	0	0	0	0	0
4104	0.08287965890565528	0.02393351758319889	0.023902827479299102	0.9366296336695573	None	0.1	1	0.18181818181818182	4	0.9	27	0.35555555555555557	0.9	30	27	1	0	0	0.1	3	30	2.1333333333333333	32	0.0	1.0	0.5750985531453565	0.9166851899831951	0.4563948925440065	0.909225661386971	0.5176542473104265	0.9142325076850453	0.88352045655133	0.9134310308118744	0	0	0.0
4	None	None	None	None	None	0.25	1	0.6	6	0.46153846153846156	6	0.30612244897959184	0.3076923076923077	8	4	6	1	0	1.0	7	7	1.0	15	0.08333333333333333	0.5	0.5962993464492531	0.8458979260151285	0.4319600695215057	0.8953686809403164	0.5379105513140624	0.8664796687433304	0.8317611880723688	0.8706352302290322	1.0	0.25	0.0
7051	0.0908261140326667	0.009482671595047383	0.008173992995166312	0.9506139937145021	None	0	0	0.1111111111111111	2	0.96	24	0.5192307692307693	0.96	25	24	1	0	0	0.07692307692307693	2	26	1.8	27	0.0	0	0.6076426856595771	0.9160898334386972	0.4563948925440065	0.9193414019983436	0.3604571902130206	0.9367092241013821	0.9029840417366005	0.9245714419006948	0	0	0.0
1702	None	None	None	None	None	0.5	1	1.0	6	0.0	0	1.0	0	5	0	3	0	0	1.0	3	3	0.6	9	0.0	1.0	0	0	0	0	0	0	0	0	0	0	0
131	None	None	None	None	None	0	0	0.75	3	0.5	2	1.0	0	0	0	5	3	0	0.6666666666666666	2	3	0.4	6	0.21428571428571427	1.0	0	0	0	0	0	0	0	0	0	0	0
4445	0.11587934143319052	0.018508042653554886	0.01833045374602323	0.9514039185427365	None	0.1111111111111111	1	0.25	5	0.8214285714285714	23	0.3	0.7857142857142857	25	22	4	2	0	0.16	4	25	2.0	30	0.2222222222222222	0.6666666666666666	0.5750985531453565	0.907355884338291	0.6564857068573682	0.847130467483898	0.5176542473104265	0.9335520913934435	0.8993129905558367	0.9013402609284993	0.52	0	0.0
1977	None	None	None	None	None	0	0	0.5	2	0.5	2	0.75	0	0	0	5	0	0	0.5	4	2	0.4	6	0.0	0.5	0	0	0	0	0	0	0	0	0	0	0
784	None	None	None	None	None	1.0	1	0.6	3	0.4	2	0.5833333333333334	0.2	3	1	3	2	0	0.75	4	3	0.4666666666666667	7	0.25	0.5	0.34859753846732117	0.8272186777300782	0.5656087084094308	0.7211572511286285	1.0	0.9566643117236048	0.9086236513238913	0.8664863377369412	0.6666666666666666	1.0	0.0
4512	0.11319699005973034	0.02396766626399494	0.023638427004916474	0.9353751013053136	None	0.125	1	0.2222222222222222	4	0.88	22	0.36	0.88	25	22	1	0	0	0.12	3	25	1.8	27	0.0	1.0	0.5750985531453565	0.9056225718867296	0.5205020916791611	0.8654806543300831	0.6666616515606948	0.9142856198930177	0.8595298497325088	0.896908789267099	0	0	0.0
6386	0.0975657196330156	0.04481036689975674	0.043029062215689466	0.9327823172796428	None	0.1111111111111111	1	0.2	4	0.8888888888888888	24	0.35802469135802467	0.8888888888888888	27	24	1	0	0	0.1111111111111111	3	27	1.9333333333333333	29	0.0	1.0	0.6076426856595771	0.9053989138808567	0.4563948925440065	0.9120998390866876	0.4369358531730678	0.9304368872878673	0.8993129905558367	0.9166154333839972	0	0	0.0
3813	0.08527110987177905	0.02092637277786583	0.020883313047739376	0.8311041887304645	None	0.1	1	0.18181818181818182	4	0.9	27	0.35555555555555557	0.9	30	27	1	0	0	0.1	3	30	2.1333333333333333	32	0.0	1.0	0.5750985531453565	0.9166851899831951	0.4563948925440065	0.909225661386971	0.5176542473104265	0.9142325076850453	0.88352045655133	0.9134310308118744	0	0	0.0
3266	0.06301347912975445	0.011268649714690458	-0.007849683265045333	0.8670999882958393	None	0	0	0.0625	1	1.0	21	0.5227272727272727	0.8095238095238095	18	17	4	3	0	0.09090909090909091	22	2	1.5333333333333334	23	0.2727272727272727	0	0.6076426856595771	0.8840899601799164	0.4563948925440065	0.8621801303762864	0.9112979464124334	0.9470383336175795	0.8993129905558367	0.9046227081952489	0.05555555555555555	0.1111111111111111	0.0
5661	0.11306591140743628	0.043436598571259914	0.015888542746774748	0.9431275071781167	None	0	0	0.05555555555555555	1	1.0	25	1.0	0.96	25	24	1	1	0	0.037037037037037035	27	1	1.8	27	0.2	0	0.6626903276087195	0.8704821593613714	0.4563948925440065	0.8787890389741579	0.9112979464124334	0.944650525840159	0.8950498877073643	0.9038826435241778	1.0	0.04	0.0
7224	0.12019196468689106	0.033731316834910305	0.03337778347509502	0.9347379891432996	None	0	0	0.05555555555555555	1	1.0	25	1.0	0.96	25	24	1	1	0	0.037037037037037035	27	1	1.8	27	0.2	0	0.6626903276087195	0.8782910192586948	0.4563948925440065	0.8831850728257667	0.9112979464124334	0.9427738065161353	0.8950498877073643	0.9061098099976337	1.0	0.04	0.0
4161	0.14874123310687026	0.05363809761274584	-0.0204847077755246	0.5818401479787919	None	0	0	0.058823529411764705	1	1.0	23	0.5208333333333334	0.9130434782608695	21	21	3	3	0	0.08333333333333333	24	2	1.6666666666666667	25	0.3	0	0.6076426856595771	0.8969253935424574	0.4563948925440065	0.8942845071977963	0.9112979464124334	0.9462131449967414	0.8993129905558367	0.9159649116520521	0.047619047619047616	0.09523809523809523	0.0
5138	0.10830564461878905	0.026169218362550886	0.021297303736172613	0.938302192833003	None	0	0	0.08695652173913043	2	0.96875	31	0.5151515151515151	0.84375	28	27	5	0	0	0.06060606060606061	2	33	2.2666666666666666	34	0.0	0	0.5750985531453565	0.8881238802343493	0.5598489243871176	0.9190989935760331	0.670077079506192	0.9338457163061733	0.885467303865343	0.9155271164970193	0	0	0.0
2140	None	None	None	None	None	0	0	0.3333333333333333	1	1.0	2	1.0	0	0	0	3	2	0	1.0	2	2	0.26666666666666666	4	0.2	0	0	0	0	0	0	0	0	0	0	0	0
4456	0.07718875060023177	0.0014637890797012333	0.0001372092874798971	0.7055214109242919	None	0	0	0.09090909090909091	1	1.0	14	0.5333333333333333	0.7857142857142857	12	11	3	3	0	0.13333333333333333	15	2	1.0666666666666667	16	0.3333333333333333	0	0.6076426856595771	0.8932822009589085	0.47736618760015614	0.8632216204860989	0.7018638305824392	0.9453546648510719	0.8993129905558367	0.9065799701535009	0.08333333333333333	0.16666666666666666	0.0
7473	0.1162401759221876	0.04352733235675335	0.035719094252850546	0.9380597604134656	None	0	0	0.05555555555555555	1	1.0	25	1.0	0.96	25	24	1	1	0	0.037037037037037035	27	1	1.8	27	0.2	0	0.6626903276087195	0.8799540347058386	0.4563948925440065	0.8787890389741579	0.9112979464124334	0.9427738065161353	0.8950498877073643	0.905361847354455	1.0	0.04	0.0
6934	0.14077832872172147	0.036714697266364525	-0.0351549551623019	0.5925542471975673	None	0	0	0.10526315789473684	2	0.9230769230769231	24	0.5185185185185185	0.9230769230769231	26	24	1	0	0	0.07407407407407407	27	2	1.8666666666666667	28	0.0	0	0.6626903276087195	0.8684638957157444	0.46148212726596666	0.8827857141931326	0.9112979464124334	0.9490743019066066	0.8950498877073643	0.9069722707261877	0	0	0.0
1051	None	None	None	None	None	0.2	1	0.5384615384615384	7	0.47058823529411764	8	0.35185185185185186	0.058823529411764705	1	1	17	9	0	0.6666666666666666	9	6	1.2666666666666666	19	0.23684210526315788	0.16666666666666666	0.3931302166428521	0.5	0.5636469243722905	0.5	0.5564462627197622	0.5	0.6872728478354468	0.5	1.0	1.0	0.0
5181	0.14780539908997722	0.04654018234756743	0.027069932866774168	0.9514742335148703	None	0.1	1	0.18181818181818182	4	0.9	27	0.35555555555555557	0.9	30	27	1	0	0	0.1	3	30	2.1333333333333333	32	0.0	1.0	0.6076426856595771	0.912772694849135	0.4884484921115838	0.8764202554888892	0.7695696785695667	0.9247025673627022	0.8993129905558367	0.9065018605203777	0	0	0.0
3494	0.0904880163777697	0.0012402556594311924	-0.00040796328787679544	0.875067226667464	None	0	0	0.0625	1	1.0	21	0.5227272727272727	0.8095238095238095	18	17	4	3	0	0.09090909090909091	22	2	1.5333333333333334	23	0.2727272727272727	0	0.6076426856595771	0.9028040784883344	0.4563948925440065	0.8758608841602707	0.9112979464124334	0.946106880509863	0.8993129905558367	0.9128794723287285	0.05555555555555555	0.1111111111111111	0.0
1106	None	None	None	None	None	0.14285714285714285	1	0.23529411764705882	4	0.8260869565217391	19	0.3787878787878788	0.8260869565217391	22	19	2	0	0	0.13636363636363635	3	22	1.6666666666666667	25	0.0	0.6666666666666666	0.5406780471671772	0.9262847519705132	0.6178760874227536	0.9189029518594779	0.7247968070453765	0.8445655591047904	0.8607790125212846	0.9017688427264398	0	0	0.0
1741	None	None	None	None	None	0	0	0.375	3	0.6	6	0.6	0	0	0	11	10	0	0.8	5	4	0.8	12	0.38461538461538464	0.4444444444444444	0	0	0	0	0	0	0	0	0	0	0
5350	0.11520294431359826	0.02405161864389331	0.021249994080229748	0.949105151216168	None	0.125	1	0.2222222222222222	4	0.88	22	0.36	0.88	25	22	1	0	0	0.12	3	25	1.8	27	0.0	1.0	0.6076426856595771	0.9203255321841656	0.4563948925440065	0.9071277017045227	0.6829557425070092	0.8982892395990308	0.9101540250685379	0.9089927847901692	0	0	0.0
3302	0.04424013496361941	0.005784070102389878	0.0031916625139255046	0.9254038385218736	None	0	0	0.2727272727272727	3	0.7857142857142857	11	0.26666666666666666	0.7857142857142857	14	11	1	0	0	0.4166666666666667	5	12	1.0666666666666667	16	0.0	0.26666666666666666	0.563845427697182	0.8423919479085875	0.6719310199679491	0.9505792790126657	0.7541999931984085	0.7875244410725214	0.8331638379692392	0.8787842906553057	0	0	0.0
1780	None	None	None	None	None	0	0	0.5	2	0.3333333333333333	1	0.5555555555555556	0	0	0	4	5	0	1.0	3	3	0.3333333333333333	5	0.4166666666666667	0	0	0	0	0	0	0	0	0	0	0	0
6925	0.0904700282770282	0.013788568159473501	0.0044740606237249425	0.8601690723452319	None	0	0	0.0625	1	1.0	21	1.0	0.9523809523809523	21	20	1	1	0	0.043478260869565216	23	1	1.5333333333333334	23	0.2	0	0.6626903276087195	0.8780318774825702	0.4563948925440065	0.8858272632488994	0.9112979464124334	0.9482652491487261	0.8950498877073643	0.9097357247062213	1.0	0.047619047619047616	0.0
4933	0.11537157572251976	0.030380183978794762	0.02817625177227541	0.9463536906340178	None	0.1	1	0.18181818181818182	4	0.9032258064516129	28	0.3548387096774194	0.9032258064516129	31	28	1	0	0	0.0967741935483871	3	31	2.2	33	0.0	1.0	0.5750985531453565	0.894954936140848	0.4665693619879267	0.8960894853242124	0.5176542473104265	0.9394740110104793	0.8993129905558367	0.9126460982108794	0	0	0.0
994	None	None	None	None	None	0	0	0.42857142857142855	3	0.625	5	0.47619047619047616	0.375	6	3	3	3	0	0.42857142857142855	3	7	0.6666666666666666	10	0.42857142857142855	0	0.7549430413383339	0.7761223382027467	0.7410223768866262	0.7788820461486764	0.5339309138169315	0.8139335021067744	0.7219420332401363	0.7901864130756625	0.5	0.16666666666666666	0.0
3882	0.08976784077367987	0.02262379644174159	0.022622810830904	0.9452000187883931	None	0.16666666666666666	1	0.26666666666666666	4	0.85	17	0.36666666666666664	0.85	20	17	1	0	0	0.15	3	20	1.4666666666666666	22	0.0	1.0	0.5750985531453565	0.9193179580368626	0.5928079311371247	0.8488888319190173	0.4772950502417472	0.9172552218814475	0.8725696107649945	0.8991864625070902	0	0	0.0
1542	None	None	None	None	None	0	0	0.5	1	1.0	1	1.0	1.0	2	1	0	1	0	0.3333333333333333	3	1	0.2	3	0.3333333333333333	0	0.5497105243138644	0.6887282522091622	0.41359424766704844	0.813761690817075	0.5480749219781398	0.942140462734738	0.7392344308895846	0.8437394595409442	1.0	0.5	0.0
6211	0.11824274645085038	0.027194124934326703	0.027188492192806484	0.9490689123216427	None	0.1111111111111111	1	0.19047619047619047	4	0.896551724137931	26	0.3563218390804598	0.896551724137931	29	26	1	0	0	0.10344827586206896	3	29	2.066666666666667	31	0.0	1.0	0.6076426856595771	0.9019018411078731	0.4563948925440065	0.9144268435681127	0.4369358531730678	0.9355204159272484	0.8993129905558367	0.9183951524066399	0	0	0.0
6782	0.1269898994761943	0.054816782169809536	0.048320526028995274	0.936890882992135	None	0	0	0.05555555555555555	1	1.0	25	1.0	0.96	25	24	1	1	0	0.037037037037037035	27	1	1.8	27	0.2	0	0.6626903276087195	0.8799540347058386	0.4563948925440065	0.8787890389741579	0.9112979464124334	0.9427738065161353	0.8950498877073643	0.905361847354455	1.0	0.04	0.0
6354	0.11001252575272538	0.009248860387784443	0.007708911900712389	0.9490743562767942	None	0	0	0.09523809523809523	2	0.9655172413793104	28	0.5166666666666667	0.9655172413793104	29	28	1	0	0	0.06666666666666667	2	30	2.066666666666667	31	0.0	0	0.6626903276087195	0.8913146889103635	0.4563948925440065	0.9174733993340726	0.4369358531730678	0.9453067878477925	0.8950498877073643	0.9208659509340794	0	0	0.0
773	None	None	None	None	None	0	0	1.0	1	0	0	1.0	0	0	0	1	0	0	0.5	1	2	0.13333333333333333	2	0.0	0	0	0	0	0	0	0	0	0	0	0	0
1161	None	None	None	None	None	0	0	0.5	2	0.6666666666666666	2	0.625	0.6666666666666666	2	2	2	1	0	0.5	2	4	0.3333333333333333	5	0.125	0	0.5185265539199803	0.8348416842497641	0.7293554304077325	0.7218327641413462	0.343181510126833	0.5395055155447399	0.8680800028810824	0.7131543421672637	1.0	0	0.0
3923	0.112602896316467	0.028441270132086065	0.028080260819676472	0.9434748429205956	None	0.125	1	0.2222222222222222	4	0.88	22	0.36	0.88	25	22	1	0	0	0.12	3	25	1.8	27	0.0	1.0	0.5750985531453565	0.9056225718867296	0.5205020916791611	0.8656623194821195	0.6666616515606948	0.9142856198930177	0.8595298497325088	0.8969568993720347	0	0	0.0
4479	0.0968075227655794	0.028180266889504424	0.027832219953605963	0.9273667619800638	None	0	0	0.1875	3	0.9090909090909091	20	0.36363636363636365	0.8636363636363636	22	19	1	3	0	0.13636363636363635	3	22	1.6	24	1.0	0.09090909090909091	0.6626903276087195	0.9078459570164643	0.4563948925440065	0.8975277105157692	0.4616491143659873	0.9496733554391322	0.9302571264926327	0.9216574484066116	0.045454545454545456	0.13636363636363635	0.0
6722	0.0915416900183634	0.019283530372156747	0.01822930971297478	0.9326998176446328	None	0	0	0.125	2	0.9523809523809523	20	0.5227272727272727	0.9523809523809523	21	20	1	0	0	0.09090909090909091	2	22	1.5333333333333334	23	0.0	0	0.6626903276087195	0.8908326401651946	0.4563948925440065	0.8913338969857195	0.6734925074516892	0.945664238470218	0.8950498877073643	0.9132098747728169	0	0	0.0
6588	0.07764516614224773	0.03501397447440823	0.03499672876109059	0.9405783594824333	None	0.125	1	0.2222222222222222	4	0.88	22	0.36	0.88	25	22	1	0	0	0.12	3	25	1.8	27	0.0	1.0	0.6076426856595771	0.9090658906201456	0.4563948925440065	0.9274791580477566	0.3604571902130206	0.9256272379910433	0.8993129905558367	0.9211023842811394	0	0	0.0
4918	0.08730822921674902	0.034753678331339286	0.025309506123996885	0.9359821042178667	None	0.1111111111111111	1	0.19047619047619047	4	0.896551724137931	26	0.28703703703703703	0.8620689655172413	27	25	3	3	0	0.14814814814814814	4	27	2.066666666666667	31	0.375	0.5	0.5750985531453565	0.9108797488329335	0.6564857068573682	0.9140461503347117	0.5148549832436992	0.9324072164459135	0.8993129905558367	0.9196490158995178	0.037037037037037035	0	0.0
7145	0.09303171364761038	0.04751660683503142	0.046031895740547696	0.9331927981400396	None	0.125	1	0.2222222222222222	4	0.88	22	0.36	0.88	25	22	1	0	0	0.12	3	25	1.8	27	0.0	1.0	0.6076426856595771	0.9090658906201456	0.4563948925440065	0.9331352582851624	0.3604571902130206	0.9187248401998186	0.8993129905558367	0.9208852181083311	0	0	0.0
100	None	None	None	None	None	0	0	0.0625	1	1.0	22	0.2857142857142857	0.7727272727272727	17	17	6	0	0	0.5833333333333334	12	7	1.6	24	0.0	0	0.8144196039982114	0.8793474302141542	0.6300509719557776	0.9340644156545336	0.8066280904898487	0.9539567533923348	0.8807745807720723	0.9279793403407661	0	0	0.0
5758	0.10983771646770674	0.0421489640332527	0.035960973908089174	0.9450913353810073	None	0.1	1	0.18181818181818182	4	0.9	27	0.35555555555555557	0.9	30	27	1	0	0	0.1	3	30	2.1333333333333333	32	0.0	1.0	0.6433287423284706	0.8760814657066269	0.4884484921115838	0.8764202554888892	0.7695696785695667	0.9215506231277018	0.8950498877073643	0.893417308513203	0	0	0.0
3090	9.343789592331033e-05	1.2729129415538716e-06	1.2710713576156627e-06	0.9999981360081912	None	0	0	0.2	1	1.0	5	0.7	0.2	2	1	4	3	0	0.4	5	2	0.4666666666666667	7	0.2727272727272727	0.4	0.18696807538467747	0.6091378184296269	0.33859395819842414	0.5	0.8300877301754431	0.8044878716527157	0.9396312417431364	0.650087610820801	0.5	1.0	0.0
4098	0.09556817852037346	0.023873899756004662	0.02002938877838513	0.9367511942293852	None	0.125	1	0.2222222222222222	4	0.88	22	0.36	0.88	25	22	1	0	0	0.12	3	25	1.8	27	0.0	1.0	0.5503417903157651	0.9052041970134929	0.6719310199679491	0.8708793874759946	0.6666616515606948	0.9137524790673608	0.8595298497325088	0.8979981254332002	0	0	0.0
6638	0.08429678703887226	0.03804799947456017	0.035470165082878674	0.941667561239441	None	0.125	1	0.21052631578947367	4	0.8846153846153846	23	0.358974358974359	0.8846153846153846	26	23	1	0	0	0.11538461538461539	3	26	1.8666666666666667	28	0.0	1.0	0.5913706194024668	0.9033666216738651	0.4032601644809244	0.9257641909342109	0.3986965216930442	0.9000891913747877	0.9014429452302998	0.9104328117712991	0	0	0.0
2916	0.0040254357870860066	0.0019900848856861863	0.0016796546376329979	0.9879153163338497	None	0	0	0.6	3	0.4	2	0.7	0.4	3	2	3	3	0	0.4	5	2	0.4666666666666667	7	0.3333333333333333	0.4	0.8493928209882128	0.9224618493014801	0.8871577799370034	0.7681369033098592	0.1557739375996956	0.7854374205754675	0.9020893782923552	0.8398678824126922	0.3333333333333333	0.6666666666666666	0.0008066465192564376
3456	0.08568639435334259	0.021128158700729205	0.019487837893726757	0.9422251722295752	None	0	0	0.0625	1	1.0	21	0.36507936507936506	0.8095238095238095	17	17	5	4	0	0.14285714285714285	21	3	1.5333333333333334	23	0.2857142857142857	0	0.6076426856595771	0.8722709531748526	0.4563948925440065	0.8685047073571397	0.9112979464124334	0.9447693240709242	0.8993129905558367	0.901689351190522	0.058823529411764705	0.11764705882352941	0.0
5667	0.08551258799906511	0.027200078271393376	0.02706994481209963	0.9414476497279772	None	0.1	1	0.18181818181818182	4	0.9032258064516129	28	0.3548387096774194	0.9032258064516129	31	28	1	0	0	0.0967741935483871	3	31	2.2	33	0.0	1.0	0.6626903276087195	0.8832065673431434	0.4665693619879267	0.9044105242290446	0.5176542473104265	0.9380777826372132	0.8950498877073643	0.9112862565511317	0	0	0.0
6812	0.08826151078036512	0.04137023754809426	0.04059939880507298	0.9417543770549092	None	0.125	1	0.2222222222222222	4	0.88	22	0.36	0.88	25	22	1	0	0	0.12	3	25	1.8	27	0.0	1.0	0.6076426856595771	0.9090658906201456	0.4563948925440065	0.9274791580477566	0.3604571902130206	0.9256272379910433	0.8993129905558367	0.9211023842811394	0	0	0.0
572	None	None	None	None	None	0	0	0.3333333333333333	2	0.8571428571428571	6	1.0	0	0	0	8	10	0	1.0	3	3	0.6	9	0.5	1.0	0	0	0	0	0	0	0	0	0	0	0
3500	0.06346668559193004	0.00460835332861364	0.0033840165580570976	0.9960593933309527	None	0	0	0.15384615384615385	2	0.8823529411764706	15	0.3958333333333333	0.7058823529411765	14	12	4	3	0	0.1875	3	16	1.2666666666666666	19	0.3	0	0.6076426856595771	0.9073980840846821	0.4121631211619167	0.8890711030081112	0.48795071328165174	0.9530653709683351	0.9185502939642398	0.9211562998109253	0.07142857142857142	0.14285714285714285	0.0
2294	None	None	None	None	None	0	0	0.75	3	0.3333333333333333	1	0.5555555555555556	0	0	0	4	6	0	1.0	3	3	0.3333333333333333	5	0.5	1.0	0	0	0	0	0	0	0	0	0	0	0
1045	None	None	None	None	None	0	0	1.0	3	0.0	0	0.6666666666666666	0	0	0	3	1	0	0.6666666666666666	2	3	0.26666666666666666	4	0.1	1.0	0	0	0	0	0	0	0	0	0	0	0
7183	0.06002838359653957	0.014218046342982644	0.012941641472193392	0.948691733075234	None	0	0	0.25	3	0.875	14	0.5294117647058824	0.875	16	14	1	1	0	0.11764705882352941	2	17	1.2	18	0.25	0.125	0.6076426856595771	0.9206250839075546	0.4334062275751858	0.9264600266838899	0.3604571902130206	0.947439633428196	0.9350525113404122	0.9324787739440101	1.0	0.0625	0.0
4950	0.0943536661877702	0.04013177309007228	0.03511267172548428	0.9336175228174818	None	0.125	1	0.21052631578947367	4	0.8846153846153846	23	0.358974358974359	0.8846153846153846	27	23	0	0	0	0.11538461538461539	3	26	1.8666666666666667	28	0.0	1.0	0.6076426856595771	0.9219459773517832	0.5205020916791611	0.9101303204323564	0.5148549832436992	0.9237872811912291	0.8993129905558367	0.9188200525596648	0	0	0.0
2464	None	None	None	None	None	1.0	1	1.0	5	0.0	0	0.5833333333333334	0	4	0	2	1	0	0.75	3	4	0.4666666666666667	7	0.25	0.6666666666666666	0	0	0	0	0	0	0	0	0	0	0
2842	0.0020654006430201677	1.9790388526901924e-05	-2.122579007725264e-06	0.9977729620935432	None	0	0	0.6666666666666666	2	0.5	1	1.0	0	2	0	1	1	0	0.25	4	1	0.26666666666666666	4	0.25	0.6666666666666666	0	0	0	0	0	0	0	0	0	0	0
5188	0.08920593875352273	0.038963318341907534	0.025722433554940246	0.9332014136424773	None	0.125	1	0.21052631578947367	4	0.8846153846153846	23	0.358974358974359	0.8846153846153846	27	23	0	0	0	0.11538461538461539	3	26	1.8666666666666667	28	0.0	1.0	0.6076426856595771	0.9219459773517832	0.5205020916791611	0.9101303204323564	0.5148549832436992	0.9237872811912291	0.8993129905558367	0.9188200525596648	0	0	0.0
1615	None	None	None	None	None	0	0	0.5	2	0.3333333333333333	1	0.5555555555555556	0	0	0	4	5	0	1.0	3	3	0.3333333333333333	5	0.4166666666666667	0	0	0	0	0	0	0	0	0	0	0	0
7285	0.1182227136037289	0.045175300381068734	0.03897017848641824	0.939536167477075	None	0	0	0.05555555555555555	1	1.0	25	1.0	0.96	25	24	1	1	0	0.037037037037037035	27	1	1.8	27	0.2	0	0.6626903276087195	0.8611391250080442	0.4563948925440065	0.8787890389741579	0.9112979464124334	0.9427738065161353	0.8950498877073643	0.9004770902809918	1.0	0.04	0.0
1459	None	None	None	None	None	0.3333333333333333	1	0.625	5	0.4444444444444444	4	0.4583333333333333	0.4444444444444444	9	4	1	0	0	0.6666666666666666	6	4	0.7333333333333333	11	0.0	0.8	0.7139600125640682	0.9171578113654874	0.30023530160817485	0.8668545286977222	0.9776549318749683	0.667226065535122	0.9058682255633673	0.8399440940661094	0	0	0.0
1175	None	None	None	None	None	0.3333333333333333	1	0.5	4	0.6	6	0.5	0.2	3	2	8	4	0	0.6666666666666666	4	6	0.8	12	0.21052631578947367	0.25	0.46251560511885115	0.9622196638577636	0.8181577542318198	0.9564367705422321	0.1715224395360536	0.743442945398989	0.9571208336319269	0.9215405898957224	0.3333333333333333	0.3333333333333333	0.0
4485	0.09809840358611727	0.01389251486881909	0.012908762365086143	0.9442648654187524	None	0.16666666666666666	1	0.26666666666666666	4	0.85	17	0.36666666666666664	0.85	20	17	1	0	0	0.15	3	20	1.4666666666666666	22	0.0	1.0	0.5750985531453565	0.9193179580368626	0.5928079311371247	0.8488888319190173	0.4772950502417472	0.9172552218814475	0.8725696107649945	0.8991864625070902	0	0	0.0
1212	None	None	None	None	None	0	0	0.2857142857142857	2	0.75	6	0.8333333333333334	0.125	1	1	8	0	0	0.3333333333333333	6	2	0.6666666666666666	10	0.0	0.25	0.1	0.5	1.0	0.5	1.0	0.5	0.9858339641233116	0.5	0	0	0.0
2860	0.010680748048903966	0.00036965566958722197	0.00034613042705740094	0.9949839552697676	None	0	0	0.5714285714285714	4	0.5	4	0.47619047619047616	0.375	4	3	5	4	0	0.42857142857142855	3	7	0.6666666666666666	10	0.3076923076923077	0.6666666666666666	0.3781156763158677	0.6308529628525699	0.3456532208653019	0.6301396185008552	0.7750029483427149	0.7325736123172659	0.8656722856578308	0.6664422989050934	0.25	0.75	0.0
4345	0.0696291247129404	0.006380893487019766	0.004905491792112805	0.9385362036306713	None	0	0	0.16666666666666666	3	0.875	21	0.325	0.7916666666666666	20	19	5	2	0	0.2	4	20	1.7333333333333334	26	0.15384615384615385	0.3333333333333333	0.6626903276087195	0.899872006232574	0.4563948925440065	0.9006334525683641	0.43905571876172356	0.9391255148370862	0.9038401077901379	0.9151917175637342	0.525	0	0.0
7088	0.08502026994600506	0.04547276326168556	0.0449631262317968	0.934453606662144	None	0.125	1	0.2222222222222222	4	0.88	22	0.36	0.88	25	22	1	0	0	0.12	3	25	1.8	27	0.0	1.0	0.6076426856595771	0.9097700924076373	0.4563948925440065	0.9331352582851624	0.3604571902130206	0.9256272379910433	0.904171296282983	0.9233928055707495	0	0	0.0
4785	0.07905331488334491	0.03499023797865594	0.03297201600625811	0.9408153597628146	None	0.125	1	0.2222222222222222	4	0.88	22	0.36	0.88	25	22	1	0	0	0.12	3	25	1.8	27	0.0	1.0	0.6076426856595771	0.9125691371371475	0.4563948925440065	0.9201706372624555	0.4369358531730678	0.9306180479704728	0.9101540250685379	0.9214419400273212	0	0	0.0
5925	0.09517631782736964	0.04549720162554694	0.04387891700873123	0.9371805361712431	None	0.125	1	0.21052631578947367	4	0.8846153846153846	23	0.358974358974359	0.8846153846153846	26	23	1	0	0	0.11538461538461539	3	26	1.8666666666666667	28	0.0	1.0	0.6076426856595771	0.9019296674725411	0.4563948925440065	0.9211589089167698	0.3986965216930442	0.9301007001402135	0.9117508150694343	0.918471810526419	0	0	0.0
2424	None	None	None	None	None	0	0	0.8	4	0.2	1	0.875	0.2	1	1	5	4	0	0.5	2	4	0.4666666666666667	7	0.2857142857142857	0.8	0.5429921702233809	0.5	0.22260467701274203	0.5	1.0	0.5	0.960456140446421	0.5	1.0	1.0	0.218303365932138
2581	0.0007441818830433047	0.00037221120192182757	-1.1551834435441773e-06	0.9855262511498883	None	0	0	0.8	4	0.2	1	0.5833333333333334	0.2	3	1	3	3	0	0.75	3	4	0.4666666666666667	7	0.375	0.5	0.6291285709609055	0.9162342790598337	0.5610582950883618	0.9321160710632177	0.8270885292398578	0.9577445497304128	0.659157060855868	0.9376678244844392	0.6666666666666666	0.6666666666666666	0.0
3820	0.034696871330611896	0.020908555927247368	0.018492149482989686	0.7416733421326713	None	0	0	0.16666666666666666	1	1.0	7	1.0	0.7142857142857143	6	5	2	1	0	0.1111111111111111	9	1	0.6	9	0.14285714285714285	0	0.5913706194024668	0.8933239878492475	0.6277662665579776	0.8678191118894296	0.7408233956177549	0.9398847934996233	0.8878838435406561	0.9048360991249971	1.0	0	0.0
4208	0.09499742469425139	0.011190409135379822	0.004188119015449535	0.9505538807099322	None	0.1	1	0.18181818181818182	4	0.9032258064516129	28	0.3548387096774194	0.9032258064516129	31	28	1	0	0	0.0967741935483871	3	31	2.2	33	0.0	1.0	0.5750985531453565	0.8961312323242744	0.5205020916791611	0.8603649466683785	0.7214785627269441	0.9190086061831335	0.8595298497325088	0.8941715758284576	0	0	0.0
843	None	None	None	None	None	0.25	1	0.6	6	0.4166666666666667	5	0.3888888888888889	0.3333333333333333	7	4	6	2	0	1.0	6	6	0.9333333333333333	14	0.15384615384615385	0.4444444444444444	0.6412874145673826	0.8460538053237223	0.5977891182696204	0.9303955992973509	0.45545759373810046	0.8800945279208617	0.9033919016295422	0.8905816162172836	0.5714285714285714	0.7142857142857143	0.0
4096	0.06961871566641843	0.01433292925700181	0.013104834989125637	0.7646850443883433	None	0	0	0.0625	1	1.0	21	0.5227272727272727	0.8095238095238095	18	17	4	3	0	0.09090909090909091	22	2	1.5333333333333334	23	0.2727272727272727	0	0.6076426856595771	0.8840899601799164	0.4563948925440065	0.8658827433611207	0.9112979464124334	0.9470383336175795	0.8993129905558367	0.9055253355874696	0.05555555555555555	0.1111111111111111	0.0
3377	0.049303854181609104	0.0018102020018727772	-0.001670459111346346	0.9964981666291627	None	0	0	0.16666666666666666	2	0.9375	15	0.3	0.375	7	6	10	8	0	0.4166666666666667	12	5	1.2	18	0.34782608695652173	0	0.46251560511885115	0.9330821581358384	0.46725853333711986	0.9323364401223543	0.35279133524288075	0.7705699384970529	0.9370562227794001	0.8962809934455539	0.14285714285714285	0.14285714285714285	0.0
802	None	None	None	None	None	0	0	0.5	2	0.5	2	0.6	0.5	4	2	1	3	0	0.4	2	5	0.4	6	0.75	0	0.35556396317933714	0.9595558427233274	0.24069290403860855	0.754870631980124	0.5654317367858255	0.7542737897023892	0.824799204579976	0.8586693841974856	0.25	0.75	0.0
3726	0.03403351420595542	0.018093524423954108	0.015752769285261686	0.7450937454582315	None	0	0	0.16666666666666666	1	1.0	7	1.0	0.7142857142857143	6	5	2	1	0	0.1111111111111111	9	1	0.6	9	0.14285714285714285	0	0.5913706194024668	0.8933239878492475	0.6277662665579776	0.8678191118894296	0.7408233956177549	0.9398847934996233	0.8878838435406561	0.9048360991249971	1.0	0	0.0
3775	0.08711787764939748	0.029599423346274474	0.02863317943876083	0.9373876035204582	None	0.1	1	0.18181818181818182	4	0.9	27	0.35555555555555557	0.9	30	27	1	0	0	0.1	3	30	2.1333333333333333	32	0.0	1.0	0.5750985531453565	0.9166851899831951	0.4563948925440065	0.909225661386971	0.5176542473104265	0.9142325076850453	0.88352045655133	0.9134310308118744	0	0	0.0
6057	0.08813185681024371	0.043461585281516606	0.041164329216407704	0.9351690105920814	None	0.125	1	0.21052631578947367	4	0.8846153846153846	23	0.358974358974359	0.8846153846153846	26	23	1	0	0	0.11538461538461539	3	26	1.8666666666666667	28	0.0	1.0	0.5815714881627311	0.9069186588228411	0.4563948925440065	0.9211589089167698	0.3604571902130206	0.9262450320594781	0.9130358956030019	0.918468830336997	0	0	0.0
855	None	None	None	None	None	0	0	0.6666666666666666	2	0.5	1	0.6666666666666666	0	2	0	1	0	0	0.6666666666666666	3	2	0.26666666666666666	4	0.0	0	0	0	0	0	0	0	0	0	0	0	0
6870	0.09854081331646747	0.019557876598318164	-0.014391936269421033	0.6609422121354827	None	0	0	0.07142857142857142	1	1.0	18	1.0	0.9444444444444444	18	17	1	1	0	0.05	20	1	1.3333333333333333	20	0.2	0	0.6076426856595771	0.9022640022129006	0.4563948925440065	0.906587879228823	0.5651496097969909	0.9502172846477349	0.8993129905558367	0.9228305732777233	1.0	0.05555555555555555	0.0
4543	0.08462332410971958	0.0025215615408791213	-0.0025140911652581023	0.8460012790417444	None	0	0	0.07692307692307693	1	1.0	17	1.0	0.9411764705882353	17	16	1	1	0	0.05263157894736842	19	1	1.2666666666666666	19	0.2	0	0.6076426856595771	0.8995761857693957	0.41188822821864457	0.9072267298036673	0.3604571902130206	0.9534693683242057	0.9185502939642398	0.9239723382099718	1.0	0.11764705882352941	0.0
3344	None	None	None	None	None	0	0	0.4	4	0.6923076923076923	9	0.35714285714285715	0.46153846153846156	9	6	5	6	0	0.8571428571428571	7	6	1.0	15	0.5454545454545454	0.5	0.46251560511885115	0.9531253251287287	0.6298776368250043	0.8746504882678778	0.3604571902130206	0.8933958566759773	0.9149903472168753	0.9137493121031264	0.1111111111111111	0.4444444444444444	0.0
2610	0.0021495945025068242	3.545194322345245e-05	1.856541074362417e-05	0.9974714563194447	None	0	0	0.8	4	0.0	0	0.7777777777777778	0	4	0	2	0	0	1.0	3	3	0.4666666666666667	7	0.0	1.0	0	0	0	0	0	0	0	0	0	0	0
7203	0.08492412758025909	0.037494968825567514	0.037374448351988436	0.938866403945355	None	0.125	1	0.21052631578947367	4	0.8846153846153846	23	0.358974358974359	0.8846153846153846	26	23	1	0	0	0.11538461538461539	3	26	1.8666666666666667	28	0.0	1.0	0.6076426856595771	0.9037298214093922	0.4563948925440065	0.9279288366482551	0.3986965216930442	0.9304804396601827	0.9089725018685887	0.9215012857214757	0	0	0.0
4316	0.08690399268765434	0.029412480552266425	0.0171173922612153	0.943221152722265	None	0	0	0.2	3	0.8	16	0.275	0.7	17	14	4	2	0	0.8	10	8	1.4666666666666666	22	0.2222222222222222	0	0.6076426856595771	0.885946733004519	0.4563948925440065	0.843219389688939	0.9112979464124334	0.944712220739621	0.8993129905558367	0.899369008725766	0.5294117647058824	0.11764705882352941	0.0
4073	0.10033324491441353	0.02869634410095973	0.028563587040534046	0.9445053536923714	None	0.16666666666666666	1	0.26666666666666666	4	0.85	17	0.36666666666666664	0.85	20	17	1	0	0	0.15	3	20	1.4666666666666666	22	0.0	1.0	0.5750985531453565	0.9193179580368626	0.5928079311371247	0.8488888319190173	0.4772950502417472	0.9172552218814475	0.8725696107649945	0.8991864625070902	0	0	0.0
5457	0.0841750962466205	0.01695166040434884	0.008602097807080421	0.6177505748243168	None	0	0	0.125	2	0.9545454545454546	21	0.5217391304347826	0.9545454545454546	22	21	1	0	0	0.08695652173913043	2	23	1.6	24	0.0	0	0.9013106542137255	0.9082160821474363	0.4032601644809244	0.9280165862446411	0.3604571902130206	0.9044830341886337	0.9380970403203764	0.9141641127145478	0	0	0.0
795	None	None	None	None	None	0	0	0.5	2	0.75	3	0.6666666666666666	0.25	2	1	3	1	0	1.0	3	3	0.4	6	0.1111111111111111	0	0.5257762255096556	0.6352571930099753	0.3921300707459466	0.7316682355298003	0.37660246255190144	0.7456246665058802	0.6614295616760993	0.7063628007871899	1.0	1.0	0.0
1534	None	None	None	None	None	0.3333333333333333	1	0.3333333333333333	3	0.7272727272727273	8	0.3611111111111111	0.5454545454545454	9	6	3	2	0	0.4444444444444444	9	4	0.8666666666666667	13	0.2857142857142857	0.4	0.46251560511885115	0.9594453744175067	0.39708867208028253	0.8979558195625106	0.5950866459504969	0.8902434062144748	0.8860685741832531	0.9225291170458089	0.5555555555555556	0.5555555555555556	0.0
3695	0.03501193632507006	0.018240747329645358	0.015481515004445614	0.7423670056488096	None	0	0	0.16666666666666666	1	1.0	7	1.0	0.7142857142857143	6	5	2	1	0	0.1111111111111111	9	1	0.6	9	0.14285714285714285	0	0.5913706194024668	0.8933239878492475	0.6277662665579776	0.8678191118894296	0.7408233956177549	0.9398847934996233	0.8878838435406561	0.9048360991249971	1.0	0	0.0
5418	0.14414322069303154	0.028877176933215797	0.028765531184476525	0.9244358315731189	None	0	0	0.07142857142857142	2	0.9743589743589743	38	0.5125	0.9743589743589743	39	38	1	0	0	0.05	2	40	2.7333333333333334	41	0.0	0	0.6626903276087195	0.8922957680325428	0.4563948925440065	0.9048536080723998	0.4369358531730678	0.9381470842027549	0.8950498877073643	0.913881048881529	0	0	0.0
1443	None	None	None	None	None	0	0	0.6666666666666666	2	0.5	1	1.0	0	0	0	3	0	0	1.0	2	2	0.26666666666666666	4	0.0	0	0	0	0	0	0	0	0	0	0	0	0
7113	0.09278256590801696	0.015083551464830801	0.015081982184049996	0.9508213382130546	None	0	0	0.11764705882352941	2	0.9565217391304348	22	0.5208333333333334	0.9565217391304348	23	22	1	0	0	0.08333333333333333	2	24	1.6666666666666667	25	0.0	0	0.6076426856595771	0.9232369152221368	0.4563948925440065	0.9304970962263733	0.3604571902130206	0.9364302020753541	0.9029840417366005	0.9302465634646588	0	0	0.0
2069	None	None	None	None	None	0	0	0.2	2	0.9166666666666666	11	0.5384615384615384	0.8333333333333334	11	10	2	0	0	0.15384615384615385	2	13	0.9333333333333333	14	0.0	0	0.9013106542137255	0.8887791565775557	0.8192170140898201	0.9548244637722147	0.3604571902130206	0.6600150696576395	0.9380970403203764	0.8733476815471234	0	0	0.0
1010	None	None	None	None	None	0.3333333333333333	1	0.75	6	0.3	3	0.5714285714285714	0.2	5	2	6	1	0	0.42857142857142855	3	7	0.8	12	0.07692307692307693	0.8	0.39570122761328275	0.9347175116063781	0.5923896138606798	0.8888473152408056	0.686744868127275	0.6735402938292098	0.7931482345037187	0.8607573043672508	1.0	0	0.0
4698	0.1025124519882647	0.035499317029859534	0.03445913902269796	0.9418076617550297	None	0.07692307692307693	1	0.14285714285714285	4	0.9230769230769231	36	0.3504273504273504	0.9230769230769231	39	36	1	0	0	0.07692307692307693	3	39	2.7333333333333334	41	0.0	1.0	0.5750985531453565	0.9162919171707097	0.4563948925440065	0.9029151623929019	0.6666616515606948	0.9246861109779551	0.886533751518137	0.9150522034170796	0	0	0.0
5162	0.08239981111218454	0.045882224320030064	0.03031109728654228	0.9410060232803429	None	0.125	1	0.21052631578947367	4	0.8846153846153846	23	0.37333333333333335	0.8461538461538461	24	22	3	1	0	0.12	3	25	1.8666666666666667	28	0.125	0.6666666666666666	0.6980811677490625	0.8569460828549077	0.4298275285124655	0.8648935239795178	0.6283075545568177	0.9335355698505013	0.9173376959593905	0.8905465721571479	1.0	0	0.0
7456	0.10295930833232064	0.04783392036922464	0.04623068712007068	0.9356250165278459	None	0.1111111111111111	1	0.2	4	0.8888888888888888	24	0.35802469135802467	0.8888888888888888	27	24	1	0	0	0.1111111111111111	3	27	1.9333333333333333	29	0.0	1.0	0.6076426856595771	0.9081783592910736	0.5151474847698084	0.9161156344654093	0.4369358531730678	0.9268505703190757	0.8993129905558367	0.9173742939358419	0	0	0.0
5958	0.08899552749875089	0.03743715934139919	0.023040088509909917	0.9345762982895478	None	0.125	1	0.2222222222222222	4	0.875	21	0.3611111111111111	0.875	24	21	1	0	0	0.125	3	24	1.7333333333333334	26	0.0	1.0	0.6158049213538994	0.9081906624474848	0.4563948925440065	0.931868277415462	0.3604571902130206	0.9057568445695384	0.9117508150694343	0.9160713472175551	0	0	0.0
4379	0.082442302629765	0.024305340260306268	0.020531487167872047	0.9369207955794093	None	0.1	1	0.18181818181818182	4	0.9	27	0.35555555555555557	0.9	30	27	1	0	0	0.1	3	30	2.1333333333333333	32	0.0	1.0	0.5750985531453565	0.9166851899831951	0.4563948925440065	0.909225661386971	0.5176542473104265	0.9142325076850453	0.88352045655133	0.9134310308118744	0	0	0.0
15	None	None	None	None	None	0	0	0.5	2	0.5	2	0.6	0.5	3	2	2	3	0	0.4	5	2	0.4	6	0.42857142857142855	0	0.36610645782643675	0.976135107940848	0.2029425971799454	0.7641796253291704	0.4374071697171491	0.9752760898700127	0.7990070493045279	0.9455229314432039	0.3333333333333333	0	0.34228771225073956
4029	0.06788442434929015	0.00369482216170185	0.0019505428609242214	0.9771553412334995	None	0	0	0.1	2	0.9629629629629629	26	1.0	0.9629629629629629	27	26	1	2	0	0.034482758620689655	29	1	1.9333333333333333	29	0.4	0.07142857142857142	0.572848041212114	0.9273334171305716	0.4563948925440065	0.9180677548621492	0.3604571902130206	0.9277792983953321	0.8845614702226043	0.9245120066908499	0.5185185185185185	0.07407407407407407	0.0
6521	0.09682226443563788	0.03281569529437173	0.0218547043502481	0.9392719507280552	None	0.1111111111111111	1	0.19047619047619047	4	0.896551724137931	26	0.3563218390804598	0.896551724137931	29	26	1	0	0	0.10344827586206896	3	29	2.066666666666667	31	0.0	1.0	0.6076426856595771	0.9117678108748068	0.4563948925440065	0.9114576698660902	0.3604571902130206	0.924680385524389	0.8993129905558367	0.9161815833704353	0	0	0.0
6161	0.08422544800121323	0.026115008202472215	0.02604701165226201	0.9452907057078795	None	0.16666666666666666	1	0.2857142857142857	4	0.8333333333333334	15	0.37037037037037035	0.8333333333333334	18	15	1	0	0	0.16666666666666666	3	18	1.3333333333333333	20	0.0	1.0	0.5913706194024668	0.8999578053127497	0.5205020916791611	0.8853990709071279	0.570848551255734	0.9322058441988054	0.8902306326448454	0.9078341484844223	0	0	0.0
3549	0.03505240697954591	0.01813027667989074	0.01513524803199536	0.7472814904095773	None	0	0	0.16666666666666666	1	1.0	7	1.0	0.7142857142857143	6	5	2	1	0	0.1111111111111111	9	1	0.6	9	0.14285714285714285	0	0.5913706194024668	0.8933239878492475	0.6277662665579776	0.8678191118894296	0.7408233956177549	0.9398847934996233	0.8878838435406561	0.9048360991249971	1.0	0	0.0
4942	0.11282199052478926	0.04368770751101034	0.040153776081724116	0.938452232471586	None	0	0	0.05555555555555555	1	1.0	25	1.0	0.96	25	24	1	1	0	0.037037037037037035	27	1	1.8	27	0.2	0	0.6626903276087195	0.8782910192586948	0.4563948925440065	0.8787890389741579	0.9112979464124334	0.9427738065161353	0.8950498877073643	0.9049139349652788	1.0	0.04	0.0
3389	0.01296459738709169	0.006511792354864479	0.006471370866474463	0.7826712219915816	None	0	0	0.3333333333333333	2	0.8333333333333334	5	1.0	0.6666666666666666	5	4	2	3	0	0.125	8	1	0.5333333333333333	8	0.42857142857142855	0.2857142857142857	0.46251560511885115	0.9723264421209098	0.5288967068715837	0.9399059890533121	0.4924297147524449	0.8806519008777189	0.921204234953285	0.940990465114839	0.4	0.6	0.0
238	None	None	None	None	None	0	0	1.0	1	0	0	1.0	0	1	0	0	0	0	0.5	2	1	0.13333333333333333	2	0.0	0	0	0	0	0	0	0	0	0	0	0	0
2855	0.0019479397924786269	0.0011218710306598672	0.0009413341070200609	0.9975726981314461	None	0	0	0.5	2	0.75	3	1.0	0.5	4	2	1	1	0	0.16666666666666666	6	1	0.4	6	0.25	0.8	0.5796911231901151	0.8488846210040092	0.6648692308005548	0.8442916876229213	0.9444764391437008	0.8469186097879507	0.8587296571991344	0.8467077486689978	1.0	0	0.0
2929	0.0009740831001743868	0.0002851141329426483	1.2964687511396743e-06	0.9966418714416784	None	0	0	1.0	2	0.0	0	1.0	0	1	0	1	0	0	0.3333333333333333	3	1	0.2	3	0.0	1.0	0	0	0	0	0	0	0	0	0	0	0
7185	0.08931769244766816	0.046605255027791476	0.046031979144903055	0.941596913408507	None	0.125	1	0.2222222222222222	4	0.88	22	0.36	0.88	25	22	1	0	0	0.12	3	25	1.8	27	0.0	1.0	0.6076426856595771	0.9115138306270397	0.5205020916791611	0.923820715471166	0.3604571902130206	0.9162515071205188	0.908117863513955	0.9173383463323306	0	0	0.0
2775	0.004130355401489333	0.0010756857574069393	-0.0006015702662562343	0.986702865864907	None	0	0	0.5	2	0.6666666666666666	2	0.625	0.6666666666666666	4	2	0	0	0	0.5	4	2	0.3333333333333333	5	0.0	0	0.6858015659402744	0.9107740349794033	0.34753996566181133	0.9215138011041775	0.3559040291726586	0.5947639763678267	0.9135233574822356	0.8485539518751726	0	0	0.0
1338	None	None	None	None	None	0	0	1.0	2	0.0	0	0.75	0	2	0	0	0	0	1.0	2	2	0.2	3	0.0	0	0	0	0	0	0	0	0	0	0	0	0
1749	None	None	None	None	None	1.0	1	1.0	5	0.0	0	0.5833333333333334	0	3	0	3	0	0	0.75	4	3	0.4666666666666667	7	0.0	0.6666666666666666	0	0	0	0	0	0	0	0	0	0	0
4350	0.1138021328547667	0.021539460022967645	0.021233602004827254	0.944945020900112	None	0.14285714285714285	1	0.25	4	0.8636363636363636	19	0.36363636363636365	0.8636363636363636	22	19	1	0	0	0.13636363636363635	3	22	1.6	24	0.0	1.0	0.5750985531453565	0.9007736510200665	0.5986304986652246	0.8429041234231832	0.5176542473104265	0.923250142343393	0.8834390737829877	0.8932520811060257	0	0	0.0
1819	None	None	None	None	None	0.5	1	0.8333333333333334	5	0.14285714285714285	1	0.75	0	4	0	4	3	0	0.75	4	3	0.6	9	0.375	0.8	0	0	0	0	0	0	0	0	0	0	0
1214	None	None	None	None	None	0.3333333333333333	1	0.625	5	0.4444444444444444	4	0.4583333333333333	0.4444444444444444	9	4	1	0	0	0.6666666666666666	6	4	0.7333333333333333	11	0.0	0.8	0.7139600125640682	0.9171578113654874	0.30023530160817485	0.8668545286977222	0.9776549318749683	0.667226065535122	0.9058682255633673	0.8399440940661094	0	0	0.0
2872	0.003978261831049556	0.0004654255968102353	0.0003729327392468403	0.9899006786872052	None	0	0	0.6	3	0.6	3	0.4666666666666667	0.6	5	3	1	1	0	0.6	5	3	0.4666666666666667	7	0.25	0.5	0.32739677218055097	0.7884350266166583	0.1479131086262965	0.8327156122767961	0.9675174673156933	0.7732323105939849	0.9661079095380916	0.7993744732032412	1.0	0.2	0.0
6551	0.10484668505840382	0.04607292412073901	0.04484403058626234	0.9355891671517992	None	0.1111111111111111	1	0.2	4	0.8888888888888888	24	0.35802469135802467	0.8888888888888888	27	24	1	0	0	0.1111111111111111	3	27	1.9333333333333333	29	0.0	1.0	0.6076426856595771	0.9081783592910736	0.4563948925440065	0.9161158416575046	0.4369358531730678	0.9268505703190757	0.8993129905558367	0.9173743620571038	0	0	0.0
5675	0.0788586934917082	0.006444672315982521	-0.0015149115151857789	0.9968724929291135	None	0	0	0.15789473684210525	3	0.9230769230769231	24	0.23333333333333334	0.9230769230769231	27	24	0	1	0	0.20833333333333334	24	5	1.8666666666666667	28	1.0	0.5	0.6076426856595771	0.9115562007022612	0.4563948925440065	0.9313138656167482	0.35901672310243654	0.9372368964750835	0.8993129905558367	0.9274256590321848	1.0	0.037037037037037035	0.0
14	None	None	None	None	None	0	0	0.5	1	1.0	1	0.75	0	0	0	2	5	0	1.0	2	2	0.2	3	0.625	0	0	0	0	0	0	0	0	0	0	0	0
5110	0.08625789636527895	0.038912441752046154	0.038900394329400165	0.9405599519775422	None	0.125	1	0.21052631578947367	4	0.8846153846153846	23	0.358974358974359	0.8846153846153846	26	23	1	0	0	0.11538461538461539	3	26	1.8666666666666667	28	0.0	1.0	0.6076426856595771	0.9017298853970908	0.4563948925440065	0.9248855697997606	0.3986965216930442	0.9000891913747877	0.9014429452302998	0.9095776959643918	0	0	0.0
3874	0.029961783624873672	0.01504423599086854	0.014179499098292206	0.7446012045231536	None	0	0	0.16666666666666666	1	1.0	7	1.0	0.7142857142857143	6	5	2	1	0	0.1111111111111111	9	1	0.6	9	0.14285714285714285	0	0.5913706194024668	0.8933239878492475	0.6320802984268378	0.8672821208044078	0.7408233956177549	0.9398847934996233	0.887141295937343	0.9047018790086734	1.0	0	0.0
4804	0.14035689497967557	0.04286324662416419	0.03916230026850784	0.9528165662695425	None	0.1	1	0.18181818181818182	4	0.9	27	0.35555555555555557	0.9	30	27	1	0	0	0.1	3	30	2.1333333333333333	32	0.0	1.0	0.6076426856595771	0.912772694849135	0.4884484921115838	0.8764202554888892	0.7695696785695667	0.9247025673627022	0.8993129905558367	0.9065018605203777	0	0	0.0
3548	0.09083218951119239	0.007514512337608816	-0.00386856267706821	0.8664079537900459	None	0	0	0.0625	1	1.0	21	0.5227272727272727	0.8095238095238095	18	17	4	3	0	0.09090909090909091	22	2	1.5333333333333334	23	0.2727272727272727	0	0.6076426856595771	0.9028040784883344	0.4563948925440065	0.8758608841602707	0.9112979464124334	0.946106880509863	0.8993129905558367	0.9128794723287285	0.05555555555555555	0.1111111111111111	0.0
3023	0.002509192711804563	8.335795493665785e-05	7.833748747122892e-05	0.9931173821608494	None	0	0	0.75	3	0.5	2	0.6	0.5	3	2	2	2	0	0.4	5	2	0.4	6	0.2857142857142857	0.5	0.1571234597134185	0.8621708402462156	0.6651137705950884	0.7189191904166963	0.7964633718816918	0.8648561094272246	0.9322404540925947	0.823889209223924	0.6666666666666666	1.0	0.0
70	None	None	None	None	None	0	0	0.5	3	0.6666666666666666	4	0.5714285714285714	0.6666666666666666	7	4	0	1	0	0.2857142857142857	7	2	0.5333333333333333	8	1.0	0.6666666666666666	0.2623525454381435	0.9384123268241682	0.6596342900756526	0.7877757564318253	0.5254345050693316	0.9290891032782302	0.756836020599399	0.9004910598073473	1.0	0.2857142857142857	0.0
4476	0.09746586807649076	0.03878167743214951	0.036242000030606625	0.9451635804784972	None	0.09090909090909091	1	0.16666666666666666	4	0.9090909090909091	30	0.35353535353535354	0.9090909090909091	33	30	1	0	0	0.09090909090909091	3	33	2.3333333333333335	35	0.0	1.0	0.6076426856595771	0.903294497913309	0.4563948925440065	0.9040870393324861	0.5148549832436992	0.936752280790296	0.8993129905558367	0.9161441308655436	0	0	0.0
1809	None	None	None	None	None	0	0	0.3333333333333333	2	0.8333333333333334	5	0.5714285714285714	0.6666666666666666	5	4	2	0	0	0.2857142857142857	7	2	0.5333333333333333	8	0.0	0.5714285714285714	0.8248133556038981	0.8603770272620481	0.2690116690235672	0.7410475262345709	0.8122979764044562	0.9579332922413337	0.9512582696999946	0.8806348262694955	0	0	0.0
522	None	None	None	None	None	0	0	0.3333333333333333	3	0.6363636363636364	7	0.5416666666666666	0.5454545454545454	7	6	5	2	0	0.375	8	3	0.8666666666666667	13	0.15384615384615385	0	0.604011968059138	0.9487047205385282	0.738876748534986	0.9333922815863716	0.29976842959346095	0.9318266616547763	0.9421824767094314	0.9384395646278175	0.5714285714285714	0.2857142857142857	0.0
476	None	None	None	None	None	0	0	0.16666666666666666	3	0.9166666666666666	22	0.52	0.9166666666666666	25	22	0	0	0	0.08	25	2	1.7333333333333334	26	0.0	0.08333333333333333	0.7716689336869715	0.9542333927272013	0.508184034944709	0.9282437399835745	0.8735926149031916	0.9380811428357196	0.8613505702372595	0.9411325027044923	0	0	0.0
5369	0.07997836855099714	0.03464053216844609	0.03443333107340254	0.9329202124806254	None	0.125	1	0.2222222222222222	4	0.88	22	0.36	0.88	25	22	1	0	0	0.12	3	25	1.8	27	0.0	1.0	0.6076426856595771	0.9130940000464604	0.4563948925440065	0.9239116056438307	0.4369358531730678	0.9302684331755713	0.9101540250685379	0.9227171610481848	0	0	0.0
1625	None	None	None	None	None	0	0	0.3333333333333333	1	1.0	2	0.6666666666666666	0.5	2	1	1	3	0	0.6666666666666666	2	3	0.26666666666666666	4	0.6	0	0.7352524514137825	0.8933764213309526	0.22588190977957517	0.6856128693855685	0.7276334035198744	0.9167388536208468	0.9538779434312673	0.8542184053163177	0.5	0.5	0.0
4803	0.09163135292079741	0.04583190836950794	0.04575359474737302	0.9388476531849763	None	0.125	1	0.21052631578947367	4	0.8846153846153846	23	0.358974358974359	0.8846153846153846	27	23	0	0	0	0.11538461538461539	3	26	1.8666666666666667	28	0.0	1.0	0.6076426856595771	0.9006931004169894	0.4563948925440065	0.9215816272758866	0.4369358531730678	0.9269270349718522	0.8993129905558367	0.9170658992581749	0	0	0.0
6160	0.11809771533165393	0.039163028752887866	0.03423768086937482	0.9357639978851133	None	0	0	0.05555555555555555	1	1.0	25	1.0	0.96	25	24	1	1	0	0.037037037037037035	27	1	1.8	27	0.2	0	0.6626903276087195	0.8782910192586948	0.4563948925440065	0.8787890389741579	0.9112979464124334	0.9427738065161353	0.8950498877073643	0.9049139349652788	1.0	0.08	0.0
6817	0.09415750890470642	0.004673905112959398	0.0029905600651687885	0.9431007190783289	None	0	0	0.09523809523809523	2	0.9655172413793104	28	0.5166666666666667	0.9655172413793104	29	28	1	0	0	0.06666666666666667	2	30	2.066666666666667	31	0.0	0	0.6626903276087195	0.8916796234344357	0.4563948925440065	0.907147753936925	0.4369358531730678	0.9453067878477925	0.8950498877073643	0.9177649570946864	0	0	0.0
2704	0.09869751236668622	0.007869509099629824	0.004571135779438662	0.9412797952287337	None	0.125	1	0.2222222222222222	4	0.875	21	0.3611111111111111	0.875	24	21	1	0	0	0.125	3	24	1.7333333333333334	26	0.0	1.0	0.46251560511885115	0.952930784690715	0.5202686431338635	0.9283324558104459	0.3597369566577286	0.8743529767079954	0.9210417868159955	0.9243584505764684	0	0	0.0
3683	0.033815479366278045	0.021126168665034077	0.018317033217252525	0.7409089495645355	None	0	0	0.16666666666666666	1	1.0	7	1.0	0.7142857142857143	6	5	2	1	0	0.1111111111111111	9	1	0.6	9	0.14285714285714285	0	0.5913706194024668	0.8933239878492475	0.6277662665579776	0.8678191118894296	0.7408233956177549	0.9398847934996233	0.8878838435406561	0.9048360991249971	1.0	0	0.0
1762	None	None	None	None	None	0	0	0.125	1	1.0	10	0.2857142857142857	0	0	0	11	7	0	0.8571428571428571	7	6	0.8	12	0.2692307692307692	0	0	0	0	0	0	0	0	0	0	0	0
4072	0.08744577109171513	0.017716191730414034	0.013229582447139038	0.9416738417975749	None	0.1	1	0.17391304347826086	4	0.90625	29	0.3541666666666667	0.90625	32	29	1	0	0	0.09375	3	32	2.2666666666666666	34	0.0	1.0	0.6626903276087195	0.8965272201526651	0.46148212726596666	0.9061463197325197	0.5162546152770628	0.9369845883486413	0.8950498877073643	0.9149261617505483	0	0	0.0
7034	0.08983236357896199	0.014250625244394145	0.014062097689867114	0.931757160320276	None	0	0	0.125	2	0.9523809523809523	20	0.5227272727272727	0.9523809523809523	21	20	1	0	0	0.09090909090909091	2	22	1.5333333333333334	23	0.0	0	0.6626903276087195	0.8908326401651946	0.4563948925440065	0.8913338969857195	0.6734925074516892	0.945664238470218	0.8950498877073643	0.9132098747728169	0	0	0.0
375	None	None	None	None	None	0	0	0.5	2	0.6666666666666666	2	1.0	0.6666666666666666	3	2	1	2	0	0.2	1	5	0.3333333333333333	5	0.4	0.5	0.6895751458056996	0.9743761617091015	0.9010165589719034	0.9570144476773561	0.23228457528988025	0.7668252810989934	0.9465145805457216	0.9336340171271402	0.6666666666666666	0.6666666666666666	0.0
3041	0.010365539470289401	0.0042659670508698525	0.004077660616529727	0.9966325015475779	None	0	0	0.3333333333333333	2	0.8571428571428571	6	1.0	0.5714285714285714	6	4	2	1	0	0.1111111111111111	9	1	0.6	9	0.16666666666666666	0.5	0.5913706194024668	0.8933239878492475	0.6277662665579776	0.8678191118894296	0.7408233956177549	0.9398847934996233	0.8878838435406561	0.9048360991249971	1.0	0	0.0
5010	0.08969241039422526	0.01945311679474274	0.019407399764324228	0.9428886213981057	None	0.1111111111111111	1	0.2	4	0.8888888888888888	24	0.35802469135802467	0.8888888888888888	27	24	1	0	0	0.1111111111111111	3	27	1.9333333333333333	29	0.0	1.0	0.5750985531453565	0.8544511002525481	0.5321472267353607	0.9126956462401886	0.6734925074516892	0.9373072596415805	0.8823072163930927	0.9066926740807124	0	0	0.0
7290	0.08638412070406064	0.04125927453835883	0.04101317566794881	0.9372387758320521	None	0.125	1	0.2222222222222222	4	0.88	22	0.36	0.88	25	22	1	0	0	0.12	3	25	1.8	27	0.0	1.0	0.6076426856595771	0.9090658906201456	0.4563948925440065	0.9274791580477566	0.3604571902130206	0.9256272379910433	0.8993129905558367	0.9211023842811394	0	0	0.0
2952	4.18140935923173e-06	4.0749215107368586e-07	-9.814016613312282e-08	0.9999985209927946	None	0	0	0.6666666666666666	2	0.5	1	0.6666666666666666	0	1	0	2	2	0	0.6666666666666666	2	3	0.26666666666666666	4	0.2857142857142857	0	0	0	0	0	0	0	0	0	0	0	0
330	None	None	None	None	None	0	0	0.5	2	0.75	3	1.0	0.75	5	3	0	2	0	0.16666666666666666	1	6	0.4	6	1.0	0.4	0.647356117883335	0.9485817568249362	0.48986639142457455	0.8912708668748169	0.3794088032856619	0.8953382342634791	0.9372048625964786	0.9159392597450415	0.6000000000000001	0.6	0.0
7255	0.0864178079149648	0.0020046723179287357	0.0013880618754682705	0.9686171515914508	None	0.14285714285714285	1	0.25	4	0.8571428571428571	18	0.36507936507936506	0.8571428571428571	21	18	1	0	0	0.14285714285714285	3	21	1.5333333333333334	23	0.0	1.0	0.5750985531453565	0.9234612962428022	0.6633029562302288	0.9094464194569463	0.5461237251304102	0.9391046781586665	0.8993129905558367	0.9249093095445415	0	0	0.0
5709	0.07529384298992921	0.03699268256635618	0.029888311658611527	0.9359328705617795	None	0.125	1	0.21052631578947367	4	0.8846153846153846	23	0.358974358974359	0.8846153846153846	26	23	1	0	0	0.11538461538461539	3	26	1.8666666666666667	28	0.0	1.0	0.6076426856595771	0.9027143814847142	0.4563948925440065	0.9300855948203818	0.3986965216930442	0.9037069674420346	0.9063734402044639	0.9130631492997731	0	0	0.0
7323	0.09214912343470213	0.04847936141920924	0.0484675514947907	0.9376829092140336	None	0.125	1	0.2222222222222222	4	0.88	22	0.36	0.88	25	22	1	0	0	0.12	3	25	1.8	27	0.0	1.0	0.6076426856595771	0.9088663052036472	0.4563948925440065	0.9356931992743442	0.3604571902130206	0.9256272379910433	0.8993129905558367	0.9241155148765458	0	0	0.0
5488	0.11103231940827973	0.020124829391953838	0.019490213018248964	0.9381743129937791	None	0	0	0.05555555555555555	1	1.0	25	1.0	0.96	25	24	1	1	0	0.037037037037037035	27	1	1.8	27	0.2	0	0.6626903276087195	0.8782910192586948	0.4563948925440065	0.8719620666568202	0.9112979464124334	0.9427738065161353	0.8950498877073643	0.9031034393040629	1.0	0.04	0.0
6084	0.08269148588836342	0.03748684758276312	0.027440605374352823	0.9355541021989777	None	0.125	1	0.21052631578947367	4	0.8846153846153846	23	0.358974358974359	0.8846153846153846	26	23	1	0	0	0.11538461538461539	3	26	1.8666666666666667	28	0.0	1.0	0.6076426856595771	0.9019296674725411	0.4563948925440065	0.9211589089167698	0.3986965216930442	0.9301007001402135	0.9117508150694343	0.918471810526419	0	0	0.0
3939	0.03518313995131586	0.018861961504915002	0.015713167874373487	0.7661084684456573	None	0	0	0.16666666666666666	1	1.0	7	1.0	0.7142857142857143	6	5	2	1	0	0.1111111111111111	9	1	0.6	9	0.14285714285714285	0	0.5913706194024668	0.8933239878492475	0.6277662665579776	0.8678191118894296	0.7408233956177549	0.9398847934996233	0.8878838435406561	0.9048360991249971	1.0	0	0.0
7114	0.0974825382540141	0.04215526937082288	0.04083337012429751	0.9425580635365678	None	0.125	1	0.2222222222222222	4	0.88	22	0.36	0.88	25	22	1	0	0	0.12	3	25	1.8	27	0.0	1.0	0.6076426856595771	0.9090658906201456	0.4563948925440065	0.9274791580477566	0.3604571902130206	0.9256272379910433	0.8993129905558367	0.9211023842811394	0	0	0.0
7064	0.060842464489821106	0.006045133627839134	0.00446630152071888	0.9686238761212497	None	0.16666666666666666	1	0.2857142857142857	4	0.8421052631578947	16	0.3684210526315789	0.8421052631578947	19	16	1	0	0	0.15789473684210525	3	19	1.4	21	0.0	1.0	0.5750985531453565	0.9262917623597372	0.4563948925440065	0.9363509900226458	0.5176542473104265	0.940257018490368	0.9227841204382646	0.9345387231230873	0	0	0.0
5467	0.1141205490507495	0.049827202634174526	0.026116970405407402	0.9385221613479862	None	0	0	0.09090909090909091	2	0.967741935483871	30	0.515625	0.967741935483871	31	30	1	0	0	0.0625	2	32	2.2	33	0.0	0	0.6076426856595771	0.8979667992707131	0.4563948925440065	0.9020911184422997	0.4369358531730678	0.9406422572694502	0.8993129905558367	0.9157661730022141	0	0	0.0
2064	None	None	None	None	None	0	0	0.3333333333333333	2	0.8571428571428571	6	0.375	0.8571428571428571	8	6	0	2	0	0.6666666666666666	6	4	0.6	9	1.0	0	0.7535915471127169	0.8789956094232276	0.43606010850423116	0.9266375108107606	0.6314080204103517	0.9327622095291401	0.8999849287824432	0.9155222030237113	0.5625	0.125	0.0
2306	None	None	None	None	None	0	0	0.5	2	0.6666666666666666	2	1.0	0	2	0	2	3	0	0.2	5	1	0.3333333333333333	5	0.5	1.0	0	0	0	0	0	0	0	0	0	0	0
5492	0.0805635455858937	0.003026029769276129	-0.00017675186309350436	0.9499330505222999	None	0	0	0.14285714285714285	2	0.9444444444444444	17	0.5263157894736842	0.9444444444444444	18	17	1	0	0	0.10526315789473684	2	19	1.3333333333333333	20	0.0	0	0.9013106542137255	0.8771424054929632	0.4032601644809244	0.8256654620264166	0.39558382776326634	0.9152101665159211	0.9380970403203764	0.8772467111792501	0	0	0.0
7245	0.10288429657227412	0.019751677836852145	-0.011220427377277145	0.6767095949234974	None	0	0	0.07142857142857142	1	1.0	18	1.0	0.9444444444444444	18	17	1	1	0	0.05	20	1	1.3333333333333333	20	0.2	0	0.6076426856595771	0.9022640022129006	0.4563948925440065	0.906587879228823	0.5876973055605943	0.9474394958099847	0.8993129905558367	0.9214611635189589	1.0	0.05555555555555555	0.0
342	None	None	None	None	None	0	0	0.42105263157894735	8	0.46153846153846156	12	0.3076923076923077	0.4230769230769231	18	11	9	4	0	0.5384615384615384	7	13	1.8666666666666667	28	0.26666666666666666	0.09523809523809523	0.5775917650135872	0.9237080613284605	0.3456532208653019	0.921393006627286	0.4200508190765742	0.9401022504357591	0.9369660997121483	0.9288749701325553	0.1111111111111111	0.16666666666666666	0.0
7308	0.07986966046165675	0.034279945197433985	0.0025365321066654354	0.9378250256698348	None	0	0	0.21052631578947367	4	0.8461538461538461	22	0.28	0.8461538461538461	26	22	1	1	0	0.16	4	25	1.8666666666666667	28	0.5	0.5	0.6076426856595771	0.9057135649540052	0.4563948925440065	0.9309962164465497	0.3604571902130206	0.9367499129381232	0.8993129905558367	0.925527448131219	1.0	0.07692307692307693	0.0
2223	None	None	None	None	None	1.0	1	0.8	4	0.4	2	0.7777777777777778	0	0	0	6	3	0	1.0	3	3	0.4666666666666667	7	0.1875	0.5	0	0	0	0	0	0	0	0	0	0	0
2423	None	None	None	None	None	0.25	1	0.5	5	0.5384615384615384	7	0.45454545454545453	0.5384615384615384	10	7	4	1	0	0.2727272727272727	11	3	1.0	15	0.1111111111111111	0.5	0.5226821173169253	0.9083884450082524	0.2783045126889622	0.9514973754292058	0.3604571902130206	0.9554307303225255	0.9493302251113104	0.9415056650398941	1.0	0	0.0
7305	0.09560785247176475	0.052155278080539276	0.05115972391499682	0.9346623630997226	None	0.125	1	0.2222222222222222	4	0.88	22	0.36	0.88	25	22	1	0	0	0.12	3	25	1.8	27	0.0	1.0	0.6076426856595771	0.9115138306270397	0.5205020916791611	0.9290713770074462	0.3808711130347001	0.9157638511203219	0.908117863513955	0.9191089982526782	0	0	0.0
6056	0.10315134815669107	0.047452575694652194	0.04719951656485455	0.9357246404722136	None	0.1111111111111111	1	0.2	4	0.8888888888888888	24	0.35802469135802467	0.8888888888888888	27	24	1	0	0	0.1111111111111111	3	27	1.9333333333333333	29	0.0	1.0	0.6076426856595771	0.9081783592910736	0.4563948925440065	0.9161158416575046	0.4369358531730678	0.9268505703190757	0.8993129905558367	0.9173743620571038	0	0	0.0
5754	0.08535078781532267	0.04119314583998274	0.03944289579210408	0.9405831521503152	None	0.125	1	0.21052631578947367	4	0.8846153846153846	23	0.358974358974359	0.8846153846153846	26	23	1	0	0	0.11538461538461539	3	26	1.8666666666666667	28	0.0	1.0	0.6076426856595771	0.9013661011362593	0.4563948925440065	0.9230497988513586	0.3604571902130206	0.9344380258452545	0.9157402810028029	0.9206581856411838	0	0	0.0
6022	0.08614847110184244	0.044291150978246485	0.044290324380032914	0.9379744580733935	None	0.125	1	0.2222222222222222	4	0.88	22	0.36	0.88	25	22	1	0	0	0.12	3	25	1.8	27	0.0	1.0	0.6076426856595771	0.9090658906201456	0.4563948925440065	0.9274791580477566	0.3604571902130206	0.9256272379910433	0.8993129905558367	0.9211023842811394	0	0	0.0
7369	0.10221624765579644	0.045789912537772204	0.04565646968905098	0.9363922492439168	None	0.1111111111111111	1	0.2	4	0.8888888888888888	24	0.35802469135802467	0.8888888888888888	27	24	1	0	0	0.1111111111111111	3	27	1.9333333333333333	29	0.0	1.0	0.6076426856595771	0.9081783592910736	0.4563948925440065	0.9161158416575046	0.4369358531730678	0.9268505703190757	0.8993129905558367	0.9173743620571038	0	0	0.0
4911	0.08612055647960792	0.03466464295646404	0.03466460868867597	0.940931072837973	None	0.1111111111111111	1	0.23809523809523808	5	0.8275862068965517	24	0.2980769230769231	0.7931034482758621	26	23	4	2	0	0.15384615384615385	4	26	2.066666666666667	31	0.2222222222222222	0.6666666666666666	0.6076426856595771	0.9111746450691179	0.4884484921115838	0.9067355712270397	0.5955733773810579	0.9370846580436264	0.8993129905558367	0.9194195171693592	0.5192307692307693	0	0.0
5774	0.08029415325309494	0.03532944425071932	0.029028996456742596	0.9315779140160136	None	0.16666666666666666	1	0.26666666666666666	4	0.85	17	0.36666666666666664	0.85	20	17	1	0	0	0.15	3	20	1.4666666666666666	22	0.0	1.0	0.6158049213538994	0.911641656975265	0.4563948925440065	0.9100995460695873	0.49152978915173906	0.9324666351702682	0.9117508150694343	0.9186867571798439	0	0	0.0
6351	0.11290749985298505	0.039817377448816416	0.03421550247829765	0.9361927142873324	None	0	0	0.05555555555555555	1	1.0	25	1.0	0.96	25	24	1	1	0	0.037037037037037035	27	1	1.8	27	0.2	0	0.6626903276087195	0.8704821593613714	0.4563948925440065	0.893533824110995	0.9112979464124334	0.944650525840159	0.8950498877073643	0.9080380285737188	1.0	0.08	0.0
7526	0.0868725773054436	0.044163088218514425	0.04384961887642545	0.9358737115976984	None	0.125	1	0.2222222222222222	4	0.88	22	0.36	0.88	25	22	1	0	0	0.12	3	25	1.8	27	0.0	1.0	0.6076426856595771	0.9088663052036472	0.4563948925440065	0.9398086191645743	0.3604571902130206	0.9256272379910433	0.9078373051952973	0.9257477086791186	0	0	0.0
5164	0.0504973524765775	0.007221885805672425	0.00043806347150115467	0.9288385864255143	None	0.14285714285714285	1	0.25	4	0.8571428571428571	18	0.36507936507936506	0.8571428571428571	21	18	1	0	0	0.14285714285714285	3	21	1.5333333333333334	23	0.0	1.0	0.6076426856595771	0.9256143691330107	0.4563948925440065	0.9050777462770598	0.4369358531730678	0.924623538650032	0.8993129905558367	0.9189140634677821	0	0	0.0
1674	None	None	None	None	None	0	0	0.23076923076923078	3	0.8235294117647058	14	0.475	0.5882352941176471	11	10	7	5	0	0.625	5	8	1.2666666666666666	19	0.29411764705882354	0.13333333333333333	0.8493928209882128	0.9307204448119102	0.8776810928061215	0.9080924536062743	0.2413730247905422	0.7515793128552172	0.9522984455653211	0.8806368796540915	0.09090909090909091	0.18181818181818182	0.0
6042	0.08474855701227323	0.038083754888788214	0.03695840965075613	0.9376100023816836	None	0.125	1	0.2222222222222222	4	0.88	22	0.36	0.88	25	22	1	0	0	0.12	3	25	1.8	27	0.0	1.0	0.6076426856595771	0.9090658906201456	0.4563948925440065	0.9274791580477566	0.3604571902130206	0.9265197343475307	0.908117863513955	0.9214176099051823	0	0	0.0
3130	0.018254444310868312	0.001198747772375726	-0.0011271840608552987	0.9720940174988957	None	0.5	2	0.5454545454545454	6	0.5714285714285714	8	0.2857142857142857	0.5714285714285714	12	8	3	0	0	0.875	7	8	1.0666666666666667	16	0.0	0.6666666666666666	0.3963149338144454	0.9613409239597362	0.5203853674065122	0.9009181889908461	0.7496274880704379	0.8653721616987836	0.9377391903027946	0.9188795913080896	0	0	0.0
2324	None	None	None	None	None	0.5	1	1.0	6	0.0	0	1.0	0	5	0	3	0	0	1.0	3	3	0.6	9	0.0	1.0	0	0	0	0	0	0	0	0	0	0	0
1287	None	None	None	None	None	0	0	0.5	4	0.4444444444444444	4	0.55	0.3333333333333333	5	3	5	1	0	0.8	5	4	0.7333333333333333	11	0.08333333333333333	0.3333333333333333	0.7038691833397791	0.9588228366916488	0.7793474827266682	0.9363096195307704	0.7964633718816918	0.8874197272905044	0.8948229627777388	0.9329843497653583	1.0	0.6	0.0
3214	0.010365908246957165	0.004153120501602886	0.003974778510693128	0.9965684536976962	None	0	0	0.3333333333333333	2	0.8571428571428571	6	1.0	0.5714285714285714	6	4	2	1	0	0.1111111111111111	9	1	0.6	9	0.16666666666666666	0.5	0.5913706194024668	0.8933239878492475	0.6277662665579776	0.8678191118894296	0.7408233956177549	0.9398847934996233	0.8878838435406561	0.9048360991249971	1.0	0	0.0
1877	None	None	None	None	None	0.3333333333333333	1	0.5	4	0.7	7	0.5714285714285714	0.4	5	4	6	1	0	0.42857142857142855	3	7	0.8	12	0.06666666666666667	0.5	0.6328185197279632	0.9054951793914471	0.960193082434944	0.9766713917022501	0.45046929389244017	0.9086503518824751	0.9136270849233707	0.940691110229803	1.0	0.4	0.0
4929	0.08726367745736668	0.03976496275489566	0.03902660184823248	0.9403932201478389	None	0.125	1	0.21052631578947367	4	0.8846153846153846	23	0.358974358974359	0.8846153846153846	27	23	0	0	0	0.11538461538461539	3	26	1.8666666666666667	28	0.0	1.0	0.6076426856595771	0.9006931004169894	0.4563948925440065	0.9215816272758866	0.4369358531730678	0.9269270349718522	0.8993129905558367	0.9170658992581749	0	0	0.0
1999	None	None	None	None	None	0	0	0.3333333333333333	2	0.8571428571428571	6	0.375	0.8571428571428571	8	6	0	2	0	0.6666666666666666	6	4	0.6	9	1.0	0	0.7535915471127169	0.8789956094232276	0.43606010850423116	0.9266375108107606	0.6314080204103517	0.9327622095291401	0.8999849287824432	0.9155222030237113	0.5625	0.125	0.0
835	None	None	None	None	None	0	0	0.42857142857142855	3	0.5	4	0.6666666666666666	0.25	5	2	4	1	0	0.6	5	3	0.6666666666666666	10	0.1111111111111111	0	0.25579241461602387	0.5873790821781596	0.2172658570584997	0.7679673771477865	1.0	0.5921564602934122	0.9684373756788385	0.6549717678563373	1.0	0	0.0
736	None	None	None	None	None	0	0	0.5	4	0.4444444444444444	4	0.39285714285714285	0.4444444444444444	7	4	3	3	0	0.5714285714285714	7	4	0.7333333333333333	11	0.42857142857142855	0	0.6217166451149791	0.8684043039364343	0.5205020916791611	0.9292487165424544	0.5628410385189541	0.8734091684701457	0.9101540250685379	0.8938980172665784	0.42857142857142855	0.2857142857142857	0.0
5119	0.09806834857738468	0.020074156747341896	0.008606375351835215	0.9438460069702405	None	0.1	1	0.18181818181818182	4	0.9	27	0.35555555555555557	0.9	31	27	0	0	0	0.1	3	30	2.1333333333333333	32	0.0	1.0	0.6076426856595771	0.8962052934329336	0.5102065751255178	0.8938025990153158	0.5176542473104265	0.9344339487157707	0.8993129905558367	0.9100523462968761	0	0	0.0
7270	0.0839249820810751	0.03542606218978129	0.03294332938294826	0.9430548303352844	None	0.125	1	0.2222222222222222	4	0.88	22	0.36	0.88	26	22	0	0	0	0.12	3	25	1.8	27	0.0	1.0	0.6076426856595771	0.907881258644993	0.4563948925440065	0.9240983467187189	0.3986965216930442	0.9221973306487743	0.8993129905558367	0.918339712176124	0	0	0.0
3418	0.09897077222486869	0.029859683257887275	0.025826697234813602	0.9401292013435053	None	0	0	0.0625	1	1.0	21	0.36507936507936506	0.8095238095238095	17	17	5	4	0	0.14285714285714285	21	3	1.5333333333333334	23	0.2857142857142857	0	0.6076426856595771	0.8722709531748526	0.4563948925440065	0.8685047073571397	0.9112979464124334	0.9447693240709242	0.8993129905558367	0.901689351190522	0.058823529411764705	0.11764705882352941	0.0
521	None	None	None	None	None	0	0	0.6	6	0.23076923076923078	3	0.6	0	2	0	12	4	0	1.0	5	5	1.0	15	0.15384615384615385	0.36363636363636365	0	0	0	0	0	0	0	0	0	0	0
1768	None	None	None	None	None	0	0	0.3333333333333333	2	0.8333333333333334	5	1.0	0.8333333333333334	5	5	2	0	0	0.125	8	1	0.5333333333333333	8	0.0	0.5714285714285714	0.8248133556038981	0.8050248129435272	0.42435338820217616	0.8221289648839879	0.9776549318749683	0.6848002633358019	0.8993129905558367	0.7758400752964413	0	0	0.0
2875	0.0024652004120948035	8.031517212040471e-05	7.962876871124989e-05	0.9975314588878457	None	0	0	0.8	4	0.0	0	0.7777777777777778	0	4	0	2	0	0	1.0	3	3	0.4666666666666667	7	0.0	1.0	0	0	0	0	0	0	0	0	0	0	0
6146	0.0805129536898087	0.04203020153067256	0.039679970355639936	0.940766063283562	None	0.125	1	0.2222222222222222	4	0.88	22	0.36	0.88	25	22	1	0	0	0.12	3	25	1.8	27	0.0	1.0	0.6076426856595771	0.9090658906201459	0.44776682880628627	0.9281614805242783	0.3604571902130206	0.9256272379910433	0.9019636586056897	0.9213488424952228	0	0	0.0
1743	None	None	None	None	None	0.5	1	1.0	6	0.0	0	1.0	0	5	0	3	0	0	1.0	3	3	0.6	9	0.0	1.0	0	0	0	0	0	0	0	0	0	0	0
1252	None	None	None	None	None	0	0	0.5	2	0.6666666666666666	2	0.625	0.6666666666666666	2	2	2	1	0	0.5	2	4	0.3333333333333333	5	0.125	0	0.5474567863225882	0.9887332410336998	0.43246195607882987	0.949656679169244	0.5982968824594522	0.9509978922797047	0.961429131280635	0.9695028543147017	1.0	1.0	0.0
2284	None	None	None	None	None	0	0	0.42857142857142855	3	0.5	4	0.3333333333333333	0.375	4	3	5	5	0	0.8333333333333334	5	6	0.6666666666666666	10	0.38461538461538464	0.3333333333333333	0.8531766921017466	0.9559414846295085	0.8682958580367739	0.9567162416224391	0.6746171798767961	0.9029421144564194	0.8783148340918707	0.942734486981614	0.25	0.75	0.018877633441408803
3830	0.11509743540177074	0.012645632601988673	-0.008139896952169205	0.6949916236016418	None	0	0	0.07142857142857142	1	1.0	18	1.0	0.9444444444444444	18	17	1	1	0	0.05	20	1	1.3333333333333333	20	0.2	0	0.5913706194024668	0.872294510386135	0.5313740238822607	0.844549806594831	0.9112979464124334	0.941915419044205	0.8921587726285124	0.894097690005234	1.0	0.1111111111111111	0.0
7033	0.08955758285093064	0.0035971628168299727	0.0035557186239529547	0.9451246061606082	None	0.125	1	0.21052631578947367	4	0.8846153846153846	23	0.37333333333333335	0.8461538461538461	24	22	3	2	0	0.12	3	25	1.8666666666666667	28	0.25	0.6666666666666666	0.6158049213538994	0.9164712991066885	0.4563948925440065	0.918977667486098	0.3604571902130206	0.9166273351070883	0.8993129905558367	0.9173660515591607	0.5208333333333334	0	0.0
7435	0.11182195148621109	0.046815001950872535	0.04513006238258915	0.9363584213700212	None	0	0	0.05555555555555555	1	1.0	25	1.0	0.96	25	24	1	1	0	0.037037037037037035	27	1	1.8	27	0.2	0	0.6626903276087195	0.8799540347058386	0.4563948925440065	0.8787890389741579	0.9112979464124334	0.9427738065161353	0.8950498877073643	0.905361847354455	1.0	0.04	0.0
4971	0.08900345133393578	0.02835932384251326	0.02649497746992713	0.944450570416103	None	0.14285714285714285	1	0.25	4	0.8571428571428571	18	0.36507936507936506	0.8571428571428571	21	18	1	0	0	0.14285714285714285	3	21	1.5333333333333334	23	0.0	1.0	0.6076426856595771	0.852108330787964	0.4563948925440065	0.880491540363116	0.9112979464124334	0.9143191295136802	0.8993129905558367	0.8847932460183043	0	0	0.0
3844	0.08512960782728683	0.03291311365968115	0.02153985053582725	0.9425691732820882	None	0.125	1	0.21052631578947367	4	0.8846153846153846	23	0.37333333333333335	0.8461538461538461	25	22	2	2	0	0.12	3	25	1.8666666666666667	28	0.4	0.6666666666666666	0.6076426856595771	0.9146565493926866	0.4563948925440065	0.9148693458758126	0.4369358531730678	0.9242364031835776	0.8993129905558367	0.9180344833680324	0.52	0.04	0.0
6290	0.08665642840237642	0.04419879485022705	0.04419468234931192	0.9398225223167153	None	0.125	1	0.2222222222222222	4	0.88	22	0.36	0.88	25	22	1	0	0	0.12	3	25	1.8	27	0.0	1.0	0.6076426856595771	0.9090658906201456	0.4563948925440065	0.9274791580477566	0.3604571902130206	0.9256272379910433	0.8993129905558367	0.9211023842811394	0	0	0.0
3282	0.004396078686985669	0.00042520205363883693	0.00041175028404792023	0.9701878323318752	None	0	0	0.2	1	1.0	5	1.0	0.8	5	4	1	2	0	0.14285714285714285	7	1	0.4666666666666667	7	0.4	0	0.9013106542137255	0.8812831088999615	0.4563948925440065	0.9327995164199481	0.4383763202836519	0.9110347031911614	0.8993129905558367	0.9105601750590204	0.6	0	0.0
5715	0.11277845615105239	0.02054125684832304	0.015247634333016917	0.9032328141033601	None	0	0	0.058823529411764705	1	1.0	23	1.0	0.9565217391304348	23	22	1	1	0	0.04	25	1	1.6666666666666667	25	0.2	0	0.5815714881627311	0.8829706242090235	0.4563948925440065	0.886508948457405	0.9112979464124334	0.9444276998458276	0.9021874411871219	0.909134237488438	1.0	0.043478260869565216	0.0
3618	0.03639327377721321	0.019212662589412302	0.016241235489961602	0.741920407320399	None	0	0	0.16666666666666666	1	1.0	7	1.0	0.7142857142857143	6	5	2	1	0	0.1111111111111111	9	1	0.6	9	0.14285714285714285	0	0.5913706194024668	0.8933239878492475	0.6277662665579776	0.8678191118894296	0.7408233956177549	0.9398847934996233	0.8878838435406561	0.9048360991249971	1.0	0	0.0
6150	0.08191011398415772	0.012017494569139402	0.007038418509186856	0.9526588877036019	None	0	0	0.1111111111111111	2	0.9583333333333334	23	0.52	0.9583333333333334	24	23	1	0	0	0.08	2	25	1.7333333333333334	26	0.0	0	0.5596543784448219	0.9139532574489763	0.4032601644809244	0.9283972023991202	0.3604571902130206	0.9106364726432385	0.9136796954210397	0.9180052941553329	0	0	0.0
344	None	None	None	None	None	0.25	2	0.3888888888888889	7	0.64	16	0.3176470588235294	0.6	18	15	8	1	0	0.29411764705882354	5	17	1.8	27	0.058823529411764705	0.4	0.6269332054318618	0.8808198964977689	0.39959885878814544	0.9289053488590364	0.3007773749887798	0.9385194092220162	0.9315636012797347	0.9192300456221755	1.0	0.16666666666666666	0.0
3134	0.04240197002926509	0.007205511832028053	-0.0016499205180345357	0.8319232887986379	None	0	0	0.25	2	0.7777777777777778	7	0.55	0.6666666666666666	7	6	3	2	0	0.2	10	2	0.7333333333333333	11	0.2222222222222222	0	0.33330948081116174	0.9304193169228248	0.41188822821864457	0.9138114862494988	0.462072873340558	0.8344684957441308	0.8874028163430792	0.8994042935598529	0.5714285714285714	0.5714285714285714	0.0
828	None	None	None	None	None	1.0	1	1.0	4	0.0	0	0.5555555555555556	0	3	0	1	0	0	1.0	3	3	0.3333333333333333	5	0.0	1.0	0	0	0	0	0	0	0	0	0	0	0
2254	None	None	None	None	None	0	0	0.2	2	0.8333333333333334	10	0.3111111111111111	0.6666666666666666	10	8	3	0	0	0.5555555555555556	5	9	0.9333333333333333	14	0.0	0.16666666666666666	0.7776550887889246	0.9603263764841198	0.788940377660642	0.8909228693864669	0.3604571902130206	0.9202990785933535	0.9301212891638669	0.9294148621366356	0	0	0.0
5548	0.118748774486892	0.03731668011426011	-0.034854857085220965	0.4793475682474341	None	0	0	0.05555555555555555	1	1.0	25	1.0	0.96	25	24	1	1	0	0.037037037037037035	27	1	1.8	27	0.2	0	0.6626903276087195	0.8704821593613714	0.4563948925440065	0.8985535513027764	0.9112979464124334	0.944650525840159	0.8950498877073643	0.9095273318086543	1.0	0.04	0.0
6433	0.08941172668175781	0.03646852803907811	0.036417538056058706	0.9368021356500882	None	0.1111111111111111	1	0.2	4	0.8888888888888888	24	0.35802469135802467	0.8888888888888888	27	24	1	0	0	0.1111111111111111	3	27	1.9333333333333333	29	0.0	1.0	0.6076426856595771	0.9081783592910736	0.4563948925440065	0.9161158416575046	0.4369358531730678	0.9268505703190757	0.8993129905558367	0.9173743620571038	0	0	0.0
1159	None	None	None	None	None	0	0	0.2222222222222222	2	0.9090909090909091	10	0.2708333333333333	0.6363636363636364	7	7	5	4	0	0.75	6	8	0.8666666666666667	13	0.2857142857142857	0	0.8493928209882128	0.6997443776809285	0.8471781847843973	0.8030461302613133	0.716235398446151	0.9277161884880214	0.7871673851716914	0.832188324561254	0.14285714285714285	0.14285714285714285	0.0
4521	0.12198196906407749	0.025746582355533336	0.022502679617924546	0.9390497827240974	None	0	0	0.1	2	0.9642857142857143	27	0.5172413793103449	0.9642857142857143	28	27	1	0	0	0.06896551724137931	2	29	2.0	30	0.0	0	0.5750985531453565	0.9029892071284343	0.5637214414965831	0.8697263277438694	0.6666616515606948	0.9264534615893182	0.8845614702226043	0.9021158513505908	0	0	0.0
1983	None	None	None	None	None	0	0	1.0	3	0.0	0	0.6666666666666666	0	2	0	1	1	0	0.6666666666666666	3	2	0.26666666666666666	4	0.25	1.0	0	0	0	0	0	0	0	0	0	0	0
3805	0.08857263823237387	0.02348340033883443	0.02320905600236358	0.8345851991761186	None	0.1	1	0.18181818181818182	4	0.9	27	0.35555555555555557	0.9	30	27	1	0	0	0.1	3	30	2.1333333333333333	32	0.0	1.0	0.5750985531453565	0.9166851899831951	0.4563948925440065	0.909225661386971	0.5176542473104265	0.9142325076850453	0.88352045655133	0.9134310308118744	0	0	0.0
1917	None	None	None	None	None	0	0	0	0	0	0	1.0	0	0	0	0	2	0	1.0	1	1	0.06666666666666667	1	0.5	0	0	0	0	0	0	0	0	0	0	0	0
2686	None	None	None	None	None	0	0	0.3333333333333333	3	0.7272727272727273	8	0.65	0.45454545454545453	7	5	5	7	0	0.8	4	5	0.8666666666666667	13	0.5833333333333334	0.9090909090909091	0.8493928209882128	0.9548645431472682	0.8506547058821289	0.8329882148989852	0.2413730247905422	0.8528714626860687	0.9542047905616803	0.8946099491485249	0.14285714285714285	0.42857142857142855	0.0
4953	0.0990389951614127	0.024033861408492285	0.021420016594469654	0.9405677566079926	None	0	0	0.16666666666666666	3	0.88	22	0.29347826086956524	0.84	23	21	3	2	0	0.17391304347826086	4	23	1.8	27	0.25	0.4	0.5750985531453565	0.8991989945717452	0.5321472267353607	0.847497369124337	0.6734925074516892	0.9423776432498735	0.8993129905558367	0.9031436316757131	0.5217391304347826	0	0.0
6303	0.08884972673160145	0.04078752567665481	0.040763136496130496	0.9402276485477443	None	0.125	1	0.2222222222222222	4	0.88	22	0.36	0.88	25	22	1	0	0	0.12	3	25	1.8	27	0.0	1.0	0.6076426856595771	0.9090658906201456	0.4563948925440065	0.9274791580477566	0.3604571902130206	0.9256272379910433	0.8993129905558367	0.9211023842811394	0	0	0.0
315	None	None	None	None	None	0	0	0.5	3	0.7142857142857143	5	0.45	0.5714285714285714	4	4	4	0	0	0.8	4	5	0.6	9	0.0	0.5	0.37218621491893644	0.730493137664071	0.5331072836667802	0.8424954207358595	0.8537551400737833	0.8899917396841203	0.8383463066664079	0.8303672313538352	0	0	0.0
3696	0.034512878493971916	0.016776441295067394	0.016602968583038086	0.7079067952677038	None	0	0	0.16666666666666666	1	1.0	7	1.0	0.7142857142857143	6	5	2	1	0	0.1111111111111111	9	1	0.6	9	0.14285714285714285	0	0.5913706194024668	0.8933239878492475	0.6277662665579776	0.8678191118894298	0.7408233956177549	0.9398847934996233	0.8878838435406561	0.9048360991249971	1.0	0	0.0
1411	None	None	None	None	None	0	0	0.25	1	1.0	4	0.5	0.5	2	2	3	6	0	0.75	4	3	0.4	6	0.6	0	0.29887963158406605	0.8181357136364505	0.20506412105678481	0.5066146975309873	0.12254769576360332	0.5561316303245692	0.7029605170979505	0.6422710723232903	0.5	0.5	0.5573244156237422
2128	None	None	None	None	None	0.14285714285714285	1	0.23529411764705882	4	0.8695652173913043	20	0.36231884057971014	0.8695652173913043	23	20	1	0	0	0.13043478260869565	23	3	1.6666666666666667	25	0.0	1.0	0.5879590954718273	0.9455161814874422	0.5205020916791611	0.9359625856046668	0.35901672310243654	0.839086858084968	0.9380970403203764	0.9165060821104033	0	0	0.0
3470	0.08464602895182301	0.021347983443011222	-0.015975430751612618	0.5906563789663611	None	0	0	0.21428571428571427	3	0.8947368421052632	17	0.3684210526315789	0.8421052631578947	19	16	1	1	0	0.15789473684210525	3	19	1.4	21	0.3333333333333333	0.1111111111111111	0.6076426856595771	0.8772441537643562	0.8333405924246087	0.9468198483114404	0.35901672310243654	0.9380297486913249	0.9370562227794001	0.9256041333655032	1.0	0.10526315789473684	0.0
6861	0.1266525353613292	0.04210556386665767	0.03707225532830837	0.9388110751958042	None	0	0	0.0625	1	1.0	22	1.0	0.9545454545454546	22	21	1	1	0	0.041666666666666664	24	1	1.6	24	0.2	0	0.6626903276087195	0.877925929587173	0.4563948925440065	0.8479855154918261	0.9112979464124334	0.9332966942561123	0.8950498877073643	0.8918806749025018	1.0	0.045454545454545456	0.0
1800	None	None	None	None	None	0	0	0.4	4	0.6923076923076923	9	0.4166666666666667	0.46153846153846156	8	6	6	1	0	0.25	3	12	1.0	15	0.07142857142857142	0.15384615384615385	0.7995599819453988	0.9164284334599779	0.4315786284520133	0.9614994019157732	0.35901672310243654	0.9201870757058399	0.9283861383937859	0.9361853551868108	1.0	0.375	0.0
6910	0.10628150145667713	0.00938174869754961	0.00032339679868941315	0.9456666479117577	None	0	0	0.058823529411764705	1	1.0	23	1.0	0.9565217391304348	23	22	1	1	0	0.04	25	1	1.6666666666666667	25	0.2	0	0.645722635885691	0.8596470812501054	0.4563948925440065	0.886508948457405	0.9112979464124334	0.9434850897858745	0.8950498877073643	0.9027067709223625	1.0	0.043478260869565216	0.0
1616	None	None	None	None	None	0	0	0.2	1	1.0	5	0.7777777777777778	0.4	2	2	4	5	0	1.0	3	3	0.4666666666666667	7	0.4166666666666667	0.8	0.1341329739232658	0.5	0.7416762998759221	0.5279849601167593	0.8483571013111162	0.5144759958073493	0.9587448913799899	0.5141609718117935	0.5	0.5	0.44317608833207334
7312	0.08052446666126324	0.02625682415543671	0.02232983026963865	0.9427188327125557	None	0.1111111111111111	1	0.2	4	0.8888888888888888	24	0.35802469135802467	0.8888888888888888	27	24	1	0	0	0.1111111111111111	3	27	1.9333333333333333	29	0.0	1.0	0.6076426856595771	0.9040884669003889	0.4563948925440065	0.929731748378277	0.3604571902130206	0.9293060624508598	0.917790031158892	0.9218235304747446	0	0	0.0
1767	None	None	None	None	None	1.0	2	0.8571428571428571	6	0.25	2	0.5555555555555556	0.25	8	2	1	0	0	0.5	6	3	0.6666666666666666	10	0.0	1.0	0.33727166062827696	0.9083707450477809	0.4238740685289093	0.9650826236612219	0.4273966433122026	0.919735379822132	0.9024866923280858	0.93607366277611	0	0	0.0
7420	0.09544355441570782	0.041980578229791427	0.03982831219792432	0.9360977932585803	None	0.1111111111111111	1	0.2	4	0.8888888888888888	24	0.35802469135802467	0.8888888888888888	27	24	1	0	0	0.1111111111111111	3	27	1.9333333333333333	29	0.0	1.0	0.6076426856595771	0.9081783592910736	0.5151474847698084	0.9161156344654093	0.4369358531730678	0.9268505703190757	0.8993129905558367	0.9173742939358419	0	0	0.0
5244	0.11865092828609662	0.04360306505539595	0.03166661437589884	0.9440101881347435	None	0	0	0.05555555555555555	1	1.0	25	1.0	0.96	25	24	1	1	0	0.037037037037037035	27	1	1.8	27	0.2	0	0.6076426856595771	0.873102975380789	0.4563948925440065	0.8787890389741579	0.9112979464124334	0.944650525840159	0.8993129905558367	0.9045595753745205	1.0	0	0.0
4988	0.08552855294455816	0.04180000349665649	0.038790724028263925	0.9367148423827627	None	0.125	1	0.2222222222222222	4	0.875	21	0.3611111111111111	0.875	24	21	1	0	0	0.125	3	24	1.7333333333333334	26	0.0	1.0	0.6158049213538994	0.9175351286806154	0.4563948925440065	0.9215828532911675	0.3604571902130206	0.9146918302148191	0.9060641220995614	0.9179812064634092	0	0	0.0
2835	0.002960617733957753	0.0003639059937952607	0.00030547013275692905	0.9886019497852886	None	0	0	0.5	2	0.6666666666666666	2	1.0	0.3333333333333333	3	1	1	1	0	0.2	5	1	0.3333333333333333	5	0.25	0.5	0.5750985531453565	0.8811121840222949	0.6719310199679491	0.7795331539051497	0.9112979464124334	0.8604386781623767	0.8568504793278188	0.8448758062068011	1.0	0.3333333333333333	0.0
5651	0.08142682288913587	0.027449150290217342	0.013656145217062635	0.9346750254833391	None	0	0	0.1	2	0.9642857142857143	27	0.5172413793103449	0.9642857142857143	28	27	1	0	0	0.06896551724137931	2	29	2.0	30	0.0	0	0.6076426856595771	0.9339188680253159	0.4032601644809244	0.9136576524586723	0.3604571902130206	0.8969776282026217	0.9163399133536212	0.9161058176704402	0	0	0.0
5037	0.08439481567060356	0.032924513259318826	0.02863309600018525	0.9487343229992493	None	0.1	1	0.18181818181818182	4	0.9	27	0.35555555555555557	0.9	30	27	1	0	0	0.1	3	30	2.1333333333333333	32	0.0	1.0	0.5913706194024668	0.9066270282686656	0.497849758702404	0.9009590698573081	0.5176542473104265	0.9365107418226322	0.8993129905558367	0.9161216817881277	0	0	0.0
2836	0.02978957766120762	0.004900776043883131	-0.0009945602217619712	0.995526390855463	None	0	0	0.3	3	0.8461538461538461	11	0.45454545454545453	0.46153846153846156	8	6	6	2	0	0.2727272727272727	11	3	1.0	15	0.14285714285714285	0.5	0.49737300826530734	0.9222707971470515	0.450074388103468	0.9530086223587249	0.3815644188660398	0.8646460466086149	0.9289683225064471	0.9202609782493758	0.5625	0.375	0.0
5433	0.09005953926083052	0.03721286646540599	0.03719628531755587	0.9449649364646133	None	0.1	1	0.18181818181818182	4	0.9	27	0.35555555555555557	0.9	30	27	1	0	0	0.1	3	30	2.1333333333333333	32	0.0	1.0	0.5815714881627311	0.900213650556415	0.4935357268335439	0.8970782505666176	0.5176542473104265	0.9368499731457854	0.9021874411871219	0.9132459589262264	0	0	0.0
4294	0.07724308693620462	0.018895668342286103	0.018807668549748847	0.9357613235569063	None	0.1	1	0.17391304347826086	4	0.90625	29	0.3541666666666667	0.90625	32	29	1	0	0	0.09375	3	32	2.2666666666666666	34	0.0	1.0	0.5750985531453565	0.9107267009647454	0.4563948925440065	0.9047095990843941	0.5921579494355607	0.9206576346576822	0.886533751518137	0.9122573298512362	0	0	0.0
2251	None	None	None	None	None	0.3333333333333333	1	0.6666666666666666	6	0.36363636363636365	4	0.6190476190476191	0.2727272727272727	5	3	7	3	0	0.42857142857142855	3	7	0.8666666666666667	13	0.1875	0.6666666666666666	0.19538203322305536	0.9073854728646348	0.5205020916791611	0.8028351153595404	0.7964633718816918	0.8393426879414193	0.921204234953285	0.8556794057914685	0.2	0.6	0.0
5324	0.11702068698381246	0.043554369737754554	0.042636793217197856	0.9390124828432349	None	0	0	0.05555555555555555	1	1.0	25	1.0	0.96	25	24	1	1	0	0.037037037037037035	27	1	1.8	27	0.2	0	0.6626903276087195	0.8782910192586948	0.4563948925440065	0.8787890389741579	0.9112979464124334	0.9427738065161353	0.8950498877073643	0.9049139349652788	1.0	0.04	0.0
4565	0.1039432954180276	0.032125350164856264	0.021348560714458484	0.9502569136506526	None	0.125	1	0.2777777777777778	5	0.7916666666666666	19	0.30952380952380953	0.75	21	18	4	2	0	0.19047619047619047	4	21	1.7333333333333334	26	0.2222222222222222	0.6666666666666666	0.5750985531453565	0.902261619446808	0.6719310199679491	0.8399718839559581	0.5176542473104265	0.9277390992707854	0.8791507192491895	0.8951410776434731	0.5238095238095238	0	0.0
2559	0.0856563116384875	0.0036708421347849234	-0.003600889232754403	0.9353031513532076	None	0	0	0.26666666666666666	4	0.8	16	0.6111111111111112	0.75	19	15	2	4	0	0.1111111111111111	2	18	1.4666666666666666	22	1.0	0.2	0.42425703160921424	0.9395889778974941	0.5288967068715837	0.914205719480162	0.35901672310243654	0.9109254089374482	0.921204234953285	0.9226174732403342	0.13157894736842105	0.3157894736842105	0.0
3997	0.09143764464346246	0.023735381890162454	0.023044988030356164	0.8287625240692731	None	0.1	1	0.18181818181818182	4	0.9	27	0.35555555555555557	0.9	30	27	1	0	0	0.1	3	30	2.1333333333333333	32	0.0	1.0	0.5750985531453565	0.9166851899831951	0.4563948925440065	0.909225661386971	0.5176542473104265	0.9142325076850453	0.88352045655133	0.9134310308118744	0	0	0.0
4357	0.1504118908699874	0.016039249267379253	-0.013930957048108839	0.9670794646892141	None	0.1	1	0.18181818181818182	4	0.9032258064516129	28	0.3548387096774194	0.9032258064516129	31	28	1	0	0	0.0967741935483871	31	3	2.2	33	0.0	1.0	0.6076426856595771	0.8744657736103854	0.4563948925440065	0.873573349705954	0.7695696785695667	0.9223372347946281	0.8993129905558367	0.8924645757692253	0	0	0.0
6498	0.09473024077037026	0.04643057854576721	0.04571344840642315	0.9373190770567099	None	0.125	1	0.2222222222222222	4	0.88	22	0.36	0.88	25	22	1	0	0	0.12	3	25	1.8	27	0.0	1.0	0.6076426856595771	0.9088663052036472	0.4563948925440065	0.9356931992743442	0.3604571902130206	0.9256272379910433	0.8993129905558367	0.9241155148765458	0	0	0.0
4454	0.09564231419758389	0.030257249480937613	0.01845077735474698	0.9429560362446501	None	0.14285714285714285	1	0.25	4	0.8636363636363636	19	0.36363636363636365	0.8636363636363636	22	19	1	0	0	0.13636363636363635	3	22	1.6	24	0.0	1.0	0.5750985531453565	0.9040123651846552	0.5928079311371247	0.8453376414780043	0.5176542473104265	0.923250142343393	0.893695887667278	0.8949960512815999	0	0	0.0
3059	0.00244696145867503	9.097028499283823e-05	6.450866855783458e-05	0.9859956359098649	None	0	0	0.5	2	0.75	3	0.75	0.5	3	2	2	2	0	0.5	4	2	0.4	6	0.2857142857142857	0	0.9013106542137255	0.8980598280070081	0.2918197668426983	0.6975520549984658	0.26906131471642175	0.7462961094079955	0.9380970403203764	0.7963265021609061	0.6666666666666666	0	0.0
3649	0.08223847841461539	0.017274407059592004	0.016891477459161044	0.9431318924273095	None	0.16666666666666666	1	0.2857142857142857	4	0.8333333333333334	15	0.37037037037037035	0.8333333333333334	18	15	1	0	0	0.16666666666666666	3	18	1.3333333333333333	20	0.0	1.0	0.5750985531453565	0.928538020856398	0.6685223952815187	0.8508281463326912	0.4369358531730678	0.8951927072392956	0.8595298497325088	0.8956834961577548	0	0	0.0
6184	0.07894698395622524	0.03606078701874228	0.025257301156259668	0.937676996123181	None	0.1111111111111111	1	0.2	4	0.8888888888888888	24	0.35802469135802467	0.8888888888888888	27	24	1	0	0	0.1111111111111111	3	27	1.9333333333333333	29	0.0	1.0	0.6076426856595771	0.9040884669003889	0.4563948925440065	0.9300102122340288	0.3604571902130206	0.9293060624508598	0.917790031158892	0.9219260462577795	0	0	0.0
4151	0.08667467667940339	0.016455814657304117	0.014742368735168267	0.9446526744372187	None	0.16666666666666666	1	0.2857142857142857	4	0.8421052631578947	16	0.3684210526315789	0.8421052631578947	19	16	1	0	0	0.15789473684210525	3	19	1.4	21	0.0	1.0	0.5750985531453565	0.9153718087793513	0.5205020916791611	0.8827508870367159	0.5148549832436992	0.9158488216713422	0.8993129905558367	0.90571026738677	0	0	0.0
426	None	None	None	None	None	0	0	0.25	2	0.9	9	0.34285714285714286	0.1	2	1	9	4	0	0.7142857142857143	7	5	0.8	12	0.19047619047619047	0	0.6076426856595771	0.5	0.5167163549265303	0.6463914166620355	0.8276707842052815	0.8175508318151328	0.7867503964777461	0.6684135924008088	0.75	0.5	0.8008873369802099
777	None	None	None	None	None	0.5	1	0.8333333333333334	5	0.2857142857142857	2	0.5625	0.14285714285714285	4	1	4	2	0	1.0	4	4	0.6	9	0.2222222222222222	0.8	0.41653650779924084	0.8293920300695256	0.5011030076120766	0.8586461570661763	0.6873897611134676	0.9139495590988533	0.8797624414709022	0.8717012971990654	0.625	0.25	0.0
2506	None	None	None	None	None	1.0	1	0.8	4	0.4	2	0.4666666666666667	0.2	3	1	3	1	0	0.6	5	3	0.4666666666666667	7	0.125	1.0	0.9013106542137255	0.9053482236408443	0.43172635381818314	0.9654321049672403	0.5554745058533239	0.7549867457641962	0.9046014362698195	0.9035858167393408	1.0	0	0.0
5842	0.08789251088417198	0.0159310128027269	0.013589589412784812	0.940948457138077	None	0.1	1	0.18181818181818182	4	0.9032258064516129	28	0.3548387096774194	0.9032258064516129	31	28	1	0	0	0.0967741935483871	3	31	2.2	33	0.0	1.0	0.6626903276087195	0.8832065673431434	0.4665693619879267	0.9044105242290446	0.5176542473104265	0.9380777826372132	0.8950498877073643	0.9112862565511317	0	0	0.0
5179	0.1075436433847301	0.034657055150216706	0.03152434430587208	0.9459961439272226	None	0.125	1	0.21052631578947367	4	0.8846153846153846	23	0.358974358974359	0.8846153846153846	26	23	1	0	0	0.11538461538461539	3	26	1.8666666666666667	28	0.0	1.0	0.6239671570482217	0.8794055448842614	0.4563948925440065	0.8660631400122711	0.7496274880704379	0.9335517842415416	0.904161369983154	0.8970922022064444	0	0	0.0
3063	0.00011455775499664297	8.473934913729271e-07	-6.002916101151638e-08	0.999997657110229	None	0	0	0.75	3	0.5	2	0.5	0.5	3	2	2	2	0	0.75	3	4	0.4	6	0.2857142857142857	1.0	0.19538203322305536	0.6105524999364108	0.5288967068715837	0.6763086247033707	0.7964633718816918	0.5000000000000002	0.921204234953285	0.5976055447112288	0.6666666666666666	1.0	0.0
2197	None	None	None	None	None	0	0	0.375	3	0.6666666666666666	6	0.55	0.2222222222222222	5	2	5	6	0	0.8	5	4	0.7333333333333333	11	0.5454545454545454	0.5	0.23133702777454546	0.701146267443252	0.33859395819842414	0.9213172901195591	0.6886293826152484	0.8914908348654406	0.875732016582898	0.8589263728650558	0.2	1.0	0.0
4314	0.12352908138466712	0.02569950144727893	0.01252532159182523	0.9496393562799771	None	0.125	1	0.21052631578947367	4	0.8846153846153846	23	0.358974358974359	0.8846153846153846	26	23	1	0	0	0.11538461538461539	3	26	1.8666666666666667	28	0.0	1.0	0.5750985531453565	0.8880628277971272	0.530638691076121	0.8348974733688125	0.7496274880704379	0.9326117031310052	0.8993129905558367	0.8915289759751764	0	0	0.0
3729	0.10720762806863852	0.004639723162512228	-0.00010660649576923856	0.48134535829786473	None	0	0	0.0625	1	1.0	22	0.36363636363636365	0.8181818181818182	18	18	5	3	0	0.13636363636363635	22	3	1.6	24	0.21428571428571427	0	0.6076426856595771	0.8840899601799164	0.4563948925440065	0.8605809515719318	0.9112979464124334	0.9470383336175795	0.8993129905558367	0.9042368234207399	0.05555555555555555	0.1111111111111111	0.0
6438	0.10511293419726565	0.045982264523382166	0.029527123134909936	0.9421746000451579	None	0	0	0.058823529411764705	1	1.0	23	1.0	0.9565217391304348	23	22	1	1	0	0.04	25	1	1.6666666666666667	25	0.2	0	0.6626903276087195	0.8748851933183126	0.4563948925440065	0.886508948457405	0.9112979464124334	0.9434850897858745	0.8950498877073643	0.9065173853783294	1.0	0.08695652173913043	0.0
3144	0.005146797175757188	0.000530476205828379	-2.2801316747271282e-05	0.9720353283622941	None	0	0	0.25	1	1.0	4	1.0	0.75	4	3	1	1	0	0.16666666666666666	6	1	0.4	6	0.2	0	0.5913706194024668	0.8837255591679437	0.7526358061962789	0.8545844041717503	0.6741168997927506	0.9338059540801598	0.8808498208601399	0.8955407138496504	1.0	0	0.0
1078	None	None	None	None	None	0	0	0.25	1	1.0	4	1.0	0.25	1	1	4	1	0	0.6666666666666666	3	2	0.4	6	0.08333333333333333	0	0.1341329739232658	0.5	1.0	0.5	1.0	0.5	0.9834020085269511	0.5	1.0	1.0	0.0
5961	0.10006211449331229	0.03628579525296352	0.036055202416362585	0.9380130215258575	None	0.1111111111111111	1	0.19047619047619047	4	0.896551724137931	26	0.3563218390804598	0.896551724137931	29	26	1	0	0	0.10344827586206896	3	29	2.066666666666667	31	0.0	1.0	0.6076426856595771	0.8981312437971339	0.4563948925440065	0.9123632505215294	0.4369358531730678	0.9355204159272487	0.8993129905558367	0.9166803448111757	0	0	0.0
3328	0.03217664425289556	0.018265261721503074	0.015980592496688557	0.8331188421390067	None	0	0	0.16666666666666666	1	1.0	7	1.0	0.7142857142857143	6	5	2	1	0	0.1111111111111111	9	1	0.6	9	0.14285714285714285	0	0.5913706194024668	0.8859887908342875	0.6277662665579776	0.8678191118894296	0.7408233956177549	0.9398847934996233	0.8791492860505945	0.902668964459762	1.0	0	0.0
2720	0.01698624787014919	0.0005556795698621608	0.0005287070375143062	0.9935731315140197	None	0.3333333333333333	1	0.6666666666666666	6	0.36363636363636365	4	0.48148148148148145	0.2727272727272727	7	3	5	3	0	0.3333333333333333	3	9	0.8666666666666667	13	0.3	0.5	0.4451018176694516	0.8940005819324359	0.22260467701274203	0.6821633825521703	0.8159706354191624	0.7179641693971669	0.9109380841887217	0.7819040099149716	0.14285714285714285	0.7142857142857143	0.0
2091	None	None	None	None	None	0.5	1	0.42857142857142855	3	0.625	5	0.47619047619047616	0.5	5	4	4	5	0	0.42857142857142855	3	7	0.6666666666666666	10	0.45454545454545453	0.6666666666666666	0.16790454585925557	0.9681866822161356	0.33859395819842414	0.9088082933049576	0.6886293826152484	0.9060757065113691	0.9359327688447616	0.9346520332921845	0.2	1.0	0.0
6554	0.09831058960531441	0.03741725323761426	0.034254252155290967	0.9392386210228323	None	0.1	1	0.18181818181818182	4	0.9032258064516129	28	0.3548387096774194	0.9032258064516129	31	28	1	0	0	0.0967741935483871	3	31	2.2	33	0.0	1.0	0.6076426856595771	0.8904547324037464	0.4563948925440065	0.9118402239163936	0.5176542473104265	0.9204782001617814	0.8804379305771244	0.9083392357604637	0	0	0.0
2960	0.002609835355168122	0.00017356615640070358	0.00015715534036820904	0.9963683341100669	None	0	0	0.8	4	0.2	1	0.7	0.2	4	1	2	1	0	0.4	5	2	0.4666666666666667	7	0.2	0.8	0.47747880214985566	0.8588207346863769	0.7113249251267761	0.7250054864603251	0.7496274880704379	0.6523662726896056	0.7852954341662552	0.7567245280814763	1.0	0.25	0.0
3982	0.11475975967170288	0.02965233763574416	0.029318668050888546	0.9380225303682554	None	0.125	1	0.2222222222222222	4	0.88	22	0.36	0.88	25	22	1	0	0	0.12	3	25	1.8	27	0.0	1.0	0.5750985531453565	0.9056225718867296	0.5205020916791611	0.8656623194821195	0.6666616515606948	0.9142856198930177	0.8595298497325088	0.8969568993720347	0	0	0.0
840	None	None	None	None	None	1.0	1	1.0	4	0.25	1	0.6666666666666666	0	2	0	3	0	0	1.0	3	3	0.4	6	0.0	0.6666666666666666	0	0	0	0	0	0	0	0	0	0	0
5107	0.08587431847846701	0.037122971739835565	0.03445277241167336	0.9338657810651787	None	0.1111111111111111	1	0.2	4	0.8928571428571429	25	0.35714285714285715	0.8928571428571429	28	25	1	0	0	0.10714285714285714	3	28	2.0	30	0.0	1.0	0.6076426856595771	0.8922314814691286	0.4298275285124655	0.9164056162368185	0.4369358531730678	0.9138766423329227	0.9022632545307769	0.9080492827720136	0	0	0.0
7190	0.08759578025187716	0.01495506524840512	0.00701070821545255	0.5632524612007396	None	0	0	0.08	2	0.9714285714285714	34	0.5138888888888888	0.9714285714285714	35	34	1	0	0	0.05555555555555555	2	36	2.466666666666667	37	0.0	0	0.5750985531453565	0.8603919519838072	0.4563948925440065	0.9065949499824706	0.9112979464124334	0.9453316608788112	0.8966376726466204	0.9100176306935647	0	0	0.0
6148	0.08372133682245508	0.043194784741254634	0.04081471290907416	0.9354330688680417	None	0.125	1	0.21052631578947367	4	0.8846153846153846	23	0.358974358974359	0.8846153846153846	26	23	1	0	0	0.11538461538461539	3	26	1.8666666666666667	28	0.0	1.0	0.6076426856595771	0.9017298853970908	0.4563948925440065	0.931568273273763	0.3986965216930442	0.9000891913747877	0.909140093345634	0.912292079126242	0	0	0.0
3910	0.08677674905222445	0.024275804157649104	0.02356580480614893	0.8312328001560453	None	0.1	1	0.18181818181818182	4	0.9	27	0.35555555555555557	0.9	31	27	0	0	0	0.1	3	30	2.1333333333333333	32	0.0	1.0	0.5750985531453565	0.9145594553905116	0.4563948925440065	0.9060857752312039	0.5176542473104265	0.9113651677419429	0.8804379305771244	0.9107313444513683	0	0	0.0
780	None	None	None	None	None	0.5	1	0.6666666666666666	4	0.42857142857142855	3	0.6	0.2857142857142857	6	2	2	0	0	0.6	5	3	0.6	9	0.0	0.3333333333333333	0.2921311748902637	0.9159595013413095	0.24763692610020507	0.9265740254559912	0.5630667333834773	0.8669337829549267	0.8444028965489043	0.9060219042573058	0	0	0.0
3980	0.03515455528674104	0.02264265174843271	0.020180234478840858	0.7423664302442305	None	0	0	0.16666666666666666	1	1.0	7	1.0	0.7142857142857143	6	5	2	1	0	0.1111111111111111	9	1	0.6	9	0.14285714285714285	0	0.5913706194024668	0.8933239878492475	0.6277662665579776	0.8678191118894296	0.7408233956177549	0.9409759145451462	0.8903652828201734	0.9053936854009921	1.0	0	0.0
1753	None	None	None	None	None	0	0	0.6666666666666666	4	0.3333333333333333	2	1.0	0.16666666666666666	3	1	4	4	0	0.5	4	2	0.5333333333333333	8	0.4	0.6666666666666666	0.8257727346146992	0.6953812994550626	0.27207138370066175	0.9384872538295486	0.8244397205370515	0.6859905717643696	0.9265692703935791	0.8090663708290471	0.5	0.6666666666666666	0.0
1779	None	None	None	None	None	0	0	0.5	2	0.3333333333333333	1	0.8333333333333334	0	1	0	3	4	0	0.6666666666666666	3	2	0.3333333333333333	5	0.4444444444444444	0	0	0	0	0	0	0	0	0	0	0	0
2063	None	None	None	None	None	0	0	0.3333333333333333	2	0.8571428571428571	6	0.375	0.8571428571428571	8	6	0	2	0	0.6666666666666666	6	4	0.6	9	1.0	0	0.7535915471127169	0.8789956094232276	0.43606010850423116	0.9266375108107606	0.6314080204103517	0.9327622095291401	0.8999849287824432	0.9155222030237113	0.5625	0.125	0.0
3098	1.6643716809629014e-06	2.0605177560398303e-08	5.814420414351771e-10	0.9999999444234375	None	1.0	1	1.0	4	0.0	0	0.5555555555555556	0	1	0	3	0	0	1.0	3	3	0.3333333333333333	5	0.0	1.0	0	0	0	0	0	0	0	0	0	0	0
916	None	None	None	None	None	0	0	0.5	1	1.0	1	1.0	1.0	2	1	0	3	0	0.3333333333333333	1	3	0.2	3	1.0	0	0.7093266510590391	0.9335316103713008	0.318085317736792	0.5580639992382364	0.5789384337009417	0.7425078429705426	0.8962103753058671	0.7877696850325359	0.5	1.0	0.23084983317369162
3437	0.07681308468169103	0.015603795479658638	0.012530529105786049	0.7535604687337704	None	0	0	0.0625	1	1.0	21	0.5227272727272727	0.8095238095238095	18	17	4	3	0	0.09090909090909091	22	2	1.5333333333333334	23	0.2727272727272727	0	0.6076426856595771	0.8840899601799164	0.4563948925440065	0.8658827433611207	0.9112979464124334	0.9470383336175795	0.8993129905558367	0.9055253355874696	0.05555555555555555	0.1111111111111111	0.0
4634	0.08372016424863081	0.03172827714051855	0.02968242922523803	0.9371472247940843	None	0.1	1	0.18181818181818182	4	0.9	27	0.35555555555555557	0.9	30	27	1	0	0	0.1	3	30	2.1333333333333333	32	0.0	1.0	0.5913706194024668	0.9066270282686656	0.591902523954695	0.9060902830555985	0.5176542473104265	0.9365107418226322	0.8993129905558367	0.9176175447699497	0	0	0.0
3760	0.13080360710924177	0.03684379164624333	0.022464126086205623	0.6970056052209626	None	0	0	0.058823529411764705	1	1.0	23	0.5208333333333334	0.8695652173913043	21	20	3	2	0	0.08333333333333333	24	2	1.6666666666666667	25	0.2222222222222222	0	0.6076426856595771	0.8624915893220936	0.4563948925440065	0.8612362369241656	0.9112979464124334	0.9341906513032215	0.8993129905558367	0.8913770642147868	0.5238095238095238	0.047619047619047616	0.0
3411	0.009672373151117061	0.00042649245495331276	0.0003804068554052233	0.9735651645172165	None	0	0	0.25	1	1.0	4	1.0	0.75	4	3	1	1	0	0.16666666666666666	6	1	0.4	6	0.2	0	0.5913706194024668	0.857883337106951	0.6188717265565062	0.853898542562719	0.9444764391437008	0.8469186097879507	0.8733024539094472	0.8529575664947842	1.0	0	0.0
3022	0.0024526740684987663	7.628933238295123e-05	7.627643100605573e-05	0.9974629645759968	None	0	0	0.8	4	0.0	0	0.7777777777777778	0	4	0	2	0	0	1.0	3	3	0.4666666666666667	7	0.0	1.0	0	0	0	0	0	0	0	0	0	0	0
2857	0.007518417758321711	0.0007161946519450506	0.0006213057244381734	0.9906513797326613	None	0	0	0.6	3	0.6	3	0.5833333333333334	0.4	5	2	1	2	0	0.75	3	4	0.4666666666666667	7	0.6666666666666666	0.6666666666666666	0.5226821173169253	0.959764880969954	0.2950635688366557	0.8171078994352893	0.8122979764044562	0.6874872392229634	0.9453758816907705	0.860454932120795	0.6	0.4	0.0
687	None	None	None	None	None	0	0	0.5714285714285714	4	0.5	4	0.5	0.25	6	2	3	2	0	0.8	4	5	0.6666666666666666	10	0.3333333333333333	0.3333333333333333	0.6239671570482217	0.9263605513738272	0.5205020916791611	0.739025741156742	0.6549887313911882	0.8677928532881114	0.914272317671394	0.8603490672242103	0.5833333333333334	0.6666666666666666	0.0
472	None	None	None	None	None	0	0	1.0	3	0.0	0	0.6666666666666666	0	2	0	1	0	0	0.6666666666666666	3	2	0.26666666666666666	4	0.0	1.0	0	0	0	0	0	0	0	0	0	0	0
452	None	None	None	None	None	1.0	1	1.0	4	0.25	1	0.5	0.25	3	1	2	3	0	0.75	4	3	0.4	6	0.5	1.0	0.3758410872622583	0.7048505724723912	0.5011030076120766	0.8238905898202752	0.6483842387856605	0.8263701356051414	0.8578567741083823	0.7899323641450254	0.6666666666666666	0.3333333333333333	0.0
2126	None	None	None	None	None	0	0	0.5	1	1.0	1	0.75	0	0	0	2	4	0	1.0	2	2	0.2	3	0.5	0	0	0	0	0	0	0	0	0	0	0	0
2623	1.397812366944235e-08	1.358875791703874e-08	6.347507034727498e-09	0.9999984441700018	None	0	0	0.5	1	1.0	1	0.75	0	0	0	2	3	0	1.0	2	2	0.2	3	0.375	0	0	0	0	0	0	0	0	0	0	0	0
5821	0.08261280743496227	0.044138965838654835	0.04366615463185203	0.9358380433973875	None	0.125	1	0.21052631578947367	4	0.8846153846153846	23	0.358974358974359	0.8846153846153846	26	23	1	0	0	0.11538461538461539	3	26	1.8666666666666667	28	0.0	1.0	0.6076426856595771	0.9017298853970908	0.4563948925440065	0.931568273273763	0.3986965216930442	0.9000891913747877	0.909140093345634	0.912292079126242	0	0	0.0
3920	0.10593919145566329	0.03353940099690221	0.020994646842222294	0.8412270546480031	None	0	0	0.07142857142857142	1	1.0	18	0.5263157894736842	0.9444444444444444	18	17	1	1	0	0.10526315789473684	2	19	1.3333333333333333	20	0.2	0	0.5750985531453565	0.8761140919423897	0.4563948925440065	0.8199473301658818	0.9112979464124334	0.8472916751054759	0.8444028965489043	0.8492264813411545	1.0	0.1111111111111111	0.0
4892	0.095985133996116	0.03460425278675741	0.03436273287560546	0.9487582121517681	None	0.1	1	0.18181818181818182	4	0.9	27	0.35555555555555557	0.9	30	27	1	0	0	0.1	3	30	2.1333333333333333	32	0.0	1.0	0.6076426856595771	0.8977879690868387	0.4935357268335439	0.8970782505666176	0.5176542473104265	0.9368499731457854	0.8993129905558367	0.9125378026117066	0	0	0.0
4501	0.10219499356272779	0.041538922837315514	0.03518371065632963	0.9349135505499049	None	0.1111111111111111	1	0.2	4	0.8928571428571429	25	0.37037037037037035	0.8571428571428571	26	24	3	2	0	0.1111111111111111	3	27	2.0	30	0.25	0.6666666666666666	0.6076426856595771	0.9113358353247405	0.5205020916791611	0.9138062610802016	0.4369358531730678	0.9341184270922009	0.8993129905558367	0.9203862829982914	0.5192307692307693	0.038461538461538464	0.0
1439	None	None	None	None	None	0	0	1.0	3	0.0	0	0.6666666666666666	0	0	0	3	2	0	0.6666666666666666	2	3	0.26666666666666666	4	0.2	1.0	0	0	0	0	0	0	0	0	0	0	0
4351	0.10161473776855233	0.022941569685404777	0.0226558193554827	0.83759100798585	None	0.1111111111111111	1	0.19047619047619047	4	0.896551724137931	26	0.3563218390804598	0.896551724137931	29	26	1	0	0	0.10344827586206896	3	29	2.066666666666667	31	0.0	1.0	0.6076426856595771	0.9194687182952257	0.4032601644809244	0.9130099399346489	0.3604571902130206	0.9043503730504778	0.8993129905558367	0.9124728605873941	0	0	0.0
2593	None	None	None	None	None	0.2	1	0.3333333333333333	4	0.6875	11	0.5	0.5	11	8	6	2	0	1.0	6	6	1.2	18	0.15384615384615385	0.3333333333333333	0.9262323260488425	0.9156103766120264	0.7576963872681555	0.9483941148170154	0.7775978290941442	0.9524143141571098	0.9453758816907705	0.9406944981740769	0.5454545454545454	0.09090909090909091	0.0
3571	0.005514538049355339	0.0014398117838315182	-0.0012592980716098956	0.9692959924223907	None	0	0	0.2	1	1.0	5	1.0	0.6	4	3	2	1	0	0.14285714285714285	7	1	0.4666666666666667	7	0.14285714285714285	0	0.7344837363117718	0.9219078031383346	0.7084710527863074	0.8858982488916572	0.4654030175180484	0.9050571649828424	0.8766891017845527	0.9053037884788379	1.0	0	0.0
3372	0.11008389278970661	0.03701662996216878	0.031668460353606764	0.5197323623058785	None	0	0	0.0625	1	1.0	21	0.5227272727272727	0.8095238095238095	18	17	4	3	0	0.09090909090909091	22	2	1.5333333333333334	23	0.2727272727272727	0	0.6626903276087195	0.876885530044598	0.4563948925440065	0.8658827433611207	0.9112979464124334	0.9470383336175795	0.8950498877073643	0.9035542987750271	0.05555555555555555	0.1111111111111111	0.0
1577	None	None	None	None	None	0	0	0.42857142857142855	3	0.625	5	0.5	0.375	4	3	5	2	0	0.8	5	4	0.6666666666666666	10	0.15384615384615385	0	0.8070257973132599	0.932627608966921	0.699578022490045	0.9695397097359995	0.6688972669941086	0.9145134553065493	0.92769255665417	0.9437152301097851	0.625	0.5	0.0
2241	None	None	None	None	None	0	0	0.5	2	0.75	3	0.5	0.5	4	2	1	1	0	0.75	3	4	0.4	6	0.25	0.4	0.5913706194024668	0.8883282346843719	0.5641629562559778	0.8302009756921152	0.9112979464124334	0.5815671455409598	0.8974013199659227	0.790842823228133	1.0	0.25	0.0
5624	0.07938197514597148	0.03658241083648492	0.03592974153268794	0.9414966786414264	None	0.125	1	0.2222222222222222	4	0.88	22	0.36	0.88	25	22	1	0	0	0.12	3	25	1.8	27	0.0	1.0	0.6076426856595771	0.9250775819582614	0.4563948925440065	0.9239116056438307	0.4369358531730678	0.9302684331755713	0.9101540250685379	0.9264677437849211	0	0	0.0
6133	0.09320998703844474	0.03606062073520596	0.03546206248838434	0.9425351894955015	None	0.1111111111111111	1	0.2	4	0.8888888888888888	24	0.35802469135802467	0.8888888888888888	27	24	1	0	0	0.1111111111111111	3	27	1.9333333333333333	29	0.0	1.0	0.6076426856595771	0.9048378480300941	0.5205020916791611	0.9185088393941233	0.4369358531730678	0.9283735199236304	0.8993129905558367	0.9177478572604695	0	0	0.0
6609	0.09898892208780556	0.040539850536515126	0.038240778691423206	0.9362785338984354	None	0.1111111111111111	1	0.2	4	0.8888888888888888	24	0.35802469135802467	0.8888888888888888	27	24	1	0	0	0.1111111111111111	3	27	1.9333333333333333	29	0.0	1.0	0.6076426856595771	0.9079517746090169	0.5151474847698084	0.9161156344654093	0.4369358531730678	0.9268505703190757	0.8993129905558367	0.9173056917897455	0	0	0.0
350	None	None	None	None	None	0.14285714285714285	1	0.1875	3	0.8636363636363636	19	0.36363636363636365	0.8636363636363636	21	19	2	1	0	0.13636363636363635	3	22	1.6	24	0.16666666666666666	1.0	0.5339317320889196	0.9208661427408878	0.6746938797571455	0.9217133347075281	0.7241828673434105	0.8656799738231387	0.8832696644799151	0.9056043036820622	1.0	0.3333333333333333	0.0
7049	0.09120064431440109	0.043528445323977934	0.03740907159796299	0.933480466753342	None	0.125	1	0.2222222222222222	4	0.88	22	0.36	0.88	25	22	1	0	0	0.12	3	25	1.8	27	0.0	1.0	0.5750985531453565	0.911826202825454	0.6699821009941195	0.9297543775027147	0.3604571902130206	0.915622911461708	0.904171296282983	0.9194173589450942	0	0	0.0
5930	0.12486216017311037	0.00642436218365944	0.0064240321074694046	0.9369011581062978	None	0	0	0.05555555555555555	1	1.0	25	1.0	0.96	25	24	1	1	0	0.037037037037037035	27	1	1.8	27	0.2	0	0.6626903276087195	0.8887993214429396	0.4563948925440065	0.8787890389741579	0.9112979464124334	0.9427738065161353	0.8950498877073643	0.9078047467385191	1.0	0.04	0.0
6875	0.08744717727824332	0.04562007912596059	0.042806773788645884	0.9348209945308732	None	0.125	1	0.2222222222222222	4	0.88	22	0.36	0.88	25	22	1	0	0	0.12	3	25	1.8	27	0.0	1.0	0.6076426856595771	0.9090658906201456	0.4563948925440065	0.9331352582851624	0.3604571902130206	0.9187248401998186	0.8993129905558367	0.9208852181083311	0	0	0.0
1773	None	None	None	None	None	0	0	1.0	1	0	0	1.0	0	0	0	1	1	0	0.5	1	2	0.13333333333333333	2	0.16666666666666666	0	0	0	0	0	0	0	0	0	0	0	0
1372	None	None	None	None	None	0	0	0.5	2	0.75	3	0.6	0.5	3	2	2	4	0	0.4	5	2	0.4	6	0.5714285714285714	0	0.8458896121822729	0.9775834851954338	0.37660508036059615	0.9141783128253211	0.6549887313911882	0.9075658314820135	0.9149895183282013	0.9431300096634329	0.3333333333333333	0.6666666666666666	0.0
2431	None	None	None	None	None	0	0	0.3	3	0.75	9	0.56	0.5	7	6	6	5	0	1.0	5	5	0.9333333333333333	14	0.3333333333333333	0.2	0.8493928209882128	0.9334875446479952	0.8871577799370034	0.6119722588861105	0.2413730247905422	0.7523862926695395	0.9643627180547611	0.8026346151757562	0.14285714285714285	0.2857142857142857	0.0
1536	None	None	None	None	None	0.5	1	0.8333333333333334	5	0.2857142857142857	2	0.75	0.14285714285714285	4	1	4	5	0	0.75	3	4	0.6	9	0.5555555555555556	0.6666666666666666	0.4773035769432843	0.7637393819731655	0.5617156582362388	0.6161920290308426	0.846910666770117	0.704746889986899	0.7919069900014029	0.6982344145885829	0.25	0.75	0.05793532496399927
5009	0.07083531055968273	0.033431981951812476	0.027382898627194042	0.9332698458732047	None	0.16666666666666666	1	0.26666666666666666	4	0.85	17	0.36666666666666664	0.85	20	17	1	0	0	0.15	3	20	1.4666666666666666	22	0.0	1.0	0.9013106542137255	0.8597219042138842	0.4032601644809244	0.8585357314948989	0.4307104653135121	0.883632806356252	0.9380970403203764	0.8677433226023218	0	0	0.0
5862	0.16344646071409366	0.027132392887612426	0.027031746668920848	0.952727228077601	None	0.1	1	0.17391304347826086	4	0.90625	29	0.3541666666666667	0.90625	32	29	1	0	0	0.09375	3	32	2.2666666666666666	34	0.0	1.0	0.6076426856595771	0.9145348988881834	0.4563948925440065	0.8765793175088985	0.7214785627269441	0.927121309407948	0.8993129905558367	0.9081573923984009	0	0	0.0
1964	None	None	None	None	None	0	0	0.375	3	0.6666666666666666	6	0.5238095238095238	0.4444444444444444	7	4	3	3	0	0.42857142857142855	3	7	0.7333333333333333	11	0.42857142857142855	0	0.6076426856595771	0.8833603618276467	0.4563948925440065	0.9121950204124891	0.6373542472075483	0.9289958491410973	0.8993129905558367	0.9098863892310517	0.2857142857142857	0.14285714285714285	0.0
6315	0.08572557452166897	0.03979252685894318	0.03978356755691142	0.9335961320851662	None	0.125	1	0.21052631578947367	4	0.8846153846153846	23	0.358974358974359	0.8846153846153846	26	23	1	0	0	0.11538461538461539	3	26	1.8666666666666667	28	0.0	1.0	0.6076426856595771	0.9017298853970908	0.4563948925440065	0.931568273273763	0.3986965216930442	0.9301007001402135	0.9117508150694343	0.9221522302154728	0	0	0.0
2112	None	None	None	None	None	0	0	0.25	1	1.0	4	0.6666666666666666	0	0	0	5	4	0	1.0	3	3	0.4	6	0.2857142857142857	0.5	0	0	0	0	0	0	0	0	0	0	0
5469	0.06295308989391393	0.013056475479761027	0.00731791648081976	0.7467410004418126	None	0	0	0.07142857142857142	1	1.0	18	1.0	0.9444444444444444	18	17	1	1	0	0.05	20	1	1.3333333333333333	20	0.2	0	0.6076426856595771	0.8865340965686768	0.4563948925440065	0.8491698295196743	0.9112979464124334	0.9426838267258144	0.8993129905558367	0.8997716567578278	1.0	0.1111111111111111	0.0
4868	0.10031514081050501	0.028696145659879428	0.027761388125691535	0.9423066661278987	None	0.14285714285714285	1	0.23529411764705882	4	0.8695652173913043	20	0.36231884057971014	0.8695652173913043	23	20	1	0	0	0.13043478260869565	3	23	1.6666666666666667	25	0.0	1.0	0.5815714881627311	0.8757508893814742	0.4563948925440065	0.8642797387415976	0.7993976927975754	0.9255090820607057	0.9049794490144615	0.8916705980109303	0	0	0.0
1646	None	None	None	None	None	0.5	1	0.5	3	0.5	3	0.5333333333333333	0.3333333333333333	4	2	3	1	0	0.6	3	5	0.5333333333333333	8	0.125	0.4	0.5601734294348315	0.8006319056032247	0.7599929150548815	0.8425998365424962	0.5832384265973269	0.9618970102730672	0.8880426522701581	0.8907918047185913	1.0	0.25	0.0
2469	None	None	None	None	None	0	0	0.75	3	0.3333333333333333	1	0.625	0.3333333333333333	2	1	2	2	0	0.5	4	2	0.3333333333333333	5	0.2857142857142857	0.6666666666666666	0.5802579774875071	0.6284575646026621	0.6834628710196998	0.9408831028572192	0.5949016637061597	0.8761079444499583	0.8755861232457456	0.8519101726802175	0.75	0.5	0.0
6086	0.1110410389915341	0.028264675142265393	0.02749778191856484	0.8277306058604369	None	0	0	0.0625	1	1.0	21	1.0	0.9523809523809523	21	20	1	1	0	0.043478260869565216	23	1	1.5333333333333334	23	0.2	0	0.6076426856595771	0.8969253935424574	0.4563948925440065	0.8963455971994874	0.9112979464124334	0.9462131449967414	0.8993129905558367	0.9165274387950431	1.0	0.09523809523809523	0.0
6167	0.07973499557315489	0.03587197274791702	0.03357319465601589	0.9436021490984708	None	0.125	1	0.21052631578947367	4	0.8846153846153846	23	0.358974358974359	0.8846153846153846	26	23	1	0	0	0.11538461538461539	3	26	1.8666666666666667	28	0.0	1.0	0.6076426856595771	0.9041805860870847	0.46148212726596666	0.9159415146886298	0.3986965216930442	0.9275956293799223	0.9047809496952817	0.9164026667810898	0	0	0.0
4317	0.10462203965442488	0.0316135208548306	0.031324078993077924	0.5189555983079959	None	0	0	0.0625	1	1.0	21	0.5227272727272727	0.8095238095238095	18	17	4	3	0	0.09090909090909091	22	2	1.5333333333333334	23	0.2727272727272727	0	0.6626903276087195	0.876885530044598	0.4563948925440065	0.8658827433611207	0.9112979464124334	0.9470383336175795	0.8950498877073643	0.9035542987750271	0.05555555555555555	0.1111111111111111	0.0
2779	0.0015888723798644058	0.00046079297939941033	0.00046078978746771427	0.9923797230331036	None	1.0	1	0.8	4	0.4	2	0.4666666666666667	0.4	4	2	2	2	0	0.6	3	5	0.4666666666666667	7	0.3333333333333333	1.0	0.507990429724265	0.8397673187250141	0.1618430946319312	0.6853995121701233	0.7790840054232048	0.9713141077777623	0.9375715348963132	0.8792995270055505	0.625	0	0.0
4328	0.10270855302981294	0.043397338047986074	0.04260018735815834	0.9446729403565155	None	0.1	1	0.18181818181818182	4	0.9	27	0.35555555555555557	0.9	30	27	1	0	0	0.1	3	30	2.1333333333333333	32	0.0	1.0	0.6076426856595771	0.8977879690868387	0.4935357268335439	0.8970782505666176	0.5176542473104265	0.9366979276826257	0.8993129905558367	0.9124694828861238	0	0	0.0
4462	0.08551603419479416	0.03575398864630528	0.01195369953841567	0.9408396962950167	None	0.1111111111111111	1	0.23809523809523808	5	0.8275862068965517	24	0.2980769230769231	0.7931034482758621	26	23	4	1	0	0.15384615384615385	4	26	2.066666666666667	31	0.1111111111111111	0.6666666666666666	0.6076426856595771	0.9135339011490324	0.5205020916791611	0.913798713544039	0.47589541820838355	0.9239483589036476	0.8993129905558367	0.9172264349749361	1.0	0	0.0
1347	None	None	None	None	None	0	0	0.8	4	0.2	1	0.7777777777777778	0	2	0	4	3	0	1.0	3	3	0.4666666666666667	7	0.3	1.0	0	0	0	0	0	0	0	0	0	0	0
744	None	None	None	None	None	0	0	0.5	3	0.6666666666666666	4	0.4444444444444444	0.5	3	3	4	3	0	0.5	6	3	0.5333333333333333	8	0.25	0.8	0.22560678614141252	0.8988784491588182	0.5205020916791611	0.6873157333477735	0.6039106219709558	0.7174048184445075	0.8287537846355603	0.7860620552372075	0.3333333333333333	0	0.0
761	None	None	None	None	None	1.0	1	0.8	4	0.4	2	0.5833333333333334	0	2	0	4	0	0	0.75	3	4	0.4666666666666667	7	0.0	0.6666666666666666	0	0	0	0	0	0	0	0	0	0	0
6819	0.08833338347066771	0.04345447983080004	0.04292246645859705	0.9380107056163883	None	0.125	1	0.2222222222222222	4	0.88	22	0.36	0.88	25	22	1	0	0	0.12	3	25	1.8	27	0.0	1.0	0.6076426856595771	0.8917587232361011	0.4563948925440065	0.9274791580477566	0.3604571902130206	0.9265197343475307	0.908117863513955	0.91661984883932	0	0	0.0
1860	None	None	None	None	None	0	0	0.09090909090909091	1	1.0	14	0.22857142857142856	0	0	0	15	8	0	0.7	10	7	1.0666666666666667	16	0.23529411764705882	0	0	0	0	0	0	0	0	0	0	0	0
1053	None	None	None	None	None	0	0	0.2222222222222222	2	0.9090909090909091	10	0.5416666666666666	0.8181818181818182	10	9	2	0	0	0.16666666666666666	12	2	0.8666666666666667	13	0.0	0	0.8753517376009692	0.8531310760624715	0.7592065211643797	0.9425326519748792	0.3597369566577286	0.6625638406392668	0.9239386388439588	0.8511719182411669	0	0	0.0
2790	1.9997477018899574e-06	6.00740816356422e-08	2.5850582750014677e-08	0.999998539367988	None	0	0	0.6666666666666666	2	0.5	1	0.6666666666666666	0	1	0	2	2	0	0.6666666666666666	2	3	0.26666666666666666	4	0.2857142857142857	0	0	0	0	0	0	0	0	0	0	0	0
7137	0.11171871169615535	0.05081842366220783	0.05031942027918115	0.9357412822674337	None	0.1111111111111111	1	0.2	4	0.8888888888888888	24	0.35802469135802467	0.8888888888888888	27	24	1	0	0	0.1111111111111111	3	27	1.9333333333333333	29	0.0	1.0	0.6076426856595771	0.9081783592910736	0.4563948925440065	0.9161158416575046	0.4369358531730678	0.9268505703190757	0.8993129905558367	0.9173743620571038	0	0	0.0
2466	None	None	None	None	None	0	0	0.5	2	0.75	3	0.6666666666666666	0.5	4	2	1	2	0	1.0	3	3	0.4	6	0.5	0	0.8493928209882128	0.9025353999612755	0.8894812255389567	0.9424899229656266	0.3443536740078902	0.8131751707832439	0.8810892892994863	0.897002408665164	0.625	0	0.0
3507	0.08186599548965327	0.010179724652635237	0.003406113659015139	0.8644672927548976	None	0.08333333333333333	1	0.15384615384615385	4	0.9166666666666666	33	0.1919191919191919	0.9166666666666666	36	33	1	0	0	0.18181818181818182	6	33	2.533333333333333	38	0.0	0.4	0.5750985531453565	0.9256170177436398	0.4298275285124655	0.9079757763605572	0.4772950502417472	0.9085845032343772	0.8855513102528663	0.9144293120179715	0	0	0.0
3028	0.005126454200193658	0.0032190062881212074	0.0018284585055832801	0.9876073804141704	None	1.0	1	0.8	4	0.4	2	0.4666666666666667	0.4	4	2	2	2	0	0.6	5	3	0.4666666666666667	7	0.3333333333333333	1.0	0.880123784747316	0.9723797037318922	0.8885635955702824	0.9470627576933861	0.29758230567551447	0.753123562486257	0.9462324689463615	0.9255503195562548	0.625	0	0.0
4223	0.08626879438773066	0.032761996987436724	0.027063328683310902	0.9435098801467379	None	0	0	0.2	3	0.8	16	0.275	0.7	17	14	4	2	0	0.8	10	8	1.4666666666666666	22	0.2222222222222222	0	0.6076426856595771	0.885946733004519	0.4563948925440065	0.843219389688939	0.9112979464124334	0.944712220739621	0.8993129905558367	0.899369008725766	0.5294117647058824	0.11764705882352941	0.0
3735	0.08352788439801952	0.020532035717941308	0.013534964531850349	0.94543280150181	None	0.125	1	0.21052631578947367	4	0.8846153846153846	23	0.358974358974359	0.8846153846153846	26	23	1	0	0	0.11538461538461539	3	26	1.8666666666666667	28	0.0	1.0	0.6076426856595771	0.9089319147863978	0.4935357268335439	0.9088657295615223	0.3604571902130206	0.9276984722327745	0.8993129905558367	0.9156090451869957	0	0	0.0
4972	0.11484016238098539	0.033852842642106785	0.01977972442630387	0.9447720806035171	None	0.125	1	0.21052631578947367	4	0.8846153846153846	23	0.358974358974359	0.8846153846153846	26	23	1	0	0	0.11538461538461539	3	26	1.8666666666666667	28	0.0	1.0	0.6239671570482217	0.841701541777629	0.4563948925440065	0.8563878565695188	0.6943728411595387	0.9368833937571294	0.8993129905558367	0.8860864925513832	0	0	0.0
7509	0.10168312265585712	0.009824032606317958	0.00980759904338969	0.9442508420963114	None	0	0	0.09523809523809523	2	0.9655172413793104	28	0.5166666666666667	0.9655172413793104	29	28	1	0	0	0.06666666666666667	2	30	2.066666666666667	31	0.0	0	0.6626903276087195	0.8916796234344357	0.4563948925440065	0.907147753936925	0.4369358531730678	0.9453067878477925	0.8950498877073643	0.9177649570946864	0	0	0.0
2684	1.681223469948135e-06	1.5678259330658873e-09	1.4827905096952909e-09	0.9999998583021905	None	1.0	1	1.0	4	0.0	0	0.5555555555555556	0	1	0	3	2	0	1.0	3	3	0.3333333333333333	5	0.2222222222222222	1.0	0	0	0	0	0	0	0	0	0	0	0
3314	0.030047087744556278	0.004091817441825442	0.0025782327836064004	0.9373600460762281	None	0.25	1	0.5	5	0.5833333333333334	7	0.35	0.5833333333333334	10	7	3	0	0	0.4	10	4	0.9333333333333333	14	0.0	0.2	0.5226821173169253	0.8939703441726496	0.2951684791903985	0.9116513234505949	0.3597369566577286	0.9545693569939908	0.9429719626938244	0.924398318963593	0	0	0.0
7186	0.07995050928626497	0.04054727854656248	0.03594421212712963	0.9367912375961718	None	0.125	1	0.21052631578947367	4	0.8846153846153846	23	0.358974358974359	0.8846153846153846	26	23	1	0	0	0.11538461538461539	3	26	1.8666666666666667	28	0.0	1.0	0.6239671570482217	0.9125819563258621	0.4298275285124655	0.9184175140405565	0.3604571902130206	0.925386387361357	0.9308318271385162	0.9189501409893778	0	0	0.0
3109	0.002655959643083976	0.0012569251481206528	0.0011516795422994294	0.9959388039499588	None	1.0	1	0.8	4	0.4	2	0.4666666666666667	0.2	4	1	2	2	0	0.6	5	3	0.4666666666666667	7	0.4	1.0	0.917007621722895	0.975325982789358	0.8824194363715623	0.9493861165912655	0.31273704734284624	0.7928096356306531	0.9328762453753517	0.9340224084257719	0.625	0	0.0
933	None	None	None	None	None	1.0	1	1.0	4	0.0	0	0.5555555555555556	0	2	0	2	1	0	1.0	3	3	0.3333333333333333	5	0.16666666666666666	1.0	0	0	0	0	0	0	0	0	0	0	0
2031	None	None	None	None	None	0	0	0.5	3	0.5	3	0.8	0.16666666666666666	4	1	3	0	0	0.4	5	2	0.5333333333333333	8	0.0	0.6666666666666666	0.6244333246365786	0.9307728363941008	0.4065631000119924	0.7668877806584528	0.7848040329599272	0.8708901275849732	0.901364237020892	0.8698271690510665	0	0	0.0
2522	None	None	None	None	None	0.5	2	0.6	6	0.38461538461538464	5	0.5357142857142857	0.23076923076923078	7	3	7	5	0	0.5714285714285714	7	4	1.0	15	0.35714285714285715	0	0.4451018176694516	0.8095183580418099	0.322875792464228	0.6653380904587525	0.6520998871133725	0.9523073183674389	0.8238046878614431	0.8467570605356434	0.14285714285714285	0.2857142857142857	0.0
1423	None	None	None	None	None	0	0	0.08333333333333333	1	1.0	15	0.38636363636363635	0.6666666666666666	11	10	5	0	0	0.36363636363636365	11	4	1.1333333333333333	17	0.0	0.4	0.785960339072923	0.9119179596830449	0.8121032280586874	0.9118319219283656	0.3604571902130206	0.919202017638495	0.9380970403203764	0.9143816698530679	0	0	0.0
1561	None	None	None	None	None	0	0	0.3333333333333333	1	1.0	2	1.0	1.0	3	2	0	1	0	0.25	4	1	0.26666666666666666	4	0.3333333333333333	0	0.5750985531453565	0.6424530924891083	0.4563948925440065	0.9108600287177783	0.9112979464124334	0.9215969068944517	0.833738587471532	0.8571091715426754	1.0	0	0.0
5220	0.09712141830461284	0.007573887487660116	0.0015588756515445045	0.7876667820669958	None	0	0	0.07142857142857142	1	1.0	18	1.0	0.9444444444444444	18	17	1	1	0	0.05	20	1	1.3333333333333333	20	0.2	0	0.6076426856595771	0.8974378363500127	0.4563948925440065	0.9049252456912203	0.4038957567191295	0.9512010747772155	0.8993129905558367	0.9215859993603014	1.0	0.05555555555555555	0.0
545	None	None	None	None	None	0	0	0.16666666666666666	1	1.0	6	0.6666666666666666	0.3333333333333333	2	2	5	4	0	0.75	4	3	0.5333333333333333	8	0.2857142857142857	0	0.3328898567729814	0.8296691537683598	0.5531573581555532	0.97424931440484	0.7439878244345351	0.9085419143422304	0.9448909459636515	0.9244322512632427	0.75	1.0	0.3697129054484628
6324	0.11529114118733627	0.005356465803225706	-0.0052783906627390745	0.6517462044179614	None	0	0	0.07142857142857142	1	1.0	18	1.0	0.9444444444444444	18	17	1	1	0	0.05	20	1	1.3333333333333333	20	0.2	0	0.6076426856595771	0.905677144979086	0.4563948925440065	0.906587879228823	0.5876973055605943	0.9474394958099847	0.8993129905558367	0.9224045262652336	1.0	0.1111111111111111	0.0
2352	None	None	None	None	None	0	0	0.375	3	0.8	8	0.5454545454545454	0.7	10	7	1	1	0	0.18181818181818182	11	2	0.8	12	0.3333333333333333	1.0	0.46105588711969075	0.9180631338890191	0.5840631431267557	0.8207475573072813	0.7412688313761657	0.9114911547299598	0.9044422925798928	0.8899181849288887	1.0	0.3	0.0
6398	0.09129555107630657	0.039680184118020205	0.03836703988112084	0.9376429142818293	None	0.125	1	0.21052631578947367	4	0.8846153846153846	23	0.358974358974359	0.8846153846153846	26	23	1	0	0	0.11538461538461539	3	26	1.8666666666666667	28	0.0	1.0	0.563845427697182	0.9215721074012417	0.4986753174593607	0.928039183333919	0.3604571902130206	0.8551801919049804	0.8918061758068934	0.9059841567042108	0	0	0.0
2018	None	None	None	None	None	0	0	0.6	3	0.6	3	0.4375	0.2	2	1	4	0	0	1.0	4	4	0.4666666666666667	7	0.0	0.4	0.5160296884327147	0.7463756302591859	0.5928079311371247	0.6732801405384743	0.8607392813634721	0.8010081394288422	0.8350718610554295	0.7436474505498453	0	0	0.0
948	None	None	None	None	None	0	0	0.25	1	1.0	4	1.0	0	0	0	5	7	0	0.6666666666666666	3	2	0.4	6	0.5	1.0	0	0	0	0	0	0	0	0	0	0	0
5371	0.09495271897691727	0.04841759629564992	0.04520783199143848	0.9344393485125839	None	0.1111111111111111	1	0.2	4	0.8888888888888888	24	0.3717948717948718	0.8148148148148148	25	22	3	2	0	0.11538461538461539	3	26	1.9333333333333333	29	0.2857142857142857	0.6666666666666666	0.6076426856595771	0.9110650082989491	0.4563948925440065	0.908942302820097	0.5176542473104265	0.9406571210787729	0.8993129905558367	0.9215489579495679	0.52	0.04	0.0
6414	0.08744468787327661	0.024103503800651783	0.009525920042462712	0.9506867594451203	None	0	0	0.125	2	0.9523809523809523	20	0.5227272727272727	0.9523809523809523	21	20	1	0	0	0.09090909090909091	2	22	1.5333333333333334	23	0.0	0	0.5442102037442873	0.9023479028073138	0.4563948925440065	0.9372072030876445	0.4369358531730678	0.919302502612665	0.8804379305771244	0.9207941906978876	0	0	0.0
6936	0.09656972014408716	0.04320965700220242	0.041901342783840244	0.9424250219061772	None	0.125	1	0.2222222222222222	4	0.88	22	0.36	0.88	25	22	1	0	0	0.12	3	25	1.8	27	0.0	1.0	0.6076426856595771	0.9090658906201456	0.4563948925440065	0.9274791580477566	0.3604571902130206	0.9256272379910433	0.8993129905558367	0.9211023842811394	0	0	0.0
7281	0.112206620618873	0.03998013069470732	0.034305188493058976	0.7532941982075142	None	0	0	0.05555555555555555	1	1.0	25	1.0	0.96	25	24	1	1	0	0.037037037037037035	27	1	1.8	27	0.2	0	0.6626903276087195	0.8799540347058386	0.4563948925440065	0.8787890389741579	0.9112979464124334	0.9427738065161353	0.8950498877073643	0.905361847354455	1.0	0.04	0.0
1220	None	None	None	None	None	0	0	0.3333333333333333	3	0.6363636363636364	7	0.65	0.36363636363636365	4	4	8	4	0	0.2	10	2	0.8666666666666667	13	0.2	0	0.7549430413383339	0.9266463681755086	0.5732124814747399	0.9300438582211581	0.549000330402852	0.9353323212137578	0.8832218747485846	0.9307603314600843	0.375	0.25	0.0
2619	9.974545446296782e-06	8.828738517260697e-07	-8.812956968817284e-07	0.9978537519598145	None	0	0	0.23076923076923078	3	0.8235294117647058	14	0.2878787878787879	0	1	0	17	10	0	0.5454545454545454	6	11	1.2666666666666666	19	0.2702702702702703	0.23529411764705882	0	0	0	0	0	0	0	0	0	0	0
2234	None	None	None	None	None	0	0	0.25	1	1.0	4	0.75	0.25	2	1	3	8	0	0.5	4	2	0.4	6	0.8888888888888888	0.5	0.15101308083318737	0.6091378184296269	0.5288967068715837	0.5	0.898231685940846	0.7345210577232252	0.9549495203753285	0.6194287388105458	0.5	1.0	0.22595565748868393
6043	0.07251629319199536	0.028814993913720305	0.027509876437743802	0.9398181612617125	None	0.16666666666666666	1	0.2857142857142857	4	0.8421052631578947	16	0.3684210526315789	0.8421052631578947	19	16	1	0	0	0.15789473684210525	3	19	1.4	21	0.0	1.0	0.7060253090773513	0.8680122319990082	0.4032601644809244	0.860248925539242	0.5461237251304102	0.912136637137798	0.9190206266281458	0.8822197747292119	0	0	0.0
519	None	None	None	None	None	0	0	0.5555555555555556	5	0.36363636363636365	4	0.43333333333333335	0.09090909090909091	2	1	10	0	0	0.8333333333333334	6	5	0.8666666666666667	13	0.0	0.5	0.38140711450686726	0.5585408201179665	0.6533508006123535	0.8605475357009122	0.21979005152039544	0.567226476616047	0.8600114708430712	0.6846469372771264	0	0	0.0
740	None	None	None	None	None	0.3333333333333333	1	0.875	7	0.1	1	0.48	0.1	3	1	8	0	0	1.0	5	5	0.8	12	0.0	0.4444444444444444	0.3801985332230383	0.5717796536465755	0.4467896567573188	0.8635353935749244	0.7519199864414873	0.9268835107350262	0.8718198629074267	0.8260594440158004	0	0	0.0
4092	0.1038823469763109	0.0203429464746769	0.019838849870338012	0.944316831223998	None	0.14285714285714285	1	0.23529411764705882	4	0.8695652173913043	20	0.36231884057971014	0.8695652173913043	23	20	1	0	0	0.13043478260869565	3	23	1.6666666666666667	25	0.0	1.0	0.5750985531453565	0.913433588785134	0.5205020916791611	0.8715026377343765	0.5176542473104265	0.9052559122241265	0.8595298497325088	0.8980627499495794	0	0	0.0
898	None	None	None	None	None	0.125	1	0.21052631578947367	4	0.8461538461538461	22	0.37333333333333335	0.8461538461538461	25	22	2	0	0	0.12	3	25	1.8666666666666667	28	0.0	0.6666666666666666	0.5474243622454347	0.9211488425100282	0.6719310199679491	0.9218256824687097	0.7946048826995648	0.8781270283054683	0.8679467025361601	0.9088849502473629	0	0	0.0
5674	0.1141667044743101	0.012615600759513724	0.006110582475200998	0.9309309719693395	None	0.14285714285714285	1	0.23529411764705882	4	0.8695652173913043	20	0.36231884057971014	0.8695652173913043	23	20	1	0	0	0.13043478260869565	3	23	1.6666666666666667	25	0.0	1.0	0.6076426856595771	0.91820983128808	0.4563948925440065	0.927750275508604	0.3604571902130206	0.9215460950694454	0.8993129905558367	0.922595656889267	0	0	0.0
615	None	None	None	None	None	0	0	0.2	1	1.0	5	1.0	1.0	6	5	0	0	0	0.14285714285714285	7	1	0.4666666666666667	7	0.0	0	0.6838761914866692	0.9318448616552982	0.2950635688366557	0.9514802971521713	0.8122979764044562	0.9529494439860491	0.9448796745344119	0.9461698982461945	0	0	0.0
4461	0.10854054107075092	0.02690555531740879	0.026678812673223782	0.9448872716719238	None	0.14285714285714285	1	0.25	4	0.8636363636363636	19	0.36363636363636365	0.8636363636363636	22	19	1	0	0	0.13636363636363635	3	22	1.6	24	0.0	1.0	0.5750985531453565	0.9028597847501153	0.5928079311371247	0.8453376414780043	0.5176542473104265	0.9295977840861681	0.8921587726285124	0.8974748469179186	0	0	0.0
1996	None	None	None	None	None	0	0	0.75	3	0.3333333333333333	1	0.5555555555555556	0.3333333333333333	1	1	3	2	0	1.0	3	3	0.3333333333333333	5	0.2	1.0	0.3965248037156658	0.5	0.27267869225063024	0.5	0.21016463740685914	0.5	0.6844771934921455	0.5	1.0	0	0.5175565486884968
7198	0.08767844391293612	0.027741257232033547	0.01318424730821916	0.9354533642340643	None	0.14285714285714285	1	0.23529411764705882	4	0.8695652173913043	20	0.36231884057971014	0.8695652173913043	23	20	1	0	0	0.13043478260869565	3	23	1.6666666666666667	25	0.0	1.0	0.6239671570482217	0.918318882542602	0.4968232049497182	0.9257608332722531	0.3604571902130206	0.8907733171729154	0.9007114420647793	0.9127143455944089	0	0	0.0
537	None	None	None	None	None	0.6666666666666666	2	0.6666666666666666	6	0.36363636363636365	4	0.48148148148148145	0.36363636363636365	10	4	2	0	0	0.3333333333333333	9	3	0.8666666666666667	13	0.0	1.0	0.43394421253718923	0.7324814619122577	0.13871183122155978	0.7310794821343773	0.6666616515606948	0.9627022353433817	0.8441975313402652	0.8522958074567993	0	0	0.0
5473	0.08028290464271572	0.0366332810462874	0.036530741022737	0.9364401999797793	None	0.125	1	0.2222222222222222	4	0.88	22	0.36	0.88	25	22	1	0	0	0.12	3	25	1.8	27	0.0	1.0	0.6076426856595771	0.9142634207298782	0.4563948925440065	0.923375284626836	0.4369358531730678	0.9323097488791962	0.9101540250685379	0.9236420692342596	0	0	0.0
2995	0.0004626932363489114	2.3579085385576226e-05	2.35535738127522e-05	0.9983144965704362	None	0.5	1	0.6666666666666666	4	0.5714285714285714	4	0.5	0.2857142857142857	4	2	4	0	0	0.5	6	3	0.6	9	0.0	0.6666666666666666	0.6819131296662884	0.9594044042232991	0.29110533215659273	0.9542306486271868	0.6228270777651241	0.8759737957831514	0.9489984155378883	0.9380957031011852	0	0	0.0
3228	0.07041313885356534	0.004339248335075966	-0.003502402397913253	0.9252635356813167	None	0	0	0.09090909090909091	1	1.0	14	1.0	0.7857142857142857	12	11	3	1	0	0.0625	16	1	1.0666666666666667	16	0.1111111111111111	0	0.5913706194024668	0.8394426573417308	0.5836015131480062	0.8401354984452677	0.9112979464124334	0.9422387100507447	0.8921587726285124	0.8844321309539827	1.0	0	0.0
1469	None	None	None	None	None	0	0	0.6	3	0.4	2	0.7	0.4	3	2	3	0	0	0.4	2	5	0.4666666666666667	7	0.0	0	0.9573014013934771	0.96415323420862	0.42215601404543157	0.8951613003012813	0.3858604528152602	0.9505828122461322	0.9348584274079836	0.9425560091789587	0	0	0.0
7044	0.09615056103522468	0.03907463302121744	0.03438269099357876	0.9348202004225095	None	0	0	0.1111111111111111	2	0.9583333333333334	23	0.52	0.9583333333333334	24	23	1	0	0	0.08	2	25	1.7333333333333334	26	0.0	0	0.6076426856595771	0.9144789838590339	0.4563948925440065	0.9157246736073664	0.4369358531730678	0.9354479813830731	0.8993129905558367	0.9224605448459187	0	0	0.0
7089	0.10407384939725216	0.04444021189530052	0.04391820435686091	0.9353704282457433	None	0.1111111111111111	1	0.2	4	0.8888888888888888	24	0.35802469135802467	0.8888888888888888	27	24	1	0	0	0.1111111111111111	3	27	1.9333333333333333	29	0.0	1.0	0.6076426856595771	0.9081783592910736	0.4563948925440065	0.9161158416575046	0.4369358531730678	0.9268505703190757	0.8993129905558367	0.9173743620571038	0	0	0.0
1119	None	None	None	None	None	0	0	0.5	3	0.7142857142857143	5	0.75	0.14285714285714285	2	1	6	4	0	0.75	4	3	0.6	9	0.26666666666666666	0.4	0.6739491336329575	0.9257270029853928	0.44579129220082947	0.8108526344370354	0.4859650732583548	0.8977936734860612	0.736094774939035	0.8859926946470874	0.75	1.0	0.22364711433961576
1883	None	None	None	None	None	0	0	0.2222222222222222	2	0.8181818181818182	9	0.28888888888888886	0.8181818181818182	9	9	3	2	0	0.5555555555555556	5	9	0.8666666666666667	13	0.2	0.5	0.5750985531453565	0.7456661841235457	0.4563948925440065	0.8469711598723174	0.9112979464124334	0.8786589736619285	0.8993129905558367	0.8304501378818486	0.5555555555555556	0.1111111111111111	0.0
4214	0.11182858537790233	0.019124092683201668	0.019007867522936754	0.9375188871695487	None	0.125	1	0.2222222222222222	4	0.88	22	0.36	0.88	25	22	1	0	0	0.12	3	25	1.8	27	0.0	1.0	0.5750985531453565	0.9056225718867296	0.5205020916791611	0.8656623194821195	0.6666616515606948	0.9142856198930177	0.8595298497325088	0.8969568993720347	0	0	0.0
3056	0.006884751617490875	0.0014423240693580306	0.0012889531700993192	0.9801831071277147	None	0.25	1	0.6	6	0.38461538461538464	5	0.5357142857142857	0.23076923076923078	8	3	6	1	0	0.5714285714285714	7	4	1.0	15	0.09090909090909091	0.6666666666666666	0.463621477334397	0.7442434072274936	0.2240742051172357	0.8007257042445967	0.8352190512663167	0.9768854252327274	0.9397005898045264	0.8877167536785988	1.0	0.25	0.0
1048	None	None	None	None	None	0	0	0.5	3	0.42857142857142855	3	0.9	0.14285714285714285	3	1	5	1	0	0.4	2	5	0.6	9	0.08333333333333333	0	0.9463492036164162	0.8922268445404113	0.3643167619631559	0.5	0.866254777459651	0.7315460919600917	0.9149895183282013	0.7386037773944708	1.0	1.0	0.0
5168	0.12280457309188046	0.04708239991838432	0.044919015652294884	0.9375803548452352	None	0	0	0.05555555555555555	1	1.0	25	1.0	0.96	25	24	1	1	0	0.037037037037037035	27	1	1.8	27	0.2	0	0.6626903276087195	0.8782910192586948	0.4563948925440065	0.8787890389741579	0.9112979464124334	0.9427738065161353	0.8950498877073643	0.9049139349652788	1.0	0.04	0.0
2015	None	None	None	None	None	0	0	0.6666666666666666	2	0.5	1	0.6666666666666666	0	0	0	3	2	0	0.6666666666666666	3	2	0.26666666666666666	4	0.2	0	0	0	0	0	0	0	0	0	0	0	0
623	None	None	None	None	None	0.5	1	0.6666666666666666	4	0.5	3	0.5333333333333333	0.3333333333333333	3	2	4	0	0	0.6	5	3	0.5333333333333333	8	0.0	0.6666666666666666	0.9735514844486266	0.7565590793916754	0.3176684107654503	0.6996999268865566	0.5057769802885109	0.6004262100502283	0.9270995353748888	0.689047990045903	0	0	0.0
7336	0.10068589886076919	0.044906161208753057	0.04464568695204377	0.9354348561345186	None	0.1111111111111111	1	0.2	4	0.8888888888888888	24	0.35802469135802467	0.8888888888888888	27	24	1	0	0	0.1111111111111111	3	27	1.9333333333333333	29	0.0	1.0	0.6076426856595771	0.9081783592910736	0.4563948925440065	0.9161158416575046	0.4369358531730678	0.9268505703190757	0.8993129905558367	0.9173743620571038	0	0	0.0
4762	0.13129954103919209	0.020107250315279497	0.0065426369340953324	0.9379360476851228	None	0.07692307692307693	1	0.14285714285714285	4	0.9230769230769231	36	0.3504273504273504	0.9230769230769231	39	36	1	0	0	0.07692307692307693	3	39	2.7333333333333334	41	0.0	1.0	0.6076426856595771	0.9335584168024474	0.5205020916791611	0.9147915133652496	0.3604571902130206	0.9170806928210791	0.9129963008879726	0.9222416280374942	0	0	0.0
3032	1.1745004625948345e-05	1.1331318886991256e-07	2.4263016635142152e-08	0.9999967218512259	None	0	0	0.8	4	0.2	1	0.7	0.2	1	1	5	3	0	0.4	2	5	0.4666666666666667	7	0.21428571428571427	0.4	0.4451018176694516	0.5	0.49125317796866297	0.5	0.6520998871133725	0.5	0.7083232255731442	0.5	1.0	1.0	0.2815721195580458
601	None	None	None	None	None	0	0	0.16666666666666666	1	1.0	6	0.6666666666666666	0.3333333333333333	2	2	5	4	0	0.75	4	3	0.5333333333333333	8	0.2857142857142857	0	0.3328898567729814	0.8296691537683598	0.5531573581555532	0.97424931440484	0.7439878244345351	0.9085419143422304	0.9448909459636515	0.9244322512632427	0.75	1.0	0.3697129054484628
4729	0.08888957802305465	0.020271839366827978	0.00995222764994853	0.9453964552004939	None	0.125	1	0.21052631578947367	4	0.8846153846153846	23	0.358974358974359	0.8846153846153846	26	23	1	0	0	0.11538461538461539	3	26	1.8666666666666667	28	0.0	1.0	0.6076426856595771	0.9089319147863978	0.4935357268335439	0.9088657295615223	0.3604571902130206	0.9276984722327745	0.8993129905558367	0.9156090451869957	0	0	0.0
6401	0.10849898080731482	0.015414320087609682	0.015362278841409765	0.9426010240172848	None	0	0	0.05555555555555555	1	1.0	25	1.0	0.96	25	24	1	1	0	0.037037037037037035	27	1	1.8	27	0.2	0	0.6626903276087195	0.8782910192586948	0.4563948925440065	0.8767885624823046	0.9112979464124334	0.9427738065161353	0.8950498877073643	0.904377722462745	1.0	0.08	0.0
3131	0.11784962597075332	0.014128590025475151	0.012696740058161097	0.6711033375817721	None	0	0	0.09090909090909091	1	1.0	14	1.0	0.9285714285714286	14	13	1	1	0	0.0625	16	1	1.0666666666666667	16	0.2	0	0.5750985531453565	0.6045413724172528	0.6259335157239004	0.8577340662999071	0.9338456421760368	0.9310024040474257	0.8993129905558367	0.8330969225141471	1.0	0.14285714285714285	0.0
1310	None	None	None	None	None	0	0	0.25	1	1.0	3	0.5555555555555556	0	0	0	4	2	0	1.0	3	3	0.3333333333333333	5	0.16666666666666666	0	0	0	0	0	0	0	0	0	0	0	0
5986	0.08990466278757422	0.002888951845194834	0.0028826547968229957	0.8266464846335086	None	0	0	0.11764705882352941	2	0.9565217391304348	22	0.5208333333333334	0.9565217391304348	23	22	1	0	0	0.08333333333333333	2	24	1.6666666666666667	25	0.0	0	0.6626903276087195	0.9029436930506761	0.4032601644809244	0.9263646648931854	0.3604571902130206	0.936459358422972	0.9237564525281716	0.9230347422271344	0	0	0.0
3160	0.07441906676597015	0.013780675912595897	-0.011954491093022114	0.9541702011976994	None	0.125	1	0.2222222222222222	4	0.88	22	0.36	0.88	25	22	1	0	0	0.12	25	3	1.8	27	0.0	1.0	0.6076426856595771	0.9208662401727165	0.45551186302521696	0.9176010251809974	0.4369358531730678	0.8970637677517439	0.8993129905558367	0.9123864029844428	0	0	0.0
7046	0.11399032503634686	0.039819830755330694	0.03229194737629839	0.9365317463724011	None	0	0	0.05555555555555555	1	1.0	25	1.0	0.96	25	24	1	1	0	0.037037037037037035	27	1	1.8	27	0.2	0	0.6626903276087195	0.8704821593613714	0.4563948925440065	0.893533824110995	0.9112979464124334	0.944650525840159	0.8950498877073643	0.9080380285737188	1.0	0.08	0.0
6579	0.0998467484616018	0.03503214153248054	0.0349571569375583	0.9395506578917798	None	0.1111111111111111	1	0.2	4	0.8888888888888888	24	0.35802469135802467	0.8888888888888888	27	24	1	0	0	0.1111111111111111	3	27	1.9333333333333333	29	0.0	1.0	0.6076426856595771	0.9098753196330186	0.4730779967681462	0.9206143004531596	0.4369358531730678	0.9268505703190757	0.8993129905558367	0.9193865756561153	0	0	0.0
1493	None	None	None	None	None	0.2	1	0.5	6	0.4375	7	0.5625	0.375	11	6	6	0	0	0.5	8	4	1.2	18	0.0	0.625	0.7549430413383339	0.9151716668178249	0.5894430534899946	0.8572184410635318	0.971840609242042	0.8698179378053147	0.8276739424891322	0.8832324250894176	0	0	0.0
6194	0.09592063563810568	0.014530803101259282	0.01426397948821168	0.9519689172580821	None	0	0	0.09090909090909091	2	0.967741935483871	30	0.515625	0.967741935483871	31	30	1	0	0	0.0625	2	32	2.2	33	0.0	0	0.6076426856595771	0.9170958867651846	0.4563948925440065	0.9173460119321178	0.3604571902130206	0.9270057732278514	0.9079361711453268	0.9206084460814442	0	0	0.0
1097	None	None	None	None	None	0	0	0.2	1	1.0	5	0.5833333333333334	0.6	3	3	3	4	0	0.75	4	3	0.4666666666666667	7	0.4	0	0.8144196039982114	0.51941144742541	0.7718199656029441	0.6549271612963494	1.0	0.5331375144854051	0.7320194300492654	0.5704610966839352	0.3333333333333333	0.3333333333333333	0.0
5781	0.08852528519853452	0.0456493837661428	0.04541863306748649	0.9406388701953735	None	0.125	1	0.2222222222222222	4	0.88	22	0.36	0.88	25	22	1	0	0	0.12	3	25	1.8	27	0.0	1.0	0.6076426856595771	0.9090658906201456	0.4563948925440065	0.9274791580477566	0.3604571902130206	0.9256272379910433	0.8993129905558367	0.9211023842811394	0	0	0.0
3821	0.08959071037764195	0.004824822878571538	-0.004707329182277562	0.942415976813265	None	0	0	0.06666666666666667	1	1.0	20	0.4074074074074074	0.7	14	14	7	3	0	0.16666666666666666	18	3	1.4666666666666666	22	0.16666666666666666	0	0.5750985531453565	0.9011979922917441	0.6719310199679491	0.8672412723175557	0.4489911482463361	0.9370624394322363	0.8845614702226043	0.9057374830015866	0.07142857142857142	0.14285714285714285	0.0
1575	None	None	None	None	None	0	0	0.3333333333333333	1	1.0	2	0.6666666666666666	0.5	1	1	2	5	0	0.6666666666666666	2	3	0.26666666666666666	4	0.625	0	1.0	0.5	0.3544792475408229	0.5	0.30066386639455234	0.5	0.9599772901205477	0.5	1.0	1.0	0.027736050771407002
4439	0.08820522618564683	0.035412816170496804	0.029359022441693607	0.9379632140434483	None	0.1	1	0.18181818181818182	4	0.9	27	0.35555555555555557	0.9	30	27	1	0	0	0.1	3	30	2.1333333333333333	32	0.0	1.0	0.5913706194024668	0.9066270282686656	0.591902523954695	0.9060902830555985	0.5176542473104265	0.9365107418226322	0.8993129905558367	0.9176175447699497	0	0	0.0
6253	0.08487206657021741	0.025315801914428344	0.02528491579046236	0.9480202353535186	None	0.16666666666666666	1	0.2857142857142857	4	0.8333333333333334	15	0.37037037037037035	0.8333333333333334	18	15	1	0	0	0.16666666666666666	3	18	1.3333333333333333	20	0.0	1.0	0.5913706194024668	0.8999578053127497	0.5205020916791611	0.8853990709071279	0.570848551255734	0.9322058441988054	0.8902306326448454	0.9078341484844223	0	0	0.0
7388	0.08312749168664044	0.042877436022912406	0.042350512403085135	0.9379252868183584	None	0.125	1	0.2222222222222222	4	0.88	22	0.36	0.88	25	22	1	0	0	0.12	3	25	1.8	27	0.0	1.0	0.6076426856595771	0.9090658906201456	0.4563948925440065	0.9274791580477566	0.3604571902130206	0.9256272379910433	0.8993129905558367	0.9211023842811394	0	0	0.0
448	None	None	None	None	None	0	0	0	0	0	0	1.0	0	0	0	0	0	0	1.0	1	1	0.06666666666666667	1	0.0	0	0	0	0	0	0	0	0	0	0	0	0
6169	0.07307677156210488	0.03156085825403226	0.03142227861144058	0.9387755583863168	None	0.1111111111111111	1	0.2	4	0.8928571428571429	25	0.35714285714285715	0.8928571428571429	28	25	1	0	0	0.10714285714285714	3	28	2.0	30	0.0	1.0	0.6262176689814642	0.9115588956602574	0.4298275285124655	0.9324516385660091	0.3604571902130206	0.9209998710867454	0.9308318271385162	0.922102875184542	0	0	0.0
169	None	None	None	None	None	0	0	0.6666666666666666	2	0.0	0	0.6666666666666666	0	1	0	2	0	0	0.6666666666666666	3	2	0.26666666666666666	4	0.0	0	0	0	0	0	0	0	0	0	0	0	0
2396	None	None	None	None	None	0	0	0.3333333333333333	3	0.6363636363636364	7	0.325	0.2727272727272727	5	3	7	11	0	0.4	4	10	0.8666666666666667	13	0.6875	0.18181818181818182	0.29756646976713663	0.9148018376165267	0.3456532208653019	0.9011765479881102	0.3553596304233934	0.9010623638186642	0.7560407991756183	0.9058848243698185	0.2	0.4	0.2917791727509967
2122	None	None	None	None	None	0	0	0.25	1	1.0	4	0.6666666666666666	0	0	0	5	4	0	1.0	3	3	0.4	6	0.2857142857142857	0.5	0	0	0	0	0	0	0	0	0	0	0
866	None	None	None	None	None	0.6666666666666666	2	0.7777777777777778	7	0.18181818181818182	2	0.65	0.09090909090909091	4	1	8	1	0	0.8	4	5	0.8666666666666667	13	0.058823529411764705	0.6666666666666666	0.3404400223406586	0.6935691838762387	0.503893120159008	0.9030003155407984	0.3959367993433286	0.9485442582763398	0.8624085146540955	0.8794635780178625	1.0	0.5	0.0
434	None	None	None	None	None	0	0	0.6666666666666666	2	0.0	0	0.6666666666666666	0	1	0	2	0	0	0.6666666666666666	3	2	0.26666666666666666	4	0.0	0	0	0	0	0	0	0	0	0	0	0	0
2837	0.0011301937647441112	1.997750761668333e-06	-2.3439258140623487e-07	0.9952437896370019	None	0	0	0.3333333333333333	1	1.0	2	1.0	0.5	1	1	2	4	0	0.25	4	1	0.26666666666666666	4	0.5	0	0.32210875600527045	0.5	0.7728696377682718	0.5	0.1	0.5	0.9426405586734363	0.5	1.0	1.0	0.0
1437	None	None	None	None	None	1.0	1	1.0	5	0.0	0	0.7777777777777778	0	2	0	4	1	0	1.0	3	3	0.4666666666666667	7	0.1	1.0	0	0	0	0	0	0	0	0	0	0	0
174	None	None	None	None	None	0	0	0.5	1	1.0	1	1.0	1.0	2	1	0	1	0	0.3333333333333333	3	1	0.2	3	0.3333333333333333	0	0.5248640499743404	0.9685989201880256	0.13923608070710633	0.5277432820406789	0.35847683646954154	0.9077984198534335	0.9391106190684892	0.8746134019369772	1.0	0.5	0.0
5619	0.08883544718764615	0.043497542557750686	0.04275954453250955	0.9394141006956969	None	0.125	1	0.2222222222222222	4	0.88	22	0.36	0.88	25	22	1	0	0	0.12	3	25	1.8	27	0.0	1.0	0.6076426856595771	0.9090658906201456	0.4563948925440065	0.9274791580477566	0.3604571902130206	0.9256272379910433	0.8993129905558367	0.9211023842811394	0	0	0.0
6820	0.09943397815463009	0.033784998628959007	0.033784301051142517	0.939704252475107	None	0	0	0.15384615384615385	2	0.9411764705882353	16	0.5277777777777778	0.9411764705882353	17	16	1	0	0	0.1111111111111111	2	18	1.2666666666666666	19	0.0	0	0.6076426856595771	0.9248871745183004	0.4563948925440065	0.9084570340085127	0.3604571902130206	0.9363789952343043	0.9124066757170628	0.9240177886789108	0	0	0.0
7498	0.10452625776102249	0.04772128662568327	0.04656277486062346	0.9356829486455523	None	0.1111111111111111	1	0.2	4	0.8888888888888888	24	0.35802469135802467	0.8888888888888888	27	24	1	0	0	0.1111111111111111	3	27	1.9333333333333333	29	0.0	1.0	0.6076426856595771	0.9081783592910736	0.4563948925440065	0.9161158416575046	0.4369358531730678	0.9268505703190757	0.8993129905558367	0.9173743620571038	0	0	0.0
6481	0.08117198211960358	0.03139119708767338	0.02960882410023748	0.9428334506389292	None	0.1111111111111111	1	0.2	4	0.8888888888888888	24	0.3717948717948718	0.8148148148148148	25	22	3	3	0	0.11538461538461539	3	26	1.9333333333333333	29	0.42857142857142855	0.5	0.6076426856595771	0.9063604798632543	0.4563948925440065	0.9233684310147151	0.3604571902130206	0.9245326237633229	0.8993129905558367	0.9184544503539888	0.08	0.04	0.0
5432	0.08213002318268937	0.017978418318125952	-0.017019932313748574	0.9417381681252756	None	0.125	1	0.2222222222222222	4	0.875	21	0.3611111111111111	0.875	24	21	1	0	0	0.125	24	3	1.7333333333333334	26	0.0	1.0	0.6158049213538994	0.9124971648904117	0.4563948925440065	0.925408314341075	0.3604571902130206	0.8759953199937331	0.9036702206352171	0.9065811227382758	0	0	0.0
1349	None	None	None	None	None	0	0	0.75	3	0.3333333333333333	1	0.5555555555555556	0	2	0	2	1	0	1.0	3	3	0.3333333333333333	5	0.16666666666666666	1.0	0	0	0	0	0	0	0	0	0	0	0
379	None	None	None	None	None	0	0	0.25	2	0.9	9	0.5454545454545454	0.8	8	8	3	2	0	0.18181818181818182	2	11	0.8	12	0.2	0	0.5406780471671772	0.7708869127911975	0.5321864323340562	0.89887923367652	0.7951785796706262	0.8684176772580384	0.8485057096630402	0.8534265845059267	0.625	0.25	0.0
6436	0.07547320605893484	0.03585560044884774	0.03269674307812244	0.9338730193195858	None	0.125	1	0.2222222222222222	4	0.88	22	0.36	0.88	26	22	0	0	0	0.12	3	25	1.8	27	0.0	1.0	0.6076426856595771	0.8980013177752102	0.48330073383476213	0.9226572373644047	0.4369358531730678	0.9014122084741384	0.8804379305771244	0.907968537117709	0	0	0.0
5549	0.08094931414064671	0.035888219390347476	0.03169291318064412	0.9314143822034842	None	0.14285714285714285	1	0.23529411764705882	4	0.8695652173913043	20	0.36231884057971014	0.8695652173913043	23	20	1	0	0	0.13043478260869565	3	23	1.6666666666666667	25	0.0	1.0	0.6076426856595771	0.9240873118403472	0.44776682880628627	0.9279934413945818	0.4369358531730678	0.9172261696410512	0.9019636586056897	0.9232191068434089	0	0	0.0
715	None	None	None	None	None	1.0	1	0.8	4	0.4	2	0.5833333333333334	0	2	0	4	0	0	0.75	3	4	0.4666666666666667	7	0.0	0.6666666666666666	0	0	0	0	0	0	0	0	0	0	0
4717	0.07562810030013034	0.028684039377676634	0.02726818320521686	0.9373679868332797	None	0.125	1	0.2222222222222222	4	0.88	22	0.36	0.88	25	22	1	0	0	0.12	3	25	1.8	27	0.0	1.0	0.6076426856595771	0.9213165469121755	0.4563948925440065	0.9239116056438307	0.4369358531730678	0.9302684331755713	0.9198706972554141	0.9252538555909393	0	0	0.0
5016	0.0761573082674015	0.032753058408052774	0.029946674241703154	0.9425264905947834	None	0.125	1	0.2222222222222222	4	0.88	22	0.36	0.88	25	22	1	0	0	0.12	3	25	1.8	27	0.0	1.0	0.6076426856595771	0.9125691371371475	0.4563948925440065	0.9201706372624555	0.4369358531730678	0.9306180479704728	0.9101540250685379	0.9214419400273212	0	0	0.0
6608	0.08316070435918906	0.04176468000625249	0.034060895543712	0.9446847926493592	None	0.125	1	0.21052631578947367	4	0.8846153846153846	23	0.37333333333333335	0.8461538461538461	24	22	3	1	0	0.12	3	25	1.8666666666666667	28	0.125	0.6666666666666666	0.6076426856595771	0.9122197033871803	0.4563948925440065	0.918977667486098	0.3604571902130206	0.9171369714434825	0.8993129905558367	0.9161550387804133	1.0	0.041666666666666664	0.0
3241	0.06438572483570482	0.019613215914005437	-0.017181059459928864	0.9197049598003161	None	0	0	0.3	3	0.6666666666666666	8	0.6363636363636364	0.5	9	6	4	2	0	0.18181818181818182	11	2	0.9333333333333333	14	0.2222222222222222	0	0.6076426856595771	0.7553095842342454	0.4563948925440065	0.9257411087572847	0.9776549318749683	0.9246030793131299	0.9185502939642398	0.8861754139887377	0.5555555555555556	0.2222222222222222	0.0
4986	0.07394526498334114	0.03315294920898585	0.03200692748903771	0.9376970704278055	None	0.1111111111111111	1	0.2	4	0.8928571428571429	25	0.35714285714285715	0.8928571428571429	28	25	1	0	0	0.10714285714285714	3	28	2.0	30	0.0	1.0	0.6076426856595771	0.8948022993080849	0.4563948925440065	0.9184026068108847	0.4369358531730678	0.9390638932750189	0.908117863513955	0.9192514119954384	0	0	0.0
2620	0.00031901948791079497	4.971685692973709e-05	4.9709459507964015e-05	0.9983157539332193	None	1.0	1	1.0	4	0.25	1	0.5	0	2	0	3	1	0	0.75	4	3	0.4	6	0.125	1.0	0	0	0	0	0	0	0	0	0	0	0
6328	0.09858521057782868	0.048129783751222115	0.04643122332716055	0.9354306238816172	None	0.1111111111111111	1	0.2	4	0.8888888888888888	24	0.35802469135802467	0.8888888888888888	27	24	1	0	0	0.1111111111111111	3	27	1.9333333333333333	29	0.0	1.0	0.6076426856595771	0.9081783592910736	0.4563948925440065	0.9161158416575046	0.4369358531730678	0.9268505703190757	0.8993129905558367	0.9173743620571038	0	0	0.0
4025	0.08118440993798656	0.02671662755833553	0.015721685230261545	0.9441430086447103	None	0.125	1	0.21052631578947367	4	0.8846153846153846	23	0.358974358974359	0.8846153846153846	26	23	1	0	0	0.11538461538461539	3	26	1.8666666666666667	28	0.0	1.0	0.6076426856595771	0.8995558369951496	0.5205020916791611	0.9136905656172362	0.47589541820838355	0.9239483589036476	0.8993129905558367	0.912910267206768	0	0	0.0
5947	0.09739267310298695	0.01584897380636408	0.014312684814854664	0.9500178649534589	None	0	0	0.1111111111111111	2	0.96	24	0.5192307692307693	0.96	25	24	1	0	0	0.07692307692307693	2	26	1.8	27	0.0	0	0.6076426856595771	0.918031512656412	0.4563948925440065	0.9193414019983436	0.3604571902130206	0.9367092241013821	0.9079361711453268	0.9251627628311798	0	0	0.0
1848	None	None	None	None	None	0	0	0.75	3	0.5	2	0.75	0.25	2	1	3	1	0	0.5	4	2	0.4	6	0.1111111111111111	0.5	0.3897835163471319	0.7906728594375966	0.30646335467332886	0.8299823895333291	0.7516827398600299	0.896446225888788	0.9061085510866462	0.8443484287716444	1.0	0	0.0
4937	0.09347368139418556	0.03284515659017739	0.024742967761368313	0.9436325990897882	None	0.1111111111111111	1	0.19047619047619047	4	0.896551724137931	26	0.3563218390804598	0.896551724137931	29	26	1	0	0	0.10344827586206896	3	29	2.066666666666667	31	0.0	1.0	0.6053894322649074	0.8895493433262365	0.5205020916791611	0.874231775532731	0.7695696785695667	0.9241034494839031	0.8950498877073643	0.8979667743008526	0	0	0.0
7532	0.1159604366616552	0.04152079457817628	0.03898320666031998	0.9376172987832051	None	0	0	0.05555555555555555	1	1.0	25	1.0	0.96	25	24	1	1	0	0.037037037037037035	27	1	1.8	27	0.2	0	0.6626903276087195	0.8782910192586948	0.4563948925440065	0.8787890389741579	0.9112979464124334	0.9427738065161353	0.8950498877073643	0.9049139349652788	1.0	0.04	0.0
6552	0.09152475918608106	0.003674691956583104	0.0024686361665781785	0.9443863437053018	None	0	0	0.09523809523809523	2	0.9655172413793104	28	0.5166666666666667	0.9655172413793104	29	28	1	0	0	0.06666666666666667	2	30	2.066666666666667	31	0.0	0	0.6626903276087195	0.8916796234344357	0.4563948925440065	0.907147753936925	0.3604571902130206	0.9480646112779415	0.9038401077901379	0.9191294495313113	0	0	0.0
6027	0.1118536396815078	0.04679226182639588	0.04570454397406932	0.9375348880453098	None	0	0	0.05555555555555555	1	1.0	25	1.0	0.96	25	24	1	1	0	0.037037037037037035	27	1	1.8	27	0.2	0	0.6626903276087195	0.8782910192586948	0.4563948925440065	0.8787890389741579	0.9112979464124334	0.9427738065161353	0.8950498877073643	0.9049139349652788	1.0	0.08	0.0
7444	0.11605541164321337	0.0394357569634351	-0.03211223668037001	0.8012328513723446	None	0	0	0.05555555555555555	1	1.0	25	1.0	0.96	25	24	1	1	0	0.037037037037037035	27	1	1.8	27	0.2	0	0.6626903276087195	0.8799540347058386	0.4563948925440065	0.8813851417959006	0.9112979464124334	0.9427738065161353	0.8950498877073643	0.9060621226543438	1.0	0.04	0.0
2236	None	None	None	None	None	0	0	0.75	3	0.3333333333333333	1	0.8333333333333334	0	3	0	1	2	0	0.6666666666666666	2	3	0.3333333333333333	5	0.6666666666666666	0.6666666666666666	0	0	0	0	0	0	0	0	0	0	0
1647	None	None	None	None	None	0	0	0.6666666666666666	4	0.3333333333333333	2	0.5333333333333333	0.16666666666666666	2	1	5	5	0	0.6	5	3	0.5333333333333333	8	0.38461538461538464	0.3333333333333333	0.3251048745826018	0.7685193453758293	0.4380150285615033	0.5091719613559861	0.8260499435566862	0.8506236167601539	0.8972778933976014	0.7294934320050489	0.5	1.0	0.4695423156793591
7367	0.0995612059947967	0.014489808341709527	0.007229018686802733	0.9486510549306135	None	0.1	1	0.18181818181818182	4	0.9032258064516129	28	0.3548387096774194	0.9032258064516129	31	28	1	0	0	0.0967741935483871	3	31	2.2	33	0.0	1.0	0.6626903276087195	0.8860458249432575	0.4665693619879267	0.904414953299429	0.5176542473104265	0.9379171890553987	0.8950498877073643	0.9119605900028374	0	0	0.0
5904	0.1483807630280898	0.031398714002825276	0.026182666583463358	0.9533061933322825	None	0.1	1	0.18181818181818182	4	0.9032258064516129	28	0.3548387096774194	0.9032258064516129	31	28	1	0	0	0.0967741935483871	3	31	2.2	33	0.0	1.0	0.6076426856595771	0.8733337694999714	0.4563948925440065	0.8779252760452697	0.7214785627269441	0.926195306305795	0.8993129905558367	0.8951491109831918	0	0	0.0
2632	0.05840618846459299	0.004418786904612003	-0.0012837575265284191	0.9963977015315163	None	0	0	0.2	3	0.9	18	0.4074074074074074	0.65	14	13	7	4	0	0.16666666666666666	18	3	1.4666666666666666	22	0.23529411764705882	0.5	0.5796233988913164	0.8331630498191068	0.606353155220515	0.8913674921158843	0.7878829009689198	0.9372709205774907	0.8845614702226043	0.8946409639120682	0.07142857142857142	0	0.0
3520	0.06762913045920416	0.004737768817764348	-0.0004913843715291397	0.923855182569252	None	0	0	0.09090909090909091	1	1.0	14	1.0	0.7857142857142857	12	11	3	1	0	0.0625	16	1	1.0666666666666667	16	0.1111111111111111	0	0.5913706194024668	0.8329861812337818	0.5313740238822607	0.8465385315379161	0.9112979464124334	0.9422387100507447	0.8921587726285124	0.8844772018533793	1.0	0	0.0
3204	0.023646866626394803	0.006302184745446204	0.002978721421834694	0.5754339188970878	None	0	0	0.375	3	0.7	7	0.3333333333333333	0.6	9	6	2	0	0	0.4444444444444444	4	9	0.8	12	0.0	0.18181818181818182	0.4679445576980849	0.8974103557714707	0.1706049883724404	0.9395354113199311	0.3604571902130206	0.9541177146613213	0.9571208336319269	0.9339454596738754	0	0	0.0
1872	None	None	None	None	None	1.0	1	0.8	4	0.4	2	0.7777777777777778	0	3	0	3	0	0	1.0	3	3	0.4666666666666667	7	0.0	1.0	0	0	0	0	0	0	0	0	0	0	0
2576	0.000863083540451837	0.0001773982657822585	-1.2017353646536153e-06	0.9960658777308775	None	0	0	1.0	3	0.0	0	0.6666666666666666	0	2	0	1	2	0	0.6666666666666666	3	2	0.26666666666666666	4	0.5	1.0	0	0	0	0	0	0	0	0	0	0	0
5712	0.09211488287755688	0.03490891394270334	0.03390156697409325	0.9392521971125299	None	0.1111111111111111	1	0.2	4	0.8888888888888888	24	0.35802469135802467	0.8888888888888888	27	24	1	0	0	0.1111111111111111	3	27	1.9333333333333333	29	0.0	1.0	0.6076426856595771	0.9081783592910736	0.4563948925440065	0.9161158416575046	0.4369358531730678	0.9189582671115559	0.8993129905558367	0.9145258516207977	0	0	0.0
1076	None	None	None	None	None	0.5	1	0.6666666666666666	4	0.5714285714285714	4	0.5	0.42857142857142855	6	3	2	0	0	0.5	6	3	0.6	9	0.0	0.6666666666666666	0.507990429724265	0.8887766032286022	0.20837870551835022	0.7098423336068977	0.7303411075950583	0.9759020053868279	0.9292851144689511	0.9024474314463892	0	0	0.0
3068	0.0023562358199031657	0.0006099128624906535	0.00041120235745608166	0.9909995146870533	None	0	0	0.6	3	0.6	3	0.4666666666666667	0.2	3	1	3	3	0	0.6	5	3	0.4666666666666667	7	0.375	0.4	0.3477428235101814	0.9558575602061721	0.30737107168116584	0.9479231160535411	0.3601955417151953	0.691804566445421	0.9341451698920532	0.9056609344909815	0.3333333333333333	0	0.0
1322	None	None	None	None	None	0	0	0.6	3	0.4	2	0.4666666666666667	0.2	4	1	2	1	0	0.6	5	3	0.4666666666666667	7	0.2	0.6666666666666666	0.7583743152063126	0.9661771534610459	0.4139269894566285	0.8305187372810227	0.7482658265768181	0.8024300580892723	0.9337283424570314	0.8922907870174449	1.0	0.25	0.0
3687	0.08587471896137129	0.020641783952836074	0.016994848585321767	0.9414816887863311	None	0	0	0.0625	1	1.0	22	0.36363636363636365	0.8181818181818182	18	18	5	3	0	0.13636363636363635	22	3	1.6	24	0.21428571428571427	0	0.6076426856595771	0.8840899601799164	0.4563948925440065	0.8658827433611207	0.9112979464124334	0.9470383336175795	0.8993129905558367	0.9055253355874696	0.05555555555555555	0.1111111111111111	0.0
7283	0.10792914560097815	0.03933350662604511	0.038094586302186866	0.9381512370585444	None	0	0	0.05555555555555555	1	1.0	25	1.0	0.96	25	24	1	1	0	0.037037037037037035	27	1	1.8	27	0.2	0	0.6626903276087195	0.8799540347058386	0.4563948925440065	0.8787890389741579	0.9112979464124334	0.9427738065161353	0.8950498877073643	0.905361847354455	1.0	0.04	0.0
947	None	None	None	None	None	0	0	0.5714285714285714	4	0.375	3	0.4	0.375	4	3	5	2	0	1.0	5	5	0.6666666666666666	10	0.15384615384615385	0	0.6841991220895683	0.9423574106487742	0.654122094799126	0.921196935235485	0.8418943059887344	0.8409327231342444	0.881709150091929	0.9093735437601219	0.625	0.75	0.0
892	None	None	None	None	None	0	0	0.2857142857142857	2	0.75	6	0.35714285714285715	0.5	4	4	5	3	0	0.5714285714285714	4	7	0.6666666666666666	10	0.21428571428571427	0	0.8569896346255395	0.7818240517797809	0.5857161163742542	0.9716852047125224	0.31317391541286754	0.7254309752709761	0.93075766214614	0.8730108328234032	0.25	0	0.0
6219	0.11550581973573727	0.03736234220083078	0.035692439894730525	0.943040914038908	None	0	0	0.05555555555555555	1	1.0	25	1.0	0.96	25	24	1	1	0	0.037037037037037035	27	1	1.8	27	0.2	0	0.6626903276087195	0.8704821593613714	0.4563948925440065	0.8841244451179523	0.9112979464124334	0.944650525840159	0.8950498877073643	0.9053514377157365	1.0	0.04	0.0
4538	0.11208468565620226	0.038426711988764906	0.034137380908027995	0.5150445904221459	None	0	0	0.0625	1	1.0	21	0.5227272727272727	0.8095238095238095	18	17	4	3	0	0.09090909090909091	22	2	1.5333333333333334	23	0.2727272727272727	0	0.6626903276087195	0.876885530044598	0.4563948925440065	0.8658827433611207	0.9112979464124334	0.9470383336175795	0.8950498877073643	0.9035542987750271	0.05555555555555555	0.1111111111111111	0.0
2883	0.00254042946804784	0.00029413347130661713	0.0001231933616848744	0.9967333627793494	None	0	0	0.75	3	0.25	1	0.6	0.25	3	1	2	3	0	0.4	5	2	0.4	6	0.5	0.8	0.5143337287393708	0.8954686277591546	0.7677517924828104	0.8593507861372325	0.7214785627269441	0.5774566117660148	0.8626918792517031	0.8058661501960745	0.3333333333333333	1.0	0.0
1939	None	None	None	None	None	0	0	0.4	2	0.8	4	1.0	0.8	6	4	0	1	0	0.14285714285714285	7	1	0.4666666666666667	7	0.5	0.3333333333333333	0.6076426856595771	0.6862079582577048	0.5732124814747399	0.8639352021530148	0.9143376059718598	0.8724907777422669	0.8410227799084128	0.8202428075365483	1.0	0.3333333333333333	0.0
2801	0.005718975592182945	0.0016372895959871293	0.0015586003794294252	0.7826193782082962	None	0	0	0.3333333333333333	2	0.8333333333333334	5	1.0	0.6666666666666666	5	4	2	1	0	0.125	8	1	0.5333333333333333	8	0.14285714285714285	0.5714285714285714	0.5974141865323961	0.8619985725814896	0.6719310199679491	0.8307627628884843	0.9112979464124334	0.9260842141766272	0.8656522569330141	0.8790740084053111	1.0	0	0.0
2634	2.248541315661369e-05	5.4560642020380145e-06	5.453157910464584e-06	0.999997957127337	None	0	0	0.25	1	1.0	3	0.8333333333333334	0.3333333333333333	1	1	3	3	0	0.6666666666666666	3	2	0.3333333333333333	5	0.3	0.6666666666666666	0.34586759093081054	0.5	0.960193082434944	0.5	0.3992937996183693	0.5	0.941508675316707	0.5	1.0	1.0	0.0
7053	0.08194763660792963	0.037660270754953304	0.036884240814634754	0.9401027581493493	None	0.125	1	0.2222222222222222	4	0.88	22	0.36	0.88	25	22	1	0	0	0.12	3	25	1.8	27	0.0	1.0	0.6076426856595771	0.9090658906201456	0.4563948925440065	0.9274791580477566	0.3604571902130206	0.9256272379910433	0.8993129905558367	0.9211023842811394	0	0	0.0
1993	None	None	None	None	None	0	0	0.25	1	1.0	4	0.75	0.25	1	1	4	3	0	0.5	4	2	0.4	6	0.25	0	0.1	0.5	0.1765990000218436	0.5	0.3979986577732753	0.5	0.779635210922759	0.5	1.0	1.0	0.0438865373982387
5078	0.12166049263048691	0.020797784122559	0.020536712345540904	0.946548617890739	None	0.125	1	0.2222222222222222	4	0.88	22	0.36	0.88	25	22	1	0	0	0.12	3	25	1.8	27	0.0	1.0	0.5750985531453565	0.8781798548995551	0.5407752904730809	0.8323790504956018	0.7214785627269441	0.9338592584976003	0.8845614702226043	0.8884636396920136	0	0	0.0
277	None	None	None	None	None	0	0	0.3333333333333333	1	1.0	2	1.0	0	0	0	3	0	0	1.0	2	2	0.26666666666666666	4	0.0	0	0	0	0	0	0	0	0	0	0	0	0
331	None	None	None	None	None	0	0	0.5	1	1.0	1	1.0	1.0	2	1	0	1	0	0.3333333333333333	3	1	0.2	3	0.3333333333333333	0	0.5210253492797979	0.9612163334401594	0.5185054889350459	0.5367013544769204	0.7730960309490336	0.6053728807838311	0.869390144911632	0.7793228291731228	1.0	0	0.0
640	None	None	None	None	None	1.0	1	1.0	4	0.0	0	0.5555555555555556	0	2	0	2	0	0	1.0	3	3	0.3333333333333333	5	0.0	1.0	0	0	0	0	0	0	0	0	0	0	0
6231	0.08185872087273449	0.005952401065063832	-0.005518247202510006	0.5735768279774309	None	0	0	0.07142857142857142	1	1.0	18	1.0	0.9444444444444444	18	17	1	1	0	0.05	20	1	1.3333333333333333	20	0.2	0	0.6076426856595771	0.9084215837593268	0.41188822821864457	0.8956761199922147	0.5294763304153112	0.9198346342528505	0.8775236613791515	0.9084536077217942	1.0	0.1111111111111111	0.0
2477	None	None	None	None	None	0	0	0.2	1	1.0	5	0.5833333333333334	0.8	4	4	2	2	0	0.3333333333333333	2	6	0.4666666666666667	7	0.25	0	0.7776550887889246	0.8037229986064912	0.8754765074639772	0.544984104193613	0.3935023336534	0.8359199986278456	0.8844341530668184	0.7451246536772603	0.625	0.5	0.0
3578	0.017736290734976814	0.0037821553895563513	-0.002647420779750295	0.9439774923958407	None	0.3333333333333333	1	0.5	4	0.6666666666666666	6	0.4074074074074074	0.6666666666666666	9	6	1	0	0	0.3333333333333333	3	9	0.7333333333333333	11	0.0	1.0	0.8990601422804829	0.8652806520630058	0.4032601644809244	0.8768037348616902	0.5114288594508707	0.924451863134772	0.9380970403203764	0.8917682824289133	0	0	0.0
3501	0.03339059098473346	0.009441763510448384	0.007575259666090904	0.6790889936422377	None	0	0	0.16666666666666666	1	1.0	7	1.0	0.7142857142857143	6	5	2	1	0	0.1111111111111111	9	1	0.6	9	0.14285714285714285	0	0.5913706194024668	0.8933239878492475	0.6320802984268378	0.8693862339612427	0.7408233956177549	0.9398847934996233	0.887141295937343	0.9052294823129055	1.0	0	0.0
6050	0.07799465710797161	0.018437919573006726	-0.017721937771228387	0.8846355196335491	None	0	0	0.05555555555555555	1	1.0	25	1.0	0.96	25	24	1	1	0	0.037037037037037035	27	1	1.8	27	0.2	0	0.6626903276087195	0.8799540347058386	0.4563948925440065	0.8757062084452866	0.9112979464124334	0.9427738065161353	0.8950498877073643	0.9045409954382828	1.0	0.04	0.0
1759	None	None	None	None	None	1.0	1	1.0	4	0.0	0	0.5555555555555556	0	2	0	2	0	0	1.0	3	3	0.3333333333333333	5	0.0	1.0	0	0	0	0	0	0	0	0	0	0	0
2944	0.010855304115085958	0.0012013944051570513	-0.001177024762486017	0.9612853823734379	None	0	0	0.4	2	0.8	4	0.7	0.6	4	3	2	2	0	0.4	5	2	0.4666666666666667	7	0.2857142857142857	0	0.6858015659402744	0.9107740349794033	0.35368412486053147	0.9274217435988021	0.2641549566472755	0.6609476251165691	0.9397115842487035	0.8636719146918507	0.625	0	0.0
7187	0.0797867240587218	0.030086210321186448	0.01650395044189086	0.937380494875707	None	0.125	1	0.2222222222222222	4	0.88	22	0.36	0.88	26	22	0	0	0	0.12	3	25	1.8	27	0.0	1.0	0.6076426856595771	0.907881258644993	0.4563948925440065	0.9243749909570642	0.3986965216930442	0.9221973306487743	0.8993129905558367	0.9184384159091373	0	0	0.0
2732	9.469222791913204e-06	2.851152949889143e-06	-2.8446728793132705e-06	0.9999995549250308	None	1.0	1	0.8	4	0.4	2	0.5833333333333334	0.2	2	1	4	3	0	0.75	4	3	0.4666666666666667	7	0.2727272727272727	0.6666666666666666	0.9366676474730479	0.5911782578195808	0.5518543797437517	0.9289716542471569	0.3704039570252673	0.7361980606289718	0.944364064058111	0.7895219149193339	0.5	0	0.2733027353907679
2295	None	None	None	None	None	0	0	0.3333333333333333	1	1.0	2	1.0	0	0	0	3	3	0	1.0	2	2	0.26666666666666666	4	0.3	0	0	0	0	0	0	0	0	0	0	0	0
153	None	None	None	None	None	0	0	0.5	2	0.6666666666666666	2	1.0	0.6666666666666666	4	2	0	1	0	0.2	5	1	0.3333333333333333	5	0.5	0.5	0.44681976150149066	0.9032487753745194	0.6905370995404038	0.7848784798044139	0.6168835131434662	0.785214640133111	0.8515175871423417	0.83315663882266	1.0	0.25	0.0
3559	0.08146322565458324	0.00954912490958754	-0.009471255818106155	0.6303774490138696	None	0	0	0.07142857142857142	1	1.0	19	1.0	0.9473684210526315	19	18	1	1	0	0.047619047619047616	21	1	1.4	21	0.2	0	0.6076426856595771	0.8954383212316782	0.4563948925440065	0.8967690550142053	0.6154442363502828	0.9489124038755693	0.8993129905558367	0.9176154305880059	1.0	0.05263157894736842	0.0
4577	0.0691285137816833	0.018770451993350538	0.0035774552072528874	0.943822787059909	None	0.14285714285714285	1	0.25	4	0.8571428571428571	18	0.36507936507936506	0.8571428571428571	21	18	1	0	0	0.14285714285714285	3	21	1.5333333333333334	23	0.0	1.0	0.6239671570482217	0.8989855807353403	0.4563948925440065	0.8778569956946635	0.5148549832436992	0.9231524133039627	0.9022707392669149	0.9015667173822471	0	0	0.0
6664	0.10418332133543999	0.04848392686911302	0.04766191643964496	0.9358122068779674	None	0.1111111111111111	1	0.2	4	0.8888888888888888	24	0.35802469135802467	0.8888888888888888	27	24	1	0	0	0.1111111111111111	3	27	1.9333333333333333	29	0.0	1.0	0.6076426856595771	0.9081783592910736	0.4563948925440065	0.9161158416575046	0.4369358531730678	0.9268505703190757	0.8993129905558367	0.9173743620571038	0	0	0.0
2789	1.1748182511001154e-08	1.188032111837152e-08	7.221293247087629e-09	0.9999988433092446	None	0	0	1.0	2	0.0	0	0.75	0	0	0	2	1	0	1.0	2	2	0.2	3	0.125	0	0	0	0	0	0	0	0	0	0	0	0
2361	None	None	None	None	None	0	0	1.0	4	0.0	0	0.6666666666666666	0	2	0	3	1	0	1.0	3	3	0.4	6	0.125	0.6666666666666666	0	0	0	0	0	0	0	0	0	0	0
2959	0.004792207596286897	0.0012149816098762133	0.0007883344138654646	0.9978813811635967	None	0	0	0.5	3	0.5	3	0.5714285714285714	0.3333333333333333	4	2	3	2	0	0.2857142857142857	7	2	0.5333333333333333	8	0.25	0.5714285714285714	0.5433823121877115	0.8973708703087659	0.6320802984268378	0.8903344831324081	0.8206584817982187	0.8057129276366347	0.8425432615093594	0.8693208036797306	0.75	0	0.0
1884	None	None	None	None	None	0.5	1	0.6666666666666666	4	0.5	3	0.6666666666666666	0	0	0	7	6	0	0.75	4	3	0.5333333333333333	8	0.3333333333333333	0.5	0	0	0	0	0	0	0	0	0	0	0
3804	0.0	0.0	0.0	1.0	None	0	0	0	0	0	0	1.0	0	0	0	0	0	0	1.0	1	1	0.06666666666666667	1	0.0	0	0	0	0	0	0	0	0	0	0	0	0
3262	0.07784702705663879	0.016230370308637908	0.012753406571550156	0.7602426679441767	None	0	0	0.0625	1	1.0	21	0.5227272727272727	0.8095238095238095	18	17	4	3	0	0.09090909090909091	22	2	1.5333333333333334	23	0.2727272727272727	0	0.6076426856595771	0.8840899601799164	0.4563948925440065	0.8658827433611207	0.9112979464124334	0.9470383336175795	0.8993129905558367	0.9055253355874696	0.05555555555555555	0.1111111111111111	0.0
3472	0.03453946339536782	0.02261306588103059	0.018853483441862738	0.7520517752411262	None	0	0	0.16666666666666666	1	1.0	7	1.0	0.7142857142857143	6	5	2	1	0	0.1111111111111111	9	1	0.6	9	0.14285714285714285	0	0.5913706194024668	0.8933239878492475	0.6277662665579776	0.8678191118894296	0.7408233956177549	0.9398847934996233	0.8878838435406561	0.9048360991249971	1.0	0	0.0
1270	None	None	None	None	None	0.5	1	0.8333333333333334	5	0.2857142857142857	2	0.45	0.2857142857142857	5	2	3	2	0	0.8	4	5	0.6	9	0.2857142857142857	0.5	0.5750985531453565	0.9100557486219706	0.6719310199679491	0.7940703968457996	0.971840609242042	0.8407230778048739	0.8042460411969757	0.855184557496414	0.6	0.4	0.0
5251	0.07201528559962826	0.028937985628946037	0.020305850738440077	0.9364502297946415	None	0.125	1	0.21052631578947367	4	0.8846153846153846	23	0.358974358974359	0.8846153846153846	26	23	1	0	0	0.11538461538461539	3	26	1.8666666666666667	28	0.0	1.0	0.6076426856595771	0.8920384271003581	0.4563948925440065	0.9248855697997606	0.3986965216930442	0.9301007001402135	0.8993129905558367	0.9170970614771988	0	0	0.0
5730	0.09598921781698144	0.0376944892099252	0.03739573848385731	0.9442322805547062	None	0.1	1	0.18181818181818182	4	0.9	27	0.35555555555555557	0.9	30	27	1	0	0	0.1	3	30	2.1333333333333333	32	0.0	1.0	0.5815714881627311	0.900213650556415	0.4935357268335439	0.8970782505666176	0.5176542473104265	0.9368499731457854	0.9021874411871219	0.9132459589262264	0	0	0.0
6980	0.0857453341129807	0.04272052485079939	0.042195741448707365	0.9378543786808373	None	0.125	1	0.2222222222222222	4	0.88	22	0.36	0.88	25	22	1	0	0	0.12	3	25	1.8	27	0.0	1.0	0.6076426856595771	0.9090658906201456	0.4563948925440065	0.9274791580477566	0.3604571902130206	0.9256272379910433	0.8993129905558367	0.9211023842811394	0	0	0.0
4315	0.0727317757171889	0.02368708371469699	0.02306850328739656	0.9328460646593453	None	0.1	1	0.18181818181818182	4	0.9	27	0.35555555555555557	0.9	30	27	1	0	0	0.1	3	30	2.1333333333333333	32	0.0	1.0	0.5750985531453565	0.9166851899831951	0.4563948925440065	0.9142476572672846	0.5176542473104265	0.9142325076850453	0.88352045655133	0.9150622592716218	0	0	0.0
5495	0.09597383049748415	0.03568348444190993	0.0356684486192063	0.9419782577259929	None	0.125	1	0.2222222222222222	4	0.88	22	0.36	0.88	25	22	1	0	0	0.12	3	25	1.8	27	0.0	1.0	0.6076426856595771	0.9125691371371475	0.4563948925440065	0.9201706372624555	0.4369358531730678	0.9045232330655948	0.9101540250685379	0.9126319294667203	0	0	0.0
4002	0.08887098154688704	0.0036861002123267446	-0.0010874816809315	0.9424646992213533	None	0.1111111111111111	1	0.19047619047619047	4	0.896551724137931	26	0.36904761904761907	0.8620689655172413	28	25	2	2	0	0.10714285714285714	3	28	2.066666666666667	31	0.4	0.6666666666666666	0.6158049213538994	0.9164569505670073	0.4563948925440065	0.915998406612513	0.3986965216930442	0.9210855390321601	0.9117508150694343	0.917876610342997	0.5178571428571429	0.03571428571428571	0.0
1831	None	None	None	None	None	1.0	1	1.0	5	0.0	0	0.5833333333333334	0	3	0	3	0	0	0.75	4	3	0.4666666666666667	7	0.0	0.6666666666666666	0	0	0	0	0	0	0	0	0	0	0
308	None	None	None	None	None	0	0	0.5	4	0.6	6	0.2857142857142857	0.5	8	5	3	0	0	0.8571428571428571	7	6	0.8	12	0.0	0.4	0.6065954752540473	0.9330232156928395	0.3198030235184407	0.880918782315729	0.4981161519070582	0.9049954908867008	0.8651223710269461	0.908579814499751	0	0	0.0
3577	0.007355669322441669	0.002271973964021565	-0.0021183954237266383	0.9665035218559799	None	0	0	0.16666666666666666	1	1.0	6	1.0	0.6666666666666666	5	4	2	1	0	0.125	8	1	0.5333333333333333	8	0.14285714285714285	0	0.6076426856595771	0.9058556281921146	0.5836015131480062	0.8867697377153969	0.5703488448230762	0.943680678339971	0.8911223669107486	0.9153143075061534	1.0	0	0.0
2192	None	None	None	None	None	0.3333333333333333	1	0.625	5	0.4444444444444444	4	0.39285714285714285	0.3333333333333333	7	3	3	0	0	0.5714285714285714	7	4	0.7333333333333333	11	0.0	0.5714285714285714	0.6239671570482217	0.9574222298165457	0.5205020916791611	0.8538946070220254	0.9709355006124462	0.7799030691407969	0.9540896927558532	0.8857282815084423	0	0	0.0
6526	0.10908451723761059	0.047959232533364676	0.047145844777560474	0.9348871301805938	None	0.1111111111111111	1	0.2	4	0.8888888888888888	24	0.35802469135802467	0.8888888888888888	27	24	1	0	0	0.1111111111111111	3	27	1.9333333333333333	29	0.0	1.0	0.6076426856595771	0.9079517746090169	0.5151474847698084	0.9161156344654093	0.4369358531730678	0.9268505703190757	0.8993129905558367	0.9173056917897455	0	0	0.0
4047	0.11634262076546556	0.0250551814529498	0.02394806578670624	0.9358572696462472	None	0	0	0.11764705882352941	2	0.9565217391304348	22	0.5208333333333334	0.9565217391304348	23	22	1	0	0	0.08333333333333333	2	24	1.6666666666666667	25	0.0	0	0.5750985531453565	0.9044768388172366	0.5205020916791611	0.8733086814405444	0.5176542473104265	0.9248818993610454	0.8664819259913189	0.9028858746660207	0	0	0.0
6355	0.10019025146630271	0.044699768998134506	0.043514520316750065	0.9361128792123569	None	0.1111111111111111	1	0.2	4	0.8888888888888888	24	0.35802469135802467	0.8888888888888888	27	24	1	0	0	0.1111111111111111	3	27	1.9333333333333333	29	0.0	1.0	0.6076426856595771	0.9081783592910736	0.4563948925440065	0.9161158416575046	0.4369358531730678	0.9268505703190757	0.8993129905558367	0.9173743620571038	0	0	0.0
2256	None	None	None	None	None	0	0	0.5	1	1.0	1	1.0	0	1	0	1	3	0	0.3333333333333333	3	1	0.2	3	0.6	0	0	0	0	0	0	0	0	0	0	0	0
3603	0.08360041107615593	0.02452146559210871	0.023881749303002006	0.936704781757219	None	0.1	1	0.18181818181818182	4	0.9	27	0.35555555555555557	0.9	30	27	1	0	0	0.1	3	30	2.1333333333333333	32	0.0	1.0	0.5750985531453565	0.9166851899831951	0.4563948925440065	0.909225661386971	0.5176542473104265	0.9142325076850453	0.88352045655133	0.9134310308118744	0	0	0.0
915	None	None	None	None	None	0.5	1	0.5714285714285714	4	0.625	5	0.5	0.375	6	3	3	1	0	0.8	5	4	0.6666666666666666	10	0.14285714285714285	0.8	0.5226821173169253	0.7681478525648311	0.20934255073217373	0.9640118841500139	0.6434491918038227	0.9760029235610562	0.9536499677065777	0.938799328973725	1.0	0	0.0
3608	0.09318263165435685	0.03258102172459715	0.03033497845348806	0.945714421634066	None	0.14285714285714285	1	0.25	4	0.8636363636363636	19	0.36363636363636365	0.8636363636363636	22	19	1	0	0	0.13636363636363635	3	22	1.6	24	0.0	1.0	0.5750985531453565	0.9028597847501153	0.5928079311371247	0.8453376414780043	0.5176542473104265	0.923250142343393	0.8921587726285124	0.8945814558688756	0	0	0.0
2010	None	None	None	None	None	0	0	0.6666666666666666	2	0.5	1	0.6666666666666666	0	1	0	2	1	0	0.6666666666666666	3	2	0.26666666666666666	4	0.14285714285714285	0	0	0	0	0	0	0	0	0	0	0	0
4697	0.09282417962717937	0.03882393311933608	0.03233483661909852	0.9434846541934817	None	0.1	1	0.22727272727272727	5	0.8387096774193549	26	0.29464285714285715	0.8064516129032258	29	25	3	2	0	0.14285714285714285	4	28	2.2	33	0.3333333333333333	0.6666666666666666	0.5815714881627311	0.9066717489905195	0.5205020916791611	0.905474314117743	0.5176542473104265	0.9373393589587606	0.9021874411871219	0.9178021173679656	0.5172413793103449	0.034482758620689655	0.0
7359	0.12064366304161017	0.050739861583437934	0.05043313593130881	0.9372598039500522	None	0	0	0.05555555555555555	1	1.0	25	1.0	0.96	25	24	1	1	0	0.037037037037037035	27	1	1.8	27	0.2	0	0.6626903276087195	0.8782910192586948	0.4563948925440065	0.8787890389741579	0.9112979464124334	0.9427738065161353	0.8950498877073643	0.9049139349652788	1.0	0.04	0.0
535	None	None	None	None	None	0	0	1.0	1	0	0	1.0	0	0	0	1	1	0	0.5	2	1	0.13333333333333333	2	0.16666666666666666	0	0	0	0	0	0	0	0	0	0	0	0
976	None	None	None	None	None	0.5	1	0.5714285714285714	4	0.625	5	0.5	0.375	6	3	3	1	0	0.8	5	4	0.6666666666666666	10	0.14285714285714285	0.8	0.5226821173169253	0.7681478525648311	0.20934255073217373	0.9640118841500139	0.6434491918038227	0.9760029235610562	0.9536499677065777	0.938799328973725	1.0	0	0.0
6569	0.10547026875915388	0.008063329614100384	0.007432597805224719	0.9522786487609027	None	0.09090909090909091	1	0.16	4	0.9142857142857143	32	0.3523809523809524	0.9142857142857143	35	32	1	0	0	0.08571428571428572	3	35	2.466666666666667	37	0.0	1.0	0.6076426856595771	0.9063998269242008	0.4563948925440065	0.9211002530944193	0.4369358531730678	0.9284678989285403	0.8993129905558367	0.9191169841271295	0	0	0.0
2359	None	None	None	None	None	0.6666666666666666	2	0.875	7	0.1111111111111111	1	0.7333333333333333	0.1111111111111111	7	1	3	0	0	0.6	5	3	0.7333333333333333	11	0.0	1.0	0.4679445576980849	0.7467051712133345	0.2741834017950864	0.8034265852155764	0.7964633718816918	0.9790057921751341	0.9231034147281707	0.8919117367877936	0	0	0.0
207	None	None	None	None	None	0.5	1	0.8571428571428571	6	0.125	1	0.8333333333333334	0.125	7	1	2	2	0	0.75	3	4	0.6666666666666666	10	1.0	1.0	0.49329874213160474	0.6170638920579941	0.24472009302496253	0.8621937993091399	0.560413872126812	0.9783689377808784	0.877846439050574	0.8850178457162766	0.5714285714285714	0.14285714285714285	0.0
3766	0.12055544182108667	0.030336972916066254	0.010901441426765338	0.5879476775215315	None	0	0	0.05	1	1.0	27	1.0	0.9629629629629629	27	26	1	1	0	0.034482758620689655	29	1	1.9333333333333333	29	0.2	0	0.5750985531453565	0.7487565545162345	0.6719310199679491	0.9250623500496805	0.9112979464124334	0.9350790439692361	0.8993129905558367	0.8900141471861982	1.0	0.14814814814814814	0.0
4851	0.09418274301316941	0.038443230343739566	0.03817318316665677	0.936748261927304	None	0.1111111111111111	1	0.19047619047619047	4	0.896551724137931	26	0.36904761904761907	0.8620689655172413	27	25	3	2	0	0.10714285714285714	3	28	2.066666666666667	31	0.25	0.6666666666666666	0.6076426856595771	0.9071040720215008	0.5205020916791611	0.911358642489064	0.5148549832436992	0.9343792855127079	0.8993129905558367	0.9184672989095303	0.5185185185185185	0.037037037037037035	0.0
143	None	None	None	None	None	0	0	0.6666666666666666	2	0.5	1	1.0	0.5	1	1	2	0	0	0.25	4	1	0.26666666666666666	4	0.0	0.6666666666666666	0.39751932527996664	0.5	0.3945223905002633	0.5	0.8699289981628331	0.5	0.9032665033225528	0.5	0	0	0.0
6257	0.10339651073753035	0.028512660338762347	-0.024690239457432806	0.6531661231014898	None	0	0	0.07142857142857142	1	1.0	18	1.0	0.9444444444444444	18	17	1	1	0	0.05	20	1	1.3333333333333333	20	0.2	0	0.6076426856595771	0.9022640022129006	0.4563948925440065	0.906587879228823	0.5261900447616753	0.9478283727501609	0.8993129905558367	0.9216499998981571	1.0	0.1111111111111111	0.0
6082	0.10386342363309432	0.04696438254948763	0.046518312309077284	0.9359623419245556	None	0.1111111111111111	1	0.2	4	0.8888888888888888	24	0.35802469135802467	0.8888888888888888	27	24	1	0	0	0.1111111111111111	3	27	1.9333333333333333	29	0.0	1.0	0.6076426856595771	0.9081783592910736	0.4563948925440065	0.9161158416575046	0.4369358531730678	0.9268505703190757	0.8993129905558367	0.9173743620571038	0	0	0.0
7513	0.08622950777522059	0.03654464152113256	0.036505437349891694	0.9370095126545781	None	0.1111111111111111	1	0.2	4	0.8888888888888888	24	0.35802469135802467	0.8888888888888888	27	24	1	0	0	0.1111111111111111	3	27	1.9333333333333333	29	0.0	1.0	0.6076426856595771	0.9197824491292099	0.4563948925440065	0.913588044063361	0.4369358531730678	0.9303860347850093	0.8993129905558367	0.9215378601789075	0	0	0.0
4707	0.11871542860791605	0.028769496176815103	0.008374363992862784	0.9475089524199124	None	0.125	1	0.21052631578947367	4	0.8846153846153846	23	0.358974358974359	0.8846153846153846	26	23	1	0	0	0.11538461538461539	3	26	1.8666666666666667	28	0.0	1.0	0.5750985531453565	0.8880628277971272	0.530638691076121	0.8348974733688125	0.7496274880704379	0.9326117031310052	0.8993129905558367	0.8915289759751764	0	0	0.0
461	None	None	None	None	None	1.0	1	0.8	4	0.4	2	0.5833333333333334	0.2	4	1	2	2	0	0.75	4	3	0.4666666666666667	7	0.4	0.6666666666666666	0.41653650779924084	0.8316931794036894	0.5011030076120766	0.8422515774917991	0.5883743553371431	0.7838012231173835	0.7278013100748405	0.8205733000243769	0.625	0.5	0.0
5858	0.08381403573937399	0.03499579426509642	0.02582621966626016	0.9381257772398927	None	0.1111111111111111	1	0.19047619047619047	4	0.896551724137931	26	0.3563218390804598	0.896551724137931	29	26	1	0	0	0.10344827586206896	3	29	2.066666666666667	31	0.0	1.0	0.6076426856595771	0.9123448552310378	0.4563948925440065	0.9265275689628505	0.3604571902130206	0.9220803436872023	0.9227841204382646	0.9205150120469763	0	0	0.0
659	None	None	None	None	None	0	0	0.4	2	0.8	4	0.4375	0.6	5	3	1	2	0	1.0	4	4	0.4666666666666667	7	0.5	0.3333333333333333	0.6412874145673826	0.8721938586583423	0.5984508001062998	0.9181921112187794	0.34129100256012423	0.9473109615682017	0.9265328703659294	0.917529949348337	0.7	0.8	0.0
2259	None	None	None	None	None	0	0	0.3076923076923077	4	0.7058823529411765	12	0.4222222222222222	0.7058823529411765	16	12	2	1	0	0.2	15	3	1.2666666666666666	19	0.25	0	0.5795982046583538	0.9086095878193768	0.49461790046600046	0.9275120121961371	0.35901672310243654	0.8530172940256664	0.8934245783543142	0.9003788894669862	1.0	0.25	0.0
6997	0.08475703201789661	0.016022796932132988	0.004241030607885814	0.7085422880987837	None	0	0	0.25	3	0.8666666666666667	13	0.37777777777777777	0.8	15	12	1	2	0	0.2	15	3	1.1333333333333333	17	0.6666666666666666	1.0	0.5750985531453565	0.8690722032031758	0.5922295768857264	0.9344928169457981	0.4383763202836519	0.9433516151866406	0.887407532493844	0.9208826183331357	0.5333333333333333	0.13333333333333333	0.0
1116	None	None	None	None	None	0	0	0.6	3	0.6	3	0.4666666666666667	0.4	5	2	1	1	0	0.6	5	3	0.4666666666666667	7	0.3333333333333333	1.0	0.36796648405397725	0.8921418127276466	0.5288967068715837	0.6645294320979865	0.7777764134139316	0.8379537380347651	0.921204234953285	0.8145440716440386	1.0	0.4	0.0
6421	0.12624658319095855	0.020009044059965446	0.012716662694305405	0.9357807009410277	None	0	0	0.05555555555555555	1	1.0	25	1.0	0.96	25	24	1	1	0	0.037037037037037035	27	1	1.8	27	0.2	0	0.6626903276087195	0.8887993214429396	0.4563948925440065	0.8787890389741579	0.9112979464124334	0.944650525840159	0.8950498877073643	0.908785764895578	1.0	0.08	0.0
861	None	None	None	None	None	0	0	0.6666666666666666	2	0.5	1	0.6666666666666666	0	2	0	1	4	0	0.6666666666666666	3	2	0.26666666666666666	4	1.0	0	0	0	0	0	0	0	0	0	0	0	0
932	None	None	None	None	None	0	0	0.4	2	0.6	3	0.4375	0.6	4	3	2	0	0	1.0	4	4	0.4666666666666667	7	0.0	0.6666666666666666	0.7641898082811398	0.9076258007028587	0.2691608657247942	0.8777065070767835	1.0	0.5	0.9600641262968497	0.8051226592743596	0	0	0.0
6728	0.10970761207482506	0.006009046842417972	0.00033975287125604905	0.9479305647286079	None	0.09090909090909091	1	0.16666666666666666	4	0.9090909090909091	30	0.35353535353535354	0.9090909090909091	33	30	1	0	0	0.09090909090909091	3	33	2.3333333333333335	35	0.0	1.0	0.6626903276087195	0.8892039874236826	0.4563948925440065	0.9005208368850762	0.4369358531730678	0.9374596523937591	0.8950498877073643	0.911412723314749	0	0	0.0
963	None	None	None	None	None	0	0	0.5	4	0.3333333333333333	3	0.55	0.1111111111111111	1	1	9	1	0	0.8	4	5	0.7333333333333333	11	0.045454545454545456	0.3333333333333333	0.6709441395996352	0.5	1.0	0.5	1.0	0.5	0.8250847015703981	0.5	1.0	1.0	0.0
178	None	None	None	None	None	0.2	1	0.7692307692307693	10	0.11764705882352941	2	0.5428571428571428	0.11764705882352941	7	2	11	1	0	0.7142857142857143	7	5	1.2666666666666666	19	0.047619047619047616	0.2857142857142857	0.35788289983599875	0.961007472321804	0.523936426420409	0.8733444397632073	0.6472361527821517	0.9456066884191654	0.9276374883362606	0.9348494938623352	1.0	0.2857142857142857	0.0
4872	0.09723223540533912	0.03535472229940534	0.035147949050737266	0.9449491281780769	None	0.1	1	0.18181818181818182	4	0.9	27	0.35555555555555557	0.9	30	27	1	0	0	0.1	3	30	2.1333333333333333	32	0.0	1.0	0.6076426856595771	0.8977879690868387	0.4935357268335439	0.8970782505666176	0.5176542473104265	0.9366979276826257	0.8993129905558367	0.9124694828861238	0	0	0.0
351	None	None	None	None	None	0	0	0.2857142857142857	2	0.875	7	0.35714285714285715	0.875	9	7	0	0	0	0.5714285714285714	4	7	0.6666666666666666	10	0.0	0	0.35975111289322287	0.8956475376791121	0.2751875246727523	0.9529883041371361	0.6483842387856605	0.9316699818962715	0.9116969153043225	0.930250012683939	0	0	0.0
3099	0.06232355678220396	0.008994121988835521	0.008547653461884436	0.9972865305523924	None	0	0	0.14285714285714285	2	0.9444444444444444	17	0.5263157894736842	0.8888888888888888	17	16	2	0	0	0.10526315789473684	2	19	1.3333333333333333	20	0.0	0	0.46251560511885115	0.9363132382246321	0.5202686431338635	0.9523726885532261	0.35901672310243654	0.8090655940917347	0.9210417868159955	0.9149651257276674	0	0	0.0
5099	0.10974939438641253	0.03263279469185841	0.021695574377002095	0.948811434643962	None	0.1111111111111111	1	0.25	5	0.8214285714285714	23	0.3	0.7857142857142857	25	22	4	2	0	0.16	4	25	2.0	30	0.2222222222222222	0.6666666666666666	0.5750985531453565	0.8875567136386887	0.6719310199679491	0.884218280770531	0.6240428552010415	0.9344864304809581	0.8804379305771244	0.9048447411781201	0.52	0	0.0
7349	0.08238767845731211	0.0373858141515423	0.029876540272425204	0.9318338002232943	None	0.125	1	0.2222222222222222	4	0.88	22	0.36	0.88	25	22	1	0	0	0.12	3	25	1.8	27	0.0	1.0	0.6076426856595771	0.8948313366984244	0.4563948925440065	0.9331352582851624	0.3604571902130206	0.9256272379910433	0.8993129905558367	0.9192927851629437	0	0	0.0
2697	0.005680563259565774	0.0009294965223083005	-4.018525511154538e-05	0.9619376201821881	None	0	0	0.5	2	0.5	2	0.6	0.5	2	2	3	2	0	0.4	5	2	0.4	6	0.2	0	0.5432315290627499	0.7518977655787779	0.7901613477460894	0.870679010717364	0.630756694641666	0.6610653542901138	0.8089105090096511	0.7734555242934383	0.75	0.5	0.46053519020081435
2166	None	None	None	None	None	0.5	1	0.7142857142857143	5	0.25	2	0.5	0.25	4	2	5	0	0	0.8	5	4	0.6666666666666666	10	0.0	0.3333333333333333	0.849616591833551	0.628486515489098	0.40014628311829686	0.8860408956882048	0.9612891631924778	0.6878179348957453	0.8972284440480226	0.7543959780094442	0	0	0.0
3019	0.0012162165151098213	0.00012657058989042638	-1.471733451434459e-06	0.9972291003706905	None	0	0	0.75	3	0.25	1	0.6	0	2	0	3	2	0	0.4	5	2	0.4	6	0.25	0.8	0	0	0	0	0	0	0	0	0	0	0
1446	None	None	None	None	None	0	0	0.2857142857142857	4	0.7368421052631579	14	0.3	0.05263157894736842	4	1	16	8	0	0.7	7	10	1.4	21	0.24242424242424243	0.10526315789473684	0.23133702777454546	0.6795458229628176	0.3447381173971443	0.8990761908115914	0.6886293826152484	0.7215387136579416	0.875732016582898	0.7853180942514524	0.25	1.0	0.0
6956	0.09265516779175427	0.03478301519958768	0.03324911395415038	0.9397371139821165	None	0.1111111111111111	1	0.19047619047619047	4	0.896551724137931	26	0.3563218390804598	0.896551724137931	29	26	1	0	0	0.10344827586206896	3	29	2.066666666666667	31	0.0	1.0	0.6076426856595771	0.8979461916992174	0.4563948925440065	0.9205199945849813	0.4369358531730678	0.9355204159272487	0.8993129905558367	0.9193043445713708	0	0	0.0
5370	0.1171578597636042	0.01202988194674048	-0.0006392157657381059	0.9460623523471285	None	0.1	1	0.18181818181818182	4	0.9	27	0.35555555555555557	0.9	30	27	1	0	0	0.1	3	30	2.1333333333333333	32	0.0	1.0	0.5750985531453565	0.8944237725153249	0.5928079311371247	0.8637929465241088	0.7330296721791351	0.9163124029091799	0.8627745938952693	0.8933783238755642	0	0	0.0
1388	None	None	None	None	None	0	0	0	0	0	0	1.0	0	0	0	0	2	0	1.0	1	1	0.06666666666666667	1	0.5	0	0	0	0	0	0	0	0	0	0	0	0
4777	0.09771977979962625	0.040804586829388985	0.036872454956793914	0.9405558789100704	None	0	0	0.09090909090909091	2	0.9666666666666667	29	0.5333333333333333	0.9333333333333333	28	28	3	2	0	0.06666666666666667	2	30	2.1333333333333333	32	0.2	0	0.6076426856595771	0.9077163284297255	0.4563948925440065	0.9150637224942639	0.3604571902130206	0.9399895638977832	0.9117508150694343	0.9221197327029168	0.5178571428571429	0.03571428571428571	0.0
6309	0.07848815131897394	0.028720040765546927	0.021175896757213576	0.9333375574552795	None	0.125	1	0.2222222222222222	4	0.88	22	0.36	0.88	25	22	1	0	0	0.12	3	25	1.8	27	0.0	1.0	0.6076426856595771	0.923649119052206	0.4968232049497182	0.9175614418247368	0.4369358531730678	0.9182604469949203	0.8993129905558367	0.9198664593925459	0	0	0.0
904	None	None	None	None	None	0	0	0.3333333333333333	1	1.0	2	1.0	0	0	0	3	0	0	1.0	2	2	0.26666666666666666	4	0.0	0	0	0	0	0	0	0	0	0	0	0	0
7320	0.0883883530466973	0.04281952540652952	0.041980754105020814	0.9419062893089779	None	0.125	1	0.2222222222222222	4	0.88	22	0.36	0.88	25	22	1	0	0	0.12	3	25	1.8	27	0.0	1.0	0.6076426856595771	0.9090658906201456	0.4563948925440065	0.9274791580477566	0.3604571902130206	0.9256272379910433	0.8993129905558367	0.9211023842811394	0	0	0.0
5393	0.0783026802274426	0.01072247862871257	0.010385634693947862	0.9487387035710533	None	0	0	0.21428571428571427	3	0.8947368421052632	17	0.525	0.8947368421052632	19	17	1	1	0	0.1	2	20	1.4	21	0.25	0.10526315789473684	0.6076426856595771	0.913111543783473	0.454924226931727	0.9316459508430655	0.35901672310243654	0.9426485639998077	0.9329895764083063	0.930084854532256	1.0	0.10526315789473684	0.0
5224	0.07917343677995706	0.03878364206927896	0.0377634202885188	0.9413733481838588	None	0.125	1	0.2222222222222222	4	0.88	22	0.36	0.88	25	22	1	0	0	0.12	3	25	1.8	27	0.0	1.0	0.6076426856595771	0.9125691371371475	0.4563948925440065	0.9201706372624555	0.4369358531730678	0.9306180479704728	0.9101540250685379	0.9214419400273212	0	0	0.0
90	None	None	None	None	None	0	0	1.0	2	0.0	0	1.0	0	1	0	1	1	0	0.3333333333333333	3	1	0.2	3	0.2	1.0	0	0	0	0	0	0	0	0	0	0	0
4371	0.08576434275900842	0.024149674336016752	0.011827531913988784	0.941374542694412	None	0.125	1	0.2222222222222222	4	0.875	21	0.3611111111111111	0.875	24	21	1	0	0	0.125	3	24	1.7333333333333334	26	0.0	1.0	0.5913706194024668	0.907012930302164	0.5905779796765107	0.920063823433655	0.4369358531730678	0.9102669998497316	0.8902306326448454	0.912610713603048	0	0	0.0
5924	0.0889976849131196	0.007490808028694686	0.007440365447762449	0.980791021915076	None	0	0	0.15	3	0.9259259259259259	25	0.5178571428571429	0.9259259259259259	27	25	1	1	0	0.07142857142857142	2	28	1.9333333333333333	29	0.25	0.07407407407407407	0.5750985531453565	0.9142445608562094	0.4563948925440065	0.9126182847540347	0.3604571902130206	0.9413708435548659	0.9021874411871219	0.9238781674460186	1.0	0.07407407407407407	0.0
4593	0.09248519921019095	0.05134524622585812	0.04811871644506788	0.9416041251500017	None	0.125	1	0.21052631578947367	4	0.8846153846153846	23	0.37333333333333335	0.8461538461538461	24	22	3	1	0	0.12	3	25	1.8666666666666667	28	0.125	0.6666666666666666	0.6980811677490625	0.8569460828549077	0.4298275285124655	0.8648935239795178	0.6283075545568177	0.9335355698505013	0.9173376959593905	0.8905465721571479	1.0	0	0.0
6537	0.10485337805672407	0.002336714647229359	0.0021732540660631314	0.9443562033468585	None	0	0	0.1	2	0.9642857142857143	27	0.5172413793103449	0.9642857142857143	28	27	1	0	0	0.06896551724137931	2	29	2.0	30	0.0	0	0.618894440377038	0.8878109414548806	0.46148212726596666	0.9093906039023689	0.4772950502417472	0.9455542337941371	0.8950498877073643	0.9175704544196708	0	0	0.0
5232	0.09141992541213012	0.007398165559833812	0.006391699968805861	0.9571215830495197	None	0	0	0.14285714285714285	3	0.9310344827586207	27	0.5166666666666667	0.9310344827586207	29	27	1	1	0	0.06666666666666667	30	2	2.066666666666667	31	0.25	0.06896551724137931	0.5815714881627311	0.9028689180513388	0.4563948925440065	0.9162903079789514	0.3604571902130206	0.9501573234700389	0.9021874411871219	0.9257672077262812	1.0	0.034482758620689655	0.0
2826	0.004063852304020952	0.0011625512630670549	0.0011615998880072085	0.9926838722631778	None	1.0	1	1.0	4	0.25	1	0.5	0.25	4	1	1	0	0	0.75	3	4	0.4	6	0.0	1.0	0.4320023612140524	0.9107733422072265	0.5205020916791611	0.8922256759550187	0.7496274880704379	0.7591483858285851	0.8275068722847653	0.8654837237739436	0	0	0.0
7160	0.1022320619125216	0.04048264971945616	0.037540977718646326	0.9355075560672041	None	0.1111111111111111	1	0.2	4	0.8888888888888888	24	0.35802469135802467	0.8888888888888888	27	24	1	0	0	0.1111111111111111	3	27	1.9333333333333333	29	0.0	1.0	0.6076426856595771	0.9081783592910736	0.5151474847698084	0.9161156344654093	0.4369358531730678	0.9268505703190757	0.8993129905558367	0.9173742939358419	0	0	0.0
5870	0.08884538884523366	0.037701490193045514	0.03433567191804921	0.9398190224190612	None	0.125	1	0.21052631578947367	4	0.8846153846153846	23	0.358974358974359	0.8846153846153846	26	23	1	0	0	0.11538461538461539	3	26	1.8666666666666667	28	0.0	1.0	0.6076426856595771	0.8882496271068682	0.4563948925440065	0.9248855697997606	0.3986965216930442	0.9301007001402135	0.9117508150694343	0.916109736723702	0	0	0.0
5632	0.08242547214704297	0.009777237669916268	-0.0012899576918702434	0.9435230051451048	None	0.125	1	0.2222222222222222	4	0.88	22	0.36	0.88	25	22	1	0	0	0.12	25	3	1.8	27	0.0	1.0	0.6076426856595771	0.8980099735535687	0.4563948925440065	0.9170329220848584	0.4369358531730678	0.8971547335585114	0.8804379305771244	0.9044781214345317	0	0	0.0
5404	0.10165495318684249	0.05006123561171004	0.044968358894249376	0.9381415742755839	None	0.125	1	0.21052631578947367	4	0.8846153846153846	23	0.358974358974359	0.8846153846153846	26	23	1	0	0	0.11538461538461539	3	26	1.8666666666666667	28	0.0	1.0	0.6158049213538994	0.8949577620138348	0.4563948925440065	0.8769089888504802	0.7496274880704379	0.933385871971937	0.904161369983154	0.9045295673613101	0	0	0.0
27	None	None	None	None	None	0	0	1.0	2	0.0	0	0.75	0	1	0	1	0	0	1.0	2	2	0.2	3	0.0	0	0	0	0	0	0	0	0	0	0	0	0
7417	0.1103720256135848	0.0074395748305936885	-0.0020637556474275426	0.7905172282672341	None	0	0	0.07142857142857142	1	1.0	18	1.0	0.9444444444444444	18	17	1	1	0	0.05	20	1	1.3333333333333333	20	0.2	0	0.6076426856595771	0.9171375178871881	0.4563948925440065	0.9177172684878689	0.5261900447616753	0.9478283727501609	0.8993129905558367	0.929025306069425	1.0	0.05555555555555555	0.0
6996	0.08742846962456019	0.04498464786980533	0.044863996148730066	0.9333376133787408	None	0.125	1	0.2222222222222222	4	0.88	22	0.36	0.88	25	22	1	0	0	0.12	3	25	1.8	27	0.0	1.0	0.6076426856595771	0.9090658906201456	0.4563948925440065	0.9331352582851624	0.3604571902130206	0.9256272379910433	0.904171296282983	0.9231909910549807	0	0	0.0
4531	0.08387736452061943	0.03272202876813038	0.02842469892622234	0.9418931718728353	None	0.1	1	0.18181818181818182	4	0.9	27	0.35555555555555557	0.9	30	27	1	0	0	0.1	3	30	2.1333333333333333	32	0.0	1.0	0.5913706194024668	0.9066270282686656	0.4935357268335439	0.9006145437105691	0.5176542473104265	0.9365107418226322	0.8993129905558367	0.91602288450829	0	0	0.0
5937	0.08059613406456138	0.00426700170698349	0.0005215456153811136	0.9980007846507937	None	0	0	0.09523809523809523	2	0.9655172413793104	28	0.5166666666666667	0.9655172413793104	29	28	1	0	0	0.06666666666666667	2	30	2.066666666666667	31	0.0	0	0.6626903276087195	0.8925002104643672	0.4563948925440065	0.9051830931293813	0.4369358531730678	0.9425249174777195	0.8950498877073643	0.9160599843564792	0	0	0.0
5639	0.08330734023574692	0.04159437475334989	0.039392984450450176	0.9401569811156255	None	0.14285714285714285	1	0.23529411764705882	4	0.8695652173913043	20	0.36231884057971014	0.8695652173913043	23	20	1	0	0	0.13043478260869565	3	23	1.6666666666666667	25	0.0	1.0	0.5750985531453565	0.9025943737176242	0.5205020916791611	0.9164021075289767	0.3604571902130206	0.9174331932664899	0.8967874597075882	0.9123708428462	0	0	0.0
4390	0.0959285205488036	0.02611079116157996	0.010515105486640124	0.9383435628888781	None	0	0	0.1	2	0.9642857142857143	27	0.5172413793103449	0.9642857142857143	28	27	1	0	0	0.06896551724137931	2	29	2.0	30	0.0	0	0.5913706194024668	0.921736081840704	0.4032601644809244	0.9179791062548377	0.4759189691561742	0.9155601789404212	0.9014296667151949	0.9184613952109089	0	0	0.0
954	None	None	None	None	None	0	0	0.0625	1	1.0	22	0.2857142857142857	0.7727272727272727	17	17	6	0	0	0.5833333333333334	12	7	1.6	24	0.0	0	0.8144196039982114	0.8793474302141542	0.6300509719557776	0.9340644156545336	0.8066280904898487	0.9539567533923348	0.8807745807720723	0.9279793403407661	0	0	0.0
1596	None	None	None	None	None	0	0	0.6	3	0.4	2	0.875	0	1	0	5	8	0	0.5	4	2	0.4666666666666667	7	0.6153846153846154	0.8	0	0	0	0	0	0	0	0	0	0	0
5636	0.0904512650412933	0.018195902115247523	0.01684855083562023	0.9387819786193558	None	0.125	1	0.3888888888888889	7	0.64	16	0.4090909090909091	0.64	22	16	4	0	0	0.13636363636363635	3	22	1.8	27	0.0	0.4	0.6239671570482217	0.9233238842926426	0.4707603919313673	0.9304574786096901	0.3597369566577286	0.82502902677905	0.9106346994336117	0.9012307874844051	0	0	0.0
4398	0.08091609851290485	0.02043070636600378	0.008730363915424443	0.9417197696166236	None	0.125	1	0.21052631578947367	4	0.8846153846153846	23	0.358974358974359	0.8846153846153846	26	23	1	0	0	0.11538461538461539	3	26	1.8666666666666667	28	0.0	1.0	0.6076426856595771	0.9089319147863978	0.4935357268335439	0.9088657295615223	0.47589541820838355	0.9239483589036476	0.8993129905558367	0.9141915997278421	0	0	0.0
6356	0.0858618666920644	0.04345945778462188	0.03664666867937437	0.937680604340415	None	0.125	1	0.2222222222222222	4	0.88	22	0.36	0.88	25	22	1	0	0	0.12	3	25	1.8	27	0.0	1.0	0.6076426856595771	0.9110279938223201	0.4563948925440065	0.9252996594182392	0.3604571902130206	0.9261759408445667	0.8993129905558367	0.9211024763833076	0	0	0.0
6957	0.1206337125613528	0.044596335668115	0.025400641985151542	0.9386741464570376	None	0	0	0.05555555555555555	1	1.0	25	1.0	0.96	25	24	1	1	0	0.037037037037037035	27	1	1.8	27	0.2	0	0.6626903276087195	0.8782910192586948	0.4563948925440065	0.8787890389741579	0.9112979464124334	0.9427738065161353	0.8950498877073643	0.9049139349652788	1.0	0.04	0.0
940	None	None	None	None	None	1.0	1	0.6	3	0.4	2	0.7777777777777778	0	3	0	3	1	0	1.0	3	3	0.4666666666666667	7	0.14285714285714285	0.5	0	0	0	0	0	0	0	0	0	0	0
6798	0.06344251583317757	0.008136465956801578	0.008051824061890752	0.9690751561262498	None	0	0	0.1875	3	0.9090909090909091	20	0.5217391304347826	0.9090909090909091	22	20	1	1	0	0.08695652173913043	2	23	1.6	24	0.25	0.09090909090909091	0.6076426856595771	0.9144606025137444	0.4556595597378667	0.9372907106615715	0.3597369566577286	0.9407068255560531	0.9201992896581821	0.9316718942209266	1.0	0.045454545454545456	0.0
2776	0.0021396443754911347	0.0007378421062298259	-6.29934519138151e-05	0.9871695398356934	None	0	0	0.6	3	0.4	2	0.5833333333333334	0.2	3	1	3	0	0	0.75	4	3	0.4666666666666667	7	0.0	0	0.47198493875376446	0.9537851333885986	0.3796606251979543	0.6822569674826183	0.654721093439609	0.6721460667449144	0.8902986170914936	0.8180317987532993	0	0	0.0
7504	0.11256241640784966	0.03702206702771321	0.03599142499664859	0.7586987071791744	None	0	0	0.05555555555555555	1	1.0	25	1.0	0.96	25	24	1	1	0	0.037037037037037035	27	1	1.8	27	0.2	0	0.6626903276087195	0.8799540347058386	0.4563948925440065	0.8787890389741579	0.9112979464124334	0.9427738065161353	0.8950498877073643	0.905361847354455	1.0	0.04	0.0
1040	None	None	None	None	None	1.0	1	1.0	4	0.0	0	0.6666666666666666	0	2	0	3	2	0	1.0	3	3	0.4	6	0.25	0.6666666666666666	0	0	0	0	0	0	0	0	0	0	0
1030	None	None	None	None	None	0	0	0.4	2	0.8	4	1.0	0.6	3	3	3	2	0	0.14285714285714285	7	1	0.4666666666666667	7	0.2	1.0	0.3263110221665507	0.841023868259332	0.5502347511603295	0.6510264073901222	0.7420133544529449	0.8301477736082287	0.8453763906741703	0.7844908622685399	0.6666666666666666	0	0.0
2368	None	None	None	None	None	0	0	0.6	3	0.4	2	0.875	0.4	3	2	3	1	0	0.5	4	2	0.4666666666666667	7	0.1111111111111111	0.4	0.9735514844486266	0.9358662075973398	0.3316194156448631	0.9194231861943688	0.35612062546151446	0.5729849427479021	0.9491024745472363	0.8585168422523669	1.0	0	0.0
2385	None	None	None	None	None	0	0	1.0	1	0	0	1.0	0	1	0	0	0	0	0.5	2	1	0.13333333333333333	2	0.0	0	0	0	0	0	0	0	0	0	0	0	0
1766	None	None	None	None	None	0	0	1.0	2	0.0	0	1.0	0	2	0	0	2	0	0.3333333333333333	1	3	0.2	3	1.0	1.0	0	0	0	0	0	0	0	0	0	0	0
5590	0.08677610083289729	0.03827405556955636	0.038267400465798435	0.9406590439815509	None	0.125	1	0.21052631578947367	4	0.8846153846153846	23	0.358974358974359	0.8846153846153846	27	23	0	0	0	0.11538461538461539	3	26	1.8666666666666667	28	0.0	1.0	0.6076426856595771	0.9006931004169894	0.4563948925440065	0.9215816272758866	0.4369358531730678	0.9269270349718522	0.8993129905558367	0.9170658992581749	0	0	0.0
3542	0.11337835633658674	0.012374240844892406	-0.012367668478730649	0.6826956429547393	None	0	0	0.09090909090909091	1	1.0	14	1.0	0.9285714285714286	14	13	1	1	0	0.0625	16	1	1.0666666666666667	16	0.2	0	0.5750985531453565	0.6045413724172528	0.6259335157239004	0.8577340662999071	0.9338456421760368	0.9310024040474257	0.8993129905558367	0.8330969225141471	1.0	0.14285714285714285	0.0
544	None	None	None	None	None	0	0	0.6666666666666666	4	0.42857142857142855	3	0.75	0	1	0	7	8	0	0.75	3	4	0.6	9	0.47058823529411764	0.6666666666666666	0	0	0	0	0	0	0	0	0	0	0
7497	0.09604858700889507	0.041341843368369074	0.03539876467985966	0.938201876810864	None	0.1111111111111111	1	0.2	4	0.8928571428571429	25	0.35714285714285715	0.8928571428571429	28	25	1	0	0	0.10714285714285714	3	28	2.0	30	0.0	1.0	0.6158049213538994	0.9120769391604792	0.4563948925440065	0.9085643157737711	0.3604571902130206	0.926969658303667	0.9092022011304935	0.9162289892611807	0	0	0.0
5448	0.08450513684673934	0.026096034543860863	0.009532191759179352	0.949107859671637	None	0.1	1	0.18181818181818182	4	0.9	27	0.35555555555555557	0.9	30	27	1	0	0	0.1	3	30	2.1333333333333333	32	0.0	1.0	0.6239671570482217	0.9173729983303602	0.4032601644809244	0.9167062344501175	0.3604571902130206	0.9250731591648792	0.9380970403203764	0.9198013133227986	0	0	0.0
3441	0.07740716013713535	0.021282570480069096	0.013922873157325958	0.93766354488062	None	0.1	1	0.18181818181818182	4	0.9	27	0.35555555555555557	0.9	30	27	1	0	0	0.1	3	30	2.1333333333333333	32	0.0	1.0	0.5750985531453565	0.9166851899831951	0.4563948925440065	0.909225661386971	0.5176542473104265	0.9142325076850453	0.88352045655133	0.9134310308118744	0	0	0.0
2627	9.762202683364391e-06	1.4140698254032137e-07	-9.926787010719605e-08	0.999997860816987	None	1.0	1	0.8	4	0.4	2	0.4666666666666667	0.2	3	1	3	1	0	0.6	5	3	0.4666666666666667	7	0.125	1.0	0.9013106542137255	0.9053482236408443	0.3086795256199192	0.9487924050214915	0.61594161769537	0.7777322176016535	0.938017779208214	0.8950415437978834	1.0	0.3333333333333333	0.0
1886	None	None	None	None	None	0	0	0.25	1	1.0	4	0.6666666666666666	0	0	0	5	4	0	1.0	3	3	0.4	6	0.2857142857142857	0.5	0	0	0	0	0	0	0	0	0	0	0
3938	0.01635772222848676	0.004982304218953885	0.004977685082404494	0.5901400177352429	None	0	0	0.16666666666666666	1	1.0	6	1.0	0.8333333333333334	6	5	1	1	0	0.125	8	1	0.5333333333333333	8	0.2	0	0.7544766699366513	0.8652861115414502	0.5523456204603286	0.9160284337619419	0.7408233956177549	0.9357493409127527	0.8898000656580614	0.90964795009077	1.0	0	0.0
3333	0.009790391177194963	0.0005230914119917486	0.0004876751811690435	0.9725355841302574	None	0	0	0.25	1	1.0	4	1.0	0.75	4	3	1	1	0	0.16666666666666666	6	1	0.4	6	0.2	0	0.5913706194024668	0.857883337106951	0.667616988099089	0.8370757974404075	0.9444764391437008	0.8469186097879507	0.8608123439973115	0.8474873122540689	1.0	0.25	0.0
2770	0.0037850346893526514	0.0003116399709841963	-0.00030579712247890106	0.9879158722696787	None	0.3333333333333333	1	0.75	6	0.2222222222222222	2	0.7333333333333333	0.2222222222222222	7	2	3	0	0	0.6	3	5	0.7333333333333333	11	0.0	1.0	0.4679445576980849	0.6757565096518674	0.1479131086262965	0.7282313154042125	0.9675174673156933	0.9768452364654465	0.9661079095380916	0.860651428917538	0	0	0.0
1635	None	None	None	None	None	0	0	0.5	2	0.75	3	1.0	0.75	4	3	1	0	0	0.16666666666666666	6	1	0.4	6	0.0	0.8	0.5913706194024668	0.8306353863198814	0.35715722830354346	0.8952212239638473	0.9888274659374842	0.589880769713051	0.9424271121707909	0.796777884095313	0	0	0.0
4156	0.10585809218503027	0.011797133515628406	0.01176338419927502	0.9447913381715531	None	0.14285714285714285	1	0.23529411764705882	4	0.8695652173913043	20	0.36231884057971014	0.8695652173913043	23	20	1	0	0	0.13043478260869565	3	23	1.6666666666666667	25	0.0	1.0	0.5750985531453565	0.913433588785134	0.5205020916791611	0.8716130382792044	0.5176542473104265	0.9052559122241265	0.8595298497325088	0.898092840416785	0	0	0.0
4034	0.10364282543557472	0.034799916782785566	0.019825681888310815	0.90600742842626	None	0	0	0.0625	1	1.0	21	0.5227272727272727	0.8095238095238095	18	17	4	3	0	0.09090909090909091	22	2	1.5333333333333334	23	0.2727272727272727	0	0.6076426856595771	0.8840899601799164	0.4563948925440065	0.8548713402251787	0.9112979464124334	0.9457774001013336	0.8993129905558367	0.9021484958957365	0.05555555555555555	0.1111111111111111	0.0
2366	None	None	None	None	None	0	0	0.5	2	0.5	2	0.75	0.25	3	1	2	1	0	0.5	4	2	0.4	6	0.16666666666666666	0	0.8493928209882128	0.8367728188045286	0.8871577799370034	0.6062937523270536	0.44733432322523825	0.7489124816409133	0.8810892892994863	0.7413499097806503	1.0	0.3333333333333333	0.0
173	None	None	None	None	None	0	0	0.5714285714285714	4	0.5	4	0.4	0.25	6	2	3	3	0	1.0	5	5	0.6666666666666666	10	0.5	0.25	0.5401591335933451	0.9162909725046066	0.7782337284334073	0.962936594766342	0.24279507360839592	0.806211244607108	0.9550282254036228	0.9136185806291254	0.16666666666666666	0.3333333333333333	0.0
5028	0.10812295373937685	0.024402361860083127	0.023045795829330765	0.9540514006495838	None	0	0	0.125	2	0.9545454545454546	21	0.5217391304347826	0.9545454545454546	22	21	1	0	0	0.08695652173913043	2	23	1.6	24	0.0	0	0.5815714881627311	0.8742839784601796	0.4563948925440065	0.8582012625247217	0.9112979464124334	0.9420065389557777	0.9140440162820225	0.8980579899440868	0	0	0.0
3769	0.08662735983200955	0.02528341218172273	0.024834269972956877	0.9359694179378609	None	0.1	1	0.18181818181818182	4	0.9	27	0.35555555555555557	0.9	30	27	1	0	0	0.1	3	30	2.1333333333333333	32	0.0	1.0	0.5750985531453565	0.9166851899831951	0.4563948925440065	0.909225661386971	0.5176542473104265	0.9142325076850453	0.88352045655133	0.9134310308118744	0	0	0.0
7536	0.0907553988799857	0.045336676624192024	0.042265150482678315	0.934932066230971	None	0.125	1	0.2222222222222222	4	0.88	22	0.36	0.88	25	22	1	0	0	0.12	3	25	1.8	27	0.0	1.0	0.6076426856595771	0.9097700924076373	0.4563948925440065	0.9274791580477566	0.3604571902130206	0.9265824315173329	0.8993129905558367	0.9216458679951475	0	0	0.0
7317	0.11298454928104888	0.04796951019451393	-0.043979137080501565	0.9338053105992099	None	0	0	0.0625	1	1.0	22	1.0	0.9545454545454546	22	21	1	1	0	0.041666666666666664	24	1	1.6	24	0.2	0	0.6626903276087195	0.8691771397622292	0.4563948925440065	0.8558111950315723	0.9112979464124334	0.9332966942561123	0.8950498877073643	0.8913267939065327	1.0	0.045454545454545456	0.0
1353	None	None	None	None	None	0.3333333333333333	1	0.625	5	0.5	5	0.42857142857142855	0.4	8	4	3	0	0	0.5714285714285714	7	4	0.8	12	0.0	0.8	0.507990429724265	0.8570976469957822	0.4774972487005983	0.9552781631466672	0.32562588924474595	0.9691986919990021	0.9256828475016392	0.9408819367815303	0	0	0.0
6884	0.09118684719777141	0.048702407535955825	0.04684293734380319	0.9339685636543447	None	0.125	1	0.2222222222222222	4	0.88	22	0.36	0.88	25	22	1	0	0	0.12	3	25	1.8	27	0.0	1.0	0.6076426856595771	0.9090658906201456	0.4563948925440065	0.9331352582851624	0.3604571902130206	0.9256272379910433	0.904171296282983	0.9231909910549807	0	0	0.0
76	None	None	None	None	None	0	0	1.0	1	0	0	1.0	0	1	0	0	0	0	0.5	2	1	0.13333333333333333	2	0.0	0	0	0	0	0	0	0	0	0	0	0	0
3069	0.0009022676625235709	0.00010435449044986481	7.844259615128989e-05	0.9943001614026076	None	0.3333333333333333	1	0.75	6	0.1	1	0.75	0	5	0	6	3	0	1.0	4	4	0.8	12	0.2727272727272727	0.5	0	0	0	0	0	0	0	0	0	0	0
219	None	None	None	None	None	0	0	0.3333333333333333	2	0.8571428571428571	6	1.0	0	0	0	8	10	0	1.0	3	3	0.6	9	0.5	1.0	0	0	0	0	0	0	0	0	0	0	0
4691	0.1183303423569958	0.04677781378768319	0.028094744296431013	0.9441989122151901	None	0	0	0.05555555555555555	1	1.0	25	1.0	0.96	25	24	1	1	0	0.037037037037037035	27	1	1.8	27	0.2	0	0.6626903276087195	0.8704821593613714	0.4563948925440065	0.8787890389741579	0.9112979464124334	0.944650525840159	0.8950498877073643	0.9038826435241778	1.0	0.08	0.0
563	None	None	None	None	None	0	0	0.6666666666666666	4	0.16666666666666666	1	0.5333333333333333	0	2	0	5	0	0	0.6	3	5	0.5333333333333333	8	0.0	0.3333333333333333	0	0	0	0	0	0	0	0	0	0	0
5768	0.08853196087348283	0.04227122035393082	0.04226116934642194	0.9405815919802273	None	0.125	1	0.2222222222222222	4	0.88	22	0.36	0.88	25	22	1	0	0	0.12	3	25	1.8	27	0.0	1.0	0.6076426856595771	0.9090658906201456	0.4563948925440065	0.9274791580477566	0.3604571902130206	0.9256272379910433	0.8993129905558367	0.9211023842811394	0	0	0.0
7508	0.1015295933090275	0.04048604389562253	0.0398118450928075	0.9346775326656928	None	0.1111111111111111	1	0.2	4	0.8888888888888888	24	0.35802469135802467	0.8888888888888888	27	24	1	0	0	0.1111111111111111	3	27	1.9333333333333333	29	0.0	1.0	0.6076426856595771	0.9081783592910736	0.5151474847698084	0.9161156344654093	0.4369358531730678	0.9268505703190757	0.8993129905558367	0.9173742939358419	0	0	0.0
6336	0.09041306796206296	0.04380519244264798	0.04311527158686503	0.9404769236612364	None	0.125	1	0.2222222222222222	4	0.88	22	0.36	0.88	25	22	1	0	0	0.12	3	25	1.8	27	0.0	1.0	0.6076426856595771	0.9090658906201456	0.4563948925440065	0.9274791580477566	0.3604571902130206	0.9256272379910433	0.8993129905558367	0.9211023842811394	0	0	0.0
5248	0.08213597362603939	0.015105942759368647	0.014660630310882473	0.9431829172744892	None	0.1	1	0.18181818181818182	4	0.9	27	0.35555555555555557	0.9	30	27	1	0	0	0.1	3	30	2.1333333333333333	32	0.0	1.0	0.6433287423284706	0.8943445239094032	0.4935357268335439	0.8970782505666176	0.5176542473104265	0.9366979276826257	0.8950498877073643	0.9114800263266656	0	0	0.0
2558	0.0101287302403682	0.003882496301492527	0.002868407755034163	0.9673632183946337	None	0	0	0.5	2	0.75	3	1.0	0.75	5	3	0	0	0	0.16666666666666666	6	1	0.4	6	0.0	0.4	0.8248133556038981	0.8050248129435272	0.42435338820217616	0.8546735700133483	0.9023588506076827	0.633032295998331	0.8993129905558367	0.7764323010115557	0	0	0.0
2736	4.194227733610227e-06	1.6795828388311033e-08	-1.6686055885148357e-08	0.9999991171346674	None	1.0	1	0.8	4	0.4	2	0.7777777777777778	0	1	0	5	0	0	1.0	3	3	0.4666666666666667	7	0.0	1.0	0	0	0	0	0	0	0	0	0	0	0
6921	0.1097395106053289	0.020785753106051873	-0.014830007827407675	0.6645575841527973	None	0	0	0.07142857142857142	1	1.0	18	1.0	0.9444444444444444	18	17	1	1	0	0.05	20	1	1.3333333333333333	20	0.2	0	0.6076426856595771	0.9022640022129006	0.4563948925440065	0.906587879228823	0.5876973055605943	0.9474394958099847	0.8993129905558367	0.9214611635189589	1.0	0.05555555555555555	0.0
5361	0.08657545266483614	0.031566300593535004	0.031557883326490295	0.93595029692616	None	0.1111111111111111	1	0.2	4	0.8888888888888888	24	0.3717948717948718	0.8148148148148148	25	22	3	2	0	0.11538461538461539	3	26	1.9333333333333333	29	0.2857142857142857	0.6666666666666666	0.6076426856595771	0.9102827931944747	0.4563948925440065	0.9046619294328182	0.5176542473104265	0.9408683919880575	0.8993129905558367	0.9201769859770738	0.52	0.04	0.0
2674	0.002244918768176749	0.0001395068498828323	-8.388103701970626e-05	0.9965922733800263	None	0.3333333333333333	1	0.625	5	0.4444444444444444	4	0.6875	0.1111111111111111	2	1	8	7	0	1.0	4	4	0.7333333333333333	11	0.3684210526315789	0.5714285714285714	0.2002449823594037	0.512154977566579	0.5657043284976432	0.6588793033232202	0.898231685940846	0.7345210577232252	0.9482611687621197	0.6398866507451685	0.5	1.0	0.20185051030906417
1600	None	None	None	None	None	0	0	0.4	2	0.8	4	0.7777777777777778	0.4	3	2	3	1	0	1.0	3	3	0.4666666666666667	7	0.1111111111111111	0.8	0.5750985531453565	0.9071388933042074	0.6719310199679491	0.8552728384640338	0.9112979464124334	0.6167281029859619	0.9156516929394122	0.8191325529034328	1.0	0.3333333333333333	0.0
1896	None	None	None	None	None	0	0	1.0	1	0	0	1.0	0	1	0	0	3	0	0.5	1	2	0.13333333333333333	2	1.0	0	0	0	0	0	0	0	0	0	0	0	0
874	None	None	None	None	None	0.5	1	0.8333333333333334	5	0.16666666666666666	1	0.6666666666666666	0.16666666666666666	4	1	3	1	0	0.75	3	4	0.5333333333333333	8	0.14285714285714285	0.8	0.43238529358215577	0.9496005688301616	0.41488501303429703	0.9285037196229826	0.5883041393518255	0.970070111412291	0.8416290735672817	0.9522493277796987	1.0	0.25	0.0
7117	0.08608956218377292	0.026457452402059052	0.025763805635620817	0.9390524868789066	None	0.1	1	0.18181818181818182	4	0.9032258064516129	28	0.3548387096774194	0.9032258064516129	31	28	1	0	0	0.0967741935483871	3	31	2.2	33	0.0	1.0	0.6626903276087195	0.8832065673431434	0.4665693619879267	0.9044105242290446	0.5176542473104265	0.9380777826372132	0.8950498877073643	0.9112862565511317	0	0	0.0
1196	None	None	None	None	None	0	0	0.07142857142857142	1	1.0	18	0.3333333333333333	0.7222222222222222	13	13	6	2	0	0.26666666666666666	4	15	1.3333333333333333	20	0.125	0	0.8144196039982114	0.8964870065961458	0.6300509719557776	0.9440083087573503	0.971840609242042	0.9537238926832463	0.8791062727099305	0.9352222635445802	0.5384615384615384	0.07692307692307693	0.0
292	None	None	None	None	None	0	0	0.75	3	0.25	1	0.5	0.25	3	1	2	4	0	0.75	3	4	0.4	6	0.6666666666666666	0	0.6217166451149791	0.9174884128376822	0.5205020916791611	0.8494389125250404	0.5628410385189541	0.8937654891926746	0.9101540250685379	0.8898850605798595	0.6666666666666666	0.6666666666666666	0.17916063420508047
3420	0.03838805418708461	0.013533718108549923	0.011520209446677126	0.9326870822600515	None	0.25	1	0.4	4	0.75	9	0.3888888888888889	0.75	12	9	1	0	0	0.25	3	12	0.9333333333333333	14	0.0	1.0	0.6158049213538994	0.8884741173483832	0.4884484921115838	0.9234220891070991	0.3604571902130206	0.9176718354501511	0.8921587726285124	0.9109576564845419	0	0	0.0
1122	None	None	None	None	None	0	0	0.3333333333333333	1	1.0	2	1.0	0	0	0	3	3	0	1.0	2	2	0.26666666666666666	4	0.3	0	0	0	0	0	0	0	0	0	0	0	0
565	None	None	None	None	None	0	0	0.6666666666666666	2	0.5	1	1.0	0.5	3	1	0	0	0	0.25	4	1	0.26666666666666666	4	0.0	0.6666666666666666	0.8765340950645808	0.7280068542980717	0.2950635688366557	0.8710453768208741	0.8122979764044562	0.8006943038610388	0.93104904447354	0.8066626306337554	0	0	0.0
5036	0.0949177379726528	0.04267804352649441	0.04264447768386085	0.9426783997482219	None	0.1	1	0.18181818181818182	4	0.9	27	0.35555555555555557	0.9	30	27	1	0	0	0.1	3	30	2.1333333333333333	32	0.0	1.0	0.5815714881627311	0.900213650556415	0.4935357268335439	0.8970782505666176	0.5176542473104265	0.9368499731457854	0.9021874411871219	0.9132459589262264	0	0	0.0
5573	0.13371928513284626	0.06748074494172045	-0.058373997665061426	0.9404326874913315	None	0	0	0.05555555555555555	1	1.0	25	1.0	0.96	25	24	1	1	0	0.037037037037037035	27	1	1.8	27	0.2	0	0.6076426856595771	0.8799436435933872	0.4563948925440065	0.8813851417959006	0.9112979464124334	0.9427738065161353	0.8993129905558367	0.9060593319006788	1.0	0.08	0.0
6077	0.0812953395719101	0.03798459881136223	0.03755300534141821	0.9377553868759171	None	0.14285714285714285	1	0.23529411764705882	4	0.8695652173913043	20	0.36231884057971014	0.8695652173913043	23	20	1	0	0	0.13043478260869565	3	23	1.6666666666666667	25	0.0	1.0	0.6076426856595771	0.9278422989930053	0.4563948925440065	0.9158590729969662	0.4369358531730678	0.9168261081365908	0.8993129905558367	0.9203506233181662	0	0	0.0
525	None	None	None	None	None	0	0	0	0	0	0	1.0	0	0	0	0	1	0	1.0	1	1	0.06666666666666667	1	0.25	0	0	0	0	0	0	0	0	0	0	0	0
5167	0.09426311210403633	0.04041049064677994	0.040348838847596574	0.9386166329100598	None	0.1111111111111111	1	0.2	4	0.8928571428571429	25	0.35714285714285715	0.8928571428571429	28	25	1	0	0	0.10714285714285714	3	28	2.0	30	0.0	1.0	0.6076426856595771	0.9083936956221451	0.4884484921115838	0.9234132462831871	0.3986965216930442	0.9259632248286822	0.8993129905558367	0.9195834672626574	0	0	0.0
5782	0.10847988322357943	0.02915978820593997	0.02774747738720113	0.830304010262184	None	0	0	0.0625	1	1.0	21	1.0	0.9523809523809523	21	20	1	1	0	0.043478260869565216	23	1	1.5333333333333334	23	0.2	0	0.6076426856595771	0.8969253935424574	0.4563948925440065	0.8963455971994874	0.9112979464124334	0.9462131449967414	0.8993129905558367	0.9165274387950431	1.0	0.047619047619047616	0.0
2792	3.823455998480962e-06	5.6380093410060024e-08	1.3700268982836254e-08	0.999996987008545	None	0	0	0.75	3	0.5	2	0.75	0	2	0	3	7	0	0.5	2	4	0.4	6	0.875	0.5	0	0	0	0	0	0	0	0	0	0	0
441	None	None	None	None	None	0	0	0.1875	3	0.8181818181818182	18	0.3157894736842105	0.8181818181818182	21	18	2	0	0	0.21052631578947367	19	4	1.6	24	0.0	0.18181818181818182	0.7100817123577229	0.9626445035968074	0.3643167619631559	0.8767891763679821	0.6549887313911882	0.9262373285774085	0.9149895183282013	0.9296036675942546	0	0	0.0
5319	0.08587602709767314	0.04136943448553411	0.041283566148576235	0.9409065133643955	None	0.125	1	0.2222222222222222	4	0.88	22	0.36	0.88	25	22	1	0	0	0.12	3	25	1.8	27	0.0	1.0	0.6076426856595771	0.9090658906201456	0.4563948925440065	0.9274791580477566	0.3604571902130206	0.9256272379910433	0.8993129905558367	0.9211023842811394	0	0	0.0
1299	None	None	None	None	None	0.2	1	0.25	3	0.8125	13	0.375	0.8125	15	13	2	1	0	0.1875	3	16	1.2	18	0.16666666666666666	1.0	0.5339317320889196	0.9078758309112079	0.6746938797571455	0.9207318823548498	0.8122979764044562	0.8779954143780088	0.8561336037132679	0.9036070890170699	1.0	0.4666666666666667	0.0
3876	0.07788414327666403	0.02515938149807219	0.021257733664838165	0.9454602824031939	None	0.125	1	0.21052631578947367	4	0.8846153846153846	23	0.37333333333333335	0.8461538461538461	25	22	2	2	0	0.12	3	25	1.8666666666666667	28	0.4	0.6666666666666666	0.6076426856595771	0.9146565493926866	0.5205020916791611	0.9118828516667128	0.3604571902130206	0.9246935671156862	0.8993129905558367	0.9172484311718517	0.52	0.04	0.0
2698	0.005053130657044103	0.00017944060517906255	-7.141016208507821e-05	0.9967311080824511	None	0.5	1	0.7142857142857143	5	0.375	3	0.5555555555555556	0.125	4	1	5	4	0	0.5	6	3	0.6666666666666666	10	0.36363636363636365	0.5714285714285714	0.49121828790875766	0.8635782366628346	0.7131919557723176	0.9344897994223496	0.4275237338555372	0.7752924187244385	0.9044388467993808	0.8714517453068407	0.25	0	0.0
1071	None	None	None	None	None	0	0	0.5	2	0.75	3	1.0	0	0	0	5	2	0	0.6666666666666666	2	3	0.4	6	0.14285714285714285	1.0	0	0	0	0	0	0	0	0	0	0	0
6178	0.08910791979789755	0.04039571383721155	0.04026153843261279	0.9417927164806691	None	0.125	1	0.2222222222222222	4	0.88	22	0.36	0.88	25	22	1	0	0	0.12	3	25	1.8	27	0.0	1.0	0.6076426856595771	0.9090658906201456	0.4563948925440065	0.9274791580477566	0.3604571902130206	0.9256272379910433	0.8993129905558367	0.9211023842811394	0	0	0.0
366	None	None	None	None	None	0.16666666666666666	1	0.4666666666666667	7	0.5	10	0.25	0.5	15	10	6	0	0	0.7272727272727273	11	8	1.4666666666666666	22	0.0	0.14285714285714285	0.5339317320889196	0.9203297858422878	0.6581706047500571	0.9098079273700793	0.6549887313911882	0.8771914444066874	0.8767794786214405	0.9039069075990627	0	0	0.0
2443	None	None	None	None	None	0	0	1.0	2	0.0	0	0.75	0	0	0	2	3	0	1.0	2	2	0.2	3	0.375	0	0	0	0	0	0	0	0	0	0	0	0
1271	None	None	None	None	None	0	0	0.3333333333333333	2	0.8333333333333334	5	0.4444444444444444	0.8333333333333334	5	5	2	0	0	0.5	3	6	0.5333333333333333	8	0.0	0	0.8944539812110331	0.954676175705414	0.32593437272838516	0.9216288304663347	0.8959621600731051	0.9392780496779798	0.9622371631097678	0.939932777101381	0	0	0.0
6583	0.0826016728039204	0.032277715066781086	0.023849573768973044	0.9403283144359896	None	0.125	1	0.2222222222222222	4	0.875	21	0.3611111111111111	0.875	24	21	1	0	0	0.125	3	24	1.7333333333333334	26	0.0	1.0	0.6076426856595771	0.8802846412398596	0.4884484921115838	0.9306375686591368	0.4369358531730678	0.9066655272588282	0.8783243303248743	0.9079127960293387	0	0	0.0
7267	0.09992292973553005	0.04345043284091106	0.04343397301938406	0.9364884632567428	None	0.1111111111111111	1	0.2	4	0.8888888888888888	24	0.35802469135802467	0.8888888888888888	27	24	1	0	0	0.1111111111111111	3	27	1.9333333333333333	29	0.0	1.0	0.6076426856595771	0.9081783592910736	0.4563948925440065	0.9161158416575046	0.4369358531730678	0.9268505703190757	0.8993129905558367	0.9173743620571038	0	0	0.0
681	None	None	None	None	None	0	0	1.0	2	0.0	0	0.75	0	1	0	1	0	0	1.0	2	2	0.2	3	0.0	0	0	0	0	0	0	0	0	0	0	0	0
3867	0.0889672661622519	0.005542853766821735	0.0025959700497385297	0.9405033782417862	None	0.125	1	0.21052631578947367	4	0.8846153846153846	23	0.37333333333333335	0.8461538461538461	25	22	2	2	0	0.12	3	25	1.8666666666666667	28	0.4	0.6666666666666666	0.6076426856595771	0.9146565493926866	0.4563948925440065	0.9125147559532785	0.5016620228279656	0.9146118169291212	0.8993129905558367	0.9139329331653397	0.52	0.04	0.0
6144	0.08517057822752275	0.03858365451817776	0.03034440234826249	0.9380999347285341	None	0.125	1	0.2222222222222222	4	0.875	21	0.3611111111111111	0.875	24	21	1	0	0	0.125	3	24	1.7333333333333334	26	0.0	1.0	0.6158049213538994	0.9175351286806154	0.4563948925440065	0.9215828532911675	0.3986965216930442	0.9128206321553387	0.9057331674378285	0.9173832905899589	0	0	0.0
6783	0.08656851607605703	0.035193977414875184	0.03236161469497932	0.9374867640675205	None	0.125	1	0.2222222222222222	4	0.88	22	0.36	0.88	25	22	1	0	0	0.12	3	25	1.8	27	0.0	1.0	0.6076426856595771	0.9090658906201456	0.4563948925440065	0.9277547158190133	0.3604571902130206	0.9265197343475307	0.908117863513955	0.9215166059045762	0	0	0.0
6928	0.08970185745246542	0.04130575788425158	0.038977731572960896	0.9398950764541292	None	0.125	1	0.2222222222222222	4	0.88	22	0.36	0.88	25	22	1	0	0	0.12	3	25	1.8	27	0.0	1.0	0.6076426856595771	0.9090658906201456	0.4563948925440065	0.9235630047013805	0.3604571902130206	0.9256272379910433	0.8993129905558367	0.9197148361067506	0	0	0.0
7012	0.12597095119206575	0.049017806886664704	0.033947876907463315	0.9397731525694017	None	0	0	0.05555555555555555	1	1.0	25	1.0	0.96	25	24	1	1	0	0.037037037037037035	27	1	1.8	27	0.2	0	0.6626903276087195	0.8799540347058386	0.4563948925440065	0.8787890389741579	0.9112979464124334	0.9427738065161353	0.8950498877073643	0.905361847354455	1.0	0.04	0.0
1219	None	None	None	None	None	0	0	0.75	3	0.3333333333333333	1	0.5555555555555556	0.3333333333333333	2	1	2	1	0	1.0	3	3	0.3333333333333333	5	0.14285714285714285	1.0	0.6688022770264467	0.8715783755417407	0.4068009137726699	0.8247905622437596	0.7848040329599268	0.516639977613482	0.8819944864225684	0.7643910951086011	1.0	0	0.0
6596	0.07921626153948925	0.03045769173459581	0.02343621876764915	0.9406203668222547	None	0.125	1	0.2631578947368421	5	0.8076923076923077	21	0.30434782608695654	0.7692307692307693	22	20	5	1	0	0.17391304347826086	4	23	1.8666666666666667	28	0.08333333333333333	0.8	0.6262176689814642	0.9222445478781902	0.43870679236379007	0.9358615360769721	0.3604571902130206	0.8898262859334974	0.9117508150694343	0.9179045630152279	1.0	0	0.0
5733	0.0877203303209696	0.04256208950967345	0.0421769963060457	0.9414391354454309	None	0.125	1	0.21052631578947367	4	0.8846153846153846	23	0.358974358974359	0.8846153846153846	26	23	1	0	0	0.11538461538461539	3	26	1.8666666666666667	28	0.0	1.0	0.6076426856595771	0.9017298853970908	0.4563948925440065	0.9248855697997606	0.3986965216930442	0.9000891913747877	0.9014429452302998	0.9095776959643918	0	0	0.0
2288	None	None	None	None	None	0	0	0.6666666666666666	2	0.0	0	0.6666666666666666	0	1	0	2	2	0	0.6666666666666666	3	2	0.26666666666666666	4	0.2857142857142857	0	0	0	0	0	0	0	0	0	0	0	0
4149	0.05966442523487545	0.001453603863085086	0.001057399485505959	0.9861647362109596	None	0.16666666666666666	1	0.2857142857142857	4	0.8421052631578947	16	0.3888888888888889	0.7894736842105263	18	15	2	2	0	0.16666666666666666	18	3	1.4	21	0.4	0.6666666666666666	0.6076426856595771	0.9249569971588388	0.5205020916791611	0.8653559745295442	0.4369358531730678	0.915553253141059	0.8993129905558367	0.9048114238254613	0.5277777777777778	0.05555555555555555	0.0
756	None	None	None	None	None	0	0	0.6666666666666666	2	0.5	1	1.0	0	1	0	2	3	0	1.0	2	2	0.26666666666666666	4	0.42857142857142855	0	0	0	0	0	0	0	0	0	0	0	0
1611	None	None	None	None	None	0	0	0.5	3	0.42857142857142855	3	0.45	0.2857142857142857	3	2	5	0	0	0.8	4	5	0.6	9	0.0	0	0.6805603143093251	0.9402256492927525	0.23925624596515896	0.8029630785915414	1.0	0.6838657088426459	0.9622623196422752	0.8380809859716004	0	0	0.0
6937	0.08902595622151513	0.04706597729373686	0.04649859968589367	0.9417843184151069	None	0.125	1	0.2222222222222222	4	0.88	22	0.36	0.88	25	22	1	0	0	0.12	3	25	1.8	27	0.0	1.0	0.6076426856595771	0.9090658906201456	0.4563948925440065	0.9274791580477566	0.3604571902130206	0.9256272379910433	0.8993129905558367	0.9211023842811394	0	0	0.0
7392	0.12702741456102595	0.05414440187032159	0.04738726086388783	0.9368166719391825	None	0	0	0.05555555555555555	1	1.0	25	1.0	0.96	25	24	1	1	0	0.037037037037037035	27	1	1.8	27	0.2	0	0.6626903276087195	0.8799540347058386	0.4563948925440065	0.8787890389741579	0.9112979464124334	0.9427738065161353	0.8950498877073643	0.905361847354455	1.0	0.04	0.0
1818	None	None	None	None	None	0	0	0.2	1	1.0	5	0.4375	0.4	3	2	3	3	0	1.0	4	4	0.4666666666666667	7	0.3333333333333333	0	0.5906749939365488	0.9616561187707279	0.8121032280586874	0.8174911075066272	0.4924297147524449	0.8904005017157199	0.921204234953285	0.9065410392412627	0.6666666666666666	0.6666666666666666	0.0
5227	0.10033787322150872	0.03962797068360464	0.03888129260500083	0.9443609468259943	None	0.1	1	0.18181818181818182	4	0.9	27	0.35555555555555557	0.9	30	27	1	0	0	0.1	3	30	2.1333333333333333	32	0.0	1.0	0.6076426856595771	0.8977734967349916	0.4935357268335439	0.8970782505666176	0.5176542473104265	0.9366979276826257	0.8993129905558367	0.9124652843095906	0	0	0.0
5004	0.0866688638385871	0.043705587879941304	0.04337639175390649	0.9418887543677263	None	0.125	1	0.21052631578947367	4	0.8846153846153846	23	0.358974358974359	0.8846153846153846	26	23	1	0	0	0.11538461538461539	3	26	1.8666666666666667	28	0.0	1.0	0.6076426856595771	0.9017298853970908	0.4563948925440065	0.9248855697997606	0.3986965216930442	0.9000891913747877	0.9014429452302998	0.9095776959643918	0	0	0.0
5536	0.08213868565146859	0.01863780300172994	-0.002474345723926407	0.9402916663972338	None	0.2222222222222222	2	0.3	6	0.7777777777777778	21	0.38666666666666666	0.7407407407407407	25	20	3	0	0	0.12	3	25	1.9333333333333333	29	0.0	1.0	0.6076426856595771	0.9062234827019584	0.4563948925440065	0.8974274174178679	0.5176542473104265	0.9247170956693446	0.8993129905558367	0.9101272196025872	0	0	0.0
370	None	None	None	None	None	1.0	1	1.0	4	0.25	1	0.6666666666666666	0	2	0	3	0	0	1.0	3	3	0.4	6	0.0	0.6666666666666666	0	0	0	0	0	0	0	0	0	0	0
6587	0.08327852979398459	0.039715858642347474	0.038535289819741185	0.9352239615482213	None	0.125	1	0.2222222222222222	4	0.88	22	0.36	0.88	25	22	1	0	0	0.12	3	25	1.8	27	0.0	1.0	0.6076426856595771	0.9029948133449499	0.4563948925440065	0.9254611000034231	0.4369358531730678	0.9315551841118138	0.8993129905558367	0.9208231213671687	0	0	0.0
7258	0.08700418055060083	0.04073294697160206	0.0403796653765169	0.9415684620797664	None	0.125	1	0.2222222222222222	4	0.88	22	0.36	0.88	25	22	1	0	0	0.12	3	25	1.8	27	0.0	1.0	0.6076426856595771	0.9090658906201456	0.4563948925440065	0.9274791580477566	0.3604571902130206	0.9256272379910433	0.8993129905558367	0.9211023842811394	0	0	0.0
4055	0.0786343760879237	0.014842938635677703	0.009984695567596465	0.9366205561527488	None	0.1	1	0.18181818181818182	4	0.9	27	0.35555555555555557	0.9	30	27	1	0	0	0.1	3	30	2.1333333333333333	32	0.0	1.0	0.5750985531453565	0.9166851899831951	0.4563948925440065	0.909225661386971	0.5176542473104265	0.9166747477264536	0.8845614702226043	0.9142591882428982	0	0	0.0
4370	0.09604496859943541	0.020240957009259142	0.0161805205474689	0.9390170573133121	None	0.16666666666666666	1	0.2857142857142857	4	0.8333333333333334	15	0.37037037037037035	0.8333333333333334	18	15	1	0	0	0.16666666666666666	3	18	1.3333333333333333	20	0.0	1.0	0.6076426856595771	0.9278331214919215	0.4884484921115838	0.9021512272827049	0.5162546152770628	0.9359171006126072	0.9117508150694343	0.9231209142935114	0	0	0.0
3095	0.010216110853264801	0.001371640653174985	0.001221562648871579	0.9874370551484386	None	0.5	1	0.5714285714285714	4	0.625	5	0.47619047619047616	0.5	6	4	3	2	0	0.42857142857142855	7	3	0.6666666666666666	10	0.25	0.6666666666666666	0.4681600527891046	0.9237080200411224	0.4403544175559033	0.9293378347817377	0.572970560685234	0.9162837245776162	0.9040862170990658	0.9232793518652559	0.5833333333333334	0	0.0
2849	0.0018225035653243412	0.0010922113445366757	0.0009022590640660163	0.9974465645831359	None	0	0	0.5	2	0.75	3	1.0	0.5	4	2	1	1	0	0.16666666666666666	6	1	0.4	6	0.25	0.8	0.5913706194024668	0.857883337106951	0.6648692308005548	0.8442916876229213	0.9444764391437008	0.8469186097879507	0.8627065027660625	0.8497944004276388	1.0	0	0.0
1771	None	None	None	None	None	0	0	0.5	3	0.7142857142857143	5	0.36	0.42857142857142855	3	3	5	6	0	1.0	5	5	0.6	9	0.42857142857142855	1.0	0.44965546144321455	0.8557776134104511	0.6837018069541924	0.9103616749489275	1.0	0.9752572632565757	0.7375154778767398	0.9302775616034561	0.3333333333333333	0.3333333333333333	0.0
1413	None	None	None	None	None	0.3333333333333333	1	0.5	4	0.4444444444444444	4	0.44	0.3333333333333333	6	3	4	3	0	1.0	5	5	0.7333333333333333	11	0.3333333333333333	0.4444444444444444	0.1341329739232658	0.8405510634384856	0.7528819948195127	0.8143046074975845	0.7864846962757824	0.6404189429313984	0.9525358121362022	0.7754330771868189	0.16666666666666666	0.5	0.0
6952	0.1070172425481165	0.04588529576561333	0.045541136005907194	0.9349109880753124	None	0.1111111111111111	1	0.2	4	0.8888888888888888	24	0.35802469135802467	0.8888888888888888	27	24	1	0	0	0.1111111111111111	3	27	1.9333333333333333	29	0.0	1.0	0.6076426856595771	0.9081783592910736	0.4563948925440065	0.9161158416575046	0.4369358531730678	0.9268505703190757	0.8993129905558367	0.9173743620571038	0	0	0.0
7124	0.10516304199501916	1.9142182766244648e-05	-1.4324444053478484e-05	0.9435445100739419	None	0	0	0.10526315789473684	2	0.9615384615384616	25	0.5185185185185185	0.9615384615384616	26	25	1	0	0	0.07407407407407407	2	27	1.8666666666666667	28	0.0	0	0.5750985531453565	0.8919498663216537	0.4935357268335439	0.9158673338557869	0.4369358531730678	0.9423949701353914	0.8950498877073643	0.9191634886529998	0	0	0.0
4205	0.07934483023375312	0.03161164648637806	0.023026648095313455	0.7352357934716831	None	0	0	0.0625	1	1.0	21	0.5227272727272727	0.8095238095238095	18	17	4	3	0	0.09090909090909091	22	2	1.5333333333333334	23	0.2727272727272727	0	0.6626903276087195	0.876885530044598	0.4563948925440065	0.8658827433611207	0.9112979464124334	0.9496757139282919	0.9038401077901379	0.9051075732560737	0.05555555555555555	0.1111111111111111	0.0
3434	0.08687658735496474	0.014186567291150733	-0.013173778735689576	0.6750248699227359	None	0	0	0.2857142857142857	4	0.7777777777777778	14	0.3125	0.7777777777777778	17	14	2	4	0	0.25	16	4	1.3333333333333333	20	0.8	0.1111111111111111	0.5750985531453565	0.786207868876482	0.6719310199679491	0.9244023860432338	0.9112979464124334	0.9049217989901545	0.8948229627777388	0.882849591055003	0.058823529411764705	0.17647058823529413	0.0
3318	0.035044506728565746	0.017502824151795396	0.014546038239946296	0.7433112677786039	None	0	0	0.16666666666666666	1	1.0	7	1.0	0.7142857142857143	6	5	2	1	0	0.1111111111111111	9	1	0.6	9	0.14285714285714285	0	0.5913706194024668	0.8933239878492475	0.6277662665579776	0.8678191118894296	0.7408233956177549	0.9398847934996233	0.8878838435406561	0.9048360991249971	1.0	0	0.0
6651	0.08723117565233147	0.043893268025846637	0.04299935680589822	0.9415577166395405	None	0.125	1	0.2222222222222222	4	0.88	22	0.36	0.88	25	22	1	0	0	0.12	3	25	1.8	27	0.0	1.0	0.6076426856595771	0.9090658906201456	0.4563948925440065	0.9274791580477566	0.3604571902130206	0.9256272379910433	0.8993129905558367	0.9211023842811394	0	0	0.0
1226	None	None	None	None	None	0.3333333333333333	1	0.375	3	0.6666666666666666	6	0.34375	0.5555555555555556	8	5	2	2	0	0.5	8	4	0.7333333333333333	11	0.4	0.5714285714285714	0.257081185755344	0.9294610752882939	0.3405944280892882	0.8866001429164847	0.6776455170879716	0.892477923432153	0.8793668617788999	0.9046856014807982	0.5625	0.875	0.0
5600	0.1228917023404303	0.02247158851928224	-0.006961044153740133	0.947071746022768	None	0.14285714285714285	1	0.23529411764705882	4	0.8695652173913043	20	0.36231884057971014	0.8695652173913043	23	20	1	0	0	0.13043478260869565	3	23	1.6666666666666667	25	0.0	1.0	0.5815714881627311	0.8435424548773951	0.4563948925440065	0.8136551346464507	0.7777764134139316	0.8862139424240805	0.9021874411871219	0.8503226416290807	0	0	0.0
468	None	None	None	None	None	0.6666666666666666	2	0.6666666666666666	6	0.45454545454545453	5	0.4642857142857143	0.45454545454545453	8	5	4	0	0	0.5714285714285714	4	7	0.8666666666666667	13	0.0	0.6666666666666666	0.9354292797020888	0.9055273829641708	0.6155728593687524	0.9619747301883568	0.44696482011685496	0.9189849499443752	0.8287322338528242	0.9333832504809313	0	0	0.0
1707	None	None	None	None	None	0	0	0.75	3	0.0	0	0.5	0	3	0	2	1	0	0.75	4	3	0.4	6	0.2	0.5	0	0	0	0	0	0	0	0	0	0	0
3667	0.10084529609253383	0.0221425443662597	0.02150172541036726	0.9415700804309126	None	0.14285714285714285	1	0.25	4	0.8571428571428571	18	0.36507936507936506	0.8571428571428571	21	18	1	0	0	0.14285714285714285	3	21	1.5333333333333334	23	0.0	1.0	0.5750985531453565	0.9027120727778902	0.6719310199679491	0.8637984798586354	0.5176542473104265	0.902714038044457	0.846672624979264	0.8909900990797261	0	0	0.0
5629	0.11121433898503577	0.042863500630363156	-0.03828656938237275	0.9396509816930647	None	0	0	0.05555555555555555	1	1.0	25	1.0	0.96	25	24	1	1	0	0.037037037037037035	27	1	1.8	27	0.2	0	0.6626903276087195	0.8782910192586948	0.4563948925440065	0.8813851417959006	0.9112979464124334	0.9427738065161353	0.8950498877073643	0.9056171790796689	1.0	0.08	0.0
3385	0.07646396679874384	0.00426337281562627	-0.0013464264154754643	0.9621971093296182	None	0.125	1	0.2222222222222222	4	0.88	22	0.36	0.88	25	22	1	0	0	0.12	25	3	1.8	27	0.0	1.0	0.6076426856595771	0.9268148656782608	0.4563948925440065	0.9176138551002567	0.4369358531730678	0.8970637677517439	0.8993129905558367	0.9146186403753588	0	0	0.0
2892	0.0003895265167689417	5.653320595813393e-05	5.652838814185872e-05	0.9983467977648763	None	1.0	1	1.0	4	0.0	0	0.5555555555555556	0	2	0	2	1	0	1.0	3	3	0.3333333333333333	5	0.16666666666666666	1.0	0	0	0	0	0	0	0	0	0	0	0
1284	None	None	None	None	None	0	0	0.8333333333333334	5	0.14285714285714285	1	0.45	0.14285714285714285	2	1	6	2	0	0.8	4	5	0.6	9	0.13333333333333333	0.4	0.26632684692566616	0.6702792068000022	0.6812070915281655	0.8209950831331928	0.898231685940846	0.7345210577232252	0.9331999796426894	0.7471390742895806	0.75	1.0	0.4560577294382279
2246	None	None	None	None	None	0	0	0.75	3	0.3333333333333333	1	0.625	0.3333333333333333	2	1	2	2	0	0.5	4	2	0.3333333333333333	5	0.2857142857142857	0.6666666666666666	0.479145851457136	0.6705196552959055	0.44524488110894483	0.5887471869703076	0.6805761218294433	0.8803132240863806	0.7610505999990802	0.7352792568669738	0.75	0.5	0.22366930186537864
2606	0.00281947998565869	9.252493937021232e-05	-8.591002520305231e-05	0.9974654646641085	None	0	0	0.8	4	0.0	0	0.7777777777777778	0	4	0	2	2	0	1.0	3	3	0.4666666666666667	7	0.5	1.0	0	0	0	0	0	0	0	0	0	0	0
2940	0.002663427981711406	0.0019551753084626833	0.0019551749351705014	0.9873174684619881	None	0.5	1	0.6666666666666666	4	0.5	3	0.4444444444444444	0.5	5	3	2	2	0	0.5	3	6	0.5333333333333333	8	0.3333333333333333	1.0	0.5226821173169253	0.8234929361000877	0.1479131086262965	0.6722188144480723	0.9675174673156933	0.9671856644283487	0.9661079095380916	0.8676860256356935	0.6	0	0.0
1875	None	None	None	None	None	0.5	1	0.8571428571428571	6	0.125	1	0.8333333333333334	0	3	0	6	4	0	0.75	3	4	0.6666666666666666	10	0.3076923076923077	0.8571428571428571	0	0	0	0	0	0	0	0	0	0	0
2780	2.1738146368723503e-06	1.8096570097904513e-08	-7.131828568624341e-09	0.9999987427202073	None	0	0	0.6666666666666666	2	0.5	1	0.6666666666666666	0	1	0	2	1	0	0.6666666666666666	2	3	0.26666666666666666	4	0.14285714285714285	0	0	0	0	0	0	0	0	0	0	0	0
2239	None	None	None	None	None	0.5	2	0.6	6	0.38461538461538464	5	0.5	0.23076923076923078	8	3	6	1	0	0.8333333333333334	6	5	1.0	15	0.09090909090909091	0.3333333333333333	0.49121828790875766	0.86727752698067	0.7441507621171718	0.8915646419605078	0.4088353668047704	0.8795443811873292	0.8670966453706515	0.8798152401920802	1.0	0.125	0.0
7252	0.08812175504843738	0.045376317015346765	0.04486394641646788	0.9413343727138362	None	0.125	1	0.2222222222222222	4	0.88	22	0.36	0.88	25	22	1	0	0	0.12	3	25	1.8	27	0.0	1.0	0.6076426856595771	0.9090658906201456	0.4563948925440065	0.9274791580477566	0.3604571902130206	0.9256272379910433	0.8993129905558367	0.9211023842811394	0	0	0.0
2185	None	None	None	None	None	0	0	1.0	2	0.0	0	0.75	0	0	0	2	4	0	1.0	2	2	0.2	3	0.5	0	0	0	0	0	0	0	0	0	0	0	0
4136	0.08953245803367428	0.019364001144966884	0.019175242219705898	0.9358691067829108	None	0.1111111111111111	1	0.2	4	0.8928571428571429	25	0.35714285714285715	0.8928571428571429	28	25	1	0	0	0.10714285714285714	3	28	2.0	30	0.0	1.0	0.5750985531453565	0.9228479593863649	0.4563948925440065	0.9139918333462779	0.4772950502417472	0.9032357443235963	0.8703421286789749	0.9136935259162207	0	0	0.0
1942	None	None	None	None	None	0	0	0.3333333333333333	2	0.8333333333333334	5	0.5714285714285714	0.8333333333333334	7	5	0	0	0	0.2857142857142857	7	2	0.5333333333333333	8	0.0	0	0.46251560511885115	0.9679624311716589	0.3894458463998677	0.8696860511152467	0.30330556003861253	0.5991899919622445	0.7648191615431409	0.8702141636321992	0	0	0.0
6955	0.10082298663833474	0.011855644956040043	0.011831511424107417	0.9438835225894076	None	0	0	0.09523809523809523	2	0.9655172413793104	28	0.5166666666666667	0.9655172413793104	29	28	1	0	0	0.06666666666666667	2	30	2.066666666666667	31	0.0	0	0.6626903276087195	0.8916796234344357	0.4563948925440065	0.907147753936925	0.4369358531730678	0.9453067878477925	0.8950498877073643	0.9177649570946864	0	0	0.0
4902	0.08892776707402088	0.04217643729488486	0.03921066436237493	0.9335346636262547	None	0.125	1	0.2222222222222222	4	0.875	21	0.3611111111111111	0.875	24	21	1	0	0	0.125	3	24	1.7333333333333334	26	0.0	1.0	0.6158049213538994	0.9175351286806154	0.4563948925440065	0.9215828532911675	0.3604571902130206	0.9146918302148191	0.9060641220995614	0.9179812064634092	0	0	0.0
767	None	None	None	None	None	0	0	0.75	6	0.1	1	0.6	0	1	0	10	0	0	0.8	5	4	0.8	12	0.0	0.75	0	0	0	0	0	0	0	0	0	0	0
788	None	None	None	None	None	0	0	0.42857142857142855	3	0.5	4	0.5	0.5	4	4	5	3	0	0.8	5	4	0.6666666666666666	10	0.21428571428571427	0	0.8144196039982114	0.9023093578722193	0.44829929987828915	0.8756178948370548	1.0	0.5	0.9134849488668114	0.8008434649654493	0.25	0.25	0.0
1298	None	None	None	None	None	0	0	0.75	3	0.0	0	0.8333333333333334	0	2	0	2	3	0	0.6666666666666666	3	2	0.3333333333333333	5	0.5	0.6666666666666666	0	0	0	0	0	0	0	0	0	0	0
220	None	None	None	None	None	0	0	0.3	3	0.75	9	0.5833333333333334	0.5833333333333334	10	7	3	1	0	0.6666666666666666	6	4	0.9333333333333333	14	0.14285714285714285	0.18181818181818182	0.6859651291409674	0.9305374730530702	0.5505041064989762	0.890049612519976	0.4941214948298267	0.8650090498010415	0.8049458336124514	0.8985532285680468	1.0	0.1	0.0
1155	None	None	None	None	None	0	0	0.5714285714285714	4	0.375	3	0.8333333333333334	0.125	2	1	7	1	0	0.75	4	3	0.6666666666666666	10	0.058823529411764705	1.0	0.2562624115139049	0.8155808159950433	0.7501117084624886	0.9240634710811156	0.7360798976892956	0.537004049734247	0.9233583981017852	0.7986620644039928	1.0	1.0	0.0
978	None	None	None	None	None	0	0	0.5	4	0.5	5	0.5	0.3	7	3	4	1	0	0.375	8	3	0.8	12	0.125	0.2	0.7249244435342309	0.9620676102081638	0.7293846554652657	0.8159037822900365	0.3977683125073836	0.8415848203948197	0.8687019213211487	0.8938541240583584	1.0	0.5714285714285714	0.0
2206	None	None	None	None	None	0.5	1	0.5	3	0.5	3	0.6666666666666666	0.16666666666666666	3	1	4	3	0	0.75	3	4	0.5333333333333333	8	0.3	0.4	0.49121828790875766	0.8017549831662717	0.8973368824327516	0.9515229994300948	0.3601955417151953	0.8698690048303829	0.9147317879740159	0.8900604047498412	0.3333333333333333	0	0.0
458	None	None	None	None	None	0	0	0.7142857142857143	5	0.125	1	0.6666666666666666	0.125	6	1	3	0	0	0.6	5	3	0.6666666666666666	10	0.0	0.5	0.5607715003549864	0.8227669603458705	0.5156018074920133	0.8865047919757323	0.5991526211523738	0.9236613587991338	0.7256837744689311	0.883702259879637	0	0	0.0
4130	0.08685555281028674	0.023361466951881175	0.022610506522207655	0.9356624902129409	None	0.1	1	0.18181818181818182	4	0.9	27	0.35555555555555557	0.9	30	27	1	0	0	0.1	3	30	2.1333333333333333	32	0.0	1.0	0.5750985531453565	0.9166851899831951	0.4563948925440065	0.909225661386971	0.5176542473104265	0.9142325076850453	0.88352045655133	0.9134310308118744	0	0	0.0
4552	0.09619069382716303	0.02608837077485076	0.024320811244649274	0.9497315089253509	None	0.1	1	0.22727272727272727	5	0.8387096774193549	26	0.29464285714285715	0.8064516129032258	28	25	4	2	0	0.14285714285714285	4	28	2.2	33	0.2222222222222222	0.6666666666666666	0.5913706194024668	0.9103442084683068	0.5884938992682647	0.9039866384086517	0.5162546152770628	0.9349384007311746	0.8993129905558367	0.9174685937112946	0.5178571428571429	0	0.0
2161	None	None	None	None	None	0	0	0.4444444444444444	4	0.5454545454545454	6	0.8666666666666667	0.09090909090909091	2	1	10	1	0	0.6	3	5	0.8666666666666667	13	0.043478260869565216	0.75	0.2695321515505008	0.7947814685763647	0.8764409974097565	0.7747954617245747	0.4432423481378912	0.9687026260110226	0.9666971754059306	0.8815650672729058	1.0	1.0	0.0
1833	None	None	None	None	None	0	0	0.15384615384615385	2	0.9411764705882353	16	0.2261904761904762	0.7058823529411765	14	12	4	3	0	0.5833333333333334	12	7	1.2666666666666666	19	0.3	0.2222222222222222	0.48842466692911096	0.9430732733624204	0.5443562872345821	0.9321735415915208	0.35901672310243654	0.8527374708076653	0.9370562227794001	0.9164243133576607	0.07142857142857142	0	0.0
6680	0.10196009735239565	0.0188157127045849	0.015852259935826882	0.9420420678341964	None	0	0	0.2	4	0.7777777777777778	21	0.4027777777777778	0.7037037037037037	22	19	6	1	0	0.125	24	3	1.9333333333333333	29	0.07692307692307693	0.4	0.6626903276087195	0.8839998529192113	0.4563948925440065	0.8919707658235235	0.9112979464124334	0.9462620801848322	0.8950498877073643	0.9118765434345489	1.0	0.045454545454545456	0.0
7413	0.10788412813660295	0.013568057192086676	0.01175164567498358	0.944414144651644	None	0.1	1	0.18181818181818182	4	0.9032258064516129	28	0.3548387096774194	0.9032258064516129	31	28	1	0	0	0.0967741935483871	3	31	2.2	33	0.0	1.0	0.6626903276087195	0.8834501498777397	0.4665693619879267	0.9101782546409891	0.5176542473104265	0.937695521958854	0.8950498877073643	0.9130062975514577	0	0	0.0
1620	None	None	None	None	None	0	0	0.5	2	0.5	2	0.6	0.25	3	1	2	4	0	0.4	5	2	0.4	6	0.6666666666666666	1.0	0.1308774363404022	0.636615308101524	0.3508822765958644	0.923224469689633	0.5950866459504969	0.9297419617247444	0.9090085761901904	0.8672439918560626	0.3333333333333333	1.0	0.0008269038890022466
6858	0.12193853781625909	0.016286685498300618	0.005860257934235869	0.6349478859228925	None	0	0	0.1111111111111111	2	0.96	24	0.5192307692307693	0.96	25	24	1	0	0	0.07692307692307693	2	26	1.8	27	0.0	0	0.6076426856595771	0.918031512656412	0.4563948925440065	0.9193414019983436	0.3604571902130206	0.9367092241013821	0.9079361711453268	0.9251627628311798	0	0	0.0
6559	0.11277289737063283	0.012533856726783907	-0.006997616253299237	0.7770705498113827	None	0	0	0.06666666666666667	1	1.0	20	1.0	0.95	20	19	1	1	0	0.045454545454545456	22	1	1.4666666666666666	22	0.2	0	0.6076426856595771	0.8924103488634161	0.4563948925440065	0.8962435638606105	0.8355091491479414	0.9476461758654838	0.8993129905558367	0.9160032093396702	1.0	0.1	0.0
356	None	None	None	None	None	0.2857142857142857	2	0.35294117647058826	6	0.6956521739130435	16	0.4166666666666667	0.6956521739130435	18	16	6	1	0	0.15	3	20	1.6666666666666667	25	0.07142857142857142	0.8	0.6168320522361409	0.8797470187498807	0.4275213902044722	0.925946229374216	0.3198770000577888	0.9546048002911448	0.9315636012797347	0.92557689852521	1.0	0.16666666666666666	0.0
4428	0.11492203903999161	0.03295140772386655	-0.031247225986640252	0.9298220976366859	None	0	0	0.0625	1	1.0	22	1.0	0.9545454545454546	22	21	1	1	0	0.041666666666666664	24	1	1.6	24	0.2	0	0.5750985531453565	0.8919229330141156	0.4563948925440065	0.8562297096189512	0.7889797989865641	0.924580265765418	0.8693005985545494	0.894136632144102	1.0	0.09090909090909091	0.0
7199	0.11619323795612771	0.051396327170271996	0.04422893099609712	0.938967787417893	None	0	0	0.05555555555555555	1	1.0	25	1.0	0.96	25	24	1	1	0	0.037037037037037035	27	1	1.8	27	0.2	0	0.6626903276087195	0.8782910192586948	0.4563948925440065	0.8787890389741579	0.9112979464124334	0.9427738065161353	0.8950498877073643	0.9049139349652788	1.0	0.04	0.0
4833	0.0820785042283754	0.037303748488452575	0.03613009564175528	0.9398746502884392	None	0.125	1	0.2222222222222222	4	0.88	22	0.36	0.88	25	22	1	0	0	0.12	3	25	1.8	27	0.0	1.0	0.6076426856595771	0.9125691371371475	0.4563948925440065	0.9201706372624555	0.4369358531730678	0.9306180479704728	0.9101540250685379	0.9214419400273212	0	0	0.0
3161	0.017987954057969588	0.0014311804066157064	-0.001204276668938996	0.9964788612923102	None	0	0	0.3333333333333333	3	0.7272727272727273	8	0.40625	0.2727272727272727	4	3	8	6	0	0.5	4	8	0.8666666666666667	13	0.3157894736842105	0	0.46251560511885115	0.8793272019608932	0.7118001071426835	0.9060846039390286	0.1	0.5580932707004858	0.9423295230243728	0.816889391746233	0.25	0	0.14675141429498473
7136	0.13031097393606342	0.0512831004861523	0.037532148227705016	0.938948709173166	None	0	0	0.05555555555555555	1	1.0	25	1.0	0.96	25	24	1	1	0	0.037037037037037035	27	1	1.8	27	0.2	0	0.6626903276087195	0.8782910192586948	0.4563948925440065	0.8787890389741579	0.9112979464124334	0.9427738065161353	0.8950498877073643	0.9049139349652788	1.0	0.04	0.0
2809	4.311429252431857e-05	5.737379192707749e-07	5.736431616989519e-07	0.9999977142616896	None	0	0	0.5	2	0.6666666666666666	2	1.0	0.3333333333333333	2	1	2	1	0	0.2	5	1	0.3333333333333333	5	0.14285714285714285	0.5	0.14769101661152767	0.6170179905247717	0.5288967068715837	0.5	0.7964633718816918	0.5	0.93485151215466	0.5396590288085933	1.0	1.0	0.0
5008	0.09099330938508216	0.04202674910159416	0.04068627785101654	0.938014116804796	None	0.1111111111111111	1	0.2	4	0.8888888888888888	24	0.3717948717948718	0.8148148148148148	25	22	3	2	0	0.11538461538461539	3	26	1.9333333333333333	29	0.2857142857142857	0.6666666666666666	0.6076426856595771	0.9110650082989491	0.4563948925440065	0.908942302820097	0.5176542473104265	0.9406571210787729	0.8993129905558367	0.9215489579495679	0.52	0.04	0.0
4665	0.12555895640185794	0.045715709128144676	0.03684157103932802	0.9451413916305819	None	0	0	0.05555555555555555	1	1.0	25	1.0	0.96	25	24	1	1	0	0.037037037037037035	27	1	1.8	27	0.2	0	0.6076426856595771	0.8731094181717454	0.4563948925440065	0.8717064654201833	0.9112979464124334	0.944650525840159	0.8993129905558367	0.9026777946189527	1.0	0.08	0.0
2060	None	None	None	None	None	0	0	0.09090909090909091	1	1.0	14	0.22857142857142856	0	0	0	15	8	0	0.7	10	7	1.0666666666666667	16	0.23529411764705882	0	0	0	0	0	0	0	0	0	0	0	0
5288	0.08355768144092274	0.037646675887936576	0.03764568403534197	0.9338516874923304	None	0.1	1	0.18181818181818182	4	0.9	27	0.16666666666666666	0.8333333333333334	28	25	3	0	0	0.3333333333333333	8	24	2.1333333333333333	32	0.0	0.25	0.5913706194024668	0.9146053610929115	0.4563948925440065	0.9044954516686909	0.6311175144708763	0.9154894224944967	0.8930913421068722	0.9116538935056786	0	0	0.0
154	None	None	None	None	None	0	0	0.1	1	1.0	13	0.35714285714285715	0.6153846153846154	9	8	5	1	0	0.8571428571428571	6	7	1.0	15	0.07692307692307693	0.3076923076923077	0.8144196039982114	0.9025702448069229	0.6386790356934978	0.9305479331536085	0.971840609242042	0.9494825302747915	0.8810892892994863	0.9298866739948223	1.0	0	0.0
6535	0.09225197474401334	0.04710667694336418	0.04642185102887132	0.9426924399037833	None	0.125	1	0.2222222222222222	4	0.88	22	0.36	0.88	25	22	1	0	0	0.12	3	25	1.8	27	0.0	1.0	0.6076426856595771	0.9090658906201456	0.4563948925440065	0.9274791580477566	0.3604571902130206	0.9256272379910433	0.8993129905558367	0.9211023842811394	0	0	0.0
549	None	None	None	None	None	0	0	0.2727272727272727	3	0.8571428571428571	12	0.4444444444444444	0.7857142857142857	13	11	2	2	0	0.25	12	3	1.0666666666666667	16	0.3333333333333333	0.15384615384615385	0.7425354605397347	0.9560612493323681	0.3643167619631559	0.8322110354635809	0.6549887313911882	0.8907620394355784	0.8832696644799151	0.9055082925552301	0.6923076923076923	0.5384615384615384	0.0
3815	0.09511199312113468	0.030392647473539633	0.02334844351282892	0.9444775230548507	None	0.14285714285714285	1	0.25	4	0.8636363636363636	19	0.38095238095238093	0.8181818181818182	21	18	2	2	0	0.14285714285714285	3	21	1.6	24	0.4	0.6666666666666666	0.5750985531453565	0.9111777842222031	0.5253299773625001	0.8516717137184688	0.5176542473104265	0.9278681478815665	0.8845614702226043	0.9011518942821871	0.5238095238095238	0.047619047619047616	0.0
2542	None	None	None	None	None	0.6666666666666666	2	0.75	6	0.2222222222222222	2	0.5238095238095238	0.2222222222222222	8	2	2	0	0	0.42857142857142855	7	3	0.7333333333333333	11	0.0	1.0	0.4509443851176371	0.705841749538255	0.2312278184512481	0.722685200166643	0.8170895594381941	0.970707701482342	0.9272228387613689	0.8554412531581127	0	0	0.0
6122	0.08849800277742292	0.042749924108198306	0.03944724415625855	0.9349590319956758	None	0.125	1	0.2222222222222222	4	0.875	21	0.3611111111111111	0.875	24	21	1	0	0	0.125	3	24	1.7333333333333334	26	0.0	1.0	0.6158049213538994	0.9171905310096032	0.4563948925440065	0.9205960961486565	0.3604571902130206	0.9153761815584055	0.9132959253315539	0.9177470084950468	0	0	0.0
2548	None	None	None	None	None	0.3333333333333333	1	0.7777777777777778	7	0.18181818181818182	2	0.52	0.09090909090909091	4	1	8	4	0	1.0	5	5	0.8666666666666667	13	0.23529411764705882	0.4	0.571242173637969	0.9729167352966704	0.4243588974872231	0.8974345118554751	0.29310713176055414	0.9414767692598642	0.9201705388819409	0.9449461258897461	0.25	0	0.0
670	None	None	None	None	None	0	0	0.3333333333333333	1	1.0	2	0.6666666666666666	0	0	0	3	3	0	0.6666666666666666	3	2	0.26666666666666666	4	0.3	0	0	0	0	0	0	0	0	0	0	0	0
1334	None	None	None	None	None	0	0	0.2	1	1.0	5	0.7777777777777778	0	0	0	6	5	0	1.0	3	3	0.4666666666666667	7	0.3125	0.8	0	0	0	0	0	0	0	0	0	0	0
2682	0.004499418790281309	0.0005922730532548246	0.0003002466670097331	0.9910715520824602	None	0	0	0.5	3	0.5	3	0.5333333333333333	0.3333333333333333	3	2	4	1	0	0.6	5	3	0.5333333333333333	8	0.09090909090909091	0.6666666666666666	0.4279794286070319	0.6642680934527474	0.322875792464228	0.976057831753971	0.17925783536449993	0.980496932183578	0.965078193508945	0.9409911922940591	1.0	0.3333333333333333	0.0
2108	None	None	None	None	None	0	0	0.6666666666666666	2	0.0	0	0.6666666666666666	0	2	0	1	1	0	0.6666666666666666	2	3	0.26666666666666666	4	0.25	1.0	0	0	0	0	0	0	0	0	0	0	0
6984	0.12182723526483187	0.026487394448645844	-0.018697967729295085	0.5203376691372954	None	0	0	0.07142857142857142	1	1.0	18	1.0	0.9444444444444444	18	17	1	1	0	0.05	20	1	1.3333333333333333	20	0.2	0	0.6076426856595771	0.9028335586168483	0.4563948925440065	0.906587879228823	0.5426019140333876	0.9483000985632194	0.8993129905558367	0.9220356059114396	1.0	0.05555555555555555	0.0
4828	0.12107530917735441	0.049360378173235256	0.032698678249526776	0.9379937445732853	None	0	0	0.05555555555555555	1	1.0	25	1.0	0.96	25	24	1	1	0	0.037037037037037035	27	1	1.8	27	0.2	0	0.6626903276087195	0.8782910192586948	0.4563948925440065	0.8787890389741579	0.9112979464124334	0.9427738065161353	0.8950498877073643	0.9049139349652788	1.0	0.04	0.0
244	None	None	None	None	None	0	0	0.5	3	0.5	3	0.5	0	2	0	5	0	0	1.0	4	4	0.5333333333333333	8	0.0	0	0	0	0	0	0	0	0	0	0	0	0
5088	0.07848752752546698	0.03645118877129671	0.035785018588395646	0.9422908990616374	None	0.125	1	0.21052631578947367	4	0.8846153846153846	23	0.358974358974359	0.8846153846153846	26	23	1	0	0	0.11538461538461539	3	26	1.8666666666666667	28	0.0	1.0	0.6076426856595771	0.9017298853970908	0.4563948925440065	0.9248855697997606	0.3986965216930442	0.9000891913747877	0.9014429452302998	0.9095776959643918	0	0	0.0
7381	0.11716183600133079	0.005862250475088096	0.0017588453307044146	0.9457737049785054	None	0	0	0.05555555555555555	1	1.0	25	1.0	0.96	25	24	1	1	0	0.037037037037037035	27	1	1.8	27	0.2	0	0.6626903276087195	0.8799540347058386	0.4563948925440065	0.8792333090129321	0.9112979464124334	0.9427738065161353	0.8950498877073643	0.9054810895173878	1.0	0.04	0.0
1257	None	None	None	None	None	0	0	1.0	1	0	0	1.0	0	1	0	0	0	0	0.5	2	1	0.13333333333333333	2	0.0	0	0	0	0	0	0	0	0	0	0	0	0
1653	None	None	None	None	None	0	0	0.5	3	0.7142857142857143	5	0.36	0.42857142857142855	3	3	5	6	0	1.0	5	5	0.6	9	0.42857142857142855	1.0	0.44965546144321455	0.8557776134104511	0.6837018069541924	0.9103616749489275	1.0	0.9752572632565757	0.7375154778767398	0.9302775616034561	0.3333333333333333	0.3333333333333333	0.0
6860	0.10762110811602384	0.00906508873321531	0.0066794833800401365	0.9430328749999617	None	0	0	0.09523809523809523	2	0.9655172413793104	28	0.5166666666666667	0.9655172413793104	29	28	1	0	0	0.06666666666666667	2	30	2.066666666666667	31	0.0	0	0.6626903276087195	0.8947152569009471	0.4563948925440065	0.907147753936925	0.4369358531730678	0.9453067878477925	0.8998632432326458	0.9185620135715256	0	0	0.0
3708	0.13372954786026375	0.06216276182190246	-0.019101755586012705	0.5851135320593182	None	0	0	0.0625	1	1.0	22	1.0	0.9545454545454546	22	21	1	1	0	0.041666666666666664	24	1	1.6	24	0.2	0	0.5913706194024668	0.8556869039283216	0.5313740238822607	0.8461091492497449	0.9112979464124334	0.9338862333448458	0.8921587726285124	0.8853501563601966	1.0	0.09090909090909091	0.0
2907	0.001628027556953074	0.0003581873305586821	0.000357514444469014	0.996728256447238	None	1.0	1	0.8	4	0.4	2	0.5833333333333334	0.2	3	1	3	0	0	0.75	3	4	0.4666666666666667	7	0.0	0.6666666666666666	0.5750985531453565	0.9327351058668903	0.2960842675983633	0.8780571253059705	1.0	0.6296801402538084	0.9536806102955474	0.8470301609227103	0	0	0.0
324	None	None	None	None	None	0.6666666666666666	2	0.75	6	0.4	4	0.42857142857142855	0.4	7	4	4	1	0	0.5714285714285714	4	7	0.8	12	0.1111111111111111	0.5	0.7038691833397791	0.9233575016657468	0.8044081656163294	0.9713323450139469	0.45046929389244017	0.9238798442968856	0.8948229627777388	0.9445910506879142	1.0	0.42857142857142855	0.0
5946	0.12865673211713255	0.015570025051542882	-0.012980802470281218	0.9438706733700448	None	0	0	0.05555555555555555	1	1.0	25	1.0	0.96	25	24	1	1	0	0.037037037037037035	27	1	1.8	27	0.2	0	0.6626903276087195	0.8576221053168003	0.4563948925440065	0.8769224064930036	0.9112979464124334	0.9427738065161353	0.8950498877073643	0.8990789507978486	1.0	0.08	0.0
3247	0.01175256851356473	0.001522943829657084	0.0001456371187388348	0.9783084801446353	None	0	0	0.2857142857142857	2	0.875	7	0.6666666666666666	0.5	5	4	4	7	0	0.6	5	3	0.6666666666666666	10	0.6363636363636364	0	0.46251560511885115	0.7643099284904142	0.8333405924246087	0.9021777044212854	0.35901672310243654	0.9386664456224076	0.8972618233986378	0.885145161527878	0.2	0	0.0
5173	0.0832880760249644	0.033001288479511136	0.02815530613987176	0.9509006562867083	None	0.09090909090909091	1	0.20833333333333334	5	0.8484848484848485	28	0.20833333333333334	0.8181818181818182	30	27	4	2	0	0.21428571428571427	6	28	2.3333333333333335	35	0.2222222222222222	0.5	0.5913706194024668	0.8971378831964645	0.5884938992682647	0.9192830978265051	0.47589541820838355	0.9480322241850435	0.8993129905558367	0.9241939358472049	0.5166666666666667	0	0.0
5314	0.0845900644329657	0.03149324416050733	0.021160061189830083	0.9385136721785523	None	0.125	1	0.2222222222222222	4	0.875	21	0.3611111111111111	0.875	24	21	1	0	0	0.125	3	24	1.7333333333333334	26	0.0	1.0	0.6158049213538994	0.9065178769257718	0.4563948925440065	0.9301738178834439	0.3604571902130206	0.910004012877614	0.9117508150694343	0.9161867386324768	0	0	0.0
5816	0.09397381488456594	0.04327611044759008	0.04308079557134349	0.9378914958969099	None	0.125	1	0.21052631578947367	4	0.8846153846153846	23	0.358974358974359	0.8846153846153846	26	23	1	0	0	0.11538461538461539	3	26	1.8666666666666667	28	0.0	1.0	0.6076426856595771	0.9017298853970908	0.4563948925440065	0.9248855697997606	0.3986965216930442	0.9301007001402135	0.9117508150694343	0.9197161447561861	0	0	0.0
4671	0.09070621787370452	0.011453480430664867	0.0069103388260984356	0.9437876170044298	None	0.1	1	0.18181818181818182	4	0.9	27	0.35555555555555557	0.9	30	27	1	0	0	0.1	3	30	2.1333333333333333	32	0.0	1.0	0.6146782946565645	0.9034747636339584	0.4935357268335439	0.9006145437105691	0.5176542473104265	0.9407600533380818	0.9038401077901379	0.9169697202843524	0	0	0.0
2727	0.002115782300534229	6.284774258391584e-05	5.366230108421013e-05	0.9974901442596626	None	0	0	0.8	4	0.0	0	0.7777777777777778	0	4	0	2	0	0	1.0	3	3	0.4666666666666667	7	0.0	1.0	0	0	0	0	0	0	0	0	0	0	0
4935	0.09531442960619146	0.006263804387943824	-0.0010915380421067853	0.9383928797891478	None	0.1	1	0.18181818181818182	4	0.9	27	0.35555555555555557	0.9	30	27	1	0	0	0.1	3	30	2.1333333333333333	32	0.0	1.0	0.6146782946565645	0.9034747636339584	0.4935357268335439	0.9006145437105691	0.5176542473104265	0.9365107418226322	0.8950498877073643	0.9150774083741552	0	0	0.0
3264	0.05100125699844855	0.013941748675238416	0.013702706794574287	0.7379292297028156	None	0	0	0.16666666666666666	1	1.0	7	1.0	0.8571428571428571	7	6	1	1	0	0.1111111111111111	9	1	0.6	9	0.2	0	0.6076426856595771	0.6137570463749915	0.4563948925440065	0.900596658247332	0.9776549318749683	0.9357950176309181	0.908117863513955	0.8559568008386979	1.0	0.2857142857142857	0.0
4289	0.11566369855877584	0.03306446852148389	0.032148587212645484	0.942992778710197	None	0.125	1	0.2222222222222222	4	0.88	22	0.36	0.88	25	22	1	0	0	0.12	3	25	1.8	27	0.0	1.0	0.5750985531453565	0.9056225718867296	0.5205020916791611	0.8656623194821195	0.6666616515606948	0.9142856198930177	0.8595298497325088	0.8969568993720347	0	0	0.0
2817	0.005442363618324366	0.003320752268181087	0.0022700702286990657	0.9859193139326822	None	1.0	1	0.8	4	0.4	2	0.4666666666666667	0.4	4	2	2	2	0	0.6	5	3	0.4666666666666667	7	0.3333333333333333	1.0	0.880123784747316	0.9723797037318922	0.8885635955702824	0.9470627576933861	0.29758230567551447	0.753123562486257	0.9462324689463615	0.9255503195562548	0.625	0	0.0
1676	None	None	None	None	None	0	0	0.5	2	0.5	2	0.6	0.25	3	1	2	4	0	0.4	5	2	0.4	6	0.6666666666666666	1.0	0.1308774363404022	0.636615308101524	0.3508822765958644	0.923224469689633	0.5950866459504969	0.9297419617247444	0.9090085761901904	0.8672439918560626	0.3333333333333333	1.0	0.0008269038890022466
854	None	None	None	None	None	0.14285714285714285	1	0.1875	3	0.8636363636363636	19	0.36363636363636365	0.8636363636363636	21	19	2	1	0	0.13636363636363635	3	22	1.6	24	0.16666666666666666	1.0	0.5339317320889196	0.9208661427408878	0.6746938797571455	0.9217133347075281	0.7241828673434105	0.8656799738231387	0.8832696644799151	0.9056043036820622	1.0	0.3333333333333333	0.0
1556	None	None	None	None	None	0	0	0.75	3	0.5	2	0.6	0.25	3	1	2	2	0	0.4	5	2	0.4	6	0.3333333333333333	1.0	0.3849444312980544	0.949618355233897	0.512831766093574	0.8995000140795154	0.9101890249381739	0.6106261712155316	0.9353895097858406	0.8652215480416723	0.6666666666666666	0	0.0
7428	0.10473433467773902	0.011448954998280607	-0.010546060400047854	0.6560848229336305	None	0	0	0.07142857142857142	1	1.0	18	1.0	0.9444444444444444	18	17	1	1	0	0.05	20	1	1.3333333333333333	20	0.2	0	0.6076426856595771	0.9171375178871881	0.4563948925440065	0.906587879228823	0.5651496097969909	0.9502172846477349	0.8993129905558367	0.9270289208492943	1.0	0.05555555555555555	0.0
4048	0.08733070496952434	0.023017118465588324	0.0037869319517438355	0.9351022146287629	None	0.09090909090909091	1	0.20833333333333334	5	0.8484848484848485	28	0.3645833333333333	0.8484848484848485	33	28	1	0	0	0.09375	32	3	2.3333333333333335	35	0.0	0.6666666666666666	0.5750985531453565	0.9195175179175785	0.4563948925440065	0.9032373424526395	0.5358480124043664	0.9079703233220691	0.8804379305771244	0.9104828457313435	0	0	0.0
2838	0.03386898253670051	0.0029961687302204124	-0.0025587882873217152	0.7730664048058498	None	0	0	0.5	3	0.7142857142857143	5	0.5625	0.7142857142857143	5	5	3	4	0	0.25	8	2	0.6	9	0.4	0.2857142857142857	0.4042974636686639	0.8460781904796811	0.9551457039570221	0.9760111461940445	0.45046929389244017	0.9347974539818666	0.9494721542141397	0.9364911636783857	0.2	0.4	0.0
709	None	None	None	None	None	0.5	1	0.8333333333333334	5	0.2857142857142857	2	0.5625	0.14285714285714285	4	1	4	2	0	1.0	4	4	0.6	9	0.2222222222222222	0.8	0.45723192833622334	0.6182206337247451	0.5011030076120766	0.8586461570661763	0.6873897611134676	0.9139495590988533	0.8266207530313637	0.8248624489420777	0.625	0.25	0.0
2337	None	None	None	None	None	0	0	0.5	2	0.5	2	1.0	0	2	0	3	1	0	0.6666666666666666	3	2	0.4	6	0.125	0	0	0	0	0	0	0	0	0	0	0	0
4152	0.0861470150741554	0.022750893726464924	0.02254074350389317	0.9371638300706217	None	0.1	1	0.18181818181818182	4	0.9	27	0.35555555555555557	0.9	30	27	1	0	0	0.1	3	30	2.1333333333333333	32	0.0	1.0	0.5750985531453565	0.9166851899831951	0.4563948925440065	0.909225661386971	0.5176542473104265	0.9142325076850453	0.88352045655133	0.9134310308118744	0	0	0.0
5239	0.11779777378330546	0.0500473517787331	0.04953267911621289	0.9408079057209674	None	0	0	0.05555555555555555	1	1.0	25	1.0	0.96	25	24	1	1	0	0.037037037037037035	27	1	1.8	27	0.2	0	0.6626903276087195	0.8782910192586948	0.4563948925440065	0.8787890389741579	0.9112979464124334	0.9427738065161353	0.8950498877073643	0.9049139349652788	1.0	0.04	0.0
6659	0.07866677819704798	0.038748618860176935	0.038583184885397984	0.9415292587875996	None	0.125	1	0.21052631578947367	4	0.8846153846153846	23	0.358974358974359	0.8846153846153846	26	23	1	0	0	0.11538461538461539	3	26	1.8666666666666667	28	0.0	1.0	0.6076426856595771	0.9017298853970908	0.4563948925440065	0.9248855697997606	0.3986965216930442	0.9000891913747877	0.9014429452302998	0.9095776959643918	0	0	0.0
2600	1.8749407238397637e-08	1.7930338767481156e-08	-8.920907337212064e-09	0.9999978906341263	None	0	0	1.0	4	0.0	0	0.75	0	0	0	5	2	0	0.5	4	2	0.4	6	0.14285714285714285	0.5	0	0	0	0	0	0	0	0	0	0	0
2519	None	None	None	None	None	0.5	1	0.42857142857142855	3	0.625	5	0.4166666666666667	0.625	6	5	3	4	0	0.375	3	8	0.6666666666666666	10	0.4444444444444444	1.0	0.23133702777454546	0.9553800144239017	0.33859395819842414	0.8991346165596353	0.6886293826152484	0.8996946354454183	0.8935098155276533	0.9228562684024234	0.16666666666666666	1.0	0.0004134519445011233
3759	0.008992962376620972	0.002960383872491343	0.0005978510254116678	0.9692563340155559	None	0	0	0.2	1	1.0	5	1.0	0.8	5	4	1	1	0	0.14285714285714285	7	1	0.4666666666666667	7	0.2	0	0.6076426856595771	0.8744163979673929	0.5836015131480062	0.9246054708047335	0.9112979464124334	0.9274327305661375	0.8911223669107486	0.9114692491145617	1.0	0	0.0
486	None	None	None	None	None	0	0	0.4	2	0.8	4	0.5833333333333334	0.8	6	4	0	0	0	0.3333333333333333	2	6	0.4666666666666667	7	0.0	0	0.6412874145673826	0.8365152788513971	0.7941468292728032	0.9398543378628681	0.4292949044938951	0.9007414837651939	0.9033919016295422	0.8998588416397603	0	0	0.0
1892	None	None	None	None	None	0	0	0.2	1	1.0	5	0.7777777777777778	0.4	2	2	4	5	0	1.0	3	3	0.4666666666666667	7	0.4166666666666667	0.8	0.1341329739232658	0.5	0.7416762998759221	0.5279849601167593	0.8483571013111162	0.5144759958073493	0.9587448913799899	0.5141609718117935	0.5	0.5	0.44317608833207334
852	None	None	None	None	None	0.5	1	0.8333333333333334	5	0.16666666666666666	1	0.5	0.16666666666666666	4	1	3	1	0	1.0	4	4	0.5333333333333333	8	0.14285714285714285	0.5	0.5071798439402624	0.9486918906144042	0.6268153354697771	0.8655251845982891	0.8366475683752073	0.7729236826167202	0.9146652105547474	0.8809401083028978	1.0	0.5	0.0
5506	0.1258773582820893	0.05034964380060511	0.04754392328730055	0.939592220027143	None	0	0	0.05555555555555555	1	1.0	25	1.0	0.96	25	24	1	1	0	0.037037037037037035	27	1	1.8	27	0.2	0	0.6626903276087195	0.8782910192586948	0.4563948925440065	0.8787890389741579	0.9112979464124334	0.9427738065161353	0.8950498877073643	0.9049139349652788	1.0	0.04	0.0
7335	0.07562502767548074	0.019252868269371764	0.019117521850970275	0.9379987624090449	None	0.14285714285714285	1	0.23529411764705882	4	0.8695652173913043	20	0.36231884057971014	0.8695652173913043	23	20	1	0	0	0.13043478260869565	3	23	1.6666666666666667	25	0.0	1.0	0.6301461950944988	0.9030808416368847	0.5205020916791611	0.9319175775221585	0.3604571902130206	0.8978455912158013	0.8968038186120679	0.9121887734032784	0	0	0.0
2983	0.0033856537185125908	0.0004386634741724522	1.5990907776694195e-05	0.9880427666708208	None	0	0	0.6666666666666666	4	0.16666666666666666	1	0.8	0.16666666666666666	5	1	2	1	0	0.4	5	2	0.5333333333333333	8	0.25	0.3333333333333333	0.5750985531453565	0.8678155470497327	0.6578074416331605	0.8826458122406158	0.9112979464124334	0.8513860387905208	0.8568504793278188	0.8678032811410537	1.0	0	0.0
6138	0.07681611736095724	0.006857379089906031	-0.005230024371139309	0.9698911544006462	None	0	0	0.17647058823529413	3	0.9130434782608695	21	0.5208333333333334	0.9130434782608695	23	21	1	1	0	0.08333333333333333	2	24	1.6666666666666667	25	0.25	0.08695652173913043	0.6076426856595771	0.9229668364330492	0.4563948925440065	0.9414279616993763	0.35901672310243654	0.9403652590230409	0.9370562227794001	0.9354050001851262	1.0	0.08695652173913043	0.0
4609	0.11678291852992029	0.037051408544171875	-0.008980384572848785	0.9162028006343065	None	0	0	0.05	1	1.0	28	1.0	0.9642857142857143	28	27	1	1	0	0.03333333333333333	30	1	2.0	30	0.2	0	0.5750985531453565	0.8720238047018162	0.4563948925440065	0.848685906034602	0.9112979464124334	0.9159551595089465	0.85628984977283	0.8819097183781714	1.0	0.07142857142857142	0.0
5696	0.07697348391595361	0.03474624130592652	0.03435388845178407	0.9412810526565236	None	0.125	1	0.2222222222222222	4	0.88	22	0.36	0.88	25	22	1	0	0	0.12	3	25	1.8	27	0.0	1.0	0.6076426856595771	0.9125691371371475	0.4563948925440065	0.9201706372624555	0.4369358531730678	0.9306180479704728	0.9101540250685379	0.9214419400273212	0	0	0.0
6814	0.06544325511961728	0.027403179203267604	0.02738015224154675	0.9385458798821185	None	0.1111111111111111	1	0.2	4	0.8928571428571429	25	0.35714285714285715	0.8928571428571429	28	25	1	0	0	0.10714285714285714	3	28	2.0	30	0.0	1.0	0.6158049213538994	0.9060416302008232	0.4298275285124655	0.9266800748006269	0.3604571902130206	0.8970247140947016	0.9209601299739502	0.9107262290405157	0	0	0.0
7031	0.08873413529785941	0.04378009701737456	0.04240543892346905	0.9392112821864136	None	0.125	1	0.2222222222222222	4	0.88	22	0.36	0.88	25	22	1	0	0	0.12	3	25	1.8	27	0.0	1.0	0.6076426856595771	0.9090658906201456	0.4563948925440065	0.9274791580477566	0.3604571902130206	0.9256272379910433	0.8993129905558367	0.9211023842811394	0	0	0.0
1516	None	None	None	None	None	0	0	1.0	2	0.0	0	1.0	0	0	0	2	1	0	0.3333333333333333	3	1	0.2	3	0.125	1.0	0	0	0	0	0	0	0	0	0	0	0
4120	0.09501375526771277	0.025888250955035146	0.02439209290479767	0.941184822296692	None	0.14285714285714285	1	0.23529411764705882	4	0.8695652173913043	20	0.36231884057971014	0.8695652173913043	23	20	1	0	0	0.13043478260869565	3	23	1.6666666666666667	25	0.0	1.0	0.5750985531453565	0.9042300804401939	0.6719310199679491	0.8376666454543564	0.5176542473104265	0.9228400744386401	0.8595298497325088	0.8930766060475285	0	0	0.0
4873	0.08347543335205747	0.0318387555170293	0.030696496012100612	0.9475583497658003	None	0.09090909090909091	1	0.16666666666666666	4	0.9090909090909091	30	0.35353535353535354	0.9090909090909091	33	30	1	0	0	0.09090909090909091	3	33	2.3333333333333335	35	0.0	1.0	0.6076426856595771	0.903294497913309	0.4563948925440065	0.9040870393324861	0.5148549832436992	0.936752280790296	0.8993129905558367	0.9161441308655436	0	0	0.0
6081	0.07494417976425018	0.024731132561562362	0.011334855661464225	0.9376208395287133	None	0.14285714285714285	1	0.25	4	0.8636363636363636	19	0.36363636363636365	0.8636363636363636	22	19	1	0	0	0.13636363636363635	3	22	1.6	24	0.0	1.0	0.867343901322838	0.8726399258331998	0.3970385961387484	0.8468440698918498	0.4710696623821914	0.9041108335246558	0.9380970403203764	0.876472467810001	0	0	0.0
2700	0.004051072153110754	0.0007647199801974463	0.00024236050816182702	0.9844913347895449	None	0	0	0.75	3	0.5	2	0.6	0.5	2	2	3	4	0	0.4	5	2	0.4	6	0.4	0.5	0.7491804517246509	0.8634178826586558	0.25867956873264214	0.5892217136969956	0.7641496246490209	0.5386895332971245	0.9206304247733471	0.6871000882902043	0.75	0.5	0.07569914580113707
1305	None	None	None	None	None	0	0	0.75	3	0.0	0	0.5	0	3	0	2	1	0	0.75	4	3	0.4	6	0.2	0.5	0	0	0	0	0	0	0	0	0	0	0
5325	0.08295966293974447	0.03978158111621329	0.03896243225368416	0.9379976809679298	None	0.14285714285714285	1	0.23529411764705882	4	0.8695652173913043	20	0.36231884057971014	0.8695652173913043	23	20	1	0	0	0.13043478260869565	3	23	1.6666666666666667	25	0.0	1.0	0.6076426856595771	0.9278422989930053	0.4563948925440065	0.9158590729969662	0.4369358531730678	0.9168261081365908	0.8993129905558367	0.9203506233181662	0	0	0.0
7488	0.11060805468608426	0.012469036093623943	0.003541214055894632	0.9421635627956852	None	0.1111111111111111	1	0.2	4	0.8928571428571429	25	0.35714285714285715	0.8928571428571429	27	25	2	1	0	0.10714285714285714	3	28	2.0	30	0.16666666666666666	1.0	0.6076426856595771	0.9052349017878857	0.4563948925440065	0.9121943158743543	0.4369358531730678	0.9268505703190757	0.8993129905558367	0.9152069037610696	1.0	0.037037037037037035	0.0
7483	0.0963104291850407	0.038130959275278244	0.038126556712731116	0.9359848961102244	None	0.1111111111111111	1	0.2	4	0.8888888888888888	24	0.35802469135802467	0.8888888888888888	27	24	1	0	0	0.1111111111111111	3	27	1.9333333333333333	29	0.0	1.0	0.6076426856595771	0.9081783592910736	0.4563948925440065	0.9161158416575046	0.4369358531730678	0.9268505703190757	0.8993129905558367	0.9173743620571038	0	0	0.0
7326	0.1345431379147594	0.029955018268998986	0.02766450732480302	0.9410389602365459	None	0.1111111111111111	1	0.2	4	0.8888888888888888	24	0.35802469135802467	0.8888888888888888	27	24	1	0	0	0.1111111111111111	3	27	1.9333333333333333	29	0.0	1.0	0.5525923022490077	0.8906682924224867	0.4563948925440065	0.8597519302065951	0.5159220854490029	0.9094875139779263	0.8542936406616027	0.8882249567723931	0	0	0.0
7396	0.08636864963903514	0.03037914733385195	0.019093743162669746	0.9397508118915372	None	0.16666666666666666	1	0.26666666666666666	4	0.85	17	0.36666666666666664	0.85	20	17	1	0	0	0.15	3	20	1.4666666666666666	22	0.0	1.0	0.5913706194024668	0.81469907013811	0.5952420963366403	0.9312593135127938	0.6283075545568177	0.9298294735791175	0.8804379305771244	0.9023578877591735	0	0	0.0
7197	0.09099180121628467	0.042501760197020864	0.04069355217091936	0.9363019332621095	None	0.125	1	0.2222222222222222	4	0.88	22	0.36	0.88	25	22	1	0	0	0.12	3	25	1.8	27	0.0	1.0	0.5750985531453565	0.911826202825454	0.6699821009941195	0.9297543775027147	0.3604571902130206	0.915622911461708	0.904171296282983	0.9194173589450942	0	0	0.0
103	None	None	None	None	None	0	0	0.3333333333333333	2	0.7142857142857143	5	0.36	0.42857142857142855	4	3	4	0	0	1.0	5	5	0.6	9	0.0	0	0.6456603514577705	0.9267537756497048	0.8324564866518784	0.7399539002672945	0.6658938549907504	0.747448471992555	0.776216774529538	0.8258093312697704	0	0	0.0
91	None	None	None	None	None	0	0	0.6666666666666666	4	0.42857142857142855	3	0.5	0.42857142857142855	6	3	2	4	0	0.5	6	3	0.6	9	0.8	0.3333333333333333	0.8824573384196785	0.9713690048674493	0.18794896800452748	0.9037220793614286	0.4381289843763375	0.8373140157112665	0.9000158778457705	0.9218168376287241	0.16666666666666666	0.3333333333333333	0.0
5276	0.09412173574754586	0.0048087460734968215	0.0046393790991953185	0.9969150177181416	None	0.1	1	0.21739130434782608	5	0.84375	27	0.37777777777777777	0.84375	32	27	1	0	0	0.1	3	30	2.2666666666666666	34	0.0	0.12903225806451613	0.6076426856595771	0.8851857855814628	0.46148212726596666	0.9015448480304045	0.5318889862204184	0.9396690503054065	0.8993129905558367	0.9116721090013962	0	0	0.0
1801	None	None	None	None	None	0	0	0.8	4	0.0	0	0.5833333333333334	0	1	0	5	5	0	0.75	4	3	0.4666666666666667	7	0.38461538461538464	0.4	0	0	0	0	0	0	0	0	0	0	0
6887	0.08220914285310096	0.01285853164717085	0.011171019298748303	0.9684132679676922	None	0	0	0.17647058823529413	3	0.9130434782608695	21	0.5208333333333334	0.9130434782608695	23	21	1	1	0	0.08333333333333333	2	24	1.6666666666666667	25	0.25	0.08695652173913043	0.6076426856595771	0.9229668364330492	0.454924226931727	0.9339044186972333	0.3604571902130206	0.9385899666070331	0.9370562227794001	0.9321046991097293	1.0	0.043478260869565216	0.0
628	None	None	None	None	None	0	0	0.25	1	1.0	4	0.75	0.25	2	1	3	3	0	0.5	4	2	0.4	6	0.3333333333333333	0.5	0.15101308083318737	0.6091378184296269	0.5288967068715837	0.5	0.898231685940846	0.7345210577232252	0.9549495203753285	0.6194287388105458	0.5	1.0	0.0
2708	0.0020817815717986	0.0004667018902635004	8.903611779261798e-05	0.9884727134223402	None	0	0	0.3333333333333333	1	1.0	2	1.0	0.5	2	1	1	1	0	0.25	4	1	0.26666666666666666	4	0.2	0	0.7312578025594256	0.9362803509420323	0.8715452664007121	0.5943666566766057	0.4257232189274407	0.6608456430503403	0.8931786790082449	0.776521865491779	1.0	1.0	0.0
1383	None	None	None	None	None	0	0	0.25	1	1.0	3	1.0	1.0	4	3	0	0	0	0.2	5	1	0.3333333333333333	5	0.0	0	0.22646186832056675	0.5800016144972694	0.6581706047500571	0.9253336192440714	0.39360504016861936	0.9122135819105175	0.9165267679639942	0.849022806702637	0	0	0.0
3206	0.000516046603663183	7.488681532487044e-05	2.465365387229063e-07	0.9983049774866352	None	0	0	0.6666666666666666	2	0.5	1	0.6666666666666666	0	1	0	2	4	0	0.6666666666666666	3	2	0.26666666666666666	4	0.5714285714285714	0	0	0	0	0	0	0	0	0	0	0	0
5669	0.11146771437755817	0.006725258885130467	0.000393570833329201	0.9443879216172124	None	0	0	0.09523809523809523	2	0.9655172413793104	28	0.5166666666666667	0.9655172413793104	29	28	1	0	0	0.06666666666666667	2	30	2.066666666666667	31	0.0	0	0.6626903276087195	0.8916796234344357	0.4563948925440065	0.907147753936925	0.4369358531730678	0.9453067878477925	0.8950498877073643	0.9177649570946864	0	0	0.0
1931	None	None	None	None	None	0.25	1	0.5454545454545454	6	0.42857142857142855	6	0.2857142857142857	0.42857142857142855	7	6	8	1	0	0.875	8	7	1.0666666666666667	16	0.05263157894736842	0.2222222222222222	0.7549430413383339	0.6989545473483674	0.5732124814747399	0.9195415057582857	0.9112979464124334	0.8855183900562935	0.8042460411969757	0.8550460313767635	1.0	0.14285714285714285	0.0
3366	0.009277519752117484	0.0008730612148018132	-0.0007232518043012343	0.9648289942754117	None	0	0	0.16666666666666666	1	1.0	6	1.0	0.8333333333333334	6	5	1	1	0	0.125	8	1	0.5333333333333333	8	0.2	0	0.7544766699366513	0.8992539572289546	0.5199982028460063	0.92931128558863	0.4654030175180484	0.9364028824844535	0.8969338120133541	0.9230740378917173	1.0	0	0.0
3933	0.08340703376903778	0.007423546196656507	-0.0008021023153713501	0.9343693901852936	None	0	0	0.09090909090909091	2	0.9666666666666667	29	0.5161290322580645	0.9666666666666667	30	29	1	0	0	0.06451612903225806	2	31	2.1333333333333333	32	0.0	0	0.5995328550967891	0.922365724845319	0.4298275285124655	0.9193980670773251	0.4369358531730678	0.918902576426548	0.8950498877073643	0.920235623252403	0	0	0.0
3720	0.03492938869626906	0.02151423054605738	0.018579014226923117	0.7401289877333777	None	0	0	0.16666666666666666	1	1.0	7	1.0	0.7142857142857143	6	5	2	1	0	0.1111111111111111	9	1	0.6	9	0.14285714285714285	0	0.5913706194024668	0.8933239878492475	0.6277662665579776	0.8678191118894296	0.7018638305824392	0.936614953442689	0.8921587726285124	0.9032034442545235	1.0	0	0.0
4374	0.11075182146583698	0.023698271529582003	0.010281752748109862	0.7635386051997584	None	0.125	1	0.2222222222222222	4	0.88	22	0.36	0.88	25	22	1	0	0	0.12	3	25	1.8	27	0.0	1.0	0.5750985531453565	0.9103342546853443	0.5205020916791611	0.8656623194821195	0.6666616515606948	0.9142856198930177	0.8595298497325088	0.8986816426524986	0	0	0.0
2274	None	None	None	None	None	0	0	0.3333333333333333	2	0.6666666666666666	4	0.5333333333333333	0.3333333333333333	3	2	4	5	0	0.6	5	3	0.5333333333333333	8	0.45454545454545453	0	0.19538203322305536	0.9779685270839247	0.5288967068715837	0.6207709813509734	0.7964633718816918	0.723017853893595	0.921204234953285	0.8517554385047378	0.3333333333333333	1.0	0.0
104	None	None	None	None	None	0	0	0.4117647058823529	7	0.5652173913043478	13	0.2976190476190476	0.5217391304347826	16	12	8	1	0	0.5833333333333334	7	12	1.6666666666666667	25	0.0625	0.19047619047619047	0.749510143922444	0.8314035611039812	0.8683416436692937	0.929504352712146	0.6795268379720799	0.8984386367126713	0.794216126961617	0.8926628722681512	1.0	0.25	0.0
6685	0.09205712026374258	0.04511534507658464	0.04317624153703667	0.9347677676893098	None	0.125	1	0.2222222222222222	4	0.88	22	0.36	0.88	25	22	1	0	0	0.12	3	25	1.8	27	0.0	1.0	0.6076426856595771	0.9090658906201456	0.4563948925440065	0.9331352582851624	0.3604571902130206	0.9256272379910433	0.904171296282983	0.9231909910549807	0	0	0.0
3525	0.09177003110345804	0.008357375027112573	-0.0036064457725376417	0.6632318246056816	None	0	0	0.05555555555555555	1	1.0	24	1.0	0.9583333333333334	24	23	1	2	0	0.038461538461538464	26	1	1.7333333333333334	26	0.4	0	0.5750985531453565	0.893523641078123	0.4563948925440065	0.8952847611012142	0.6666616515606948	0.9289894273497387	0.8761528566760434	0.9073308773019001	0.5208333333333334	0.08333333333333333	0.0
6964	0.11862687281650669	0.046381538261040356	0.04588413537181609	0.9393437569157256	None	0	0	0.05555555555555555	1	1.0	25	1.0	0.96	25	24	1	1	0	0.037037037037037035	27	1	1.8	27	0.2	0	0.6626903276087195	0.8799540347058386	0.4563948925440065	0.8787890389741579	0.9112979464124334	0.9427738065161353	0.8950498877073643	0.905361847354455	1.0	0.04	0.0
1834	None	None	None	None	None	0	0	1.0	3	0.0	0	0.6666666666666666	0	2	0	1	1	0	0.6666666666666666	3	2	0.26666666666666666	4	0.25	1.0	0	0	0	0	0	0	0	0	0	0	0
1399	None	None	None	None	None	0.3333333333333333	1	0.6666666666666666	6	0.36363636363636365	4	0.5416666666666666	0.18181818181818182	6	2	6	2	0	0.6666666666666666	4	6	0.8666666666666667	13	0.16666666666666666	0.6	0.26632684692566616	0.9241878300657556	0.4591712766357257	0.9609620710770861	0.623466332887066	0.895887440644792	0.9088688977191776	0.9320617563807957	0.5833333333333334	0.5	0.0
6871	0.11171871169615535	0.05081842366220783	0.05031942027918115	0.9357412822674337	None	0.1111111111111111	1	0.2	4	0.8888888888888888	24	0.35802469135802467	0.8888888888888888	27	24	1	0	0	0.1111111111111111	3	27	1.9333333333333333	29	0.0	1.0	0.6076426856595771	0.9081783592910736	0.4563948925440065	0.9161158416575046	0.4369358531730678	0.9268505703190757	0.8993129905558367	0.9173743620571038	0	0	0.0
4337	0.08983623338836767	0.014071523009489334	0.00648820822064455	0.9307545934817014	None	0.125	1	0.21052631578947367	4	0.8846153846153846	23	0.358974358974359	0.8846153846153846	26	23	1	0	0	0.11538461538461539	3	26	1.8666666666666667	28	0.0	1.0	0.5750985531453565	0.9237910510487986	0.5205020916791611	0.9198437267752287	0.47589541820838355	0.8908910976553424	0.8595298497325088	0.9125388626590879	0	0	0.0
1900	None	None	None	None	None	0	0	0.5	2	0.6666666666666666	2	0.5555555555555556	0	0	0	4	2	0	1.0	3	3	0.3333333333333333	5	0.16666666666666666	0.5	0	0	0	0	0	0	0	0	0	0	0
1313	None	None	None	None	None	1.0	1	0.8	4	0.4	2	0.5833333333333334	0	4	0	2	0	0	0.75	4	3	0.4666666666666667	7	0.0	0.6666666666666666	0	0	0	0	0	0	0	0	0	0	0
599	None	None	None	None	None	0	0	0.3333333333333333	2	0.8333333333333334	5	0.5714285714285714	0.8333333333333334	7	5	0	0	0	0.2857142857142857	2	7	0.5333333333333333	8	0.0	0	0.9354292797020888	0.6972272202897537	0.6058835934720517	0.8741482993594238	0.6001622167503065	0.9177470284577649	0.825295716811597	0.8491733609907887	0	0	0.0
2475	None	None	None	None	None	0	0	0.23529411764705882	4	0.782608695652174	18	0.25	0.782608695652174	22	18	2	0	0	0.25	5	20	1.6666666666666667	25	0.0	0	0.5075539536839294	0.9562233494617018	0.5928079311371247	0.9355940777276587	0.3604571902130206	0.9132839797260995	0.9380970403203764	0.937306844495844	0	0	0.0
6880	0.07938172249358949	0.03650851433268388	0.03647195659399156	0.9405092344257446	None	0.125	1	0.2222222222222222	4	0.88	22	0.36	0.88	25	22	1	0	0	0.12	3	25	1.8	27	0.0	1.0	0.6076426856595771	0.9090658906201456	0.4563948925440065	0.9274791580477566	0.3604571902130206	0.9256272379910433	0.8993129905558367	0.9211023842811394	0	0	0.0
1085	None	None	None	None	None	0	0	0.3	3	0.6666666666666666	8	0.5833333333333334	0.5	7	6	6	0	0	0.375	8	3	0.9333333333333333	14	0.0	0	0.6805603143093251	0.8907483471076969	0.6386790356934978	0.8229498185666805	0.971840609242042	0.8232531843386428	0.8138569239351539	0.84870394078419	0	0	0.0
1696	None	None	None	None	None	0.3333333333333333	1	0.5	4	0.6	6	0.5714285714285714	0.4	8	4	3	0	0	0.42857142857142855	3	7	0.8	12	0.0	0	0.7162280206317376	0.8656549166415087	0.44037414037309136	0.9058549286433708	0.6128888041465336	0.9539494511921959	0.8948930767312858	0.915753173015364	0	0	0.0
2601	1.8437576706710597e-08	1.843198817720262e-08	-9.133445784547642e-09	0.999997994551317	None	0	0	1.0	4	0.0	0	0.75	0	0	0	5	2	0	0.5	4	2	0.4	6	0.14285714285714285	0.5	0	0	0	0	0	0	0	0	0	0	0
2084	None	None	None	None	None	0.5	1	1.0	6	0.0	0	1.0	0	5	0	3	0	0	1.0	3	3	0.6	9	0.0	1.0	0	0	0	0	0	0	0	0	0	0	0
1908	None	None	None	None	None	0	0	0.5	2	0.75	3	1.0	0.75	5	3	0	0	0	0.16666666666666666	6	1	0.4	6	0.0	0.4	0.8248133556038981	0.8050248129435272	0.42435338820217616	0.8546735700133483	0.9023588506076827	0.633032295998331	0.8993129905558367	0.7764323010115557	0	0	0.0
1178	None	None	None	None	None	0.5	1	0.8333333333333334	5	0.2857142857142857	2	0.6	0.14285714285714285	4	1	4	1	0	0.6	5	3	0.6	9	0.1111111111111111	1.0	0.5303060631113046	0.6259940063741039	0.285630279918759	0.8226792543144287	0.4686310069932788	0.9814186498249543	0.8439674061755834	0.8813738879036276	1.0	0.25	0.0
2003	None	None	None	None	None	0	0	0.75	3	0.0	0	0.5555555555555556	0	2	0	2	0	0	1.0	3	3	0.3333333333333333	5	0.0	1.0	0	0	0	0	0	0	0	0	0	0	0
4180	0.08735419154046771	0.028248742505571186	0.02755241932072865	0.9368913743828612	None	0.1	1	0.18181818181818182	4	0.9	27	0.35555555555555557	0.9	30	27	1	0	0	0.1	3	30	2.1333333333333333	32	0.0	1.0	0.6076426856595771	0.9156360094985471	0.4298275285124655	0.9117134795300444	0.3986965216930442	0.9100693786620525	0.8921587726285124	0.9125013587618673	0	0	0.0
446	None	None	None	None	None	0	0	0.2222222222222222	2	0.9090909090909091	10	0.8666666666666667	0.36363636363636365	5	4	7	8	0	0.6	3	5	0.8666666666666667	13	0.47058823529411764	0	0.40353590299212677	0.851406310992785	0.1	0.7584799404783379	0.7999777810183243	0.7816021276632156	0.9315606858888452	0.8003294955117581	0.2	1.0	0.3236516702751713
2375	None	None	None	None	None	0	0	1.0	3	0.0	0	0.6666666666666666	0	1	0	2	1	0	0.6666666666666666	3	2	0.26666666666666666	4	0.14285714285714285	1.0	0	0	0	0	0	0	0	0	0	0	0
5515	0.08484373060699688	0.048676651527502134	0.048651221151067764	0.937539829346673	None	0.125	1	0.21052631578947367	4	0.8846153846153846	23	0.358974358974359	0.8846153846153846	26	23	1	0	0	0.11538461538461539	3	26	1.8666666666666667	28	0.0	1.0	0.5913706194024668	0.9033666216738651	0.4032601644809244	0.9324830432359256	0.3986965216930442	0.9000891913747877	0.909140093345634	0.9131695454480542	0	0	0.0
3786	0.010090375234048522	0.0006690349131864111	-0.0005923386784742585	0.9653378021521597	None	0	0	0.3333333333333333	2	0.7142857142857143	5	0.375	0.5714285714285714	6	4	2	1	0	0.6666666666666666	6	4	0.6	9	0.16666666666666666	0	0.5913706194024668	0.8933239878492475	0.6320802984268378	0.8672821208044078	0.7408233956177549	0.9398847934996233	0.887141295937343	0.9047018790086734	1.0	0	0.0
5132	0.07894816788174265	0.038379564889256215	0.035260951179259425	0.9330403343718889	None	0.125	1	0.2222222222222222	4	0.875	21	0.3611111111111111	0.875	24	21	1	0	0	0.125	3	24	1.7333333333333334	26	0.0	1.0	0.6169301773205207	0.9174403501516952	0.4563948925440065	0.9215828532911675	0.3604571902130206	0.9146918302148191	0.9060641220995614	0.917949780187448	0	0	0.0
7373	0.10536199205023651	0.038855438428840164	-0.03479577940892797	0.9308021952038632	None	0	0	0.05555555555555555	1	1.0	25	1.0	0.96	25	24	1	1	0	0.037037037037037035	27	1	1.8	27	0.2	0	0.6626903276087195	0.8782910192586948	0.4563948925440065	0.8868005669031986	0.9112979464124334	0.9427738065161353	0.8950498877073643	0.9071124058358614	1.0	0.04	0.0
6327	0.10234490040093577	0.011355824028593172	0.007603717105747963	0.9443596038806055	None	0	0	0.09523809523809523	2	0.9655172413793104	28	0.5166666666666667	0.9655172413793104	29	28	1	0	0	0.06666666666666667	2	30	2.066666666666667	31	0.0	0	0.6626903276087195	0.8916796234344357	0.4563948925440065	0.907147753936925	0.4369358531730678	0.9453067878477925	0.8950498877073643	0.9177649570946864	0	0	0.0
7115	0.08899713138851915	0.036326622241542324	0.029530375636132734	0.9336857418865898	None	0.14285714285714285	1	0.23529411764705882	4	0.8695652173913043	20	0.36231884057971014	0.8695652173913043	23	20	1	0	0	0.13043478260869565	3	23	1.6666666666666667	25	0.0	1.0	0.6239671570482217	0.9179495241132545	0.4563948925440065	0.9269561386684804	0.3604571902130206	0.8964433224491462	0.9197328829455013	0.9146142612828264	0	0	0.0
897	None	None	None	None	None	0	0	0.2	1	1.0	5	0.7777777777777778	0	0	0	6	5	0	1.0	3	3	0.4666666666666667	7	0.3125	0.8	0	0	0	0	0	0	0	0	0	0	0
5874	0.11604316118004555	0.018918583309575864	-0.012242821059790583	0.5262462719463774	None	0	0	0.07142857142857142	1	1.0	18	1.0	0.9444444444444444	18	17	1	1	0	0.05	20	1	1.3333333333333333	20	0.2	0	0.6076426856595771	0.9028335586168483	0.4563948925440065	0.906587879228823	0.5876973055605943	0.9474394958099847	0.8993129905558367	0.9216172355404497	1.0	0.1111111111111111	0.0
7418	0.09511864886523785	0.04115027178803794	0.041147177835541046	0.9327601764855638	None	0.125	1	0.2222222222222222	4	0.88	22	0.36	0.88	25	22	1	0	0	0.12	3	25	1.8	27	0.0	1.0	0.6076426856595771	0.9090658906201456	0.4563948925440065	0.9310390758726109	0.3604571902130206	0.9256272379910433	0.9227841204382646	0.9224045530384434	0	0	0.0
3837	0.08755932334973622	0.022068071078923408	0.021603575276872934	0.9363654123278822	None	0.1	1	0.18181818181818182	4	0.9	27	0.35555555555555557	0.9	30	27	1	0	0	0.1	3	30	2.1333333333333333	32	0.0	1.0	0.5750985531453565	0.9166851899831951	0.4563948925440065	0.909225661386971	0.5176542473104265	0.9142325076850453	0.88352045655133	0.9134310308118744	0	0	0.0
1580	None	None	None	None	None	0	0	0.125	1	1.0	10	0.6	0.6	6	6	5	3	0	0.2	10	2	0.8	12	0.21428571428571427	0	0.7458367107053929	0.8746070441392608	0.546417863391232	0.9282006000265889	0.3597369566577286	0.5856695633497121	0.8845614702226043	0.8342328742499595	0.16666666666666666	0.16666666666666666	0.0
158	None	None	None	None	None	0	0	0.25	1	1.0	4	1.0	1.0	5	4	0	1	0	0.16666666666666666	1	6	0.4	6	0.3333333333333333	0	0.5634577659558073	0.9349859429246046	0.6614613832492323	0.902888131605761	0.3794088032856619	0.6872623690530069	0.8308626595351124	0.8692493776062373	1.0	0	0.0
396	None	None	None	None	None	0.25	1	0.6	6	0.4166666666666667	5	0.3888888888888889	0.3333333333333333	7	4	6	2	0	1.0	6	6	0.9333333333333333	14	0.15384615384615385	0.4444444444444444	0.6412874145673826	0.8460538053237223	0.5977891182696204	0.9303955992973509	0.45545759373810046	0.8800945279208617	0.9033919016295422	0.8905816162172836	0.5714285714285714	0.7142857142857143	0.0
7075	0.09169522856194351	0.04159062995232277	0.04158905419520124	0.9366627211736073	None	0.1111111111111111	1	0.2	4	0.8888888888888888	24	0.35802469135802467	0.8888888888888888	27	24	1	0	0	0.1111111111111111	3	27	1.9333333333333333	29	0.0	1.0	0.6076426856595771	0.9081783592910736	0.4563948925440065	0.9161158416575046	0.4369358531730678	0.9268505703190757	0.8993129905558367	0.9173743620571038	0	0	0.0
1361	None	None	None	None	None	0.5	1	0.6666666666666666	4	0.5714285714285714	4	0.6	0.2857142857142857	5	2	3	1	0	0.6	5	3	0.6	9	0.14285714285714285	0.6666666666666666	0.8944539812110331	0.7547490918194529	0.2912124582927299	0.7812335857771309	0.9776549318749683	0.6848002633358019	0.9350984832327418	0.7422376223761313	1.0	0.2	0.0
400	None	None	None	None	None	0	0	1.0	2	0.0	0	1.0	0	1	0	1	0	0	0.3333333333333333	3	1	0.2	3	0.0	1.0	0	0	0	0	0	0	0	0	0	0	0
1828	None	None	None	None	None	0	0	0.5	1	1.0	1	1.0	0	0	0	2	4	0	0.3333333333333333	3	1	0.2	3	0.5	0	0	0	0	0	0	0	0	0	0	0	0
7334	0.07964848899719508	0.02503593662789054	0.025014804743457714	0.9403322479381614	None	0.1	1	0.18181818181818182	4	0.9032258064516129	28	0.3548387096774194	0.9032258064516129	31	28	1	0	0	0.0967741935483871	3	31	2.2	33	0.0	1.0	0.6626903276087195	0.8832065673431434	0.4665693619879267	0.9044105242290446	0.5176542473104265	0.9380777826372132	0.8950498877073643	0.9112862565511317	0	0	0.0
7300	0.1017520686832213	0.040688581086402074	0.04047716441667467	0.9366107383970856	None	0.1111111111111111	1	0.2	4	0.8888888888888888	24	0.35802469135802467	0.8888888888888888	27	24	1	0	0	0.1111111111111111	3	27	1.9333333333333333	29	0.0	1.0	0.6076426856595771	0.9081783592910736	0.4563948925440065	0.9161158416575046	0.4369358531730678	0.9268505703190757	0.8993129905558367	0.9173743620571038	0	0	0.0
2005	None	None	None	None	None	0	0	0.8	4	0.0	0	0.7777777777777778	0	4	0	2	0	0	1.0	3	3	0.4666666666666667	7	0.0	1.0	0	0	0	0	0	0	0	0	0	0	0
2264	None	None	None	None	None	0.5	1	0.6666666666666666	4	0.3333333333333333	2	0.4	0.16666666666666666	2	1	5	5	0	0.8	5	4	0.5333333333333333	8	0.38461538461538464	0.6666666666666666	0.3640785133405971	0.9334407606655777	0.25336632980222784	0.8225416663279979	0.4452547638969751	0.9693070259236432	0.6870725453704551	0.9270566811836395	0.5	0.5	0.1518375113512621
1953	None	None	None	None	None	0	0	0.5	2	0.6666666666666666	2	1.0	0	1	0	3	3	0	0.2	5	1	0.3333333333333333	5	0.3333333333333333	1.0	0	0	0	0	0	0	0	0	0	0	0
3173	0.0010676485604879822	0.00032093064805082424	0.00032091217526740727	0.9959795570189363	None	0.5	1	0.8333333333333334	5	0.16666666666666666	1	0.6666666666666666	0.16666666666666666	6	1	1	1	0	0.75	3	4	0.5333333333333333	8	1.0	0.8	0.507990429724265	0.7817267970539349	0.322875792464228	0.8486799513232858	0.8993443733165645	0.9765405042098978	0.8690632074772423	0.904038762478629	1.0	0	0.0
5581	0.12098484290826811	0.04972967714151752	0.035360398950661384	0.9409356597395293	None	0	0	0.05555555555555555	1	1.0	25	1.0	0.96	25	24	1	1	0	0.037037037037037035	27	1	1.8	27	0.2	0	0.6626903276087195	0.8704821593613714	0.4563948925440065	0.8787890389741579	0.9112979464124334	0.944650525840159	0.8950498877073643	0.9038826435241778	1.0	0.04	0.0
5773	0.08503766458643282	0.038096873233452413	0.0364726418893482	0.9403761205277404	None	0.125	1	0.2222222222222222	4	0.875	21	0.3611111111111111	0.875	24	21	1	0	0	0.125	3	24	1.7333333333333334	26	0.0	1.0	0.6158049213538994	0.9175351286806154	0.4563948925440065	0.9215828532911675	0.3604571902130206	0.9146918302148191	0.9060641220995614	0.9179812064634092	0	0	0.0
352	None	None	None	None	None	0	0	0.3333333333333333	4	0.75	12	0.25	0.625	14	10	3	1	0	0.8888888888888888	8	9	1.2	18	0.16666666666666666	0.16666666666666666	0.766533404874212	0.953053799187874	0.4847672174355143	0.9452875396884284	0.8735926149031916	0.9196505491762978	0.8613505702372595	0.9408046067259589	1.0	0	0.0
2529	None	None	None	None	None	0.6666666666666666	2	0.875	7	0.1111111111111111	1	0.7333333333333333	0.1111111111111111	7	1	3	0	0	0.6	5	3	0.7333333333333333	11	0.0	1.0	0.4679445576980849	0.7467051712133345	0.2741834017950864	0.8034265852155764	0.7964633718816918	0.9790057921751341	0.9231034147281707	0.8919117367877936	0	0	0.0
5866	0.10104092777039313	0.011127089477854778	0.011084944039157238	0.9508358712557593	None	0	0	0.09523809523809523	2	0.9655172413793104	28	0.5166666666666667	0.9655172413793104	29	28	1	0	0	0.06666666666666667	2	30	2.066666666666667	31	0.0	0	0.6076426856595771	0.898060910866979	0.4563948925440065	0.907147753936925	0.4369358531730678	0.9453067878477925	0.8993129905558367	0.919455814415656	0	0	0.0
3070	0.004221941743538985	0.00047904544218506823	0.00046536305376729926	0.993446288084815	None	0	0	0.75	3	0.5	2	0.5	0.5	4	2	1	1	0	0.75	4	3	0.4	6	0.25	0.6666666666666666	0.3051110579583468	0.7682715091050238	0.24425376835779233	0.751175743148699	0.8819904195986925	0.780038176560751	0.9504130627784323	0.7667028155070297	1.0	0.25	0.0
1701	None	None	None	None	None	0	0	0.25	1	1.0	3	1.0	1.0	3	3	1	3	0	0.2	1	5	0.3333333333333333	5	0.5	0	0.9283614871389305	0.6490067539100767	0.7976282472841965	0.9006868630494154	0.6379881945770092	0.6719529598315358	0.7662758067953972	0.7647432023295413	0.3333333333333333	1.0	0.0
7157	0.11811369492862377	0.010575937308603615	-0.009518218392924228	0.9328658680408626	None	0	0	0.05555555555555555	1	1.0	25	1.0	0.96	25	24	1	1	0	0.037037037037037035	27	1	1.8	27	0.2	0	0.6626903276087195	0.8902829344011173	0.4563948925440065	0.8682544287600087	0.9112979464124334	0.9439420999261582	0.8950498877073643	0.9061614823739189	1.0	0.04	0.0
4987	0.08164165933713292	0.03827518708626194	0.03366550472626891	0.9360164272732721	None	0.125	1	0.2222222222222222	4	0.875	21	0.3611111111111111	0.875	24	21	1	0	0	0.125	3	24	1.7333333333333334	26	0.0	1.0	0.6158049213538994	0.9175351286806154	0.4563948925440065	0.9215828532911675	0.3604571902130206	0.9146918302148191	0.9060641220995614	0.9179812064634092	0	0	0.0
5672	0.08637238816089303	0.04263945754855074	0.0426209334632435	0.9389232837976648	None	0.125	1	0.2222222222222222	4	0.88	22	0.36	0.88	25	22	1	0	0	0.12	3	25	1.8	27	0.0	1.0	0.6076426856595771	0.9090658906201456	0.4563948925440065	0.9274791580477566	0.3604571902130206	0.9256272379910433	0.8993129905558367	0.9211023842811394	0	0	0.0
1857	None	None	None	None	None	0	0	0.3333333333333333	2	0.8333333333333334	5	1.0	0.6666666666666666	5	4	2	2	0	0.125	8	1	0.5333333333333333	8	0.2857142857142857	0.5714285714285714	0.4213375956108935	0.9183390767934881	0.6651137705950884	0.9436628272865683	0.408020992648421	0.8977909023938736	0.9013583016517294	0.9220434443085349	0.6	0.2	0.0
2521	None	None	None	None	None	0.3333333333333333	1	0.625	5	0.5	5	0.5	0.2	4	2	7	5	0	0.6666666666666666	6	4	0.8	12	0.3125	0.3333333333333333	0.32894881917095325	0.9471116651309994	0.6016966854232642	0.9192765935318242	0.716085701122481	0.912420076822038	0.9412583720414082	0.9278270791945847	0.25	1.0	0.09062473924101141
384	None	None	None	None	None	0.14285714285714285	1	0.1875	3	0.8636363636363636	19	0.36363636363636365	0.8636363636363636	21	19	2	1	0	0.13636363636363635	3	22	1.6	24	0.16666666666666666	1.0	0.5339317320889196	0.9208661427408878	0.6746938797571455	0.9217133347075281	0.7241828673434105	0.8656799738231387	0.8832696644799151	0.9056043036820622	1.0	0.3333333333333333	0.0
3369	0.03543821965844719	0.0015007779754647901	0.0008127308894870209	0.9839139078821255	None	0.16666666666666666	1	0.26666666666666666	4	0.85	17	0.3055555555555556	0.75	18	15	3	1	0	0.2222222222222222	4	18	1.4666666666666666	22	0.14285714285714285	0.5	0.46251560511885115	0.9431984752466152	0.6774020889925286	0.9373734818824823	0.35901672310243654	0.885137672977557	0.9165755991415954	0.9254772544095162	1.0	0.2222222222222222	0.0
5585	0.09057707454104602	0.0445385140385815	0.04445599466612157	0.9342699968251138	None	0.125	1	0.21052631578947367	4	0.8846153846153846	23	0.358974358974359	0.8846153846153846	26	23	1	0	0	0.11538461538461539	3	26	1.8666666666666667	28	0.0	1.0	0.6076426856595771	0.9017298853970908	0.4563948925440065	0.9248855697997606	0.3986965216930442	0.9301007001402135	0.9117508150694343	0.9197161447561861	0	0	0.0
5980	0.08433357243235401	0.02937957338374905	-0.027493921732803756	0.9446796928540101	None	0.125	1	0.2222222222222222	4	0.875	21	0.3611111111111111	0.875	24	21	1	0	0	0.125	24	3	1.7333333333333334	26	0.0	1.0	0.6158049213538994	0.9141089611600015	0.4032601644809244	0.9316616249214175	0.3604571902130206	0.8759953199937331	0.908875581515796	0.9097678210671958	0	0	0.0
5194	0.07480604011011012	0.031616911237189946	0.0313264546962308	0.9458406439255486	None	0.1111111111111111	1	0.2	4	0.8888888888888888	24	0.35802469135802467	0.8888888888888888	27	24	1	0	0	0.1111111111111111	3	27	1.9333333333333333	29	0.0	1.0	0.6076426856595771	0.9053890060809188	0.4563948925440065	0.9133294473735016	0.5148549832436992	0.9386410375777171	0.908117863513955	0.9203482742110539	0	0	0.0
6719	0.07946711936891432	0.011055394265814712	0.0053526887439156595	0.9686207372823037	None	0	0	0.17647058823529413	3	0.9130434782608695	21	0.5208333333333334	0.9130434782608695	23	21	1	1	0	0.08333333333333333	2	24	1.6666666666666667	25	0.25	0.08695652173913043	0.6076426856595771	0.9229668364330492	0.454924226931727	0.9339044186972333	0.35901672310243654	0.9403652590230409	0.9370562227794001	0.932760432207643	1.0	0.043478260869565216	0.0
2402	None	None	None	None	None	0.5	1	0.8571428571428571	6	0.125	1	0.625	0.125	4	1	5	2	0	1.0	4	4	0.6666666666666666	10	0.18181818181818182	0.6666666666666666	0.9735514844486266	0.5286001046891552	0.2947544604525423	0.6173455455743108	0.5619485462221866	0.9377354589832508	0.9447272722577442	0.7505658775447451	0.625	0	0.0
3004	0.0012615581805085015	0.00020601946142989987	-5.073363293849244e-07	0.9964477103398757	None	0	0	0.5	2	0.6666666666666666	2	0.625	0.3333333333333333	2	1	2	5	0	0.5	4	2	0.3333333333333333	5	0.7142857142857143	0	0.4988109332655579	0.9736804651207074	0.6047024530118513	0.695289898943047	0.47934687010546584	0.9658588658904083	0.8843090152100311	0.9303936208047496	0.5	1.0	0.306084725634107
5538	0.08192994562033487	0.023752474145725316	0.016542439280993252	0.9336972172193966	None	0.14285714285714285	1	0.25	4	0.8636363636363636	19	0.36363636363636365	0.8636363636363636	22	19	1	0	0	0.13636363636363635	3	22	1.6	24	0.0	1.0	0.5913706194024668	0.898292824672857	0.4563948925440065	0.9097859992381016	0.4772950502417472	0.9066968840786689	0.8784306325456093	0.9050344863017842	0	0	0.0
466	None	None	None	None	None	1.0	1	1.0	4	0.0	0	0.5555555555555556	0	1	0	3	0	0	1.0	3	3	0.3333333333333333	5	0.0	1.0	0	0	0	0	0	0	0	0	0	0	0
38	None	None	None	None	None	0	0	0.6666666666666666	2	0.5	1	0.6666666666666666	0.5	3	1	0	0	0	0.6666666666666666	3	2	0.26666666666666666	4	0.0	0	0.4024510137789951	0.8718215110318264	0.5911977156499645	0.5587666440117938	0.40628509462872253	0.8959772577749782	0.8251220068312847	0.8077632776352902	0	0	0.0
7235	0.10261587570102475	0.04668039900142337	0.04578436527008643	0.9357331487124091	None	0.1111111111111111	1	0.2	4	0.8888888888888888	24	0.35802469135802467	0.8888888888888888	27	24	1	0	0	0.1111111111111111	3	27	1.9333333333333333	29	0.0	1.0	0.6076426856595771	0.9081783592910736	0.4563948925440065	0.9161158416575046	0.4369358531730678	0.9268505703190757	0.8993129905558367	0.9173743620571038	0	0	0.0
3678	0.08361864657992232	0.015170204595632597	0.005472652588094179	0.93940882842098	None	0.125	1	0.2222222222222222	4	0.88	22	0.375	0.8	23	20	3	2	0	0.125	3	24	1.8	27	0.2857142857142857	0.5	0.6626903276087195	0.9211981013769218	0.4563948925440065	0.9168414541407862	0.4369358531730678	0.9123000012905416	0.9166676156715828	0.9168519712265818	0.5217391304347826	0.043478260869565216	0.0
1797	None	None	None	None	None	0	0	0.5	1	1.0	1	1.0	0	0	0	2	4	0	0.3333333333333333	3	1	0.2	3	0.5	0	0	0	0	0	0	0	0	0	0	0	0
3271	0.06441841108469755	0.0036650784963942595	0.00311412853173422	0.996069360597133	None	0	0	0.15384615384615385	2	0.8823529411764706	15	0.3958333333333333	0.7058823529411765	14	12	4	3	0	0.1875	3	16	1.2666666666666666	19	0.3	0	0.6076426856595771	0.9073980840846821	0.4121631211619167	0.8890711030081112	0.48795071328165174	0.9530653709683351	0.9185502939642398	0.9211562998109253	0.07142857142857142	0.14285714285714285	0.0
5725	0.08419842398723451	0.04079898902547959	0.04051507517171231	0.9388171195578197	None	0.125	1	0.21052631578947367	4	0.8846153846153846	23	0.358974358974359	0.8846153846153846	26	23	1	0	0	0.11538461538461539	3	26	1.8666666666666667	28	0.0	1.0	0.6076426856595771	0.9017298853970908	0.4563948925440065	0.9248855697997606	0.3986965216930442	0.9301007001402135	0.9117508150694343	0.9197161447561861	0	0	0.0
4931	0.09915140195920776	0.03951875761949153	0.03893009000923659	0.9451253496222283	None	0.1	1	0.18181818181818182	4	0.9	27	0.35555555555555557	0.9	30	27	1	0	0	0.1	3	30	2.1333333333333333	32	0.0	1.0	0.6076426856595771	0.8977734967349916	0.4935357268335439	0.8970782505666176	0.5176542473104265	0.9366979276826257	0.8993129905558367	0.9124652843095906	0	0	0.0
4591	0.09025956794311374	0.014307050814998343	0.011375505128585942	0.7806522708947272	None	0	0	0.0625	1	1.0	21	1.0	0.9523809523809523	21	20	1	1	0	0.043478260869565216	23	1	1.5333333333333334	23	0.2	0	0.6076426856595771	0.886184149154467	0.4563948925440065	0.8858272632488994	0.9112979464124334	0.9468998461477706	0.8993129905558367	0.9111200947273853	1.0	0.09523809523809523	0.0
5962	0.12527819181991204	0.04674902446939693	0.04216256728813105	0.9438941185944572	None	0	0	0.05555555555555555	1	1.0	25	1.0	0.96	25	24	1	1	0	0.037037037037037035	27	1	1.8	27	0.2	0	0.6626903276087195	0.8782910192586948	0.4563948925440065	0.8787890389741579	0.9112979464124334	0.9449464714619462	0.8950498877073643	0.9060836067191848	1.0	0.04	0.0
983	None	None	None	None	None	0	0	0.3333333333333333	2	0.7142857142857143	5	0.75	0.2857142857142857	4	2	4	1	0	0.3333333333333333	6	2	0.6	9	0.1	0	0.5536953504787453	0.890739152513085	0.5442595987451458	0.8326485419035463	0.6125144114929286	0.9162080680636682	0.7541394111578155	0.8840729622858581	1.0	0.25	0.0
2002	None	None	None	None	None	0	0	0.25	2	0.9	9	0.5	0.4	5	4	6	0	0	0.375	3	8	0.8	12	0.0	0	0.8248133556038981	0.8573613448899752	0.9134610523180114	0.964177911579619	0.4508182875101907	0.9126201602943645	0.8839808568109111	0.9225448602181978	0	0	0.0
1426	None	None	None	None	None	0	0	0.3333333333333333	2	0.6666666666666666	4	0.4	0.5	5	3	2	1	0	0.8	5	4	0.5333333333333333	8	0.16666666666666666	0	0.8144196039982114	0.8937240306782231	0.6386790356934978	0.9564742647297958	1.0	0.9374676256804809	0.8810892892994863	0.933531861828024	1.0	0.2	0.0
3431	0.08728716186412463	0.027345975412461507	0.020278823184638004	0.9398713512913672	None	0.125	1	0.21052631578947367	4	0.8846153846153846	23	0.358974358974359	0.8846153846153846	26	23	1	0	0	0.11538461538461539	3	26	1.8666666666666667	28	0.0	1.0	0.6076426856595771	0.8995558369951496	0.5205020916791611	0.9136905656172362	0.47589541820838355	0.9239483589036476	0.8993129905558367	0.912910267206768	0	0	0.0
4836	0.09544873603486043	0.0391585561552368	0.036033941729411705	0.9325811339776332	None	0.125	1	0.21052631578947367	4	0.8846153846153846	23	0.358974358974359	0.8846153846153846	27	23	0	0	0	0.11538461538461539	3	26	1.8666666666666667	28	0.0	1.0	0.6076426856595771	0.9219459773517832	0.5205020916791611	0.9101303204323564	0.5148549832436992	0.9237872811912291	0.8993129905558367	0.9188200525596648	0	0	0.0
1618	None	None	None	None	None	0	0	0.5	3	0.5	3	0.6666666666666666	0.3333333333333333	3	2	4	0	0	0.3333333333333333	6	2	0.5333333333333333	8	0.0	0.6666666666666666	0.8848135796688906	0.6436388292465296	0.1	0.5	0.9052332289727053	0.7051176213582131	0.9753753433536978	0.6195551175560658	0	0	0.0
10	None	None	None	None	None	0	0	0.5	3	0.3333333333333333	2	0.5333333333333333	0.16666666666666666	4	1	3	0	0	0.6	5	3	0.5333333333333333	8	0.0	0.3333333333333333	0.7891756043886868	0.6641676247947567	0.16144762727065878	0.5	0.7715633250642413	0.5	0.948864593998213	0.556583444561019	0	0	0.0
6742	0.10518353920403752	0.009372780018155235	0.007632380010879949	0.9442575516015208	None	0.1	1	0.18181818181818182	4	0.9032258064516129	28	0.3548387096774194	0.9032258064516129	31	28	1	0	0	0.0967741935483871	3	31	2.2	33	0.0	1.0	0.6626903276087195	0.8853228611879899	0.4665693619879267	0.9023913104292011	0.5176542473104265	0.9380777826372132	0.8950498877073643	0.9112199562444366	0	0	0.0
4985	0.10474581962675338	0.012423467963351583	-0.012392378236242119	0.9686181705822242	None	0.125	1	0.2222222222222222	4	0.88	22	0.36	0.88	25	22	1	0	0	0.12	25	3	1.8	27	0.0	1.0	0.5750985531453565	0.9287106805680505	0.5407752904730809	0.8914137778317612	0.7214785627269441	0.9102679633733385	0.9124340711873192	0.9113104888393303	0	0	0.0
2081	None	None	None	None	None	0	0	0	0	0	0	1.0	0	0	0	0	2	0	1.0	1	1	0.06666666666666667	1	0.5	0	0	0	0	0	0	0	0	0	0	0	0
973	None	None	None	None	None	0	0	0.08333333333333333	1	1.0	16	1.0	1.0	17	16	0	0	0	0.05555555555555555	18	1	1.2	18	0.0	0	0.5389244268504048	0.8966970586242178	0.8333405924246087	0.9562583025791821	0.35279133524288075	0.8265072158201671	0.9429890798115736	0.9062726676397134	0	0	0.0
3251	0.07978214459977649	0.009613993792244025	0.006972513716244693	0.9968257623936768	None	0	0	0.14285714285714285	2	0.9444444444444444	17	0.5263157894736842	0.8888888888888888	17	16	2	0	0	0.10526315789473684	2	19	1.3333333333333333	20	0.0	0	0.46251560511885115	0.9402648164423771	0.5202686431338635	0.9411830524841976	0.35901672310243654	0.8083791083217402	0.9210417868159955	0.910749435931414	0	0	0.0
5622	0.08643594790692564	0.036782641477567116	0.03582205055115477	0.9481877898981568	None	0.1	1	0.18181818181818182	4	0.9	27	0.35555555555555557	0.9	30	27	1	0	0	0.1	3	30	2.1333333333333333	32	0.0	1.0	0.5815714881627311	0.900213650556415	0.4935357268335439	0.8970782505666176	0.5176542473104265	0.9368499731457854	0.9021874411871219	0.9132459589262264	0	0	0.0
980	None	None	None	None	None	0.6	3	0.7692307692307693	10	0.23529411764705882	4	0.4523809523809524	0.23529411764705882	13	4	5	0	0	0.8571428571428571	6	7	1.2666666666666666	19	0.0	0.6666666666666666	0.48708574951438416	0.9023209381708377	0.33826486215006735	0.912446361231166	0.4493948521857739	0.9470555539397167	0.8679467025361601	0.922995353264493	0	0	0.0
7159	0.09730002532603589	0.03867316621589688	0.03523760740951346	0.9386297464128587	None	0.125	1	0.2222222222222222	4	0.88	22	0.36	0.88	25	22	1	0	0	0.12	3	25	1.8	27	0.0	1.0	0.6076426856595771	0.9150086552758033	0.5205020916791611	0.9226604188794901	0.3604571902130206	0.9101295090467536	0.908117863513955	0.9160783996520977	0	0	0.0
5502	0.10003064749169231	0.018379649923133602	0.009001237611151115	0.8483321321360433	None	0	0	0.07142857142857142	1	1.0	18	1.0	0.9444444444444444	18	17	1	1	0	0.05	20	1	1.3333333333333333	20	0.2	0	0.6076426856595771	0.9084215837593268	0.42707977121393126	0.8819904022652504	0.5097781754899631	0.9526360474902412	0.9185502939642398	0.9195143359476243	1.0	0.05555555555555555	0.0
5121	0.08832799839310099	0.038279069158779856	0.037437670517033936	0.9458048004854654	None	0.1111111111111111	1	0.2	4	0.8888888888888888	24	0.35802469135802467	0.8888888888888888	27	24	1	0	0	0.1111111111111111	3	27	1.9333333333333333	29	0.0	1.0	0.6076426856595771	0.9135220241156456	0.4563948925440065	0.9244457211777286	0.4369358531730678	0.9288550054688066	0.9227841204382646	0.9225134658099933	0	0	0.0
1814	None	None	None	None	None	0	0	0.3333333333333333	3	0.8181818181818182	9	0.37142857142857144	0.09090909090909091	2	1	10	5	0	0.7142857142857143	5	7	0.8666666666666667	13	0.21739130434782608	0.18181818181818182	0.2540992717703349	0.750173526643005	0.7861512754699131	0.8751275137801755	0.5548951660026027	0.5845126495820382	0.9041235587894224	0.755712199887012	0.5	0.5	0.0
6036	0.12226951383078424	0.04930204292384337	0.039950780512797664	0.938295390021221	None	0	0	0.05555555555555555	1	1.0	25	1.0	0.96	25	24	1	1	0	0.037037037037037035	27	1	1.8	27	0.2	0	0.6626903276087195	0.8782910192586948	0.4563948925440065	0.8787890389741579	0.9112979464124334	0.9427738065161353	0.8950498877073643	0.9049139349652788	1.0	0.08	0.0
6687	0.08904828335483614	0.04485119404155686	0.04459791669819179	0.940848327837694	None	0.125	1	0.2222222222222222	4	0.88	22	0.36	0.88	25	22	1	0	0	0.12	3	25	1.8	27	0.0	1.0	0.6076426856595771	0.9090658906201456	0.4563948925440065	0.9274791580477566	0.3604571902130206	0.9256272379910433	0.8993129905558367	0.9211023842811394	0	0	0.0
997	None	None	None	None	None	0	0	0.25	1	1.0	4	1.0	0.25	1	1	4	1	0	0.6666666666666666	3	2	0.4	6	0.08333333333333333	0	0.1341329739232658	0.5	1.0	0.5	1.0	0.5	0.9834020085269511	0.5	1.0	1.0	0.0
4393	0.09830281494186978	0.0020307582788574577	-0.001795873140157248	0.8381244564331172	None	0	0	0.07142857142857142	1	1.0	19	1.0	0.8421052631578947	16	16	4	4	0	0.047619047619047616	21	1	1.4	21	0.3333333333333333	0	0.5913706194024668	0.8693662551317184	0.5313740238822607	0.8615081611837797	0.9112979464124334	0.945225874076842	0.8921587726285124	0.8993915310636332	0.0625	0.0625	0.0
3783	0.029753614967574716	0.02008521038335611	0.018663615939287004	0.7421969431438484	None	0	0	0.16666666666666666	1	1.0	7	1.0	0.7142857142857143	6	5	2	1	0	0.1111111111111111	9	1	0.6	9	0.14285714285714285	0	0.5913706194024668	0.8933239878492475	0.6320802984268378	0.8672821208044078	0.7408233956177549	0.9398847934996233	0.887141295937343	0.9047018790086734	1.0	0	0.0
5785	0.06934183044622902	0.031794381415349814	0.02842619258218141	0.9373786958686341	None	0.16666666666666666	1	0.2857142857142857	4	0.8421052631578947	16	0.3684210526315789	0.8421052631578947	19	16	1	0	0	0.15789473684210525	3	19	1.4	21	0.0	1.0	0.7060253090773513	0.8658111805858782	0.4032601644809244	0.8603518966119769	0.5508251693015672	0.906776177259898	0.9380970403203764	0.8793025839688621	0	0	0.0
11	None	None	None	None	None	0	0	0.5714285714285714	4	0.5	4	0.4	0.25	6	2	3	3	0	1.0	5	5	0.6666666666666666	10	0.5	0.25	0.5401591335933451	0.9197546445571957	0.7782337284334073	0.962936594766342	0.24279507360839592	0.806211244607108	0.9550282254036228	0.9148218355858123	0.16666666666666666	0.3333333333333333	0.0
136	None	None	None	None	None	0	0	0.0625	1	1.0	22	0.2857142857142857	0.7727272727272727	17	17	6	0	0	0.5833333333333334	12	7	1.6	24	0.0	0	0.8144196039982114	0.8793474302141542	0.6300509719557776	0.9340644156545336	0.8066280904898487	0.9539567533923348	0.8807745807720723	0.9279793403407661	0	0	0.0
2626	None	None	None	None	None	0	0	0.23076923076923078	3	0.8235294117647058	14	0.475	0.5882352941176471	11	10	7	5	0	0.625	5	8	1.2666666666666666	19	0.29411764705882354	0.13333333333333333	0.8493928209882128	0.9307204448119102	0.8776810928061215	0.9080924536062743	0.2413730247905422	0.7515793128552172	0.9522984455653211	0.8806368796540915	0.09090909090909091	0.18181818181818182	0.0
7460	0.10214800410544637	0.04215684298328335	0.0391346263259864	0.93550980430529	None	0.1111111111111111	1	0.2	4	0.8888888888888888	24	0.35802469135802467	0.8888888888888888	27	24	1	0	0	0.1111111111111111	3	27	1.9333333333333333	29	0.0	1.0	0.6076426856595771	0.9081783592910736	0.5151474847698084	0.9161156344654093	0.4369358531730678	0.9268505703190757	0.8993129905558367	0.9173742939358419	0	0	0.0
4821	0.09333630522757277	0.03742557441582892	0.03740031458428427	0.9441094247479269	None	0.1	1	0.18181818181818182	4	0.9	27	0.35555555555555557	0.9	30	27	1	0	0	0.1	3	30	2.1333333333333333	32	0.0	1.0	0.6076426856595771	0.8977879690868387	0.4935357268335439	0.8970782505666176	0.5176542473104265	0.9366979276826257	0.8993129905558367	0.9124694828861238	0	0	0.0
197	None	None	None	None	None	0	0	0.09090909090909091	1	1.0	14	1.0	1.0	15	14	0	3	0	0.0625	1	16	1.0666666666666667	16	1.0	0	0.9354292797020888	0.9209347766865671	0.9098396387633118	0.8915046191077215	0.49752736509150386	0.9223669346814578	0.9107123775807604	0.9125697295714372	0.06666666666666667	0.13333333333333333	0.0
5184	0.12196177585399529	0.045985986136099194	0.045479106282610815	0.9415327335774794	None	0	0	0.05555555555555555	1	1.0	25	1.0	0.96	25	24	1	1	0	0.037037037037037035	27	1	1.8	27	0.2	0	0.6626903276087195	0.8782910192586948	0.4563948925440065	0.8787890389741579	0.9112979464124334	0.9427738065161353	0.8950498877073643	0.9049139349652788	1.0	0.04	0.0
6919	0.07296424697980944	0.005597372761197562	0.00484070834592222	0.9742882187122718	None	0	0	0.16666666666666666	3	0.9166666666666666	22	0.52	0.9166666666666666	25	22	0	1	0	0.08	2	25	1.7333333333333334	26	1.0	0.08333333333333333	0.5750985531453565	0.9091145057405257	0.4563948925440065	0.9352993069338214	0.35901672310243654	0.9334957998111839	0.8993129905558367	0.9268002163514469	1.0	0.12	0.0
7238	0.09522654703590341	0.036038209434551924	0.03245065875007568	0.9407392868900379	None	0.1111111111111111	1	0.2	4	0.8888888888888888	24	0.35802469135802467	0.8888888888888888	27	24	1	0	0	0.1111111111111111	3	27	1.9333333333333333	29	0.0	1.0	0.6076426856595771	0.9009541794552961	0.4563948925440065	0.9161158416575046	0.4369358531730678	0.9268505703190757	0.8993129905558367	0.9152342621375816	0	0	0.0
2902	0.01067908631297428	0.004273022621433038	0.004083893619565023	0.9965624840044242	None	0	0	0.3333333333333333	2	0.8571428571428571	6	1.0	0.5714285714285714	6	4	2	1	0	0.1111111111111111	9	1	0.6	9	0.16666666666666666	0.5	0.5913706194024668	0.8933239878492475	0.6277662665579776	0.8678191118894296	0.7408233956177549	0.9398847934996233	0.8878838435406561	0.9048360991249971	1.0	0	0.0
3426	0.10259114328236293	0.00424067867052212	0.0024057078152535626	0.7373458562982722	None	0	0	0.1111111111111111	1	1.0	11	1.0	0.9090909090909091	11	10	1	2	0	0.07692307692307693	13	1	0.8666666666666667	13	0.4	0	0.19538203322305536	0.9123010016285161	0.5288967068715837	0.8958715691715127	0.7964633718816918	0.9168936385891512	0.921204234953285	0.9087417249093648	0.5454545454545454	0.7272727272727273	0.0
2453	None	None	None	None	None	0	0	0.5	2	0.75	3	0.6	0.25	3	1	2	5	0	0.4	2	5	0.4	6	0.8333333333333334	0	0.19538203322305536	0.5963320176506969	0.5288967068715837	0.7227992974722014	0.7964633718816918	0.723017853893595	0.921204234953285	0.6833821099331938	0.3333333333333333	1.0	0.0
4457	0.07890459746786514	0.034584726150825425	0.03457041970796851	0.9358988297434381	None	0.14285714285714285	1	0.25	4	0.8571428571428571	18	0.36507936507936506	0.8571428571428571	21	18	1	0	0	0.14285714285714285	3	21	1.5333333333333334	23	0.0	1.0	0.8990601422804829	0.8448664790924875	0.4032601644809244	0.8708976054268154	0.5461237251304102	0.9227002670484411	0.9380970403203764	0.8836859945907637	0	0	0.0
6669	0.08250814183179071	0.009205267736156481	-0.009027453293274769	0.568301274011087	None	0	0	0.07142857142857142	1	1.0	18	1.0	0.9444444444444444	18	17	1	1	0	0.05	20	1	1.3333333333333333	20	0.2	0	0.6076426856595771	0.9084215837593268	0.41188822821864457	0.8956761199922147	0.5294763304153112	0.9198346342528505	0.8775236613791515	0.9084536077217942	1.0	0	0.0
4455	0.10783092321886227	0.038702680614548776	0.03869837408053486	0.9381464366598458	None	0	0	0.125	2	0.9523809523809523	20	0.5227272727272727	0.9523809523809523	21	20	1	0	0	0.09090909090909091	2	22	1.5333333333333334	23	0.0	0	0.5750985531453565	0.9139850191761163	0.6719310199679491	0.8729707570547243	0.5955733773810579	0.9209111907688569	0.8845614702226043	0.9045230749247901	0	0	0.0
2270	None	None	None	None	None	0	0	0.3333333333333333	1	1.0	2	0.6666666666666666	0.5	1	1	2	3	0	0.6666666666666666	2	3	0.26666666666666666	4	0.375	0	0.3702139006529545	0.5	0.4563285073429257	0.5	0.19430556504012983	0.5	0.7484647063972427	0.5	1.0	1.0	0.5568306199529217
3287	0.03441884973411486	0.019984790987424273	0.01756826836996298	0.7614957822325933	None	0	0	0.16666666666666666	1	1.0	7	1.0	0.7142857142857143	6	5	2	1	0	0.1111111111111111	9	1	0.6	9	0.14285714285714285	0	0.5913706194024668	0.8933239878492475	0.6277662665579776	0.8678191118894296	0.7408233956177549	0.9398847934996233	0.8878838435406561	0.9048360991249971	1.0	0	0.0
2016	None	None	None	None	None	0.5	1	0.5	3	0.5	3	0.4	0.16666666666666666	2	1	5	5	0	0.8	5	4	0.5333333333333333	8	0.38461538461538464	1.0	0.11442452308634135	0.5359989111784087	0.7265897985156412	0.88407135391934	0.4424381696837413	0.6278117452951487	0.9319575626954428	0.7108569290313186	0.5	1.0	0.13777160025146484
2511	None	None	None	None	None	0	0	0.3333333333333333	2	0.8333333333333334	5	0.5714285714285714	0.8333333333333334	7	5	0	0	0	0.2857142857142857	2	7	0.5333333333333333	8	0.0	0	0.9013106542137255	0.9179081348494282	0.4032601644809244	0.9318743810675445	0.3604571902130206	0.9003190416646742	0.9380970403203764	0.9176088007635322	0	0	0.0
3376	0.08783193641549349	0.02132352966506942	0.020656581090143004	0.9323437758782072	None	0	0	0.0625	1	1.0	21	0.5227272727272727	0.8095238095238095	18	17	4	3	0	0.09090909090909091	22	2	1.5333333333333334	23	0.2727272727272727	0	0.6076426856595771	0.8840899601799164	0.4563948925440065	0.8658827433611207	0.9112979464124334	0.9457774001013336	0.8993129905558367	0.9048139812704276	0.05555555555555555	0.1111111111111111	0.0
5839	0.07922649645648397	0.03244216579630384	0.030865277729777804	0.935914059715376	None	0.14285714285714285	1	0.23529411764705882	4	0.8695652173913043	20	0.36231884057971014	0.8695652173913043	23	20	1	0	0	0.13043478260869565	3	23	1.6666666666666667	25	0.0	1.0	0.6076426856595771	0.9352995298542806	0.4563948925440065	0.9200848137955042	0.4369358531730678	0.9162578081165211	0.8993129905558367	0.9243088053320871	0	0	0.0
1199	None	None	None	None	None	0	0	0.16666666666666666	1	1.0	6	0.5714285714285714	0.8333333333333334	6	5	1	0	0	0.2857142857142857	2	7	0.5333333333333333	8	0.0	0	0.7776550887889246	0.8396537936085503	0.8824194363715623	0.7952723078155423	0.4698820189888416	0.9252163440299818	0.8755270252814693	0.8632671854273677	0	0	0.0
1422	None	None	None	None	None	0	0	0.8333333333333334	5	0.0	0	0.8888888888888888	0	5	0	2	2	0	1.0	3	3	0.5333333333333333	8	0.6666666666666666	1.0	0	0	0	0	0	0	0	0	0	0	0
524	None	None	None	None	None	0.5	1	0.8333333333333334	5	0.16666666666666666	1	0.5	0.16666666666666666	3	1	4	1	0	1.0	4	4	0.5333333333333333	8	0.1	0.5	0.8144196039982114	0.7191402174379882	0.6426263958662969	0.8384225829137474	0.7749576645386417	0.9394233360804973	0.702715115779829	0.8552061710824649	1.0	0.3333333333333333	0.0
4418	0.09805134976882512	0.023399874179694746	0.023355658005076895	0.9453712037695491	None	0.14285714285714285	1	0.25	4	0.8636363636363636	19	0.36363636363636365	0.8636363636363636	22	19	1	0	0	0.13636363636363635	3	22	1.6	24	0.0	1.0	0.5750985531453565	0.9028597847501153	0.5928079311371247	0.8453376414780043	0.522376450373047	0.9239665640328449	0.8808498208601399	0.8949002230143118	0	0	0.0
3165	0.0015508916048608443	0.00018069214320086912	-0.000172266164188885	0.9959464171882415	None	0	0	0.3333333333333333	1	1.0	2	0.6666666666666666	0.5	2	1	1	0	0	0.6666666666666666	3	2	0.26666666666666666	4	0.0	0	0.3143879338220018	0.7933544511277055	0.12395655431314825	0.5596065814255917	0.5337587336578467	0.9871005513085358	0.8677013845211384	0.8780550229587235	0	0	0.0
4401	0.11754784641742573	0.016557050195945257	0.01594516678511374	0.9503381724115607	None	0.125	1	0.21052631578947367	4	0.8846153846153846	23	0.358974358974359	0.8846153846153846	26	23	1	0	0	0.11538461538461539	3	26	1.8666666666666667	28	0.0	1.0	0.5750985531453565	0.8880628277971272	0.530638691076121	0.8348974733688125	0.7496274880704379	0.9326117031310052	0.8993129905558367	0.8915289759751764	0	0	0.0
2340	None	None	None	None	None	0.4	2	0.6666666666666666	8	0.375	6	0.42857142857142855	0.3125	12	5	5	0	0	0.8571428571428571	6	7	1.2	18	0.0	0.6666666666666666	0.4999454425397474	0.8838235924744438	0.16719492392281934	0.9171971700430621	0.7207275732356166	0.9574572083714342	0.9503298071802984	0.9252507894530253	0	0	0.0
6452	0.088625200252683	0.05221441079868061	0.050926998641942826	0.9377192669845456	None	0.125	1	0.21052631578947367	4	0.8846153846153846	23	0.358974358974359	0.8846153846153846	26	23	1	0	0	0.11538461538461539	3	26	1.8666666666666667	28	0.0	1.0	0.5913706194024668	0.9033666216738651	0.4032601644809244	0.9324830432359256	0.3986965216930442	0.9000891913747877	0.909140093345634	0.9131695454480542	0	0	0.0
2517	None	None	None	None	None	0	0	0.5	1	1.0	1	1.0	1.0	1	1	1	3	0	0.3333333333333333	3	1	0.2	3	0.5	0	0.3965248037156658	0.5	0.5250763729336452	0.5	0.1	0.5	0.855691619803101	0.5	1.0	1.0	0.3164282084415459
1526	None	None	None	None	None	0	0	0.6666666666666666	2	0.5	1	1.0	0	1	0	2	3	0	0.25	4	1	0.26666666666666666	4	0.42857142857142855	0.6666666666666666	0	0	0	0	0	0	0	0	0	0	0
515	None	None	None	None	None	0	0	0.75	3	0.3333333333333333	1	0.5555555555555556	0.3333333333333333	2	1	2	1	0	1.0	3	3	0.3333333333333333	5	0.14285714285714285	1.0	0.6688022770264467	0.8715783755417407	0.4068009137726699	0.8247905622437596	0.7848040329599268	0.516639977613482	0.8819944864225684	0.7643910951086011	1.0	0	0.0
4580	0.12681617596490374	0.04251375808395633	0.042436013804261916	0.9454758301610533	None	0.1	1	0.18181818181818182	4	0.9	27	0.35555555555555557	0.9	30	27	1	0	0	0.1	3	30	2.1333333333333333	32	0.0	1.0	0.5750985531453565	0.9252852816502175	0.5205020916791611	0.8664423066684834	0.6666616515606948	0.9152129087209242	0.8725696107649945	0.9050895550517869	0	0	0.0
701	None	None	None	None	None	0	0	0.5	4	0.5555555555555556	5	0.6111111111111112	0.2222222222222222	2	2	8	0	0	0.5	6	3	0.7333333333333333	11	0.0	0.75	0.2562624115139049	0.8155808159950433	0.9340249331921114	0.5248323075439939	0.6459504042534243	0.9718182982406193	0.9682295340652253	0.8466890614521997	0	0	0.0
6822	0.11585880891519758	0.030977185117438	-0.030967497894134402	0.8182801563865632	None	0	0	0.05555555555555555	1	1.0	25	1.0	0.96	25	24	1	1	0	0.037037037037037035	27	1	1.8	27	0.2	0	0.6626903276087195	0.8704821593613714	0.4563948925440065	0.8813851417959006	0.9112979464124334	0.944650525840159	0.8950498877073643	0.9045927107707812	1.0	0.04	0.0
2215	None	None	None	None	None	0	0	0.375	3	0.6666666666666666	6	0.4074074074074074	0.6666666666666666	6	6	4	2	0	0.3333333333333333	9	3	0.7333333333333333	11	0.16666666666666666	0.4	0.8578651291059686	0.8395280402733468	0.6777250301301924	0.9125208179683875	0.4540872002673003	0.9647897043442583	0.8997847586735555	0.9195834487461151	0.5833333333333334	0	0.0
7364	0.1055112662204386	0.0018328809204915912	0.0017218213039148136	0.8930779722021273	None	0	0	0.07692307692307693	1	1.0	17	1.0	0.9411764705882353	17	16	1	1	0	0.05263157894736842	19	1	1.2666666666666666	19	0.2	0	0.6076426856595771	0.9089741428724626	0.4563948925440065	0.9089327968363771	0.3604571902130206	0.9479448800002499	0.8993129905558367	0.9242314962822697	1.0	0.058823529411764705	0.0
6284	0.08734302383577766	0.04317892694266443	0.04237956057037122	0.9422824020355334	None	0.125	1	0.2222222222222222	4	0.88	22	0.36	0.88	25	22	1	0	0	0.12	3	25	1.8	27	0.0	1.0	0.6076426856595771	0.9090658906201456	0.4563948925440065	0.9274791580477566	0.3604571902130206	0.9256272379910433	0.8993129905558367	0.9211023842811394	0	0	0.0
3681	0.10280035219677514	0.013997601104049838	-0.00896908711084314	0.5046188208951903	None	0	0	0.05555555555555555	1	1.0	24	1.0	0.9583333333333334	24	23	1	1	0	0.038461538461538464	26	1	1.7333333333333334	26	0.2	0	0.5750985531453565	0.8742749557004132	0.4563948925440065	0.8619956371894499	0.9112979464124334	0.9256630286536299	0.8657458552948839	0.8906815182003814	1.0	0.08333333333333333	0.0
5869	0.11087438235836054	0.03975156060787617	0.033666512383183515	0.9401606162695839	None	0	0	0.0625	1	1.0	22	1.0	0.9545454545454546	22	21	1	1	0	0.041666666666666664	24	1	1.6	24	0.2	0	0.618894440377038	0.8674124500236914	0.5313740238822607	0.8315564053407778	0.9112979464124334	0.9311746631731629	0.8950498877073643	0.8835632670309029	1.0	0.045454545454545456	0.0
4329	0.08834013771497644	0.020968642051021103	0.01714159605192556	0.9402838230204799	None	0.14285714285714285	1	0.25	4	0.8636363636363636	19	0.4	0.7727272727272727	19	17	4	2	0	0.15	3	20	1.6	24	0.2	0.5	0.5750985531453565	0.9192759101332091	0.6651137705950884	0.8557653753923948	0.4369358531730678	0.9128451258546403	0.8845614702226043	0.8991057673443609	0.5263157894736842	0	0.0
1098	None	None	None	None	None	0	0	0.3333333333333333	1	1.0	2	1.0	1.0	2	2	1	4	0	0.25	1	4	0.26666666666666666	4	0.6666666666666666	0	0.9867757422243134	0.5330125478962409	0.19737723022627113	0.7258707587719518	0.6908412755477947	0.5149915667674283	0.9629542254847937	0.5959616151630155	0.5	0.5	0.14368248766525862
6710	0.1018476793170478	0.019478793998306935	0.01616070102961562	0.9428643566316235	None	0.1111111111111111	1	0.2	4	0.8888888888888888	24	0.35802469135802467	0.8888888888888888	27	24	1	0	0	0.1111111111111111	3	27	1.9333333333333333	29	0.0	1.0	0.6076426856595771	0.9035383364316711	0.4563948925440065	0.9161158416575046	0.4369358531730678	0.9268505703190757	0.8998632432326458	0.9159889257688972	0	0	0.0
3269	0.05096531553720166	0.014758636204808866	0.014239419473235546	0.7308049577646001	None	0	0	0.16666666666666666	1	1.0	7	1.0	0.8571428571428571	7	6	1	1	0	0.1111111111111111	9	1	0.6	9	0.2	0	0.6076426856595771	0.6137570463749915	0.4563948925440065	0.900596658247332	0.9776549318749683	0.9357950176309181	0.908117863513955	0.8559568008386979	1.0	0.2857142857142857	0.0
3078	0.004145243067108893	0.001111662779504628	-0.0006786127990296893	0.9860576101304331	None	0	0	0.5	2	0.6666666666666666	2	0.625	0.6666666666666666	4	2	0	0	0	0.5	4	2	0.3333333333333333	5	0.0	0	0.6858015659402744	0.9107740349794033	0.34753996566181133	0.9215138011041775	0.3559040291726586	0.5947639763678267	0.9135233574822356	0.8485539518751726	0	0	0.0
4236	0.10645030536664037	0.026546281590740406	0.026516122472863956	0.9449658370581856	None	0.14285714285714285	1	0.25	4	0.8636363636363636	19	0.38095238095238093	0.8181818181818182	21	18	2	2	0	0.14285714285714285	3	21	1.6	24	0.4	0.6666666666666666	0.5750985531453565	0.9111777842222031	0.5253299773625001	0.8516717137184688	0.5176542473104265	0.9253174281051539	0.8845614702226043	0.9000327181027931	0.5238095238095238	0.047619047619047616	0.0
6841	0.08185301702782817	0.042641548956463916	0.039948144094773576	0.9361494864597034	None	0.125	1	0.21052631578947367	4	0.8846153846153846	23	0.358974358974359	0.8846153846153846	26	23	1	0	0	0.11538461538461539	3	26	1.8666666666666667	28	0.0	1.0	0.6076426856595771	0.9017298853970908	0.4563948925440065	0.931568273273763	0.3986965216930442	0.9000891913747877	0.909140093345634	0.912292079126242	0	0	0.0
6400	0.08637396824133617	0.0396223419815119	0.039614016324390704	0.9363423585902034	None	0.14285714285714285	1	0.23529411764705882	4	0.8695652173913043	20	0.36231884057971014	0.8695652173913043	23	20	1	0	0	0.13043478260869565	3	23	1.6666666666666667	25	0.0	1.0	0.6076426856595771	0.9278422989930053	0.4563948925440065	0.9158590729969662	0.4369358531730678	0.9168261081365908	0.8993129905558367	0.9203506233181662	0	0	0.0
2828	1.6935951457577756e-06	1.822888503010765e-08	-4.9522794612828304e-09	0.999999945562995	None	1.0	1	1.0	4	0.0	0	0.5555555555555556	0	1	0	3	0	0	1.0	3	3	0.3333333333333333	5	0.0	1.0	0	0	0	0	0	0	0	0	0	0	0
603	None	None	None	None	None	0	0	0.5714285714285714	4	0.5	4	0.47619047619047616	0.5	6	4	3	1	0	0.42857142857142855	3	7	0.6666666666666666	10	0.125	0.2857142857142857	0.4773035769432843	0.9162928534237388	0.5617156582362388	0.8918059173376692	0.6806072685687755	0.9481244359126937	0.864884686527782	0.9219631285781584	1.0	0.16666666666666666	0.0
4869	0.09098479866505224	0.03502835193824863	0.03501078346888048	0.9483389005619017	None	0.1	1	0.18181818181818182	4	0.9	27	0.35555555555555557	0.9	30	27	1	0	0	0.1	3	30	2.1333333333333333	32	0.0	1.0	0.6076426856595771	0.8977879690868387	0.4935357268335439	0.8970782505666176	0.5176542473104265	0.9366979276826257	0.8993129905558367	0.9124694828861238	0	0	0.0
5886	0.0866471270014365	0.042031750539588957	0.041203290863171406	0.9375038164802509	None	0.125	1	0.21052631578947367	4	0.8846153846153846	23	0.358974358974359	0.8846153846153846	26	23	1	0	0	0.11538461538461539	3	26	1.8666666666666667	28	0.0	1.0	0.6076426856595771	0.9019296674725411	0.4563948925440065	0.9211589089167698	0.3986965216930442	0.9301007001402135	0.9117508150694343	0.918471810526419	0	0	0.0
2612	0.004172783331078112	0.0011693055313715063	-0.0007299333658773134	0.9857331902430586	None	0	0	0.5	2	0.6666666666666666	2	0.625	0.6666666666666666	4	2	0	0	0	0.5	4	2	0.3333333333333333	5	0.0	0	0.6858015659402744	0.9107740349794033	0.34753996566181133	0.9215138011041775	0.3559040291726586	0.5947639763678267	0.9135233574822356	0.8485539518751726	0	0	0.0
4919	0.11055084291149561	0.03758155945043238	0.03728639961432738	0.9368565108777394	None	0	0	0.125	2	0.9523809523809523	20	0.5227272727272727	0.9523809523809523	21	20	1	0	0	0.09090909090909091	2	22	1.5333333333333334	23	0.0	0	0.5750985531453565	0.9139850191761163	0.6719310199679491	0.8729707570547243	0.5955733773810579	0.9209111907688569	0.8845614702226043	0.9045230749247901	0	0	0.0
6944	0.0854631825879583	0.008244815445751367	0.008176469614702971	0.7991938645479348	None	0	0	0.07142857142857142	1	1.0	18	1.0	0.9444444444444444	18	17	1	1	0	0.05	20	1	1.3333333333333333	20	0.2	0	0.6626903276087195	0.9038455136496665	0.41188822821864457	0.897390385706378	0.5097781754899631	0.9526360474902412	0.9166676156715828	0.9220269393679306	1.0	0.05555555555555555	0.0
4333	0.11092614467868596	0.02733591073545714	0.0193572039704426	0.9465989121133763	None	0.125	1	0.2222222222222222	4	0.875	21	0.3611111111111111	0.875	23	21	2	3	0	0.125	3	24	1.7333333333333334	26	0.5	1.0	0.5750985531453565	0.9025547358308719	0.6719310199679491	0.8514942323488194	0.5176542473104265	0.9210124327366245	0.8595298497325088	0.8949968802160853	0.043478260869565216	0.043478260869565216	0.0
4594	0.0943830117252382	0.03538802605202995	0.035359441322059204	0.9450702248907795	None	0.1	1	0.18181818181818182	4	0.9	27	0.35555555555555557	0.9	30	27	1	0	0	0.1	3	30	2.1333333333333333	32	0.0	1.0	0.6076426856595771	0.8977879690868387	0.4935357268335439	0.8970782505666176	0.5176542473104265	0.9366979276826257	0.8993129905558367	0.9124694828861238	0	0	0.0
930	None	None	None	None	None	0	0	1.0	1	0	0	1.0	0	1	0	0	1	0	0.5	2	1	0.13333333333333333	2	0.3333333333333333	0	0	0	0	0	0	0	0	0	0	0	0
2543	None	None	None	None	None	0	0	0.5	1	1.0	1	1.0	0	0	0	2	4	0	0.3333333333333333	3	1	0.2	3	0.5	0	0	0	0	0	0	0	0	0	0	0	0
6850	0.11565470436478628	0.044219660651300195	0.03655213131225422	0.9383929633228804	None	0	0	0.05555555555555555	1	1.0	25	1.0	0.96	25	24	1	1	0	0.037037037037037035	27	1	1.8	27	0.2	0	0.6626903276087195	0.8782910192586948	0.4563948925440065	0.8787890389741579	0.9112979464124334	0.9427738065161353	0.8950498877073643	0.9049139349652788	1.0	0.04	0.0
4614	0.09781915545115234	0.03407847040593822	0.01937703591225448	0.905561282636133	None	0	0	0.0625	1	1.0	21	0.5227272727272727	0.8095238095238095	18	17	4	3	0	0.09090909090909091	22	2	1.5333333333333334	23	0.2727272727272727	0	0.6076426856595771	0.8840899601799164	0.4563948925440065	0.8548713402251787	0.9112979464124334	0.9457774001013336	0.8993129905558367	0.9021484958957365	0.05555555555555555	0.1111111111111111	0.0
3731	0.039628671927864706	0.0026107807295477725	0.0007665984883557534	0.812492962886232	None	0	0	0.16666666666666666	1	1.0	7	1.0	0.8571428571428571	7	6	1	2	0	0.1111111111111111	9	1	0.6	9	0.4	0	0.6076426856595771	0.8916014752536714	0.5836015131480062	0.9179175224273802	0.5703488448230762	0.9433548114957004	0.8911223669107486	0.9201760229535745	0.5714285714285714	0	0.0
5266	0.06611421375778208	0.01262097374926686	0.008192807051663462	0.898370303963189	None	0	0	0.14285714285714285	2	0.9473684210526315	18	0.525	0.8947368421052632	17	17	3	2	0	0.1	20	2	1.4	21	0.2	0.1	0.572848041212114	0.9193763662952383	0.6633029562302288	0.9142232953511593	0.4369358531730678	0.9513542299595877	0.8993129905558367	0.9302920534130563	0.5294117647058824	0.058823529411764705	0.0
6918	0.05572478473894167	0.007812430912686953	-0.0011763899698079467	0.9855250566698944	None	0	0	0.17647058823529413	3	0.9130434782608695	21	0.5208333333333334	0.9130434782608695	23	21	1	1	0	0.08333333333333333	2	24	1.6666666666666667	25	0.25	0.08695652173913043	0.6076426856595771	0.9238961935658444	0.41188822821864457	0.9342336334849863	0.3604571902130206	0.9385899666070331	0.9370562227794001	0.9324937105602348	1.0	0.043478260869565216	0.0
168	None	None	None	None	None	0.5	2	0.8	8	0.08333333333333333	1	0.5833333333333334	0.08333333333333333	5	1	8	1	0	0.6666666666666666	4	6	0.9333333333333333	14	0.0625	0.6	0.29445041792070886	0.7361723772656417	0.48384981389760684	0.8749487080436117	0.6472361527821517	0.9533313499853725	0.8672424922322276	0.8803939982622357	1.0	0.2	0.0
2689	0.002449998765609411	0.0001421577408859163	-0.0001294501054112163	0.9968660106230297	None	0	0	0.8333333333333334	5	0.0	0	0.8888888888888888	0	4	0	3	1	0	1.0	3	3	0.5333333333333333	8	0.16666666666666666	1.0	0	0	0	0	0	0	0	0	0	0	0
7195	0.0943461945807647	0.044365836687125244	0.04256638627971631	0.9363618298422386	None	0.125	1	0.2222222222222222	4	0.88	22	0.36	0.88	25	22	1	0	0	0.12	3	25	1.8	27	0.0	1.0	0.5750985531453565	0.911826202825454	0.6699821009941195	0.9297543775027147	0.3604571902130206	0.915622911461708	0.904171296282983	0.9194173589450942	0	0	0.0
1083	None	None	None	None	None	0.25	1	0.4	4	0.75	9	0.4666666666666667	0.5833333333333334	10	7	3	0	0	0.3	10	3	0.9333333333333333	14	0.0	1.0	0.5226821173169253	0.9288032690761193	0.49821773345006226	0.9432840307517413	0.34951974946379316	0.9446613058624929	0.912760093479936	0.9392912967656288	0	0	0.0
996	None	None	None	None	None	0.1	1	0.13636363636363635	3	0.9032258064516129	28	0.3548387096774194	0.9032258064516129	30	28	2	1	0	0.0967741935483871	3	31	2.2	33	0.16666666666666666	1.0	0.5474243622454347	0.9088594259478419	0.6650508123590031	0.8992062454365796	0.7241828673434105	0.9151968091649068	0.8832696644799151	0.9079627344968564	1.0	0.23333333333333334	0.0
5766	0.07975268206708484	0.02731040846300325	0.026982973087095765	0.9469563110703181	None	0.1111111111111111	1	0.2	4	0.8928571428571429	25	0.35714285714285715	0.8928571428571429	28	25	1	0	0	0.10714285714285714	3	28	2.0	30	0.0	1.0	0.6076426856595771	0.900545328419711	0.4032601644809244	0.9241762978055884	0.3986965216930442	0.9069573075701298	0.9014429452302998	0.9110839563213463	0	0	0.0
3222	0.008045650715596344	0.0037731893237116223	0.003494890150382255	0.9974700767613643	None	0	0	0.3333333333333333	2	0.8333333333333334	5	1.0	0.5	5	3	2	1	0	0.125	8	1	0.5333333333333333	8	0.16666666666666666	0.5714285714285714	0.6076426856595771	0.9058556281921146	0.5836015131480062	0.8867697377153969	0.5703488448230762	0.943680678339971	0.8911223669107486	0.9153143075061534	1.0	0	0.0
710	None	None	None	None	None	0	0	0.2857142857142857	2	0.75	6	0.35714285714285715	0.75	6	6	3	1	0	0.5714285714285714	7	4	0.6666666666666666	10	0.1	0	0.47736005305345175	0.7214742639810745	0.8542908291534195	0.9204839534676058	0.5755793843314537	0.8703952824247224	0.8368142852952457	0.8542579699668448	1.0	0.16666666666666666	0.0
4330	0.07965492425226693	0.01051804383616106	0.010362580834703535	0.9465980544039072	None	0	0	0.13636363636363635	3	0.9333333333333333	28	0.5161290322580645	0.9333333333333333	30	28	1	1	0	0.06451612903225806	2	31	2.1333333333333333	32	0.25	0.06666666666666667	0.6158049213538994	0.9201133960857302	0.41188822821864457	0.9179367465507555	0.3604571902130206	0.9153182171803739	0.9127200752340064	0.9178107016337342	1.0	0.1	0.0
1553	None	None	None	None	None	0	0	0.6	3	0.6	3	0.5833333333333334	0.2	4	1	2	1	0	0.3333333333333333	6	2	0.4666666666666667	7	0.2	0.8	0.30425150528436706	0.7658458524169067	0.5408779241713396	0.7134081826549181	0.7598948839334382	0.8889650275971098	0.8683810392664698	0.8009755764226192	1.0	0	0.0
3283	0.0944518158505539	0.017105293647438072	0.016620548965986345	0.9421103836951311	None	0	0	0.058823529411764705	1	1.0	23	0.36231884057971014	0.782608695652174	18	18	6	4	0	0.13043478260869565	23	3	1.6666666666666667	25	0.25	0	0.6076426856595771	0.8840899601799164	0.4563948925440065	0.8660420395018068	0.9112979464124334	0.9470383336175795	0.8993129905558367	0.9055644641359967	0.05555555555555555	0.1111111111111111	0.0
1235	None	None	None	None	None	0	0	0.3333333333333333	3	0.7272727272727273	8	0.65	0.45454545454545453	7	5	5	7	0	0.8	4	5	0.8666666666666667	13	0.5833333333333334	0.9090909090909091	0.8493928209882128	0.9573385901428381	0.8871577799370034	0.8425431283092608	0.2413730247905422	0.8588817189460763	0.9522984455653211	0.9000748162830836	0.14285714285714285	0.42857142857142855	0.0
6325	0.08747865995320961	0.01342918544642461	0.012890155690169129	0.9507612101760652	None	0	0	0.11764705882352941	2	0.9565217391304348	22	0.5208333333333334	0.9565217391304348	23	22	1	0	0	0.08333333333333333	2	24	1.6666666666666667	25	0.0	0	0.6076426856595771	0.9097210974745283	0.4563948925440065	0.9306398891407037	0.3604571902130206	0.9413820632229298	0.9102210027151106	0.9283113242804475	0	0	0.0
959	None	None	None	None	None	0	0	0.125	1	1.0	9	0.7333333333333333	0.4444444444444444	4	4	6	5	0	0.6	5	3	0.7333333333333333	11	0.3125	0.2222222222222222	0.8144196039982114	0.9270731139282911	0.6084066999583231	0.8837884216657598	1.0	0.7832866151501198	0.8321350484344195	0.8756755636035761	0.25	0.25	0.0
870	None	None	None	None	None	0	0	0.6666666666666666	2	0.5	1	0.6666666666666666	0.5	2	1	1	0	0	0.6666666666666666	3	2	0.26666666666666666	4	0.0	0	0.7325728106332275	0.9175705532843147	0.5755994512876578	0.9431307368783759	0.5691273998371947	0.653283602716458	0.8974677366960583	0.8755099017273827	0	0	0.0
638	None	None	None	None	None	0	0	0.5	2	0.6666666666666666	2	1.0	0.6666666666666666	3	2	1	1	0	0.2	5	1	0.3333333333333333	5	0.2	0.5	0.6849518672579801	0.8407236800568848	0.6252854536642423	0.8677997005145318	0.654883444040316	0.7433446213041063	0.6727757551961286	0.8229160456370687	1.0	0	0.0
4267	0.11410163725873702	0.012930329287132324	0.012926961316252658	0.9358273569944543	None	0	0	0.16666666666666666	3	0.9166666666666666	22	0.52	0.9166666666666666	24	22	1	1	0	0.08	2	25	1.7333333333333334	26	0.25	0.08333333333333333	0.5188070791321039	0.9044977686735696	0.5574126466674544	0.8673314903686922	0.5135594208868577	0.9406387709565468	0.8847302373326987	0.9085650405537385	1.0	0.125	0.0
721	None	None	None	None	None	0	0	0.2857142857142857	2	0.75	6	0.5555555555555556	0.5	5	4	4	3	0	0.2222222222222222	9	2	0.6666666666666666	10	0.2727272727272727	0	0.25579241461602387	0.8539802877407391	0.2172658570584997	0.9612999541521385	0.9048395110686611	0.7512947238853788	0.9590805290585332	0.8837105476605338	0.4	0.4	0.0
6791	0.0992889260912654	0.009485662514196644	0.004942633789460873	0.8442584945146862	None	0	0	0.0625	1	1.0	21	1.0	0.9523809523809523	21	20	1	1	0	0.043478260869565216	23	1	1.5333333333333334	23	0.2	0	0.6076426856595771	0.8899771427198353	0.4563948925440065	0.8963455971994874	0.9112979464124334	0.9482652491487261	0.8993129905558367	0.915709137046794	1.0	0.09523809523809523	0.0
6970	0.0963711290646957	0.04235813213599048	0.041250497097192716	0.9359673282346139	None	0.1111111111111111	1	0.2	4	0.8888888888888888	24	0.35802469135802467	0.8888888888888888	27	24	1	0	0	0.1111111111111111	3	27	1.9333333333333333	29	0.0	1.0	0.6076426856595771	0.9081783592910736	0.4563948925440065	0.9161158416575046	0.4369358531730678	0.9268505703190757	0.8993129905558367	0.9173743620571038	0	0	0.0
3680	0.03377061242685534	0.01820954131786749	0.015159311141725404	0.7663696155657891	None	0	0	0.16666666666666666	1	1.0	7	1.0	0.7142857142857143	6	5	2	1	0	0.1111111111111111	9	1	0.6	9	0.14285714285714285	0	0.5913706194024668	0.8933239878492475	0.6277662665579776	0.8678191118894296	0.7408233956177549	0.9398847934996233	0.8878838435406561	0.9048360991249971	1.0	0	0.0
2643	1.9479250035350976e-06	2.1406483757771705e-09	1.6714441789825624e-09	0.9999989275637309	None	0	0	0.6666666666666666	2	0.5	1	0.6666666666666666	0	1	0	2	3	0	0.6666666666666666	2	3	0.26666666666666666	4	0.42857142857142855	0	0	0	0	0	0	0	0	0	0	0	0
262	None	None	None	None	None	0	0	0	0	0	0	1.0	0	0	0	0	4	0	1.0	1	1	0.06666666666666667	1	1.0	0	0	0	0	0	0	0	0	0	0	0	0
507	None	None	None	None	None	0	0	1.0	2	0.0	0	1.0	0	2	0	0	0	0	0.3333333333333333	3	1	0.2	3	0.0	1.0	0	0	0	0	0	0	0	0	0	0	0
4736	0.08162179231007377	0.023123266932485564	0.014001204553929392	0.9504083689536894	None	0.08333333333333333	1	0.15384615384615385	4	0.9166666666666666	33	0.35185185185185186	0.9166666666666666	36	33	1	0	0	0.08333333333333333	3	36	2.533333333333333	38	0.0	1.0	0.5750985531453565	0.9105426968990811	0.4563948925440065	0.8983432692800751	0.6666616515606948	0.9229457197064974	0.88352045655133	0.9111234484952601	0	0	0.0
4297	0.10080960435460293	0.021803384701630527	0.020776370871015908	0.9415139251274579	None	0.125	1	0.2222222222222222	4	0.875	21	0.3611111111111111	0.875	24	21	1	0	0	0.125	3	24	1.7333333333333334	26	0.0	1.0	0.5750985531453565	0.8969671405904217	0.596216555823555	0.8964790078981908	0.5318889862204184	0.913257919962806	0.8595298497325088	0.9025235215391948	0	0	0.0
1303	None	None	None	None	None	0	0	0.125	2	0.9047619047619048	19	0.36507936507936506	0.5714285714285714	14	12	8	2	0	0.7777777777777778	7	9	1.5333333333333334	23	0.1111111111111111	0.3	0.8144196039982114	0.8915482715626553	0.7718199656029441	0.895668024025432	0.9415692778272376	0.9470464046454875	0.8134997339789631	0.9153043836722402	0.5357142857142857	0.07142857142857142	0.0
5051	0.09874861491412615	0.025974172198013613	-0.01361476192216295	0.9928980513869925	None	0	0	0.11538461538461539	3	0.9166666666666666	33	0.5277777777777778	0.9166666666666666	36	33	1	0	0	0.05555555555555555	2	36	2.533333333333333	38	0.0	0.05555555555555555	0.5750985531453565	0.9140946522839284	0.4563948925440065	0.9005662320350034	0.6666616515606948	0.9290284200681259	0.8930122015274954	0.9152914965830652	0	0	0.0
2806	0.021235599660720094	0.0005395618913341424	7.445578970463467e-05	0.9752026598957446	None	0	0	0.2857142857142857	2	0.75	6	0.625	0.25	2	2	7	8	0	0.25	8	2	0.6666666666666666	10	0.4444444444444444	0.25	0.3158779263745008	0.6180943508250611	0.5572576191066017	0.7301408447931191	0.21851762244488473	0.7658772259830011	0.8326506425858505	0.7083382536402224	0.5	1.0	0.06375793594177694
3665	0.07638819375479337	0.012521134477121203	0.012335527077493975	0.9337606427009422	None	0.1	1	0.18181818181818182	4	0.9	27	0.35555555555555557	0.9	30	27	1	0	0	0.1	3	30	2.1333333333333333	32	0.0	1.0	0.5750985531453565	0.9147140868513466	0.4563948925440065	0.9148117716856792	0.5176542473104265	0.9144350668705765	0.88352045655133	0.9146537770493809	0	0	0.0
241	None	None	None	None	None	0	0	0.25	2	0.8888888888888888	8	1.0	0.8888888888888888	10	8	0	0	0	0.09090909090909091	11	1	0.7333333333333333	11	0.0	0.2	0.18048806898461645	0.9268465365534941	0.5529842467245635	0.9113138105043515	0.5493869470613577	0.823744500584898	0.86216066134665	0.8944457431437113	0	0	0.0
503	None	None	None	None	None	0	0	0.6666666666666666	2	0.5	1	1.0	0.5	2	1	1	1	0	0.25	4	1	0.26666666666666666	4	0.2	0.6666666666666666	0.6200227894442952	0.9020511570376286	0.7754155635175243	0.8672050441505385	0.4352685531179574	0.9502810434107758	0.8009557426874871	0.9128564751870667	1.0	0	0.0
6577	0.0953161465306929	0.010766820051864264	0.009383787051057153	0.949841569804077	None	0	0	0.1111111111111111	2	0.96	24	0.5192307692307693	0.96	25	24	1	0	0	0.07692307692307693	2	26	1.8	27	0.0	0	0.6076426856595771	0.918031512656412	0.4563948925440065	0.9193414019983436	0.3604571902130206	0.9367092241013821	0.9079361711453268	0.9251627628311798	0	0	0.0
7056	0.10718086224054713	0.017491173582350944	0.016725567034253628	0.948422948445373	None	0	0	0.1111111111111111	2	0.96	24	0.5192307692307693	0.96	25	24	1	0	0	0.07692307692307693	2	26	1.8	27	0.0	0	0.6076426856595771	0.918031512656412	0.4563948925440065	0.9193414019983436	0.3604571902130206	0.9367092241013821	0.9079361711453268	0.9251627628311798	0	0	0.0
4692	0.10669821819315324	0.038959577587998215	0.02723863476590199	0.9395457953466648	None	0.125	1	0.21052631578947367	4	0.8846153846153846	23	0.358974358974359	0.8846153846153846	26	23	1	0	0	0.11538461538461539	3	26	1.8666666666666667	28	0.0	1.0	0.6239671570482217	0.8794055448842614	0.4563948925440065	0.8581984072703378	0.7214785627269441	0.9359262845060842	0.9061972207347172	0.8962504996631645	0	0	0.0
3776	0.09316741214096018	0.007099152020240135	-0.0026206151814703515	0.9441733023903167	None	0.1111111111111111	1	0.25	5	0.8214285714285714	23	0.32608695652173914	0.75	24	21	5	2	0	0.17391304347826086	4	23	2.0	30	0.18181818181818182	0.5714285714285714	0.5913706194024668	0.9206914360384826	0.5263246592072609	0.9157310228063796	0.4369358531730678	0.9102669998497316	0.8902306326448454	0.9156605271708345	0.5208333333333334	0	0.0
3048	0.019020727060154608	0.0005171702807741508	-0.0001904288381711629	0.9815985662877523	None	0	0	0.4	4	0.6153846153846154	8	0.45454545454545453	0.6153846153846154	12	8	2	0	0	0.2727272727272727	3	11	1.0	15	0.0	0.42857142857142855	0.49329874213160474	0.8982426220405562	0.2467403904183342	0.9140149563050157	0.3597369566577286	0.956301853044246	0.9464297118996999	0.9270633143534103	0	0	0.0
2997	0.001251355172170055	0.0002006432314047863	-4.1003610943280864e-07	0.9953791402015694	None	0	0	0.5	2	0.6666666666666666	2	0.625	0.3333333333333333	2	1	2	5	0	0.5	4	2	0.3333333333333333	5	0.7142857142857143	0	0.5909984321713251	0.9363682793555594	0.6598259616321822	0.7559194928499434	0.36325643767711097	0.9329281888822865	0.8873499490201435	0.8957278792714698	0.5	0	0.032730379110208214
4177	0.09193133644319142	0.02907482267264393	0.02859143884972331	0.9385545013817517	None	0	0	0.14285714285714285	2	0.9444444444444444	17	0.5263157894736842	0.9444444444444444	18	17	1	0	0	0.10526315789473684	2	19	1.3333333333333333	20	0.0	0	0.6146796653872781	0.9056847312356122	0.6719310199679491	0.8586909120925511	0.4369358531730678	0.9272566997174121	0.8630429952980505	0.9006022067315909	0	0	0.0
3033	0.03500531709577679	0.01876280731095466	0.01572472349966382	0.7650846890340838	None	0	0	0.16666666666666666	1	1.0	7	1.0	0.7142857142857143	6	5	2	1	0	0.1111111111111111	9	1	0.6	9	0.14285714285714285	0	0.5913706194024668	0.8933239878492475	0.6277662665579776	0.8678191118894296	0.7408233956177549	0.9398847934996233	0.8878838435406561	0.9048360991249971	1.0	0	0.0
1165	None	None	None	None	None	0	0	0.3333333333333333	1	1.0	2	1.0	1.0	2	2	1	4	0	0.25	1	4	0.26666666666666666	4	0.6666666666666666	0	0.7204844677525589	0.9401290927934672	0.318085317736792	0.5580639992382364	0.5789384337009417	0.7425078429705426	0.9008542013440712	0.7939213346785489	0.5	1.0	0.05265025599894836
737	None	None	None	None	None	0.6666666666666666	2	0.6666666666666666	6	0.36363636363636365	4	0.48148148148148145	0.36363636363636365	10	4	2	0	0	0.3333333333333333	9	3	0.8666666666666667	13	0.0	1.0	0.43394421253718923	0.7324814619122577	0.13871183122155978	0.7310794821343773	0.6666616515606948	0.9627022353433817	0.8441975313402652	0.8522958074567993	0	0	0.0
7517	0.0813315550682738	0.03243939380093417	0.03207486664455264	0.9322818897047167	None	0.125	1	0.2222222222222222	4	0.88	22	0.36	0.88	25	22	1	0	0	0.12	3	25	1.8	27	0.0	1.0	0.6076426856595771	0.9141449476454185	0.4563948925440065	0.9331352582851624	0.3604571902130206	0.9256272379910433	0.9085482475052925	0.9246679924094356	0	0	0.0
7324	0.09473721881647862	0.04007353435224375	0.03935280609740563	0.9362513353389905	None	0.1111111111111111	1	0.2	4	0.8888888888888888	24	0.35802469135802467	0.8888888888888888	27	24	1	0	0	0.1111111111111111	3	27	1.9333333333333333	29	0.0	1.0	0.6076426856595771	0.9081783592910736	0.4563948925440065	0.9161158416575046	0.4369358531730678	0.9268505703190757	0.8993129905558367	0.9173743620571038	0	0	0.0
7434	0.08512494473415669	0.010760435606310528	0.009938598917049119	0.7258787658613537	None	0	0	0.07142857142857142	1	1.0	18	1.0	0.9444444444444444	18	17	1	1	0	0.05	20	1	1.3333333333333333	20	0.2	0	0.5750985531453565	0.9055665704006496	0.6719310199679491	0.9225688699442459	0.5876973055605943	0.9322227008763309	0.8529176756842877	0.9207995996049988	1.0	0.05555555555555555	0.0
1427	None	None	None	None	None	0	0	0.125	1	1.0	10	0.75	0.7	7	7	4	7	0	1.0	4	4	0.8	12	0.5833333333333334	0.4	0.818094751573238	0.948250247315507	0.2983980311462937	0.9617686546050257	0.18545229594717894	0.6162884113232735	0.9401923493276008	0.9004630573185483	0.14285714285714285	0.14285714285714285	0.0
3927	0.09863499283991733	0.024618765519682978	0.023995715731505225	0.9457653958258341	None	0.14285714285714285	1	0.25	4	0.8636363636363636	19	0.36363636363636365	0.8636363636363636	22	19	1	0	0	0.13636363636363635	3	22	1.6	24	0.0	1.0	0.5188070791321039	0.9051815391795365	0.5928079311371247	0.8712520531558013	0.5921579494355607	0.9043662743949751	0.8592787861091723	0.8945721139715973	0	0	0.0
4000	0.10181526804620246	0.026690056156800382	0.023249727927420603	0.9462316989424047	None	0.14285714285714285	1	0.25	4	0.8636363636363636	19	0.38095238095238093	0.8181818181818182	21	18	2	2	0	0.14285714285714285	3	21	1.6	24	0.4	0.6666666666666666	0.5750985531453565	0.9111777842222031	0.6651137705950884	0.8599739669255868	0.5176542473104265	0.9253174281051539	0.8845614702226043	0.9020331128570812	0.5238095238095238	0.047619047619047616	0.0
3207	0.06808361342243799	0.014969850293657523	0.013111615912810331	0.826748757396067	None	0	0	0.2727272727272727	3	0.7857142857142857	11	0.5333333333333333	0.7142857142857143	13	10	2	0	0	0.13333333333333333	15	2	1.0666666666666667	16	0.0	0.26666666666666666	0.4595961691205305	0.8669916018412008	0.757536079658464	0.8723523125712183	0.5176542473104265	0.8561517232108334	0.8845614702226043	0.8653056842273137	0	0	0.0
4090	0.10872083632255017	0.03612555948090495	0.03150631452344957	0.9265175546182955	None	0	0	0.0625	1	1.0	21	0.5227272727272727	0.8095238095238095	18	17	4	2	0	0.09090909090909091	22	2	1.5333333333333334	23	0.18181818181818182	0	0.6076426856595771	0.8840899601799164	0.4563948925440065	0.8548713402251787	0.9112979464124334	0.9470383336175795	0.8993129905558367	0.9028776319989609	0.5277777777777778	0.1111111111111111	0.0
4024	0.08436173385606549	0.02592821432065993	0.018851022418344063	0.9400638683669861	None	0.125	1	0.21052631578947367	4	0.8846153846153846	23	0.358974358974359	0.8846153846153846	26	23	1	0	0	0.11538461538461539	3	26	1.8666666666666667	28	0.0	1.0	0.6076426856595771	0.8995558369951496	0.5205020916791611	0.9136905656172362	0.47589541820838355	0.9239483589036476	0.8993129905558367	0.912910267206768	0	0	0.0
2485	None	None	None	None	None	0.5	1	0.6666666666666666	4	0.5714285714285714	4	0.75	0	0	0	8	4	0	0.75	3	4	0.6	9	0.2	0.8	0	0	0	0	0	0	0	0	0	0	0
859	None	None	None	None	None	0.1111111111111111	1	0.19047619047619047	4	0.8620689655172413	25	0.36904761904761907	0.7241379310344828	24	21	6	0	0	0.10714285714285714	3	28	2.066666666666667	31	0.0	0.6666666666666666	0.5339317320889196	0.9293143913713868	0.6581706047500571	0.9161335373420683	0.6637128391804181	0.8903035984215864	0.8679467025361601	0.9132248999708078	0	0	0.0
6299	0.10438711293508388	0.018466630684234337	0.012037995851588202	0.8299857961037166	None	0	0	0.0625	1	1.0	21	1.0	0.9523809523809523	21	20	1	1	0	0.043478260869565216	23	1	1.5333333333333334	23	0.2	0	0.6076426856595771	0.8899771427198353	0.4563948925440065	0.8963455971994874	0.9112979464124334	0.9482652491487261	0.8993129905558367	0.915709137046794	1.0	0.047619047619047616	0.0
2317	None	None	None	None	None	0.5	1	0.8571428571428571	6	0.125	1	0.8333333333333334	0	3	0	6	4	0	0.75	3	4	0.6666666666666666	10	0.3076923076923077	0.8571428571428571	0	0	0	0	0	0	0	0	0	0	0
1174	None	None	None	None	None	0	0	0.42857142857142855	3	0.625	5	0.4166666666666667	0.5	7	4	2	2	0	0.375	8	3	0.6666666666666666	10	0.4	1.0	0.4679445576980849	0.7062452005504438	0.1479131086262965	0.6868278626090372	0.9675174673156933	0.9768452364654465	0.9661079095380916	0.8583385438248384	0.5714285714285714	0.14285714285714285	0.0
3806	0.03361773858896423	0.02302708750769546	0.02014072330487871	0.7487059831396279	None	0	0	0.16666666666666666	1	1.0	7	1.0	0.7142857142857143	6	5	2	1	0	0.1111111111111111	9	1	0.6	9	0.14285714285714285	0	0.5913706194024668	0.8933239878492475	0.6277662665579776	0.8678191118894296	0.7408233956177549	0.9398847934996233	0.8878838435406561	0.9048360991249971	1.0	0	0.0
3273	0.003977068974371189	0.00023321064336764515	8.1911674190475e-05	0.9838974799454379	None	0.3333333333333333	1	0.625	5	0.5	5	0.3333333333333333	0.4	7	4	4	1	0	1.0	6	6	0.8	12	0.1111111111111111	0.3333333333333333	0.4451018176694516	0.7278807275817079	0.322875792464228	0.7490850416958658	0.6520998871133725	0.9642972905643936	0.8273946051407327	0.8570828395434451	1.0	0	0.0
7519	0.11364045667484637	0.03292106828888584	0.026536154990791136	0.7466172577113387	None	0	0	0.05555555555555555	1	1.0	25	1.0	0.96	25	24	1	1	0	0.037037037037037035	27	1	1.8	27	0.2	0	0.6626903276087195	0.8704821593613714	0.4563948925440065	0.8787890389741579	0.9112979464124334	0.944650525840159	0.8950498877073643	0.9038826435241778	1.0	0.04	0.0
6163	0.08651568860884826	0.04318444333145185	0.04300628815415055	0.9381923813557611	None	0.125	1	0.21052631578947367	4	0.8846153846153846	23	0.358974358974359	0.8846153846153846	26	23	1	0	0	0.11538461538461539	3	26	1.8666666666666667	28	0.0	1.0	0.6076426856595771	0.9019296674725411	0.4563948925440065	0.9211589089167698	0.3986965216930442	0.9301007001402135	0.9117508150694343	0.918471810526419	0	0	0.0
6513	0.09550041077520521	0.0445789593758399	0.04154245074042381	0.9411086690798781	None	0.1	1	0.18181818181818182	4	0.9	27	0.35555555555555557	0.9	30	27	1	0	0	0.1	3	30	2.1333333333333333	32	0.0	1.0	0.5815714881627311	0.900213650556415	0.4935357268335439	0.8970782505666176	0.5176542473104265	0.9368499731457854	0.9021874411871219	0.9132459589262264	0	0	0.0
3854	0.10406231562336739	0.035114727674570606	0.0350133914482513	0.9316342867923317	None	0	0	0.0625	1	1.0	21	0.5227272727272727	0.8095238095238095	18	17	4	3	0	0.09090909090909091	22	2	1.5333333333333334	23	0.2727272727272727	0	0.6076426856595771	0.8840899601799164	0.4563948925440065	0.8548713402251787	0.9112979464124334	0.9457774001013336	0.8993129905558367	0.9021484958957365	0.05555555555555555	0.1111111111111111	0.0
3535	0.0750558549395034	0.011531394201007674	0.0039482464157668175	0.8483926096473402	None	0	0	0.0625	1	1.0	21	0.5227272727272727	0.8095238095238095	18	17	4	3	0	0.09090909090909091	22	2	1.5333333333333334	23	0.2727272727272727	0	0.6626903276087195	0.8341167934183663	0.4563948925440065	0.8658827433611207	0.9112979464124334	0.9470383336175795	0.8950498877073643	0.8929561168151465	0.05555555555555555	0.1111111111111111	0.0
2613	6.179183978702134e-06	8.155013870565195e-08	8.004272903663078e-08	0.9999979315614854	None	1.0	1	1.0	5	0.0	0	0.5833333333333334	0	4	0	2	1	0	0.75	3	4	0.4666666666666667	7	0.25	0.6666666666666666	0	0	0	0	0	0	0	0	0	0	0
3042	0.0200149211042085	0.0008007288121316286	0.0005881811184138871	0.9431246676870474	None	0.5	1	0.5714285714285714	4	0.625	5	0.4166666666666667	0.625	8	5	1	0	0	0.375	3	8	0.6666666666666666	10	0.0	1.0	0.5750985531453565	0.786318461954652	0.5205020916791611	0.7961620974022015	0.9444764391437008	0.7415299893349884	0.8874788143475725	0.7755227446207507	0	0	0.0
5171	0.082613565665253	0.03067219882852974	0.03067215379854316	0.9437936456018419	None	0.14285714285714285	1	0.25	4	0.8636363636363636	19	0.36363636363636365	0.8636363636363636	22	19	1	0	0	0.13636363636363635	3	22	1.6	24	0.0	1.0	0.5913706194024668	0.8829958714519632	0.5205020916791611	0.914081300353912	0.5176542473104265	0.9275970654828284	0.8808498208601399	0.9098654610494977	0	0	0.0
6254	0.08073692868890466	0.03998242759453474	0.03724986435231218	0.9347960340644748	None	0.125	1	0.21052631578947367	4	0.8846153846153846	23	0.358974358974359	0.8846153846153846	26	23	1	0	0	0.11538461538461539	3	26	1.8666666666666667	28	0.0	1.0	0.6076426856595771	0.9017298853970908	0.4563948925440065	0.9326933575196111	0.3986965216930442	0.9301007001402135	0.9117508150694343	0.9225767379258762	0	0	0.0
7206	0.09980484090225895	0.045712409638928454	0.04431360235594631	0.9361390521415707	None	0.1111111111111111	1	0.2	4	0.8888888888888888	24	0.35802469135802467	0.8888888888888888	27	24	1	0	0	0.1111111111111111	3	27	1.9333333333333333	29	0.0	1.0	0.6076426856595771	0.9081783592910736	0.4563948925440065	0.9161158416575046	0.4369358531730678	0.9268505703190757	0.8993129905558367	0.9173743620571038	0	0	0.0
4877	0.0921806304877593	0.04015911179138709	0.0189145883733674	0.9346284683032737	None	0.1	1	0.18181818181818182	4	0.9	27	0.35555555555555557	0.9	30	27	1	0	0	0.1	3	30	2.1333333333333333	32	0.0	1.0	0.5913706194024668	0.9066270282686656	0.4935357268335439	0.9006145437105691	0.5176542473104265	0.9367361972908882	0.8993129905558367	0.9161202230840586	0	0	0.0
6723	0.06810984733202036	0.005183447225793227	0.00423077938991503	0.9690263299697088	None	0	0	0.21428571428571427	3	0.8888888888888888	16	0.5263157894736842	0.8888888888888888	18	16	1	1	0	0.10526315789473684	2	19	1.3333333333333333	20	0.25	0.1111111111111111	0.6076426856595771	0.9291001793339368	0.4334062275751858	0.9332073616138581	0.35901672310243654	0.9437949498727486	0.9370562227794001	0.9356534502061156	1.0	0.05555555555555555	0.0
4287	0.08975972209712896	0.03792395812536758	0.02925458969663659	0.9448744916661314	None	0.125	1	0.21052631578947367	4	0.8846153846153846	23	0.358974358974359	0.8846153846153846	26	23	1	0	0	0.11538461538461539	3	26	1.8666666666666667	28	0.0	1.0	0.6076426856595771	0.8995558369951496	0.5205020916791611	0.9136905656172362	0.47589541820838355	0.9239483589036476	0.8993129905558367	0.912910267206768	0	0	0.0
3412	0.00038713995029551187	2.146408660715903e-05	2.5095443393719264e-08	0.9987102208951394	None	0	0	0.3333333333333333	1	1.0	2	1.0	0.5	1	1	2	5	0	0.25	4	1	0.26666666666666666	4	0.625	0	0.1	0.5	0.648917108138354	0.5	0.1450953915272066	0.5	0.923306867997338	0.5	1.0	1.0	0.644898028553212
1114	None	None	None	None	None	0	0	0	0	0	0	1.0	0	0	0	0	0	0	1.0	1	1	0.06666666666666667	1	0.0	0	0	0	0	0	0	0	0	0	0	0	0
35	None	None	None	None	None	0	0	0	0	0	0	1.0	0	0	0	0	2	0	1.0	1	1	0.06666666666666667	1	0.5	0	0	0	0	0	0	0	0	0	0	0	0
3941	0.034448394550524106	0.005067241948756576	0.0007967780517334968	0.9964129016309904	None	0	0	0.38461538461538464	5	0.6470588235294118	11	0.296875	0.5294117647058824	13	9	5	4	0	1.0	8	8	1.2666666666666666	19	0.4	0.16666666666666666	0.5750985531453565	0.7553687144778358	0.4563948925440065	0.8631916375424619	0.9563933379396401	0.8961992225758658	0.8993129905558367	0.846628587252849	0.07692307692307693	0.15384615384615385	0.0
1570	None	None	None	None	None	0	0	0.5	1	1.0	1	1.0	1.0	1	1	1	4	0	0.3333333333333333	3	1	0.2	3	0.6666666666666666	0	0.7903688342956217	0.5	0.7108141495594957	0.5	1.0	0.5	0.772020772755093	0.5	1.0	1.0	0.0
3174	0.012678646959171898	0.0016474077620542338	-0.0007325140134336021	0.9698773222725795	None	0	0	0.42857142857142855	3	0.75	6	0.35714285714285715	0.625	8	5	1	1	0	0.5714285714285714	4	7	0.6666666666666666	10	0.3333333333333333	0.6666666666666666	0.5913706194024668	0.9166286589423914	0.5594074096277228	0.9196402126652422	0.6185052481918855	0.9328854598769609	0.8766891017845527	0.9233611319996152	1.0	0	0.0
1899	None	None	None	None	None	0.6666666666666666	2	0.6666666666666666	6	0.45454545454545453	5	0.5416666666666666	0.2727272727272727	8	3	4	0	0	0.6666666666666666	6	4	0.8666666666666667	13	0.0	0.5714285714285714	0.33727166062827696	0.9083707450477809	0.4238740685289093	0.9680944937822069	0.4273966433122026	0.928646082418604	0.9024866923280858	0.9403360607821037	0	0	0.0
5258	0.08152083824955898	0.003183040075288521	-0.000909733392113311	0.9453295565804618	None	0.1111111111111111	1	0.2	4	0.8888888888888888	24	0.3717948717948718	0.8518518518518519	25	23	3	4	0	0.11538461538461539	3	26	1.9333333333333333	29	0.5	0.6666666666666666	0.6076426856595771	0.9096503780410049	0.4563948925440065	0.9192385012145406	0.3604571902130206	0.8986720477493034	0.8804379305771244	0.9095367356221327	0.04	0	0.0
2961	0.0029103038537662334	0.00017699051226044806	0.00010256650819244119	0.9869445768792078	None	0	0	0.5	2	0.75	3	0.6	0.5	2	2	3	4	0	0.4	5	2	0.4	6	0.4	0	0.6574901286082682	0.8754188596142811	0.858548351007364	0.5626877993358506	0.10107336069885715	0.5026833759844754	0.9645480177689532	0.6764530500329781	0.5	0	0.23837123276049096
3750	0.09212445241793958	0.023148148221281018	0.022478117002068473	0.9364823725296482	None	0.1	1	0.18181818181818182	4	0.9	27	0.35555555555555557	0.9	30	27	1	0	0	0.1	3	30	2.1333333333333333	32	0.0	1.0	0.5750985531453565	0.9166851899831951	0.4563948925440065	0.909225661386971	0.5176542473104265	0.9142325076850453	0.88352045655133	0.9134310308118744	0	0	0.0
2411	None	None	None	None	None	0	0	1.0	3	0.0	0	0.6666666666666666	0	2	0	1	2	0	0.6666666666666666	2	3	0.26666666666666666	4	0.5	1.0	0	0	0	0	0	0	0	0	0	0	0
3512	0.035044155959106614	0.01918871383420416	0.01646229292812208	0.7648983496065711	None	0	0	0.16666666666666666	1	1.0	7	1.0	0.7142857142857143	6	5	2	1	0	0.1111111111111111	9	1	0.6	9	0.14285714285714285	0	0.5913706194024668	0.8933239878492475	0.6277662665579776	0.8678191118894296	0.7408233956177549	0.9398847934996233	0.8878838435406561	0.9048360991249971	1.0	0	0.0
5567	0.10189410679701438	0.029652933841521463	0.029402420022917132	0.9407959030076354	None	0	0	0.14285714285714285	2	0.9444444444444444	17	0.5263157894736842	0.9444444444444444	18	17	1	0	0	0.10526315789473684	2	19	1.3333333333333333	20	0.0	0	0.5913706194024668	0.9222380149433385	0.4563948925440065	0.8933619754950861	0.3986965216930442	0.9387132525081646	0.8993129905558367	0.9200149069334697	0	0	0.0
3973	0.07900277033562385	0.02066955187804887	0.020090152761950118	0.9371737789139214	None	0.1	1	0.18181818181818182	4	0.9	27	0.35555555555555557	0.9	30	27	1	0	0	0.1	3	30	2.1333333333333333	32	0.0	1.0	0.5750985531453565	0.9166851899831951	0.4563948925440065	0.909225661386971	0.5176542473104265	0.9157657070811657	0.8836883815925752	0.9139492365256608	0	0	0.0
1017	None	None	None	None	None	0	0	0.1111111111111111	1	1.0	11	0.2653061224489796	0	0	0	12	6	0	1.0	7	7	0.8666666666666667	13	0.21428571428571427	0	0	0	0	0	0	0	0	0	0	0	0
2356	None	None	None	None	None	0	0	0.75	3	0.5	2	0.6	0.5	3	2	2	1	0	0.4	5	2	0.4	6	0.14285714285714285	0.5	0.32739677218055097	0.7391694060775846	0.1479131086262965	0.738812313227195	0.9675174673156933	0.8050635980446915	0.9661079095380916	0.762524381682433	1.0	0.3333333333333333	0.0
6071	0.0880032107591244	0.04464883003196098	0.044335073504004195	0.9394292356320518	None	0.125	1	0.2222222222222222	4	0.88	22	0.36	0.88	25	22	1	0	0	0.12	3	25	1.8	27	0.0	1.0	0.6076426856595771	0.9090658906201456	0.4563948925440065	0.9274791580477566	0.3604571902130206	0.9256272379910433	0.8993129905558367	0.9211023842811394	0	0	0.0
3935	0.11042514142176445	0.02564353460573971	0.016657285172214428	0.9471953238396319	None	0.125	1	0.2222222222222222	4	0.875	21	0.3611111111111111	0.875	24	21	1	0	0	0.125	3	24	1.7333333333333334	26	0.0	1.0	0.5750985531453565	0.8961415934613172	0.6029445305340847	0.8371529290018758	0.6195664050186853	0.9300751326785941	0.8921587726285124	0.8934716121492376	0	0	0.0
2651	1.7054202647293096e-06	1.8058007117617828e-08	-1.366224213053482e-08	0.9999974151808678	None	0	0	0.3333333333333333	1	1.0	2	0.6666666666666666	0	1	0	2	1	0	0.6666666666666666	3	2	0.26666666666666666	4	0.14285714285714285	0	0	0	0	0	0	0	0	0	0	0	0
5823	0.0920186329753604	0.04501246829494991	0.0419084439127559	0.9353007680600163	None	0.1111111111111111	1	0.2	4	0.8888888888888888	24	0.3717948717948718	0.8148148148148148	25	22	3	2	0	0.11538461538461539	3	26	1.9333333333333333	29	0.2857142857142857	0.6666666666666666	0.6076426856595771	0.9110650082989491	0.4563948925440065	0.908942302820097	0.5176542473104265	0.9406571210787729	0.8993129905558367	0.9215489579495679	0.52	0.04	0.0
3326	0.03347802198724593	0.017738144264502258	0.014170326067691927	0.7457996810710577	None	0	0	0.16666666666666666	1	1.0	7	1.0	0.7142857142857143	6	5	2	1	0	0.1111111111111111	9	1	0.6	9	0.14285714285714285	0	0.5913706194024668	0.8933239878492475	0.6277662665579776	0.8678191118894296	0.7408233956177549	0.9398847934996233	0.8878838435406561	0.9048360991249971	1.0	0	0.0
2649	6.2344272411942645e-06	2.1056018305623433e-08	-1.6751423859364514e-08	0.9999977535559991	None	1.0	1	1.0	5	0.0	0	0.5833333333333334	0	4	0	2	1	0	0.75	3	4	0.4666666666666667	7	0.25	0.6666666666666666	0	0	0	0	0	0	0	0	0	0	0
360	None	None	None	None	None	0	0	0.5	5	0.4166666666666667	5	0.5833333333333334	0.16666666666666666	3	2	10	1	0	0.375	8	3	0.9333333333333333	14	0.043478260869565216	0.2222222222222222	0.40493132917773583	0.8151711745400861	0.8236249788287318	0.9067180528548111	0.18511818092184207	0.9699584391442653	0.9401969045340723	0.9176583521279094	1.0	0.6666666666666666	0.0
7128	0.10175667919411625	0.030599153148169172	0.02957362106591021	0.9382551633649175	None	0.14285714285714285	1	0.25	4	0.8571428571428571	18	0.36507936507936506	0.8571428571428571	21	18	1	0	0	0.14285714285714285	3	21	1.5333333333333334	23	0.0	1.0	0.6239671570482217	0.854810491997218	0.4563948925440065	0.8968787025453824	0.5461237251304102	0.9288809128155113	0.8993129905558367	0.8973842896060353	0	0	0.0
3984	0.02285015167094532	0.0014798445501867832	-0.001430067559222087	0.656074635108088	None	0	0	0.375	3	0.6666666666666666	6	0.55	0.6666666666666666	9	6	1	0	0	0.2	10	2	0.7333333333333333	11	0.0	0.2	0.5525923022490077	0.8743267552555932	0.7058106819035025	0.8412412640099942	0.5176542473104265	0.8800755813246678	0.8320184998646446	0.8660878797688589	0	0	0.0
1958	None	None	None	None	None	0.2	1	0.46153846153846156	6	0.5882352941176471	10	0.31666666666666665	0.4117647058823529	11	7	7	1	0	0.6	6	10	1.2666666666666666	19	0.07142857142857142	0.26666666666666666	0.49121828790875766	0.7936534892757051	0.9164779570248196	0.9200602888386146	0.35279133524288075	0.9522635252730557	0.9443792250174835	0.9056066308017648	1.0	0.2727272727272727	0.0
7329	0.11158456376543867	0.013229892389763801	0.012277388146781398	0.9445373337328983	None	0.1111111111111111	1	0.2	4	0.8888888888888888	24	0.35802469135802467	0.8888888888888888	27	24	1	0	0	0.1111111111111111	3	27	1.9333333333333333	29	0.0	1.0	0.6076426856595771	0.9035383364316711	0.4563948925440065	0.9161158416575046	0.4369358531730678	0.9268505703190757	0.8998632432326458	0.9159889257688972	0	0	0.0
5124	0.11794260075101126	0.013991637249509132	0.009542334348161641	0.9674678073660177	None	0.09090909090909091	1	0.16666666666666666	4	0.9090909090909091	30	0.35353535353535354	0.9090909090909091	33	30	1	0	0	0.09090909090909091	33	3	2.3333333333333335	35	0.0	1.0	0.6076426856595771	0.897638996017621	0.4563948925440065	0.9032974015556291	0.5176542473104265	0.9386268686696216	0.8993129905558367	0.9151114422120967	0	0	0.0
4579	0.10915229953252309	0.02731363135121805	0.025225112815456783	0.941534611911638	None	0.125	1	0.2222222222222222	4	0.88	22	0.36	0.88	25	22	1	0	0	0.12	3	25	1.8	27	0.0	1.0	0.5750985531453565	0.9056225718867296	0.5205020916791611	0.8656623194821195	0.6666616515606948	0.9142856198930177	0.8595298497325088	0.8969568993720347	0	0	0.0
966	None	None	None	None	None	0	0	0.3333333333333333	2	0.6666666666666666	4	0.5	0.16666666666666666	2	1	5	3	0	1.0	4	4	0.5333333333333333	8	0.23076923076923078	0	0.5813809054090706	0.9418637936846797	0.4825142820840694	0.6763368003576792	0.7663556870502747	0.5210537831187632	0.8377759401671251	0.7688996139601532	0.5	0.5	0.042758180079561774
4206	0.06473125078055374	0.009717553158601462	0.00632424887898101	0.9564542328008068	None	0.1	1	0.18181818181818182	4	0.9	27	0.22857142857142856	0.9	30	27	1	0	0	0.17857142857142858	28	5	2.1333333333333333	32	0.0	0.5	0.5750985531453565	0.9109807370119921	0.4563948925440065	0.9104735384313802	0.5176542473104265	0.9216303459451891	0.8930913421068722	0.9145058306031947	0	0	0.0
4263	0.12394964846506852	0.027770435788573574	0.022789131612532345	0.948639273164982	None	0.125	1	0.21052631578947367	4	0.8846153846153846	23	0.358974358974359	0.8846153846153846	26	23	1	0	0	0.11538461538461539	3	26	1.8666666666666667	28	0.0	1.0	0.5750985531453565	0.8880628277971272	0.530638691076121	0.8348974733688125	0.7496274880704379	0.9326117031310052	0.8993129905558367	0.8915289759751764	0	0	0.0
6072	0.1268087489474877	0.04394793303744409	-0.040169205197991074	0.8079039969652897	None	0	0	0.05263157894736842	1	1.0	26	1.0	0.9615384615384616	26	25	1	1	0	0.03571428571428571	28	1	1.8666666666666667	28	0.2	0	0.6626903276087195	0.8781948359039672	0.5327832504457488	0.8877836658514315	0.9112979464124334	0.9423354880222549	0.8950498877073643	0.9071358790145082	1.0	0.038461538461538464	0.0
6679	0.09314776839944629	0.04465596626517467	0.04458596477440138	0.9378287726223771	None	0.125	1	0.2222222222222222	4	0.88	22	0.36	0.88	25	22	1	0	0	0.12	3	25	1.8	27	0.0	1.0	0.6076426856595771	0.9088663052036472	0.4563948925440065	0.9356931992743442	0.3604571902130206	0.9256272379910433	0.8993129905558367	0.9241155148765458	0	0	0.0
2832	2.93545031412246e-06	4.4873784735961324e-08	4.442013906828402e-08	0.9999981434667505	None	0	0	0.75	3	0.0	0	0.8333333333333334	0	2	0	2	0	0	0.6666666666666666	3	2	0.3333333333333333	5	0.0	0.6666666666666666	0	0	0	0	0	0	0	0	0	0	0
5703	0.11404413194643605	0.047209818466651315	0.04625964082459682	0.9376054792670891	None	0	0	0.05555555555555555	1	1.0	25	1.0	0.96	25	24	1	1	0	0.037037037037037035	27	1	1.8	27	0.2	0	0.6626903276087195	0.8782910192586948	0.4563948925440065	0.8787890389741579	0.9112979464124334	0.9427738065161353	0.8950498877073643	0.9049139349652788	1.0	0.08	0.0
77	None	None	None	None	None	0	0	1.0	2	0.0	0	0.75	0	1	0	1	0	0	1.0	2	2	0.2	3	0.0	0	0	0	0	0	0	0	0	0	0	0	0
7499	0.10430639755132681	0.014404277432957316	0.008075221582400567	0.9481121281128471	None	0	0	0.1	2	0.9642857142857143	27	0.5172413793103449	0.9642857142857143	28	27	1	0	0	0.06896551724137931	2	29	2.0	30	0.0	0	0.618894440377038	0.8878109414548806	0.4563948925440065	0.9071667868641135	0.4772950502417472	0.9455542337941371	0.8950498877073643	0.9168949255025645	0	0	0.0
6218	0.08413546073133496	0.012424805831414407	0.004804848492307276	0.9495788398088912	None	0	0	0.125	2	0.9523809523809523	20	0.5227272727272727	0.9523809523809523	21	20	1	0	0	0.09090909090909091	2	22	1.5333333333333334	23	0.0	0	0.6076426856595771	0.9318523144830365	0.4032601644809244	0.9306272789408029	0.35901672310243654	0.9148188110228943	0.9124066757170628	0.9261227983118681	0	0	0.0
3751	0.08456263469376846	0.023219802842034412	0.023197517662837293	0.9384370462618804	None	0.1	1	0.18181818181818182	4	0.9	27	0.35555555555555557	0.9	30	27	1	0	0	0.1	3	30	2.1333333333333333	32	0.0	1.0	0.5750985531453565	0.9166851899831951	0.4563948925440065	0.909225661386971	0.5176542473104265	0.9142325076850453	0.88352045655133	0.9134310308118744	0	0	0.0
4331	0.08905202921722516	0.0038531866888497123	-0.003818388676000125	0.9964560961003514	None	0.1111111111111111	1	0.25	5	0.8148148148148148	22	0.38666666666666666	0.8148148148148148	27	22	1	0	0	0.12	3	25	1.9333333333333333	29	0.0	0.15384615384615385	0.6076426856595771	0.8907101497524756	0.5205020916791611	0.8335285694936201	0.7777764134139316	0.9332455131221524	0.8993129905558367	0.8924008052875513	0	0	0.0
1	None	None	None	None	None	0	0	1.0	1	0	0	1.0	0	0	0	1	2	0	0.5	1	2	0.13333333333333333	2	0.3333333333333333	0	0	0	0	0	0	0	0	0	0	0	0
172	None	None	None	None	None	0	0	1.0	3	0.0	0	0.6666666666666666	0	2	0	1	0	0	0.6666666666666666	3	2	0.26666666666666666	4	0.0	1.0	0	0	0	0	0	0	0	0	0	0	0
1136	None	None	None	None	None	0.3333333333333333	1	0.625	5	0.4444444444444444	4	0.7333333333333333	0	1	0	9	4	0	0.6	5	3	0.7333333333333333	11	0.19047619047619047	0.6666666666666666	0	0	0	0	0	0	0	0	0	0	0
5000	0.14201094576878168	0.009637721199224718	-0.007583904357820229	0.5327977930312559	None	0	0	0.05555555555555555	1	1.0	25	1.0	0.96	25	24	1	1	0	0.037037037037037035	27	1	1.8	27	0.2	0	0.6076426856595771	0.8888920158584973	0.4563948925440065	0.8841244451179523	0.9112979464124334	0.9439420999261582	0.8993129905558367	0.9098450664015949	1.0	0	0.0
4367	0.08697032199293628	0.029871686170568717	0.028897776072683894	0.9486042892560661	None	0.1	1	0.18181818181818182	4	0.9	27	0.35555555555555557	0.9	30	27	1	0	0	0.1	3	30	2.1333333333333333	32	0.0	1.0	0.6076426856595771	0.8977879690868387	0.4935357268335439	0.8970782505666176	0.5176542473104265	0.9366979276826257	0.8993129905558367	0.9124694828861238	0	0	0.0
7146	0.08805761403384636	0.04548594943023655	0.04548593819494734	0.9415587950868025	None	0.125	1	0.2222222222222222	4	0.88	22	0.36	0.88	25	22	1	0	0	0.12	3	25	1.8	27	0.0	1.0	0.6076426856595771	0.9090658906201456	0.4563948925440065	0.9274791580477566	0.3604571902130206	0.9256272379910433	0.8993129905558367	0.9211023842811394	0	0	0.0
3291	0.018713590084996637	0.004650498794345788	0.0005466735193719903	0.9690557837028793	None	0	0	0.42857142857142855	3	0.625	5	0.47619047619047616	0.625	7	5	2	1	0	0.42857142857142855	3	7	0.6666666666666666	10	0.16666666666666666	0	0.6076426856595771	0.6567125129721328	0.4563948925440065	0.8470527630718091	0.9776549318749683	0.8557097018987029	0.8993129905558367	0.799015198716781	1.0	0	0.0
2099	None	None	None	None	None	0	0	0.5	2	0.6666666666666666	2	0.625	0.3333333333333333	2	1	2	7	0	0.5	4	2	0.3333333333333333	5	1.0	0	0.2029492267058753	0.5704967123859047	0.27650367713979573	0.6504238508898774	0.8272127098498553	0.6702219451690415	0.9422854340588543	0.63134470691233	0.5	1.0	0.16021039814051
4894	0.11051199500006789	0.02050006069699992	0.01591143044591435	0.7575032489427869	None	0.14285714285714285	1	0.25	4	0.8636363636363636	19	0.36363636363636365	0.8636363636363636	22	19	1	0	0	0.13636363636363635	3	22	1.6	24	0.0	1.0	0.5750985531453565	0.8981421392245829	0.4563948925440065	0.8844020425942216	0.7330296721791351	0.8979325226174042	0.8930122015274954	0.893658499557863	0	0	0.0
2323	None	None	None	None	None	0	0	0.5	5	0.46153846153846156	6	0.5	0.46153846153846156	10	6	4	1	0	0.3	3	10	1.0	15	0.125	0.46153846153846156	0.47790717362522794	0.8749976702789101	0.23371444051178997	0.9336342684982273	0.3597369566577286	0.9709664644893945	0.9484322796946062	0.937019428396749	1.0	0	0.0
1195	None	None	None	None	None	0	0	0.5	3	0.6666666666666666	4	0.4444444444444444	0.6666666666666666	6	4	1	2	0	0.5	6	3	0.5333333333333333	8	0.5	1.0	0.440988492191686	0.8416321044872007	0.6581706047500571	0.8465355015271918	0.30173202902569873	0.9367193291860652	0.8708490675876716	0.8833252111743307	0.5833333333333334	0.3333333333333333	0.0
3568	0.09339165812619585	0.017705814942779723	0.017549972499675923	0.9328261602658026	None	0	0	0.0625	1	1.0	21	0.5227272727272727	0.8095238095238095	18	17	4	3	0	0.09090909090909091	22	2	1.5333333333333334	23	0.2727272727272727	0	0.6076426856595771	0.8840899601799164	0.4563948925440065	0.8658827433611207	0.9112979464124334	0.9470383336175795	0.8993129905558367	0.9055253355874696	0.05555555555555555	0.1111111111111111	0.0
2499	None	None	None	None	None	0	0	0.5	3	0.5	3	0.5714285714285714	0.5	5	3	2	1	0	0.2857142857142857	7	2	0.5333333333333333	8	0.16666666666666666	0.2857142857142857	0.49121828790875766	0.945658573533271	0.3456532208653019	0.961732180961855	0.5824808208545854	0.9148176142529245	0.9443792250174835	0.9436523431852694	1.0	0.4	0.0
2470	None	None	None	None	None	0.25	1	0.6	6	0.46153846153846156	6	0.35714285714285715	0.46153846153846156	12	6	2	0	0	0.8571428571428571	6	7	1.0	15	0.0	0.6666666666666666	0.49329874213160474	0.9002374377622749	0.2467403904183342	0.9153610482875668	0.3597369566577286	0.9571768678684572	0.9484322796946062	0.9284132163908322	0	0	0.0
4588	0.08332962047897435	0.036232316604034795	0.008187150488720436	0.9412417992892018	None	0.1111111111111111	1	0.23809523809523808	5	0.8275862068965517	24	0.2980769230769231	0.7931034482758621	26	23	4	1	0	0.15384615384615385	4	26	2.066666666666667	31	0.1111111111111111	0.6666666666666666	0.5815714881627311	0.9151111918315803	0.5205020916791611	0.913798713544039	0.47589541820838355	0.9239483589036476	0.9021874411871219	0.917734580215698	1.0	0	0.0
3856	0.03576706222253957	0.020591756488773576	0.016552361887501442	0.7602576418220984	None	0	0	0.16666666666666666	1	1.0	7	1.0	0.7142857142857143	6	5	2	1	0	0.1111111111111111	9	1	0.6	9	0.14285714285714285	0	0.5913706194024668	0.8933239878492475	0.6277662665579776	0.8678191118894296	0.7408233956177549	0.9398847934996233	0.8878838435406561	0.9048360991249971	1.0	0	0.0
3635	0.03539416883261927	0.021956210497893546	0.019134387928449032	0.7407809287586176	None	0	0	0.16666666666666666	1	1.0	7	1.0	0.7142857142857143	6	5	2	1	0	0.1111111111111111	9	1	0.6	9	0.14285714285714285	0	0.5913706194024668	0.8933239878492475	0.6277662665579776	0.8678191118894296	0.7408233956177549	0.9398847934996233	0.8878838435406561	0.9048360991249971	1.0	0	0.0
3905	0.08560794871806428	0.013001902955480364	0.0086803108557767	0.7665428172708464	None	0	0	0.08333333333333333	1	1.0	16	1.0	0.9375	16	15	1	1	0	0.05555555555555555	18	1	1.2	18	0.2	0	0.5913706194024668	0.8845347605550589	0.5313740238822607	0.8615081611837797	0.9112979464124334	0.945225874076842	0.8921587726285124	0.9035572991804682	1.0	0.0625	0.0
59	None	None	None	None	None	0	0	0.1875	3	0.9090909090909091	20	0.38095238095238093	0.8636363636363636	22	19	1	1	0	0.14285714285714285	21	3	1.6	24	0.3333333333333333	0.09090909090909091	0.6273723715681341	0.9401059216904212	0.43210672303696673	0.9453673321332944	0.565164434830161	0.9377766638489304	0.8613505702372595	0.9411648802173667	1.0	0.045454545454545456	0.0
1841	None	None	None	None	None	0	0	0.6666666666666666	2	0.5	1	0.6666666666666666	0	1	0	2	5	0	0.6666666666666666	2	3	0.26666666666666666	4	0.7142857142857143	0	0	0	0	0	0	0	0	0	0	0	0
2399	None	None	None	None	None	0.3333333333333333	1	0.5	4	0.4444444444444444	4	0.4583333333333333	0.3333333333333333	6	3	4	2	0	0.6666666666666666	4	6	0.7333333333333333	11	0.2222222222222222	0.25	0.5750985531453565	0.8560827815050261	0.5641629562559778	0.810127596009122	0.9444764391437008	0.8644224890113908	0.881209959834089	0.8449455015575216	0.5833333333333334	0.3333333333333333	0.0
5847	0.09850224447871503	0.047601185875692946	0.04566587941447311	0.9349535478982917	None	0.1111111111111111	1	0.2	4	0.8888888888888888	24	0.35802469135802467	0.8888888888888888	27	24	1	0	0	0.1111111111111111	3	27	1.9333333333333333	29	0.0	1.0	0.6076426856595771	0.9081783592910736	0.4563948925440065	0.9161158416575046	0.4369358531730678	0.9268505703190757	0.8993129905558367	0.9173743620571038	0	0	0.0
3306	0.04044629397688506	0.008205317927417872	0.007880613426439297	0.6363770693059958	None	0	0	0.14285714285714285	1	1.0	8	1.0	0.75	7	6	2	2	0	0.1	10	1	0.6666666666666666	10	0.2857142857142857	0	0.3990831232035613	0.933124182402354	0.41188822821864457	0.9138114862494988	0.462072873340558	0.8344684957441308	0.8850208041298763	0.9006803721020348	0.5714285714285714	0.5714285714285714	0.0
5517	0.09271361439778802	0.04508474959587121	0.03811144150964005	0.9368061005618479	None	0.1111111111111111	1	0.2	4	0.8888888888888888	24	0.3717948717948718	0.8148148148148148	25	22	3	2	0	0.11538461538461539	3	26	1.9333333333333333	29	0.2857142857142857	0.6666666666666666	0.6076426856595771	0.9110650082989491	0.4563948925440065	0.908942302820097	0.5176542473104265	0.9389975040536978	0.8993129905558367	0.9208387698330265	0.52	0.04	0.0
3936	0.08393794761458581	0.026855585453142643	0.024350176206109714	0.9423389404898849	None	0.1111111111111111	1	0.19047619047619047	4	0.896551724137931	26	0.3563218390804598	0.896551724137931	29	26	1	0	0	0.10344827586206896	3	29	2.066666666666667	31	0.0	1.0	0.6076426856595771	0.9121116726164721	0.4563948925440065	0.9143484834708525	0.4369358531730678	0.9217475791216507	0.9099816864125164	0.9161628038107028	0	0	0.0
1641	None	None	None	None	None	0	0	0.3333333333333333	2	0.8333333333333334	5	1.0	0.8333333333333334	5	5	2	0	0	0.125	8	1	0.5333333333333333	8	0.0	0.5714285714285714	0.8248133556038981	0.8050248129435272	0.42435338820217616	0.8221289648839879	0.9776549318749683	0.6848002633358019	0.8993129905558367	0.7758400752964413	0	0	0.0
2954	0.02553769434053927	0.0035949814262228783	0.0022104853622425956	0.9492974545190808	None	0.4	2	0.75	9	0.25	4	0.42857142857142855	0.25	8	4	9	1	0	0.8571428571428571	7	6	1.2	18	0.05555555555555555	0.3076923076923077	0.21770979930146922	0.8667839613323179	0.5288967068715837	0.6934472271781857	0.8641277939258133	0.7260179003295466	0.9256815731793917	0.7722755212257867	1.0	0.625	0.0
5746	0.17033451042350595	0.03207862648445765	-0.030181704464519718	0.9121391078830814	None	0	0	0.05555555555555555	1	1.0	25	1.0	0.96	25	24	1	1	0	0.037037037037037035	27	1	1.8	27	0.2	0	0.6076426856595771	0.8425009884381484	0.4563948925440065	0.8822087663203892	0.9112979464124334	0.9427738065161353	0.8993129905558367	0.896978580900984	1.0	0.04	0.0
3627	0.0906959639711573	0.035625461889017385	0.008362892880494943	0.6212447756362678	None	0	0	0.0625	1	1.0	21	0.5227272727272727	0.8095238095238095	18	17	4	4	0	0.09090909090909091	22	2	1.5333333333333334	23	0.36363636363636365	0	0.6626903276087195	0.876885530044598	0.4563948925440065	0.8658827433611207	0.9112979464124334	0.9470383336175795	0.8950498877073643	0.9035542987750271	0.05555555555555555	0.1111111111111111	0.0
6834	0.08096142990642381	0.037176093514540424	0.033247137048814886	0.9384588707444113	None	0.1111111111111111	1	0.2	4	0.8888888888888888	24	0.35802469135802467	0.8888888888888888	27	24	1	0	0	0.1111111111111111	3	27	1.9333333333333333	29	0.0	1.0	0.6239671570482217	0.9124154728057308	0.4563948925440065	0.928115235014339	0.3604571902130206	0.9225017855979603	0.9227841204382646	0.9212513920644119	0	0	0.0
6838	0.10267432234938137	0.025826779593900177	0.02582672926101071	0.9496938141781068	None	0.09090909090909091	1	0.16666666666666666	4	0.9090909090909091	30	0.35353535353535354	0.9090909090909091	33	30	1	0	0	0.09090909090909091	3	33	2.3333333333333335	35	0.0	1.0	0.6076426856595771	0.9104691532695987	0.4563948925440065	0.9216251613670483	0.3604571902130206	0.9198631504067469	0.8993129905558367	0.9174479760405524	0	0	0.0
4349	0.11244202819025746	0.021458404635495226	0.020744051835573655	0.9400098327009869	None	0.125	1	0.2222222222222222	4	0.88	22	0.36	0.88	25	22	1	0	0	0.12	3	25	1.8	27	0.0	1.0	0.5750985531453565	0.9056225718867296	0.5205020916791611	0.8656623194821195	0.6666616515606948	0.9142856198930177	0.8595298497325088	0.8969568993720347	0	0	0.0
2913	0.0018894794619872088	0.0011219964212074813	0.0009415427436218702	0.9975834368976884	None	0	0	0.5	2	0.75	3	1.0	0.5	4	2	1	1	0	0.16666666666666666	6	1	0.4	6	0.25	0.8	0.5796911231901151	0.8488846210040092	0.6648692308005548	0.8442916876229213	0.9444764391437008	0.8469186097879507	0.8587296571991344	0.8467077486689978	1.0	0	0.0
1189	None	None	None	None	None	0	0	0.5	2	0.75	3	1.0	0	0	0	5	2	0	0.6666666666666666	2	3	0.4	6	0.14285714285714285	1.0	0	0	0	0	0	0	0	0	0	0	0
3466	0.0009858578497320847	0.0002481998986012294	-0.0002481611214287948	0.9959594886610149	None	0	0	1.0	3	0.0	0	0.6666666666666666	0	1	0	2	5	0	0.6666666666666666	2	3	0.26666666666666666	4	0.7142857142857143	1.0	0	0	0	0	0	0	0	0	0	0	0
6661	0.08883739240656605	0.04606852513473531	0.04449941483897362	0.9343610162863576	None	0.125	1	0.2222222222222222	4	0.88	22	0.36	0.88	25	22	1	0	0	0.12	3	25	1.8	27	0.0	1.0	0.6076426856595771	0.9090658906201456	0.4563948925440065	0.9331352582851624	0.3604571902130206	0.9256272379910433	0.904171296282983	0.9231909910549807	0	0	0.0
2984	0.002749502821553696	0.0015841438880957442	0.0015841428012499232	0.9860025130912825	None	0.5	1	0.6666666666666666	4	0.5	3	0.4444444444444444	0.5	5	3	2	2	0	0.5	3	6	0.5333333333333333	8	0.3333333333333333	1.0	0.5226821173169253	0.776627608534084	0.1479131086262965	0.6724036621311752	0.9675174673156933	0.9665472285680871	0.9661079095380916	0.8552349683173406	0.6	0.2	0.0
2695	0.004681268436459244	0.0004030021920695588	-0.00040110793740791154	0.9963701008411582	None	0.5	1	0.6666666666666666	4	0.5714285714285714	4	0.75	0.14285714285714285	3	1	5	0	0	0.75	4	3	0.6	9	0.0	0.8	0.49329874213160474	0.8439998907104822	0.20530019719279466	0.6536703219033113	0.8122979764044562	0.9765676144724399	0.9484331163274121	0.8826544570800691	0	0	0.0
3021	7.442379486516343e-06	1.2043631574841347e-07	1.1687767032511802e-07	0.9999975171829928	None	0.5	1	0.8333333333333334	5	0.16666666666666666	1	0.6666666666666666	0	3	0	4	2	0	0.75	4	3	0.5333333333333333	8	0.2222222222222222	0.8	0	0	0	0	0	0	0	0	0	0	0
5682	0.10477645582811436	0.01740805092166819	0.011052818337123484	0.9437362784874943	None	0.1	1	0.18181818181818182	4	0.9	27	0.35555555555555557	0.9	30	27	1	0	0	0.1	3	30	2.1333333333333333	32	0.0	1.0	0.5913706194024668	0.9051574578385357	0.591902523954695	0.9060902830555985	0.5176542473104265	0.9365107418226322	0.8993129905558367	0.9171821192747028	0	0	0.0
2693	0.026484560134587613	0.0004768236281988767	0.00034048549356911675	0.9971140196647529	None	0	0	0.15384615384615385	2	0.9411764705882353	16	0.2878787878787879	0.058823529411764705	1	1	17	10	0	0.5454545454545454	6	11	1.2666666666666666	19	0.2631578947368421	0	0.18362830732426333	0.5	0.9808589254079318	0.5	0.1	0.5	0.9814762207979081	0.5	1.0	1.0	0.0
1770	None	None	None	None	None	0	0	0.25	1	1.0	3	0.625	0.3333333333333333	1	1	3	4	0	0.5	4	2	0.3333333333333333	5	0.4	0	0.1	0.5	0.1	0.5	1.0	0.5	0.9858339641233116	0.5	1.0	1.0	0.48429816637253065
1806	None	None	None	None	None	0	0	0.5	3	0.3333333333333333	2	0.8	0.16666666666666666	2	1	5	5	0	0.4	2	5	0.5333333333333333	8	0.38461538461538464	0	0.6291285709609055	0.5	0.6694374971605137	0.8811894155299156	0.9135442646199289	0.7036119359171142	0.817624488640792	0.7223402449363845	0.5	1.0	0.2979244718965294
4131	0.08866101414199623	0.015136302252927976	-0.004134964942888143	0.9488713731562317	None	0.1111111111111111	1	0.2	4	0.8888888888888888	24	0.35802469135802467	0.8518518518518519	26	23	2	1	0	0.1111111111111111	3	27	1.9333333333333333	29	0.2	1.0	0.5627201717305608	0.9152361609980528	0.48800697735218906	0.9127121163261075	0.3604571902130206	0.9274444534319168	0.8848987898164545	0.9187040232623885	1.0	0.11538461538461539	0.0
1344	None	None	None	None	None	1.0	1	0.8	4	0.4	2	0.5833333333333334	0.2	3	1	3	0	0	0.75	4	3	0.4666666666666667	7	0.0	0.6666666666666666	0.8144196039982114	0.8040049880140542	0.40673265960445565	0.855802434584051	0.8232524915857647	0.8568238274663672	0.8457392995990888	0.8403063609822924	0	0	0.0
7171	0.07605988357009237	0.012995964242445686	0.009714173388639263	0.9691453569678095	None	0	0	0.17647058823529413	3	0.9130434782608695	21	0.5208333333333334	0.9130434782608695	23	21	1	1	0	0.08333333333333333	2	24	1.6666666666666667	25	0.25	0.08695652173913043	0.6076426856595771	0.9270275218800383	0.454924226931727	0.9339044186972333	0.3604571902130206	0.9385899666070331	0.9370562227794001	0.933329321765206	1.0	0.043478260869565216	0.0
1718	None	None	None	None	None	0	0	0.3333333333333333	1	1.0	2	1.0	1.0	3	2	0	3	0	0.25	1	4	0.26666666666666666	4	1.0	0	0.19538203322305536	0.9014302818794621	0.5288967068715837	0.7187090685160239	0.7964633718816918	0.8108115273715766	0.921204234953285	0.8228133800881451	0.6666666666666666	1.0	0.0
5430	0.09437392414322114	0.040503136530602675	0.04049858543110643	0.9364344577585536	None	0.1111111111111111	1	0.2	4	0.8888888888888888	24	0.35802469135802467	0.8888888888888888	28	24	0	0	0	0.1111111111111111	3	27	1.9333333333333333	29	0.0	1.0	0.6076426856595771	0.906986542560098	0.48330073383476213	0.9127456569677669	0.4369358531730678	0.9237480673896936	0.8993129905558367	0.9147557681325045	0	0	0.0
3319	0.08631901532784549	0.011369608727650695	0.01064659218793255	0.7790561642623444	None	0	0	0.0625	1	1.0	21	0.5227272727272727	0.8095238095238095	18	17	4	3	0	0.09090909090909091	22	2	1.5333333333333334	23	0.2727272727272727	0	0.6076426856595771	0.8840899601799164	0.4563948925440065	0.8658827433611207	0.9112979464124334	0.9470383336175795	0.8993129905558367	0.9055253355874696	0.05555555555555555	0.1111111111111111	0.0
4602	0.08914565814263899	0.04274290938394754	0.035285497624913474	0.9398283799097222	None	0.125	1	0.2222222222222222	4	0.88	22	0.36	0.88	25	22	1	0	0	0.12	3	25	1.8	27	0.0	1.0	0.5750985531453565	0.9151114474860276	0.5407752904730809	0.9126234302294735	0.4369358531730678	0.9199100773947609	0.9099816864125164	0.9159314938379184	0	0	0.0
3084	0.001724969981359198	0.000356470585054834	0.00012982351999719845	0.9976729788757888	None	0	0	0.75	3	0.3333333333333333	1	0.5555555555555556	0	3	0	1	2	0	1.0	3	3	0.3333333333333333	5	0.6666666666666666	1.0	0	0	0	0	0	0	0	0	0	0	0
418	None	None	None	None	None	0	0	1.0	1	0	0	1.0	0	0	0	1	5	0	0.5	1	2	0.13333333333333333	2	0.8333333333333334	0	0	0	0	0	0	0	0	0	0	0	0
410	None	None	None	None	None	1.0	1	1.0	4	0.0	0	0.5555555555555556	0	3	0	1	0	0	1.0	3	3	0.3333333333333333	5	0.0	1.0	0	0	0	0	0	0	0	0	0	0	0
4582	0.09662374220783401	0.02594847177451706	0.024781035524357533	0.9509923316864294	None	0.1	1	0.22727272727272727	5	0.8387096774193549	26	0.29464285714285715	0.8064516129032258	28	25	4	2	0	0.14285714285714285	4	28	2.2	33	0.2222222222222222	0.6666666666666666	0.6076426856595771	0.9077754951277812	0.5205020916791611	0.9083932402554664	0.5162546152770628	0.9353348840840849	0.8993129905558367	0.9181552315507514	0.5178571428571429	0.03571428571428571	0.0
1514	None	None	None	None	None	0	0	0.2857142857142857	2	0.875	7	0.5555555555555556	0.5	4	4	5	4	0	0.2222222222222222	9	2	0.6666666666666666	10	0.2857142857142857	0	0.8493928209882128	0.9579988548256032	0.8824194363715623	0.6187977679807394	0.218531241426504	0.7805539516704957	0.965522209629311	0.8357351755911686	0.25	0.25	0.0
3990	0.07212484254524952	0.026199329148713625	0.011886414750747306	0.9421300979827008	None	0.1111111111111111	1	0.2	4	0.8888888888888888	24	0.38666666666666666	0.8148148148148148	24	22	4	3	0	0.12	3	25	1.9333333333333333	29	0.3	0.5	0.6076426856595771	0.918286909053045	0.4901271021471135	0.9147679435246863	0.4369358531730678	0.9148009962258175	0.8993129905558367	0.9159668203449662	0.041666666666666664	0.041666666666666664	0.0
3495	0.08777589350446668	0.006217894969444699	0.003952800878508293	0.7711405001798184	None	0	0	0.0625	1	1.0	21	1.0	0.9523809523809523	21	20	1	1	0	0.043478260869565216	23	1	1.5333333333333334	23	0.2	0	0.6076426856595771	0.886184149154467	0.4563948925440065	0.8858272632488994	0.9112979464124334	0.9482652491487261	0.8993129905558367	0.9118593816375977	1.0	0.09523809523809523	0.0
3107	0.08235886965310393	0.021086496012277973	0.01762984165968808	0.7621187065901573	None	0	0	0.0625	1	1.0	21	0.5227272727272727	0.8095238095238095	18	17	4	3	0	0.09090909090909091	22	2	1.5333333333333334	23	0.2727272727272727	0	0.6076426856595771	0.8840899601799164	0.4563948925440065	0.8658827433611207	0.9112979464124334	0.9470383336175795	0.8993129905558367	0.9055253355874696	0.05555555555555555	0.1111111111111111	0.0
5046	0.09154062207091176	0.037335881864209566	0.03721290067731259	0.943078076950954	None	0.1111111111111111	1	0.19047619047619047	4	0.896551724137931	26	0.36904761904761907	0.8620689655172413	27	25	3	2	0	0.10714285714285714	3	28	2.066666666666667	31	0.25	0.6666666666666666	0.6076426856595771	0.9071040720215008	0.5205020916791611	0.911358642489064	0.5148549832436992	0.9343792855127079	0.8993129905558367	0.9184672989095303	0.5185185185185185	0	0.0
3630	0.034276081695536115	0.01310798150069868	0.012717203148483153	0.7156400644946985	None	0	0	0.16666666666666666	1	1.0	7	1.0	0.7142857142857143	6	5	2	1	0	0.1111111111111111	9	1	0.6	9	0.14285714285714285	0	0.618894440377038	0.8910217008532015	0.6277662665579776	0.8678191118894296	0.7408233956177549	0.9398847934996233	0.8878838435406561	0.9041469383749962	1.0	0	0.0
5060	0.07044316949070747	0.027380681535831144	0.027207499482097473	0.9420009751814158	None	0.125	1	0.21052631578947367	4	0.8846153846153846	23	0.358974358974359	0.8846153846153846	27	23	0	0	0	0.11538461538461539	3	26	1.8666666666666667	28	0.0	1.0	0.6076426856595771	0.9007897670368823	0.4563948925440065	0.9215816272758866	0.4369358531730678	0.9269270349718522	0.8993129905558367	0.9170933058843662	0	0	0.0
2571	0.004775201689439214	0.0003531751654544549	-0.00011204963225357072	0.9955428119781758	None	0.6666666666666666	2	0.875	7	0.1111111111111111	1	0.7333333333333333	0.1111111111111111	7	1	3	0	0	0.6	5	3	0.7333333333333333	11	0.0	1.0	0.4679445576980849	0.7467051712133345	0.2741834017950864	0.8034265852155764	0.7964633718816918	0.9790057921751341	0.9231034147281707	0.8919117367877936	0	0	0.0
2996	0.002125396745228393	0.00013311649580138917	-2.2854513958970796e-05	0.9972577236255368	None	0.5	1	0.6666666666666666	4	0.5	3	0.5333333333333333	0.16666666666666666	4	1	3	2	0	0.6	5	3	0.5333333333333333	8	0.2857142857142857	0.8	0.21770979930146922	0.8234314976393017	0.6774020889925286	0.6955584835792179	0.7871198926478117	0.8330767818828272	0.9165755991415954	0.789934913961816	0.625	0.75	0.0
4258	0.12506056391993664	0.024033492999431257	0.02065763499150422	0.9293072836963232	None	0	0	0.06666666666666667	1	1.0	20	0.5238095238095238	0.8	17	16	4	3	0	0.09523809523809523	21	2	1.4666666666666666	22	0.2727272727272727	0	0.6076426856595771	0.8781808750498007	0.4563948925440065	0.8272140054865945	0.9112979464124334	0.9434218073538031	0.8993129905558367	0.8926792102390274	0.058823529411764705	0.11764705882352941	0.0
5875	0.12181031376659078	0.04027127703672844	0.038167850526972254	0.9468605179901882	None	0	0	0.05555555555555555	1	1.0	25	1.0	0.96	25	24	1	1	0	0.037037037037037035	27	1	1.8	27	0.2	0	0.6076426856595771	0.8731094181717454	0.4563948925440065	0.8787890389741579	0.9112979464124334	0.944650525840159	0.8993129905558367	0.9045612488194829	1.0	0.04	0.0
3143	0.003013619134002034	0.00040495485563403846	6.471870645423662e-05	0.9949171214243784	None	0.5	1	0.6666666666666666	4	0.5714285714285714	4	0.5625	0.2857142857142857	5	2	3	3	0	1.0	4	4	0.6	9	0.42857142857142855	0.4	0.49329874213160474	0.7697044831052099	0.22273211408030152	0.6666998835535248	0.7804319939861902	0.9539642055300066	0.9310733796871754	0.8380398898865606	0.4	0.2	0.0
3628	0.07579659082968256	0.025937017395965267	0.02588702640776872	0.9405650428023056	None	0.1	1	0.18181818181818182	4	0.9	27	0.35555555555555557	0.9	30	27	1	0	0	0.1	3	30	2.1333333333333333	32	0.0	1.0	0.5750985531453565	0.9166851899831951	0.4563948925440065	0.9091388140093299	0.5176542473104265	0.9142325076850453	0.8834351557143738	0.9134033030571437	0	0	0.0
1678	None	None	None	None	None	0	0	0.6666666666666666	2	0.5	1	0.6666666666666666	0	1	0	2	4	0	0.6666666666666666	3	2	0.26666666666666666	4	0.5714285714285714	0	0	0	0	0	0	0	0	0	0	0	0
5040	0.07512754405998921	0.03521518581916192	0.03021069178078544	0.9368540139282454	None	0.16666666666666666	1	0.26666666666666666	4	0.85	17	0.36666666666666664	0.85	20	17	1	0	0	0.15	3	20	1.4666666666666666	22	0.0	1.0	0.7719517406878935	0.8877420891285348	0.4032601644809244	0.8457902610572092	0.5114288594508707	0.9322001599742391	0.9380970403203764	0.8938111999564721	0	0	0.0
6147	0.10386342363309432	0.04696438254948763	0.046518312309077284	0.9359623419245556	None	0.1111111111111111	1	0.2	4	0.8888888888888888	24	0.35802469135802467	0.8888888888888888	27	24	1	0	0	0.1111111111111111	3	27	1.9333333333333333	29	0.0	1.0	0.6076426856595771	0.9081783592910736	0.4563948925440065	0.9161158416575046	0.4369358531730678	0.9268505703190757	0.8993129905558367	0.9173743620571038	0	0	0.0
6425	0.08785444551707043	0.045300494838222564	0.045275093834279974	0.938199689268101	None	0.125	1	0.2222222222222222	4	0.88	22	0.36	0.88	25	22	1	0	0	0.12	3	25	1.8	27	0.0	1.0	0.6076426856595771	0.9090658906201456	0.4563948925440065	0.9274791580477566	0.3604571902130206	0.9265197343475307	0.908117863513955	0.9214176099051823	0	0	0.0
5161	0.08508312083804992	0.03854406938740997	0.028263415859861734	0.9346743956994354	None	0.125	1	0.2222222222222222	4	0.875	21	0.3611111111111111	0.875	24	21	1	0	0	0.125	3	24	1.7333333333333334	26	0.0	1.0	0.6158049213538994	0.9175351286806154	0.4563948925440065	0.9215828532911675	0.3604571902130206	0.9146918302148191	0.9060641220995614	0.9179812064634092	0	0	0.0
3841	0.041021397907567335	0.0026246906939518177	-0.0020811049682529954	0.8332804362257165	None	0	0	0.16666666666666666	1	1.0	7	1.0	0.8571428571428571	7	6	1	1	0	0.1111111111111111	9	1	0.6	9	0.2	0	0.6076426856595771	0.8916014752536714	0.5836015131480062	0.9179175224273802	0.5703488448230762	0.9433548114957004	0.8911223669107486	0.9201760229535745	1.0	0	0.0
1744	None	None	None	None	None	0.5	1	0.8333333333333334	5	0.16666666666666666	1	0.6666666666666666	0	1	0	6	5	0	0.75	4	3	0.5333333333333333	8	0.3333333333333333	0.5	0	0	0	0	0	0	0	0	0	0	0
3633	0.003032543880554385	0.0004442657000804429	0.00021007873738331504	0.9892612461174395	None	0	0	0.5	2	0.3333333333333333	1	0.5555555555555556	0.3333333333333333	3	1	1	1	0	1.0	3	3	0.3333333333333333	5	0.25	0	0.6076426856595771	0.8981225412534167	0.8103593702019337	0.8827817420854688	0.5703488448230762	0.9403829306444998	0.8888347161774341	0.9103547216567323	1.0	0	0.0
[truncated: 6,362 more rows]
