# Supplementary material for: Constrained by Design: Influence of Genetic Encodings on Evolved Traits of Robots
Source: Front Robot AI. 2021 Jun 15;8:672379. doi: 10.3389/frobt.2021.672379 (PMC8239187; doi:10.3389/frobt.2021.672379)
Supplement: Supplementary file 3 [file DataSheet2.ZIP › plasticoding_plane_7_snapshots_ids.tsv]

generation	robot_id	fitness	novelty	novelty_pop	cons_fitness
145	7195	0.04256638627971631	None	0.0	0.04256638627971631
145	7111	0.0447498547798594	None	0.0	0.0447498547798594
145	7233	0.04413960131626562	None	0.0	0.04413960131626562
145	6621	0.041861880184423786	None	0.0	0.041861880184423786
145	6526	0.047145844777560474	None	0.0	0.047145844777560474
145	7334	0.025014804743457714	None	0.024826561743022852	0.025014804743457714
145	7185	0.046031979144903055	None	0.0	0.046031979144903055
145	7193	0.04450614308405508	None	0.0	0.04450614308405508
145	6987	0.04485178538147008	None	0.0	0.04485178538147008
145	7347	0.04081983386226815	None	0.0	0.04081983386226815
145	7282	0.042872598116244616	None	0.0	0.042872598116244616
145	7251	0.04295640986593345	None	0.0	0.04295640986593345
145	7137	0.05031942027918115	None	0.0	0.05031942027918115
145	7312	0.02232983026963865	None	0.0	0.02232983026963865
145	6920	0.04569376182380607	None	0.0	0.04569376182380607
145	7275	0.04440254810248753	None	0.0	0.04440254810248753
145	7112	0.04541934824624371	None	0.0	0.04541934824624371
145	7031	0.04240543892346905	None	0.0	0.04240543892346905
145	7263	0.03979906880623936	None	0.0	0.03979906880623936
145	7256	0.046833628787841274	None	0.0	0.046833628787841274
145	7123	0.04691306831772196	None	0.0	0.04691306831772196
145	7279	0.04960043841675439	None	0.0	0.04960043841675439
145	7272	0.04730234533928253	None	0.0	0.04730234533928253
145	6903	0.048042303722109526	None	0.0	0.048042303722109526
145	7222	0.04698736211952165	None	0.0	0.04698736211952165
145	7210	0.04992766924857469	None	0.0	0.04992766924857469
145	7336	0.04464568695204377	None	0.0	0.04464568695204377
145	6942	0.04693847912832132	None	0.0	0.04693847912832132
145	6319	0.05122662961176918	None	0.0	0.05122662961176918
145	6996	0.044863996148730066	None	0.0	0.044863996148730066
145	7348	0.04015547430460078	None	0.0	0.04015547430460078
145	7342	0.043206905583854656	None	0.0	0.043206905583854656
145	7323	0.0484675514947907	None	0.0	0.0484675514947907
145	6979	0.04368475788844464	None	0.0	0.04368475788844464
145	7199	0.04422893099609712	None	0.0	0.04422893099609712
145	7293	0.0438900764076864	None	0.0	0.0438900764076864
145	7194	0.046339574894048406	None	0.0	0.046339574894048406
145	7241	0.04183650402422324	None	0.0	0.04183650402422324
145	7145	0.046031895740547696	None	0.0	0.046031895740547696
145	7285	0.03897017848641824	None	0.0	0.03897017848641824
145	7309	0.04451253711643931	None	0.0	0.04451253711643931
145	7085	0.04391142098735307	None	0.0	0.04391142098735307
145	6074	0.05051631042757524	None	0.0	0.05051631042757524
145	7310	0.041965022759141046	None	0.0	0.041965022759141046
145	6835	0.04579178611493869	None	0.0	0.04579178611493869
145	7278	0.042484198158940306	None	0.0	0.042484198158940306
145	7299	0.042059479207742514	None	0.0	0.042059479207742514
145	6983	0.04406210609180921	None	0.0	0.04406210609180921
145	7325	0.03305105093878439	None	0.0	0.03305105093878439
145	7010	0.0449349960240322	None	0.0	0.0449349960240322
145	7313	0.04482137513619426	None	0.0	0.04482137513619426
145	7298	0.04014019684360969	None	0.0055436450248684144	0.04014019684360969
145	7155	0.04596038532215134	None	0.0	0.04596038532215134
145	7204	0.044368341717982034	None	0.0	0.044368341717982034
145	7215	0.0445231267070243	None	0.0	0.0445231267070243
145	6666	0.04424424170044936	None	0.0	0.04424424170044936
145	7151	0.046601838870768325	None	0.0	0.046601838870768325
145	6794	0.045698258723978064	None	0.0	0.045698258723978064
145	7154	0.036190472994143116	None	0.0	0.036190472994143116
145	6745	0.04852098937258735	None	0.0	0.04852098937258735
145	7324	0.03935280609740563	None	0.0	0.03935280609740563
145	7228	0.040198228988347955	None	0.0	0.040198228988347955
145	6175	0.04697211597394099	None	0.0	0.04697211597394099
145	7322	0.039166005681220833	None	0.0	0.039166005681220833
145	7280	0.04456071089855142	None	0.0	0.04456071089855142
145	7138	0.04169053394115956	None	0.0	0.04169053394115956
145	7303	0.04347707812096106	None	0.0	0.04347707812096106
145	6686	0.04678804889969363	None	0.0	0.04678804889969363
145	7131	0.043514520316750065	None	0.0	0.043514520316750065
145	5934	0.04382401332058598	None	0.0	0.04382401332058598
145	7258	0.0403796653765169	None	0.0	0.0403796653765169
145	7331	0.04946559704097257	None	0.0	0.04946559704097257
145	7143	0.04566383735767161	None	0.0	0.04566383735767161
145	6896	0.04522898116973251	None	0.0	0.04522898116973251
145	5239	0.04953267911621289	None	0.0	0.04953267911621289
145	7318	0.04064198620984514	None	0.0	0.04064198620984514
145	7073	0.048783838272149146	None	0.0	0.048783838272149146
145	7226	0.039870836728578635	None	0.0	0.039870836728578635
145	5756	0.057120974667636215	None	0.0	0.057120974667636215
145	7216	0.04678773001305097	None	0.0	0.04678773001305097
145	6775	0.048640179460427965	None	0.011363140192488982	0.048640179460427965
145	7294	0.03480228597246849	None	0.0	0.03480228597246849
145	7049	0.03740907159796299	None	0.0	0.03740907159796299
145	6236	0.04788539266686941	None	0.0	0.04788539266686941
145	7005	0.044298873122958465	None	0.0	0.044298873122958465
145	6803	0.0459554120389942	None	0.0	0.0459554120389942
145	7262	0.04561152537118157	None	0.0	0.04561152537118157
145	7343	0.003727292577934256	None	0.1044232015867238	0.003727292577934256
145	7054	0.04645906094489889	None	0.0	0.04645906094489889
145	6409	0.05055113681189598	None	0.0	0.05055113681189598
145	7320	0.041980754105020814	None	0.0	0.041980754105020814
145	6281	0.05707755758801929	None	0.0	0.05707755758801929
145	7305	0.05115972391499682	None	0.0	0.05115972391499682
145	7078	0.04564056352200579	None	0.0	0.04564056352200579
145	7186	0.03594421212712963	None	0.011363140192488982	0.03594421212712963
145	7223	0.046805401952997275	None	0.0	0.046805401952997275
145	6648	0.04837034109880615	None	0.0	0.04837034109880615
145	7230	0.04497344570005026	None	0.0	0.04497344570005026
145	7341	0.01754320018716615	None	0.025308214383509397	0.01754320018716615
145	7189	0.05027560604315647	None	0.0	0.05027560604315647
143	6871	0.05031942027918115	None	0.0	0.05031942027918115
143	7195	0.04256638627971631	None	0.0	0.04256638627971631
143	7111	0.0447498547798594	None	0.0	0.0447498547798594
143	7233	0.04413960131626562	None	0.0	0.04413960131626562
143	6621	0.041861880184423786	None	0.0	0.041861880184423786
143	6526	0.047145844777560474	None	0.0	0.047145844777560474
143	7099	0.0419127678383766	None	0.0	0.0419127678383766
143	7185	0.046031979144903055	None	0.0	0.046031979144903055
143	7193	0.04450614308405508	None	0.0	0.04450614308405508
143	6987	0.04485178538147008	None	0.0	0.04485178538147008
143	7128	0.02957362106591021	None	0.040568573927628145	0.02957362106591021
143	7220	-0.0002379861742573341	None	0.04431626767748837	-0.0002379861742573341
143	7169	0.03344786085524501	None	0.0	0.03344786085524501
143	7132	0.035490585239967856	None	0.0	0.035490585239967856
143	7137	0.05031942027918115	None	0.0	0.05031942027918115
143	7235	0.04578436527008643	None	0.0	0.04578436527008643
143	6866	0.04891242164933375	None	0.0	0.04891242164933375
143	6920	0.04569376182380607	None	0.0	0.04569376182380607
143	7112	0.04541934824624371	None	0.0	0.04541934824624371
143	6927	0.0456859236478256	None	0.0	0.0456859236478256
143	7031	0.04240543892346905	None	0.0	0.04240543892346905
143	7123	0.04691306831772196	None	0.0	0.04691306831772196
143	6903	0.048042303722109526	None	0.0	0.048042303722109526
143	7222	0.04698736211952165	None	0.0	0.04698736211952165
143	7210	0.04992766924857469	None	0.0	0.04992766924857469
143	6942	0.04693847912832132	None	0.0	0.04693847912832132
143	7168	0.04463479487062703	None	0.0	0.04463479487062703
143	6319	0.05122662961176918	None	0.0	0.05122662961176918
143	6996	0.044863996148730066	None	0.0	0.044863996148730066
143	7162	0.0433141394285907	None	0.0	0.0433141394285907
143	7115	0.029530375636132734	None	0.02484948612537462	0.029530375636132734
143	6979	0.04368475788844464	None	0.0	0.04368475788844464
143	7199	0.04422893099609712	None	0.0	0.04422893099609712
143	7194	0.046339574894048406	None	0.0	0.046339574894048406
143	7107	0.02331033161279814	None	0.21739686981638875	0.02331033161279814
143	7241	0.04183650402422324	None	0.0	0.04183650402422324
143	7145	0.046031895740547696	None	0.0	0.046031895740547696
143	7015	0.048783838272149146	None	0.0	0.048783838272149146
143	6404	0.04738855298599485	None	0.0	0.04738855298599485
143	7085	0.04391142098735307	None	0.0	0.04391142098735307
143	6074	0.05051631042757524	None	0.0	0.05051631042757524
143	7243	0.0328157004774503	None	0.0	0.0328157004774503
143	7218	0.0395186054290071	None	0.21041998651717	0.0395186054290071
143	6835	0.04579178611493869	None	0.0	0.04579178611493869
143	6761	0.042967578882389945	None	0.0	0.042967578882389945
143	6983	0.04406210609180921	None	0.0	0.04406210609180921
143	6498	0.04571344840642315	None	0.0	0.04571344840642315
143	7010	0.0449349960240322	None	0.0	0.0449349960240322
143	7184	0.04263282042035475	None	0.0	0.04263282042035475
143	7155	0.04596038532215134	None	0.0	0.04596038532215134
143	7105	0.005035081008479225	None	0.21041998651717	0.005035081008479225
143	7204	0.044368341717982034	None	0.0	0.044368341717982034
143	7215	0.0445231267070243	None	0.0	0.0445231267070243
143	6666	0.04424424170044936	None	0.0	0.04424424170044936
143	7205	0.04027690970513183	None	0.0	0.04027690970513183
143	7244	0.04221773965194601	None	0.0	0.04221773965194601
143	7151	0.046601838870768325	None	0.0	0.046601838870768325
143	6794	0.045698258723978064	None	0.0	0.045698258723978064
143	7154	0.036190472994143116	None	0.0	0.036190472994143116
143	6745	0.04852098937258735	None	0.0	0.04852098937258735
143	7228	0.040198228988347955	None	0.0	0.040198228988347955
143	6175	0.04697211597394099	None	0.0	0.04697211597394099
143	7206	0.04431360235594631	None	0.0	0.04431360235594631
143	7138	0.04169053394115956	None	0.0	0.04169053394115956
143	7106	0.04312322445921364	None	0.0	0.04312322445921364
143	6686	0.04678804889969363	None	0.0	0.04678804889969363
143	7131	0.043514520316750065	None	0.0	0.043514520316750065
143	7214	0.04336872566485743	None	0.0	0.04336872566485743
143	5934	0.04382401332058598	None	0.0	0.04382401332058598
143	7143	0.04566383735767161	None	0.0	0.04566383735767161
143	6896	0.04522898116973251	None	0.0	0.04522898116973251
143	7163	0.03695078440263757	None	0.0	0.03695078440263757
143	7083	0.04459672949254802	None	0.0	0.04459672949254802
143	5239	0.04953267911621289	None	0.0	0.04953267911621289
143	7073	0.048783838272149146	None	0.0	0.048783838272149146
143	7182	0.041385996452338404	None	0.0	0.041385996452338404
143	7226	0.039870836728578635	None	0.0	0.039870836728578635
143	5756	0.057120974667636215	None	0.0	0.057120974667636215
143	7234	0.024322052245946437	None	0.0102891912186243	0.024322052245946437
143	7216	0.04678773001305097	None	0.0	0.04678773001305097
143	6775	0.048640179460427965	None	0.00994274766842786	0.048640179460427965
143	7224	0.03337778347509502	None	0.0	0.03337778347509502
143	7049	0.03740907159796299	None	0.0	0.03740907159796299
143	7047	0.04540294956924435	None	0.0	0.04540294956924435
143	6236	0.04788539266686941	None	0.0	0.04788539266686941
143	7005	0.044298873122958465	None	0.0	0.044298873122958465
143	6803	0.0459554120389942	None	0.0	0.0459554120389942
143	7054	0.04645906094489889	None	0.0	0.04645906094489889
143	6409	0.05055113681189598	None	0.0	0.05055113681189598
143	6281	0.05707755758801929	None	0.0	0.05707755758801929
143	7078	0.04564056352200579	None	0.0	0.04564056352200579
143	7089	0.04391820435686091	None	0.0	0.04391820435686091
143	7236	0.039589547989687786	None	0.0	0.039589547989687786
143	6941	0.042325252158286836	None	0.0	0.042325252158286836
143	7186	0.03594421212712963	None	0.00994274766842786	0.03594421212712963
143	7223	0.046805401952997275	None	0.0	0.046805401952997275
143	6648	0.04837034109880615	None	0.0	0.04837034109880615
143	6782	0.048320526028995274	None	0.0	0.048320526028995274
143	7230	0.04497344570005026	None	0.0	0.04497344570005026
143	7189	0.05027560604315647	None	0.0	0.05027560604315647
106	4981	0.045212074945193775	None	0.0	0.045212074945193775
106	5012	0.04012883732259531	None	0.013227960696144781	0.04012883732259531
106	5319	0.041283566148576235	None	0.0008731240914167627	0.041283566148576235
106	5095	0.04223523911644231	None	0.0008731240914167627	0.04223523911644231
106	4942	0.040153776081724116	None	0.0	0.040153776081724116
106	5339	0.0415481638333582	None	0.0	0.0415481638333582
106	5371	0.04520783199143848	None	0.00991534311474956	0.04520783199143848
106	5259	0.044309925557431254	None	0.014447686011940372	0.044309925557431254
106	5390	0.027989293182547795	None	0.0	0.027989293182547795
106	4816	0.040104624712471906	None	0.0	0.040104624712471906
106	5101	0.045406002291139586	None	0.00991534311474956	0.045406002291139586
106	5363	0.03402040838646493	None	0.0	0.03402040838646493
106	5261	0.03178341455743532	None	0.006126935113508615	0.03178341455743532
106	4896	0.04160151398069279	None	0.0331873827027404	0.04160151398069279
106	5059	0.04134882395294584	None	0.0	0.04134882395294584
106	5271	0.03952133907495523	None	0.0	0.03952133907495523
106	5143	0.04491428903144685	None	0.0	0.04491428903144685
106	5398	0.03665510003206101	None	0.0	0.03665510003206101
106	5309	0.04400073207393204	None	0.0	0.04400073207393204
106	5167	0.040348838847596574	None	0.010521371501043583	0.040348838847596574
106	5324	0.042636793217197856	None	0.0	0.042636793217197856
106	5366	0.03926486325907317	None	0.0	0.03926486325907317
106	5327	0.037286833022255154	None	0.0	0.037286833022255154
106	5344	0.03436009743936906	None	0.0008731240914167627	0.03436009743936906
106	5227	0.03888129260500083	None	0.0	0.03888129260500083
106	5320	0.04174332476158146	None	0.0	0.04174332476158146
106	5242	0.03659384711313828	None	0.0	0.03659384711313828
106	5237	0.046326935167682985	None	0.0	0.046326935167682985
106	4841	0.043147325866732346	None	0.024272515167341406	0.043147325866732346
106	5378	0.04397238380331391	None	0.0008731240914167627	0.04397238380331391
106	5387	0.02767687521921014	None	0.0034924963656670508	0.02767687521921014
106	5225	0.04003900036590407	None	0.44840378897745126	0.04003900036590407
106	3976	0.03802391554026118	None	0.0008731240914167627	0.03802391554026118
106	5079	0.03348514137671063	None	0.0	0.03348514137671063
106	5190	0.03797262626146738	None	0.006126935113508615	0.03797262626146738
106	5209	0.03999713935468143	None	0.010384018174724013	0.03999713935468143
106	4803	0.04575359474737302	None	0.0	0.04575359474737302
106	5374	-0.0014707027691784644	None	0.0034924963656670508	-0.0014707027691784644
106	5315	0.036542649401742344	None	0.0	0.036542649401742344
106	5399	0.026382799337932535	None	0.005633058654301638	0.026382799337932535
106	5216	0.03891392399454399	None	0.0	0.03891392399454399
106	5172	0.04198115948390809	None	0.0	0.04198115948390809
106	5139	0.036946165540005155	None	0.0	0.036946165540005155
106	5348	0.045594089281075216	None	0.0	0.045594089281075216
106	5285	0.042753510433317495	None	0.006126935113508615	0.042753510433317495
106	5381	0.04837825645822016	None	0.0	0.04837825645822016
106	5353	0.03906361279551459	None	0.0	0.03906361279551459
106	5370	-6.392157657381059e-05	None	0.0	-6.392157657381059e-05
106	5338	0.0369712973367464	None	0.0	0.0369712973367464
106	5379	0.009763165219164689	None	0.16257370063653337	0.009763165219164689
106	4827	0.039713468148094976	None	0.0	0.039713468148094976
106	5267	0.03581797477325296	None	0.00991534311474956	0.03581797477325296
106	5345	0.016833848999996456	None	0.0	0.016833848999996456
106	5331	0.03230270652358267	None	0.0008731240914167627	0.03230270652358267
106	5034	0.044562284838315154	None	0.03470370090162346	0.044562284838315154
106	5117	0.03797161327487133	None	0.0	0.03797161327487133
106	5048	0.038657746697730484	None	0.010384018174724013	0.038657746697730484
106	5355	0.03268966798359487	None	0.043222639869740224	0.03268966798359487
106	5121	0.037437670517033936	None	0.006126935113508615	0.037437670517033936
106	5281	0.037079151109257844	None	0.0	0.037079151109257844
106	4949	0.04195922291677841	None	0.0034924963656670508	0.04195922291677841
106	5255	0.028947125326104106	None	0.013227960696144781	0.028947125326104106
106	5369	0.03443333107340254	None	0.0008731240914167627	0.03443333107340254
106	5017	0.03902660184823248	None	0.0	0.03902660184823248
106	5377	0.013321719706120389	None	0.14807252208142338	0.013321719706120389
106	5361	0.031557883326490295	None	0.00991534311474956	0.031557883326490295
106	4567	0.04924042572048682	None	0.0	0.04924042572048682
106	5391	0.04212314335312174	None	0.03470370090162346	0.04212314335312174
106	5287	0.042285227007844116	None	0.0	0.042285227007844116
106	5392	0.038056235629183276	None	0.0	0.038056235629183276
106	5156	0.03495564326979852	None	0.0034924963656670508	0.03495564326979852
106	5110	0.038900394329400165	None	0.0	0.038900394329400165
106	4704	0.04597594871600186	None	0.0	0.04597594871600186
106	5395	0.0396676099977948	None	0.006126935113508615	0.0396676099977948
106	4546	0.041079854081893	None	0.024272515167341406	0.041079854081893
106	5201	0.040998602538886174	None	0.0	0.040998602538886174
106	5239	0.04953267911621289	None	0.0	0.04953267911621289
106	5367	0.0369724870308892	None	0.014447686011940372	0.0369724870308892
106	5357	0.044318921177858996	None	0.0	0.044318921177858996
106	5389	0.03232807101885652	None	0.014447686011940372	0.03232807101885652
106	5036	0.04264447768386085	None	0.0	0.04264447768386085
106	5159	0.049141992752448994	None	0.0	0.049141992752448994
106	5035	0.039069922646831894	None	0.0008731240914167627	0.039069922646831894
106	5004	0.04337639175390649	None	0.0	0.04337639175390649
106	5282	0.048449255390127455	None	0.0	0.048449255390127455
106	5359	0.030196858092739354	None	0.014937585275144407	0.030196858092739354
106	5317	0.04257118558718592	None	0.00991534311474956	0.04257118558718592
106	5325	0.03896243225368416	None	0.014447686011940372	0.03896243225368416
106	5322	0.043033924865221285	None	0.0	0.043033924865221285
106	5302	0.043196628542140715	None	0.0	0.043196628542140715
106	5306	0.033507125796747694	None	0.0	0.033507125796747694
106	5203	0.03480260755935218	None	0.19254473038483616	0.03480260755935218
106	5385	0.02600920527602935	None	0.0	0.02600920527602935
106	5296	0.040508552757956826	None	0.006126935113508615	0.040508552757956826
106	4915	0.04294648050556628	None	0.0	0.04294648050556628
106	5002	0.040055077660173674	None	0.0	0.040055077660173674
106	4952	0.042554548011860635	None	0.0	0.042554548011860635
106	5351	0.04122203072635584	None	0.03470370090162346	0.04122203072635584
106	4963	0.039851793426349286	None	0.0008731240914167627	0.039851793426349286
106	5254	0.043095070350920486	None	0.0	0.043095070350920486
141	6871	0.05031942027918115	None	0.0	0.05031942027918115
141	7013	0.047807626055088766	None	0.0	0.047807626055088766
141	7111	0.0447498547798594	None	0.0	0.0447498547798594
141	6621	0.041861880184423786	None	0.0	0.041861880184423786
141	6637	0.04730234533928253	None	0.0	0.04730234533928253
141	6526	0.047145844777560474	None	0.0	0.047145844777560474
141	6830	0.047643004875836614	None	0.0	0.047643004875836614
141	7099	0.0419127678383766	None	0.0	0.0419127678383766
141	6566	0.047736741464139185	None	0.0	0.047736741464139185
141	6948	0.044901166998540805	None	0.0	0.044901166998540805
141	6987	0.04485178538147008	None	0.0	0.04485178538147008
141	7128	0.02957362106591021	None	0.036819163717942215	0.02957362106591021
141	6946	0.04274754718009364	None	0.0	0.04274754718009364
141	6644	0.04653224576227105	None	0.0	0.04653224576227105
141	7132	0.035490585239967856	None	0.0	0.035490585239967856
141	7137	0.05031942027918115	None	0.0	0.05031942027918115
141	6981	0.042547762114604905	None	0.0	0.042547762114604905
141	7088	0.0449631262317968	None	0.0	0.0449631262317968
141	6866	0.04891242164933375	None	0.0	0.04891242164933375
141	6920	0.04569376182380607	None	0.0	0.04569376182380607
141	7112	0.04541934824624371	None	0.0	0.04541934824624371
141	7063	0.013066062901226076	None	0.0	0.013066062901226076
141	7090	0.04402011981701187	None	0.0	0.04402011981701187
141	6927	0.0456859236478256	None	0.0	0.0456859236478256
141	7031	0.04240543892346905	None	0.0	0.04240543892346905
141	7123	0.04691306831772196	None	0.0	0.04691306831772196
141	6903	0.048042303722109526	None	0.0	0.048042303722109526
141	7146	0.04548593819494734	None	0.0	0.04548593819494734
141	6942	0.04693847912832132	None	0.0	0.04693847912832132
141	6959	0.041819300917443715	None	0.0	0.041819300917443715
141	6319	0.05122662961176918	None	0.0	0.05122662961176918
141	6996	0.044863996148730066	None	0.0	0.044863996148730066
141	6952	0.045541136005907194	None	0.0	0.045541136005907194
141	7115	0.029530375636132734	None	0.023781289454303852	0.029530375636132734
141	6979	0.04368475788844464	None	0.0	0.04368475788844464
141	7126	-0.00014653148279791163	None	0.03155208862663837	-0.00014653148279791163
141	7037	0.04012679232423524	None	0.0	0.04012679232423524
141	7107	0.02331033161279814	None	0.21976377802396327	0.02331033161279814
141	7145	0.046031895740547696	None	0.0	0.046031895740547696
141	7015	0.048783838272149146	None	0.0	0.048783838272149146
141	6404	0.04738855298599485	None	0.0	0.04738855298599485
141	7085	0.04391142098735307	None	0.0	0.04391142098735307
141	6074	0.05051631042757524	None	0.0	0.05051631042757524
141	7060	0.04185927602295417	None	0.0	0.04185927602295417
141	7148	0.035232253917032656	None	0.0	0.035232253917032656
141	6835	0.04579178611493869	None	0.0	0.04579178611493869
141	6761	0.042967578882389945	None	0.0	0.042967578882389945
141	7133	0.04130270068168643	None	0.0	0.04130270068168643
141	6982	0.042228760419636434	None	0.0	0.042228760419636434
141	6983	0.04406210609180921	None	0.0	0.04406210609180921
141	6498	0.04571344840642315	None	0.0	0.04571344840642315
141	7052	0.04700386756211045	None	0.0	0.04700386756211045
141	7010	0.0449349960240322	None	0.0	0.0449349960240322
141	6888	0.04642409139024968	None	0.0	0.04642409139024968
141	6581	0.04524455478435598	None	0.0	0.04524455478435598
141	7105	0.005035081008479225	None	0.2092625144802668	0.005035081008479225
141	6666	0.04424424170044936	None	0.0	0.04424424170044936
141	6314	0.04757307895069764	None	0.0	0.04757307895069764
141	6794	0.045698258723978064	None	0.0	0.045698258723978064
141	7012	0.033947876907463315	None	0.0	0.033947876907463315
141	6745	0.04852098937258735	None	0.0	0.04852098937258735
141	6991	0.043918851254909165	None	0.0	0.043918851254909165
141	6175	0.04697211597394099	None	0.0	0.04697211597394099
141	7110	0.045929995694445704	None	0.0	0.045929995694445704
141	7138	0.04169053394115956	None	0.0	0.04169053394115956
141	7106	0.04312322445921364	None	0.0	0.04312322445921364
141	7135	0.03641946590433819	None	0.0223249393701652	0.03641946590433819
141	7091	0.04268816445193555	None	0.0	0.04268816445193555
141	6686	0.04678804889969363	None	0.0	0.04678804889969363
141	7131	0.043514520316750065	None	0.0	0.043514520316750065
141	5934	0.04382401332058598	None	0.0	0.04382401332058598
141	7150	0.023118252006051238	None	0.0	0.023118252006051238
141	7114	0.04083337012429751	None	0.0	0.04083337012429751
141	7143	0.04566383735767161	None	0.0	0.04566383735767161
141	7149	0.041075742487046825	None	0.0	0.041075742487046825
141	6896	0.04522898116973251	None	0.0	0.04522898116973251
141	7083	0.04459672949254802	None	0.0	0.04459672949254802
141	5239	0.04953267911621289	None	0.0	0.04953267911621289
141	7073	0.048783838272149146	None	0.0	0.048783838272149146
141	5756	0.057120974667636215	None	0.0	0.057120974667636215
141	6775	0.048640179460427965	None	0.011363140192488982	0.048640179460427965
141	7061	0.04021201219377885	None	0.0	0.04021201219377885
141	7049	0.03740907159796299	None	0.0	0.03740907159796299
141	6977	0.04910797210933182	None	0.0	0.04910797210933182
141	7047	0.04540294956924435	None	0.0	0.04540294956924435
141	7130	0.03421009231797358	None	0.0	0.03421009231797358
141	6236	0.04788539266686941	None	0.0	0.04788539266686941
141	7005	0.044298873122958465	None	0.0	0.044298873122958465
141	6803	0.0459554120389942	None	0.0	0.0459554120389942
141	6945	0.044013211429944736	None	0.0	0.044013211429944736
141	7054	0.04645906094489889	None	0.0	0.04645906094489889
141	6409	0.05055113681189598	None	0.0	0.05055113681189598
141	6281	0.05707755758801929	None	0.0	0.05707755758801929
141	7129	0.04269324920222847	None	0.0	0.04269324920222847
141	7078	0.04564056352200579	None	0.0	0.04564056352200579
141	7089	0.04391820435686091	None	0.0	0.04391820435686091
141	6941	0.042325252158286836	None	0.0	0.042325252158286836
141	6535	0.04642185102887132	None	0.0	0.04642185102887132
141	6648	0.04837034109880615	None	0.0	0.04837034109880615
141	6782	0.048320526028995274	None	0.0	0.048320526028995274
72	3232	0.016971616376030473	None	0.0	0.016971616376030473
72	3488	0.018144314543723217	None	0.0	0.018144314543723217
72	3479	0.02167906751952365	None	0.0	0.02167906751952365
72	3680	0.015159311141725404	None	0.0	0.015159311141725404
72	3341	0.023038910640722676	None	0.0	0.023038910640722676
72	3654	0.010000638729870604	None	0.03683729238139631	0.010000638729870604
72	3678	0.005472652588094179	None	0.261491460383989	0.005472652588094179
72	3582	0.020489384442541888	None	0.0	0.020489384442541888
72	3532	0.02554261828368063	None	0.051508727663904075	0.02554261828368063
72	3558	0.014511597034796186	None	0.0	0.014511597034796186
72	3432	0.039751494184905464	None	0.0	0.039751494184905464
72	3541	0.01605503842512312	None	0.0	0.01605503842512312
72	3668	0.021543408135803615	None	0.02427267145100581	0.021543408135803615
72	3665	0.012335527077493975	None	0.0	0.012335527077493975
72	3634	0.023645625981184786	None	0.0	0.023645625981184786
72	3608	0.03033497845348806	None	0.03358842435653896	0.03033497845348806
72	3667	0.02150172541036726	None	0.03791130184293502	0.02150172541036726
72	3376	0.020656581090143004	None	0.0	0.020656581090143004
72	3566	0.021120751216770466	None	0.016881981138974385	0.021120751216770466
72	3551	0.025309118969909467	None	0.0	0.025309118969909467
72	3670	0.020388713886875784	None	0.0	0.020388713886875784
72	3685	0.007110563922689703	None	0.7211042502514886	0.007110563922689703
72	3469	0.02066326798468929	None	0.0	0.02066326798468929
72	3472	0.018853483441862738	None	0.0	0.018853483441862738
72	3459	0.01779296030237094	None	0.0	0.01779296030237094
72	3589	0.02785835588036242	None	0.18899274183484152	0.02785835588036242
72	3309	0.018938395175988942	None	0.0	0.018938395175988942
72	3644	0.016359187977213696	None	0.0	0.016359187977213696
72	3601	0.016074738005449167	None	0.0	0.016074738005449167
72	3692	0.0221246989002912	None	0.0	0.0221246989002912
72	3491	0.01623085645682571	None	0.15570955413070015	0.01623085645682571
72	3649	0.016891477459161044	None	0.0795500091261254	0.016891477459161044
72	3440	0.017224439745238886	None	0.0	0.017224439745238886
72	3563	0.02125509851587017	None	0.016881981138974385	0.02125509851587017
72	3406	0.015575257206019206	None	0.0	0.015575257206019206
72	3661	0.024966021563069395	None	0.01936627581565909	0.024966021563069395
72	3681	-0.0008969087110843141	None	0.14949157227408585	-0.0008969087110843141
72	3596	0.01911270122969908	None	0.0	0.01911270122969908
72	3693	0.014859198710190834	None	0.016881981138974385	0.014859198710190834
72	3419	0.02327394537648422	None	0.0	0.02327394537648422
72	3639	0.01656116167895902	None	0.02032098534455886	0.01656116167895902
72	3375	0.022204446166311342	None	0.016881981138974385	0.022204446166311342
72	3651	0.017428188805535892	None	0.0	0.017428188805535892
72	3414	0.020509035561389846	None	0.0	0.020509035561389846
72	3590	0.008705093779692245	None	0.04670380394685949	0.008705093779692245
72	3407	0.016614291516145727	None	0.0	0.016614291516145727
72	3490	0.023641198056807682	None	0.0	0.023641198056807682
72	3612	0.019212125725722593	None	0.0	0.019212125725722593
72	3513	0.026455228206123612	None	0.0	0.026455228206123612
72	3653	0.01565673593646818	None	0.0	0.01565673593646818
72	3514	0.019136105887019673	None	0.0	0.019136105887019673
72	3452	0.02615758031925906	None	0.051508727663904075	0.02615758031925906
72	3652	0.004356931768859884	None	0.04670380394685949	0.004356931768859884
72	3700	0.028692074712848657	None	0.02307251671119518	0.028692074712848657
72	3606	0.02488804830918276	None	0.05917829279728788	0.02488804830918276
72	3418	0.025826697234813602	None	0.01936627581565909	0.025826697234813602
72	3687	0.016994848585321767	None	0.02032098534455886	0.016994848585321767
72	3352	0.01937532691437478	None	0.0	0.01937532691437478
72	3648	0.018227338029860263	None	0.0	0.018227338029860263
72	3603	0.023881749303002006	None	0.0	0.023881749303002006
72	3646	0.019291156617240558	None	0.0	0.019291156617240558
72	3614	0.018425502978072494	None	0.0	0.018425502978072494
72	3218	0.01931819030813697	None	0.0	0.01931819030813697
72	3517	0.01857526252348529	None	0.0	0.01857526252348529
72	3675	0.016970444409753618	None	0.0	0.016970444409753618
72	3150	0.020503323058720616	None	0.02032098534455886	0.020503323058720616
72	3663	0.01786078791703645	None	0.0	0.01786078791703645
72	3400	0.018966238993510392	None	0.168018185245341	0.018966238993510392
72	3682	0.01478456655459664	None	0.0	0.01478456655459664
72	3506	0.026277357328122506	None	0.0	0.026277357328122506
72	3485	0.019511644171582337	None	0.0	0.019511644171582337
72	3587	0.01812577358213495	None	0.0	0.01812577358213495
72	3580	0.01896002368684037	None	0.0	0.01896002368684037
72	3656	0.013036667794847417	None	0.030955625964944538	0.013036667794847417
72	3647	0.023057702596575004	None	0.02307251671119518	0.023057702596575004
72	3669	0.004671403212472486	None	0.05732603891049508	0.004671403212472486
72	3252	0.017339841014580217	None	0.0	0.017339841014580217
72	3631	0.012853443216921587	None	0.04670380394685949	0.012853443216921587
72	3269	0.014239419473235546	None	0.04670380394685949	0.014239419473235546
72	3650	0.0235519061871751	None	0.0	0.0235519061871751
72	3579	0.019310662186950496	None	0.0	0.019310662186950496
72	3671	0.00042533605264286	None	0.08109243160713593	0.00042533605264286
72	3683	0.018317033217252525	None	0.0	0.018317033217252525
72	3568	0.017549972499675923	None	0.0	0.017549972499675923
72	3605	0.01836035227896951	None	0.0	0.01836035227896951
72	3632	0.03750661263844986	None	0.0	0.03750661263844986
72	3287	0.01756826836996298	None	0.0	0.01756826836996298
72	3643	0.0002763552034099482	None	0.2457788516816783	0.0002763552034099482
72	3567	0.020765475212709276	None	0.18899274183484152	0.020765475212709276
72	3592	0.022768429968206615	None	0.02307251671119518	0.022768429968206615
72	3515	0.016650022374748157	None	0.03683729238139631	0.016650022374748157
72	3586	0.030799445050394975	None	0.025948317852077955	0.030799445050394975
72	3686	0.02452099333201694	None	0.1961640420041071	0.02452099333201694
72	3363	0.02238612950222257	None	0.0	0.02238612950222257
72	2992	0.018002436397475955	None	0.0	0.018002436397475955
72	3628	0.02588702640776872	None	0.0	0.02588702640776872
72	3328	0.015980592496688557	None	0.0	0.015980592496688557
72	3664	0.019993685900522175	None	0.0	0.019993685900522175
72	3512	0.01646229292812208	None	0.0	0.01646229292812208
72	3508	0.02139968656124014	None	0.0	0.02139968656124014
50	2598	-2.96778043166824e-05	None	0.34934687736602177	-2.96778043166824e-05
50	2360	None	None	0.38844937003061725	None
50	2485	None	None	0.4049489207244785	None
50	2579	-1.0119827153542197e-06	None	0.479713505356388	-1.0119827153542197e-06
50	2584	1.9146429398836887e-05	None	0.22389000743162107	1.9146429398836887e-05
50	2560	-0.1	None	0.4980906656298568	-0.1
50	2554	-8.104681071230147e-09	None	0.37735368970346134	-8.104681071230147e-09
50	2576	-1.2017353646536153e-07	None	0.37566930324088776	-1.2017353646536153e-07
50	2473	None	None	0.3649345925390608	None
50	2556	7.351244309335703e-07	None	0.425211430516139	7.351244309335703e-07
50	2559	-0.0003600889232754403	None	0.43641590347787307	-0.0003600889232754403
50	2568	0.00015042270780015311	None	0.41854302325282744	0.00015042270780015311
50	2592	7.264366227215127e-08	None	0.425211430516139	7.264366227215127e-08
50	2502	None	None	0.42250128505270784	None
50	2464	None	None	0.405241629762265	None
50	2566	0.0001461013719277311	None	0.22389000743162107	0.0001461013719277311
50	2428	None	None	0.44474350758459746	None
50	2217	None	None	0.4908182327110282	None
50	2577	5.632472923857307e-05	None	0.22389000743162107	5.632472923857307e-05
50	2424	None	None	0.4038949971000103	None
50	2597	-8.25893224375619e-05	None	0.3160156204580344	-8.25893224375619e-05
50	2552	3.261812547489634e-07	None	0.36584233327416193	3.261812547489634e-07
50	2571	-1.1204963225357072e-05	None	0.33225165632546333	-1.1204963225357072e-05
50	2508	None	None	0.4271285753823915	None
50	1630	None	None	0.4368648719414943	None
50	2600	-0.1	None	0.3756599723411235	-0.1
50	2467	None	None	0.4221970151493518	None
50	2585	-0.0002025885801972019	None	0.439727571247056	-0.0002025885801972019
50	2581	-1.1551834435441773e-07	None	0.39479486901810146	-1.1551834435441773e-07
50	2206	None	None	0.3627917384035007	None
50	1616	None	None	0.4744625396965677	None
50	2553	-1.540925831358665e-08	None	0.47258538716574894	-1.540925831358665e-08
50	2209	None	None	0.4228374512315119	None
50	2334	None	None	0.3668125813162362	None
50	2526	None	None	0.4941540403186265	None
50	2400	None	None	0.3756599723411235	None
50	2240	None	None	0.35915587479333516	None
50	2587	0.00019895176956273144	None	0.4983501878160451	0.00019895176956273144
50	2557	-8.860086287544746e-08	None	0.42198418484781747	-8.860086287544746e-08
50	2403	None	None	0.3936064752998871	None
50	2291	None	None	0.4718273704631731	None
50	2570	-6.0506627071887064e-05	None	0.41076436302879615	-6.0506627071887064e-05
50	2368	None	None	0.44133859711524737	None
50	1164	None	None	0.43156495669921824	None
50	2595	3.7219601077781277e-07	None	0.5082159722592718	3.7219601077781277e-07
50	2589	1.5785804144671412e-09	None	0.405241629762265	1.5785804144671412e-09
50	2582	None	None	0.4368648719414943	None
50	2578	7.828037595741531e-05	None	0.3825208264214566	7.828037595741531e-05
50	2481	None	None	0.39685911448709	None
50	2128	None	None	0.5645135883834291	None
50	2580	-1.8826824170128027e-08	None	0.39334320217871743	-1.8826824170128027e-08
50	2550	None	None	0.37013553163093915	None
50	2569	-0.00013244058988564814	None	0.40039343248352727	-0.00013244058988564814
50	2561	-5.026115200800186e-09	None	0.3722302219040904	-5.026115200800186e-09
50	2563	0.004101834760211375	None	0.41818844032374275	0.004101834760211375
50	1908	None	None	0.37899902279553077	None
50	2512	None	None	0.4215515195278344	None
50	2532	None	None	0.3596007557735535	None
50	2225	None	None	0.41526026352390755	None
50	2575	-1.5093770369178043e-06	None	0.22389000743162107	-1.5093770369178043e-06
50	2564	-1.729668614926464e-05	None	0.38673265874358	-1.729668614926464e-05
50	1003	None	None	0.5307552601060099	None
50	1087	None	None	0.42721600158870154	None
50	2470	None	None	0.4864501981469459	None
50	2495	None	None	0.4228374512315119	None
50	2497	None	None	0.4335328315209085	None
50	2230	None	None	0.3937242956778258	None
50	1979	None	None	0.48401842755435104	None
50	2506	None	None	0.47088136623816457	None
50	2588	0.0056737999612768205	None	0.4283058125541236	0.0056737999612768205
50	2521	None	None	0.3418729612919071	None
50	2522	None	None	0.5074537559191451	None
50	2599	-2.0336593795356107e-11	None	0.5025687014363192	-2.0336593795356107e-11
50	2449	None	None	0.42809605618251273	None
50	2114	None	None	0.5082159722592718	None
50	2551	0.00016502693987710532	None	0.4271285753823915	0.00016502693987710532
50	2574	-2.0552300065354806e-08	None	0.3712231895494444	-2.0552300065354806e-08
50	2547	None	None	0.4385026174134213	None
50	2565	8.19289862140264e-09	None	0.3554409219956941	8.19289862140264e-09
50	2021	None	None	0.5599210058114289	None
50	2530	None	None	0.43867779441708626	None
50	2262	None	None	0.4610879020531845	None
50	2567	1.8732255292575794e-07	None	0.44852837892731207	1.8732255292575794e-07
50	2527	None	None	0.22389000743162107	None
50	2519	None	None	0.43156495669921824	None
50	2514	None	None	0.37024572969107006	None
50	2539	None	None	0.4327084986964934	None
50	2591	2.2373868562222844e-05	None	0.318674216121229	2.2373868562222844e-05
50	2573	1.2131252168209793e-06	None	0.3649345925390608	1.2131252168209793e-06
50	2593	None	None	0.4693208524951732	None
50	2472	None	None	0.4037973436256534	None
50	2590	None	None	0.47740924997716594	None
50	2396	None	None	0.44633611869562484	None
50	2452	None	None	0.3756599723411235	None
50	2387	None	None	0.5327226991989239	None
50	2562	None	None	0.3825810335609219	None
50	2572	-2.1080998095454725e-08	None	0.3654231400199144	-2.1080998095454725e-08
50	2583	-0.00011065385803507226	None	0.49144167491490637	-0.00011065385803507226
50	1963	None	None	0.34763940074378585	None
50	2444	None	None	0.4557898286310646	None
74	3232	0.016971616376030473	None	0.0	0.016971616376030473
74	3488	0.018144314543723217	None	0.0	0.018144314543723217
74	3757	0.008587745951141769	None	0.215544425593096	0.008587745951141769
74	3479	0.02167906751952365	None	0.0	0.02167906751952365
74	3709	0.021306495823920638	None	0.01506032632374794	0.021306495823920638
74	3680	0.015159311141725404	None	0.0	0.015159311141725404
74	3582	0.020489384442541888	None	0.0	0.020489384442541888
74	3769	0.024834269972956877	None	0.0	0.024834269972956877
74	3532	0.02554261828368063	None	0.03660515291358732	0.02554261828368063
74	3730	0.01992451146275038	None	0.023569380455452364	0.01992451146275038
74	3432	0.039751494184905464	None	0.0	0.039751494184905464
74	3765	0.020064411964326526	None	0.0051343016636001305	0.020064411964326526
74	3541	0.01605503842512312	None	0.0	0.01605503842512312
74	3668	0.021543408135803615	None	0.02117703210906267	0.021543408135803615
74	3783	0.018663615939287004	None	0.0	0.018663615939287004
74	3710	0.022907859338751724	None	0.0	0.022907859338751724
74	3634	0.023645625981184786	None	0.0	0.023645625981184786
74	3667	0.02150172541036726	None	0.02779243612575124	0.02150172541036726
74	3376	0.020656581090143004	None	0.0	0.020656581090143004
74	3566	0.021120751216770466	None	0.01506032632374794	0.021120751216770466
74	3551	0.025309118969909467	None	0.0	0.025309118969909467
74	3670	0.020388713886875784	None	0.0	0.020388713886875784
74	3760	0.022464126086205623	None	0.05459274333844184	0.022464126086205623
74	3469	0.02066326798468929	None	0.0	0.02066326798468929
74	3472	0.018853483441862738	None	0.0	0.018853483441862738
74	3459	0.01779296030237094	None	0.0	0.01779296030237094
74	3743	0.036043006388113696	None	0.0	0.036043006388113696
74	3491	0.01623085645682571	None	0.06454141474271075	0.01623085645682571
74	3649	0.016891477459161044	None	0.06448410213981728	0.016891477459161044
74	3406	0.015575257206019206	None	0.0	0.015575257206019206
74	3661	0.024966021563069395	None	0.023569380455452364	0.024966021563069395
74	3596	0.01911270122969908	None	0.0	0.01911270122969908
74	3714	0.01773965360274908	None	0.0	0.01773965360274908
74	3419	0.02327394537648422	None	0.0	0.02327394537648422
74	3375	0.022204446166311342	None	0.01506032632374794	0.022204446166311342
74	3651	0.017428188805535892	None	0.0	0.017428188805535892
74	3751	0.023197517662837293	None	0.0	0.023197517662837293
74	3414	0.020509035561389846	None	0.0	0.020509035561389846
74	3407	0.016614291516145727	None	0.0	0.016614291516145727
74	3754	0.00915576472695875	None	0.02779243612575124	0.00915576472695875
74	3490	0.023641198056807682	None	0.0	0.023641198056807682
74	3721	0.01901487221597495	None	0.0	0.01901487221597495
74	3790	0.01976833240483609	None	0.0	0.01976833240483609
74	3612	0.019212125725722593	None	0.0	0.019212125725722593
74	3513	0.026455228206123612	None	0.0	0.026455228206123612
74	3749	0.018389441979459468	None	0.008522355144366736	0.018389441979459468
74	3763	0.020972581653744618	None	0.0051343016636001305	0.020972581653744618
74	3756	0.014232855644910437	None	0.026126127160243196	0.014232855644910437
74	3653	0.01565673593646818	None	0.0	0.01565673593646818
74	3514	0.019136105887019673	None	0.0	0.019136105887019673
74	3452	0.02615758031925906	None	0.03660515291358732	0.02615758031925906
74	3700	0.028692074712848657	None	0.0051343016636001305	0.028692074712848657
74	3606	0.02488804830918276	None	0.05459274333844184	0.02488804830918276
74	3648	0.018227338029860263	None	0.0	0.018227338029860263
74	3792	0.023918636437425134	None	0.008522355144366736	0.023918636437425134
74	3788	0.01761355046842862	None	0.0	0.01761355046842862
74	3603	0.023881749303002006	None	0.0	0.023881749303002006
74	3646	0.019291156617240558	None	0.0	0.019291156617240558
74	3796	0.023181433635205147	None	0.026126127160243196	0.023181433635205147
74	3614	0.018425502978072494	None	0.0	0.018425502978072494
74	3750	0.022478117002068473	None	0.0	0.022478117002068473
74	3218	0.01931819030813697	None	0.0	0.01931819030813697
74	3795	0.0023106632873705606	None	0.40097830603630535	0.0023106632873705606
74	3705	0.015593774957609084	None	0.023569380455452364	0.015593774957609084
74	3150	0.020503323058720616	None	0.0305037231476196	0.020503323058720616
74	3506	0.026277357328122506	None	0.0	0.026277357328122506
74	3785	0.015095755643615911	None	0.0	0.015095755643615911
74	3485	0.019511644171582337	None	0.0	0.019511644171582337
74	3587	0.01812577358213495	None	0.0	0.01812577358213495
74	3647	0.023057702596575004	None	0.0051343016636001305	0.023057702596575004
74	3252	0.017339841014580217	None	0.0	0.017339841014580217
74	3631	0.012853443216921587	None	0.0880092128937463	0.012853443216921587
74	3650	0.0235519061871751	None	0.0	0.0235519061871751
74	3579	0.019310662186950496	None	0.0	0.019310662186950496
74	3720	0.018579014226923117	None	0.0	0.018579014226923117
74	3707	0.011382260998791695	None	0.008522355144366736	0.011382260998791695
74	3568	0.017549972499675923	None	0.0	0.017549972499675923
74	3632	0.03750661263844986	None	0.0	0.03750661263844986
74	3741	0.01657395794155035	None	0.0	0.01657395794155035
74	3287	0.01756826836996298	None	0.0	0.01756826836996298
74	3791	0.009131378737467014	None	0.15019598973473355	0.009131378737467014
74	3567	0.020765475212709276	None	0.16867760400992063	0.020765475212709276
74	3777	0.024515554256145315	None	0.10424974831746026	0.024515554256145315
74	3794	0.014951641825229406	None	0.18762647012168823	0.014951641825229406
74	3592	0.022768429968206615	None	0.0051343016636001305	0.022768429968206615
74	3727	0.01714097856328114	None	0.06110883811474458	0.01714097856328114
74	3775	0.02863317943876083	None	0.0	0.02863317943876083
74	3586	0.030799445050394975	None	0.008522355144366736	0.030799445050394975
74	3686	0.02452099333201694	None	0.1680397545723837	0.02452099333201694
74	3363	0.02238612950222257	None	0.0	0.02238612950222257
74	2992	0.018002436397475955	None	0.0	0.018002436397475955
74	3703	-1.8043937586622009e-06	None	0.0880092128937463	-1.8043937586622009e-06
74	3722	0.02388019162039353	None	0.0	0.02388019162039353
74	3797	0.02638213816394718	None	0.0051343016636001305	0.02638213816394718
74	3628	0.02588702640776872	None	0.0	0.02588702640776872
74	3719	0.017750394467075842	None	0.02117703210906267	0.017750394467075842
74	3664	0.019993685900522175	None	0.0	0.019993685900522175
74	3774	0.01756826836996298	None	0.0	0.01756826836996298
74	3712	0.013904614513015324	None	0.0	0.013904614513015324
74	3782	0.021741945283933552	None	0.0	0.021741945283933552
60	3040	0.0009815604913062444	None	0.3008561545503759	0.0009815604913062444
60	3067	0.014197481783620956	None	0.3956600561042546	0.014197481783620956
60	3094	0.00014033633089283645	None	0.37753679281522934	0.00014033633089283645
60	3045	0.0007306765567137714	None	0.27945344299028996	0.0007306765567137714
60	3047	8.444905762952645e-05	None	0.2275048178320048	8.444905762952645e-05
60	2970	0.001903955579341424	None	0.08591239977761729	0.001903955579341424
60	2951	0.004083875421866448	None	0.020941706034855165	0.004083875421866448
60	3080	-1.5656924125386224e-07	None	0.4758938859607378	-1.5656924125386224e-07
60	2863	0.000991485194917186	None	0.12916848406537287	0.000991485194917186
60	3008	0.01608894372628708	None	0.5203696955248144	0.01608894372628708
60	2880	0.0003378471210155932	None	0.3249904750336518	0.0003378471210155932
60	2624	0.000638296568170709	None	0.44045054634663916	0.000638296568170709
60	2937	0.001621794872461715	None	0.2726598100794754	0.001621794872461715
60	2905	0.0004032693013732368	None	0.3939893990086367	0.0004032693013732368
60	2879	1.0717663525961644e-06	None	0.38631790097340196	1.0717663525961644e-06
60	3074	0.0012052700567422485	None	0.2275048178320048	0.0012052700567422485
60	3086	1.3140204567768877e-08	None	0.5158558747739651	1.3140204567768877e-08
60	3007	0.009408819091818895	None	0.1426817082609858	0.009408819091818895
60	3054	0.004080450915476835	None	0.020941706034855165	0.004080450915476835
60	3060	0.000763570948965506	None	0.45083875721347033	0.000763570948965506
60	2932	0.0003023235367004797	None	0.3810334206603495	0.0003023235367004797
60	2920	0.00021767924818700513	None	0.5806864002618466	0.00021767924818700513
60	2959	0.0007883344138654646	None	0.3505556550610572	0.0007883344138654646
60	2881	0.0005009560152619906	None	0.3365276218695304	0.0005009560152619906
60	3041	0.004077660616529727	None	0.020941706034855165	0.004077660616529727
60	3089	0.0065386009148041165	None	0.3403361397600798	0.0065386009148041165
60	3081	0.0007442373184589785	None	0.35549904876067673	0.0007442373184589785
60	3072	0.0039608782718871995	None	0.020941706034855165	0.0039608782718871995
60	2778	6.468828637842929e-05	None	0.36328375051129164	6.468828637842929e-05
60	3039	0.00024595414311280844	None	0.3249904750336518	0.00024595414311280844
60	3009	0.01940060037717847	None	0.13809837724134275	0.01940060037717847
60	3034	0.0006496481002771803	None	0.32286251858697185	0.0006496481002771803
60	2720	0.0005287070375143062	None	0.3701477188907106	0.0005287070375143062
60	3096	0.004088492648542988	None	0.020941706034855165	0.004088492648542988
60	2817	0.0022700702286990657	None	0.08591239977761729	0.0022700702286990657
60	2998	0.001458269426689867	None	0.38842563534792857	0.001458269426689867
60	2782	0.0005300547828873309	None	0.2726598100794754	0.0005300547828873309
60	3056	0.0012889531700993192	None	0.26250075347733837	0.0012889531700993192
60	2742	0.0018803293126846733	None	0.39056848831602176	0.0018803293126846733
60	2857	0.0006213057244381734	None	0.2788257313198614	0.0006213057244381734
60	2938	0.0004166438299426759	None	0.3828821388194559	0.0004166438299426759
60	2961	0.00010256650819244119	None	0.27544532652892045	0.00010256650819244119
60	3028	0.0018284585055832801	None	0.08591239977761729	0.0018284585055832801
60	3061	0.009024824300790166	None	0.537841334317649	0.009024824300790166
60	2972	0.00040512627360733255	None	0.3926417542652689	0.00040512627360733255
60	2876	0.0007859871016692053	None	0.31743896540581706	0.0007859871016692053
60	3077	0.00048646963639519165	None	0.3521858060069529	0.00048646963639519165
60	3027	0.0001739915007018243	None	0.3956536398457162	0.0001739915007018243
60	3079	0.012559500084427778	None	0.31327090557208115	0.012559500084427778
60	2563	0.004101834760211375	None	0.020941706034855165	0.004101834760211375
60	2987	0.0033107933340064183	None	0.38185566261569476	0.0033107933340064183
60	2861	0.0002730737224362612	None	0.31011847822509203	0.0002730737224362612
60	2940	0.0019551749351705014	None	0.41385251883573587	0.0019551749351705014
60	3068	0.00041120235745608166	None	0.35365756931460135	0.00041120235745608166
60	3095	0.001221562648871579	None	0.40112527609919163	0.001221562648871579
60	2994	0.0013248217208820432	None	0.3466371866104727	0.0013248217208820432
60	2826	0.0011615998880072085	None	0.2275048178320048	0.0011615998880072085
60	2977	0.003441659914501009	None	0.21739506434241104	0.003441659914501009
60	3042	0.0005881811184138871	None	0.43229927797624546	0.0005881811184138871
60	2936	0.0012054132596418844	None	0.2275048178320048	0.0012054132596418844
60	2769	0.0008769228231270324	None	0.12916848406537287	0.0008769228231270324
60	3055	5.329686307937109e-05	None	0.3803507283426605	5.329686307937109e-05
60	2967	0.0021099741317902954	None	0.32286251858697185	0.0021099741317902954
60	2588	0.0056737999612768205	None	0.37988116588337445	0.0056737999612768205
60	2779	0.00046078978746771427	None	0.08591239977761729	0.00046078978746771427
60	2902	0.004083893619565023	None	0.020941706034855165	0.004083893619565023
60	2673	0.0005491545058472793	None	0.24080333447253177	0.0005491545058472793
60	2657	0.0014225694799054971	None	0.26250075347733837	0.0014225694799054971
60	2865	0.010550633473641241	None	0.1426817082609858	0.010550633473641241
60	2802	0.0005226984320802278	None	0.2788257313198614	0.0005226984320802278
60	3016	0.00023334913957082012	None	0.4356021959056509	0.00023334913957082012
60	2965	0.0008240209835515305	None	0.12916848406537287	0.0008240209835515305
60	3099	0.008547653461884436	None	0.2771428618116976	0.008547653461884436
60	3000	0.00123866857177443	None	0.21953523699830582	0.00123866857177443
60	3066	0.0034963097854356622	None	0.09423767715684825	0.0034963097854356622
60	3001	0.0011505098703689645	None	0.3466371866104727	0.0011505098703689645
60	3023	7.833748747122892e-05	None	0.37603231338078597	7.833748747122892e-05
60	3062	0.001705278736945114	None	0.31084791443803567	0.001705278736945114
60	3051	0.000331566116338587	None	0.2922819960833002	0.000331566116338587
60	2679	0.0004787764971419847	None	0.08591239977761729	0.0004787764971419847
60	3052	9.151615752338179e-05	None	0.3936601649382227	9.151615752338179e-05
60	2941	7.98438012187756e-05	None	0.34130140809950815	7.98438012187756e-05
60	2735	0.0018491146014689602	None	0.08591239977761729	0.0018491146014689602
60	3013	0.004458372499675247	None	0.21739506434241104	0.004458372499675247
60	2862	0.00031860075165291194	None	0.28193809561475847	0.00031860075165291194
60	3044	0.002048052443676271	None	0.3758968848163121	0.002048052443676271
60	2804	0.0007705910031602979	None	0.31743896540581706	0.0007705910031602979
60	2992	0.018002436397475955	None	0.13809837724134275	0.018002436397475955
60	3020	9.230069685889282e-08	None	0.39757301723417837	9.230069685889282e-08
60	3030	0.007401485923044986	None	0.2771428618116976	0.007401485923044986
60	3033	0.01572472349966382	None	0.13809837724134275	0.01572472349966382
60	2762	0.0034962553116481892	None	0.09423767715684825	0.0034962553116481892
60	2954	0.0022104853622425956	None	0.41661990429751083	0.0022104853622425956
60	2912	0.003323000936955754	None	0.21739506434241104	0.003323000936955754
60	2815	0.0005758037131790924	None	0.24080333447253177	0.0005758037131790924
60	3073	-0.00012544637153296637	None	0.38371883208605073	-0.00012544637153296637
60	2990	0.003959714182519475	None	0.020941706034855165	0.003959714182519475
60	2849	0.0009022590640660163	None	0.12916848406537287	0.0009022590640660163
60	2934	0.0006576796997842152	None	0.08591239977761729	0.0006576796997842152
60	2910	0.006004428394152175	None	0.37988116588337445	0.006004428394152175
109	5012	0.04012883732259531	None	0.04864793553020295	0.04012883732259531
109	5433	0.03719628531755587	None	0.0	0.03719628531755587
109	5319	0.041283566148576235	None	0.0	0.041283566148576235
109	5095	0.04223523911644231	None	0.0	0.04223523911644231
109	4942	0.040153776081724116	None	0.0	0.040153776081724116
109	5434	0.04205692320227219	None	0.0	0.04205692320227219
109	5451	0.04566128829579062	None	0.0	0.04566128829579062
109	5515	0.048651221151067764	None	0.0	0.048651221151067764
109	5463	0.037824959245986264	None	0.0	0.037824959245986264
109	5506	0.04754392328730055	None	0.0	0.04754392328730055
109	5428	0.039801066157290725	None	0.16682263242015696	0.039801066157290725
109	5259	0.044309925557431254	None	0.009022322261690927	0.044309925557431254
109	5440	0.04049462210936471	None	0.0	0.04049462210936471
109	4816	0.040104624712471906	None	0.0	0.040104624712471906
109	5513	0.04098689804375937	None	0.0	0.04098689804375937
109	5101	0.045406002291139586	None	0.14919440293276542	0.045406002291139586
109	5470	0.04144625780770754	None	0.0	0.04144625780770754
109	5524	0.0042689654244908995	None	0.25958549893752647	0.0042689654244908995
109	5539	0.046687450991045196	None	0.002335392189705083	0.046687450991045196
109	5487	0.03490855980782205	None	0.0	0.03490855980782205
109	4896	0.04160151398069279	None	0.0792745559959125	0.04160151398069279
109	5526	0.04024559261564222	None	0.0	0.04024559261564222
109	5271	0.03952133907495523	None	0.0	0.03952133907495523
109	5309	0.04400073207393204	None	0.0	0.04400073207393204
109	5167	0.040348838847596574	None	0.007386934565480804	0.040348838847596574
109	5324	0.042636793217197856	None	0.0	0.042636793217197856
109	5529	0.03648142295332078	None	0.0	0.03648142295332078
109	5501	0.03545065066245742	None	0.04864793553020295	0.03545065066245742
109	5495	0.0356684486192063	None	0.0	0.0356684486192063
109	5327	0.037286833022255154	None	0.0	0.037286833022255154
109	5411	0.03712768999787974	None	0.0	0.03712768999787974
109	5522	0.04700405103394861	None	0.002335392189705083	0.04700405103394861
109	5474	0.03984557570841697	None	0.0	0.03984557570841697
109	5237	0.046326935167682985	None	0.0	0.046326935167682985
109	5540	0.032797962722481276	None	0.0	0.032797962722481276
109	5503	0.0234503809767677	None	0.060140295676250496	0.0234503809767677
109	4841	0.043147325866732346	None	0.045559327115178454	0.043147325866732346
109	5378	0.04397238380331391	None	0.0	0.04397238380331391
109	5471	0.044417305285743267	None	0.0	0.044417305285743267
109	5225	0.04003900036590407	None	0.4800352713521391	0.04003900036590407
109	5546	0.03588667366733195	None	0.0	0.03588667366733195
109	5209	0.03999713935468143	None	0.012285387090383557	0.03999713935468143
109	5530	0.04169268541856994	None	0.0	0.04169268541856994
109	5216	0.03891392399454399	None	0.0	0.03891392399454399
109	5533	0.038402167882282935	None	0.0	0.038402167882282935
109	5172	0.04198115948390809	None	0.0	0.04198115948390809
109	5531	0.03190103891730641	None	0.0	0.03190103891730641
109	5465	0.04309813649227651	None	0.0	0.04309813649227651
109	5348	0.045594089281075216	None	0.0	0.045594089281075216
109	5285	0.042753510433317495	None	0.002335392189705083	0.042753510433317495
109	5381	0.04837825645822016	None	0.0	0.04837825645822016
109	5403	0.04648508131559366	None	0.0	0.04648508131559366
109	5267	0.03581797477325296	None	0.14919440293276542	0.03581797477325296
109	5508	0.044842211819667604	None	0.0	0.044842211819667604
109	5331	0.03230270652358267	None	0.0	0.03230270652358267
109	5355	0.03268966798359487	None	0.057182484962999755	0.03268966798359487
109	5121	0.037437670517033936	None	0.002335392189705083	0.037437670517033936
109	4949	0.04195922291677841	None	0.005238744548500576	0.04195922291677841
109	5472	0.03989823994549618	None	0.0	0.03989823994549618
109	5017	0.03902660184823248	None	0.0	0.03902660184823248
109	4567	0.04924042572048682	None	0.0	0.04924042572048682
109	5287	0.042285227007844116	None	0.0	0.042285227007844116
109	5405	0.04396633164127122	None	0.0	0.04396633164127122
109	5437	0.0461762925125945	None	0.0	0.0461762925125945
109	5392	0.038056235629183276	None	0.0	0.038056235629183276
109	5156	0.03495564326979852	None	0.005238744548500576	0.03495564326979852
109	5511	0.011651642209992584	None	0.030099334542433832	0.011651642209992584
109	5510	0.03946650864609044	None	0.0	0.03946650864609044
109	4704	0.04597594871600186	None	0.0	0.04597594871600186
109	5541	0.04377100307278599	None	0.0	0.04377100307278599
109	4546	0.041079854081893	None	0.045559327115178454	0.041079854081893
109	5201	0.040998602538886174	None	0.0	0.040998602538886174
109	5477	0.0336529529185896	None	0.0	0.0336529529185896
109	5239	0.04953267911621289	None	0.0	0.04953267911621289
109	5367	0.0369724870308892	None	0.009022322261690927	0.0369724870308892
109	5436	0.028627197411499376	None	0.00450644692344131	0.028627197411499376
109	5036	0.04264447768386085	None	0.0	0.04264447768386085
109	5520	0.04232895164883854	None	0.0	0.04232895164883854
109	5505	0.011065107228725245	None	0.009022322261690927	0.011065107228725245
109	5159	0.049141992752448994	None	0.0	0.049141992752448994
109	5035	0.039069922646831894	None	0.0	0.039069922646831894
109	5004	0.04337639175390649	None	0.0	0.04337639175390649
109	5496	0.028873221958607875	None	0.04499613646346575	0.028873221958607875
109	5468	0.0390721653792524	None	0.0	0.0390721653792524
109	5497	0.03756646865839041	None	0.0	0.03756646865839041
109	5282	0.048449255390127455	None	0.0	0.048449255390127455
109	5423	0.042872598116244616	None	0.0	0.042872598116244616
109	5543	0.037691455949084095	None	0.009022322261690927	0.037691455949084095
109	5317	0.04257118558718592	None	0.14919440293276542	0.04257118558718592
109	5325	0.03896243225368416	None	0.009022322261690927	0.03896243225368416
109	5322	0.043033924865221285	None	0.0	0.043033924865221285
109	5537	0.03987783052953293	None	0.0	0.03987783052953293
109	5456	0.03029897929259427	None	0.005238744548500576	0.03029897929259427
109	5494	0.05511502179220771	None	0.0	0.05511502179220771
109	5296	0.040508552757956826	None	0.002335392189705083	0.040508552757956826
109	4952	0.042554548011860635	None	0.0	0.042554548011860635
109	4963	0.039851793426349286	None	0.0	0.039851793426349286
109	5481	0.03171972975291739	None	0.0	0.03171972975291739
109	5528	0.04392888875456052	None	0.0	0.04392888875456052
109	5254	0.043095070350920486	None	0.0	0.043095070350920486
110	5433	0.03719628531755587	None	0.0	0.03719628531755587
110	5596	0.03344628021181615	None	0.0	0.03344628021181615
110	5319	0.041283566148576235	None	0.0	0.041283566148576235
110	5095	0.04223523911644231	None	0.0	0.04223523911644231
110	4942	0.040153776081724116	None	0.0	0.040153776081724116
110	5434	0.04205692320227219	None	0.0	0.04205692320227219
110	5451	0.04566128829579062	None	0.0	0.04566128829579062
110	5515	0.048651221151067764	None	0.0	0.048651221151067764
110	5463	0.037824959245986264	None	0.0	0.037824959245986264
110	5506	0.04754392328730055	None	0.0	0.04754392328730055
110	5582	0.033857855534275436	None	0.0	0.033857855534275436
110	5259	0.044309925557431254	None	0.011430269930347656	0.044309925557431254
110	5440	0.04049462210936471	None	0.0	0.04049462210936471
110	4816	0.040104624712471906	None	0.0	0.040104624712471906
110	5513	0.04098689804375937	None	0.0	0.04098689804375937
110	5558	0.04201769066739943	None	0.0	0.04201769066739943
110	5101	0.045406002291139586	None	0.1623303196943761	0.045406002291139586
110	5586	0.04195262187074548	None	0.0	0.04195262187074548
110	5539	0.046687450991045196	None	0.008276041475715614	0.046687450991045196
110	5571	0.02745554048238718	None	0.0	0.02745554048238718
110	4896	0.04160151398069279	None	0.05472394707307099	0.04160151398069279
110	5271	0.03952133907495523	None	0.0	0.03952133907495523
110	5309	0.04400073207393204	None	0.0	0.04400073207393204
110	5167	0.040348838847596574	None	0.013198430152211074	0.040348838847596574
110	5324	0.042636793217197856	None	0.0	0.042636793217197856
110	5501	0.03545065066245742	None	0.032227729433747236	0.03545065066245742
110	5495	0.0356684486192063	None	0.0	0.0356684486192063
110	5327	0.037286833022255154	None	0.0	0.037286833022255154
110	5411	0.03712768999787974	None	0.0	0.03712768999787974
110	5522	0.04700405103394861	None	0.008276041475715614	0.04700405103394861
110	5578	0.03953714840390888	None	0.0	0.03953714840390888
110	5237	0.046326935167682985	None	0.0	0.046326935167682985
110	4841	0.043147325866732346	None	0.032731564984731995	0.043147325866732346
110	5378	0.04397238380331391	None	0.0	0.04397238380331391
110	5471	0.044417305285743267	None	0.0	0.044417305285743267
110	5225	0.04003900036590407	None	0.4608356180106762	0.04003900036590407
110	5546	0.03588667366733195	None	0.0	0.03588667366733195
110	5209	0.03999713935468143	None	0.01307925637955094	0.03999713935468143
110	5590	0.038267400465798435	None	0.0	0.038267400465798435
110	5530	0.04169268541856994	None	0.0	0.04169268541856994
110	5561	0.0461424044093997	None	0.0	0.0461424044093997
110	5577	0.04535876352626461	None	0.005238744548500576	0.04535876352626461
110	5172	0.04198115948390809	None	0.0	0.04198115948390809
110	5531	0.03190103891730641	None	0.0	0.03190103891730641
110	5465	0.04309813649227651	None	0.0	0.04309813649227651
110	5560	0.04733891255601417	None	0.0	0.04733891255601417
110	5348	0.045594089281075216	None	0.0	0.045594089281075216
110	5285	0.042753510433317495	None	0.008276041475715614	0.042753510433317495
110	5562	0.04637305941706294	None	0.0	0.04637305941706294
110	5588	0.0403145212041654	None	0.008276041475715614	0.0403145212041654
110	5592	0.015600435014823912	None	0.013601175900915353	0.015600435014823912
110	5267	0.03581797477325296	None	0.1623303196943761	0.03581797477325296
110	5508	0.044842211819667604	None	0.0	0.044842211819667604
110	5331	0.03230270652358267	None	0.0	0.03230270652358267
110	5355	0.03268966798359487	None	0.04555251927962132	0.03268966798359487
110	5121	0.037437670517033936	None	0.008276041475715614	0.037437670517033936
110	5598	0.024390898035382726	None	0.0	0.024390898035382726
110	4949	0.04195922291677841	None	0.005238744548500576	0.04195922291677841
110	5593	0.02989784184852457	None	0.0	0.02989784184852457
110	5472	0.03989823994549618	None	0.0	0.03989823994549618
110	5017	0.03902660184823248	None	0.0	0.03902660184823248
110	4567	0.04924042572048682	None	0.0	0.04924042572048682
110	5585	0.04445599466612157	None	0.0	0.04445599466612157
110	5581	0.035360398950661384	None	0.0	0.035360398950661384
110	5287	0.042285227007844116	None	0.0	0.042285227007844116
110	5405	0.04396633164127122	None	0.0	0.04396633164127122
110	5437	0.0461762925125945	None	0.0	0.0461762925125945
110	5156	0.03495564326979852	None	0.005238744548500576	0.03495564326979852
110	5510	0.03946650864609044	None	0.0	0.03946650864609044
110	4704	0.04597594871600186	None	0.0	0.04597594871600186
110	5541	0.04377100307278599	None	0.0	0.04377100307278599
110	4546	0.041079854081893	None	0.032731564984731995	0.041079854081893
110	5201	0.040998602538886174	None	0.0	0.040998602538886174
110	5477	0.0336529529185896	None	0.0	0.0336529529185896
110	5239	0.04953267911621289	None	0.0	0.04953267911621289
110	5570	0.042452370241177845	None	0.0	0.042452370241177845
110	5367	0.0369724870308892	None	0.011430269930347656	0.0369724870308892
110	5553	0.04236597490257783	None	0.0	0.04236597490257783
110	5520	0.04232895164883854	None	0.0	0.04232895164883854
110	5159	0.049141992752448994	None	0.0	0.049141992752448994
110	5035	0.039069922646831894	None	0.0	0.039069922646831894
110	5004	0.04337639175390649	None	0.0	0.04337639175390649
110	5468	0.0390721653792524	None	0.0	0.0390721653792524
110	5282	0.048449255390127455	None	0.0	0.048449255390127455
110	5423	0.042872598116244616	None	0.0	0.042872598116244616
110	5543	0.037691455949084095	None	0.011430269930347656	0.037691455949084095
110	5317	0.04257118558718592	None	0.1623303196943761	0.04257118558718592
110	5325	0.03896243225368416	None	0.011430269930347656	0.03896243225368416
110	5322	0.043033924865221285	None	0.0	0.043033924865221285
110	5537	0.03987783052953293	None	0.0	0.03987783052953293
110	5494	0.05511502179220771	None	0.0	0.05511502179220771
110	5574	0.037479454096935615	None	0.0	0.037479454096935615
110	4952	0.042554548011860635	None	0.0	0.042554548011860635
110	5569	0.010961920507529399	None	0.0	0.010961920507529399
110	4963	0.039851793426349286	None	0.0	0.039851793426349286
110	5481	0.03171972975291739	None	0.0	0.03171972975291739
110	5565	0.042096866411580794	None	0.0	0.042096866411580794
110	5528	0.04392888875456052	None	0.0	0.04392888875456052
110	5254	0.043095070350920486	None	0.0	0.043095070350920486
110	5589	0.007129518138828022	None	0.17279434747931674	0.007129518138828022
76	3232	0.016971616376030473	None	0.0	0.016971616376030473
76	3876	0.021257733664838165	None	0.06644066334368423	0.021257733664838165
76	3479	0.02167906751952365	None	0.0	0.02167906751952365
76	3709	0.021306495823920638	None	0.07649242375764367	0.021306495823920638
76	3680	0.015159311141725404	None	0.0	0.015159311141725404
76	3582	0.020489384442541888	None	0.0	0.020489384442541888
76	3769	0.024834269972956877	None	0.0	0.024834269972956877
76	3808	0.025510199337077117	None	0.01960981364128128	0.025510199337077117
76	3532	0.02554261828368063	None	0.040058312317515124	0.02554261828368063
76	3730	0.01992451146275038	None	0.07948553085951139	0.01992451146275038
76	3432	0.039751494184905464	None	0.0	0.039751494184905464
76	3765	0.020064411964326526	None	0.002840785048122245	0.020064411964326526
76	3899	-0.0001185506936864554	None	0.011312630323779143	-0.0001185506936864554
76	3668	0.021543408135803615	None	0.01960981364128128	0.021543408135803615
76	3823	0.021267068438790844	None	0.0	0.021267068438790844
76	3843	0.03720827124978316	None	0.002840785048122245	0.03720827124978316
76	3710	0.022907859338751724	None	0.0	0.022907859338751724
76	3634	0.023645625981184786	None	0.0	0.023645625981184786
76	3667	0.02150172541036726	None	0.031404565809562274	0.02150172541036726
76	3376	0.020656581090143004	None	0.0	0.020656581090143004
76	3566	0.021120751216770466	None	0.07649242375764367	0.021120751216770466
76	3551	0.025309118969909467	None	0.0	0.025309118969909467
76	3854	0.0350133914482513	None	0.0	0.0350133914482513
76	3760	0.022464126086205623	None	0.060658603709379824	0.022464126086205623
76	3469	0.02066326798468929	None	0.0	0.02066326798468929
76	3888	0.018854253282661652	None	0.0	0.018854253282661652
76	3472	0.018853483441862738	None	0.0	0.018853483441862738
76	3459	0.01779296030237094	None	0.0	0.01779296030237094
76	3743	0.036043006388113696	None	0.0	0.036043006388113696
76	3858	0.031516299944951566	None	0.0	0.031516299944951566
76	3886	0.02880137257482205	None	0.0	0.02880137257482205
76	3842	0.017406612414646642	None	0.0	0.017406612414646642
76	3406	0.015575257206019206	None	0.0	0.015575257206019206
76	3661	0.024966021563069395	None	0.07948553085951139	0.024966021563069395
76	3865	0.02102516893963534	None	0.0	0.02102516893963534
76	3596	0.01911270122969908	None	0.0	0.01911270122969908
76	3419	0.02327394537648422	None	0.0	0.02327394537648422
76	3375	0.022204446166311342	None	0.07649242375764367	0.022204446166311342
76	3751	0.023197517662837293	None	0.0	0.023197517662837293
76	3815	0.02334844351282892	None	0.0913423792499648	0.02334844351282892
76	3414	0.020509035561389846	None	0.0	0.020509035561389846
76	3407	0.016614291516145727	None	0.0	0.016614291516145727
76	3490	0.023641198056807682	None	0.0	0.023641198056807682
76	3721	0.01901487221597495	None	0.0	0.01901487221597495
76	3749	0.018389441979459468	None	0.00994274766842786	0.018389441979459468
76	3890	0.008704577941524787	None	0.19344250401777432	0.008704577941524787
76	3763	0.020972581653744618	None	0.002840785048122245	0.020972581653744618
76	3826	0.03535663973303133	None	0.00994274766842786	0.03535663973303133
76	3869	0.02170547383722237	None	0.02424001771243863	0.02170547383722237
76	3452	0.02615758031925906	None	0.040058312317515124	0.02615758031925906
76	3700	0.028692074712848657	None	0.002840785048122245	0.028692074712848657
76	3871	0.003195368406185439	None	0.08223709347143611	0.003195368406185439
76	3892	0.0156680374180165	None	0.0890771438371678	0.0156680374180165
76	3792	0.023918636437425134	None	0.00994274766842786	0.023918636437425134
76	3788	0.01761355046842862	None	0.0	0.01761355046842862
76	3882	0.022622810830904	None	0.040058312317515124	0.022622810830904
76	3896	0.022644500877030252	None	0.002840785048122245	0.022644500877030252
76	3883	0.029688086663281724	None	0.0	0.029688086663281724
76	3861	0.029775363229837246	None	0.0	0.029775363229837246
76	3603	0.023881749303002006	None	0.0	0.023881749303002006
76	3646	0.019291156617240558	None	0.0	0.019291156617240558
76	3796	0.023181433635205147	None	0.030237415430837848	0.023181433635205147
76	3614	0.018425502978072494	None	0.0	0.018425502978072494
76	3750	0.022478117002068473	None	0.0	0.022478117002068473
76	3835	0.019784375421612713	None	0.0	0.019784375421612713
76	3218	0.01931819030813697	None	0.0	0.01931819030813697
76	3810	0.018450853469372204	None	0.06644066334368423	0.018450853469372204
76	3881	0.021827638249849457	None	0.0	0.021827638249849457
76	3884	0.018351405508219034	None	0.0	0.018351405508219034
76	3875	0.004025682731182445	None	0.02049637185787157	0.004025682731182445
76	3820	0.018492149482989686	None	0.0	0.018492149482989686
76	3893	0.007152513761043456	None	0.09923834169326405	0.007152513761043456
76	3859	0.023943139081043868	None	0.0	0.023943139081043868
76	3506	0.026277357328122506	None	0.0	0.026277357328122506
76	3485	0.019511644171582337	None	0.0	0.019511644171582337
76	3880	0.019968123684125084	None	0.0	0.019968123684125084
76	3647	0.023057702596575004	None	0.002840785048122245	0.023057702596575004
76	3872	0.029879897183056583	None	0.8177056453577549	0.029879897183056583
76	3650	0.0235519061871751	None	0.0	0.0235519061871751
76	3837	0.021603575276872934	None	0.0	0.021603575276872934
76	3720	0.018579014226923117	None	0.0	0.018579014226923117
76	3809	0.031012866927354384	None	0.023753486901625927	0.031012866927354384
76	3891	0.02249086659160511	None	0.02424001771243863	0.02249086659160511
76	3632	0.03750661263844986	None	0.0	0.03750661263844986
76	3287	0.01756826836996298	None	0.0	0.01756826836996298
76	3567	0.020765475212709276	None	0.06644066334368423	0.020765475212709276
76	3777	0.024515554256145315	None	0.09274538253161838	0.024515554256145315
76	3855	0.021657345659595664	None	0.0	0.021657345659595664
76	3592	0.022768429968206615	None	0.002840785048122245	0.022768429968206615
76	3845	0.0196916025376964	None	0.0	0.0196916025376964
76	3775	0.02863317943876083	None	0.0	0.02863317943876083
76	3860	0.021788222399167403	None	0.0	0.021788222399167403
76	3586	0.030799445050394975	None	0.00994274766842786	0.030799445050394975
76	3686	0.02452099333201694	None	0.0913423792499648	0.02452099333201694
76	3363	0.02238612950222257	None	0.0	0.02238612950222257
76	3722	0.02388019162039353	None	0.0	0.02388019162039353
76	3797	0.02638213816394718	None	0.002840785048122245	0.02638213816394718
76	3864	0.02031480789099112	None	0.0	0.02031480789099112
76	3664	0.019993685900522175	None	0.0	0.019993685900522175
76	3782	0.021741945283933552	None	0.0	0.021741945283933552
30	1429	0.40558887415274913	0.40558887415274913	0.42854254893024074	0.40558887415274913
30	1528	0.4550503100603314	0.4550503100603314	0.5907505152374839	0.4550503100603314
30	1564	0.3625853023923121	0.3625853023923121	0.43494293066665646	0.3625853023923121
30	1599	0.36691002206857487	0.36691002206857487	0.4015926101351391	0.36691002206857487
30	1214	0.39593294866195483	0.39593294866195483	0.46653825247560476	0.39593294866195483
30	1517	0.41083692309306985	0.41083692309306985	0.45138630751303843	0.41083692309306985
30	1483	0.39665681920164564	0.39665681920164564	0.41600446639903615	0.39665681920164564
30	1521	0.4959381369479156	0.4959381369479156	0.4959381369479156	0.4959381369479156
30	1600	0.42779568086921815	0.42779568086921815	0.48228976990970834	0.42779568086921815
30	1381	0.32692263135982164	0.32692263135982164	0.3699585792879426	0.32692263135982164
30	1597	0.3746633042116202	0.3746633042116202	0.3889422004661426	0.3746633042116202
30	1559	0.36001538885720324	0.36001538885720324	0.3899498035433168	0.36001538885720324
30	1550	0.3550309376209128	0.3550309376209128	0.4203715105063163	0.3550309376209128
30	1479	0.39934253294548683	0.39934253294548683	0.4141093023619062	0.39934253294548683
30	846	0.4073953488778096	0.4073953488778096	0.4216750310852963	0.4073953488778096
30	1510	0.4073740505741418	0.4073740505741418	0.4667914340653942	0.4073740505741418
30	1439	0.4683062291764181	0.4683062291764181	0.4807440623087592	0.4683062291764181
30	1537	0.6204568959263983	0.6204568959263983	0.660223932041823	0.6204568959263983
30	1575	0.3628160534291729	0.3628160534291729	0.3975060736586664	0.3628160534291729
30	537	0.4000102453851541	0.4000102453851541	0.4973103487194666	0.4000102453851541
30	825	0.40399468123767895	0.40399468123767895	0.452617207594156	0.40399468123767895
30	1442	0.3970076932756833	0.3970076932756833	0.4318982206826645	0.3970076932756833
30	1333	0.46405223472495044	0.46405223472495044	0.5553859622599298	0.46405223472495044
30	1391	0.40399468123767895	0.40399468123767895	0.452617207594156	0.40399468123767895
30	1525	0.4786282533996807	0.4786282533996807	0.6158531369636289	0.4786282533996807
30	801	0.38382840192280276	0.38382840192280276	0.4184693249476264	0.38382840192280276
30	1482	0.40485182891859794	0.40485182891859794	0.46681169386453797	0.40485182891859794
30	1570	0.3866143719403354	0.3866143719403354	0.521321431046808	0.3866143719403354
30	1593	0.3927413536425362	0.3927413536425362	0.42619740087704666	0.3927413536425362
30	1509	0.3981675537627868	0.3981675537627868	0.44058502193331905	0.3981675537627868
30	1358	0.39215191141479877	0.39215191141479877	0.40075688841450524	0.39215191141479877
30	1544	0.4090149072724231	0.4090149072724231	0.4266750867239465	0.4090149072724231
30	1376	0.3722047979176201	0.3722047979176201	0.44870111928550627	0.3722047979176201
30	1202	0.42718010801413164	0.42718010801413164	0.4392545212386178	0.42718010801413164
30	1542	0.3866143719403354	0.3866143719403354	0.521321431046808	0.3866143719403354
30	1449	0.36633224217977256	0.36633224217977256	0.394775198003143	0.36633224217977256
30	1588	0.371709050425353	0.371709050425353	0.498933138012812	0.371709050425353
30	1545	0.38134464109149563	0.38134464109149563	0.39958875972371366	0.38134464109149563
30	1455	0.336299157425128	0.336299157425128	0.34818877872758125	0.336299157425128
30	1536	0.35578089209807906	0.35578089209807906	0.4464161070122311	0.35578089209807906
30	1354	0.4721295535986269	0.4721295535986269	0.5245272153744873	0.4721295535986269
30	1574	0.376602822545067	0.376602822545067	0.4113415394514234	0.376602822545067
30	702	0.43867613401047095	0.43867613401047095	0.45534280067713767	0.43867613401047095
30	1579	0.374991137990631	0.374991137990631	0.39963092164776837	0.374991137990631
30	1371	0.38869834080367993	0.38869834080367993	0.5101286584248349	0.38869834080367993
30	1476	0.3954975506595543	0.3954975506595543	0.419230525713295	0.3954975506595543
30	1164	0.4550503100603314	0.4550503100603314	0.5907505152374839	0.4550503100603314
30	1532	0.34850106037454504	0.34850106037454504	0.34850106037454504	0.34850106037454504
30	1484	0.4530209934493511	0.4530209934493511	0.5386771944935657	0.4530209934493511
30	1539	0.38084497624929947	0.38084497624929947	0.4436500995685263	0.38084497624929947
30	1504	0.34515620787603485	0.34515620787603485	0.37761297505555963	0.34515620787603485
30	1568	0.36935723581421864	0.36935723581421864	0.3860847311523655	0.36935723581421864
30	1552	0.39215191141479877	0.39215191141479877	0.40075688841450524	0.39215191141479877
30	1180	0.371709050425353	0.371709050425353	0.498933138012812	0.371709050425353
30	1156	0.39337398741842733	0.39337398741842733	0.45042441313484066	0.39337398741842733
30	1357	0.3366689912657384	0.3366689912657384	0.417367428386984	0.3366689912657384
30	1481	0.40340104484300837	0.40340104484300837	0.5281229577354731	0.40340104484300837
30	1402	0.37845358103665144	0.37845358103665144	0.48086035676492234	0.37845358103665144
30	1583	0.36691002206857487	0.36691002206857487	0.4015926101351391	0.36691002206857487
30	1215	0.47208399338112184	0.47208399338112184	0.5094248140747588	0.47208399338112184
30	1572	0.348854185053554	0.348854185053554	0.41216564430920233	0.348854185053554
30	1589	0.327707208939942	0.327707208939942	0.35899584106930593	0.327707208939942
30	1003	0.5139300557652272	0.5139300557652272	0.5761603965615365	0.5139300557652272
30	1087	0.38146735034272355	0.38146735034272355	0.3868281091036422	0.38146735034272355
30	1526	0.4352475018194399	0.4352475018194399	0.44120169632908857	0.4352475018194399
30	1041	0.43825596091449526	0.43825596091449526	0.4584613551945389	0.43825596091449526
30	1585	0.3546546404817314	0.3546546404817314	0.36517680449459766	0.3546546404817314
30	1421	0.39215191141479877	0.39215191141479877	0.40075688841450524	0.39215191141479877
30	1422	0.4099926242449158	0.4099926242449158	0.42771577217406903	0.4099926242449158
30	1092	0.4073740505741418	0.4073740505741418	0.4667914340653942	0.4073740505741418
30	1506	0.3612076623144709	0.3612076623144709	0.39678815099027553	0.3612076623144709
30	1566	0.3343665989732346	0.3343665989732346	0.3538410058921778	0.3343665989732346
30	1554	0.32692263135982164	0.32692263135982164	0.3699585792879426	0.32692263135982164
30	1590	0.348759882068527	0.348759882068527	0.437265029304396	0.348759882068527
30	1591	0.37878011653292754	0.37878011653292754	0.39957854265848375	0.37878011653292754
30	1558	0.3462349456523327	0.3462349456523327	0.4741992484677137	0.3462349456523327
30	1488	0.4786282533996807	0.4786282533996807	0.6158531369636289	0.4786282533996807
30	1207	0.4231178168592974	0.4231178168592974	0.47138121672327926	0.4231178168592974
30	1472	0.4111353116830019	0.4111353116830019	0.4972984392910109	0.4111353116830019
30	1235	0.38643329319669595	0.38643329319669595	0.4608255097634409	0.38643329319669595
30	1456	0.37926295502947066	0.37926295502947066	0.4280021577890388	0.37926295502947066
30	1242	0.4098296992328555	0.4098296992328555	0.4714462292771673	0.4098296992328555
30	1374	0.38643329319669595	0.38643329319669595	0.4608255097634409	0.38643329319669595
30	1365	0.33906324502921203	0.33906324502921203	0.3403558506662883	0.33906324502921203
30	1182	0.4519619539735162	0.4519619539735162	0.4621016215671888	0.4519619539735162
30	1201	0.3546546404817314	0.3546546404817314	0.36517680449459766	0.3546546404817314
30	1571	0.3954975506595543	0.3954975506595543	0.419230525713295	0.3954975506595543
30	1530	0.6456590565475663	0.6456590565475663	0.9652923831738962	0.6456590565475663
30	1596	0.37373584009668254	0.37373584009668254	0.3971214473174207	0.37373584009668254
30	1595	0.38556599391398116	0.38556599391398116	0.40888306270881297	0.38556599391398116
30	1594	0.39728412090845067	0.39728412090845067	0.4489607624002085	0.39728412090845067
30	1519	0.36691002206857487	0.36691002206857487	0.4015926101351391	0.36691002206857487
30	1516	0.40340104484300837	0.40340104484300837	0.5281229577354731	0.40340104484300837
30	1534	0.3458294225618518	0.3458294225618518	0.4285070383090616	0.3458294225618518
30	1462	0.4184918694464259	0.4184918694464259	0.4662951576831711	0.4184918694464259
30	1314	0.4041688124956352	0.4041688124956352	0.5824819550855177	0.4041688124956352
30	1598	0.4099926242449158	0.4099926242449158	0.42771577217406903	0.4099926242449158
30	1029	0.3927413536425362	0.3927413536425362	0.42619740087704666	0.3927413536425362
30	1427	0.380159965399599	0.380159965399599	0.4040129275491501	0.380159965399599
30	1592	0.3862056605462805	0.3862056605462805	0.4222971107085073	0.3862056605462805
139	6871	0.05031942027918115	None	0.0	0.05031942027918115
139	7013	0.047807626055088766	None	0.0	0.047807626055088766
139	6551	0.04484403058626234	None	0.0	0.04484403058626234
139	6621	0.041861880184423786	None	0.0	0.041861880184423786
139	6637	0.04730234533928253	None	0.0	0.04730234533928253
139	6526	0.047145844777560474	None	0.0	0.047145844777560474
139	6830	0.047643004875836614	None	0.0	0.047643004875836614
139	7014	0.04109535131585045	None	0.0	0.04109535131585045
139	6566	0.047736741464139185	None	0.0	0.047736741464139185
139	6948	0.044901166998540805	None	0.0	0.044901166998540805
139	6987	0.04485178538147008	None	0.0	0.04485178538147008
139	6946	0.04274754718009364	None	0.0	0.04274754718009364
139	7043	0.03160424883159128	None	0.0	0.03160424883159128
139	6644	0.04653224576227105	None	0.0	0.04653224576227105
139	7011	0.04050917777925857	None	0.0	0.04050917777925857
139	6981	0.042547762114604905	None	0.0	0.042547762114604905
139	6866	0.04891242164933375	None	0.0	0.04891242164933375
139	6920	0.04569376182380607	None	0.0	0.04569376182380607
139	6927	0.0456859236478256	None	0.0	0.0456859236478256
139	7031	0.04240543892346905	None	0.0	0.04240543892346905
139	7022	0.0476255657380649	None	0.0	0.0476255657380649
139	7004	0.040750791548789314	None	0.0	0.040750791548789314
139	6903	0.048042303722109526	None	0.0	0.048042303722109526
139	6573	0.044755982876901045	None	0.0	0.044755982876901045
139	7030	0.044374605804463035	None	0.0	0.044374605804463035
139	6942	0.04693847912832132	None	0.0	0.04693847912832132
139	6961	0.04522705329497375	None	0.0	0.04522705329497375
139	6959	0.041819300917443715	None	0.0	0.041819300917443715
139	6319	0.05122662961176918	None	0.0	0.05122662961176918
139	6996	0.044863996148730066	None	0.0	0.044863996148730066
139	6952	0.045541136005907194	None	0.0	0.045541136005907194
139	6979	0.04368475788844464	None	0.0	0.04368475788844464
139	7037	0.04012679232423524	None	0.0	0.04012679232423524
139	7007	0.04238749425078973	None	0.0	0.04238749425078973
139	6683	0.045452403817318035	None	0.0	0.045452403817318035
139	7015	0.048783838272149146	None	0.0	0.048783838272149146
139	7016	0.020004901913382757	None	0.0	0.020004901913382757
139	6404	0.04738855298599485	None	0.0	0.04738855298599485
139	6074	0.05051631042757524	None	0.0	0.05051631042757524
139	7008	0.03896027812507468	None	0.0	0.03896027812507468
139	6762	0.04186108088895085	None	0.0	0.04186108088895085
139	6835	0.04579178611493869	None	0.0	0.04579178611493869
139	6761	0.042967578882389945	None	0.0	0.042967578882389945
139	6982	0.042228760419636434	None	0.0	0.042228760419636434
139	6983	0.04406210609180921	None	0.0	0.04406210609180921
139	7050	0.044371601955519493	None	0.0	0.044371601955519493
139	6498	0.04571344840642315	None	0.0	0.04571344840642315
139	7010	0.0449349960240322	None	0.0	0.0449349960240322
139	6888	0.04642409139024968	None	0.0	0.04642409139024968
139	6581	0.04524455478435598	None	0.0	0.04524455478435598
139	6969	0.04536135937417897	None	0.0	0.04536135937417897
139	5999	0.04509041351278693	None	0.0	0.04509041351278693
139	6666	0.04424424170044936	None	0.0	0.04424424170044936
139	6314	0.04757307895069764	None	0.0	0.04757307895069764
139	6794	0.045698258723978064	None	0.0	0.045698258723978064
139	7012	0.033947876907463315	None	0.0	0.033947876907463315
139	6745	0.04852098937258735	None	0.0	0.04852098937258735
139	6991	0.043918851254909165	None	0.0	0.043918851254909165
139	6867	0.04555623210971441	None	0.0	0.04555623210971441
139	6930	0.04043089832955929	None	0.0	0.04043089832955929
139	6175	0.04697211597394099	None	0.0	0.04697211597394099
139	6622	0.04364929673047422	None	0.0	0.04364929673047422
139	6686	0.04678804889969363	None	0.0	0.04678804889969363
139	5934	0.04382401332058598	None	0.0	0.04382401332058598
139	6978	0.04526757571490518	None	0.0	0.04526757571490518
139	6896	0.04522898116973251	None	0.0	0.04522898116973251
139	7039	0.007703955268616182	None	0.09936143103793901	0.007703955268616182
139	6892	0.045162887075917986	None	0.0	0.045162887075917986
139	5239	0.04953267911621289	None	0.0	0.04953267911621289
139	6375	0.047935029472481086	None	0.0	0.047935029472481086
139	6484	0.045471157165649236	None	0.0	0.045471157165649236
139	7006	0.04282982996625352	None	0.0	0.04282982996625352
139	5756	0.057120974667636215	None	0.0	0.057120974667636215
139	7033	0.0035557186239529547	None	0.33554812921769944	0.0035557186239529547
139	7001	0.013659655151426801	None	0.10635590793284651	0.013659655151426801
139	6775	0.048640179460427965	None	0.007101962620305613	0.048640179460427965
139	7049	0.03740907159796299	None	0.0	0.03740907159796299
139	6977	0.04910797210933182	None	0.0	0.04910797210933182
139	7047	0.04540294956924435	None	0.0	0.04540294956924435
139	6993	0.04242203278984203	None	0.0	0.04242203278984203
139	6664	0.04766191643964496	None	0.0	0.04766191643964496
139	6236	0.04788539266686941	None	0.0	0.04788539266686941
139	7005	0.044298873122958465	None	0.0	0.044298873122958465
139	6803	0.0459554120389942	None	0.0	0.0459554120389942
139	6752	0.04118732935666972	None	0.0	0.04118732935666972
139	6945	0.044013211429944736	None	0.0	0.044013211429944736
139	6409	0.05055113681189598	None	0.0	0.05055113681189598
139	6966	0.036192754550659526	None	0.014781929054368781	0.036192754550659526
139	6281	0.05707755758801929	None	0.0	0.05707755758801929
139	6924	0.041446387147990954	None	0.0	0.041446387147990954
139	6318	0.04185055406762047	None	0.0	0.04185055406762047
139	6971	0.0334382446462306	None	0.0	0.0334382446462306
139	6941	0.042325252158286836	None	0.0	0.042325252158286836
139	6929	0.038999830002013666	None	0.0	0.038999830002013666
139	6535	0.04642185102887132	None	0.0	0.04642185102887132
139	6884	0.04684293734380319	None	0.0	0.04684293734380319
139	6648	0.04837034109880615	None	0.0	0.04837034109880615
139	6937	0.04649859968589367	None	0.0	0.04649859968589367
139	6782	0.048320526028995274	None	0.0	0.048320526028995274
139	7018	0.03213673562003988	None	0.0	0.03213673562003988
71	3232	0.016971616376030473	None	0.0	0.016971616376030473
71	3488	0.018144314543723217	None	0.0	0.018144314543723217
71	3479	0.02167906751952365	None	0.0	0.02167906751952365
71	3341	0.023038910640722676	None	0.0	0.023038910640722676
71	3582	0.020489384442541888	None	0.0	0.020489384442541888
71	3151	0.017569816311641916	None	0.0	0.017569816311641916
71	3532	0.02554261828368063	None	0.07476461006532033	0.02554261828368063
71	3558	0.014511597034796186	None	0.0	0.014511597034796186
71	3432	0.039751494184905464	None	0.0	0.039751494184905464
71	3541	0.01605503842512312	None	0.0	0.01605503842512312
71	3618	0.016241235489961602	None	0.0	0.016241235489961602
71	3527	0.004094492941701906	None	0.16729273444622633	0.004094492941701906
71	3105	0.018463224898656937	None	0.0	0.018463224898656937
71	3634	0.023645625981184786	None	0.0	0.023645625981184786
71	3227	0.011965203090175056	None	0.2151681803954047	0.011965203090175056
71	3608	0.03033497845348806	None	0.05671922169774198	0.03033497845348806
71	3376	0.020656581090143004	None	0.0	0.020656581090143004
71	3566	0.021120751216770466	None	0.02562135635775683	0.021120751216770466
71	3637	0.023618092759638894	None	0.02562135635775683	0.023618092759638894
71	3551	0.025309118969909467	None	0.0	0.025309118969909467
71	3626	0.014999775627644128	None	0.0	0.014999775627644128
71	3469	0.02066326798468929	None	0.0	0.02066326798468929
71	3472	0.018853483441862738	None	0.0	0.018853483441862738
71	3459	0.01779296030237094	None	0.0	0.01779296030237094
71	3589	0.02785835588036242	None	0.2358063401403257	0.02785835588036242
71	3309	0.018938395175988942	None	0.0	0.018938395175988942
71	3644	0.016359187977213696	None	0.0	0.016359187977213696
71	3473	0.011086840791653726	None	0.0	0.011086840791653726
71	3601	0.016074738005449167	None	0.0	0.016074738005449167
71	3491	0.01623085645682571	None	0.1413863694209016	0.01623085645682571
71	3649	0.016891477459161044	None	0.10324468118285765	0.016891477459161044
71	3330	0.0199818742417065	None	0.04156042317211458	0.0199818742417065
71	3440	0.017224439745238886	None	0.0	0.017224439745238886
71	3563	0.02125509851587017	None	0.02562135635775683	0.02125509851587017
71	3406	0.015575257206019206	None	0.0	0.015575257206019206
71	3596	0.01911270122969908	None	0.0	0.01911270122969908
71	3419	0.02327394537648422	None	0.0	0.02327394537648422
71	3639	0.01656116167895902	None	0.02819491449494104	0.01656116167895902
71	3375	0.022204446166311342	None	0.02562135635775683	0.022204446166311342
71	3324	0.008247391620986963	None	0.24784393510511818	0.008247391620986963
71	3414	0.020509035561389846	None	0.0	0.020509035561389846
71	3590	0.008705093779692245	None	0.05289382697994036	0.008705093779692245
71	3581	0.016529561238261044	None	0.2664304081073803	0.016529561238261044
71	3407	0.016614291516145727	None	0.0	0.016614291516145727
71	3490	0.023641198056807682	None	0.0	0.023641198056807682
71	3612	0.019212125725722593	None	0.0	0.019212125725722593
71	3513	0.026455228206123612	None	0.0	0.026455228206123612
71	3642	0.014423822465477451	None	0.0	0.014423822465477451
71	3371	0.010191917501413593	None	0.03547041961514518	0.010191917501413593
71	3514	0.019136105887019673	None	0.0	0.019136105887019673
71	3240	0.017983913928004282	None	0.02819491449494104	0.017983913928004282
71	3516	0.01810429631294961	None	0.0	0.01810429631294961
71	3452	0.02615758031925906	None	0.07476461006532033	0.02615758031925906
71	3606	0.02488804830918276	None	0.060272306179898885	0.02488804830918276
71	3418	0.025826697234813602	None	0.027951494917373348	0.025826697234813602
71	3352	0.01937532691437478	None	0.0	0.01937532691437478
71	3648	0.018227338029860263	None	0.0	0.018227338029860263
71	3623	0.0021158082027457614	None	0.2358063401403257	0.0021158082027457614
71	3603	0.023881749303002006	None	0.0	0.023881749303002006
71	3646	0.019291156617240558	None	0.0	0.019291156617240558
71	3620	0.01383985634216766	None	0.0	0.01383985634216766
71	3614	0.018425502978072494	None	0.0	0.018425502978072494
71	3218	0.01931819030813697	None	0.0	0.01931819030813697
71	3215	0.008714124199523863	None	0.03547041961514518	0.008714124199523863
71	3517	0.01857526252348529	None	0.0	0.01857526252348529
71	3150	0.020503323058720616	None	0.02819491449494104	0.020503323058720616
71	3400	0.018966238993510392	None	0.16729273444622633	0.018966238993510392
71	3506	0.026277357328122506	None	0.0	0.026277357328122506
71	3485	0.019511644171582337	None	0.0	0.019511644171582337
71	3587	0.01812577358213495	None	0.0	0.01812577358213495
71	3580	0.01896002368684037	None	0.0	0.01896002368684037
71	3647	0.023057702596575004	None	0.0395584568147376	0.023057702596575004
71	3616	0.01179561342237397	None	0.0	0.01179561342237397
71	3252	0.017339841014580217	None	0.0	0.017339841014580217
71	3631	0.012853443216921587	None	0.05289382697994036	0.012853443216921587
71	3269	0.014239419473235546	None	0.05289382697994036	0.014239419473235546
71	3650	0.0235519061871751	None	0.0	0.0235519061871751
71	3579	0.019310662186950496	None	0.0	0.019310662186950496
71	3568	0.017549972499675923	None	0.0	0.017549972499675923
71	3605	0.01836035227896951	None	0.0	0.01836035227896951
71	3632	0.03750661263844986	None	0.0	0.03750661263844986
71	3287	0.01756826836996298	None	0.0	0.01756826836996298
71	3643	0.0002763552034099482	None	0.25793509898734795	0.0002763552034099482
71	3567	0.020765475212709276	None	0.2358063401403257	0.020765475212709276
71	3610	0.018432499907632263	None	0.0	0.018432499907632263
71	3592	0.022768429968206615	None	0.0395584568147376	0.022768429968206615
71	3617	0.014639734173771407	None	0.0	0.014639734173771407
71	3441	0.013922873157325958	None	0.0	0.013922873157325958
71	3451	0.01905244840111017	None	0.0	0.01905244840111017
71	3499	0.014933799807029368	None	0.05289382697994036	0.014933799807029368
71	3515	0.016650022374748157	None	0.04156042317211458	0.016650022374748157
71	3586	0.030799445050394975	None	0.03482524806975028	0.030799445050394975
71	3363	0.02238612950222257	None	0.0	0.02238612950222257
71	2992	0.018002436397475955	None	0.0	0.018002436397475955
71	3628	0.02588702640776872	None	0.0	0.02588702640776872
71	3354	0.018244222565122384	None	0.0	0.018244222565122384
71	3328	0.015980592496688557	None	0.0	0.015980592496688557
71	3585	0.014719936481256506	None	0.0	0.014719936481256506
71	3512	0.01646229292812208	None	0.0	0.01646229292812208
71	3508	0.02139968656124014	None	0.0	0.02139968656124014
54	2675	-0.00021218735878544365	None	0.3094952167388258	-0.00021218735878544365
54	2584	1.9146429398836887e-05	None	0.0	1.9146429398836887e-05
54	2723	3.6921061875183025e-05	None	0.4237837390016175	3.6921061875183025e-05
54	2602	-1.8449016274763277e-06	None	0.0	-1.8449016274763277e-06
54	2771	2.7486059993866563e-08	None	0.493754404947855	2.7486059993866563e-08
54	2728	0.00023692100208480267	None	0.30796444356880004	0.00023692100208480267
54	2707	3.588478737786073e-05	None	0.0	3.588478737786073e-05
54	2681	0.0003427595342926568	None	0.3577878260704039	0.0003427595342926568
54	2566	0.0001461013719277311	None	0.0	0.0001461013719277311
54	2724	0.0005335422496465261	None	0.3371951107372714	0.0005335422496465261
54	2676	0.00019293042148739366	None	0.3492924903585295	0.00019293042148739366
54	2624	0.000638296568170709	None	0.4506405114064191	0.000638296568170709
54	2662	3.734774420983765e-06	None	0.0	3.734774420983765e-06
54	2758	1.9119543068312116e-05	None	0.0	1.9119543068312116e-05
54	2622	0.0014148319698442902	None	0.23871374023470454	0.0014148319698442902
54	2577	5.632472923857307e-05	None	0.0	5.632472923857307e-05
54	2682	0.0003002466670097331	None	0.35511233958423494	0.0003002466670097331
54	2748	-5.557119260745143e-11	None	0.3903489419461227	-5.557119260745143e-11
54	2645	2.3404362607931486e-07	None	0.39531767418042785	2.3404362607931486e-07
54	2790	2.5850582750014677e-08	None	0.11845049582372971	2.5850582750014677e-08
54	2658	2.6159031886992524e-11	None	0.2944110978887514	2.6159031886992524e-11
54	2670	-7.571099997653047e-05	None	0.5495440499115138	-7.571099997653047e-05
54	2635	2.089661207548662e-06	None	0.19999999999999996	2.089661207548662e-06
54	2608	-2.6816867087649337e-05	None	0.34384653704820056	-2.6816867087649337e-05
54	2697	-4.018525511154538e-06	None	0.37256789759302483	-4.018525511154538e-06
54	2767	8.832595417810935e-06	None	0.3036745559777908	8.832595417810935e-06
54	2781	-2.3207016039194387e-08	None	0.4213629783873377	-2.3207016039194387e-08
54	2727	5.366230108421013e-05	None	0.0	5.366230108421013e-05
54	2660	-1.5558782534271978e-08	None	0.5503496106091209	-1.5558782534271978e-08
54	2752	4.8718150494779924e-05	None	0.0	4.8718150494779924e-05
54	2775	-6.015702662562343e-05	None	0.36282062639434215	-6.015702662562343e-05
54	2766	0.0003473232622015512	None	0.29190927106727027	0.0003473232622015512
54	2778	6.468828637842929e-05	None	0.250748198431727	6.468828637842929e-05
54	2718	5.952265939640394e-05	None	0.0	5.952265939640394e-05
54	2636	1.9765588814487847e-05	None	0.2867841274242412	1.9765588814487847e-05
54	2666	0.00037154927468082256	None	0.3577878260704039	0.00037154927468082256
54	2656	6.37993437998755e-06	None	0.3070591943466282	6.37993437998755e-06
54	2706	0.0004598365232778035	None	0.43688258112771267	0.0004598365232778035
54	2720	0.0005287070375143062	None	0.39107933759339664	0.0005287070375143062
54	2751	-0.0006997141422485084	None	0.5378316247410426	-0.0006997141422485084
54	2782	0.0005300547828873309	None	0.5058119482058169	0.0005300547828873309
54	2733	4.8879634450439075e-05	None	0.19792587627268016	4.8879634450439075e-05
54	2611	0.00023048473836463136	None	0.23871374023470454	0.00023048473836463136
54	2742	0.0018803293126846733	None	0.6036339997042652	0.0018803293126846733
54	2741	1.787269538099346e-05	None	0.3130763482911481	1.787269538099346e-05
54	2799	4.393514418767028e-08	None	0.11845049582372971	4.393514418767028e-08
54	2749	0.0003637254822598782	None	0.29190927106727027	0.0003637254822598782
54	2614	0.00012149422734362369	None	0.3311196006904202	0.00012149422734362369
54	2794	-0.1	None	0.6121200832724872	-0.1
54	2578	7.828037595741531e-05	None	0.34462395988637423	7.828037595741531e-05
54	2783	-4.9049884040211984e-08	None	0.4539576785091418	-4.9049884040211984e-08
54	2680	5.607377046130975e-09	None	0.11845049582372971	5.607377046130975e-09
54	2716	0.0040730335970878264	None	0.4041977300899028	0.0040730335970878264
54	2754	-2.1730820667805485e-05	None	0.587768680051823	-2.1730820667805485e-05
54	2711	2.0849324628373543e-06	None	0.5902926076150175	2.0849324628373543e-06
54	2780	-7.131828568624341e-10	None	0.11845049582372971	-7.131828568624341e-10
54	2649	-1.6751423859364514e-09	None	0.39608464479492456	-1.6751423859364514e-09
54	2633	0.00011211650278036692	None	0.48881613871463053	0.00011211650278036692
54	2561	-5.026115200800186e-09	None	0.2870209948359455	-5.026115200800186e-09
54	2563	0.004101834760211375	None	0.4041977300899028	0.004101834760211375
54	2725	3.912553486100882e-08	None	0.34404909977308173	3.912553486100882e-08
54	2726	9.348355485845452e-05	None	0.0	9.348355485845452e-05
54	2746	0.00042063018661386896	None	0.5058119482058169	0.00042063018661386896
54	2709	-1.8893400214033365e-08	None	0.3550984447776395	-1.8893400214033365e-08
54	2745	4.8641485806293235e-05	None	0.0	4.8641485806293235e-05
54	2610	1.856541074362417e-05	None	0.0	1.856541074362417e-05
54	2700	0.00024236050816182702	None	0.3796202562771577	0.00024236050816182702
54	2795	3.451436611466321e-09	None	0.11845049582372971	3.451436611466321e-09
54	2609	1.0784181414276665e-09	None	0.2894806334469181	1.0784181414276665e-09
54	2769	0.0008769228231270324	None	0.4852450958829482	0.0008769228231270324
54	2678	0.0001778677079103226	None	0.4697048953064599	0.0001778677079103226
54	2721	0.0004995016740884051	None	0.30834384770342366	0.0004995016740884051
54	2588	0.0056737999612768205	None	0.6382861129418749	0.0056737999612768205
54	2779	0.00046078978746771427	None	0.23871374023470454	0.00046078978746771427
54	2654	4.152677225860324e-09	None	0.2960638609308557	4.152677225860324e-09
54	2793	0.0003344998312329507	None	0.3176392276671741	0.0003344998312329507
54	2673	0.0005491545058472793	None	0.3371951107372714	0.0005491545058472793
54	2657	0.0014225694799054971	None	0.31900637325140757	0.0014225694799054971
54	2763	7.825830119239975e-07	None	0.37949285636492625	7.825830119239975e-07
54	2704	0.004571135779438662	None	0.7526521202549455	0.004571135779438662
54	2784	5.749317048251746e-05	None	0.19792587627268016	5.749317048251746e-05
54	2644	7.523251869289432e-07	None	0.3311196006904202	7.523251869289432e-07
54	2551	0.00016502693987710532	None	0.4856374479427504	0.00016502693987710532
54	2788	8.722701144265462e-08	None	0.39531767418042785	8.722701144265462e-08
54	2708	8.903611779261798e-05	None	0.47009617698420775	8.903611779261798e-05
54	2567	1.8732255292575794e-07	None	0.2865924180543875	1.8732255292575794e-07
54	2679	0.0004787764971419847	None	0.23871374023470454	0.0004787764971419847
54	2735	0.0018491146014689602	None	0.23871374023470454	0.0018491146014689602
54	2761	8.473227836233481e-09	None	0.11845049582372971	8.473227836233481e-09
54	2699	1.2577370058910688e-08	None	0.41545518585747254	1.2577370058910688e-08
54	2792	1.3700268982836254e-08	None	0.2894806334469181	1.3700268982836254e-08
54	2573	1.2131252168209793e-06	None	0.46763161680176457	1.2131252168209793e-06
54	2743	-1.5883276135913346e-07	None	0.3778802894892018	-1.5883276135913346e-07
54	2787	0.0003302367344037633	None	0.34120747981051874	0.0003302367344037633
54	2777	-2.6689847164855862e-08	None	0.659524138188167	-2.6689847164855862e-08
54	2668	5.900911864593045e-05	None	0.0	5.900911864593045e-05
54	2762	0.0034962553116481892	None	0.4164377556154169	0.0034962553116481892
54	2760	1.7526418992810322e-06	None	0.34120747981051874	1.7526418992810322e-06
54	2684	1.4827905096952909e-09	None	0.250748198431727	1.4827905096952909e-09
54	2702	4.371741078104494e-05	None	0.5207246342469116	4.371741078104494e-05
108	4981	0.045212074945193775	None	0.0	0.045212074945193775
108	5012	0.04012883732259531	None	0.023985646888687547	0.04012883732259531
108	5433	0.03719628531755587	None	0.0	0.03719628531755587
108	5319	0.041283566148576235	None	0.0	0.041283566148576235
108	5095	0.04223523911644231	None	0.0	0.04223523911644231
108	4942	0.040153776081724116	None	0.0	0.040153776081724116
108	5434	0.04205692320227219	None	0.0	0.04205692320227219
108	5451	0.04566128829579062	None	0.0	0.04566128829579062
108	5339	0.0415481638333582	None	0.0	0.0415481638333582
108	5463	0.037824959245986264	None	0.0	0.037824959245986264
108	5428	0.039801066157290725	None	0.16817553737148289	0.039801066157290725
108	5479	0.024512660072511114	None	0.03678315072765456	0.024512660072511114
108	5259	0.044309925557431254	None	0.009022322261690927	0.044309925557431254
108	5440	0.04049462210936471	None	0.0	0.04049462210936471
108	4816	0.040104624712471906	None	0.0	0.040104624712471906
108	5457	0.008602097807080421	None	0.016388711988184427	0.008602097807080421
108	5101	0.045406002291139586	None	0.15065804258042656	0.045406002291139586
108	5470	0.04144625780770754	None	0.0	0.04144625780770754
108	5487	0.03490855980782205	None	0.0	0.03490855980782205
108	5261	0.03178341455743532	None	0.00587360021320338	0.03178341455743532
108	4896	0.04160151398069279	None	0.047671636485619694	0.04160151398069279
108	5408	0.02734958765716283	None	0.003943141058011147	0.02734958765716283
108	5059	0.04134882395294584	None	0.0	0.04134882395294584
108	5271	0.03952133907495523	None	0.0	0.03952133907495523
108	5143	0.04491428903144685	None	0.0	0.04491428903144685
108	5309	0.04400073207393204	None	0.0	0.04400073207393204
108	5167	0.040348838847596574	None	0.009411531317657481	0.040348838847596574
108	5324	0.042636793217197856	None	0.0	0.042636793217197856
108	5495	0.0356684486192063	None	0.0	0.0356684486192063
108	5366	0.03926486325907317	None	0.0	0.03926486325907317
108	5327	0.037286833022255154	None	0.0	0.037286833022255154
108	5411	0.03712768999787974	None	0.0	0.03712768999787974
108	5227	0.03888129260500083	None	0.0	0.03888129260500083
108	5320	0.04174332476158146	None	0.0	0.04174332476158146
108	5474	0.03984557570841697	None	0.0	0.03984557570841697
108	5237	0.046326935167682985	None	0.0	0.046326935167682985
108	5431	0.03294848660686881	None	0.0	0.03294848660686881
108	4841	0.043147325866732346	None	0.015874951655611945	0.043147325866732346
108	5378	0.04397238380331391	None	0.0	0.04397238380331391
108	5471	0.044417305285743267	None	0.0	0.044417305285743267
108	5387	0.02767687521921014	None	0.006111868639917338	0.02767687521921014
108	5225	0.04003900036590407	None	0.4814240618673993	0.04003900036590407
108	5190	0.03797262626146738	None	0.00587360021320338	0.03797262626146738
108	5209	0.03999713935468143	None	0.010540833343386399	0.03999713935468143
108	5482	0.027024091983042772	None	0.003943141058011147	0.027024091983042772
108	5216	0.03891392399454399	None	0.0	0.03891392399454399
108	5172	0.04198115948390809	None	0.0	0.04198115948390809
108	5465	0.04309813649227651	None	0.0	0.04309813649227651
108	5348	0.045594089281075216	None	0.0	0.045594089281075216
108	5285	0.042753510433317495	None	0.00587360021320338	0.042753510433317495
108	5381	0.04837825645822016	None	0.0	0.04837825645822016
108	5338	0.0369712973367464	None	0.0	0.0369712973367464
108	5403	0.04648508131559366	None	0.0	0.04648508131559366
108	5267	0.03581797477325296	None	0.15065804258042656	0.03581797477325296
108	5331	0.03230270652358267	None	0.0	0.03230270652358267
108	5355	0.03268966798359487	None	0.02516056042268694	0.03268966798359487
108	5121	0.037437670517033936	None	0.00587360021320338	0.037437670517033936
108	4949	0.04195922291677841	None	0.006111868639917338	0.04195922291677841
108	5472	0.03989823994549618	None	0.0	0.03989823994549618
108	5017	0.03902660184823248	None	0.0	0.03902660184823248
108	4567	0.04924042572048682	None	0.0	0.04924042572048682
108	5483	0.040253429576620633	None	0.0	0.040253429576620633
108	5287	0.042285227007844116	None	0.0	0.042285227007844116
108	5405	0.04396633164127122	None	0.0	0.04396633164127122
108	5437	0.0461762925125945	None	0.0	0.0461762925125945
108	5392	0.038056235629183276	None	0.0	0.038056235629183276
108	5156	0.03495564326979852	None	0.006111868639917338	0.03495564326979852
108	5110	0.038900394329400165	None	0.0	0.038900394329400165
108	5452	0.02550623392444143	None	0.00587360021320338	0.02550623392444143
108	4704	0.04597594871600186	None	0.0	0.04597594871600186
108	4546	0.041079854081893	None	0.015874951655611945	0.041079854081893
108	5201	0.040998602538886174	None	0.0	0.040998602538886174
108	5477	0.0336529529185896	None	0.0	0.0336529529185896
108	5239	0.04953267911621289	None	0.0	0.04953267911621289
108	5367	0.0369724870308892	None	0.009022322261690927	0.0369724870308892
108	5436	0.028627197411499376	None	0.003943141058011147	0.028627197411499376
108	5389	0.03232807101885652	None	0.009022322261690927	0.03232807101885652
108	5036	0.04264447768386085	None	0.0	0.04264447768386085
108	5499	0.044064785341953676	None	0.0	0.044064785341953676
108	5159	0.049141992752448994	None	0.0	0.049141992752448994
108	5035	0.039069922646831894	None	0.0	0.039069922646831894
108	5004	0.04337639175390649	None	0.0	0.04337639175390649
108	5496	0.028873221958607875	None	0.016388711988184427	0.028873221958607875
108	5468	0.0390721653792524	None	0.0	0.0390721653792524
108	5497	0.03756646865839041	None	0.0	0.03756646865839041
108	5282	0.048449255390127455	None	0.0	0.048449255390127455
108	5423	0.042872598116244616	None	0.0	0.042872598116244616
108	5317	0.04257118558718592	None	0.15065804258042656	0.04257118558718592
108	5325	0.03896243225368416	None	0.009022322261690927	0.03896243225368416
108	5322	0.043033924865221285	None	0.0	0.043033924865221285
108	5302	0.043196628542140715	None	0.0	0.043196628542140715
108	5456	0.03029897929259427	None	0.006111868639917338	0.03029897929259427
108	5494	0.05511502179220771	None	0.0	0.05511502179220771
108	5296	0.040508552757956826	None	0.00587360021320338	0.040508552757956826
108	5002	0.040055077660173674	None	0.0	0.040055077660173674
108	4952	0.042554548011860635	None	0.0	0.042554548011860635
108	5351	0.04122203072635584	None	0.1663170727266592	0.04122203072635584
108	4963	0.039851793426349286	None	0.0	0.039851793426349286
108	5481	0.03171972975291739	None	0.0	0.03171972975291739
108	5254	0.043095070350920486	None	0.0	0.043095070350920486
34	1743	0.44258991272168763	0.44258991272168763	0.4652154210228714	0.44258991272168763
34	1751	0.35662340112841784	0.35662340112841784	0.5330043112137275	0.35662340112841784
34	1787	0.3997534863386384	0.3997534863386384	0.3997534863386384	0.3997534863386384
34	1528	0.46600534753364553	0.46600534753364553	0.598160603462192	0.46600534753364553
34	1599	0.4005018449408545	0.4005018449408545	0.44884740614935775	0.4005018449408545
34	1676	0.4485380524620336	0.4485380524620336	0.5112726214786568	0.4485380524620336
34	1760	0.40748441397123025	0.40748441397123025	0.4397725871056889	0.40748441397123025
34	1783	0.3830674713697256	0.3830674713697256	0.5293848219624591	0.3830674713697256
34	1600	0.37658450034719354	0.37658450034719354	0.418847965038401	0.37658450034719354
34	1756	0.3484785648317787	0.3484785648317787	0.35233133428235835	0.3484785648317787
34	1608	0.35436024572717023	0.35436024572717023	0.41282585951753437	0.35436024572717023
34	1597	0.3343165537204258	0.3343165537204258	0.35966112556494634	0.3343165537204258
34	1784	0.3122142667192001	0.3122142667192001	0.3528528889491963	0.3122142667192001
34	1772	0.3874007242851519	0.3874007242851519	0.4188463189904249	0.3874007242851519
34	1479	0.39939947177059526	0.39939947177059526	0.4134923169590639	0.39939947177059526
34	1793	0.4333014069097129	0.4333014069097129	0.466450991147339	0.4333014069097129
34	1759	0.3826167570203577	0.3826167570203577	0.5604089536232226	0.3826167570203577
34	846	0.4213756694893986	0.4213756694893986	0.4456287455867495	0.4213756694893986
34	1696	0.40407816748642256	0.40407816748642256	0.5012854538478778	0.40407816748642256
34	1775	0.4413459476047497	0.4413459476047497	0.4767626716140782	0.4413459476047497
34	1605	0.44161102172243527	0.44161102172243527	0.6398796943893595	0.44161102172243527
34	1741	0.34240327173806184	0.34240327173806184	0.3777859014860842	0.34240327173806184
34	1755	0.38793220841583886	0.38793220841583886	0.4376178130445445	0.38793220841583886
34	1630	0.38802751395824203	0.38802751395824203	0.4145205609003507	0.38802751395824203
34	537	0.4004102608855845	0.4004102608855845	0.5043399572160421	0.4004102608855845
34	1442	0.3832574749962847	0.3832574749962847	0.3983416638560839	0.3832574749962847
34	1714	0.3561995117262703	0.3561995117262703	0.39185572677726643	0.3561995117262703
34	1391	0.46165958371178534	0.46165958371178534	0.5210835018337977	0.46165958371178534
34	801	0.3453913418474674	0.3453913418474674	0.380032264872291	0.3453913418474674
34	1761	0.3327281055943462	0.3327281055943462	0.5341766370570118	0.3327281055943462
34	1616	0.4216274674541175	0.4216274674541175	0.4418764365042593	0.4216274674541175
34	1662	0.3954014099643561	0.3954014099643561	0.4121927652277443	0.3954014099643561
34	1717	0.3917509360489687	0.3917509360489687	0.4582936623430326	0.3917509360489687
34	1376	0.46197511991844725	0.46197511991844725	0.6557284451039445	0.46197511991844725
34	1754	0.44230222825135596	0.44230222825135596	0.5942663624992939	0.44230222825135596
34	1770	0.36117651825694935	0.36117651825694935	0.43399928939548554	0.36117651825694935
34	1778	0.3578055959851393	0.3578055959851393	0.4271136499991086	0.3578055959851393
34	1545	0.37012122359869937	0.37012122359869937	0.37801418198500264	0.37012122359869937
34	1624	0.432928613533812	0.432928613533812	0.4904886371906209	0.432928613533812
34	1354	0.45120271581414706	0.45120271581414706	0.5769973329472523	0.45120271581414706
34	1715	0.33878470884880174	0.33878470884880174	0.403355888785726	0.33878470884880174
34	1634	0.3657327747721342	0.3657327747721342	0.3854568033921523	0.3657327747721342
34	1702	0.44258991272168763	0.44258991272168763	0.4652154210228714	0.44258991272168763
34	1689	0.4805967133126531	0.4805967133126531	0.5355858295326736	0.4805967133126531
34	1738	0.35779593832870205	0.35779593832870205	0.3893651771516108	0.35779593832870205
34	1692	0.5907845516094409	0.5907845516094409	0.6232072965200406	0.5907845516094409
34	1164	0.46600534753364553	0.46600534753364553	0.598160603462192	0.46600534753364553
34	1757	0.3770115605848508	0.3770115605848508	0.6613205935916862	0.3770115605848508
34	1791	0.39933506837347715	0.39933506837347715	0.4698525565137387	0.39933506837347715
34	1682	0.4363163141899288	0.4363163141899288	0.46661906202012543	0.4363163141899288
34	1552	0.3994865895746732	0.3994865895746732	0.4080915665743797	0.3994865895746732
34	1690	0.41462249290875725	0.41462249290875725	0.4613464120814717	0.41462249290875725
34	1156	0.36637413969908783	0.36637413969908783	0.41829293712029425	0.36637413969908783
34	1357	0.3830674713697256	0.3830674713697256	0.5293848219624591	0.3830674713697256
34	1683	0.39129163021179814	0.39129163021179814	0.540684899195318	0.39129163021179814
34	1664	0.34825489386258257	0.34825489386258257	0.39728802682730857	0.34825489386258257
34	1769	0.3685316275288817	0.3685316275288817	0.46418005577603483	0.3685316275288817
34	1750	0.36498112496929414	0.36498112496929414	0.4558330448639326	0.36498112496929414
34	1758	0.3216451124169749	0.3216451124169749	0.3386802740063689	0.3216451124169749
34	1797	0.3830674713697256	0.3830674713697256	0.5293848219624591	0.3830674713697256
34	1740	0.44258991272168763	0.44258991272168763	0.4652154210228714	0.44258991272168763
34	1781	0.4111636186179429	0.4111636186179429	0.47446865179856773	0.4111636186179429
34	1796	0.34188877535426127	0.34188877535426127	0.39408462440322206	0.34188877535426127
34	1003	0.49515857749652226	0.49515857749652226	0.5576788547087851	0.49515857749652226
34	1087	0.40946084486491585	0.40946084486491585	0.41306064662164504	0.40946084486491585
34	1627	0.40548466255025567	0.40548466255025567	0.5164365887875493	0.40548466255025567
34	1609	0.37927691438715966	0.37927691438715966	0.4120278024668388	0.37927691438715966
34	1421	0.3994865895746732	0.3994865895746732	0.4080915665743797	0.3994865895746732
34	1422	0.35788163629206504	0.35788163629206504	0.35788163629206504	0.35788163629206504
34	1092	0.39137268713590745	0.39137268713590745	0.4749313353876924	0.39137268713590745
34	1735	0.3877667918811088	0.3877667918811088	0.44122373944370874	0.3877667918811088
34	1566	0.4064475308505105	0.4064475308505105	0.44638979663081857	0.4064475308505105
34	1591	0.40492848209311605	0.40492848209311605	0.42987489581823335	0.40492848209311605
34	1615	0.3235311448815631	0.3235311448815631	0.33007197257933135	0.3235311448815631
34	1719	0.3446312995757766	0.3446312995757766	0.3851733532875469	0.3446312995757766
34	1488	0.3578055959851393	0.3578055959851393	0.4271136499991086	0.3578055959851393
34	1794	0.39939947177059526	0.39939947177059526	0.4134923169590639	0.39939947177059526
34	1207	0.4065684576298419	0.4065684576298419	0.48396496926990185	0.4065684576298419
34	1798	0.37658450034719354	0.37658450034719354	0.418847965038401	0.37658450034719354
34	1365	0.46178314183566027	0.46178314183566027	0.4949846970841728	0.46178314183566027
34	1617	0.3997534863386384	0.3997534863386384	0.3997534863386384	0.3997534863386384
34	1713	0.3437155154825076	0.3437155154825076	0.37933867948801264	0.3437155154825076
34	1707	0.34715672820057275	0.34715672820057275	0.3849661893019365	0.34715672820057275
34	1201	0.4032107921326067	0.4032107921326067	0.41253731383491943	0.4032107921326067
34	1732	0.3770115605848508	0.3770115605848508	0.6613205935916862	0.3770115605848508
34	1753	0.3343165537204258	0.3343165537204258	0.35966112556494634	0.3343165537204258
34	1729	0.4008412458412341	0.4008412458412341	0.44714087409608244	0.4008412458412341
34	1530	0.3770115605848508	0.3770115605848508	0.6613205935916862	0.3770115605848508
34	1768	0.45120271581414706	0.45120271581414706	0.5769973329472523	0.45120271581414706
34	1752	0.4065684576298419	0.4065684576298419	0.48396496926990185	0.4065684576298419
34	1657	0.3498453055966717	0.3498453055966717	0.4081401578654299	0.3498453055966717
34	1658	0.5200255164963277	0.5200255164963277	0.532133254112904	0.5200255164963277
34	1777	0.3656628392328488	0.3656628392328488	0.38309435899088073	0.3656628392328488
34	1721	0.3602075263554239	0.3602075263554239	0.4026547724993206	0.3602075263554239
34	1598	0.35788163629206504	0.35788163629206504	0.35788163629206504	0.35788163629206504
34	1029	0.4095302485145793	0.4095302485145793	0.4754656829243709	0.4095302485145793
34	1427	0.4413459476047497	0.4413459476047497	0.4767626716140782	0.4413459476047497
34	1679	0.252817992350169	0.252817992350169	0.32820886659143644	0.252817992350169
34	1749	0.4005018449408545	0.4005018449408545	0.44884740614935775	0.4005018449408545
34	1602	0.3870910005013929	0.3870910005013929	0.4178815591839896	0.3870910005013929
0	67	0.5080818869799362	0.5080818869799362	0.5080818869799362	0.5080818869799362
0	78	0.3354129749949615	0.3354129749949615	0.3354129749949615	0.3354129749949615
0	27	0.3273798525752906	0.3273798525752906	0.3273798525752906	0.3273798525752906
0	40	0.40718528603382803	0.40718528603382803	0.40718528603382803	0.40718528603382803
0	44	0.0	0.0	0.0	0.0
0	66	0.4685164577596622	0.4685164577596622	0.4685164577596622	0.4685164577596622
0	95	0.3285586428269488	0.3285586428269488	0.3285586428269488	0.3285586428269488
0	21	0.41940718558402573	0.41940718558402573	0.41940718558402573	0.41940718558402573
0	37	0.0	0.0	0.0	0.0
0	58	0.0	0.0	0.0	0.0
0	52	0.3223606959756476	0.3223606959756476	0.3223606959756476	0.3223606959756476
0	15	0.33842409376656846	0.33842409376656846	0.33842409376656846	0.33842409376656846
0	92	0.30005941124210583	0.30005941124210583	0.30005941124210583	0.30005941124210583
0	84	0.45504660663105706	0.45504660663105706	0.45504660663105706	0.45504660663105706
0	53	0.4506378947791695	0.4506378947791695	0.4506378947791695	0.4506378947791695
0	12	0.8764485362378484	0.8764485362378484	0.8764485362378484	0.8764485362378484
0	41	0.630232539899686	0.630232539899686	0.630232539899686	0.630232539899686
0	91	0.315599390244325	0.315599390244325	0.315599390244325	0.315599390244325
0	77	0.3273798525752906	0.3273798525752906	0.3273798525752906	0.3273798525752906
0	38	0.2459366298249354	0.2459366298249354	0.2459366298249354	0.2459366298249354
0	64	0.30488938513698477	0.30488938513698477	0.30488938513698477	0.30488938513698477
0	19	0.31566603577574653	0.31566603577574653	0.31566603577574653	0.31566603577574653
0	85	0.30655584971176875	0.30655584971176875	0.30655584971176875	0.30655584971176875
0	49	0.2459366298249354	0.2459366298249354	0.2459366298249354	0.2459366298249354
0	45	0.4391962413254202	0.4391962413254202	0.4391962413254202	0.4391962413254202
0	86	0.3485743964988387	0.3485743964988387	0.3485743964988387	0.3485743964988387
0	35	0.8764485362378484	0.8764485362378484	0.8764485362378484	0.8764485362378484
0	88	0.0	0.0	0.0	0.0
0	70	0.39488536613432873	0.39488536613432873	0.39488536613432873	0.39488536613432873
0	80	0.369100024582411	0.369100024582411	0.369100024582411	0.369100024582411
0	17	0.535347797653579	0.535347797653579	0.535347797653579	0.535347797653579
0	23	0.5402582924292438	0.5402582924292438	0.5402582924292438	0.5402582924292438
0	57	0.36019281467069003	0.36019281467069003	0.36019281467069003	0.36019281467069003
0	39	0.31607386496318435	0.31607386496318435	0.31607386496318435	0.31607386496318435
0	62	0.0	0.0	0.0	0.0
0	22	0.31659679344204206	0.31659679344204206	0.31659679344204206	0.31659679344204206
0	29	0.5119984840675453	0.5119984840675453	0.5119984840675453	0.5119984840675453
0	4	0.49192407829424517	0.49192407829424517	0.49192407829424517	0.49192407829424517
0	76	0.0	0.0	0.0	0.0
0	25	0.2459366298249354	0.2459366298249354	0.2459366298249354	0.2459366298249354
0	61	0.4893567769390845	0.4893567769390845	0.4893567769390845	0.4893567769390845
0	60	0.3427080442971049	0.3427080442971049	0.3427080442971049	0.3427080442971049
0	81	0.2459366298249354	0.2459366298249354	0.2459366298249354	0.2459366298249354
0	73	0.3188005292414413	0.3188005292414413	0.3188005292414413	0.3188005292414413
0	72	0.0	0.0	0.0	0.0
0	89	0.3273798525752906	0.3273798525752906	0.3273798525752906	0.3273798525752906
0	51	0.41228431430671764	0.41228431430671764	0.41228431430671764	0.41228431430671764
0	3	0.6812169207534414	0.6812169207534414	0.6812169207534414	0.6812169207534414
0	11	0.4155434011538325	0.4155434011538325	0.4155434011538325	0.4155434011538325
0	24	0.29858628104798546	0.29858628104798546	0.29858628104798546	0.29858628104798546
0	10	0.36884809070751523	0.36884809070751523	0.36884809070751523	0.36884809070751523
0	33	0.41564285450027005	0.41564285450027005	0.41564285450027005	0.41564285450027005
0	56	0.6812169207534414	0.6812169207534414	0.6812169207534414	0.6812169207534414
0	75	0.32942436193122737	0.32942436193122737	0.32942436193122737	0.32942436193122737
0	59	0.33002232510409724	0.33002232510409724	0.33002232510409724	0.33002232510409724
0	43	0.3273798525752906	0.3273798525752906	0.3273798525752906	0.3273798525752906
0	47	0.3665387121486293	0.3665387121486293	0.3665387121486293	0.3665387121486293
0	32	0.0	0.0	0.0	0.0
0	74	0.0	0.0	0.0	0.0
0	90	0.6812169207534414	0.6812169207534414	0.6812169207534414	0.6812169207534414
0	99	0.4796796995781345	0.4796796995781345	0.4796796995781345	0.4796796995781345
0	7	0.45504660663105706	0.45504660663105706	0.45504660663105706	0.45504660663105706
0	1	0.0	0.0	0.0	0.0
0	5	0.348744256135363	0.348744256135363	0.348744256135363	0.348744256135363
0	26	0.3918172867056688	0.3918172867056688	0.3918172867056688	0.3918172867056688
0	13	0.37306629744603775	0.37306629744603775	0.37306629744603775	0.37306629744603775
0	71	0.39136503065665684	0.39136503065665684	0.39136503065665684	0.39136503065665684
0	31	0.32023753300997465	0.32023753300997465	0.32023753300997465	0.32023753300997465
0	63	0.4291496419316644	0.4291496419316644	0.4291496419316644	0.4291496419316644
0	54	0.2765404482980835	0.2765404482980835	0.2765404482980835	0.2765404482980835
0	100	0.3462693854955522	0.3462693854955522	0.3462693854955522	0.3462693854955522
0	6	0.30271726555683703	0.30271726555683703	0.30271726555683703	0.30271726555683703
0	96	0.3228499501579127	0.3228499501579127	0.3228499501579127	0.3228499501579127
0	82	0.6038080473035994	0.6038080473035994	0.6038080473035994	0.6038080473035994
0	48	0.6480095457511947	0.6480095457511947	0.6480095457511947	0.6480095457511947
0	83	0.32685087050265504	0.32685087050265504	0.32685087050265504	0.32685087050265504
0	79	0.2459366298249354	0.2459366298249354	0.2459366298249354	0.2459366298249354
0	69	0.32269984451435674	0.32269984451435674	0.32269984451435674	0.32269984451435674
0	87	0.36829237399838904	0.36829237399838904	0.36829237399838904	0.36829237399838904
0	46	0.699618462578545	0.699618462578545	0.699618462578545	0.699618462578545
0	18	0.6181146169533593	0.6181146169533593	0.6181146169533593	0.6181146169533593
0	20	0.3178863636762599	0.3178863636762599	0.3178863636762599	0.3178863636762599
0	94	0.0	0.0	0.0	0.0
0	16	0.5010091221383314	0.5010091221383314	0.5010091221383314	0.5010091221383314
0	36	0.39819486877950794	0.39819486877950794	0.39819486877950794	0.39819486877950794
0	14	0.630232539899686	0.630232539899686	0.630232539899686	0.630232539899686
0	34	0.0	0.0	0.0	0.0
0	9	0.0	0.0	0.0	0.0
0	28	0.3506355164216425	0.3506355164216425	0.3506355164216425	0.3506355164216425
0	68	0.4291496419316644	0.4291496419316644	0.4291496419316644	0.4291496419316644
0	98	0.0	0.0	0.0	0.0
0	93	0.36054715095803347	0.36054715095803347	0.36054715095803347	0.36054715095803347
0	30	0.49149974616591335	0.49149974616591335	0.49149974616591335	0.49149974616591335
0	97	0.3011685948935141	0.3011685948935141	0.3011685948935141	0.3011685948935141
0	55	0.45504660663105706	0.45504660663105706	0.45504660663105706	0.45504660663105706
0	65	0.32373290730462606	0.32373290730462606	0.32373290730462606	0.32373290730462606
0	50	0.3273798525752906	0.3273798525752906	0.3273798525752906	0.3273798525752906
0	8	0.4106806336245742	0.4106806336245742	0.4106806336245742	0.4106806336245742
0	42	0.3343333198137101	0.3343333198137101	0.3343333198137101	0.3343333198137101
0	2	0.0	0.0	0.0	0.0
87	4115	0.025117289088472473	None	0.010519590486703662	0.025117289088472473
87	4045	0.032548549614568656	None	0.013198823202981177	0.032548549614568656
87	4235	0.029880851316479995	None	0.0	0.029880851316479995
87	4089	0.02570469761673548	None	0.013198823202981177	0.02570469761673548
87	4411	0.0009822727954981489	None	0.0076991321972238016	0.0009822727954981489
87	4123	0.031045281436146314	None	0.04086432850035636	0.031045281436146314
87	4207	0.023135002234484472	None	0.0	0.023135002234484472
87	4346	0.03136305050127141	None	0.009780715786972854	0.03136305050127141
87	4450	0.0006237538584791355	None	0.11925969625486091	0.0006237538584791355
87	4384	0.02834542011348975	None	0.0	0.02834542011348975
87	4125	0.03925074861124254	None	0.04269446557219394	0.03925074861124254
87	4441	0.023417811096430614	None	0.0	0.023417811096430614
87	4433	0.03260812766643674	None	0.0	0.03260812766643674
87	4279	0.0296181695788926	None	0.00450644692344131	0.0296181695788926
87	4027	0.02481876167441931	None	0.0	0.02481876167441931
87	4416	0.0227254825734595	None	0.009780715786972854	0.0227254825734595
87	4367	0.028897776072683894	None	0.0	0.028897776072683894
87	4272	0.029071988772424017	None	0.009803659858452472	0.029071988772424017
87	4324	0.023427958909688466	None	0.009803659858452472	0.023427958909688466
87	4389	0.029472052417924856	None	0.04269446557219394	0.029472052417924856
87	3854	0.0350133914482513	None	0.0	0.0350133914482513
87	3743	0.036043006388113696	None	0.0	0.036043006388113696
87	4339	0.02572373775549719	None	0.007663292550062918	0.02572373775549719
87	4397	0.02148396147803818	None	0.046947822527734974	0.02148396147803818
87	4352	0.039167225630694594	None	0.3446652275078244	0.039167225630694594
87	4038	0.025269718344786685	None	0.0	0.025269718344786685
87	4177	0.02859143884972331	None	0.06153468246085023	0.02859143884972331
87	4081	0.03514622446315889	None	0.046947822527734974	0.03514622446315889
87	4415	0.03125390228191783	None	0.002840785048122245	0.03125390228191783
87	3910	0.02356580480614893	None	0.0	0.02356580480614893
87	4180	0.02755241932072865	None	0.0	0.02755241932072865
87	4376	0.033979649163772184	None	0.0	0.033979649163772184
87	4328	0.04260018735815834	None	0.0	0.04260018735815834
87	4429	0.016985662190415377	None	0.342184334786841	0.016985662190415377
87	4275	0.024728305812603314	None	0.007663292550062918	0.024728305812603314
87	4300	0.02243824356622213	None	0.009050104259023315	0.02243824356622213
87	3976	0.03802391554026118	None	0.0	0.03802391554026118
87	4301	0.037257941874607514	None	0.002840785048122245	0.037257941874607514
87	4111	0.023662686195825153	None	0.0	0.023662686195825153
87	4412	0.03126255961838671	None	0.0	0.03126255961838671
87	4306	0.026584781981099457	None	0.007663292550062918	0.026584781981099457
87	4432	0.03421231706442254	None	0.04269446557219394	0.03421231706442254
87	4073	0.028563587040534046	None	0.009803659858452472	0.028563587040534046
87	4317	0.031324078993077924	None	0.0	0.031324078993077924
87	4287	0.02925458969663659	None	0.002840785048122245	0.02925458969663659
87	4436	0.011269991156419808	None	0.046947822527734974	0.011269991156419808
87	4431	0.013821874206534837	None	0.013198823202981177	0.013821874206534837
87	4271	0.02475685482181123	None	0.0	0.02475685482181123
87	4362	0.039825825942414614	None	0.04743561351834668	0.039825825942414614
87	3452	0.02615758031925906	None	0.009803659858452472	0.02615758031925906
87	4266	0.025526752131933853	None	0.04086432850035636	0.025526752131933853
87	4128	0.035147949050737266	None	0.0	0.035147949050737266
87	4444	0.012468981669181417	None	0.009780715786972854	0.012468981669181417
87	4148	0.024945459779682735	None	0.0	0.024945459779682735
87	4427	0.022704315867746776	None	0.009803659858452472	0.022704315867746776
87	4375	0.02356142636591141	None	0.0076991321972238016	0.02356142636591141
87	4407	0.03783978587374004	None	0.002840785048122245	0.03783978587374004
87	3987	0.026241156781267438	None	0.0	0.026241156781267438
87	4359	0.022183274375594465	None	0.0	0.022183274375594465
87	3982	0.029318668050888546	None	0.0	0.029318668050888546
87	4091	0.0251866641749431	None	0.0	0.0251866641749431
87	4085	0.02876858327297873	None	0.0	0.02876858327297873
87	4413	0.03744007114129424	None	0.009050104259023315	0.03744007114129424
87	4246	0.028632932261062703	None	0.04753200015989987	0.028632932261062703
87	3962	0.02758852801337107	None	0.0	0.02758852801337107
87	3921	0.027039484218098993	None	0.04086432850035636	0.027039484218098993
87	4107	0.02318683228535946	None	0.0	0.02318683228535946
87	4439	0.029359022441693607	None	0.0	0.029359022441693607
87	4210	0.039014051753729545	None	0.04269446557219394	0.039014051753729545
87	4420	0.025134681848353418	None	0.013198823202981177	0.025134681848353418
87	4356	0.026801269250042257	None	0.009197086104228877	0.026801269250042257
87	4269	0.031601857296044485	None	0.0	0.031601857296044485
87	4424	0.02054452658428285	None	0.009803659858452472	0.02054452658428285
87	4190	0.022672583117930484	None	0.0	0.022672583117930484
87	4303	0.02433350308364535	None	0.009803659858452472	0.02433350308364535
87	4445	0.01833045374602323	None	0.05448874659822395	0.01833045374602323
87	4060	0.028986300900655227	None	0.0	0.028986300900655227
87	4414	0.03679739530126775	None	0.04753200015989987	0.03679739530126775
87	4236	0.026516122472863956	None	0.04086432850035636	0.026516122472863956
87	3809	0.031012866927354384	None	0.009780715786972854	0.031012866927354384
87	4406	0.008570982204355206	None	0.0076991321972238016	0.008570982204355206
87	4443	0.027738523318883428	None	0.0	0.027738523318883428
87	4401	0.01594516678511374	None	0.002840785048122245	0.01594516678511374
87	4434	0.025691956124871473	None	0.04086432850035636	0.025691956124871473
87	4218	0.02835060859998195	None	0.002840785048122245	0.02835060859998195
87	4354	0.02639062585005509	None	0.0	0.02639062585005509
87	4421	0.039024885664616024	None	0.009780715786972854	0.039024885664616024
87	4404	0.020553855986071092	None	0.04086432850035636	0.020553855986071092
87	4394	0.023739662867107943	None	0.06229943390912873	0.023739662867107943
87	3586	0.030799445050394975	None	0.002840785048122245	0.030799445050394975
87	4087	0.02930199784871674	None	0.0	0.02930199784871674
87	4334	0.03044332859196894	None	0.009197086104228877	0.03044332859196894
87	4223	0.027063328683310902	None	0.5535359623316317	0.027063328683310902
87	4417	0.025049901746963994	None	0.0	0.025049901746963994
87	4232	0.024352080086020314	None	0.007663292550062918	0.024352080086020314
87	4204	0.029620090206870498	None	0.0	0.029620090206870498
87	4093	0.023980938441637158	None	0.009803659858452472	0.023980938441637158
87	3946	0.026718237515339093	None	0.0	0.026718237515339093
87	4253	0.027139781486956546	None	0.0	0.027139781486956546
87	4100	0.04069373757992471	None	0.0	0.04069373757992471
51	2617	-5.345338543250754e-05	None	0.3126437937719477	-5.345338543250754e-05
51	2598	-2.96778043166824e-05	None	0.3547066283014818	-2.96778043166824e-05
51	2601	-0.1	None	0.3350064960216482	-0.1
51	2640	-7.611063217051954e-08	None	0.3560690210956416	-7.611063217051954e-08
51	2360	None	None	0.37484216000484927	None
51	2485	None	None	0.39847876978997193	None
51	2579	-1.0119827153542197e-06	None	0.5053347230840884	-1.0119827153542197e-06
51	2584	1.9146429398836887e-05	None	0.09801097760877338	1.9146429398836887e-05
51	2560	-0.1	None	0.44969318366152555	-0.1
51	2576	-1.2017353646536153e-07	None	0.3567716515317378	-1.2017353646536153e-07
51	2602	-1.8449016274763277e-06	None	0.09801097760877338	-1.8449016274763277e-06
51	2615	2.7086024262446954e-08	None	0.36509809905436824	2.7086024262446954e-08
51	2473	None	None	0.38456847629820257	None
51	2556	7.351244309335703e-07	None	0.36185175560709826	7.351244309335703e-07
51	2568	0.00015042270780015311	None	0.457190643369206	0.00015042270780015311
51	2592	7.264366227215127e-08	None	0.36185175560709826	7.264366227215127e-08
51	2566	0.0001461013719277311	None	0.09801097760877338	0.0001461013719277311
51	2624	0.000638296568170709	None	0.4432491863854004	0.000638296568170709
51	2217	None	None	0.5093092549931295	None
51	2622	0.0014148319698442902	None	0.3265807543651035	0.0014148319698442902
51	2577	5.632472923857307e-05	None	0.09801097760877338	5.632472923857307e-05
51	2631	0.00012883914189847288	None	0.29694848421457637	0.00012883914189847288
51	2645	2.3404362607931486e-07	None	0.4560253312436471	2.3404362607931486e-07
51	2597	-8.25893224375619e-05	None	0.33495521905148873	-8.25893224375619e-05
51	2628	-2.9237082086062612e-05	None	0.3611869021089965	-2.9237082086062612e-05
51	2552	3.261812547489634e-07	None	0.36433350814956145	3.261812547489634e-07
51	2571	-1.1204963225357072e-05	None	0.47060185227209983	-1.1204963225357072e-05
51	1630	None	None	0.42866980758626855	None
51	2600	-0.1	None	0.3350064960216482	-0.1
51	2467	None	None	0.5139757943034724	None
51	2585	-0.0002025885801972019	None	0.47142791874286905	-0.0002025885801972019
51	2581	-1.1551834435441773e-07	None	0.3816631411398728	-1.1551834435441773e-07
51	2607	1.3559037138919865e-07	None	0.29984133213015224	1.3559037138919865e-07
51	2646	0.0010748044443385353	None	0.3946882230616476	0.0010748044443385353
51	2635	2.089661207548662e-06	None	0.2453606940092266	2.089661207548662e-06
51	2608	-2.6816867087649337e-05	None	0.4347671305747892	-2.6816867087649337e-05
51	2606	-8.591002520305231e-06	None	0.09801097760877338	-8.591002520305231e-06
51	2526	None	None	0.4600788066004369	None
51	2400	None	None	0.3350064960216482	None
51	2605	-4.730240486847196e-05	None	0.3692560438709901	-4.730240486847196e-05
51	2636	1.9765588814487847e-05	None	0.2911922493592142	1.9765588814487847e-05
51	2240	None	None	0.34320638386441454	None
51	2587	0.00019895176956273144	None	0.3265807543651035	0.00019895176956273144
51	2639	-1.3207451676388685e-05	None	0.5188890061747672	-1.3207451676388685e-05
51	2557	-8.860086287544746e-08	None	0.4382349418112703	-8.860086287544746e-08
51	2403	None	None	0.44869189571040974	None
51	2623	-0.1	None	0.5275500832851057	-0.1
51	2619	-8.812956968817284e-08	None	0.3560690210956416	-8.812956968817284e-08
51	2611	0.00023048473836463136	None	0.3265807543651035	0.00023048473836463136
51	1164	None	None	0.3979142144009127	None
51	2589	1.5785804144671412e-09	None	0.2551441894570768	1.5785804144671412e-09
51	2637	-9.901673432912971e-08	None	0.5599242197295252	-9.901673432912971e-08
51	2614	0.00012149422734362369	None	0.3076347120728708	0.00012149422734362369
51	2578	7.828037595741531e-05	None	0.34922725865097737	7.828037595741531e-05
51	2128	None	None	0.5611336142130796	None
51	2612	-7.299333658773133e-05	None	0.4662157719252608	-7.299333658773133e-05
51	2603	-9.030348403088163e-05	None	0.372400946943659	-9.030348403088163e-05
51	2642	-7.613149159202187e-05	None	0.4309564735235093	-7.613149159202187e-05
51	2580	-1.8826824170128027e-08	None	0.4272317201923596	-1.8826824170128027e-08
51	2647	6.613270242414491e-08	None	0.43300772726674086	6.613270242414491e-08
51	2550	None	None	0.38878168749990755	None
51	2649	-1.6751423859364514e-09	None	0.2551441894570768	-1.6751423859364514e-09
51	2633	0.00011211650278036692	None	0.5001553611136822	0.00011211650278036692
51	2561	-5.026115200800186e-09	None	0.32941645113805545	-5.026115200800186e-09
51	2563	0.004101834760211375	None	0.49049838985303273	0.004101834760211375
51	1908	None	None	0.4991278648891351	None
51	2627	-9.926787010719604e-09	None	0.3243707943021997	-9.926787010719604e-09
51	2620	4.9709459507964015e-05	None	0.3767033667800807	4.9709459507964015e-05
51	2512	None	None	0.4056640081601248	None
51	2610	1.856541074362417e-05	None	0.09801097760877338	1.856541074362417e-05
51	2532	None	None	0.35987931486320435	None
51	2225	None	None	0.4254975994205645	None
51	2632	-0.00012837575265284192	None	0.4212134656872034	-0.00012837575265284192
51	2575	-1.5093770369178043e-06	None	0.09801097760877338	-1.5093770369178043e-06
51	2564	-1.729668614926464e-05	None	0.3833385964382731	-1.729668614926464e-05
51	2616	2.4039703785980727e-07	None	0.38878168749990755	2.4039703785980727e-07
51	2470	None	None	0.49585347351573594	None
51	2609	1.0784181414276665e-09	None	0.3486650219065332	1.0784181414276665e-09
51	2497	None	None	0.4175868257332576	None
51	1979	None	None	0.5098920859877862	None
51	2588	0.0056737999612768205	None	0.4227721921473725	0.0056737999612768205
51	2521	None	None	0.3427118567366335	None
51	2648	-0.00017605884690650607	None	0.3977030754611197	-0.00017605884690650607
51	2644	7.523251869289432e-07	None	0.3076347120728708	7.523251869289432e-07
51	2551	0.00016502693987710532	None	0.29694848421457637	0.00016502693987710532
51	2574	-2.0552300065354806e-08	None	0.312339173653992	-2.0552300065354806e-08
51	2565	8.19289862140264e-09	None	0.36265757144814426	8.19289862140264e-09
51	2262	None	None	0.3560690210956416	None
51	2567	1.8732255292575794e-07	None	0.3646675002806994	1.8732255292575794e-07
51	2539	None	None	0.4745816202804508	None
51	2630	-3.6378555840867295e-07	None	0.3316684023913522	-3.6378555840867295e-07
51	2638	1.506581338129312e-09	None	0.32850628818553107	1.506581338129312e-09
51	2573	1.2131252168209793e-06	None	0.38456847629820257	1.2131252168209793e-06
51	2472	None	None	0.32850628818553107	None
51	2618	-1.0715456811855612e-07	None	0.3567716515317378	-1.0715456811855612e-07
51	2396	None	None	0.4094391082715473	None
51	2562	None	None	0.3563517424592132	None
51	2572	-2.1080998095454725e-08	None	0.3402351133270021	-2.1080998095454725e-08
51	2650	-5.326271810922005e-09	None	0.37582378185195486	-5.326271810922005e-09
[truncated: 13,001 more rows]
