# Supplementary material for: Constrained by Design: Influence of Genetic Encodings on Evolved Traits of Robots
Source: Front Robot AI. 2021 Jun 15;8:672379. doi: 10.3389/frobt.2021.672379 (PMC8239187; doi:10.3389/frobt.2021.672379)
Supplement: Supplementary file 3 [file DataSheet2.ZIP › plasticoding_plane_8_all_measures.tsv]

robot_id	velocity	displacement_velocity	displacement_velocity_hill	head_balance	contacts	branching	branching_modules_count	limbs	extremities	length_of_limbs	extensiveness	coverage	joints	hinge_count	active_hinges_count	brick_count	touch_sensor_count	brick_sensor_count	proportion	width	height	size	absolute_size	sensors	symmetry	avg_period	dev_period	avg_phase_offset	dev_phase_offset	avg_amplitude	dev_amplitude	avg_intra_dev_params	avg_inter_dev_params	sensors_reach	recurrence	synaptic_reception
4373	0.12450083341816577	0.028656475607153318	0.028306560984659057	0.9480498719410834	None	0	0	0.08695652173913043	2	0.9375	30	0.18681318681318682	0.71875	25	23	8	2	0	0.9285714285714286	14	13	2.2666666666666666	34	0.1111111111111111	0	0.3860354821368038	0.9502153277685551	0.49229141539898624	0.9299995402002951	0.6175300685671049	0.9278306838282283	0.9041785736478224	0.9368197621500719	0.52	0.2	0.0
2773	None	None	None	None	None	0	0	0.4166666666666667	5	0.5333333333333333	8	0.5151515151515151	0.4666666666666667	11	7	5	2	0	0.2727272727272727	11	3	1.1333333333333333	17	0.2	0.4	0.739295215974048	0.9568139848936077	0.27513182464141855	0.9674938604928013	0.7955115246651637	0.8729875642770085	0.9315709903132735	0.9430172631971631	0.5454545454545454	0.2727272727272727	0.0
4104	0.11160699977597642	0.014406204010766987	0.011557461017369024	0.9381784070094781	None	0	0	0.045454545454545456	1	1.0	31	0.1813186813186813	0.7419354838709677	24	23	8	2	0	0.9285714285714286	14	13	2.2	33	0.10526315789473684	0	0.3860354821368038	0.9515597517388157	0.49229141539898624	0.9323192385517436	0.6073130858976779	0.9310692536418311	0.9041785736478224	0.9390391527660948	0.5208333333333333	0.20833333333333334	0.0
4	None	None	None	None	None	0	0	0.5	1	1.0	1	0.75	0	0	0	2	0	0	1.0	2	2	0.2	3	0.0	0	0	0	0	0	0	0	0	0	0	0	0
7051	0.11794427816832195	0.02424738723280017	0.024091582362939908	0.9450838086663945	None	0	0	0.045454545454545456	1	1.0	31	0.1813186813186813	0.7419354838709677	24	23	8	2	0	0.9285714285714286	14	13	2.2	33	0.10526315789473684	0	0.3860354821368038	0.9515597517388157	0.49229141539898624	0.9303803301579641	0.6073130858976779	0.9357323082085379	0.9041785736478224	0.93988680339449	0.5208333333333333	0.20833333333333334	0.0
1702	None	None	None	None	None	0.5	1	0.7142857142857143	5	0.375	3	0.47619047619047616	0.375	7	3	2	0	0	0.42857142857142855	7	3	0.6666666666666666	10	0.0	0.6666666666666666	0.3168163154805034	0.7710694627913449	0.44758960326734415	0.8752559803749406	0.42972766030380144	0.8355235089988698	0.8794387411954426	0.8314540688997075	0	0	0.0
131	None	None	None	None	None	0	0	0.4	2	0.6	3	0.5833333333333334	0.4	4	2	2	1	0	0.3333333333333333	6	2	0.4666666666666667	7	0.16666666666666666	0	0.6422176518158356	0.775033316273827	0.25886100249835164	0.963427794887568	0.2534398702428021	0.8441792267318652	0.8941481267433834	0.8875484212250692	1.0	0.25	0.0
4445	0.14314200945041694	0.02824171122671271	0.02806759461293821	0.9439444429250842	None	0	0	0.08695652173913043	2	0.9375	30	0.18681318681318682	0.71875	25	23	8	2	0	0.9285714285714286	14	13	2.2666666666666666	34	0.1111111111111111	0	0.3860354821368038	0.9502153277685551	0.43708550773845867	0.9350403934206659	0.6175300685671049	0.9278306838282283	0.9041785736478224	0.9383825900008561	0.52	0.2	0.0
1977	None	None	None	None	None	0	0	0.25	3	0.875	14	0.5294117647058824	0.8125	16	13	1	1	0	0.11764705882352941	17	2	1.2	18	0.3333333333333333	0.25	0.739295215974048	0.9455402697440415	0.43708550773845867	0.9653942213469653	0.562742218527971	0.9280241006676068	0.9166729820681361	0.9484940927916097	1.0	0.125	0.0
784	None	None	None	None	None	0	0	0.1875	3	0.8571428571428571	18	0.24210526315789474	0.8571428571428571	21	18	1	1	0	0.2631578947368421	5	19	1.5333333333333334	23	0.3333333333333333	0.09090909090909091	0.7380849386341239	0.9495777828994819	0.6080238226008309	0.9519256538166412	0.44325676583893825	0.9171353148711823	0.9193684076781912	0.9413166354126715	1.0	0.047619047619047616	0.0
4512	None	None	None	None	None	0	0	0.125	2	0.9047619047619048	19	0.4107142857142857	0.6190476190476191	15	13	7	2	0	0.875	7	8	1.5333333333333334	23	0.125	0	0.42073426424229793	0.9400858449428515	0.49229141539898624	0.9263315976228588	0.5717287623902111	0.9386367044128143	0.8193508786136904	0.9352801273674414	0.5333333333333333	0.26666666666666666	0.0
6386	None	None	None	None	None	0	0	0.16666666666666666	2	0.8666666666666667	13	0.6071428571428571	0.6	11	9	5	1	0	0.5714285714285714	4	7	1.1333333333333333	17	0.08333333333333333	0	0.3860354821368038	0.902133717373415	0.49229141539898624	0.8738445901198458	0.5717287623902111	0.9238455208413292	0.8121208153338585	0.9018050175102417	1.0	0.2727272727272727	0.0
3813	0.07362097015071985	0.005675280037504717	-0.002232099243981986	0.8886066139387774	None	0.25	2	0.5	9	0.52	13	0.225	0.44	17	11	9	1	0	0.5333333333333333	8	15	1.8	27	0.0625	0.10526315789473684	0.41030129642763546	0.8903825178227365	0.578694282959631	0.9416920304648717	0.5942255802473515	0.9061998717224297	0.8702265918058134	0.9154105028281622	1.0	0.058823529411764705	0.0
3266	0.024769176314175887	0.0070279452111426674	0.004323301452709308	0.93851097090444	None	0	0	0.16666666666666666	1	1.0	7	0.36	0.8571428571428571	6	6	2	1	0	1.0	5	5	0.6	9	0.125	0	0.8455881952787341	0.9390405686447706	0.3433596716587535	0.9732077931028333	0.6289197941799511	0.9549369743808622	0.965205151866994	0.9579890738242927	1.0	0.3333333333333333	0.0
5661	0.11978866975744952	0.020293360949189012	0.01982435489234172	0.9387161784259186	None	0	0	0.045454545454545456	1	1.0	30	0.1893491124260355	0.7666666666666667	24	23	7	2	0	1.0	13	13	2.1333333333333333	32	0.11764705882352941	0	0.3860354821368038	0.9515597517388157	0.49229141539898624	0.9303803301579641	0.6073130858976779	0.9310692536418311	0.9041785736478224	0.938457892029149	0.5208333333333334	0.20833333333333334	0.0
7224	0.11537165313651888	0.0260412215209802	0.0256388736359949	0.9203648627663104	None	0	0	0.09090909090909091	2	0.9354838709677419	29	0.19642857142857142	0.7096774193548387	24	22	8	2	0	0.8571428571428571	14	12	2.2	33	0.1111111111111111	0	0.4267298162998526	0.9545176556220705	0.4646884615687224	0.9126946680764453	0.6302137389861248	0.927353337873531	0.9041785736478224	0.9337557565988723	0.5208333333333333	0.16666666666666666	0.0
4161	0.1438128320965802	0.02391855578632515	0.021504058038600914	0.9416375751206725	None	0	0	0.08695652173913043	2	0.9375	30	0.18681318681318682	0.71875	25	23	8	2	0	0.9285714285714286	14	13	2.2666666666666666	34	0.1111111111111111	0	0.3860354821368038	0.9502153277685551	0.43708550773845867	0.9350403934206659	0.6175300685671049	0.9278306838282283	0.9041785736478224	0.9383825900008561	0.52	0.2	0.0
5138	0.12704767429036132	0.031026393632645262	0.02858576051836898	0.9267491004303785	None	0	0	0.09090909090909091	2	0.9354838709677419	29	0.19642857142857142	0.7096774193548387	24	22	8	2	0	0.8571428571428571	14	12	2.2	33	0.1111111111111111	0	0.4267298162998526	0.9545176556220705	0.49229141539898624	0.9201975362693823	0.6302137389861248	0.927353337873531	0.9041785736478224	0.9357488626851824	0.5208333333333334	0.16666666666666666	0.0
2140	None	None	None	None	None	0.3333333333333333	1	0.75	6	0.2	2	0.5	0.1	1	1	10	2	0	0.6666666666666666	6	4	0.8	12	0.08333333333333333	0.2857142857142857	0.9603063268474109	0.5	0.3376422066922898	0.5	0.738481009008573	0.5	0.9293531739548194	0.5	1.0	1.0	0.0
4456	0.15488158336906058	0.01904923981697359	0.018705205228392814	0.9323111339023673	None	0	0	0.08695652173913043	2	0.9375	30	0.18681318681318682	0.71875	25	23	8	2	0	0.9285714285714286	14	13	2.2666666666666666	34	0.1111111111111111	0	0.3065552138780818	0.9574621242977229	0.49229141539898624	0.9299995402002951	0.6175300685671049	0.9278306838282283	0.9041785736478224	0.9399962760807662	0.52	0.2	0.0
7473	None	None	None	None	None	0	0	0.2222222222222222	4	0.76	19	0.42857142857142855	0.6	19	15	7	2	0	0.7777777777777778	7	9	1.8	27	0.14285714285714285	0	0.3860354821368038	0.9469787557053305	0.4909528610689987	0.9277354843060144	0.6175300685671049	0.9329966048022652	0.8702265918058134	0.9364073030745033	0.5263157894736842	0.21052631578947367	0.0
6934	0.1286440643895582	0.028170755643152426	0.02756663223531437	0.9431924114138599	None	0	0	0.08695652173913043	2	0.9375	30	0.18681318681318682	0.71875	25	23	8	2	0	0.9285714285714286	14	13	2.2666666666666666	34	0.1111111111111111	0	0.3860354821368038	0.9502153277685551	0.49229141539898624	0.9299995402002951	0.6175300685671049	0.9278306838282283	0.9041785736478224	0.9368197621500719	0.52	0.2	0.0
1051	None	None	None	None	None	0	0	0.4	2	0.8	4	0.7	0.6	5	3	1	0	0	0.4	2	5	0.4666666666666667	7	0.0	0	0.3830109530045712	0.910252632263153	0.8766024890077594	0.9100705881067763	0.29659555825851125	0.8120428132032439	0.895555067043224	0.884066938943113	0	0	0.0
5181	0.13012633922672096	0.024294386733830296	0.024292253869106953	0.9447036248376677	None	0	0	0.08695652173913043	2	0.9375	30	0.18681318681318682	0.71875	25	23	8	2	0	0.9285714285714286	14	13	2.2666666666666666	34	0.1111111111111111	0	0.3860354821368038	0.9502153277685551	0.49229141539898624	0.9299995402002951	0.6175300685671049	0.9278306838282283	0.9041785736478224	0.9368197621500719	0.52	0.08	0.0
3494	0.08956252261644035	0.007564168108024544	0.007453105035044368	0.8840108298095251	None	0.2	1	0.46153846153846156	6	0.5294117647058824	9	0.3392857142857143	0.4117647058823529	10	7	8	4	0	0.875	7	8	1.2666666666666666	19	0.23529411764705882	0.375	0.739295215974048	0.9567302020832286	0.30638701566685417	0.9704119448208072	0.619384145252051	0.8725934077420183	0.9315709903132735	0.944634123831579	0.1	0.3	0.0
1106	None	None	None	None	None	0	0	0.75	3	0.0	0	0.625	0	2	0	2	0	0	0.5	4	2	0.3333333333333333	5	0.0	0.5	0	0	0	0	0	0	0	0	0	0	0
1741	None	None	None	None	None	0	0	0.2857142857142857	4	0.7894736842105263	15	0.23333333333333334	0.631578947368421	13	12	7	2	0	0.9	9	10	1.4	21	0.11764705882352941	0.3333333333333333	0.739295215974048	0.9625107985918924	0.43708550773845867	0.9633429450702641	0.7955115246651637	0.8826281040343469	0.9166729820681361	0.9450051477579862	0.5384615384615384	0.15384615384615385	0.0
5350	0.12267749784374807	0.03120090069860515	0.03039965874436885	0.9469942228211978	None	0	0	0.08695652173913043	2	0.9375	30	0.18681318681318682	0.71875	25	23	8	2	0	0.9285714285714286	14	13	2.2666666666666666	34	0.1111111111111111	0	0.3860354821368038	0.9502153277685551	0.49229141539898624	0.9299995402002951	0.6175300685671049	0.9278306838282283	0.9041785736478224	0.9368197621500719	0.52	0.2	0.0
3302	0.04521719769500596	0.005596536252865318	0.005532245305343016	0.9471533727893371	None	0	0	0.45454545454545453	5	0.5714285714285714	8	0.4444444444444444	0.5	10	7	5	1	0	0.4444444444444444	4	9	1.0666666666666667	16	0.09090909090909091	0.3076923076923077	0.739295215974048	0.9574347856258149	0.43708550773845867	0.9734452606925419	0.6427772205066733	0.931596329162024	0.945721154529823	0.9572532809509581	1.0	0.4	0.0
1780	None	None	None	None	None	0	0	0.07692307692307693	1	1.0	17	0.5277777777777778	0.9411764705882353	17	16	1	0	0	0.1111111111111111	2	18	1.2666666666666666	19	0.0	0	0.5444248975639655	0.9404383756736332	0.43708550773845867	0.9557356048818234	0.44325676583893825	0.9073347055758023	0.9166729820681361	0.9372848526379409	0	0	0.0
6925	0.12700767644635041	0.026919558705594704	0.026653393972867773	0.9403883149335245	None	0	0	0.08695652173913043	2	0.9375	30	0.18681318681318682	0.71875	25	23	8	2	0	0.9285714285714286	14	13	2.2666666666666666	34	0.1111111111111111	0	0.3860354821368038	0.9502153277685551	0.49229141539898624	0.9299995402002951	0.6175300685671049	0.9278306838282283	0.9041785736478224	0.9368197621500719	0.52	0.16	0.0
4933	0.12692235419627473	0.02752334659315746	0.027313674793259142	0.9440109136346421	None	0	0	0.08695652173913043	2	0.9375	30	0.18681318681318682	0.71875	25	23	8	2	0	0.9285714285714286	14	13	2.2666666666666666	34	0.1111111111111111	0	0.3860354821368038	0.9502153277685551	0.49229141539898624	0.9299995402002951	0.6175300685671049	0.9278306838282283	0.9041785736478224	0.9368197621500719	0.52	0.2	0.0
994	None	None	None	None	None	0	0	0.3333333333333333	1	1.0	2	0.6666666666666666	0.5	2	1	1	1	0	0.6666666666666666	2	3	0.26666666666666666	4	0.2	0	0.29480655731409616	0.6272688589338676	0.23099581314828693	0.5200312806134845	0.5060675262016238	0.9074452011221011	0.804799235660916	0.7233565453579355	1.0	0.5	0.0
3882	0.1219180937095729	0.01522029406628202	0.006074181581459116	0.7865422817989486	None	0	0	0.11764705882352941	2	0.9130434782608695	21	0.1488095238095238	0.9130434782608695	23	21	1	1	0	0.8571428571428571	14	12	1.6666666666666667	25	0.25	0	0.5711702330124551	0.9462099503573619	0.2496338355790483	0.9342268244433194	0.44325676583893825	0.9418610354576399	0.9110299688932789	0.9409571936890195	1.0	0.17391304347826086	0.0
1542	None	None	None	None	None	0	0	0.5	2	0.6666666666666666	2	1.0	0.3333333333333333	1	1	3	0	0	0.2	5	1	0.3333333333333333	5	0.0	0.5	0.21628796634423803	0.5	0.8716486138286648	0.5	0.4493494275639177	0.5	0.9377557718322822	0.5	0	0	0.0
6211	0.12213366255034566	0.03051639182907028	0.0297533580209761	0.9474578697819833	None	0	0	0.08695652173913043	2	0.9375	30	0.18681318681318682	0.71875	25	23	8	2	0	0.9285714285714286	14	13	2.2666666666666666	34	0.1111111111111111	0	0.3860354821368038	0.9502153277685551	0.49229141539898624	0.9299995402002951	0.6175300685671049	0.9278306838282283	0.9041785736478224	0.9368197621500719	0.52	0.2	0.0
6782	0.07490839968664366	0.0062292896459624015	-0.002221430386428841	0.879047093709734	None	0	0	0.14285714285714285	3	0.8620689655172413	25	0.17613636363636365	0.6896551724137931	22	20	8	4	0	0.6875	16	11	2.066666666666667	31	0.2222222222222222	0	0.40338487318955085	0.9549643484079193	0.4640191844037287	0.9326057872129875	0.6302137389861248	0.9283045601007391	0.9041785736478224	0.9397734327361192	0.13636363636363635	0.18181818181818182	0.0
6354	0.1269551528119326	0.02622936788509447	0.025899768612529597	0.9445848370440831	None	0	0	0.08695652173913043	2	0.9375	30	0.18681318681318682	0.71875	25	23	8	2	0	0.9285714285714286	14	13	2.2666666666666666	34	0.1111111111111111	0	0.3860354821368038	0.9502153277685551	0.49229141539898624	0.9299995402002951	0.6175300685671049	0.9278306838282283	0.9041785736478224	0.9368197621500719	0.52	0.2	0.0
773	None	None	None	None	None	0	0	0.25	1	1.0	3	1.0	1.0	4	3	0	1	0	0.2	5	1	0.3333333333333333	5	0.3333333333333333	0	0.11395663582559308	0.6412190739610516	0.282171616459489	0.713967677888234	0.4544903683529036	0.9524301289797706	0.868987917743687	0.8171868344428581	1.0	0	0.0
1161	None	None	None	None	None	0.25	1	0.2727272727272727	3	0.7857142857142857	11	0.26666666666666666	0.7142857142857143	11	10	4	0	0	0.6	10	6	1.0666666666666667	16	0.0	0.2857142857142857	0.739295215974048	0.9655894944212456	0.43708550773845867	0.9731942052009933	0.7955115246651637	0.8980669078930401	0.929064477452224	0.9540906604713792	0	0	0.0
3923	0.14878479228074873	0.021191112384769648	0.01706399254818272	0.940023067578592	None	0	0	0.08695652173913043	2	0.9375	30	0.18681318681318682	0.71875	25	23	8	2	0	0.9285714285714286	14	13	2.2666666666666666	34	0.1111111111111111	0	0.3860354821368038	0.9502153277685551	0.43708550773845867	0.9350403934206659	0.6175300685671049	0.9278306838282283	0.9041785736478224	0.9383825900008561	0.52	0.2	0.0
4479	0.07580598501648778	0.011163884115179688	-0.0007101918618167546	0.9370658371956666	None	0	0	0.1	2	0.9285714285714286	26	0.22058823529411764	0.7142857142857143	22	20	7	3	0	0.47058823529411764	8	17	2.0	30	0.1875	0.21052631578947367	0.4267298162998526	0.9542295761743101	0.4640191844037287	0.9319716693879142	0.594629415478658	0.9333358740525839	0.9041785736478224	0.9407315579680554	0.22727272727272727	0.18181818181818182	0.0
6722	0.13821948146079904	0.005656524628107102	0.005119091275088327	0.9297089802988312	None	0	0	0.09523809523809523	2	0.9310344827586207	27	0.1987179487179487	0.6896551724137931	22	20	8	2	0	0.9230769230769231	13	12	2.066666666666667	31	0.1111111111111111	0	0.3860354821368038	0.954351223546742	0.43708550773845867	0.8624353698202927	0.6428974094051446	0.9362355067800191	0.8915296353684996	0.9255869875892516	0.5227272727272727	0.36363636363636365	0.0
6588	0.11948840733835536	0.0243382150678109	0.024272809576725382	0.9441923388368727	None	0	0	0.08695652173913043	2	0.9375	30	0.18681318681318682	0.71875	25	23	8	2	0	0.9285714285714286	14	13	2.2666666666666666	34	0.1111111111111111	0	0.3860354821368038	0.9502153277685551	0.49229141539898624	0.9299995402002951	0.6428974094051446	0.9171630843504026	0.9041785736478224	0.9338067952948516	0.52	0.2	0.0
4918	0.12845644932847464	0.02704084271820186	0.027039777948943574	0.9420604184778998	None	0	0	0.08695652173913043	2	0.9375	30	0.18681318681318682	0.71875	25	23	8	2	0	0.9285714285714286	14	13	2.2666666666666666	34	0.1111111111111111	0	0.3860354821368038	0.9502153277685551	0.49229141539898624	0.9299995402002951	0.6175300685671049	0.9278306838282283	0.9041785736478224	0.9368197621500719	0.52	0.2	0.0
7145	0.12210076439755245	0.026548300839061793	0.026533167663926473	0.946662797626653	None	0	0	0.08695652173913043	2	0.9375	30	0.18681318681318682	0.71875	25	23	8	2	0	0.9285714285714286	14	13	2.2666666666666666	34	0.1111111111111111	0	0.3860354821368038	0.9502153277685551	0.49229141539898624	0.9299995402002951	0.6175300685671049	0.9278306838282283	0.9041785736478224	0.9368197621500719	0.52	0.2	0.0
100	None	None	None	None	None	0	0	0	0	0	0	1.0	0	0	0	0	2	0	1.0	1	1	0.06666666666666667	1	0.5	0	0	0	0	0	0	0	0	0	0	0	0
5758	0.1376001178128475	0.027528962605100165	0.02738004696914026	0.9460070801831088	None	0	0	0.08695652173913043	2	0.9375	30	0.18681318681318682	0.71875	25	23	8	2	0	0.9285714285714286	14	13	2.2666666666666666	34	0.1111111111111111	0	0.3860354821368038	0.9502153277685551	0.43708550773845867	0.9192089235512666	0.6175300685671049	0.9278306838282283	0.9041785736478224	0.9336910605664305	0.52	0.08	0.0
3090	None	None	None	None	None	0.2	1	0.5384615384615384	7	0.47058823529411764	8	0.5428571428571428	0.4117647058823529	10	7	8	1	0	0.7142857142857143	7	5	1.2666666666666666	19	0.058823529411764705	0.3333333333333333	0.2132953971296347	0.8933152378366789	0.783432985719203	0.9331065374171176	0.6836201435276874	0.9439433032055384	0.9171470179495572	0.926085709527782	1.0	0.5	0.0
4098	None	None	None	None	None	0	0	0.09090909090909091	2	0.9333333333333333	28	0.3076923076923077	0.7333333333333333	24	22	7	1	0	0.6153846153846154	8	13	2.1333333333333333	32	0.0625	0.17391304347826086	0.3860354821368038	0.9312470892177241	0.49229141539898624	0.9377661995401443	0.44325676583893825	0.9001020932698446	0.8646189246390497	0.9245373633142889	1.0	0.2916666666666667	0.0
6638	0.12184206970143034	0.025567585400808307	0.025555347000380167	0.9455457938134468	None	0	0	0.08695652173913043	2	0.9375	30	0.18681318681318682	0.71875	25	23	8	2	0	0.9285714285714286	14	13	2.2666666666666666	34	0.1111111111111111	0	0.3860354821368038	0.9502153277685551	0.49229141539898624	0.9299995402002951	0.6175300685671049	0.9278306838282283	0.9041785736478224	0.9368197621500719	0.52	0.2	0.0
2916	0.020272160267563136	0.0038676714459939744	0.0024680621831841363	0.9202753576973484	None	0.3333333333333333	1	0.5	4	0.6	6	0.5	0.5	9	5	2	0	0	0.375	3	8	0.8	12	0.0	0.5	0.4674241504629014	0.8449363969439224	0.6875690640692825	0.8827959099701549	0.4253594510820927	0.9468299906998816	0.8702265918058134	0.9000766108538855	0	0	0.0
3456	0.0743688915220123	0.012850771113748815	0.009439330399368149	0.9614548099218051	None	0	0	0.08333333333333333	2	0.9393939393939394	31	0.24475524475524477	0.7575757575757576	26	25	8	1	0	0.8461538461538461	13	11	2.3333333333333335	35	0.05263157894736842	0	0.3860354821368038	0.9513503393365683	0.49229141539898624	0.9301565770895076	0.6073130858976779	0.9292769662161723	0.9041785736478224	0.9377693682534167	1.0	0.19230769230769232	0.0
5667	None	None	None	None	None	0	0	0.16666666666666666	2	0.8666666666666667	13	0.6071428571428571	0.6	11	9	5	1	0	0.5714285714285714	4	7	1.1333333333333333	17	0.08333333333333333	0	0.3860354821368038	0.902133717373415	0.49229141539898624	0.8738445901198458	0.5717287623902111	0.9238455208413292	0.8121208153338585	0.9018050175102417	1.0	0.2727272727272727	0.0
6812	0.09951420163788728	0.014916477408489852	0.011538441917962996	0.9409344504838341	None	0	0	0.08695652173913043	2	0.9375	30	0.18681318681318682	0.71875	25	23	8	2	0	0.9285714285714286	14	13	2.2666666666666666	34	0.1111111111111111	0	0.3860354821368038	0.9454492755322064	0.49229141539898624	0.8594835154444298	0.6175300685671049	0.9255674506916864	0.8383829488752079	0.9164209753037719	0.52	0.2	0.0
572	None	None	None	None	None	0.5	1	0.6666666666666666	4	0.5	3	0.4444444444444444	0.5	6	3	1	0	0	0.5	6	3	0.5333333333333333	8	0.0	1.0	0.5007295707719901	0.9619008863371035	0.4796746953805874	0.9689187806471429	0.5125411070853328	0.872011493914166	0.9560248980463282	0.9459554375121851	0	0	0.0
3500	0.09229296055001308	0.009962881911296179	0.009960826097919772	0.8845419616032903	None	0.2	1	0.46153846153846156	6	0.5294117647058824	9	0.3392857142857143	0.4117647058823529	10	7	8	4	0	0.875	7	8	1.2666666666666666	19	0.23529411764705882	0.375	0.739295215974048	0.9567302020832286	0.42841751711275283	0.9679107231741594	0.619384145252051	0.8725934077420183	0.9211841678847073	0.9431561363292815	0.1	0.3	0.0
2294	None	None	None	None	None	0.5	1	0.6666666666666666	4	0.5	3	0.4444444444444444	0.16666666666666666	3	1	4	4	0	0.5	6	3	0.5333333333333333	8	0.4	1.0	0.284577228155	0.7533586173498658	0.7994754505288328	0.9059691062276939	0.3188509713525499	0.9624130380187489	0.949515204551969	0.9009886429732538	0.3333333333333333	0.3333333333333333	0.0
1045	None	None	None	None	None	0	0	0.2222222222222222	2	0.8181818181818182	9	0.325	0.8181818181818182	11	9	1	1	0	0.4	4	10	0.8666666666666667	13	0.25	0	0.7380849386341239	0.9239602151573363	0.4923660732789531	0.9168166590948066	0.552769901008652	0.8792381256899058	0.8664498586576888	0.9083929898841023	1.0	0.09090909090909091	0.0
7183	0.12262500337566	0.02535099273752974	0.02443876972185816	0.9413844683492723	None	0	0	0.08695652173913043	2	0.9375	30	0.18681318681318682	0.71875	25	23	8	2	0	0.9285714285714286	14	13	2.2666666666666666	34	0.1111111111111111	0	0.3860354821368038	0.9522312671197058	0.49229141539898624	0.9299995402002951	0.6175300685671049	0.9278306838282283	0.9041785736478224	0.937671705251976	0.52	0.2	0.0
4950	0.12423573336008535	0.026666225100398584	0.026648306730733266	0.9458983185354334	None	0	0	0.08695652173913043	2	0.9375	30	0.18681318681318682	0.71875	25	23	8	2	0	0.9285714285714286	14	13	2.2666666666666666	34	0.1111111111111111	0	0.3860354821368038	0.9502153277685551	0.49229141539898624	0.9299995402002951	0.6175300685671049	0.9278306838282283	0.9041785736478224	0.9368197621500719	0.52	0.2	0.0
2464	None	None	None	None	None	1.0	1	0.75	3	0.0	0	0.5555555555555556	0	1	0	3	0	0	1.0	3	3	0.3333333333333333	5	0.0	1.0	0	0	0	0	0	0	0	0	0	0	0
2842	0.05501219602735009	0.01550862017816228	0.0028776595158197817	0.8755621714887857	None	0	0	0.15384615384615385	2	0.9411764705882353	16	0.296875	0.8235294117647058	16	14	2	2	0	1.0	8	8	1.2666666666666666	19	0.3333333333333333	0	0.739295215974048	0.9582227594681113	0.4646884615687224	0.950230472068844	0.5430770876220414	0.9296356026156583	0.9167033577580013	0.9472356350962083	0.53125	0.0625	0.0
5188	0.12062216028086586	0.02550633244857067	0.025348726451425024	0.9445383867822739	None	0	0	0.08695652173913043	2	0.9375	30	0.18681318681318682	0.71875	25	23	8	2	0	0.9285714285714286	14	13	2.2666666666666666	34	0.1111111111111111	0	0.3860354821368038	0.9502153277685551	0.49229141539898624	0.9299995402002951	0.6175300685671049	0.9278306838282283	0.9041785736478224	0.9368197621500719	0.52	0.2	0.0
1615	None	None	None	None	None	0	0	0.25	1	1.0	3	0.8333333333333334	0	0	0	4	4	0	0.6666666666666666	2	3	0.3333333333333333	5	0.3333333333333333	0.6666666666666666	0	0	0	0	0	0	0	0	0	0	0
7285	0.11770852925744978	0.004178754190503071	-0.0031595464284059783	0.9184203011976586	None	0	0	0.08695652173913043	2	0.9375	30	0.2518518518518518	0.75	26	24	7	2	0	0.6	9	15	2.2666666666666666	34	0.125	0	0.3860354821368038	0.9490774108588701	0.49229141539898624	0.9272820372537527	0.6302137389861248	0.9248362800709599	0.9041785736478224	0.9346409815921873	0.5192307692307693	0.19230769230769232	0.0
1459	None	None	None	None	None	1.0	1	0.8	4	0.4	2	0.4666666666666667	0.4	5	2	1	0	0	0.6	3	5	0.4666666666666667	7	0.0	1.0	0.5611463320498519	0.8959933020391843	0.593419429523263	0.9627316443798398	0.5212899624193131	0.9107274146908074	0.9153038664402882	0.9292934036914839	0	0	0.0
1175	None	None	None	None	None	0	0	0.6	3	0.6	3	0.5833333333333334	0	1	0	5	3	0	0.3333333333333333	6	2	0.4666666666666667	7	0.23076923076923078	0.4	0	0	0	0	0	0	0	0	0	0	0
4485	None	None	None	None	None	0	0	0.09090909090909091	1	1.0	14	0.7619047619047619	0.6428571428571429	10	9	5	1	0	0.42857142857142855	3	7	1.0666666666666667	16	0.07692307692307693	0	0.3860354821368038	0.9078547427551317	0.5373233643047068	0.8990207010760191	0.5717287623902111	0.9306861866606316	0.8121208153338585	0.9134992033051309	1.0	0.3	0.0
1212	None	None	None	None	None	0	0	0.5	3	0.6666666666666666	4	0.5714285714285714	0.6666666666666666	7	4	0	1	0	0.2857142857142857	7	2	0.5333333333333333	8	1.0	0.6666666666666666	0.5750320698041753	0.9065755982562321	0.25992180166136675	0.9055521032893404	0.6653656038077483	0.9113048450034823	0.9110299688932789	0.9078418038625914	1.0	0	0.0
2860	0.049949145600813157	0.002430188994318378	0.0014331730350152995	0.8826255045758757	None	0	0	0.15384615384615385	2	0.9411764705882353	16	0.296875	0.8235294117647058	16	14	2	2	0	1.0	8	8	1.2666666666666666	19	0.3333333333333333	0	0.739295215974048	0.9541249082044145	0.4646884615687224	0.950230472068844	0.5430770876220414	0.9296356026156583	0.9106224834435296	0.9455813536260999	0.53125	0.0625	0.0
4345	0.05909390470496254	0.009957132664481677	0.009767809604672108	0.9420922495438993	None	0	0	0.041666666666666664	1	1.0	34	0.21818181818181817	0.7647058823529411	27	26	8	2	0	0.7333333333333333	15	11	2.4	36	0.10526315789473684	0	0.3860354821368038	0.9514270850586459	0.49229141539898624	0.9269802139799763	0.5717287623902111	0.9300955646528376	0.9041785736478224	0.9371103239087012	0.5185185185185185	0.18518518518518517	0.0
7088	0.08941854840289495	0.014576471560269791	0.01047207335079549	0.9207735307369613	None	0	0	0.1	3	0.9069767441860465	39	0.20361990950226244	0.7674418604651163	36	33	8	1	0	0.7647058823529411	17	13	3.0	45	0.058823529411764705	0	0.6033596832184747	0.9563549844251091	0.49229141539898624	0.9339644808597035	0.6428974094051446	0.9248832320940867	0.9132491722780762	0.9398551418094235	1.0	0.1111111111111111	0.0
4785	0.12156737534061107	0.027147189525003782	0.02634916136155453	0.9482957462972137	None	0	0	0.045454545454545456	1	1.0	31	0.1813186813186813	0.7419354838709677	24	23	8	2	0	0.9285714285714286	14	13	2.2	33	0.10526315789473684	0	0.3860354821368038	0.9515597517388157	0.4646884615687224	0.9360171047825079	0.6073130858976779	0.9310692536418311	0.9041785736478224	0.940176754039303	0.5208333333333333	0.20833333333333334	0.0
5925	0.12076204645299582	0.014207992460992643	0.012324557874973796	0.9427511773047312	None	0	0	0.08695652173913043	2	0.9375	30	0.18681318681318682	0.71875	25	23	8	2	0	0.9285714285714286	14	13	2.2666666666666666	34	0.1111111111111111	0	0.3860354821368038	0.9502153277685551	0.43708550773845867	0.920763126276388	0.6175300685671049	0.9278306838282283	0.9041785736478224	0.9341254725599553	0.52	0.08	0.0
2424	None	None	None	None	None	0	0	0.6	3	0.4	2	0.5833333333333334	0	0	0	6	2	0	0.75	3	4	0.4666666666666667	7	0.125	0.5	0	0	0	0	0	0	0	0	0	0	0
2581	0.008950622510232695	0.001064512805371588	-0.000541752166824488	0.9953078208117081	None	0	0	0.5	3	0.42857142857142855	3	0.45	0.2857142857142857	4	2	4	0	0	0.8	5	4	0.6	9	0.0	0	0.1454969968602687	0.9612295861057626	0.8645682747907554	0.5888661441479118	0.5004615708091092	0.8125070508073248	0.9559531971282599	0.8427375816348371	0	0	0.0
3820	0.067248328041522	0.002868185454785318	0.0014766310294186636	0.931219418183326	None	0.25	2	0.5	9	0.5	12	0.30952380952380953	0.4166666666666667	17	10	8	0	0	0.5833333333333334	7	12	1.7333333333333334	26	0.0	0.26666666666666666	0.41030129642763546	0.8832122503933577	0.5292764112230391	0.9477952206807133	0.5592549581309001	0.9068414570925913	0.8702265918058134	0.9167722973188284	0	0	0.0
4208	0.1141078931354841	0.026173002749466972	0.02057430876913554	0.9318377844255555	None	0	0	0.09090909090909091	2	0.9354838709677419	29	0.19642857142857142	0.7096774193548387	24	22	8	2	0	0.8571428571428571	14	12	2.2	33	0.1111111111111111	0	0.3860354821368038	0.9522811031985141	0.4646884615687224	0.9346285672774043	0.6302137389861248	0.9267033939853231	0.9041785736478224	0.9387875513430534	0.5208333333333333	0.20833333333333334	0.0
843	None	None	None	None	None	0	0	0.6666666666666666	2	0.5	1	0.6666666666666666	0	2	0	1	3	0	0.6666666666666666	3	2	0.26666666666666666	4	0.75	0	0	0	0	0	0	0	0	0	0	0	0
4096	0.12017928637484168	0.025168155966688123	0.011873418377511966	0.6913135673551889	None	0	0	0.0625	1	1.0	21	1.0	1.0	22	21	0	0	0	0.043478260869565216	1	23	1.5333333333333334	23	0.0	0	0.562665349055426	0.9504578186129969	0.1970601682611264	0.9540470584886012	0.44325676583893825	0.9353000102220259	0.9136398231927428	0.9471553637301844	0	0	0.0
3377	0.12824407461866238	0.0021894735459048647	0.0015459692359155338	0.9438188045543318	None	0	0	0.21739130434782608	5	0.75	24	0.20238095238095238	0.625	25	20	8	2	0	0.8571428571428571	14	12	2.2666666666666666	34	0.13333333333333333	0	0.3860354821368038	0.9502153277685551	0.43708550773845867	0.9350403934206659	0.6175300685671049	0.9278306838282283	0.9041785736478224	0.9383825900008561	0.52	0.2	0.0
802	None	None	None	None	None	0.6666666666666666	2	0.75	6	0.4	4	0.4	0.4	9	4	2	0	0	0.8333333333333334	6	5	0.8	12	0.0	0.6666666666666666	0.686089712665609	0.9178902499914147	0.6080238226008309	0.9379071928903061	0.6584300761306298	0.9062894716566623	0.8934435491014736	0.921728226981492	0	0	0.0
3726	0.1125453634330012	0.01904908661349348	0.017908064115092943	0.9286155639307052	None	0	0	0.09090909090909091	2	0.9354838709677419	29	0.19642857142857142	0.7096774193548387	24	22	8	2	0	0.8571428571428571	14	12	2.2	33	0.1111111111111111	0	0.3860354821368038	0.952542818330888	0.4646884615687224	0.9346285672774043	0.6302137389861248	0.9267033939853231	0.9041785736478224	0.9388980676261206	0.5208333333333333	0.25	0.0
3775	0.12605300952700685	0.029255997776477145	0.028550566739485785	0.9471896504193044	None	0	0	0.08695652173913043	2	0.9375	30	0.18681318681318682	0.71875	25	23	8	2	0	0.9285714285714286	14	13	2.2666666666666666	34	0.1111111111111111	0	0.3860354821368038	0.9502153277685551	0.43708550773845867	0.9353178976843111	0.6175300685671049	0.9278306838282283	0.9041785736478224	0.9384707623342655	0.52	0.2	0.0
6057	0.12735641137671833	0.02403546716263181	0.02388677724339937	0.9458344247662296	None	0	0	0.08695652173913043	2	0.9375	30	0.18681318681318682	0.71875	25	23	8	2	0	0.9285714285714286	14	13	2.2666666666666666	34	0.1111111111111111	0	0.3860354821368038	0.9502153277685551	0.49229141539898624	0.9299995402002951	0.6175300685671049	0.9278306838282283	0.9041785736478224	0.9368197621500719	0.56	0.2	0.0
855	None	None	None	None	None	0	0	0.3333333333333333	1	1.0	2	1.0	0	0	0	3	2	0	1.0	2	2	0.26666666666666666	4	0.2	0	0	0	0	0	0	0	0	0	0	0	0
6870	0.12433283177258729	0.02557423410184049	0.024873124294408817	0.9462335843955445	None	0	0	0.08695652173913043	2	0.9375	30	0.18681318681318682	0.71875	25	23	8	2	0	0.9285714285714286	14	13	2.2666666666666666	34	0.1111111111111111	0	0.3860354821368038	0.9502153277685551	0.49229141539898624	0.9299995402002951	0.6175300685671049	0.9278306838282283	0.9041785736478224	0.9368197621500719	0.52	0.2	0.0
4543	0.12270952383393852	0.026643397393588765	0.0252643876755479	0.9430666220531271	None	0	0	0.08695652173913043	2	0.9375	30	0.18681318681318682	0.71875	25	23	8	2	0	0.9285714285714286	14	13	2.2666666666666666	34	0.1111111111111111	0	0.3860354821368038	0.9502153277685551	0.49229141539898624	0.9346663879229188	0.6424776770857269	0.9267152699500846	0.9041785736478224	0.9379439896490696	0.52	0.2	0.0
3344	0.07075739137026577	0.007247286844357824	0.007110374914156238	0.8687077404769018	None	0	0	0.3333333333333333	5	0.65	13	0.24444444444444444	0.55	13	11	8	4	0	0.9	9	10	1.4666666666666666	22	0.2222222222222222	0.4	0.739295215974048	0.9624399110116882	0.43708550773845867	0.9633429450702641	0.7955115246651637	0.8849650687384728	0.9166729820681361	0.9453642482756175	0.07692307692307693	0.23076923076923078	0.0
2610	9.657570758573235e-05	1.6099599739851568e-05	8.039564110611544e-06	0.9991566243520573	None	0	0	0.6666666666666666	4	0.3333333333333333	2	0.4	0.16666666666666666	3	1	4	1	0	0.8	5	4	0.5333333333333333	8	0.1	0.3333333333333333	0.12190000703227895	0.9811513473829585	0.8645682747907554	0.8609988640694631	0.5458536212406686	0.7962434928337989	0.954438512585016	0.9152603728484132	1.0	0.6666666666666666	0.0
7203	0.11029423733095049	0.005917140064402921	-0.002865421941168243	0.9254783163116305	None	0	0	0.13636363636363635	3	0.8709677419354839	27	0.24444444444444444	0.7096774193548387	24	22	8	3	0	0.6	9	15	2.2	33	0.16666666666666666	0.08333333333333333	0.3860354821368038	0.9528623854496686	0.43708550773845867	0.9298815012056667	0.594629415478658	0.9230376630924652	0.9041785736478224	0.9365454722527082	0.125	0.20833333333333334	0.0
4316	0.12453198121907155	0.006711506533943442	-0.0021870192829780586	0.9264063128563944	None	0	0	0.05	1	1.0	27	0.24786324786324787	0.7407407407407407	21	20	7	1	0	0.6923076923076923	9	13	1.9333333333333333	29	0.058823529411764705	0	0.3860354821368038	0.9404584321290896	0.49229141539898624	0.9322410994870702	0.44325676583893825	0.9039007544399648	0.9041785736478224	0.926959029064867	1.0	0.3333333333333333	0.0
4073	0.0685851492500543	0.015460832128310066	0.007730810038338648	0.8837081969600289	None	0.25	2	0.3684210526315789	7	0.6923076923076923	18	0.2857142857142857	0.5384615384615384	19	14	8	0	0	0.5	7	14	1.8666666666666667	28	0.0	0.21052631578947367	0.4072990313339616	0.9053277059695317	0.578694282959631	0.948737772227318	0.5592549581309001	0.908510187308698	0.8702265918058134	0.923476262461333	0	0	0.0
5457	0.13717291384392424	0.006064958849558013	0.002934595208260099	0.9442507068437616	None	0	0	0.08333333333333333	2	0.9393939393939394	31	0.20833333333333334	0.7272727272727273	26	24	8	2	0	0.8571428571428571	14	12	2.3333333333333335	35	0.1111111111111111	0	0.3860354821368038	0.9490774108588701	0.49229141539898624	0.9272820372537527	0.6364506411157802	0.9258509767950521	0.9041785736478224	0.9349394356805572	0.5192307692307693	0.19230769230769232	0.0
795	None	None	None	None	None	0	0	0.16666666666666666	1	1.0	6	1.0	0.6666666666666666	5	4	2	1	0	0.125	8	1	0.5333333333333333	8	0.14285714285714285	0	0.8217713587412199	0.8597420416130187	0.7074540321136858	0.9259262044950187	0.6486596297953277	0.9265142587811975	0.736200948050365	0.9081350290017168	1.0	0.8	0.0
1534	None	None	None	None	None	0	0	0.5	3	0.5	3	0.5333333333333333	0.3333333333333333	5	2	2	0	0	0.6	5	3	0.5333333333333333	8	0.0	0.2857142857142857	0.4674241504629014	0.8784436067362306	0.4086959836780597	0.9024483317583035	0.6985867566049005	0.8758115167834877	0.8702265918058134	0.8861446131552654	0	0	0.0
3695	0.09336877291839965	0.014241681738109874	-0.01297428591319802	0.7327375806830484	None	0.16666666666666666	1	0.26666666666666666	4	0.85	17	0.38596491228070173	0.8	18	16	3	1	0	0.15789473684210525	19	3	1.4666666666666666	22	0.125	0.6666666666666666	0.5444248975639655	0.8066007938117851	0.5814148940834342	0.9396702535819592	0.49625777827034057	0.9330230292290183	0.8583969564069049	0.9063011491964151	1.0	0	0.0
5418	0.1335634750446896	0.006382448021158307	0.0035711881488072438	0.941724411271847	None	0	0	0.08695652173913043	2	0.9375	30	0.18681318681318682	0.71875	25	23	8	2	0	0.9285714285714286	14	13	2.2666666666666666	34	0.1111111111111111	0	0.3860354821368038	0.9444666188360085	0.49229141539898624	0.930230650543601	0.6175300685671049	0.9245161549436358	0.9041785736478224	0.9335829009313313	0.52	0.2	0.0
1443	None	None	None	None	None	0	0	0.375	3	0.6666666666666666	6	0.55	0.6666666666666666	8	6	2	2	0	0.2	10	2	0.7333333333333333	11	0.3333333333333333	0.2	0.6477826482700524	0.7795711751451169	0.9663159144826867	0.9314490010830508	0.3632075368125062	0.7811460966760032	0.9261994834235564	0.8474703434579214	0.5625	0	0.0
7113	0.12225279357156038	0.02367143866642912	0.023060421329511253	0.9441464844444601	None	0	0	0.08695652173913043	2	0.9375	30	0.18681318681318682	0.71875	25	23	8	2	0	0.9285714285714286	14	13	2.2666666666666666	34	0.1111111111111111	0	0.3860354821368038	0.9502153277685551	0.49229141539898624	0.9299995402002951	0.6175300685671049	0.9278306838282283	0.9041785736478224	0.9368197621500719	0.52	0.2	0.0
2069	None	None	None	None	None	0	0	0.6666666666666666	2	0.5	1	1.0	0.5	2	1	1	0	0	0.25	4	1	0.26666666666666666	4	0.0	0.6666666666666666	0.5377452553536763	0.9408210039913172	0.5538684512277048	0.9885846517480601	0.533096474450283	0.6353373466182316	0.9504700264606704	0.9304892028552888	0	0	0.0
1010	None	None	None	None	None	0	0	0.5	2	0.6666666666666666	2	0.625	0.3333333333333333	2	1	2	2	0	0.5	4	2	0.3333333333333333	5	0.2857142857142857	0.5	0.8484379251550938	0.816610002672955	0.9026103813488732	0.5262301357594267	0.5103973518047843	0.905002949912892	0.8596243427497681	0.7831670269118304	0.75	0.5	0.0
4698	None	None	None	None	None	0	0	0.1875	3	0.8181818181818182	18	0.38095238095238093	0.5909090909090909	16	13	7	2	0	0.7777777777777778	7	9	1.6	24	0.13333333333333333	0	0.40338487318955085	0.9391161518614544	0.49162213823399253	0.9144180056278736	0.594629415478658	0.9340002961431739	0.842110143769991	0.9298814818619915	0.53125	0.25	0.0
5162	0.09796007006638358	0.015266906895207075	0.01461193881032201	0.952004100092247	None	0	0	0.043478260869565216	1	1.0	32	0.23776223776223776	0.78125	26	25	7	2	0	0.8461538461538461	13	11	2.2666666666666666	34	0.11764705882352941	0	0.3860354821368038	0.9510975383050128	0.49229141539898624	0.9233655660552391	0.6073130858976779	0.9292769662161723	0.9041785736478224	0.9356838991879464	0.5192307692307693	0.19230769230769232	0.0
7456	0.1264166849088243	0.032094771660889226	0.03170211564698976	0.945360340364286	None	0	0	0.08695652173913043	2	0.9375	30	0.18681318681318682	0.71875	25	23	8	2	0	0.9285714285714286	14	13	2.2666666666666666	34	0.1111111111111111	0	0.3860354821368038	0.9502153277685551	0.49229141539898624	0.9299995402002951	0.6175300685671049	0.9278306838282283	0.9041785736478224	0.9368197621500719	0.52	0.2	0.0
5958	0.1260013090316664	0.02690835859180426	0.02553813285243856	0.943132636385794	None	0	0	0.08695652173913043	2	0.9375	30	0.18681318681318682	0.71875	25	23	8	2	0	0.9285714285714286	14	13	2.2666666666666666	34	0.1111111111111111	0	0.3860354821368038	0.9502153277685551	0.49229141539898624	0.9299995402002951	0.6175300685671049	0.9278306838282283	0.9041785736478224	0.9368197621500719	0.52	0.2	0.0
4379	0.08550970852698021	0.010686690393851391	0.008699577439213247	0.9454249805332585	None	0	0	0.2	4	0.7857142857142857	22	0.375	0.6428571428571429	22	18	7	1	0	0.8	10	8	2.0	30	0.07142857142857142	0	0.5752667318113545	0.9409500551689655	0.49229141539898624	0.9355439939523481	0.44325676583893825	0.9208143759689549	0.8956687041515946	0.9329161380106853	1.0	0.18181818181818182	0.0
15	None	None	None	None	None	0	0	0.5	2	0.75	3	0.5	0.75	5	3	0	0	0	0.75	3	4	0.4	6	0.0	0	0.3546482833069919	0.8979108197346563	0.40096667576831013	0.8775838014632413	0.2475705523253701	0.8928002105281114	0.8560795940176057	0.8897195302178996	0	0	0.0
4029	0.07907864726080166	0.006535260428222085	-0.006318412561244429	0.8458891154676488	None	0	0	0.13333333333333333	2	0.9	18	0.34375	0.7	16	14	5	2	0	0.25	4	16	1.4666666666666666	22	0.16666666666666666	0.16666666666666666	0.4267298162998526	0.9550765994252157	0.43708550773845867	0.9344538410856132	0.6302137389861248	0.9221596146762736	0.9041785736478224	0.938699040687621	0.53125	0.1875	0.0
6521	0.07283153042401135	0.008778513661799933	0.008507994282955018	0.9572321945410205	None	0	0	0.043478260869565216	1	1.0	32	0.23776223776223776	0.78125	26	25	7	1	0	0.8461538461538461	13	11	2.2666666666666666	34	0.058823529411764705	0	0.3860354821368038	0.9510975383050128	0.49229141539898624	0.9240491045010192	0.6073130858976779	0.9292769662161723	0.9041785736478224	0.9358781954090563	1.0	0.19230769230769232	0.0
6161	0.12620539613458984	0.0035504850516269873	0.0026770799303299573	0.9518313940351862	None	0	0	0.08695652173913043	2	0.9375	30	0.18681318681318682	0.71875	25	23	8	2	0	0.9285714285714286	14	13	2.2666666666666666	34	0.1111111111111111	0	0.3860354821368038	0.9502153277685551	0.49229141539898624	0.9287978492722451	0.6175300685671049	0.9278306838282283	0.9041785736478224	0.9364574673490388	0.52	0.2	0.0
3549	0.09376584595541963	0.010302912129114564	0.010300722738094384	0.8844749147837763	None	0.2	1	0.46153846153846156	6	0.5294117647058824	9	0.3392857142857143	0.4117647058823529	10	7	8	4	0	0.875	7	8	1.2666666666666666	19	0.23529411764705882	0.375	0.739295215974048	0.9567302020832286	0.42841751711275283	0.9679107231741594	0.619384145252051	0.8725934077420183	0.9211841678847073	0.9431561363292815	0.1	0.3	0.0
4942	0.054846196250702035	0.008757507977861094	0.006465078037603466	0.9714236213052294	None	0	0	0.09523809523809523	2	0.9310344827586207	27	0.21678321678321677	0.6896551724137931	22	20	8	2	0	0.8461538461538461	13	11	2.066666666666667	31	0.1111111111111111	0	0.3860354821368038	0.9456470992958433	0.43708550773845867	0.9402508087205153	0.6428974094051446	0.9199949662800379	0.8883257278446306	0.9361285521171695	0.5227272727272727	0.22727272727272727	0.0
3389	0.09805441709928628	0.009306452627959667	0.007062280824197917	0.9595189487034262	None	0.125	1	0.42105263157894735	8	0.5769230769230769	15	0.23931623931623933	0.5	19	13	8	2	0	0.6923076923076923	13	9	1.8666666666666667	28	0.14285714285714285	0.09523809523809523	0.3065552138780818	0.909713664800149	0.6080238226008309	0.9192552502163394	0.5717287623902111	0.8863768713137065	0.9021506276909239	0.9059839945256574	0.5263157894736842	0.15789473684210525	0.0
238	None	None	None	None	None	0	0	0.16666666666666666	1	1.0	6	0.4	0.6666666666666666	5	4	2	2	0	0.8	5	4	0.5333333333333333	8	0.2857142857142857	0	0.284577228155	0.9729189413716434	0.7852995353092853	0.962744760214781	0.5458536212406686	0.9154126072104808	0.9525123540374479	0.9557095036494543	0.6000000000000001	0.6	0.0
2855	0.0006989220719607339	0.00013196921999169634	0.00013101867493526024	0.9977352662720174	None	0	0	0.4	2	0.8	4	1.0	0.2	2	1	4	3	0	0.14285714285714285	7	1	0.4666666666666667	7	0.2727272727272727	0.3333333333333333	0.5940884192259958	0.9585153455747594	0.8635479301487781	0.5709204524045502	0.475440619325154	0.945480548753666	0.8653181585586405	0.8902146098338648	0.5	0.5	0.38622259869778763
2929	0.02578969410348997	0.0018899606795313342	-0.001156957409475294	0.9619010679278782	None	0	0	0.25	2	0.8888888888888888	8	0.3055555555555556	0.7777777777777778	8	7	2	2	0	1.0	6	6	0.7333333333333333	11	0.2857142857142857	0	0.739295215974048	0.954804176662944	0.43708550773845867	0.9714635273078646	0.7955115246651637	0.961997151247116	0.965205151866994	0.9633789708230581	0.625	0.125	0.0
7185	0.12469820494992002	0.020814698898957446	0.018554099129273766	0.9366158272550281	None	0	0	0.09523809523809523	2	0.9310344827586207	27	0.1987179487179487	0.6896551724137931	22	20	8	2	0	0.9230769230769231	13	12	2.066666666666667	31	0.1111111111111111	0	0.3860354821368038	0.9563922148319353	0.43708550773845867	0.8624353698202927	0.6428974094051446	0.9362355067800191	0.878252237204365	0.9266787469158214	0.5227272727272727	0.22727272727272727	0.0
2775	0.021729239470567353	0.0009555686838118197	0.0007700205489134042	0.9433675992276156	None	0	0	0.3333333333333333	3	0.7272727272727273	8	0.48148148148148145	0.5454545454545454	8	6	4	1	0	0.3333333333333333	3	9	0.8666666666666667	13	0.1	0	0.7628922058020379	0.9553670435866349	0.43708550773845867	0.9714635273078646	0.7955115246651637	0.8776008036426395	0.9166729820681361	0.9455104468868532	1.0	0.25	0.0
1338	None	None	None	None	None	0	0	0	0	0	0	1.0	0	0	0	0	1	0	1.0	1	1	0.06666666666666667	1	0.25	0	0	0	0	0	0	0	0	0	0	0	0
1749	None	None	None	None	None	0	0	0.8	4	0.2	1	0.4666666666666667	0.2	4	1	2	0	0	0.6	5	3	0.4666666666666667	7	0.0	0.4	0.7465710148928155	0.9508883467704355	0.4384202242255085	0.9291657901198754	0.571471867956903	0.8071371971253786	0.9091228832653299	0.910757558143659	0	0	0.0
4350	0.07342613410383403	0.0103527726759969	0.009081916798598218	0.9211122576252192	None	0	0	0.05	1	1.0	28	0.30303030303030304	0.75	22	21	7	1	0	0.8181818181818182	11	9	2.0	30	0.058823529411764705	0	0.739295215974048	0.9583445822516607	0.49229141539898624	0.914570856518825	0.6428974094051446	0.9301460406364837	0.9166729820681361	0.9369376498623445	1.0	0.13636363636363635	0.0
1819	None	None	None	None	None	0	0	0.4	2	0.6	3	0.7777777777777778	0	0	0	6	3	0	1.0	3	3	0.4666666666666667	7	0.1875	0	0	0	0	0	0	0	0	0	0	0	0
1214	None	None	None	None	None	0	0	0.5	1	1.0	1	1.0	0	1	0	1	2	0	0.3333333333333333	3	1	0.2	3	0.4	0	0	0	0	0	0	0	0	0	0	0	0
2872	0.028012926078249442	0.0021951336908604363	0.0021825344099207908	0.9594296395427948	None	0.25	1	0.5	5	0.5833333333333334	7	0.3111111111111111	0.5	8	6	5	2	0	0.5555555555555556	9	5	0.9333333333333333	14	0.16666666666666666	0.4	0.3569271226060217	0.7484034230500898	0.5823553132104277	0.9004961661174358	0.5654918602605556	0.9206142348374524	0.8243306554260575	0.8715271031019924	0.5625	0	0.0
6551	0.12640350203579856	0.031736925263389254	0.031240912447341392	0.9476581130682147	None	0	0	0.08695652173913043	2	0.9375	30	0.18681318681318682	0.71875	25	23	8	2	0	0.9285714285714286	14	13	2.2666666666666666	34	0.1111111111111111	0	0.3860354821368038	0.9502153277685551	0.49229141539898624	0.9299995402002951	0.6175300685671049	0.9278306838282283	0.9041785736478224	0.9368197621500719	0.52	0.2	0.0
5675	0.12414911413842245	0.027152027526857792	0.027106199287828644	0.9455319894294886	None	0	0	0.08695652173913043	2	0.9375	30	0.18681318681318682	0.71875	25	23	8	2	0	0.9285714285714286	14	13	2.2666666666666666	34	0.1111111111111111	0	0.3860354821368038	0.9502153277685551	0.49229141539898624	0.9299995402002951	0.6175300685671049	0.9278306838282283	0.9041785736478224	0.9368197621500719	0.52	0.2	0.0
14	None	None	None	None	None	0	0	1.0	1	0	0	1.0	0	0	0	1	2	0	0.5	2	1	0.13333333333333333	2	0.3333333333333333	0	0	0	0	0	0	0	0	0	0	0	0
5110	0.091012552644451	0.0045367093584492025	-0.0009148726786677292	0.9600052976335697	None	0	0	0.10526315789473684	2	0.9230769230769231	24	0.2692307692307692	0.7307692307692307	20	19	7	2	0	0.6153846153846154	8	13	1.8666666666666667	28	0.11764705882352941	0.1	0.3860354821368038	0.9512528838765897	0.43708550773845867	0.94256810000555	0.6428974094051446	0.9199211899470487	0.9041785736478224	0.9391638801366724	0.525	0.2	0.0
3874	0.12509974374558044	0.023839308987170946	0.020830108637216085	0.9423351111421835	None	0	0	0.08695652173913043	2	0.9375	30	0.18681318681318682	0.71875	25	23	8	2	0	0.9285714285714286	14	13	2.2666666666666666	34	0.1111111111111111	0	0.3860354821368038	0.9502153277685551	0.43708550773845867	0.9264593361092662	0.6175300685671049	0.9278306838282283	0.9041785736478224	0.9357629759724689	0.52	0.08	0.0
4804	0.08244968432409476	0.005001860342985561	0.004892764283661858	0.8802693376203936	None	0	0	0.09523809523809523	2	0.9310344827586207	27	0.12550607287449392	0.9310344827586207	29	27	1	0	0	0.6842105263157895	19	13	2.066666666666667	31	0.0	0	0.3860354821368038	0.9489704218899455	0.49229141539898624	0.9258920274194219	0.47561250685665557	0.9160231341710147	0.8995751347127889	0.9316661309869597	0	0	0.0
3548	0.010461053241828111	0.0007634422968869651	-2.779492090585135e-05	0.9551693051171334	None	0	0	0.5	5	0.46153846153846156	6	0.5555555555555556	0.23076923076923078	7	3	7	7	0	0.3333333333333333	9	3	1.0	15	0.5	0.14285714285714285	0.9978992400295214	0.9169590068564007	0.2496338355790483	0.9695844376728869	0.6428974094051446	0.897432557225658	0.965029318583806	0.9356890314814683	0.14285714285714285	0.42857142857142855	0.0
3023	0.08119616900216624	0.0058703755027037985	0.0036978505414452527	0.9029611820381285	None	0	0	0.3125	5	0.6818181818181818	15	0.25	0.5909090909090909	14	13	9	4	0	0.6666666666666666	12	8	1.6	24	0.19047619047619047	0.21052631578947367	0.36657716242176935	0.9676606137385584	0.2496338355790483	0.7868568552154412	0.7955115246651637	0.8584428665011533	0.9166729820681361	0.8974338579717273	0.2857142857142857	0.14285714285714285	0.0
70	None	None	None	None	None	0	0	0.3333333333333333	1	1.0	2	0.6666666666666666	0.5	2	1	1	0	0	0.6666666666666666	2	3	0.26666666666666666	4	0.0	0	0.8098743289672384	0.5265453593965307	0.23565901366560515	0.6474330749892195	0.22715894767566955	0.7792509232493577	0.9443671766110493	0.6589130740849083	0	0	0.0
4476	0.13192728481922467	0.027972103681802078	0.027646557604982015	0.9438177226207446	None	0	0	0.08695652173913043	2	0.9375	30	0.18681318681318682	0.71875	25	23	8	2	0	0.9285714285714286	14	13	2.2666666666666666	34	0.1111111111111111	0	0.3860354821368038	0.9502153277685551	0.49229141539898624	0.9299995402002951	0.6175300685671049	0.9278306838282283	0.9041785736478224	0.9368197621500719	0.52	0.2	0.0
1809	None	None	None	None	None	0	0	0.3333333333333333	1	1.0	2	1.0	0	0	0	3	2	0	0.25	4	1	0.26666666666666666	4	0.2	0	0	0	0	0	0	0	0	0	0	0	0
522	None	None	None	None	None	0	0	0.6666666666666666	2	0.5	1	0.6666666666666666	0.5	2	1	1	0	0	0.6666666666666666	2	3	0.26666666666666666	4	0.0	0	0.7746011873386139	0.7411888984552716	0.4003257011896843	0.9024849978059256	0.7166135955757509	0.91724583652629	0.8488396075759402	0.8692414031017793	0	0	0.0
476	None	None	None	None	None	0	0	0.75	3	0.3333333333333333	1	0.625	0.3333333333333333	2	1	2	2	0	0.5	4	2	0.3333333333333333	5	0.2857142857142857	0.6666666666666666	0.7142760299108277	0.800981425973489	0.3908169633542844	0.944317714486094	0.5986239721489295	0.7188849588200075	0.8558415325336881	0.8482223075794079	0.75	1.0	0.0
5369	0.07341356994751824	0.010318496842358742	0.009904817629645549	0.9568640045143757	None	0	0	0.043478260869565216	1	1.0	32	0.23776223776223776	0.78125	26	25	7	1	0	0.8461538461538461	13	11	2.2666666666666666	34	0.058823529411764705	0	0.3860354821368038	0.9510975383050128	0.49229141539898624	0.9240491045010192	0.6073130858976779	0.9292769662161723	0.9041785736478224	0.9358781954090563	1.0	0.19230769230769232	0.0
1625	None	None	None	None	None	0	0	0.75	3	0.5	2	0.6666666666666666	0	1	0	4	2	0	1.0	3	3	0.4	6	0.18181818181818182	0.6666666666666666	0	0	0	0	0	0	0	0	0	0	0
4803	0.1306683325233933	0.020865464181167394	0.00589805921504716	0.9477111417360065	None	0	0	0.045454545454545456	1	1.0	31	0.1813186813186813	0.7419354838709677	24	23	8	2	0	0.9285714285714286	14	13	2.2	33	0.10526315789473684	0	0.3860354821368038	0.9515597517388157	0.49229141539898624	0.9303803301579641	0.6073130858976779	0.9310692536418311	0.9041785736478224	0.938457892029149	0.5208333333333333	0.16666666666666666	0.0
6160	0.129452670369522	0.0269655247905681	0.026858238026996353	0.9443500135724534	None	0	0	0.08695652173913043	2	0.9375	30	0.18681318681318682	0.71875	25	23	8	2	0	0.9285714285714286	14	13	2.2666666666666666	34	0.1111111111111111	0	0.3860354821368038	0.9502153277685551	0.49229141539898624	0.9299995402002951	0.6175300685671049	0.9278306838282283	0.9041785736478224	0.9368197621500719	0.52	0.2	0.0
6817	0.10976573058322503	0.005586525362706661	0.0018244263397577808	0.9389018336517453	None	0	0	0.09090909090909091	2	0.9333333333333333	28	0.20512820512820512	0.7	23	21	8	3	0	0.9230769230769231	12	13	2.1333333333333333	32	0.16666666666666666	0	0.3860354821368038	0.9533107679377462	0.43708550773845867	0.9220388902663815	0.6175300685671049	0.9339020424280892	0.9041785736478224	0.9377123146045996	0.21739130434782608	0.17391304347826086	0.0
2704	0.001077818056045324	4.859712699353237e-05	-4.848358689648145e-05	0.9977659852164696	None	1.0	1	1.0	4	0.25	1	0.5	0	2	0	3	0	0	0.75	4	3	0.4	6	0.0	1.0	0	0	0	0	0	0	0	0	0	0	0
3683	None	None	None	None	None	0	0	0.2	2	0.8461538461538461	11	0.5357142857142857	0.38461538461538464	5	5	9	3	0	0.5714285714285714	4	7	1.0	15	0.13636363636363635	0.3076923076923077	0.3065552138780818	0.708639343845085	0.5823553132104277	0.8227808788976341	0.6428974094051446	0.8938529814420908	0.8121208153338585	0.8202832949540187	0.2	0.2	0.0
1762	None	None	None	None	None	0	0	0.15384615384615385	2	0.8823529411764706	15	0.25333333333333335	0.8235294117647058	15	14	3	2	0	0.3333333333333333	5	15	1.2666666666666666	19	0.2222222222222222	0	0.739295215974048	0.9603821248345699	0.43708550773845867	0.9625482570854996	0.7955115246651637	0.9124471584553294	0.9166729820681361	0.9491244022944606	0.5333333333333333	0.13333333333333333	0.0
4072	0.11553293610778395	0.024389140864673114	0.024323911500160163	0.9438158658117	None	0	0	0.08695652173913043	2	0.9375	30	0.18681318681318682	0.71875	25	23	8	2	0	0.9285714285714286	14	13	2.2666666666666666	34	0.1111111111111111	0	0.3860354821368038	0.9502153277685551	0.43708550773845867	0.9350403934206659	0.6175300685671049	0.9183122988451323	0.9041785736478224	0.9357447845186008	0.52	0.2	0.0
7034	0.11996149773006981	0.026663145856727015	0.026462710231516574	0.9459145791323893	None	0	0	0.08695652173913043	2	0.9375	30	0.18681318681318682	0.71875	25	23	8	2	0	0.9285714285714286	14	13	2.2666666666666666	34	0.1111111111111111	0	0.3860354821368038	0.9502153277685551	0.49229141539898624	0.9299995402002951	0.6175300685671049	0.9278306838282283	0.9041785736478224	0.9368197621500719	0.52	0.2	0.0
375	None	None	None	None	None	0	0	1.0	2	0.0	0	1.0	0	1	0	1	0	0	0.3333333333333333	3	1	0.2	3	0.0	1.0	0	0	0	0	0	0	0	0	0	0	0
3041	0.05198639142352062	0.007658029743010843	0.002470301678731041	0.8684843077194977	None	0.2	1	0.4166666666666667	5	0.6666666666666666	10	0.3269230769230769	0.6666666666666666	13	10	3	1	0	0.3076923076923077	4	13	1.1333333333333333	17	0.14285714285714285	0.5	0.4674241504629014	0.8400839839366904	0.4504844979713731	0.9402711026758137	0.7343507552485218	0.9437604023113566	0.9110299688932789	0.9177241229703978	1.0	0	0.0
5010	0.0756911183706125	0.009456186086850064	0.008941467169109037	0.9560755641311799	None	0	0	0.043478260869565216	1	1.0	32	0.23776223776223776	0.78125	26	25	7	1	0	0.8461538461538461	13	11	2.2666666666666666	34	0.058823529411764705	0	0.3860354821368038	0.9510975383050128	0.49229141539898624	0.9240491045010192	0.6073130858976779	0.9292769662161723	0.9041785736478224	0.9358781954090563	1.0	0.19230769230769232	0.0
7290	None	None	None	None	None	0	0	0.16666666666666666	2	0.8666666666666667	13	0.6071428571428571	0.6	11	9	5	1	0	0.5714285714285714	4	7	1.1333333333333333	17	0.08333333333333333	0	0.3860354821368038	0.902133717373415	0.49229141539898624	0.8738445901198458	0.5717287623902111	0.9238455208413292	0.8121208153338585	0.9018050175102417	1.0	0.18181818181818182	0.0
2952	0.05135642273029614	0.00411039310405517	0.0037663464823570517	0.9340041827935913	None	0	0	0.25	5	0.7777777777777778	21	0.3717948717948718	0.5925925925925926	18	16	10	4	0	0.46153846153846156	13	6	1.9333333333333333	29	0.18181818181818182	0.7272727272727273	0.739295215974048	0.963333956689866	0.43708550773845867	0.955592252662387	0.7955115246651637	0.894624243773702	0.9166729820681361	0.9440354822967564	0.2222222222222222	0.1111111111111111	0.0
330	None	None	None	None	None	0	0	0.6666666666666666	2	0.0	0	0.6666666666666666	0	2	0	1	0	0	0.6666666666666666	2	3	0.26666666666666666	4	0.0	0	0	0	0	0	0	0	0	0	0	0	0
7255	0.1318925272741735	0.026615176740965613	0.026247112880913533	0.9401455245353801	None	0	0	0.08695652173913043	2	0.9375	30	0.18681318681318682	0.71875	25	23	8	2	0	0.9285714285714286	14	13	2.2666666666666666	34	0.1111111111111111	0	0.3860354821368038	0.9502153277685551	0.43708550773845867	0.920763126276388	0.6175300685671049	0.9278306838282283	0.9041785736478224	0.9341254725599553	0.52	0.08	0.0
5709	0.1216005783079218	0.02553535243961434	0.02552418386460807	0.9458594349073678	None	0	0	0.08695652173913043	2	0.9375	30	0.18681318681318682	0.71875	25	23	8	2	0	0.9285714285714286	14	13	2.2666666666666666	34	0.1111111111111111	0	0.3860354821368038	0.9502153277685551	0.49229141539898624	0.9299995402002951	0.6175300685671049	0.9278306838282283	0.9041785736478224	0.9368197621500719	0.52	0.2	0.0
7323	0.08025026863566122	0.011056940185967616	0.003560120319079461	0.8659199736222104	None	0	0	0.05	1	1.0	28	0.13157894736842105	0.9642857142857143	28	27	1	0	0	0.631578947368421	19	12	2.0	30	0.0	0	0.3860354821368038	0.9506828006759455	0.49229141539898624	0.9206350374954095	0.47561250685665557	0.9157391645250924	0.901900917333479	0.930769891536037	0	0	0.0
5488	None	None	None	None	None	0	0	0.1875	3	0.8181818181818182	18	0.38095238095238093	0.5909090909090909	16	13	7	2	0	0.7777777777777778	7	9	1.6	24	0.13333333333333333	0	0.3860354821368038	0.9456989974333981	0.4640191844037287	0.8673002283886398	0.6302137389861248	0.937674853379958	0.8351755510554639	0.9228635385262537	0.53125	0.3125	0.0
6084	0.1281836657156226	0.011713575093197658	0.008345494123906576	0.931803869102491	None	0	0	0.09090909090909091	2	0.9354838709677419	29	0.19642857142857142	0.7096774193548387	24	22	8	2	0	0.8571428571428571	14	12	2.2	33	0.1111111111111111	0	0.3860354821368038	0.9467003326071658	0.49229141539898624	0.9324926565884827	0.594629415478658	0.926922937041795	0.9041785736478224	0.9358968101627875	0.5208333333333333	0.20833333333333334	0.0
3939	0.10158613021958368	0.010053600535553004	0.010018667981582572	0.9097018605052136	None	0	0	0.11764705882352941	2	0.9130434782608695	21	0.1488095238095238	0.9130434782608695	23	21	1	0	0	0.8571428571428571	14	12	1.6666666666666667	25	0.0	0	0.5711702330124551	0.9474927685490286	0.2496338355790483	0.9432705711666393	0.44325676583893825	0.9453118590852247	0.931570543189771	0.9453840606506326	0	0	0.0
7114	0.11002069747985067	0.000981602793987723	-0.0006533719785469918	0.9222390744268383	None	0	0	0.13636363636363635	3	0.8709677419354839	27	0.24444444444444444	0.7096774193548387	24	22	8	3	0	0.6	9	15	2.2	33	0.16666666666666666	0.08333333333333333	0.3860354821368038	0.9528623854496686	0.43708550773845867	0.9298815012056667	0.594629415478658	0.9230376630924652	0.9041785736478224	0.9365454722527082	0.041666666666666664	0.20833333333333334	0.0
7064	0.1162427929279696	0.02887007272116315	0.028226714618558232	0.9477301172046553	None	0	0	0.08695652173913043	2	0.9375	30	0.18681318681318682	0.71875	25	23	8	2	0	0.9285714285714286	14	13	2.2666666666666666	34	0.1111111111111111	0	0.3860354821368038	0.948520070272342	0.49229141539898624	0.9299995402002951	0.6175300685671049	0.9278306838282283	0.9041785736478224	0.9361203080470604	0.52	0.2	0.0
5467	0.1271768042730517	0.028539799759449654	0.028111323847428135	0.9435381207258368	None	0	0	0.08695652173913043	2	0.9375	30	0.18681318681318682	0.71875	25	23	8	2	0	0.9285714285714286	14	13	2.2666666666666666	34	0.1111111111111111	0	0.3860354821368038	0.9502153277685551	0.49229141539898624	0.9299995402002951	0.6175300685671049	0.9278306838282283	0.9041785736478224	0.9368197621500719	0.52	0.2	0.0
2064	None	None	None	None	None	0.5	1	0.8333333333333334	5	0.2857142857142857	2	0.45	0.2857142857142857	4	2	4	0	0	0.8	5	4	0.6	9	0.0	0.5	0.5212281101335383	0.8048367635002874	0.48531421395849456	0.9032274111894908	0.7993988727488943	0.8729990945770952	0.9020587834696583	0.8652252115078924	0	0	0.0
2306	None	None	None	None	None	0.3333333333333333	1	0.625	5	0.4444444444444444	4	0.7333333333333333	0.3333333333333333	8	3	2	0	0	0.6	5	3	0.7333333333333333	11	0.0	0.5	0.5212281101335383	0.8730262110083069	0.5013130931290302	0.9419673745796611	0.5194274314407966	0.9278949228535697	0.8999436503998992	0.91858299278089	0	0	0.0
5492	0.1135721324233381	0.008563383842481094	0.0073139648046083566	0.9483486015259434	None	0	0	0.08695652173913043	2	0.9375	30	0.18681318681318682	0.71875	25	23	8	2	0	0.9285714285714286	14	13	2.2666666666666666	34	0.1111111111111111	0	0.3860354821368038	0.9502153277685551	0.49229141539898624	0.9348234431481774	0.6175300685671049	0.9278306838282283	0.9041785736478224	0.938313819681144	0.52	0.2	0.0
7245	0.12419107792203435	0.031094493522566418	0.030628040267855698	0.9471893563641891	None	0	0	0.08695652173913043	2	0.9375	30	0.18681318681318682	0.71875	25	23	8	2	0	0.9285714285714286	14	13	2.2666666666666666	34	0.1111111111111111	0	0.3860354821368038	0.9502153277685551	0.49229141539898624	0.9299995402002951	0.6175300685671049	0.9278306838282283	0.9041785736478224	0.9368197621500719	0.52	0.2	0.0
342	None	None	None	None	None	0	0	0.25	1	1.0	3	0.8333333333333334	0.3333333333333333	1	1	3	3	0	0.6666666666666666	3	2	0.3333333333333333	5	0.3	0	0.1	0.5	0.9207312605185299	0.5	0.9507188604107192	0.5	0.9809517381995588	0.5	1.0	1.0	0.0
7308	None	None	None	None	None	0	0	0.21428571428571427	3	0.7777777777777778	14	0.5	0.5555555555555556	13	10	6	1	0	0.625	5	8	1.3333333333333333	20	0.07692307692307693	0.125	0.3860354821368038	0.9112089501886061	0.49229141539898624	0.878425648866916	0.5717287623902111	0.9228203577094614	0.8121208153338585	0.905720202318786	1.0	0.23076923076923078	0.0
2223	None	None	None	None	None	0	0	0.5	2	0.5	2	0.75	0	0	0	5	2	0	0.5	4	2	0.4	6	0.14285714285714285	0	0	0	0	0	0	0	0	0	0	0	0
2423	None	None	None	None	None	0.25	1	0.7	7	0.08333333333333333	1	0.7	0	2	0	11	0	0	0.8	5	4	0.9333333333333333	14	0.0	0	0	0	0	0	0	0	0	0	0	0	0
7305	0.128867661329474	0.031703784059561875	0.031243551680846377	0.9462609599234086	None	0	0	0.08695652173913043	2	0.9375	30	0.18681318681318682	0.71875	25	23	8	2	0	0.9285714285714286	14	13	2.2666666666666666	34	0.1111111111111111	0	0.3860354821368038	0.9502153277685551	0.49229141539898624	0.9299995402002951	0.6175300685671049	0.9278306838282283	0.9041785736478224	0.9368197621500719	0.52	0.2	0.0
6056	0.07998550550022583	0.010345454961853271	0.008347637260555119	0.9309939107688887	None	0	0	0.19047619047619047	4	0.8275862068965517	24	0.3229166666666667	0.6551724137931034	23	19	7	2	0	0.6666666666666666	12	8	2.066666666666667	31	0.14285714285714285	0.14814814814814814	0.3860354821368038	0.9543384395434645	0.49229141539898624	0.9239748674481085	0.6175300685671049	0.9256317709146398	0.9041785736478224	0.9362119908044192	0.5217391304347826	0.17391304347826086	0.0
5754	0.1303005986687597	0.032068566926945256	0.031952987804081415	0.9455129036318657	None	0	0	0.08695652173913043	2	0.9375	30	0.18681318681318682	0.71875	25	23	8	2	0	0.9285714285714286	14	13	2.2666666666666666	34	0.1111111111111111	0	0.3860354821368038	0.9502153277685551	0.49229141539898624	0.9299995402002951	0.6175300685671049	0.9278306838282283	0.9041785736478224	0.9368197621500719	0.52	0.2	0.0
6022	0.08963272197846618	0.009968529538515557	0.0027854609767755324	0.9828338933935195	None	0	0	0.13636363636363635	3	0.9	27	0.21333333333333335	0.6666666666666666	23	20	8	3	0	0.6666666666666666	15	10	2.1333333333333333	32	0.17647058823529413	0	0.3860354821368038	0.9458064534606496	0.43708550773845867	0.9404484095985094	0.6428974094051446	0.9252750729288389	0.9041785736478224	0.9377167702850157	0.21739130434782608	0.21739130434782608	0.0
7369	0.1225625719133636	0.019248087663563795	0.01919774700155527	0.9489561316093874	None	0	0	0.08333333333333333	2	0.9411764705882353	32	0.21818181818181817	0.7647058823529411	28	26	7	1	0	0.7333333333333333	11	15	2.4	36	0.0625	0	0.3860354821368038	0.9504534424546708	0.49229141539898624	0.9223620295761554	0.594629415478658	0.9246344190549105	0.9041785736478224	0.9337218584057392	1.0	0.17857142857142858	0.0
4911	0.11932251334544501	0.026983102984526906	0.026898805756011585	0.9423416266164742	None	0	0	0.08695652173913043	2	0.9375	30	0.18681318681318682	0.71875	25	23	8	2	0	0.9285714285714286	14	13	2.2666666666666666	34	0.1111111111111111	0	0.3860354821368038	0.9569170189024089	0.49229141539898624	0.9299995402002951	0.6175300685671049	0.9278306838282283	0.9041785736478224	0.9397456829922144	0.52	0.2	0.0
5774	0.11714315039305419	0.02375818873668724	0.02148422896643441	0.9461105965246436	None	0	0	0.08695652173913043	2	0.9375	30	0.18681318681318682	0.71875	25	23	8	2	0	0.9285714285714286	14	13	2.2666666666666666	34	0.1111111111111111	0	0.3860354821368038	0.9502153277685551	0.49229141539898624	0.9346663879229188	0.6424776770857269	0.9256707582914947	0.891385171582019	0.9376468713436156	0.52	0.2	0.0
6351	0.12043419561083672	0.02856674708741747	0.028518708573298947	0.9455532649642818	None	0	0	0.08695652173913043	2	0.9375	30	0.18681318681318682	0.71875	25	23	8	2	0	0.9285714285714286	14	13	2.2666666666666666	34	0.1111111111111111	0	0.3860354821368038	0.9502153277685551	0.49229141539898624	0.9299995402002951	0.6175300685671049	0.9278306838282283	0.9041785736478224	0.9368197621500719	0.52	0.2	0.0
7526	0.07074935793365109	0.007788430127059094	0.007382464517679192	0.95919623768123	None	0	0	0.08333333333333333	2	0.9411764705882353	32	0.24	0.7352941176470589	27	25	8	2	0	0.6666666666666666	15	10	2.4	36	0.1111111111111111	0	0.3860354821368038	0.9511554202735023	0.49229141539898624	0.9234189208828303	0.6175300685671049	0.9323406732446413	0.9041785736478224	0.9366712742520036	0.5185185185185185	0.18518518518518517	0.0
5164	0.12333792796269795	0.03225873580377932	0.032125258654854646	0.9458476746800633	None	0	0	0.08695652173913043	2	0.9375	30	0.18681318681318682	0.71875	25	23	8	2	0	0.9285714285714286	14	13	2.2666666666666666	34	0.1111111111111111	0	0.3860354821368038	0.9502153277685551	0.49229141539898624	0.9299995402002951	0.6175300685671049	0.9278306838282283	0.9041785736478224	0.9368197621500719	0.52	0.2	0.0
1674	None	None	None	None	None	0	0	0.75	3	0.3333333333333333	1	0.625	0.3333333333333333	3	1	1	1	0	0.5	4	2	0.3333333333333333	5	0.25	0.6666666666666666	0.16115061548157264	0.9555319061959145	0.40412252992650616	0.9288929116164606	0.17462998145728534	0.8582131202522663	0.76209682403366	0.9226762081494769	1.0	0.3333333333333333	0.0
6042	0.1201871258263972	0.007840629262047372	0.0024372502341459576	0.945539681994078	None	0	0	0.21739130434782608	5	0.75	24	0.20238095238095238	0.625	25	20	8	2	0	0.8571428571428571	14	12	2.2666666666666666	34	0.13333333333333333	0	0.3860354821368038	0.9502153277685551	0.49229141539898624	0.9299995402002951	0.6175300685671049	0.9278306838282283	0.9041785736478224	0.9368197621500719	0.52	0.2	0.0
3130	0.0871528371884903	0.004309817207021387	-0.0037322266228634634	0.8865250660941092	None	0	0	0.2631578947368421	5	0.7307692307692307	19	0.358974358974359	0.5769230769230769	17	15	10	6	0	0.46153846153846156	13	6	1.8666666666666667	28	0.2727272727272727	0.7619047619047619	0.739295215974048	0.9632257149740248	0.43708550773845867	0.9648577062223648	0.7955115246651637	0.9108884955921026	0.9166729820681361	0.9510855932195674	0.058823529411764705	0.11764705882352941	0.0
2324	None	None	None	None	None	0	0	0.6666666666666666	2	0.5	1	1.0	0.5	1	1	2	1	0	0.25	4	1	0.26666666666666666	4	0.125	0.6666666666666666	0.9603063268474109	0.5	0.1	0.5	0.738481009008573	0.5	0.9745907281434019	0.5	1.0	1.0	0.0
1287	None	None	None	None	None	0	0	0.5	2	0.3333333333333333	1	0.5555555555555556	0	2	0	2	0	0	1.0	3	3	0.3333333333333333	5	0.0	0	0	0	0	0	0	0	0	0	0	0	0
3214	0.04672955824536058	0.007994841728948387	0.005369697388064133	0.93109594238116	None	0	0	0.4166666666666667	5	0.5333333333333333	8	0.40476190476190477	0.4666666666666667	9	7	7	5	0	0.8571428571428571	6	7	1.1333333333333333	17	0.3125	0.4	0.739295215974048	0.9482879923244651	0.5817032095840872	0.9672533775350513	0.44325676583893825	0.8567468591563847	0.9093741096944757	0.9366945628867962	0.1111111111111111	0.3333333333333333	0.0
1877	None	None	None	None	None	1.0	1	0.8	4	0.4	2	0.4666666666666667	0.4	6	2	0	0	0	0.6	5	3	0.4666666666666667	7	0.0	1.0	0.6698847827729044	0.6805063529894051	0.31325845706756184	0.9057077286101205	0.4768208039774485	0.7395200232816761	0.8215393916997054	0.7947769687605241	0	0	0.0
4929	0.1323615746460154	0.027926907412254155	0.027414613152235808	0.9421287722875916	None	0	0	0.08695652173913043	2	0.9375	30	0.18681318681318682	0.71875	25	23	8	2	0	0.9285714285714286	14	13	2.2666666666666666	34	0.1111111111111111	0	0.3860354821368038	0.9502153277685551	0.49229141539898624	0.9299995402002951	0.6175300685671049	0.9278306838282283	0.9041785736478224	0.9368197621500719	0.52	0.2	0.0
1999	None	None	None	None	None	0	0	0.6666666666666666	2	0.5	1	0.6666666666666666	0	1	0	2	0	0	0.6666666666666666	2	3	0.26666666666666666	4	0.0	0	0	0	0	0	0	0	0	0	0	0	0
835	None	None	None	None	None	0	0	0.14285714285714285	1	1.0	8	1.0	1.0	9	8	0	1	0	0.1	10	1	0.6666666666666666	10	0.3333333333333333	0	0.869500889675388	0.8942289771108484	0.3885488422364774	0.7968149171145326	0.2681923827581568	0.8267725605741892	0.9290992355975899	0.8439659910629749	1.0	0.4444444444444444	0.0
736	None	None	None	None	None	0	0	0.6666666666666666	2	0.5	1	1.0	0	1	0	2	0	0	0.25	4	1	0.26666666666666666	4	0.0	0.6666666666666666	0	0	0	0	0	0	0	0	0	0	0
5119	0.13578654633502274	0.032208084731276204	0.032116045262243216	0.9429388563674727	None	0	0	0.08695652173913043	2	0.9375	30	0.18681318681318682	0.71875	25	23	8	2	0	0.9285714285714286	14	13	2.2666666666666666	34	0.1111111111111111	0	0.3860354821368038	0.9502153277685551	0.43708550773845867	0.9192914162240601	0.6175300685671049	0.9278306838282283	0.9041785736478224	0.9337139916369436	0.52	0.08	0.0
7270	0.07729373061049548	0.013722144435051218	0.007090762817359194	0.9075058388236588	None	0	0	0.16	4	0.8285714285714286	29	0.14682539682539683	0.6571428571428571	27	23	9	3	0	0.5714285714285714	12	21	2.466666666666667	37	0.16666666666666666	0.15384615384615385	0.3860354821368038	0.9480946391282862	0.43708550773845867	0.9287814313574587	0.6175300685671049	0.9325825132258507	0.9041785736478224	0.9370306821181248	0.2962962962962963	0.18518518518518517	0.0
3418	0.027817116236082667	0.0045098767325514495	0.0014396447423615643	0.9537511573517378	None	0	0	0.3	3	0.75	9	0.4	0.6666666666666666	11	8	2	4	0	0.7142857142857143	5	7	0.9333333333333333	14	0.8	0	0.3860354821368038	0.9514707296613764	0.49229141539898624	0.9512176400353217	0.6428974094051446	0.8949514263842493	0.9041785736478224	0.9368013020589943	0.13636363636363635	0.2727272727272727	0.0
521	None	None	None	None	None	1.0	1	1.0	4	0.0	0	0.6666666666666666	0	4	0	1	0	0	1.0	3	3	0.4	6	0.0	0.6666666666666666	0	0	0	0	0	0	0	0	0	0	0
1768	None	None	None	None	None	0	0	0.5	2	0.6666666666666666	2	1.0	0	2	0	2	1	0	0.2	5	1	0.3333333333333333	5	0.16666666666666666	1.0	0	0	0	0	0	0	0	0	0	0	0
2875	0.05648980483577987	0.015716232226440714	0.002223345050360088	0.8760236857914963	None	0	0	0.15384615384615385	2	0.9411764705882353	16	0.296875	0.8235294117647058	16	14	2	2	0	1.0	8	8	1.2666666666666666	19	0.3333333333333333	0	0.739295215974048	0.9582227594681113	0.4646884615687224	0.950230472068844	0.5430770876220414	0.9296356026156583	0.9167033577580013	0.9472356350962083	0.53125	0.0625	0.0
6146	None	None	None	None	None	0	0	0.16666666666666666	2	0.8666666666666667	13	0.6071428571428571	0.6	11	9	5	1	0	0.5714285714285714	4	7	1.1333333333333333	17	0.08333333333333333	0	0.3860354821368038	0.902133717373415	0.49229141539898624	0.8738445901198458	0.5717287623902111	0.9238455208413292	0.8121208153338585	0.9018050175102417	1.0	0.2727272727272727	0.0
1743	None	None	None	None	None	0.3333333333333333	1	0.4444444444444444	4	0.7272727272727273	8	0.3939393939393939	0.7272727272727273	12	8	0	0	0	0.2727272727272727	11	3	0.8666666666666667	13	0.0	1.0	0.7380849386341239	0.8729173301245172	0.5048502862983627	0.9238352948189835	0.41692972078633794	0.8388729068691833	0.9069094197771838	0.883311316767891	0	0	0.0
1252	None	None	None	None	None	0	0	0.5	2	0.75	3	0.6	0.25	2	1	3	1	0	0.4	5	2	0.4	6	0.1111111111111111	0.8	0.13454699334412926	0.5855186202437831	0.7423401193491941	0.772464811375718	0.360241801348977	0.8648438506070716	0.928865590135606	0.7579163866638636	1.0	0	0.0
2284	None	None	None	None	None	0	0	0.75	3	0.25	1	0.6	0	3	0	2	0	0	0.4	5	2	0.4	6	0.0	0.8	0	0	0	0	0	0	0	0	0	0	0
3830	0.1257224868602479	0.0120132012080256	0.011862769722730641	0.9514974539834349	None	0	0	0.08695652173913043	2	0.9375	30	0.18681318681318682	0.71875	25	23	8	2	0	0.9285714285714286	14	13	2.2666666666666666	34	0.1111111111111111	0	0.3860354821368038	0.9509321397465786	0.43708550773845867	0.9372989427482629	0.6175300685671049	0.9267624791897614	0.9041785736478224	0.9390959102726989	0.52	0.2	0.0
7033	0.12820824763093458	0.02338239326508219	0.023381423734785925	0.9256435973831424	None	0	0	0.09090909090909091	2	0.9354838709677419	29	0.19642857142857142	0.7096774193548387	24	22	8	2	0	0.8571428571428571	14	12	2.2	33	0.1111111111111111	0	0.4267298162998526	0.9545176556220705	0.49229141539898624	0.9201975362693823	0.6302137389861248	0.927353337873531	0.9041785736478224	0.9357488626851824	0.5208333333333333	0.16666666666666666	0.0
7435	0.1282514774945366	0.032201750196767666	0.03186443104794313	0.9460365374410622	None	0	0	0.08695652173913043	2	0.9375	30	0.18681318681318682	0.71875	25	23	8	2	0	0.9285714285714286	14	13	2.2666666666666666	34	0.1111111111111111	0	0.3860354821368038	0.9502153277685551	0.49229141539898624	0.9299995402002951	0.6175300685671049	0.9278306838282283	0.9041785736478224	0.9368197621500719	0.52	0.2	0.0
4971	0.07412481169145961	0.01725307457021513	0.01493380660696646	0.9380996361398415	None	0	0	0.15	3	0.8571428571428571	24	0.14354066985645933	0.6428571428571429	21	18	8	6	0	0.5789473684210527	19	11	2.0	30	0.35294117647058826	0	0.3860354821368038	0.9508989492494498	0.43708550773845867	0.9425151296654294	0.6553712136644556	0.9342940464735527	0.9041785736478224	0.942948272707059	0.09523809523809523	0.23809523809523808	0.0
3844	0.08575328802970139	0.010387322234176762	0.009289895316636213	0.8351859951711837	None	0	0	0.25	4	0.8095238095238095	17	0.22549019607843138	0.5714285714285714	15	12	7	1	0	0.35294117647058826	6	17	1.5333333333333334	23	0.06666666666666667	0.09523809523809523	0.739295215974048	0.9617847642829844	0.43708550773845867	0.9543839912885596	0.6428974094051446	0.8680231237700692	0.9166729820681361	0.9380021075493521	1.0	0.13333333333333333	0.0
6290	0.07851572218834325	0.01327863256214281	0.012162748076046833	0.9450554703477985	None	0	0	0.15	3	0.8571428571428571	24	0.14354066985645933	0.6428571428571429	21	18	8	0	0	0.5789473684210527	19	11	2.0	30	0.0	0	0.3860354821368038	0.9508989492494498	0.43708550773845867	0.9457173494484689	0.5592549581309001	0.9373667911818698	0.9041785736478224	0.9449218161420704	0	0	0.0
3282	0.03295552579358081	0.0008945929534229485	-0.00034648992561141126	0.9343592131101465	None	0.25	1	0.5454545454545454	6	0.5	7	0.4	0.5	10	7	5	1	0	0.625	5	8	1.0666666666666667	16	0.09090909090909091	0.46153846153846156	0.739295215974048	0.9573376819676063	0.28642542484128347	0.9718027028034796	0.6910293173450487	0.9301281126126836	0.9397191759077232	0.9560521427432216	1.0	0.2	0.0
5715	0.1111796687968865	0.005531383672974605	0.0022709293064620975	0.9123257878667698	None	0	0	0.15384615384615385	4	0.8378378378378378	31	0.18055555555555555	0.6756756756756757	29	25	9	2	0	0.2962962962962963	8	27	2.6	39	0.1111111111111111	0	0.3860354821368038	0.9453459952065776	0.43708550773845867	0.9275675728055525	0.5717287623902111	0.9298529073932842	0.8702265918058134	0.934723827423636	0.5172413793103448	0.1724137931034483	0.0
3618	0.07863868264516419	0.026860316621250203	0.020679912327157587	0.8398933797010812	None	0.16666666666666666	1	0.26666666666666666	4	0.85	17	0.2894736842105263	0.85	20	17	1	0	0	0.21052631578947367	4	19	1.4666666666666666	22	0.0	0.6666666666666666	0.36626816637319387	0.9341843693227888	0.44048499836619415	0.9441824408091545	0.492718451801224	0.928570478165357	0.9090548275060855	0.9359557609796494	0	0	0.0
6150	0.1290951482270919	0.027030992893823595	0.026835165489747532	0.9417986419743486	None	0	0	0.08695652173913043	2	0.9375	30	0.18681318681318682	0.71875	25	23	8	2	0	0.9285714285714286	14	13	2.2666666666666666	34	0.1111111111111111	0	0.3860354821368038	0.9502153277685551	0.49229141539898624	0.9299995402002951	0.6175300685671049	0.9278306838282283	0.9041785736478224	0.9368197621500719	0.52	0.2	0.0
344	None	None	None	None	None	0.5	1	0.6666666666666666	4	0.5714285714285714	4	0.5	0.42857142857142855	5	3	3	0	0	0.5	6	3	0.6	9	0.0	0.6666666666666666	0.8495034275706175	0.7546879273623909	0.3669682061220588	0.9525724945711458	0.552769901008652	0.6456806929792166	0.8794485373674555	0.8284404528004216	0	0	0.0
3134	0.09250291952595233	0.008631706648112534	0.008619426129229103	0.8827995212988795	None	0.2	1	0.46153846153846156	6	0.5294117647058824	9	0.3392857142857143	0.4117647058823529	10	7	8	4	0	0.875	7	8	1.2666666666666666	19	0.23529411764705882	0.375	0.739295215974048	0.9567302020832286	0.42841751711275283	0.9679107231741594	0.619384145252051	0.8725934077420183	0.9211841678847073	0.9431561363292815	0.1	0.3	0.0
828	None	None	None	None	None	0	0	0	0	0	0	1.0	0	0	0	0	2	0	1.0	1	1	0.06666666666666667	1	0.5	0	0	0	0	0	0	0	0	0	0	0	0
2254	None	None	None	None	None	0	0	0.6666666666666666	4	0.2857142857142857	2	0.75	0.14285714285714285	4	1	4	3	0	0.3333333333333333	6	2	0.6	9	0.3333333333333333	0.25	0.1305753077407863	0.9163749839259773	0.6269815373321886	0.9060224140310915	0.619248383171277	0.9706090429716785	0.7642284077114059	0.938144857555847	0.25	0	0.0
5548	0.13072738295195907	0.02935673432721557	0.029126850981280955	0.9431169867859082	None	0	0	0.08695652173913043	2	0.9375	30	0.18681318681318682	0.71875	25	23	8	2	0	0.9285714285714286	14	13	2.2666666666666666	34	0.1111111111111111	0	0.3860354821368038	0.9502153277685551	0.49229141539898624	0.9299995402002951	0.6175300685671049	0.9278306838282283	0.9041785736478224	0.9368197621500719	0.52	0.2	0.0
6433	0.13308151749686536	0.029623644396049743	0.029622646320791268	0.941160732686567	None	0	0	0.08695652173913043	2	0.9375	30	0.18681318681318682	0.71875	25	23	8	2	0	0.9285714285714286	14	13	2.2666666666666666	34	0.1111111111111111	0	0.3860354821368038	0.9502153277685551	0.43708550773845867	0.9192914162240601	0.6175300685671049	0.9278306838282283	0.9041785736478224	0.9337139916369436	0.52	0.2	0.0
1159	None	None	None	None	None	1.0	1	1.0	4	0.25	1	0.6666666666666666	0	4	0	1	0	0	1.0	3	3	0.4	6	0.0	0.6666666666666666	0	0	0	0	0	0	0	0	0	0	0
4521	0.12821551689735775	0.027809666593456888	0.021075664846468646	0.9469150641219102	None	0	0	0.045454545454545456	1	1.0	31	0.1813186813186813	0.7419354838709677	24	23	8	2	0	0.9285714285714286	14	13	2.2	33	0.10526315789473684	0	0.3860354821368038	0.9515597517388157	0.49229141539898624	0.9303803301579641	0.6073130858976779	0.9310692536418311	0.9041785736478224	0.938457892029149	0.5208333333333333	0.20833333333333334	0.0
1983	None	None	None	None	None	0	0	0.5	2	0.5	2	0.6	0.25	3	1	2	3	0	0.4	2	5	0.4	6	0.5	0	0.3445630375138279	0.9413690482167238	0.43283802553713907	0.8627447638411658	0.622827482550507	0.933817354353388	0.8259488942798245	0.9183700300524481	0.3333333333333333	0.6666666666666666	0.0
3805	0.06633514423366359	0.006915227739147581	-0.006697874787216619	0.9038985879825182	None	0	0	0.15	3	0.8518518518518519	23	0.34523809523809523	0.7037037037037037	20	19	8	3	0	0.42857142857142855	6	14	1.9333333333333333	29	0.15789473684210525	0.7619047619047619	0.739295215974048	0.9665230913647332	0.43708550773845867	0.9448194412017845	0.7955115246651637	0.8997978823540448	0.9166729820681361	0.9426436317725724	0.05	0.15	0.0
1917	None	None	None	None	None	0	0	0.75	3	0.3333333333333333	1	0.5555555555555556	0.3333333333333333	3	1	1	1	0	1.0	3	3	0.3333333333333333	5	0.25	1.0	0.1724747245676011	0.9678415204390821	0.5754318143604709	0.9242632478062304	0.5458536212406686	0.5369832776587166	0.843084867247832	0.8826854156431633	1.0	0	0.0
2686	0.002936805039473915	0.0008133121637793479	1.784141224202972e-05	0.9931267598479497	None	0	0	0.5714285714285714	4	0.375	3	0.47619047619047616	0.125	4	1	5	2	0	0.42857142857142855	7	3	0.6666666666666666	10	0.18181818181818182	0.2222222222222222	0.12190000703227895	0.9594183571047811	0.8645682747907554	0.815934956213593	0.6266170095349908	0.8646622122749892	0.954438512585016	0.8974193555164767	0.625	0.5	0.0
4953	0.12786615604261012	0.023773001446078183	0.02367987108190844	0.9459247902551621	None	0	0	0.08695652173913043	2	0.9375	30	0.18681318681318682	0.71875	25	23	8	2	0	0.9285714285714286	14	13	2.2666666666666666	34	0.1111111111111111	0	0.3860354821368038	0.9502153277685551	0.49229141539898624	0.9299995402002951	0.6175300685671049	0.9278306838282283	0.9041785736478224	0.9368197621500719	0.52	0.2	0.0
6303	0.12882910624343014	0.00874142915888788	0.0029859162519257154	0.9424832568574335	None	0	0	0.21739130434782608	5	0.75	24	0.20238095238095238	0.625	25	20	8	2	0	0.8571428571428571	14	12	2.2666666666666666	34	0.13333333333333333	0	0.3860354821368038	0.9502153277685551	0.4909528610689987	0.9147605433165471	0.6424776770857269	0.9267152699500846	0.8931519978599959	0.9321266032682005	0.52	0.08	0.0
315	None	None	None	None	None	0	0	1.0	2	0.0	0	1.0	0	2	0	0	1	0	0.3333333333333333	3	1	0.2	3	0.5	1.0	0	0	0	0	0	0	0	0	0	0	0
3696	0.028033451978279497	0.005058266304678901	0.001405466278836404	0.9671565881685787	None	0.25	1	0.45454545454545453	5	0.6428571428571429	9	0.5714285714285714	0.42857142857142855	8	6	7	1	0	0.5714285714285714	4	7	1.0666666666666667	16	0.0625	0.2222222222222222	0.34080305065273075	0.754880645463566	0.6893995791946809	0.8304277125117887	0.5654918602605556	0.930931123811758	0.8702532098259549	0.854646474036713	1.0	0	0.0
1411	None	None	None	None	None	0	0	0.2	1	1.0	5	1.0	0	0	0	6	4	0	0.14285714285714285	7	1	0.4666666666666667	7	0.25	0	0	0	0	0	0	0	0	0	0	0	0
2128	None	None	None	None	None	0	0	0.3333333333333333	1	1.0	2	1.0	0	0	0	3	4	0	0.25	4	1	0.26666666666666666	4	0.4	0	0	0	0	0	0	0	0	0	0	0	0
3470	0.05937772645693481	0.008727157111789537	0.008035881013155824	0.9573118380371396	None	0.125	1	0.4444444444444444	8	0.5416666666666666	13	0.26	0.4583333333333333	17	11	8	2	0	1.0	10	10	1.7333333333333334	26	0.14285714285714285	0.1111111111111111	0.3065552138780818	0.9127824260517245	0.6080238226008309	0.9060908338762987	0.5717287623902111	0.8965310756576227	0.9021506276909239	0.905343078822592	0.5294117647058824	0.17647058823529413	0.0
6861	0.1283812697564358	0.030084656041394403	0.028189716612085403	0.947063856493083	None	0	0	0.08695652173913043	2	0.9375	30	0.18681318681318682	0.71875	25	23	8	2	0	0.9285714285714286	14	13	2.2666666666666666	34	0.1111111111111111	0	0.3860354821368038	0.9502153277685551	0.49229141539898624	0.9299995402002951	0.6175300685671049	0.9278306838282283	0.9041785736478224	0.9368197621500719	0.52	0.2	0.0
1800	None	None	None	None	None	0.5	1	0.5714285714285714	4	0.625	5	0.625	0.25	6	2	3	0	0	1.0	4	4	0.6666666666666666	10	0.0	0.6666666666666666	0.4674241504629014	0.8934101730738451	0.6807330441612208	0.9533555336887244	0.6056096125242085	0.8363895205578682	0.8484663910004775	0.9053697097483095	0	0	0.0
6910	0.08694055453777526	0.006837744772317521	0.0023925523091004796	0.980823947550976	None	0	0	0.13636363636363635	3	0.9	27	0.21333333333333335	0.6666666666666666	23	20	8	3	0	0.6666666666666666	15	10	2.1333333333333333	32	0.17647058823529413	0	0.3860354821368038	0.9458064534606496	0.43708550773845867	0.9404484095985094	0.6428974094051446	0.9287545014282834	0.9041785736478224	0.9387106334283604	0.13043478260869565	0.21739130434782608	0.0
1616	None	None	None	None	None	0.5	1	0.6666666666666666	4	0.5714285714285714	4	0.42857142857142855	0.5714285714285714	8	4	0	0	0	0.42857142857142855	7	3	0.6	9	0.0	1.0	0.7380849386341239	0.7865006637421601	0.6138809015118026	0.9358293973698607	0.41692972078633794	0.7935228650247732	0.8294600621812861	0.8552905754486485	0	0	0.0
7312	0.12646399068470157	0.026470525736257064	0.026136246298314614	0.9406441562092626	None	0	0	0.08695652173913043	2	0.9375	30	0.18681318681318682	0.71875	25	23	8	2	0	0.9285714285714286	14	13	2.2666666666666666	34	0.1111111111111111	0	0.3860354821368038	0.9502153277685551	0.49229141539898624	0.9299995402002951	0.6175300685671049	0.9278306838282283	0.9041785736478224	0.9368197621500719	0.52	0.2	0.0
1767	None	None	None	None	None	0	0	0.16666666666666666	1	1.0	6	0.5333333333333333	0	0	0	7	3	0	0.6	5	3	0.5333333333333333	8	0.16666666666666666	0	0	0	0	0	0	0	0	0	0	0	0
7420	0.08891711707433965	0.010491825328560548	0.00926679847641004	0.640353887196052	None	0	0	0.05555555555555555	1	1.0	25	0.225	0.8	21	20	5	3	0	0.5333333333333333	8	15	1.8	27	0.23076923076923078	0.2222222222222222	0.3860354821368038	0.957251601147535	0.43708550773845867	0.9317212562872904	0.5717287623902111	0.9291225709335755	0.9041785736478224	0.9407634391780263	0.047619047619047616	0.19047619047619047	0.0
5244	0.1348786324814384	0.02614203899368064	0.02405443383527159	0.942785941863205	None	0	0	0.08695652173913043	2	0.9375	30	0.18681318681318682	0.71875	25	23	8	4	0	0.9285714285714286	14	13	2.2666666666666666	34	0.2222222222222222	0	0.3860354821368038	0.9502153277685551	0.49229141539898624	0.9299995402002951	0.6428974094051446	0.9286007633026196	0.9041785736478224	0.9370474010320994	0.1	0.28	0.0
4988	0.12577450103970358	0.03300860866638162	0.03283923624189525	0.9459441349290724	None	0	0	0.08695652173913043	2	0.9375	30	0.18681318681318682	0.71875	25	23	8	2	0	0.9285714285714286	14	13	2.2666666666666666	34	0.1111111111111111	0	0.3860354821368038	0.9502153277685551	0.49229141539898624	0.9299995402002951	0.6175300685671049	0.9278306838282283	0.9041785736478224	0.9368197621500719	0.52	0.2	0.0
2835	0.0003542120492189213	5.313006850804781e-05	5.3128020735451086e-05	0.9984089016697729	None	0	0	0.5	2	0.6666666666666666	2	0.625	0	1	0	3	2	0	0.5	4	2	0.3333333333333333	5	0.2222222222222222	0	0	0	0	0	0	0	0	0	0	0	0
5651	None	None	None	None	None	0	0	0.16666666666666666	2	0.8666666666666667	13	0.6071428571428571	0.6	11	9	5	1	0	0.5714285714285714	4	7	1.1333333333333333	17	0.08333333333333333	0	0.3860354821368038	0.902133717373415	0.49229141539898624	0.8738445901198458	0.5717287623902111	0.9238455208413292	0.8121208153338585	0.9018050175102417	1.0	0.2727272727272727	0.0
5037	0.14003902321289827	0.006267923935774702	0.0062122226422675186	0.9438065839265706	None	0	0	0.08333333333333333	2	0.9393939393939394	31	0.20833333333333334	0.7272727272727273	26	24	8	2	0	0.8571428571428571	14	12	2.3333333333333335	35	0.1111111111111111	0	0.3860354821368038	0.9490774108588701	0.49229141539898624	0.9272820372537527	0.6302137389861248	0.9150560773542277	0.9041785736478224	0.9318810058922657	0.5192307692307693	0.19230769230769232	0.0
2836	0.0033555681786769887	0.0003689485707696225	0.0003687453762255485	0.9974708956434556	None	0	0	0.3333333333333333	2	0.8571428571428571	6	0.375	0.2857142857142857	3	2	5	3	0	0.6666666666666666	4	6	0.6	9	0.23076923076923078	0.25	0.3065552138780818	0.9478511759225237	0.8349871741682545	0.7934603217158344	0.6553712136644556	0.9199604938713188	0.8178886985742828	0.9028475586562464	0.3333333333333333	0.3333333333333333	0.0
5433	0.12512247613196278	0.03078238563690568	0.030335528866193538	0.9462609599234086	None	0	0	0.08695652173913043	2	0.9375	30	0.18681318681318682	0.71875	25	23	8	2	0	0.9285714285714286	14	13	2.2666666666666666	34	0.1111111111111111	0	0.3860354821368038	0.9502153277685551	0.49229141539898624	0.9299995402002951	0.6175300685671049	0.9278306838282283	0.9041785736478224	0.9368197621500719	0.52	0.2	0.0
4294	0.0768230969028619	0.013061021712865979	0.011086028742962351	0.9603900738068287	None	0	0	0.08333333333333333	2	0.9393939393939394	31	0.24475524475524477	0.7575757575757576	26	25	8	1	0	0.8461538461538461	13	11	2.3333333333333335	35	0.05263157894736842	0	0.3860354821368038	0.9510975383050128	0.49229141539898624	0.9240491045010192	0.6073130858976779	0.9292769662161723	0.9041785736478224	0.9358781954090563	1.0	0.19230769230769232	0.0
2251	None	None	None	None	None	0	0	0.5	2	0.6666666666666666	2	0.5555555555555556	0.3333333333333333	2	1	2	0	0	1.0	3	3	0.3333333333333333	5	0.0	0	0.6231344105064348	0.9553481867317173	0.7131188467059276	0.8368311035025447	0.32044535778046496	0.7479441144696434	0.8917196455777385	0.8730904947686937	0	0	0.0
5324	0.09337779762665152	0.007921731776431108	0.007901888994816524	0.9412424699011588	None	0	0	0.13636363636363635	3	0.8666666666666667	26	0.22377622377622378	0.6666666666666666	23	20	8	2	0	0.8461538461538461	13	11	2.1333333333333333	32	0.11764705882352941	0	0.3860354821368038	0.9477733944682163	0.43708550773845867	0.925298719987206	0.6428974094051446	0.9235430517480481	0.8702265918058134	0.9331144011593548	0.5217391304347826	0.13043478260869565	0.0
4565	0.12428099774072332	0.027942369744041747	0.02769261674429546	0.947681251171895	None	0	0	0.08695652173913043	2	0.9375	30	0.18681318681318682	0.71875	25	23	8	2	0	0.9285714285714286	14	13	2.2666666666666666	34	0.1111111111111111	0	0.3860354821368038	0.9502153277685551	0.49229141539898624	0.9299995402002951	0.6175300685671049	0.9278306838282283	0.9041785736478224	0.9368197621500719	0.52	0.2	0.0
2559	1.2519463064092599e-08	1.2383984364714942e-08	3.1585150621984075e-10	0.9999987976127654	None	0	0	0.75	3	0.3333333333333333	1	0.5555555555555556	0	0	0	4	1	0	1.0	3	3	0.3333333333333333	5	0.08333333333333333	1.0	0	0	0	0	0	0	0	0	0	0	0
3997	0.134409109169174	0.024661079206702827	0.023971738798552054	0.9455095507168968	None	0	0	0.08695652173913043	2	0.9375	30	0.18681318681318682	0.71875	25	23	8	2	0	0.9285714285714286	14	13	2.2666666666666666	34	0.1111111111111111	0	0.3860354821368038	0.9502153277685551	0.43708550773845867	0.9350403934206659	0.6175300685671049	0.9278306838282283	0.9041785736478224	0.9383825900008561	0.52	0.2	0.0
4357	0.07517873704508217	0.004317454340451769	0.0034457861676677882	0.9413866894088457	None	0	0	0.08695652173913043	2	0.9375	30	0.3541666666666667	0.78125	27	25	6	0	0	0.6666666666666666	8	12	2.2666666666666666	34	0.0	0.3125	0.3860354821368038	0.9445021845958281	0.49229141539898624	0.9313469461768121	0.4557305700982493	0.892827418125807	0.8995751347127889	0.9255741657567349	0	0	0.0
6498	0.12308181856142066	0.03211131954889106	0.03190240488910614	0.9465957488631089	None	0	0	0.08695652173913043	2	0.9375	30	0.18681318681318682	0.71875	25	23	8	2	0	0.9285714285714286	14	13	2.2666666666666666	34	0.1111111111111111	0	0.3860354821368038	0.9502153277685551	0.49229141539898624	0.9299995402002951	0.6175300685671049	0.9278306838282283	0.9041785736478224	0.9368197621500719	0.52	0.2	0.0
4454	0.1294303870452227	0.025341616022536057	0.025309943586031537	0.9397098428820697	None	0	0	0.08695652173913043	2	0.9375	30	0.18681318681318682	0.71875	25	23	8	2	0	0.9285714285714286	14	13	2.2666666666666666	34	0.1111111111111111	0	0.3860354821368038	0.9502153277685551	0.49229141539898624	0.9206227284290076	0.6175300685671049	0.9278306838282283	0.9041785736478224	0.9340860217301699	0.52	0.2	0.0
3059	0.03929187324737966	0.0037232129915902496	0.00370475879667707	0.8695517796571809	None	0	0	0.2	2	0.8333333333333334	10	0.3888888888888889	0.6666666666666666	9	8	4	2	0	0.4444444444444444	4	9	0.9333333333333333	14	0.18181818181818182	0.16666666666666666	0.739295215974048	0.9631923951872666	0.43708550773845867	0.969609218918512	0.7955115246651637	0.8846873796671327	0.9166729820681361	0.9489053854416842	0.5555555555555556	0.2222222222222222	0.0
3649	0.06016223462969417	0.00345377628149986	0.0015766373561372953	0.8806011790090926	None	0.2857142857142857	2	0.4375	7	0.6363636363636364	14	0.23076923076923078	0.5909090909090909	18	13	5	0	0	0.6153846153846154	8	13	1.6	24	0.0	0.36363636363636365	0.5192971917376783	0.9396532923627636	0.4252925049428894	0.9511894790195583	0.7343507552485218	0.9396319556250701	0.9094699409413303	0.9437506116197347	0	0	0.0
6184	0.12941317826564352	0.025965894632827294	0.025905152019626412	0.9442499254039487	None	0	0	0.08695652173913043	2	0.9375	30	0.18681318681318682	0.71875	25	23	8	2	0	0.9285714285714286	14	13	2.2666666666666666	34	0.1111111111111111	0	0.3860354821368038	0.9502153277685551	0.49229141539898624	0.9299995402002951	0.6175300685671049	0.9278306838282283	0.9041785736478224	0.9368197621500719	0.52	0.2	0.0
4151	0.12416565373202573	0.025169953917235123	0.024492701566971177	0.9438338857848354	None	0	0	0.08695652173913043	2	0.9375	30	0.18681318681318682	0.71875	25	23	8	2	0	0.9285714285714286	14	13	2.2666666666666666	34	0.1111111111111111	0	0.3860354821368038	0.9502153277685551	0.49229141539898624	0.9299995402002951	0.6175300685671049	0.9278306838282283	0.9041785736478224	0.9368197621500719	0.52	0.2	0.0
426	None	None	None	None	None	0	0	0.75	3	0.5	2	0.5	0.25	4	1	1	1	0	0.75	3	4	0.4	6	0.3333333333333333	0.6666666666666666	0.3551962397134948	0.9125004129643387	0.8915213799144517	0.859238706352957	0.49045026317794366	0.7595413408373467	0.8667497235469905	0.854196416869239	1.0	0	0.0
777	None	None	None	None	None	0	0	0.75	3	0.3333333333333333	1	0.625	0	2	0	2	1	0	0.5	2	4	0.3333333333333333	5	0.16666666666666666	0.6666666666666666	0	0	0	0	0	0	0	0	0	0	0
2506	None	None	None	None	None	0	0	1.0	1	0	0	1.0	0	1	0	0	3	0	0.5	2	1	0.13333333333333333	2	1.0	0	0	0	0	0	0	0	0	0	0	0	0
5842	0.13184699391836852	0.026122081826781107	0.026086410611650606	0.943723568849772	None	0	0	0.08695652173913043	2	0.9375	30	0.18681318681318682	0.71875	25	23	8	2	0	0.9285714285714286	14	13	2.2666666666666666	34	0.1111111111111111	0	0.3860354821368038	0.9502153277685551	0.49229141539898624	0.9299995402002951	0.6175300685671049	0.9267950013137396	0.891385171582019	0.9365159274689362	0.52	0.2	0.0
5179	0.1243432697570474	0.028592484665921347	0.02829839175397173	0.9460733251286902	None	0	0	0.08695652173913043	2	0.9375	30	0.18681318681318682	0.71875	25	23	8	2	0	0.9285714285714286	14	13	2.2666666666666666	34	0.1111111111111111	0	0.3860354821368038	0.9502153277685551	0.49229141539898624	0.9299995402002951	0.6175300685671049	0.9278306838282283	0.9041785736478224	0.9368197621500719	0.52	0.2	0.0
3063	0.027695322725778296	0.00442320556153845	-0.002863712155586236	0.9578167541613782	None	0.2	1	0.5	6	0.5333333333333333	8	0.3541666666666667	0.4666666666666667	10	7	6	2	0	0.75	8	6	1.1333333333333333	17	0.15384615384615385	0.6666666666666666	0.3116857646792926	0.8756641343262964	0.5927340341439361	0.9335404545067724	0.5137296662442302	0.8869553050987496	0.9031693403458145	0.9018660628678072	0.55	0.3	0.0
2197	None	None	None	None	None	0.5	1	0.5714285714285714	4	0.625	5	0.4166666666666667	0.625	8	5	1	0	0	0.375	8	3	0.6666666666666666	10	0.0	1.0	0.43062060652223444	0.9035388933596502	0.316945594816456	0.9108063553777959	0.617133705610626	0.8006157164911554	0.9059932263348484	0.8790660609812272	0	0	0.0
4314	0.08160549758809107	0.001637169091451878	-0.0014897115096129732	0.9100286494319341	None	0	0	0.1	2	0.9285714285714286	26	0.22058823529411764	0.7142857142857143	22	20	7	3	0	0.47058823529411764	8	17	2.0	30	0.1875	0.21052631578947367	0.4267298162998526	0.9542295761743101	0.43708550773845867	0.938665993487984	0.594629415478658	0.9333358740525839	0.9041785736478224	0.9427566404590678	0.22727272727272727	0.18181818181818182	0.0
3729	None	None	None	None	None	0.2222222222222222	2	0.45	9	0.5555555555555556	15	0.3411764705882353	0.5555555555555556	21	15	7	0	0	0.29411764705882354	5	17	1.9333333333333333	29	0.0	0.2727272727272727	0.4072990313339616	0.9323967068900157	0.5292319093491649	0.9501710858910712	0.44325676583893825	0.9314349171807838	0.927721898923258	0.9386029299080305	0	0	0.0
6438	0.12802934594817234	0.030721864026915645	0.030146879535927453	0.9436592420500172	None	0	0	0.08695652173913043	2	0.9375	30	0.18681318681318682	0.71875	25	23	8	2	0	0.9285714285714286	14	13	2.2666666666666666	34	0.1111111111111111	0	0.3860354821368038	0.9502153277685551	0.49229141539898624	0.9299995402002951	0.6175300685671049	0.9278306838282283	0.9041785736478224	0.9368197621500719	0.52	0.2	0.0
3144	0.0736512908082471	0.011882746767899422	-0.0117931645117512	0.7363307979536183	None	0	0	0.21428571428571427	3	0.7894736842105263	15	0.3230769230769231	0.5263157894736842	13	10	7	2	0	0.38461538461538464	5	13	1.4	21	0.13333333333333333	0.25	0.739295215974048	0.9521023420491436	0.27513182464141855	0.9683662171971222	0.44325676583893825	0.9188717217524227	0.9110299688932789	0.9500757657373465	0.5384615384615385	0.15384615384615385	0.0
1078	None	None	None	None	None	1.0	2	0.8333333333333334	5	0.14285714285714285	1	0.5625	0	2	0	6	0	0	1.0	4	4	0.6	9	0.0	0.8	0	0	0	0	0	0	0	0	0	0	0
5961	0.13859845251094835	0.02820668313039132	0.028182170431056648	0.9403756629461639	None	0	0	0.08695652173913043	2	0.9375	30	0.18681318681318682	0.71875	25	23	8	2	0	0.9285714285714286	14	13	2.2666666666666666	34	0.1111111111111111	0	0.3860354821368038	0.9502153277685551	0.43708550773845867	0.9192914162240601	0.6175300685671049	0.9278306838282283	0.9041785736478224	0.9337139916369436	0.52	0.04	0.0
3328	0.057436414877779854	0.00980798786115242	-0.0019451102117234258	0.8944432756155243	None	0	0	0.10526315789473684	2	0.9230769230769231	24	0.35	0.6923076923076923	20	18	7	3	0	0.8	8	10	1.8666666666666667	28	0.1875	0	0.562665349055426	0.9587545860571717	0.43708550773845867	0.949856068576997	0.5430770876220414	0.9446463114157029	0.9166729820681361	0.951425306003758	0.3	0.2	0.0
2720	0.05036361679165772	0.0011301803592702075	-0.0007650930342786959	0.8995288782225305	None	0	0	0.4166666666666667	5	0.5625	9	0.25	0.5625	12	9	5	1	0	0.8888888888888888	8	9	1.2	18	0.09090909090909091	0.13333333333333333	0.739295215974048	0.952914107028305	0.43708550773845867	0.9613233012061277	0.7955115246651637	0.8860857882764043	0.9166729820681361	0.940326042821925	1.0	0.16666666666666666	0.0
2091	None	None	None	None	None	0	0	0.5	3	0.42857142857142855	3	0.6428571428571429	0	0	0	8	4	0	0.2857142857142857	7	2	0.6	9	0.2	0	0	0	0	0	0	0	0	0	0	0	0
6554	0.13016047419697088	0.02903727873283065	0.028708376830071422	0.9431645951063462	None	0	0	0.08695652173913043	2	0.9375	30	0.18681318681318682	0.71875	25	23	8	2	0	0.9285714285714286	14	13	2.2666666666666666	34	0.1111111111111111	0	0.3860354821368038	0.9502153277685551	0.49229141539898624	0.9299995402002951	0.6175300685671049	0.9278306838282283	0.9041785736478224	0.9368197621500719	0.52	0.2	0.0
2960	0.050055684440515294	0.004390523822433534	0.004138915783070295	0.9528035611777349	None	0	0	0.35714285714285715	5	0.6111111111111112	11	0.2777777777777778	0.5555555555555556	15	10	4	4	0	0.8888888888888888	9	8	1.3333333333333333	20	0.5714285714285714	0	0.3860354821368038	0.9496980384886723	0.49229141539898624	0.9488470915711946	0.6428974094051446	0.9187616543481494	0.9041785736478224	0.9405533570137671	0.13333333333333333	0.26666666666666666	0.0
3982	0.0815799776237394	0.002919635751564964	0.0028841188142920944	0.9359369848728688	None	0.09090909090909091	1	0.125	3	0.9090909090909091	30	0.2692307692307692	0.7272727272727273	26	24	8	1	0	0.7692307692307693	13	10	2.3333333333333335	35	0.05555555555555555	0	0.4267298162998526	0.9538073740043946	0.49229141539898624	0.9223828106004306	0.6302137389861248	0.9260358357490195	0.9041785736478224	0.9356385910761239	1.0	0.15384615384615385	0.0
840	None	None	None	None	None	0	0	0.8333333333333334	5	0.14285714285714285	1	0.45	0.14285714285714285	4	1	4	1	0	0.8	5	4	0.6	9	0.1111111111111111	0.2857142857142857	0.7169394377400049	0.9565552295681079	0.45110488480306826	0.8816624569310434	0.47558933801358805	0.796745974870183	0.8781807331573686	0.8961721728270706	1.0	0.5	0.0
5107	0.12713494785046636	0.029231240592605442	0.029013127413848653	0.9431307329899159	None	0	0	0.08695652173913043	2	0.9375	30	0.18681318681318682	0.71875	25	23	8	2	0	0.9285714285714286	14	13	2.2666666666666666	34	0.1111111111111111	0	0.3860354821368038	0.9502153277685551	0.49229141539898624	0.9299995402002951	0.6175300685671049	0.9278306838282283	0.9041785736478224	0.9368197621500719	0.52	0.2	0.0
7190	0.12837045785647322	0.025339580435673487	0.02529935909527326	0.9388365538788976	None	0	0	0.08695652173913043	2	0.9375	30	0.18681318681318682	0.71875	25	23	8	2	0	0.9285714285714286	14	13	2.2666666666666666	34	0.1111111111111111	0	0.3860354821368038	0.9502153277685551	0.49229141539898624	0.9206227284290076	0.6175300685671049	0.9278306838282283	0.9041785736478224	0.9340860217301699	0.52	0.2	0.0
6148	0.11053160736525537	0.010787143017380988	0.008430375262046036	0.9367956185926778	None	0	0	0.08695652173913043	2	0.9375	30	0.18681318681318682	0.71875	25	23	8	2	0	0.9285714285714286	14	13	2.2666666666666666	34	0.1111111111111111	0	0.5451490302074427	0.9370187019605166	0.49229141539898624	0.9394084555515025	0.44325676583893825	0.922607061335166	0.8383829488752079	0.9333767995796168	0.52	0.2	0.0
3910	0.1415099870692145	0.027195954972476198	0.026737687584363172	0.9379494648654167	None	0	0	0.08695652173913043	2	0.9375	30	0.18681318681318682	0.71875	25	23	8	2	0	0.9285714285714286	14	13	2.2666666666666666	34	0.1111111111111111	0	0.3860354821368038	0.9502153277685551	0.43708550773845867	0.9350403934206659	0.6175300685671049	0.9278306838282283	0.9041785736478224	0.9383825900008561	0.52	0.2	0.0
780	None	None	None	None	None	0	0	0.6	3	0.6	3	0.4666666666666667	0.6	5	3	1	0	0	0.6	3	5	0.4666666666666667	7	0.0	1.0	0.5611463320498519	0.8851911444785393	0.3874668164505729	0.92329953409133	0.5212899624193131	0.9438222340493685	0.9231225970471453	0.9206101328672781	0	0	0.0
3980	0.13508121394623332	0.024872400643225948	0.02484730750816525	0.9468165057894558	None	0	0	0.08695652173913043	2	0.9375	30	0.18681318681318682	0.71875	25	23	8	2	0	0.9285714285714286	14	13	2.2666666666666666	34	0.1111111111111111	0	0.3860354821368038	0.9502153277685551	0.43708550773845867	0.9350403934206659	0.6428974094051446	0.9186134215735008	0.9041785736478224	0.9358253256691516	0.52	0.2	0.0
1753	None	None	None	None	None	1.0	1	1.0	5	0.0	0	0.5833333333333334	0	4	0	2	0	0	0.75	3	4	0.4666666666666667	7	0.0	0.6666666666666666	0	0	0	0	0	0	0	0	0	0	0
1779	None	None	None	None	None	0	0	0.4444444444444444	4	0.5454545454545454	6	0.8125	0.2727272727272727	4	3	8	2	0	0.25	8	2	0.8666666666666667	13	0.10526315789473684	0.7272727272727273	0.12190000703227895	0.936767514211347	0.8645682747907554	0.9073464266261524	0.7073803978293131	0.7566352453362583	0.9576622657466479	0.8846476317751663	0.625	0.25	0.0
2063	None	None	None	None	None	1.0	1	0.6	3	0.4	2	0.4666666666666667	0.4	2	2	4	0	0	0.6	3	5	0.4666666666666667	7	0.0	0.5	0.15814398317211903	0.5273476887631358	0.8645682747907554	0.5	0.521727572821481	0.560024252361952	0.9472358573970368	0.5291967900497515	0	0	0.0
3098	0.04716004160344033	0.007639530638087965	0.00407893183053745	0.934673091965531	None	0	0	0.25	3	0.8	12	0.3541666666666667	0.6666666666666666	12	10	4	5	0	0.75	6	8	1.1333333333333333	17	0.5	0	0.562665349055426	0.9529805392584105	0.4646884615687224	0.9428726690044777	0.6428974094051446	0.9050260332185311	0.9106224834435296	0.9363752721248233	0.08333333333333333	0.08333333333333333	0.0
916	None	None	None	None	None	0.5	2	0.7272727272727273	8	0.21428571428571427	3	0.4444444444444444	0.21428571428571427	5	3	10	0	0	0.4444444444444444	9	4	1.0666666666666667	16	0.0	0.5714285714285714	0.7337239571943671	0.8429475711815951	0.7241866011063653	0.8883731057631012	0.19375532663757988	0.8587021194713458	0.9327049393194697	0.8644831186395517	0	0	0.0
3437	0.08709312895867943	0.019078103813413287	0.016520875757065824	0.961426934125656	None	0.125	1	0.42105263157894735	8	0.5769230769230769	15	0.23931623931623933	0.5	19	13	8	3	0	0.6923076923076923	13	9	1.8666666666666667	28	0.21428571428571427	0.09523809523809523	0.3065552138780818	0.909713664800149	0.7190466139386327	0.92031282389972	0.5717287623902111	0.8863768713137065	0.9021506276909239	0.9063901837217505	0.05263157894736842	0.10526315789473684	0.0
4634	0.11947049292015788	0.03232054412040121	0.03224410202959905	0.9310192699246579	None	0	0	0.09090909090909091	2	0.9354838709677419	29	0.19642857142857142	0.7096774193548387	24	22	8	2	0	0.8571428571428571	14	12	2.2	33	0.1111111111111111	0	0.4267298162998526	0.9545176556220705	0.49229141539898624	0.9201975362693823	0.6302137389861248	0.927353337873531	0.9041785736478224	0.9357488626851824	0.5208333333333334	0.16666666666666666	0.0
3760	0.04518551542989608	0.006872479396009747	-0.00263492719323721	0.9326916818584952	None	0	0	0.25	3	0.8	12	0.2698412698412698	0.6666666666666666	13	10	3	0	0	0.7777777777777778	7	9	1.1333333333333333	17	0.0	0	0.3750508874273797	0.8873171600845824	0.578694282959631	0.9311307459963373	0.47561250685665557	0.910874943845947	0.902727261062597	0.9113900469212175	0	0	0.0
3411	0.006222779325801292	0.0004713020983432649	4.207484782833805e-05	0.9961611575520299	None	0	0	0.16666666666666666	1	1.0	7	0.75	0.5714285714285714	5	4	3	1	0	0.75	3	4	0.6	9	0.1111111111111111	0	0.3065552138780818	0.931494608164556	0.5823553132104277	0.7993652141199004	0.5717287623902111	0.920674367936562	0.8121208153338585	0.8954740837334417	1.0	0.4	0.0
3022	0.038894782328904774	0.002288122092412857	0.0006331715761141051	0.9319547109990284	None	0	0	0.45454545454545453	5	0.5714285714285714	8	0.4444444444444444	0.5	10	7	5	1	0	0.4444444444444444	4	9	1.0666666666666667	16	0.09090909090909091	0.3076923076923077	0.739295215974048	0.9573376819676063	0.43708550773845867	0.9692172155552571	0.6427772205066733	0.931596329162024	0.945721154529823	0.9550958779487697	1.0	0.2	0.0
2857	0.041764218822028985	0.010718742439632218	0.005242877538132366	0.9369239917093574	None	0.2	1	0.4166666666666667	5	0.625	10	0.375	0.4375	12	7	5	1	0	0.75	6	8	1.2	18	0.1111111111111111	0	0.4674241504629014	0.8530719674360956	0.6607149006251394	0.9186640928676802	0.663726723696703	0.8785658294907928	0.8651515165063429	0.8863562937784877	1.0	0.08333333333333333	0.0
687	None	None	None	None	None	0	0	0.5	2	0.6666666666666666	2	0.5555555555555556	0.3333333333333333	3	1	1	3	0	1.0	3	3	0.3333333333333333	5	0.75	0	0.2517707991791975	0.8720181704424804	0.5599846079946291	0.8603031810480672	0.2573653393171921	0.8504520916635593	0.8084435819605891	0.86116036802077	0.6666666666666666	0	0.0
472	None	None	None	None	None	0	0	0.5555555555555556	5	0.45454545454545453	5	0.7222222222222222	0.2727272727272727	8	3	4	0	0	0.5	6	3	0.8666666666666667	13	0.0	0.5714285714285714	0.5611463320498519	0.9246135985779419	0.6329894009145713	0.8975265739286873	0.4093527454997957	0.7122422069838665	0.7279459325625997	0.8654168465932832	0	0	0.0
452	None	None	None	None	None	0	0	0.5	3	0.5714285714285714	4	0.45	0.2857142857142857	3	2	5	0	0	0.8	5	4	0.6	9	0.0	0.25	0.9313426212048764	0.9832296615867571	0.28545236650801575	0.9688484012175967	0.36748176140887356	0.9494032526635733	0.9696779716074259	0.970117377975298	0	0	0.0
2126	None	None	None	None	None	1.0	1	1.0	4	0.0	0	0.5555555555555556	0	3	0	1	0	0	1.0	3	3	0.3333333333333333	5	0.0	1.0	0	0	0	0	0	0	0	0	0	0	0
2623	6.7656437950702465e-09	6.771417001434484e-09	-1.0446854401847686e-10	0.9999996047693305	None	0	0	1.0	3	0.0	0	0.6666666666666666	0	0	0	3	1	0	0.6666666666666666	2	3	0.26666666666666666	4	0.1	1.0	0	0	0	0	0	0	0	0	0	0	0
5821	0.12378176370155507	0.0048155774989981056	0.0017262488346055137	0.9459358776557725	None	0	0	0.21739130434782608	5	0.75	24	0.20238095238095238	0.625	25	20	8	2	0	0.8571428571428571	14	12	2.2666666666666666	34	0.13333333333333333	0	0.3860354821368038	0.9522312671197058	0.49229141539898624	0.9299995402002951	0.6175300685671049	0.9278306838282283	0.9041785736478224	0.937671705251976	0.52	0.2	0.0
3920	0.08066978278052762	0.011065394057019427	0.004713185394111604	0.8097386526938801	None	0	0	0.09523809523809523	2	0.9310344827586207	27	0.12550607287449392	0.9310344827586207	29	27	1	0	0	0.6842105263157895	19	13	2.066666666666667	31	0.0	0	0.3860354821368038	0.9489704218899455	0.49229141539898624	0.9258920274194219	0.47561250685665557	0.9160231341710147	0.8995751347127889	0.9316661309869597	0	0	0.0
4892	0.12220302975389738	0.025388258327856985	0.025379290816208374	0.9471607765282128	None	0	0	0.08695652173913043	2	0.9375	30	0.18681318681318682	0.71875	25	23	8	2	0	0.9285714285714286	14	13	2.2666666666666666	34	0.1111111111111111	0	0.3860354821368038	0.9502153277685551	0.49229141539898624	0.9299995402002951	0.6175300685671049	0.9278306838282283	0.9041785736478224	0.9368197621500719	0.52	0.2	0.0
4501	0.10478458071446334	0.025419705149335045	0.025159577070891725	0.9372030060378003	None	0	0	0.09523809523809523	2	0.9310344827586207	27	0.21678321678321677	0.6896551724137931	22	20	8	1	0	0.8461538461538461	13	11	2.066666666666667	31	0.05555555555555555	0	0.6033596832184747	0.9573324721171143	0.49229141539898624	0.9242241342970069	0.6428974094051446	0.9294502414996502	0.9106224834435296	0.9387769478733022	1.0	0.09090909090909091	0.0
1439	None	None	None	None	None	0	0	0.6	3	0.6	3	0.5833333333333334	0.2	2	1	4	3	0	0.75	4	3	0.4666666666666667	7	0.2727272727272727	0.4	0.5825267388044941	0.9103871632614592	0.41034818895433184	0.9537399745946638	0.571471867956903	0.7188849588200075	0.9043572083956706	0.8903649068274342	0.5	0	0.0
4351	0.13081909981921103	0.030329214928979845	0.029522589596832124	0.9431859612785292	None	0	0	0.08695652173913043	2	0.9375	30	0.18681318681318682	0.71875	25	23	8	2	0	0.9285714285714286	14	13	2.2666666666666666	34	0.1111111111111111	0	0.3860354821368038	0.9502153277685551	0.49229141539898624	0.9299995402002951	0.6175300685671049	0.9278306838282283	0.9041785736478224	0.9368197621500719	0.52	0.2	0.0
2593	0.03722080291550467	0.0034940700885423477	0.0029401406227913393	0.8956696209139502	None	0	0	0.375	3	0.8	8	0.3333333333333333	0.6	8	6	3	1	0	0.4444444444444444	4	9	0.8	12	0.125	0.2	0.65022077401195	0.9413072835163216	0.43708550773845867	0.9609152343599768	0.616028059387221	0.8886717013577459	0.9166729820681361	0.9361227861393154	1.0	0.25	0.0
3571	0.1144957800404463	0.016187948244873494	0.010383898933299314	0.9294405987491362	None	0	0	0.1	2	0.9285714285714286	26	0.2097902097902098	0.6785714285714286	21	19	8	2	0	0.8461538461538461	13	11	2.0	30	0.1111111111111111	0	0.3860354821368038	0.9319842099543749	0.49229141539898624	0.9378335815784017	0.5717287623902111	0.9136152977056413	0.8702265918058134	0.9284626751633515	0.5238095238095238	0.38095238095238093	0.0
3372	0.06858066426188934	0.024380004359218898	-0.0027330734006100334	0.8258368537277603	None	0	0	0.26666666666666666	4	0.75	15	0.3384615384615385	0.65	17	13	4	2	0	0.38461538461538464	13	5	1.4666666666666666	22	0.25	0	0.3860354821368038	0.9483155396172731	0.49229141539898624	0.9295067092411673	0.6428974094051446	0.9179313667966152	0.9067362418430408	0.9330436530152545	0.5294117647058824	0.29411764705882354	0.0
1577	None	None	None	None	None	0	0	0.5	3	0.6666666666666666	4	0.5714285714285714	0.5	4	3	3	1	0	0.2857142857142857	7	2	0.5333333333333333	8	0.1111111111111111	0.3333333333333333	0.12190000703227895	0.9741789725217214	0.8249339050500204	0.9363217582510586	0.5458536212406686	0.777641810558726	0.954438512585016	0.9257728918946668	1.0	0.5	0.0
2241	None	None	None	None	None	0	0	0.25	1	1.0	3	0.5555555555555556	0.6666666666666666	3	2	1	0	0	1.0	3	3	0.3333333333333333	5	0.0	0	0.9926656055946907	0.5739509383127793	0.2925327055459252	0.9428671393185342	0.27078723951295613	0.569660626357166	0.9661785789138809	0.7553465627663485	0	0	0.0
5624	0.12580642090123195	0.030460237479493574	0.02996101455694865	0.9466130177135412	None	0	0	0.08695652173913043	2	0.9375	30	0.18681318681318682	0.71875	25	23	8	2	0	0.9285714285714286	14	13	2.2666666666666666	34	0.1111111111111111	0	0.3860354821368038	0.9502153277685551	0.49229141539898624	0.9299995402002951	0.6175300685671049	0.9278306838282283	0.9041785736478224	0.9368197621500719	0.52	0.2	0.0
6133	0.16036512283687215	0.01142606194815483	0.009258107283655694	0.9437750213675179	None	0	0	0.2	5	0.7714285714285715	27	0.1761904761904762	0.6571428571428571	28	23	8	2	0	0.9333333333333333	15	14	2.466666666666667	37	0.13333333333333333	0	0.4267298162998526	0.9536966755336412	0.43708550773845867	0.9137854708522899	0.558938035878686	0.9178358459486514	0.9041785736478224	0.9308441677729472	0.5178571428571429	0.14285714285714285	0.0
6609	0.13164667291462667	0.02618662145435439	0.026186326183221007	0.944447626772909	None	0	0	0.08695652173913043	2	0.9375	30	0.18681318681318682	0.71875	25	23	8	2	0	0.9285714285714286	14	13	2.2666666666666666	34	0.1111111111111111	0	0.3860354821368038	0.9502153277685551	0.49229141539898624	0.9299995402002951	0.6175300685671049	0.9278306838282283	0.9041785736478224	0.9368197621500719	0.52	0.2	0.0
350	None	None	None	None	None	1.0	1	0.8	4	0.2	1	0.5833333333333334	0.2	3	1	3	0	0	0.75	3	4	0.4666666666666667	7	0.0	0.5	0.33177120781097946	0.7974770912690123	0.8645682747907554	0.9708276150021286	0.760758299543961	0.8529107481824042	0.9449326274439545	0.9012371826642908	0	0	0.0
7049	0.12956740448764772	0.017779550034834425	0.017775725951739745	0.9260024477856854	None	0	0	0.09090909090909091	2	0.9354838709677419	29	0.19642857142857142	0.7096774193548387	24	22	8	2	0	0.8571428571428571	14	12	2.2	33	0.1111111111111111	0	0.4267298162998526	0.9545176556220705	0.49229141539898624	0.9201975362693823	0.6302137389861248	0.927353337873531	0.9041785736478224	0.9357488626851824	0.5208333333333334	0.16666666666666666	0.0
5930	0.12942200998044429	0.03281448597177592	0.032485415416733714	0.946946702245645	None	0	0	0.08695652173913043	2	0.9375	30	0.18681318681318682	0.71875	25	23	8	2	0	0.9285714285714286	14	13	2.2666666666666666	34	0.1111111111111111	0	0.3860354821368038	0.9502153277685551	0.43708550773845867	0.9192914162240601	0.6175300685671049	0.9278306838282283	0.9041785736478224	0.9337139916369436	0.52	0.2	0.0
6875	0.07828504451652876	0.013362501877117383	0.004704122935833138	0.9121859975258849	None	0	0	0.13636363636363635	3	0.8709677419354839	27	0.2426470588235294	0.7096774193548387	25	22	7	3	0	0.47058823529411764	8	17	2.2	33	0.2	0.2857142857142857	0.3860354821368038	0.9516601240813521	0.49229141539898624	0.9293672030241584	0.5717287623902111	0.9318387132163491	0.9041785736478224	0.938432752100118	0.24	0.2	0.0
1773	None	None	None	None	None	0	0	0.6666666666666666	2	0.0	0	0.6666666666666666	0	2	0	1	0	0	0.6666666666666666	3	2	0.26666666666666666	4	0.0	0	0	0	0	0	0	0	0	0	0	0	0
1372	None	None	None	None	None	0	0	0.5	2	0.6666666666666666	2	1.0	0	2	0	2	0	0	0.2	5	1	0.3333333333333333	5	0.0	1.0	0	0	0	0	0	0	0	0	0	0	0
2431	None	None	None	None	None	0	0	0.6	3	0.6	3	0.5833333333333334	0.2	2	1	4	3	0	0.3333333333333333	6	2	0.4666666666666667	7	0.2727272727272727	0.4	0.4635879334099774	0.970582680005554	0.21242689522251804	0.7547797044104053	0.5048075920713047	0.9644896913761405	0.8957195082749632	0.9334408152147329	0.5	1.0	0.0
1536	None	None	None	None	None	0	0	0.3333333333333333	2	0.6666666666666666	4	0.6666666666666666	0.3333333333333333	3	2	4	1	0	0.75	4	3	0.5333333333333333	8	0.09090909090909091	0	0.3830109530045712	0.54518767002167	0.8128062127402318	0.8795906303555101	0.545290930630306	0.6849758129243722	0.8547158003618108	0.7275404676250338	1.0	0.3333333333333333	0.0
5009	0.1290897644848908	0.030239363655432387	0.029903421655729845	0.9431337195870643	None	0	0	0.08695652173913043	2	0.9375	30	0.18681318681318682	0.71875	25	23	8	2	0	0.9285714285714286	14	13	2.2666666666666666	34	0.1111111111111111	0	0.3860354821368038	0.9502153277685551	0.49229141539898624	0.9299995402002951	0.6175300685671049	0.9278306838282283	0.9041785736478224	0.9368197621500719	0.52	0.2	0.0
5862	0.13009904530874603	0.027920735848449348	0.02757344942109255	0.9437213680992744	None	0	0	0.08695652173913043	2	0.9375	30	0.18681318681318682	0.71875	25	23	8	2	0	0.9285714285714286	14	13	2.2666666666666666	34	0.1111111111111111	0	0.3860354821368038	0.9502153277685551	0.49229141539898624	0.9299995402002951	0.6175300685671049	0.9278306838282283	0.9041785736478224	0.9368197621500719	0.52	0.2	0.0
1964	None	None	None	None	None	0	0	0.8	4	0.2	1	0.5833333333333334	0.2	3	1	3	1	0	0.75	4	3	0.4666666666666667	7	0.125	0.6666666666666666	0.9926656055946907	0.5380619976870845	0.28545236650801575	0.7056252844701082	0.27104451922436057	0.900564871489969	0.9666992790895788	0.7458810291123618	1.0	0.3333333333333333	0.0
6315	0.1313249051895035	0.027768594950731376	0.027732083193027363	0.9423088630161894	None	0	0	0.08695652173913043	2	0.9375	30	0.18681318681318682	0.71875	25	23	8	2	0	0.9285714285714286	14	13	2.2666666666666666	34	0.1111111111111111	0	0.3860354821368038	0.9502153277685551	0.49229141539898624	0.9299995402002951	0.6175300685671049	0.9278306838282283	0.9041785736478224	0.9368197621500719	0.52	0.2	0.0
2112	None	None	None	None	None	0	0	0.5	2	0.3333333333333333	1	0.625	0.3333333333333333	3	1	1	1	0	0.5	2	4	0.3333333333333333	5	0.25	0	0.3258240581328617	0.805059967713812	0.5957110876787893	0.9290835209145136	0.6175300685671049	0.8627418308617311	0.885135463005103	0.8746876570039951	1.0	0	0.0
5469	0.12471165632866817	0.026574889976565243	0.026531447734834998	0.9452817515721692	None	0	0	0.08695652173913043	2	0.9375	30	0.18681318681318682	0.71875	25	23	8	2	0	0.9285714285714286	14	13	2.2666666666666666	34	0.1111111111111111	0	0.3860354821368038	0.9502153277685551	0.49229141539898624	0.9299995402002951	0.6175300685671049	0.9278306838282283	0.9041785736478224	0.9368197621500719	0.52	0.2	0.0
4868	0.11763267051475641	0.007706560659505184	0.002838121137322593	0.945918469831585	None	0	0	0.21739130434782608	5	0.75	24	0.20238095238095238	0.625	25	20	8	2	0	0.8571428571428571	14	12	2.2666666666666666	34	0.13333333333333333	0	0.3860354821368038	0.9502153277685551	0.49229141539898624	0.9299995402002951	0.6175300685671049	0.9278306838282283	0.9041785736478224	0.9368197621500719	0.52	0.32	0.0
1646	None	None	None	None	None	0	0	0.8333333333333334	5	0.14285714285714285	1	0.5	0.14285714285714285	4	1	4	0	0	0.5	6	3	0.6	9	0.0	0.5714285714285714	0.19192781022243924	0.7863636205705056	0.7923798743471947	0.846781066773993	0.4663617234448405	0.7299720151470602	0.9264779816993838	0.791787350335038	0	0	0.0
2469	None	None	None	None	None	0	0	0.5	4	0.6	6	0.4444444444444444	0.5	8	5	3	1	0	0.3333333333333333	9	3	0.8	12	0.14285714285714285	0.2	0.7763433263489177	0.8953877197783942	0.6080238226008309	0.8920430015590803	0.4848498108974949	0.8794093703942071	0.8084369393739601	0.8891290414695859	1.0	0.125	0.0
6086	0.12775625158997067	0.026768456147750072	0.02424804334726489	0.9435690458804263	None	0	0	0.08695652173913043	2	0.9375	30	0.18681318681318682	0.71875	25	23	8	2	0	0.9285714285714286	14	13	2.2666666666666666	34	0.1111111111111111	0	0.3860354821368038	0.9502153277685551	0.49229141539898624	0.9299995402002951	0.6175300685671049	0.9278306838282283	0.9041785736478224	0.9368197621500719	0.52	0.2	0.0
6167	0.07674270688304101	0.010266146147614022	0.008334895574198876	0.958675882178799	None	0	0	0.08333333333333333	2	0.9393939393939394	31	0.24475524475524477	0.7575757575757576	26	25	8	1	0	0.8461538461538461	13	11	2.3333333333333335	35	0.05263157894736842	0	0.3860354821368038	0.9510975383050128	0.49229141539898624	0.9240491045010192	0.6073130858976779	0.9292769662161723	0.9041785736478224	0.9358781954090563	1.0	0.19230769230769232	0.0
4317	0.0996655091336083	0.030553926717578887	0.02639774653466762	0.6778397234845679	None	0	0	0.0625	1	1.0	21	1.0	1.0	22	21	0	0	0	0.043478260869565216	1	23	1.5333333333333334	23	0.0	0	0.562665349055426	0.9508384844276109	0.23645612488695944	0.9537503461023529	0.44325676583893825	0.942623351041376	0.9161801635426092	0.9492713321715556	0	0	0.0
2779	0.06704042029738863	0.0031731953327699077	-0.0025343772208518715	0.866328434846405	None	0.2857142857142857	2	0.5	8	0.5454545454545454	12	0.23076923076923078	0.45454545454545453	15	10	8	1	0	0.6153846153846154	8	13	1.6	24	0.06666666666666667	0.125	0.4674241504629014	0.9182705941477614	0.6375217674317928	0.9536816300828396	0.5942255802473515	0.9166642050510355	0.8702141655293328	0.93175151007138	1.0	0.06666666666666667	0.0
4328	0.12872420173493135	0.017698287754798616	0.01746603111228804	0.9258318245141787	None	0	0	0.09090909090909091	2	0.9354838709677419	29	0.19642857142857142	0.7096774193548387	24	22	8	2	0	0.8571428571428571	14	12	2.2	33	0.1111111111111111	0	0.4267298162998526	0.9545176556220705	0.49229141539898624	0.9201975362693823	0.6302137389861248	0.927353337873531	0.9041785736478224	0.9357488626851824	0.5208333333333333	0.16666666666666666	0.0
4462	0.07885997371101083	0.010897322310450111	0.010888919273219728	0.9391029846540457	None	0.1	1	0.13043478260869565	3	0.90625	29	0.3090909090909091	0.6875	25	22	8	2	0	0.9090909090909091	11	10	2.2666666666666666	34	0.11764705882352941	0	0.3860354821368038	0.9526796617575506	0.49229141539898624	0.9253009681824602	0.6175300685671049	0.9284183616790966	0.9041785736478224	0.9366644368328585	0.52	0.2	0.0
1347	None	None	None	None	None	0.5	1	0.6666666666666666	4	0.3333333333333333	2	0.5333333333333333	0.16666666666666666	3	1	4	3	0	0.6	5	3	0.5333333333333333	8	0.3	0.6666666666666666	0.11395663582559308	0.5493279415492262	0.40412252992650616	0.9431598764857305	0.17462998145728534	0.9653363039660172	0.7772377828574321	0.8919912625708893	0.6666666666666666	0	0.6234042853830197
744	None	None	None	None	None	0	0	0.42857142857142855	3	0.75	6	0.8333333333333334	0.375	5	3	4	0	0	0.75	4	3	0.6666666666666666	10	0.0	1.0	0.7030207604373706	0.8884002268571685	0.43099162766088817	0.8934779151494358	0.2849881154184747	0.7867086777108624	0.8552709631135736	0.8624145106725941	0	0	0.0
761	None	None	None	None	None	0	0	0.058823529411764705	1	1.0	23	0.19230769230769232	0.782608695652174	19	18	5	3	0	0.7692307692307693	13	10	1.6666666666666667	25	0.23076923076923078	0	0.3860354821368038	0.952116096269386	0.49229141539898624	0.9267609463278996	0.617133705610626	0.9138310762478787	0.9059932263348484	0.9327510450113338	0.15789473684210525	0.05263157894736842	0.0
6819	0.12856491228260802	0.031979384910472974	0.03174612110049857	0.9465719408066806	None	0	0	0.08695652173913043	2	0.9375	30	0.18681318681318682	0.71875	25	23	8	2	0	0.9285714285714286	14	13	2.2666666666666666	34	0.1111111111111111	0	0.3860354821368038	0.9502153277685551	0.49229141539898624	0.9299995402002951	0.6175300685671049	0.9278306838282283	0.9041785736478224	0.9368197621500719	0.52	0.2	0.0
1860	None	None	None	None	None	0	0	0.6666666666666666	4	0.3333333333333333	2	0.5333333333333333	0.16666666666666666	3	1	4	1	0	0.6	3	5	0.5333333333333333	8	0.1	0.5	0.1	0.9760926054887431	0.9758452934143863	0.9820624495009634	0.3188509713525499	0.80671800587678	0.8585969140723609	0.9546521412105637	1.0	0.3333333333333333	0.0
1053	None	None	None	None	None	0.3333333333333333	1	0.625	5	0.5	5	0.42857142857142855	0.4	9	4	2	0	0	0.5714285714285714	4	7	0.8	12	0.0	0.4	0.5750320698041753	0.8193297248031737	0.45110488480306826	0.9265778077400367	0.6175300685671049	0.8896008847332103	0.8702265918058134	0.8853993352885912	0	0	0.0
2790	0.06993278611391546	0.005750424983654902	0.005338774099530495	0.9067556484843311	None	0	0	0.4166666666666667	5	0.5625	9	0.32142857142857145	0.4375	12	7	5	3	0	0.875	7	8	1.2	18	0.3333333333333333	0.26666666666666666	0.739295215974048	0.9573489136591354	0.27513182464141855	0.9663923359569523	0.7955115246651637	0.8856680751496525	0.9315709903132735	0.9447501971866501	0.08333333333333333	0.25	0.0
7137	0.1214240238243271	0.0247768853639912	0.02461963803547288	0.9420458505494006	None	0	0	0.08695652173913043	2	0.9375	30	0.18681318681318682	0.71875	25	23	8	2	0	0.9285714285714286	14	13	2.2666666666666666	34	0.1111111111111111	0	0.3860354821368038	0.9502153277685551	0.49229141539898624	0.9346663879229188	0.6424776770857269	0.9267152699500846	0.9041785736478224	0.9379439896490696	0.52	0.2	0.0
2466	None	None	None	None	None	0.6666666666666666	2	0.875	7	0.0	0	0.8	0	2	0	9	1	0	0.6	5	3	0.8	12	0.05	0.8571428571428571	0	0	0	0	0	0	0	0	0	0	0
3507	0.08794912539222693	0.009354848519799097	0.004189838994320928	0.9541286494518942	None	0.125	1	0.42105263157894735	8	0.5769230769230769	15	0.23931623931623933	0.5	19	13	8	3	0	0.6923076923076923	13	9	1.8666666666666667	28	0.21428571428571427	0.09523809523809523	0.3065552138780818	0.909713664800149	0.6080238226008309	0.9197570221731276	0.5717287623902111	0.8863768713137065	0.9021506276909239	0.906176300553583	0.05263157894736842	0.10526315789473684	0.0
3028	0.060870841124109884	0.007809927741140898	0.007568885665287975	0.9215387466391837	None	0	0	0.25	5	0.7777777777777778	21	0.3717948717948718	0.5925925925925926	18	16	10	4	0	0.46153846153846156	13	6	1.9333333333333333	29	0.18181818181818182	0.7272727272727273	0.739295215974048	0.9614007160785377	0.43708550773845867	0.955592252662387	0.7955115246651637	0.9058738998746213	0.9166729820681361	0.9452900676911277	0.2222222222222222	0.1111111111111111	0.0
4223	0.10513694618835066	0.0054096097782862914	-0.002747219816971987	0.9520726258024833	None	0	0	0.05	1	1.0	28	0.23809523809523808	0.75	22	21	7	1	0	0.6428571428571429	9	14	2.0	30	0.058823529411764705	0	0.3860354821368038	0.9373660981627682	0.49229141539898624	0.9338178048482162	0.44325676583893825	0.9035427848455387	0.8646189246390497	0.9262151875221902	1.0	0.3181818181818182	0.0
3735	0.027163458196158577	0.00476795896849438	0.0019903802822547043	0.953969878948291	None	0	0	0.3	3	0.75	9	0.4	0.6666666666666666	11	8	2	4	0	0.7142857142857143	5	7	0.9333333333333333	14	0.8	0	0.3860354821368038	0.9514707296613764	0.49229141539898624	0.9512176400353217	0.6428974094051446	0.8945763658375336	0.9041785736478224	0.9367226491441794	0.13636363636363635	0.18181818181818182	0.0
4972	0.13894317945460244	0.027614916744639992	0.027340102133108883	0.9448360622819686	None	0	0	0.08695652173913043	2	0.9375	30	0.18681318681318682	0.71875	25	23	8	2	0	0.9285714285714286	14	13	2.2666666666666666	34	0.1111111111111111	0	0.3860354821368038	0.9502153277685551	0.43708550773845867	0.9350403934206659	0.6175300685671049	0.9278306838282283	0.9041785736478224	0.9383825900008561	0.52	0.2	0.0
7509	0.12253758512332097	0.03177592501857739	0.03093647180615783	0.9464628134737061	None	0	0	0.08695652173913043	2	0.9375	30	0.18681318681318682	0.71875	25	23	8	2	0	0.9285714285714286	14	13	2.2666666666666666	34	0.1111111111111111	0	0.3860354821368038	0.9502153277685551	0.49229141539898624	0.9299995402002951	0.6175300685671049	0.9278306838282283	0.9041785736478224	0.9368197621500719	0.52	0.2	0.0
2684	0.054185929519707146	0.0039257457550060815	-0.00017745657787542445	0.913561684305429	None	0	0	0.16666666666666666	2	0.9375	15	0.32142857142857145	0.6875	12	11	5	0	0	0.875	8	7	1.2	18	0.0	0.11764705882352941	0.739295215974048	0.9655935797620343	0.7982644492881217	0.972494270677749	0.7955115246651637	0.9653445238822119	0.9632540559660522	0.9679846163344337	0	0	0.0
3314	0.03814379375908195	0.0014625413491410316	0.0007422748090327488	0.9308313783473265	None	0	0	0.3	3	0.8461538461538461	11	0.5	0.6923076923076923	11	9	3	1	0	0.8333333333333334	6	5	1.0	15	0.125	0.16666666666666666	0.739295215974048	0.9547112594381371	0.43708550773845867	0.9641215830825866	0.7955115246651637	0.9541615270292506	0.965029318583806	0.9579141697109286	1.0	0.18181818181818182	0.0
7186	0.1186984087160512	0.022169979952831723	0.021122027329167167	0.9372758001882249	None	0	0	0.08695652173913043	2	0.9375	30	0.18681318681318682	0.71875	25	23	8	2	0	0.9285714285714286	14	13	2.2666666666666666	34	0.1111111111111111	0	0.3860354821368038	0.9569170189024089	0.49229141539898624	0.9299995402002951	0.6175300685671049	0.9278306838282283	0.9041785736478224	0.9397456829922144	0.52	0.2	0.0
3109	0.07472851611541619	0.01391247496135748	-0.01391048621419867	0.8017220392839791	None	0	0	0.2857142857142857	4	0.7222222222222222	13	0.3333333333333333	0.5555555555555556	12	10	7	3	0	0.4166666666666667	12	5	1.3333333333333333	20	0.1875	0.36363636363636365	0.3065552138780818	0.9343800280169652	0.7086712436893411	0.9493507576350602	0.6893519987981193	0.919954900761034	0.9041785736478224	0.9356073992221062	0.08333333333333333	0.25	0.0
933	None	None	None	None	None	0	0	0.07142857142857142	1	1.0	18	0.37037037037037035	0.9444444444444444	18	17	1	2	0	0.16666666666666666	3	18	1.3333333333333333	20	0.4	0	0.739295215974048	0.9523928419075284	0.43708550773845867	0.955415505929399	0.7955115246651637	0.8868294348297596	0.9166729820681361	0.9374093259051264	0.5555555555555556	0.05555555555555555	0.0
2031	None	None	None	None	None	0	0	0.6666666666666666	2	0.5	1	1.0	0.5	2	1	1	0	0	0.25	4	1	0.26666666666666666	4	0.0	0.6666666666666666	0.5377452553536763	0.9408210039913172	0.5538684512277048	0.9885846517480601	0.533096474450283	0.6353373466182316	0.9504700264606704	0.9304892028552888	0	0	0.0
2522	None	None	None	None	None	0	0	0.42857142857142855	3	0.625	5	0.8333333333333334	0.375	5	3	4	1	0	0.75	4	3	0.6666666666666666	10	0.1	0.5714285714285714	0.3065552138780818	0.947327934274953	0.5823553132104277	0.8414179555545682	0.6428974094051446	0.7832776103343305	0.8121208153338585	0.8752009654622191	1.0	0.2	0.0
1423	None	None	None	None	None	0	0	0.25	1	1.0	3	1.0	0.3333333333333333	2	1	2	0	0	0.2	5	1	0.3333333333333333	5	0.0	0	0.2962515497893821	0.722130576719183	0.5402076493438438	0.7036217435815124	0.5869251290126958	0.6255827527543796	0.7879105500813647	0.6851749866213197	0	0	0.0
1561	None	None	None	None	None	0.5	1	0.7142857142857143	5	0.375	3	0.5555555555555556	0.125	5	1	4	1	0	0.5	6	3	0.6666666666666666	10	0.125	0.3333333333333333	0.4674241504629014	0.835803415484156	0.6702359940023624	0.945024744483099	0.6653656038077483	0.918642681687565	0.8590432919504765	0.9087583556570079	1.0	0	0.0
5220	0.06915634229047384	0.010328758639684885	0.008090340274402417	0.9587375197246485	None	0	0	0.08333333333333333	2	0.9393939393939394	31	0.24475524475524477	0.7575757575757576	26	25	8	1	0	0.8461538461538461	13	11	2.3333333333333335	35	0.05263157894736842	0	0.3860354821368038	0.9510975383050128	0.49229141539898624	0.9240491045010192	0.6073130858976779	0.9292769662161723	0.9041785736478224	0.9358781954090563	1.0	0.19230769230769232	0.0
545	None	None	None	None	None	0	0	0.1875	3	0.8095238095238095	17	0.3382352941176471	0.6666666666666666	14	14	8	2	0	0.23529411764705882	4	17	1.5333333333333334	23	0.1	0.10526315789473684	0.708633723779141	0.9492916835056786	0.43708550773845867	0.9707551057479399	0.7955115246651637	0.8578734308277755	0.9166729820681361	0.9395306979738972	0.5357142857142857	0.14285714285714285	0.0
6324	0.13151390826321913	0.019687123211281243	0.019672939914368096	0.9392341668009994	None	0	0	0.08695652173913043	2	0.9375	30	0.18681318681318682	0.71875	25	23	8	2	0	0.9285714285714286	14	13	2.2666666666666666	34	0.1111111111111111	0	0.3860354821368038	0.9569170189024089	0.43708550773845867	0.9192914162240601	0.6175300685671049	0.9278306838282283	0.9041785736478224	0.9367740357625698	0.52	0.08	0.0
2352	None	None	None	None	None	0	0	0.5	2	0.5	2	0.75	0	0	0	5	4	0	0.5	4	2	0.4	6	0.2857142857142857	0.5	0	0	0	0	0	0	0	0	0	0	0
6398	0.05652903809444845	0.011444602739511424	0.008162227375103597	0.95081199484081	None	0	0	0.19047619047619047	4	0.7931034482758621	23	0.31	0.6551724137931034	22	19	8	2	0	1.0	10	10	2.066666666666667	31	0.11764705882352941	0	0.3860354821368038	0.9538475354248334	0.43708550773845867	0.9271753480600003	0.6428974094051446	0.9217277312166354	0.9041785736478224	0.9358100616005002	0.5227272727272727	0.18181818181818182	0.0
2018	None	None	None	None	None	0	0	1.0	4	0.0	0	0.5	0	3	0	2	0	0	0.75	4	3	0.4	6	0.0	0.5	0	0	0	0	0	0	0	0	0	0	0
948	None	None	None	None	None	0	0	0.5	1	1.0	1	1.0	0	1	0	1	0	0	0.3333333333333333	3	1	0.2	3	0.0	0	0	0	0	0	0	0	0	0	0	0	0
5371	0.1257254240449706	0.02876096803381207	0.028534084579985363	0.943213120736269	None	0	0	0.08695652173913043	2	0.9375	30	0.18681318681318682	0.71875	25	23	8	2	0	0.9285714285714286	14	13	2.2666666666666666	34	0.1111111111111111	0	0.3860354821368038	0.9502153277685551	0.49229141539898624	0.9299995402002951	0.6175300685671049	0.9278306838282283	0.9041785736478224	0.9368197621500719	0.52	0.2	0.0
6414	0.13082732678480422	0.027679217275197173	0.027600642651072798	0.944036572745877	None	0	0	0.08695652173913043	2	0.9375	30	0.18681318681318682	0.71875	25	23	8	2	0	0.9285714285714286	14	13	2.2666666666666666	34	0.1111111111111111	0	0.3860354821368038	0.9502153277685551	0.49229141539898624	0.9299995402002951	0.6175300685671049	0.9278306838282283	0.9041785736478224	0.9368197621500719	0.52	0.2	0.0
6936	0.12618820057208005	0.03152321843707617	0.030988518639964806	0.9463709068116359	None	0	0	0.08695652173913043	2	0.9375	30	0.18681318681318682	0.71875	25	23	8	2	0	0.9285714285714286	14	13	2.2666666666666666	34	0.1111111111111111	0	0.3860354821368038	0.9502153277685551	0.49229141539898624	0.9299995402002951	0.6175300685671049	0.9278306838282283	0.9041785736478224	0.9368197621500719	0.52	0.2	0.0
7281	None	None	None	None	None	0	0	0.16666666666666666	2	0.8666666666666667	13	0.6071428571428571	0.6	11	9	5	1	0	0.5714285714285714	4	7	1.1333333333333333	17	0.08333333333333333	0	0.3860354821368038	0.902133717373415	0.49229141539898624	0.8738445901198458	0.5717287623902111	0.9238455208413292	0.8121208153338585	0.9018050175102417	1.0	0.2727272727272727	0.0
1220	None	None	None	None	None	0	0	0.6666666666666666	4	0.3333333333333333	2	0.4	0.3333333333333333	6	2	1	1	0	0.8	4	5	0.5333333333333333	8	0.5	0.3333333333333333	0.24275476806003032	0.9279133243446327	0.3656893447615455	0.8296953437161151	0.6435603281285868	0.9193362789861252	0.9050529936930672	0.8994052765413367	1.0	0.3333333333333333	0.0
2619	0.000726990927275778	7.193815056842549e-05	2.3098276847517477e-05	0.9981213776924432	None	1.0	1	0.6	3	0.4	2	0.7777777777777778	0	2	0	4	2	0	1.0	3	3	0.4666666666666667	7	0.2	0	0	0	0	0	0	0	0	0	0	0	0
2234	None	None	None	None	None	0	0	0.75	3	0.25	1	0.5	0.25	3	1	2	0	0	0.75	4	3	0.4	6	0.0	0.4	0.1288829856983347	0.7257769432653817	0.7890685927794885	0.6341781819668255	0.5458536212406686	0.8727935938428455	0.9274084512855664	0.7594727120700937	0	0	0.0
6043	0.1344346664710452	0.027737997522702406	0.02769472766093581	0.9425211456412484	None	0	0	0.08695652173913043	2	0.9375	30	0.18681318681318682	0.71875	25	23	8	2	0	0.9285714285714286	14	13	2.2666666666666666	34	0.1111111111111111	0	0.3860354821368038	0.9502153277685551	0.49229141539898624	0.9299995402002951	0.6175300685671049	0.9278306838282283	0.9041785736478224	0.9368197621500719	0.52	0.2	0.0
519	None	None	None	None	None	0.5	1	0.7142857142857143	5	0.375	3	0.5555555555555556	0.25	4	2	5	0	0	0.5	3	6	0.6666666666666666	10	0.0	0.5	0.5194097978743389	0.9169808765198085	0.43099162766088817	0.8773185592091244	0.3603959725265796	0.8171144891676991	0.6630163789246797	0.8760347563246618	0	0	0.0
740	None	None	None	None	None	0.5	1	0.8333333333333334	5	0.2857142857142857	2	0.45	0.2857142857142857	4	2	4	0	0	0.8	4	5	0.6	9	0.0	0.4	0.8495034275706175	0.9519838893301242	0.39605440732051383	0.6308061397036515	0.552769901008652	0.5600413050755318	0.8794485373674555	0.7781076697280765	0	0	0.0
4092	0.07164782512303117	0.008587022110763846	0.008055021140390639	0.8047189337196942	None	0	0	0.125	2	0.9090909090909091	20	0.15584415584415584	0.9090909090909091	22	20	1	1	0	0.7857142857142857	14	11	1.6	24	0.25	0	0.6552327244932515	0.9478558194000929	0.23901261624413786	0.9398248012898948	0.44325676583893825	0.9430491632003911	0.9110299688932789	0.9436683204217862	1.0	0.18181818181818182	0.0
898	None	None	None	None	None	0	0	0.125	1	1.0	9	0.3142857142857143	0.7777777777777778	8	7	2	0	0	0.7142857142857143	5	7	0.7333333333333333	11	0.0	0	0.3884687117699922	0.9504447463115183	0.43403856769967336	0.9552798949025194	0.5671591071946884	0.9083547070628778	0.9282223732357808	0.9410169346455577	0	0	0.0
5674	0.07474264568103489	0.012003603789439437	0.010208522447500564	0.9576399847568728	None	0	0	0.08333333333333333	2	0.9393939393939394	31	0.24475524475524477	0.7575757575757576	26	25	8	1	0	0.8461538461538461	13	11	2.3333333333333335	35	0.05263157894736842	0	0.3860354821368038	0.9510975383050128	0.49229141539898624	0.9240491045010192	0.6073130858976779	0.9292769662161723	0.9041785736478224	0.9358781954090563	1.0	0.19230769230769232	0.0
615	None	None	None	None	None	0	0	0.5	2	0.6666666666666666	2	0.5555555555555556	0.3333333333333333	2	1	2	4	0	1.0	3	3	0.3333333333333333	5	0.5714285714285714	0	0.1884695144503088	0.7077942247293045	0.32999230399731455	0.9088706649884756	0.5537508836816439	0.9885979116721454	0.9535607425387724	0.9275087557650022	0.5	0.5	0.0
4461	0.07989245380505297	0.018440338286782345	0.009826910418658104	0.9312867939564394	None	0	0	0.10526315789473684	2	0.9230769230769231	24	0.23333333333333334	0.7307692307692307	21	19	6	2	0	0.5333333333333333	8	15	1.8666666666666667	28	0.14285714285714285	0.21052631578947367	0.4674241504629014	0.9550080905299052	0.43708550773845867	0.9350745631161064	0.6175300685671049	0.9394811973543468	0.9041785736478224	0.9438354397790711	0.5238095238095238	0.14285714285714285	0.0
1996	None	None	None	None	None	0	0	0.3333333333333333	5	0.7	14	0.24175824175824176	0.6	15	12	6	1	0	0.5384615384615384	7	13	1.4666666666666666	22	0.07692307692307693	0.2	0.739295215974048	0.9540160757623584	0.43708550773845867	0.9680161951110832	0.6822276712170037	0.9278963388344023	0.9166729820681361	0.9525322907823316	1.0	0.13333333333333333	0.0
7198	0.13428673018648776	0.028549008798704298	0.028417268025058416	0.9429852626326424	None	0	0	0.08695652173913043	2	0.9375	30	0.18681318681318682	0.71875	25	23	8	2	0	0.9285714285714286	14	13	2.2666666666666666	34	0.1111111111111111	0	0.3860354821368038	0.9502153277685551	0.49229141539898624	0.9299995402002951	0.6175300685671049	0.9278306838282283	0.9041785736478224	0.9368197621500719	0.52	0.2	0.0
537	None	None	None	None	None	0	0	0.5	1	1.0	1	1.0	1.0	2	1	0	0	0	0.3333333333333333	3	1	0.2	3	0.0	0	0.5659096341909222	0.9858103603382297	0.41725244633673525	0.761118130548294	0.5915006218591651	0.9834550950394689	0.9711253843472599	0.9593629153007357	0	0	0.0
5473	0.1328436557948318	0.02809751428594261	0.027857473716464944	0.9423512945823724	None	0	0	0.08695652173913043	2	0.9375	30	0.18681318681318682	0.71875	25	23	8	2	0	0.9285714285714286	14	13	2.2666666666666666	34	0.1111111111111111	0	0.3860354821368038	0.9502153277685551	0.49229141539898624	0.9299995402002951	0.6175300685671049	0.9278306838282283	0.9041785736478224	0.9368197621500719	0.52	0.16	0.0
2995	0.053142816213524756	0.009174931301473345	0.007937637236174116	0.8847041387966157	None	0	0	0.15384615384615385	2	0.9411764705882353	16	0.296875	0.8235294117647058	16	14	2	2	0	1.0	8	8	1.2666666666666666	19	0.3333333333333333	0	0.739295215974048	0.9525820344509278	0.4646884615687224	0.950230472068844	0.5430770876220414	0.9296356026156583	0.9106224834435296	0.9449831358790142	0.53125	0.0625	0.0
3228	0.062315097628683945	0.002192618141668068	0.0002792850526135624	0.9194777071761611	None	0	0	0.125	2	0.9545454545454546	21	0.375	0.7727272727272727	19	17	4	3	0	1.0	8	8	1.6	24	0.3	0.19047619047619047	0.3860354821368038	0.9502388131841534	0.43708550773845867	0.944732244188104	0.6428974094051446	0.9261183023159753	0.9041785736478224	0.9411572862088301	0.05263157894736842	0.05263157894736842	0.0
1469	None	None	None	None	None	0	0	0.5	2	0.75	3	0.5	0.5	4	2	1	0	0	0.75	3	4	0.4	6	0.0	0	0.34152316954106543	0.9670117717831934	0.86810844430971	0.8717442333889335	0.42150593505477135	0.8305151826116667	0.9554696174371231	0.9084291679461763	0	0	0.0
7044	0.12513558744863537	0.027342896122335432	0.027122823034201916	0.9470685573652039	None	0	0	0.08695652173913043	2	0.9375	30	0.18681318681318682	0.71875	25	23	8	2	0	0.9285714285714286	14	13	2.2666666666666666	34	0.1111111111111111	0	0.3860354821368038	0.9502153277685551	0.49229141539898624	0.9299995402002951	0.6175300685671049	0.9278306838282283	0.9041785736478224	0.9368197621500719	0.52	0.2	0.0
7089	0.1238681795804974	0.02950827679281924	0.02912470996509713	0.9422918813365683	None	0	0	0.08695652173913043	2	0.9375	30	0.18681318681318682	0.71875	25	23	8	2	0	0.9285714285714286	14	13	2.2666666666666666	34	0.1111111111111111	0	0.3860354821368038	0.9502153277685551	0.49229141539898624	0.9299995402002951	0.6175300685671049	0.9278306838282283	0.9041785736478224	0.9368197621500719	0.52	0.2	0.0
1119	None	None	None	None	None	0	0	0.5	1	1.0	1	1.0	0	1	0	1	2	0	0.3333333333333333	3	1	0.2	3	0.4	0	0	0	0	0	0	0	0	0	0	0	0
1883	None	None	None	None	None	0	0	0.6666666666666666	2	0.0	0	0.6666666666666666	0	2	0	1	2	0	0.6666666666666666	3	2	0.26666666666666666	4	0.5	0	0	0	0	0	0	0	0	0	0	0	0
4214	0.10140038632573013	0.030943397661069433	0.027475895895104397	0.6720565359997805	None	0	0	0.0625	1	1.0	21	1.0	1.0	22	21	0	0	0	0.043478260869565216	1	23	1.5333333333333334	23	0.0	0	0.562665349055426	0.9508384844276109	0.23645612488695944	0.9537503461023529	0.44325676583893825	0.942623351041376	0.9161801635426092	0.9492713321715556	0	0	0.0
3056	0.012975201345147779	0.001577585626980402	0.0014393053625596688	0.9364784673567393	None	0	0	0.16666666666666666	1	1.0	6	0.4444444444444444	0.8333333333333334	5	5	2	2	0	0.5	3	6	0.5333333333333333	8	0.25	0	0.9978992400295214	0.9548642246206639	0.2496338355790483	0.9578091117179001	0.7955115246651637	0.9519429568656852	0.965029318583806	0.9549327400806705	0.6000000000000001	0.2	0.0
1048	None	None	None	None	None	0	0	0.2857142857142857	4	0.7368421052631579	14	0.21428571428571427	0.7368421052631579	16	14	4	2	0	0.5	14	7	1.4	21	0.2	0.1	0.5609706434351267	0.9052774076977164	0.8933590746962927	0.9119394063928203	0.5143087349025985	0.8388942726879046	0.8750385141039371	0.8891039003246507	0.53125	0.125	0.0
5168	0.12371516216351378	0.032886230923152855	0.03273241015921841	0.9448488570442649	None	0	0	0.08695652173913043	2	0.9375	30	0.18681318681318682	0.71875	25	23	8	2	0	0.9285714285714286	14	13	2.2666666666666666	34	0.1111111111111111	0	0.3860354821368038	0.9502153277685551	0.49229141539898624	0.9299995402002951	0.6175300685671049	0.9278306838282283	0.9041785736478224	0.9368197621500719	0.52	0.2	0.0
2015	None	None	None	None	None	0	0	0.16666666666666666	1	1.0	6	0.4444444444444444	0.6666666666666666	5	4	2	1	0	0.5	3	6	0.5333333333333333	8	0.14285714285714285	0	0.11395663582559308	0.6282212609733926	0.3253306166748401	0.7216266478930056	0.17462998145728534	0.8745397553001585	0.7772377828574321	0.7576090712026692	1.0	0	0.0
623	None	None	None	None	None	0	0	0.25	1	1.0	3	0.8333333333333334	0.3333333333333333	1	1	3	1	0	0.6666666666666666	3	2	0.3333333333333333	5	0.1	0	0.1	0.5	1.0	0.5	0.31442782987494267	0.5	0.9789253768425829	0.5	1.0	1.0	0.0
7336	0.12808642372333248	0.028815397813127874	0.02785517568802482	0.9443645765611366	None	0	0	0.08695652173913043	2	0.9375	30	0.18681318681318682	0.71875	25	23	8	2	0	0.9285714285714286	14	13	2.2666666666666666	34	0.1111111111111111	0	0.3860354821368038	0.9502153277685551	0.49229141539898624	0.9299995402002951	0.6175300685671049	0.9278306838282283	0.9041785736478224	0.9368197621500719	0.52	0.2	0.0
4762	0.05063380221659414	0.00460833181099261	0.004279346569589411	0.884010035415583	None	0	0	0.15384615384615385	2	0.9411764705882353	16	0.296875	0.8235294117647058	16	14	2	2	0	1.0	8	8	1.2666666666666666	19	0.3333333333333333	0	0.739295215974048	0.9541249082044145	0.4646884615687224	0.950230472068844	0.5430770876220414	0.9296356026156583	0.9106224834435296	0.9455813536260999	0.53125	0.1875	0.0
3032	0.033328165455152554	0.002018788902821263	0.0017452196645311442	0.9452737186180917	None	0.2	1	0.3333333333333333	4	0.8	12	0.3541666666666667	0.6666666666666666	13	10	3	1	0	0.3333333333333333	4	12	1.1333333333333333	17	0.14285714285714285	0.4	0.6469219529385263	0.9009171435587786	0.3672782262521247	0.926805998980622	0.41692972078633794	0.909258874844687	0.9110299688932789	0.9129529532883912	1.0	0	0.0
601	None	None	None	None	None	0.5	2	0.7272727272727273	8	0.21428571428571427	3	0.4444444444444444	0.21428571428571427	6	3	9	0	0	0.4444444444444444	9	4	1.0666666666666667	16	0.0	0.5714285714285714	0.7245384136885408	0.847798725664349	0.722356085980967	0.869733383318514	0.19375532663757988	0.9527785920201309	0.9318402024339741	0.9008637953398996	0	0	0.0
4729	0.10955943808173912	0.01878724782219601	0.000525470295220869	0.7271556470631284	None	0	0	0.0625	1	1.0	22	1.0	1.0	23	22	0	0	0	0.041666666666666664	1	24	1.6	24	0.0	0	0.3860354821368038	0.9490633936775017	0.2496338355790483	0.9484154189380375	0.44325676583893825	0.9407340159395633	0.9161801635426092	0.9461923124878621	0	0	0.0
6401	0.128889504735027	0.03149680192111701	0.03131851128254193	0.945995155722121	None	0	0	0.08695652173913043	2	0.9375	30	0.18681318681318682	0.71875	25	23	8	2	0	0.9285714285714286	14	13	2.2666666666666666	34	0.1111111111111111	0	0.3860354821368038	0.9502153277685551	0.49229141539898624	0.9299995402002951	0.6175300685671049	0.9278306838282283	0.9041785736478224	0.9368197621500719	0.52	0.2	0.0
3131	0.06979886863472466	0.008839063969228256	0.00695712084805174	0.8609686324706022	None	0	0	0.25	3	0.875	14	0.32727272727272727	0.6875	12	11	5	1	0	0.45454545454545453	5	11	1.2	18	0.07692307692307693	0.4	0.739295215974048	0.9572034425378892	0.43708550773845867	0.9674584493399432	0.7955115246651637	0.8737633974543508	0.9166729820681361	0.9432916954565388	1.0	0.16666666666666666	0.0
1310	None	None	None	None	None	0	0	0.1111111111111111	2	0.9583333333333334	23	0.3611111111111111	0.75	19	18	6	2	0	0.8888888888888888	8	9	1.7333333333333334	26	0.13333333333333333	0.34782608695652173	0.739295215974048	0.9602610611461887	0.43708550773845867	0.9622126538075935	0.7955115246651637	0.8501076250318339	0.9166729820681361	0.9381497487235898	0.5263157894736842	0.05263157894736842	0.0
5986	0.12872198901375248	0.027775745750732654	0.027617031687651027	0.9439178066515005	None	0	0	0.08695652173913043	2	0.9375	30	0.18681318681318682	0.71875	25	23	8	2	0	0.9285714285714286	14	13	2.2666666666666666	34	0.1111111111111111	0	0.3860354821368038	0.9502153277685551	0.49229141539898624	0.9299995402002951	0.6175300685671049	0.9278306838282283	0.9041785736478224	0.9368197621500719	0.52	0.32	0.0
3160	0.0695242498195459	0.009037684351876542	0.007192515031663654	0.8612575614025062	None	0	0	0.25	3	0.875	14	0.32727272727272727	0.6875	12	11	5	1	0	0.45454545454545453	5	11	1.2	18	0.07692307692307693	0.4	0.739295215974048	0.9572034425378892	0.43708550773845867	0.9674584493399432	0.7955115246651637	0.9332966598930214	0.965029318583806	0.954612136163683	1.0	0.16666666666666666	0.0
7046	0.13992083530670252	0.002444744314913144	-0.002382767339131156	0.9374486248138345	None	0	0	0.23809523809523808	5	0.7241379310344828	21	0.21678321678321677	0.5862068965517241	22	17	8	2	0	0.8461538461538461	13	11	2.066666666666667	31	0.13333333333333333	0	0.3860354821368038	0.954351223546742	0.43708550773845867	0.8289937691740897	0.6428974094051446	0.9362355067800191	0.8550293535766358	0.9194634655960287	0.5227272727272727	0.09090909090909091	0.0
6579	0.1242402820483863	0.029681586249586094	0.026616558311760238	0.9496453027579433	None	0	0	0.045454545454545456	1	1.0	31	0.1813186813186813	0.7419354838709677	24	23	8	2	0	0.9285714285714286	14	13	2.2	33	0.10526315789473684	0	0.3860354821368038	0.9515597517388157	0.49229141539898624	0.9303803301579641	0.6073130858976779	0.9310692536418311	0.9041785736478224	0.938457892029149	0.5208333333333333	0.20833333333333334	0.0
1493	None	None	None	None	None	0	0	1.0	4	0.0	0	0.75	0	3	0	2	0	0	0.5	4	2	0.4	6	0.0	0.5	0	0	0	0	0	0	0	0	0	0	0
6194	0.12095675881539196	0.009224857143909049	0.003928424605730359	0.9460086722812897	None	0	0	0.21739130434782608	5	0.75	24	0.20238095238095238	0.625	25	20	8	2	0	0.8571428571428571	14	12	2.2666666666666666	34	0.13333333333333333	0	0.3860354821368038	0.9502153277685551	0.49229141539898624	0.9299995402002951	0.6175300685671049	0.9278306838282283	0.9041785736478224	0.9368197621500719	0.52	0.2	0.0
1097	None	None	None	None	None	0	0	0.6666666666666666	2	0.5	1	1.0	0	2	0	1	1	0	1.0	2	2	0.26666666666666666	4	0.25	0	0	0	0	0	0	0	0	0	0	0	0
5781	0.12720084682018307	0.014148668410631213	0.008293312695714565	0.9370022585767003	None	0	0	0.13043478260869565	3	0.90625	29	0.18681318681318682	0.6875	25	22	8	2	0	0.9285714285714286	13	14	2.2666666666666666	34	0.11764705882352941	0.06060606060606061	0.3860354821368038	0.9502153277685551	0.49229141539898624	0.9299995402002951	0.6175300685671049	0.9278306838282283	0.9041785736478224	0.9368197621500719	0.52	0.2	0.0
3821	0.11762402978077904	0.02469816584902572	0.015558988012730457	0.639193406093856	None	0	0	0.05555555555555555	1	1.0	24	1.0	1.0	25	24	0	0	0	0.038461538461538464	1	26	1.7333333333333334	26	0.0	0	0.3860354821368038	0.9501725121995834	0.23901261624413786	0.9523199391091783	0.44325676583893825	0.9352531870103349	0.9161801635426092	0.9463906752881054	0	0	0.0
1575	None	None	None	None	None	0.2	1	0.5	6	0.5333333333333333	8	0.4857142857142857	0.4666666666666667	10	7	6	0	0	0.7142857142857143	5	7	1.1333333333333333	17	0.0	0.16666666666666666	0.739295215974048	0.9549934100393351	0.43708550773845867	0.964416885071568	0.5302647773473194	0.9117570730909559	0.9106224834435296	0.9476785692464322	0	0	0.0
4439	0.12676527097783458	0.03139378580846295	0.03084934966784534	0.9446020849922699	None	0	0	0.08695652173913043	2	0.9375	30	0.18681318681318682	0.71875	25	23	8	2	0	0.9285714285714286	14	13	2.2666666666666666	34	0.1111111111111111	0	0.3860354821368038	0.9502153277685551	0.49229141539898624	0.9299995402002951	0.6175300685671049	0.9278306838282283	0.9041785736478224	0.9368197621500719	0.52	0.2	0.0
6253	0.13068201546604633	0.029257390826730043	0.02907896574445484	0.9420714718626223	None	0	0	0.08695652173913043	2	0.9375	30	0.18681318681318682	0.71875	25	23	8	2	0	0.9285714285714286	14	13	2.2666666666666666	34	0.1111111111111111	0	0.3860354821368038	0.9502153277685551	0.49229141539898624	0.9299995402002951	0.6175300685671049	0.9278306838282283	0.9041785736478224	0.9368197621500719	0.52	0.2	0.0
7388	0.08266054190316606	0.0035145460418434015	-0.002559567872817513	0.9626695947425512	None	0	0	0.10526315789473684	2	0.9230769230769231	24	0.2692307692307692	0.7307692307692307	20	19	7	2	0	0.6153846153846154	8	13	1.8666666666666667	28	0.11764705882352941	0.1	0.3860354821368038	0.9512528838765897	0.43708550773845867	0.94256810000555	0.6428974094051446	0.9199211899470487	0.9041785736478224	0.9391638801366724	0.525	0.2	0.0
448	None	None	None	None	None	0	0	0.75	3	0.0	0	0.8333333333333334	0	2	0	2	0	0	0.6666666666666666	2	3	0.3333333333333333	5	0.0	0	0	0	0	0	0	0	0	0	0	0	0
6169	0.06921739491322085	0.011934336585515858	0.009972575747596989	0.9595316851157847	None	0	0	0.08333333333333333	2	0.9393939393939394	31	0.24475524475524477	0.7575757575757576	26	25	8	1	0	0.8461538461538461	13	11	2.3333333333333335	35	0.05263157894736842	0	0.3860354821368038	0.9510975383050128	0.49229141539898624	0.9240491045010192	0.6073130858976779	0.9292769662161723	0.9041785736478224	0.9358781954090563	1.0	0.19230769230769232	0.0
169	None	None	None	None	None	0	0	0.5	1	1.0	1	1.0	1.0	1	1	1	4	0	0.3333333333333333	3	1	0.2	3	0.6666666666666666	0	0.12972523683656723	0.5	0.16441902100772463	0.5	0.1	0.5	0.5654350868187149	0.5	1.0	1.0	0.15654662566270267
2396	None	None	None	None	None	1.0	1	0.75	3	0.25	1	0.6666666666666666	0	3	0	2	1	0	1.0	3	3	0.4	6	0.2	0.6666666666666666	0	0	0	0	0	0	0	0	0	0	0
2122	None	None	None	None	None	0	0	0.35714285714285715	5	0.631578947368421	12	0.3333333333333333	0.5789473684210527	13	11	7	5	0	0.7777777777777778	7	9	1.4	21	0.3125	0.631578947368421	0.739295215974048	0.9624399110116882	0.43708550773845867	0.9633429450702641	0.7955115246651637	0.9083656055570306	0.9166729820681361	0.9495684738749058	0.07692307692307693	0.15384615384615385	0.0
866	None	None	None	None	None	0	0	0.25	1	1.0	3	0.8333333333333334	0.3333333333333333	1	1	3	1	0	0.6666666666666666	3	2	0.3333333333333333	5	0.1	0	0.1	0.5	1.0	0.5	0.9034958063232491	0.5	0.9826124555640673	0.5	1.0	1.0	0.0
434	None	None	None	None	None	0	0	0	0	0	0	1.0	0	0	0	0	0	0	1.0	1	1	0.06666666666666667	1	0.0	0	0	0	0	0	0	0	0	0	0	0	0
2837	3.772394921057611e-05	2.9301587909484854e-05	2.8044419619687235e-05	0.998585236316817	None	0	0	0.75	3	0.3333333333333333	1	0.5555555555555556	0	2	0	2	1	0	1.0	3	3	0.3333333333333333	5	0.16666666666666666	1.0	0	0	0	0	0	0	0	0	0	0	0
1437	None	None	None	None	None	0	0	0.16666666666666666	1	1.0	6	0.4444444444444444	0.6666666666666666	5	4	2	2	0	0.5	3	6	0.5333333333333333	8	0.2857142857142857	0	0.16115061548157264	0.9019691223271336	0.40412252992650616	0.9471557365041942	0.17462998145728534	0.7466136631590473	0.7976517726024228	0.8871560383191835	0.6	0	0.0
174	None	None	None	None	None	0	0	0.5	5	0.5	6	0.35	0.3333333333333333	7	4	6	3	0	0.625	8	5	0.9333333333333333	14	0.23076923076923078	0.2857142857142857	0.2417128416225351	0.8343798334207768	0.45879008696621215	0.9523709919241957	0.3417319049058484	0.7706429480457053	0.8674482313990063	0.8745149975028691	0.14285714285714285	0.42857142857142855	0.0
5619	0.12412886184250171	0.028896675176522245	0.028863308606071985	0.948113347312936	None	0	0	0.08695652173913043	2	0.9375	30	0.18681318681318682	0.71875	25	23	8	2	0	0.9285714285714286	14	13	2.2666666666666666	34	0.1111111111111111	0	0.3860354821368038	0.9502153277685551	0.49229141539898624	0.9299995402002951	0.6175300685671049	0.9278306838282283	0.9041785736478224	0.9368197621500719	0.52	0.16	0.0
6820	0.13551877362093204	0.0172908487757016	0.01474554421640592	0.9362230772807301	None	0	0	0.08695652173913043	2	0.9375	30	0.18681318681318682	0.71875	25	23	8	2	0	0.9285714285714286	14	13	2.2666666666666666	34	0.1111111111111111	0	0.3860354821368038	0.9500185321856106	0.49229141539898624	0.9299995402002951	0.6175300685671049	0.9278306838282283	0.9041785736478224	0.9367377903862764	0.52	0.2	0.0
7498	None	None	None	None	None	0	0	0.09090909090909091	2	0.9333333333333333	28	0.3516483516483517	0.7	23	21	8	2	0	0.5384615384615384	7	13	2.1333333333333333	32	0.1111111111111111	0.41379310344827586	0.3860354821368038	0.9543384395434645	0.49229141539898624	0.9219958554257193	0.6175300685671049	0.9272587848603648	0.9041785736478224	0.9361330113821453	0.5217391304347826	0.043478260869565216	0.0
6481	None	None	None	None	None	0	0	0.1875	3	0.8181818181818182	18	0.38095238095238093	0.5909090909090909	16	13	7	2	0	0.7777777777777778	7	9	1.6	24	0.13333333333333333	0	0.3860354821368038	0.9456989974333981	0.4640191844037287	0.8673002283886398	0.6302137389861248	0.937674853379958	0.8351755510554639	0.9228635385262537	0.53125	0.25	0.0
5432	0.13165263364914342	0.031105293827198562	0.031096711462562546	0.9434831896463945	None	0	0	0.08695652173913043	2	0.9375	30	0.18681318681318682	0.71875	25	23	8	2	0	0.9285714285714286	14	13	2.2666666666666666	34	0.1111111111111111	0	0.3860354821368038	0.9502153277685551	0.43708550773845867	0.9192914162240601	0.6175300685671049	0.9278306838282283	0.9041785736478224	0.9337139916369436	0.52	0.08	0.0
1349	None	None	None	None	None	0	0	0.5	3	0.5	3	0.5333333333333333	0.16666666666666666	3	1	4	0	0	0.6	5	3	0.5333333333333333	8	0.0	0.6666666666666666	0.1690939866882585	0.8518661437822329	0.7427329670105118	0.7306632894489626	0.5458536212406686	0.9576021460853051	0.9085642846734927	0.8759777162144985	0	0	0.0
379	None	None	None	None	None	0	0	1.0	2	0.0	0	0.75	0	1	0	1	0	0	1.0	2	2	0.2	3	0.0	0	0	0	0	0	0	0	0	0	0	0	0
6436	0.12218854090448993	0.02105911026826724	0.01803784456166774	0.9460215505642048	None	0	0	0.08695652173913043	2	0.9375	30	0.18681318681318682	0.71875	25	23	8	2	0	0.9285714285714286	14	13	2.2666666666666666	34	0.1111111111111111	0	0.3860354821368038	0.9502153277685551	0.49229141539898624	0.9299995402002951	0.6175300685671049	0.9278306838282283	0.9041785736478224	0.9368197621500719	0.52	0.2	0.0
5549	0.1351128895548138	0.029394287342614827	0.029326344822353315	0.9426457807897136	None	0	0	0.08695652173913043	2	0.9375	30	0.18681318681318682	0.71875	25	23	8	2	0	0.9285714285714286	14	13	2.2666666666666666	34	0.1111111111111111	0	0.3860354821368038	0.9502153277685551	0.43708550773845867	0.9192914162240601	0.6175300685671049	0.9278306838282283	0.9041785736478224	0.9337139916369436	0.52	0.08	0.0
715	None	None	None	None	None	0	0	0.4444444444444444	4	0.5454545454545454	6	0.52	0.2727272727272727	7	3	5	6	0	1.0	5	5	0.8666666666666667	13	0.6	0.2222222222222222	0.48975743452574577	0.860118583763208	0.5591184568080749	0.9100151780671883	0.45413911367291354	0.8360354729335657	0.7114800485087884	0.872105587148497	0.2857142857142857	0.2857142857142857	0.0
4717	0.12617914489336585	0.022961000621299396	0.02290798808288501	0.9344799194045215	None	0	0	0.08695652173913043	2	0.9375	30	0.18681318681318682	0.71875	25	23	8	2	0	0.9285714285714286	14	13	2.2666666666666666	34	0.1111111111111111	0	0.3860354821368038	0.9569170189024089	0.43708550773845867	0.9192914162240601	0.6175300685671049	0.9278306838282283	0.9041785736478224	0.9367740357625698	0.52	0.2	0.0
5016	0.07855042102529566	0.00927448405729085	0.004340624240635142	0.8105414897649786	None	0	0	0.09523809523809523	2	0.9310344827586207	27	0.12550607287449392	0.9310344827586207	29	27	1	0	0	0.6842105263157895	19	13	2.066666666666667	31	0.0	0	0.3860354821368038	0.9489704218899455	0.49229141539898624	0.9258920274194219	0.47561250685665557	0.9160231341710147	0.8995751347127889	0.9316661309869597	0	0	0.0
6608	0.10997582272694481	0.024316637715509782	0.02172476344777433	0.9283098037296115	None	0	0	0.09090909090909091	2	0.9354838709677419	29	0.19642857142857142	0.7096774193548387	24	22	8	2	0	0.8571428571428571	14	12	2.2	33	0.1111111111111111	0	0.3860354821368038	0.9522811031985141	0.49229141539898624	0.9288021776587657	0.6302137389861248	0.9267033939853231	0.9041785736478224	0.9370086555410656	0.5208333333333333	0.20833333333333334	0.0
3241	0.037429679361419506	0.002942880295344819	-0.002863232653727799	0.9356588537220276	None	0	0	0.45454545454545453	5	0.5714285714285714	8	0.4	0.5	10	7	5	1	0	0.625	5	8	1.0666666666666667	16	0.09090909090909091	0.3076923076923077	0.739295215974048	0.9573376819676063	0.43708550773845867	0.9692172155552571	0.6427772205066733	0.931596329162024	0.945721154529823	0.9550958779487697	1.0	0.2	0.0
4986	0.14006036304631264	0.02419956409052239	0.023711889984952855	0.9391188815364118	None	0	0	0.08695652173913043	2	0.9375	30	0.18681318681318682	0.71875	25	23	8	2	0	0.9285714285714286	14	13	2.2666666666666666	34	0.1111111111111111	0	0.3860354821368038	0.9502153277685551	0.43708550773845867	0.9350403934206659	0.6175300685671049	0.9278306838282283	0.9041785736478224	0.9383825900008561	0.52	0.2	0.0
2620	1.6466952112097736e-08	1.67033158080246e-08	1.2449821723796628e-08	0.9999979610762262	None	0	0	0.25	1	1.0	3	0.8333333333333334	0	0	0	4	2	0	0.6666666666666666	2	3	0.3333333333333333	5	0.16666666666666666	0.6666666666666666	0	0	0	0	0	0	0	0	0	0	0
6328	0.08157731988294432	0.011976616947119602	0.010543916240906505	0.9596967551392466	None	0	0	0.08333333333333333	2	0.9393939393939394	31	0.24475524475524477	0.7575757575757576	26	25	8	1	0	0.8461538461538461	13	11	2.3333333333333335	35	0.05263157894736842	0	0.3860354821368038	0.9510975383050128	0.49229141539898624	0.9240491045010192	0.6073130858976779	0.9292769662161723	0.9041785736478224	0.9358781954090563	1.0	0.19230769230769232	0.0
4025	0.1269272601568679	0.016064328610993852	0.01166532849401121	0.9329839421008911	None	0	0	0.09090909090909091	2	0.9354838709677419	29	0.19642857142857142	0.7096774193548387	24	22	8	2	0	0.8571428571428571	14	12	2.2	33	0.1111111111111111	0	0.4267298162998526	0.9545176556220705	0.49229141539898624	0.9287203350948825	0.6302137389861248	0.927353337873531	0.9041785736478224	0.9381541090389737	0.5208333333333334	0.16666666666666666	0.0
5947	0.13585078300587886	0.0022873650743752898	0.0019022354479260053	0.9330550590685955	None	0	0	0.23809523809523808	5	0.7241379310344828	21	0.21678321678321677	0.5862068965517241	22	17	8	2	0	0.8461538461538461	13	11	2.066666666666667	31	0.13333333333333333	0	0.3860354821368038	0.954351223546742	0.43708550773845867	0.8289937691740897	0.6428974094051446	0.9362355067800191	0.8550293535766358	0.9194634655960287	0.5227272727272727	0.09090909090909091	0.0
1848	None	None	None	None	None	1.0	1	0.8	4	0.2	1	0.7777777777777778	0	3	0	3	0	0	1.0	3	3	0.4666666666666667	7	0.0	0.5	0	0	0	0	0	0	0	0	0	0	0
4937	0.12852931171257764	0.02696345431067952	0.02585032709197815	0.9436949389038993	None	0	0	0.08695652173913043	2	0.9375	30	0.18681318681318682	0.71875	25	23	8	2	0	0.9285714285714286	14	13	2.2666666666666666	34	0.1111111111111111	0	0.3860354821368038	0.9502153277685551	0.49229141539898624	0.9299995402002951	0.6175300685671049	0.9278306838282283	0.9041785736478224	0.9368197621500719	0.52	0.2	0.0
7532	None	None	None	None	None	0	0	0.16666666666666666	2	0.8666666666666667	13	0.6071428571428571	0.6	11	9	5	1	0	0.5714285714285714	4	7	1.1333333333333333	17	0.08333333333333333	0	0.3860354821368038	0.902133717373415	0.49229141539898624	0.8738445901198458	0.5717287623902111	0.9238455208413292	0.8121208153338585	0.9018050175102417	1.0	0.2727272727272727	0.0
6552	0.12593219669050112	0.0309744138785507	0.03080452557542793	0.9465400483181965	None	0	0	0.08695652173913043	2	0.9375	30	0.18681318681318682	0.71875	25	23	8	2	0	0.9285714285714286	14	13	2.2666666666666666	34	0.1111111111111111	0	0.3860354821368038	0.9502153277685551	0.49229141539898624	0.9299995402002951	0.6175300685671049	0.9278306838282283	0.9041785736478224	0.9368197621500719	0.52	0.2	0.0
6027	0.12881025262345	0.027621974314769693	0.02590235765873353	0.9434701499697015	None	0	0	0.08695652173913043	2	0.9375	30	0.18681318681318682	0.71875	25	23	8	2	0	0.9285714285714286	14	13	2.2666666666666666	34	0.1111111111111111	0	0.3860354821368038	0.9502153277685551	0.49229141539898624	0.9299995402002951	0.6175300685671049	0.9278306838282283	0.9041785736478224	0.9368197621500719	0.52	0.2	0.0
7444	0.12506398964805945	0.024195354443551458	0.021072565277294307	0.944024898481491	None	0	0	0.08695652173913043	2	0.9375	30	0.18681318681318682	0.71875	25	23	8	2	0	0.9285714285714286	14	13	2.2666666666666666	34	0.1111111111111111	0	0.3860354821368038	0.9502153277685551	0.49229141539898624	0.9282310987531857	0.6175300685671049	0.9278306838282283	0.9041785736478224	0.9362878937996638	0.52	0.2	0.0
2236	None	None	None	None	None	0.3333333333333333	1	0.4444444444444444	4	0.7272727272727273	8	0.3939393939393939	0.7272727272727273	12	8	0	0	0	0.2727272727272727	11	3	0.8666666666666667	13	0.0	1.0	0.7380849386341239	0.8729173301245172	0.5048502862983627	0.9238352948189835	0.41692972078633794	0.8388729068691833	0.9069094197771838	0.883311316767891	0	0	0.0
1647	None	None	None	None	None	0	0	0.75	3	0.5	2	0.6666666666666666	0.25	3	1	2	1	0	1.0	3	3	0.4	6	0.16666666666666666	0.6666666666666666	0.7852789182901035	0.7027202682707376	0.329596487813957	0.8486181437955077	0.552769901008652	0.7289868149732351	0.91154195933977	0.7669542645368727	1.0	0.6666666666666666	0.0
7367	0.11939495283047502	0.03218784438614304	0.03209153354557566	0.9459624993110062	None	0	0	0.08695652173913043	2	0.9375	30	0.18681318681318682	0.71875	25	23	8	2	0	0.9285714285714286	14	13	2.2666666666666666	34	0.1111111111111111	0	0.3860354821368038	0.9502153277685551	0.49229141539898624	0.9299995402002951	0.6175300685671049	0.9278306838282283	0.9041785736478224	0.9368197621500719	0.52	0.2	0.0
5904	0.13046177166824902	0.026782638307653546	0.026436159172742398	0.9437548689716302	None	0	0	0.08695652173913043	2	0.9375	30	0.18681318681318682	0.71875	25	23	8	2	0	0.9285714285714286	14	13	2.2666666666666666	34	0.1111111111111111	0	0.3860354821368038	0.9502153277685551	0.49229141539898624	0.9299995402002951	0.6175300685671049	0.9278306838282283	0.9041785736478224	0.9368197621500719	0.52	0.2	0.0
2632	0.021304860811351807	0.0013984406195255493	0.0006089219070786091	0.9753253756272701	None	0	0	0.5	4	0.5	5	0.4	0.4	6	4	5	3	0	0.8333333333333334	6	5	0.8	12	0.25	0.18181818181818182	0.5096887182810806	0.9460714399850483	0.6360363409533566	0.9443470228050571	0.5601842556372049	0.9209345176829071	0.9041785736478224	0.9380248444838422	0.16666666666666666	0.16666666666666666	0.0
3520	0.04907950401526738	0.010510024835413256	0.01044996618802184	0.9007149555930669	None	0	0	0.2857142857142857	4	0.7368421052631579	14	0.35	0.631578947368421	16	12	4	2	0	0.4166666666666667	12	5	1.4	21	0.25	0	0.562665349055426	0.9489327458780106	0.4646884615687224	0.9323522954434325	0.5430770876220414	0.913541637696972	0.9106224834435296	0.9330441619383035	0.53125	0.3125	0.0
3204	0.09114599813009681	0.011506632662819982	0.01140513470625082	0.8824808633342669	None	0.2	1	0.46153846153846156	6	0.5294117647058824	9	0.3392857142857143	0.4117647058823529	10	7	8	4	0	0.875	7	8	1.2666666666666666	19	0.23529411764705882	0.375	0.739295215974048	0.9567302020832286	0.42841751711275283	0.9679107231741594	0.619384145252051	0.8725934077420183	0.9211841678847073	0.9431561363292815	0.1	0.3	0.0
1872	None	None	None	None	None	0	0	0.5	4	0.5555555555555556	5	0.44	0.1111111111111111	2	1	8	4	0	1.0	5	5	0.7333333333333333	11	0.21052631578947367	0.2222222222222222	0.6334307703627464	0.9633412499707111	0.4599987599513587	0.7726904081838852	0.5254353650004339	0.7639791670234904	0.8932230636534453	0.8686392456957825	0.5	0.5	0.1110881157616772
2576	6.805194199508676e-09	6.961428492886617e-09	-9.264800544122419e-11	0.9999996481067613	None	0	0	1.0	3	0.0	0	0.6666666666666666	0	0	0	3	1	0	0.6666666666666666	2	3	0.26666666666666666	4	0.1	1.0	0	0	0	0	0	0	0	0	0	0	0
5712	0.05923235110318172	0.0068334811506062885	-0.0003949484957592876	0.890303211143618	None	0	0	0.1111111111111111	2	0.9166666666666666	22	0.32098765432098764	0.7916666666666666	21	19	4	1	0	1.0	9	9	1.7333333333333334	26	0.1	0.08333333333333333	0.3860354821368038	0.9520689938266201	0.43708550773845867	0.9347524866085107	0.5717287623902111	0.9253637753630992	0.9041785736478224	0.9383611898174695	1.0	0.19047619047619047	0.0
1076	None	None	None	None	None	0	0	0.75	3	0.3333333333333333	1	0.5555555555555556	0	2	0	2	1	0	1.0	3	3	0.3333333333333333	5	0.16666666666666666	1.0	0	0	0	0	0	0	0	0	0	0	0
3068	0.06703591579866183	0.00936849890952963	0.008706797341243107	0.8625918078351115	None	0	0	0.25	3	0.875	14	0.32727272727272727	0.6875	12	11	5	1	0	0.45454545454545453	5	11	1.2	18	0.07692307692307693	0.4	0.739295215974048	0.9572034425378892	0.43708550773845867	0.9674584493399432	0.7955115246651637	0.931140735697602	0.965029318583806	0.9541167633850245	1.0	0.16666666666666666	0.0
1322	None	None	None	None	None	0.3333333333333333	1	0.625	5	0.2222222222222222	2	0.5238095238095238	0.1111111111111111	2	1	8	0	0	0.42857142857142855	3	7	0.7333333333333333	11	0.0	0.2222222222222222	0.2743900365274684	0.6045028466433034	0.6347455109980741	0.9306214687875155	0.4993046345380259	0.6672492032169466	0.8295900549905884	0.7753497071027738	0	0	0.0
3687	0.09004653582717831	0.018527853379674	0.018288901583147565	0.9588166675932346	None	0.2222222222222222	2	0.45	9	0.5555555555555556	15	0.24786324786324787	0.48148148148148145	20	13	8	2	0	0.6923076923076923	13	9	1.9333333333333333	29	0.15384615384615385	0.09090909090909091	0.3569271226060217	0.927440595685393	0.7190466139386327	0.9314183661578973	0.6073130858976779	0.8928034755071022	0.9149915046187738	0.9187490020984136	0.525	0.1	0.0
7283	0.12418897248889743	0.02462497470220507	0.024477315474063434	0.946368216697628	None	0	0	0.08695652173913043	2	0.9375	30	0.18681318681318682	0.71875	25	23	8	2	0	0.9285714285714286	14	13	2.2666666666666666	34	0.1111111111111111	0	0.3860354821368038	0.9502153277685551	0.49229141539898624	0.9299995402002951	0.6175300685671049	0.9278306838282283	0.9041785736478224	0.9368197621500719	0.52	0.2	0.0
947	None	None	None	None	None	0	0	0.6666666666666666	4	0.42857142857142855	3	0.5	0.42857142857142855	6	3	2	0	0	0.5	3	6	0.6	9	0.0	0.6666666666666666	0.5611463320498519	0.8687023730943443	0.40922922205573053	0.9082130416402857	0.5212899624193131	0.9172666467969283	0.9116747108005465	0.8998692524240823	0	0	0.0
892	None	None	None	None	None	0.5	1	0.8333333333333334	5	0.16666666666666666	1	0.6666666666666666	0	2	0	5	0	0	0.75	4	3	0.5333333333333333	8	0.0	0.5	0	0	0	0	0	0	0	0	0	0	0
6219	0.12899133789004552	0.028576242651039665	0.028375706557439265	0.9439922260972466	None	0	0	0.08695652173913043	2	0.9375	30	0.18681318681318682	0.71875	25	23	8	2	0	0.9285714285714286	14	13	2.2666666666666666	34	0.1111111111111111	0	0.3860354821368038	0.9502153277685551	0.49229141539898624	0.9299995402002951	0.6175300685671049	0.9278306838282283	0.9041785736478224	0.9368197621500719	0.52	0.2	0.0
4538	0.13010497353958023	0.02960251904518509	0.029189930873300886	0.9432106870286706	None	0	0	0.08695652173913043	2	0.9375	30	0.18681318681318682	0.71875	25	23	8	2	0	0.9285714285714286	14	13	2.2666666666666666	34	0.1111111111111111	0	0.3860354821368038	0.9502153277685551	0.49229141539898624	0.9299995402002951	0.6175300685671049	0.9278306838282283	0.9041785736478224	0.9368197621500719	0.52	0.2	0.0
2883	0.0007734975179002442	0.00012181827037339277	0.00012181818642176285	0.998127328817082	None	0	0	0.75	3	0.5	2	0.5	0.25	4	1	1	1	0	0.75	3	4	0.4	6	0.3333333333333333	0.6666666666666666	0.13454699334412923	0.5491081589835525	0.8645682747907554	0.5656693932136354	0.5458536212406686	0.5	0.954438512585016	0.5383637597294791	1.0	0.5	0.0
1939	None	None	None	None	None	0	0	0.5	4	0.4444444444444444	4	0.55	0.3333333333333333	6	3	4	2	0	0.8	4	5	0.7333333333333333	11	0.2222222222222222	0.5	0.5160845928316089	0.932120464325303	0.6272421443787378	0.8440577110423516	0.45810336566132603	0.8917149973936593	0.8983085353226475	0.8946314285613239	0.5833333333333334	0	0.0
2801	5.8905071597180725e-05	6.851126557101016e-06	1.6180446861493566e-06	0.9993365782622581	None	0	0	0.6666666666666666	4	0.3333333333333333	2	0.8	0.16666666666666666	4	1	3	1	0	0.4	5	2	0.5333333333333333	8	0.14285714285714285	0.3333333333333333	0.3449883278629098	0.7799275426715545	0.6912300943200792	0.9473137595159932	0.7396428814653545	0.9687961032910867	0.8903774408036715	0.9262190685260147	1.0	0.25	0.0
2634	0.07596465698637321	0.013001803779407475	-0.012921645197541477	0.9370283091297207	None	0.2	2	0.4090909090909091	9	0.5333333333333333	16	0.2962962962962963	0.4666666666666667	22	14	9	0	0	0.75	9	12	2.1333333333333333	32	0.0	0.4827586206896552	0.4674241504629014	0.9400065158850355	0.43708550773845867	0.9606482917081148	0.7955115246651637	0.8674956139685557	0.900406392921828	0.9314111943254184	0	0	0.0
7053	0.12647826641073198	0.032288506074369165	0.031646248709009304	0.9461185490920453	None	0	0	0.08695652173913043	2	0.9375	30	0.18681318681318682	0.71875	25	23	8	2	0	0.9285714285714286	14	13	2.2666666666666666	34	0.1111111111111111	0	0.3860354821368038	0.9502153277685551	0.49229141539898624	0.9299995402002951	0.6175300685671049	0.9278306838282283	0.9041785736478224	0.9368197621500719	0.52	0.2	0.0
1993	None	None	None	None	None	0	0	0.6666666666666666	2	0.5	1	0.6666666666666666	0.5	2	1	1	0	0	0.6666666666666666	3	2	0.26666666666666666	4	0.0	0	0.6562317292684687	0.9389006110424916	0.8942669518399186	0.5087585658708451	0.3782269929437172	0.8413178757782114	0.9383837487321274	0.8143364426777943	0	0	0.0
5078	0.09540417712678179	0.011481147805133046	0.003628816237776406	0.956288406948036	None	0.09090909090909091	1	0.125	3	0.9117647058823529	31	0.2517482517482518	0.7352941176470589	27	25	8	1	0	0.8461538461538461	13	11	2.4	36	0.05555555555555555	0	0.3860354821368038	0.9499032487586911	0.49229141539898624	0.9240238187001488	0.6175300685671049	0.9263061498523849	0.9041785736478224	0.9344616912319288	1.0	0.18518518518518517	0.0
277	None	None	None	None	None	0	0	1.0	3	0.0	0	0.6666666666666666	0	3	0	0	1	0	0.6666666666666666	3	2	0.26666666666666666	4	1.0	1.0	0	0	0	0	0	0	0	0	0	0	0
331	None	None	None	None	None	0	0	0.5	1	1.0	1	1.0	1.0	2	1	0	0	0	0.3333333333333333	3	1	0.2	3	0.0	0	0.5659096341909222	0.9858103603382297	0.41725244633673525	0.761118130548294	0.5915006218591651	0.9834550950394689	0.9711253843472599	0.9593629153007357	0	0	0.0
640	None	None	None	None	None	0	0	0.2857142857142857	2	0.75	6	0.35714285714285715	0.375	3	3	6	3	0	0.5714285714285714	4	7	0.6666666666666666	10	0.1875	0.6666666666666666	0.4545854862093048	0.9433300815382496	0.5823553132104277	0.8455669647855842	0.7106853938662798	0.6676309097102412	0.7817382465246068	0.8502593104978853	0.3333333333333333	0.3333333333333333	0.0
6231	None	None	None	None	None	0	0	0.16666666666666666	2	0.8666666666666667	13	0.6071428571428571	0.6	11	9	5	1	0	0.5714285714285714	4	7	1.1333333333333333	17	0.08333333333333333	0	0.3860354821368038	0.902133717373415	0.49229141539898624	0.8738445901198458	0.5717287623902111	0.9238455208413292	0.8121208153338585	0.9018050175102417	1.0	0.2727272727272727	0.0
2477	None	None	None	None	None	1.0	1	0.75	3	0.0	0	0.5555555555555556	0	1	0	3	0	0	1.0	3	3	0.3333333333333333	5	0.0	1.0	0	0	0	0	0	0	0	0	0	0	0
3578	0.1000912010782075	0.0021785756429562476	0.0018350483188358572	0.96516120856472	None	0	0	0.22727272727272727	5	0.7419354838709677	23	0.34375	0.5806451612903226	19	18	13	4	0	0.6666666666666666	12	8	2.2	33	0.13793103448275862	0	0.739295215974048	0.9648706076204236	0.43708550773845867	0.9537162788343897	0.7955115246651637	0.9015421472631754	0.9166729820681361	0.9453705229599748	0.05263157894736842	0.10526315789473684	0.0
3501	0.07681936522416738	0.0018084334837185244	-0.0018052106422781825	0.6727911156327293	None	0	0	0.14285714285714285	2	0.9473684210526315	18	0.3181818181818182	0.7894736842105263	15	15	5	1	0	0.5454545454545454	6	11	1.4	21	0.07142857142857142	0.21052631578947367	0.739295215974048	0.965558189050563	0.43708550773845867	0.9674247372873264	0.7955115246651637	0.8962634674203973	0.9414446447041074	0.9507480378159424	1.0	0.26666666666666666	0.0
6050	0.12692333284533452	0.03322458228237681	0.033087108745154525	0.9458476746800633	None	0	0	0.08695652173913043	2	0.9375	30	0.18681318681318682	0.71875	25	23	8	2	0	0.9285714285714286	14	13	2.2666666666666666	34	0.1111111111111111	0	0.3860354821368038	0.9502153277685551	0.49229141539898624	0.9299995402002951	0.6175300685671049	0.9278306838282283	0.9041785736478224	0.9368197621500719	0.52	0.2	0.0
1759	None	None	None	None	None	0	0	0.75	3	0.3333333333333333	1	0.5555555555555556	0	1	0	3	1	0	1.0	3	3	0.3333333333333333	5	0.1111111111111111	1.0	0	0	0	0	0	0	0	0	0	0	0
2944	0.06869184789393047	0.007220968220783596	-0.0011220236147096612	0.9080685091761191	None	0.14285714285714285	1	0.35294117647058826	6	0.6521739130434783	15	0.25252525252525254	0.5217391304347826	18	12	6	0	0	0.8181818181818182	9	11	1.6666666666666667	25	0.0	0	0.4674241504629014	0.9288357156550411	0.5805247980850293	0.9555350036960085	0.6300038728264159	0.8953996325563955	0.8835782809802223	0.9305096358777017	0	0	0.0
7187	0.130271390430053	0.024744204502145234	0.024741162482306865	0.9444290159315296	None	0	0	0.08695652173913043	2	0.9375	30	0.18681318681318682	0.71875	25	23	8	2	0	0.9285714285714286	14	13	2.2666666666666666	34	0.1111111111111111	0	0.3860354821368038	0.9502153277685551	0.49229141539898624	0.9299995402002951	0.6175300685671049	0.9278306838282283	0.9041785736478224	0.9368197621500719	0.52	0.2	0.0
2732	0.023514406408297755	0.002918656823923326	0.0026029564814913204	0.9775763666982158	None	0	0	0.375	3	0.7	7	0.34285714285714286	0.5	7	5	4	3	0	0.7142857142857143	5	7	0.8	12	0.3	0	0.3258240581328617	0.6931635815945303	0.578694282959631	0.8264536711891152	0.6175300685671049	0.9362913564246237	0.8121208153338585	0.8439283405305449	0.42857142857142855	0.14285714285714285	0.0
2295	None	None	None	None	None	0	0	0.5	1	1.0	1	0.75	0	1	0	1	1	0	1.0	2	2	0.2	3	0.2	0	0	0	0	0	0	0	0	0	0	0	0
153	None	None	None	None	None	0.3333333333333333	1	0.75	6	0.1111111111111111	1	0.4583333333333333	0.1111111111111111	2	1	8	1	0	0.6666666666666666	6	4	0.7333333333333333	11	0.05263157894736842	0.4	0.839505103842838	0.775828887822956	0.5846163489464689	0.8015010579464644	0.3793362906024988	0.8648077793732591	0.9128079065352571	0.8172279275089583	1.0	0.5	0.0
3559	0.08333539815922858	0.004929626034123152	-0.0039983292043274665	0.6808163519458605	None	0	0	0.3125	5	0.6818181818181818	15	0.25	0.5909090909090909	14	13	9	4	0	0.6666666666666666	12	8	1.6	24	0.19047619047619047	0.21052631578947367	0.739295215974048	0.9599407039117676	0.43708550773845867	0.9590438701513445	0.7955115246651637	0.9013095130890182	0.9166729820681361	0.9451773291464223	0.2857142857142857	0.14285714285714285	0.0
4577	0.13766338090625682	0.026393941294314143	0.026183276099259925	0.939909680660907	None	0	0	0.08695652173913043	2	0.9375	30	0.18681318681318682	0.71875	25	23	8	2	0	0.9285714285714286	14	13	2.2666666666666666	34	0.1111111111111111	0	0.3860354821368038	0.9502153277685551	0.43708550773845867	0.9192914162240601	0.6175300685671049	0.9278306838282283	0.9041785736478224	0.9337139916369436	0.52	0.2	0.0
6664	0.0803786446750126	0.007150249385002696	0.0071473482406564605	0.9425129335101653	None	0	0	0.08695652173913043	2	0.9375	30	0.2698412698412698	0.71875	25	23	8	2	0	0.6428571428571429	14	9	2.2666666666666666	34	0.1111111111111111	0	0.4674241504629014	0.9544574723100858	0.49229141539898624	0.9164938203855382	0.6428974094051446	0.9317107377869608	0.9041785736478224	0.9360639455394782	0.52	0.16	0.0
2789	0.06935931128052003	0.0010342920284673865	0.00030831472066648825	0.9481633836622686	None	0.1111111111111111	1	0.3333333333333333	7	0.6896551724137931	20	0.2012987012987013	0.6206896551724138	24	18	6	2	0	0.7857142857142857	14	11	2.066666666666667	31	0.2	0.08695652173913043	0.3966672567353827	0.9366970465405282	0.5928099059190421	0.9294415040903125	0.6073130858976779	0.9053887025433656	0.9031693403458145	0.9248666980075895	0.5208333333333334	0.041666666666666664	0.0
2361	None	None	None	None	None	0	0	0.18181818181818182	2	0.8571428571428571	12	0.26666666666666666	0.42857142857142855	6	6	9	7	0	0.6	10	6	1.0666666666666667	16	0.3181818181818182	0	0.3065552138780818	0.911853742094496	0.6175713199822341	0.6566241946192811	0.19314908183018387	0.9187764349777909	0.8907556729723637	0.8585787410433829	0.16666666666666666	0.3333333333333333	0.0
2959	0.05837388785176778	0.005378473422703123	0.005304799536652527	0.8859754967855996	None	0	0	0.3333333333333333	4	0.75	12	0.2727272727272727	0.6875	12	11	5	1	0	0.5454545454545454	6	11	1.2	18	0.07692307692307693	0.26666666666666666	0.739295215974048	0.9572034425378892	0.43708550773845867	0.9674584493399432	0.7955115246651637	0.9332966598930214	0.965029318583806	0.954612136163683	1.0	0.16666666666666666	0.0
1884	None	None	None	None	None	0.5	1	0.7142857142857143	5	0.375	3	0.625	0.25	5	2	4	0	0	1.0	4	4	0.6666666666666666	10	0.0	0.6666666666666666	0.5611463320498519	0.7610246844952264	0.43099162766088817	0.929917528054149	0.5212899624193131	0.9012195592043416	0.8049407866186011	0.8791982176566943	0	0	0.0
3804	0.08057869761999911	0.01798426584041091	0.004934877222576352	0.9167826382182123	None	0	0	0.10526315789473684	2	0.9230769230769231	24	0.23333333333333334	0.7307692307692307	21	19	6	2	0	0.5333333333333333	8	15	1.8666666666666667	28	0.14285714285714285	0.21052631578947367	0.4674241504629014	0.9550080905299052	0.43708550773845867	0.9414408776805705	0.6175300685671049	0.9394811973543468	0.9041785736478224	0.9457476002253755	0.5238095238095238	0.19047619047619047	0.0
3262	0.045613016763778096	0.005733937635015119	0.0057282659128380375	0.9087839004364809	None	0	0	0.18181818181818182	2	0.9285714285714286	13	0.32653061224489793	0.7857142857142857	13	11	2	2	0	1.0	7	7	1.0666666666666667	16	0.3333333333333333	0	0.3860354821368038	0.9649557371123036	0.43708550773845867	0.8902267605368488	0.6428974094051446	0.9433633145275911	0.9166729820681361	0.9393712426553203	0.5384615384615384	0.07692307692307693	0.0
3472	0.0063874925579087615	0.0007321676260250949	-0.00012964939238420541	0.9957457991022322	None	0	0	0.16666666666666666	1	1.0	7	0.75	0.42857142857142855	4	3	4	1	0	0.75	3	4	0.6	9	0.09090909090909091	0	0.4673908216097435	0.9374077564540576	0.4905063853128334	0.8067875389636048	0.6073130858976779	0.9274860406825416	0.8640166565263006	0.9027489336937318	1.0	0.5	0.0
1270	None	None	None	None	None	0	0	0.3333333333333333	2	0.6666666666666666	4	0.5333333333333333	0.5	5	3	2	1	0	0.6	5	3	0.5333333333333333	8	0.16666666666666666	0.6666666666666666	0.5851706326366296	0.7921267851955338	0.4766069945748076	0.8832664879952329	0.6015813628447833	0.7737939513549297	0.6351828147868772	0.8220738868746766	1.0	0	0.0
5251	0.13143499595333333	0.02671362019212577	0.02658155437553084	0.9449550178888949	None	0	0	0.08695652173913043	2	0.9375	30	0.18681318681318682	0.71875	25	23	8	2	0	0.9285714285714286	14	13	2.2666666666666666	34	0.1111111111111111	0	0.3860354821368038	0.9502153277685551	0.49229141539898624	0.9299995402002951	0.6175300685671049	0.9278306838282283	0.9041785736478224	0.9368197621500719	0.52	0.2	0.0
5730	0.1251053984061814	0.002165455555050471	0.0008129995238182651	0.9377475887987161	None	0	0	0.23809523809523808	5	0.7241379310344828	21	0.21678321678321677	0.5862068965517241	22	17	8	2	0	0.8461538461538461	13	11	2.066666666666667	31	0.13333333333333333	0	0.3860354821368038	0.954351223546742	0.43708550773845867	0.8624353698202927	0.6428974094051446	0.9362355067800191	0.8915296353684996	0.9255869875892516	0.5227272727272727	0.22727272727272727	0.0
6980	0.12459828424843418	0.028816393430411105	0.02877554877732154	0.9434432234783771	None	0	0	0.08695652173913043	2	0.9375	30	0.18681318681318682	0.71875	25	23	8	2	0	0.9285714285714286	14	13	2.2666666666666666	34	0.1111111111111111	0	0.3860354821368038	0.9502153277685551	0.49229141539898624	0.9299995402002951	0.6175300685671049	0.9278306838282283	0.9041785736478224	0.9368197621500719	0.52	0.2	0.0
4315	0.12223642658555131	0.02532100233077656	0.025313994189895245	0.9460598802990271	None	0	0	0.08695652173913043	2	0.9375	30	0.18681318681318682	0.71875	25	23	8	2	0	0.9285714285714286	14	13	2.2666666666666666	34	0.1111111111111111	0	0.3860354821368038	0.9502153277685551	0.49229141539898624	0.9299995402002951	0.6175300685671049	0.9278306838282283	0.9041785736478224	0.9368197621500719	0.52	0.2	0.0
5495	0.1246402544785869	0.027851715879106276	0.027543361296892374	0.9448295766999611	None	0	0	0.08695652173913043	2	0.9375	30	0.18681318681318682	0.71875	25	23	8	2	0	0.9285714285714286	14	13	2.2666666666666666	34	0.1111111111111111	0	0.3860354821368038	0.9502153277685551	0.49229141539898624	0.9299995402002951	0.6175300685671049	0.9278306838282283	0.9041785736478224	0.9368197621500719	0.52	0.2	0.0
4002	0.04717440064563511	0.017000622184552623	0.012892206430946887	0.9363255450756514	None	0	0	0.15789473684210525	3	0.8461538461538461	22	0.3076923076923077	0.6923076923076923	21	18	6	2	0	0.5384615384615384	7	13	1.8666666666666667	28	0.15384615384615385	0.2	0.3860354821368038	0.9527864239387749	0.49229141539898624	0.9359822267284892	0.6175300685671049	0.9288188856285403	0.9041785736478224	0.9400230317647912	0.5238095238095237	0.19047619047619047	0.0
1831	None	None	None	None	None	0	0	0.5	3	0.6666666666666666	4	0.4	0.5	6	3	1	1	0	0.8	5	4	0.5333333333333333	8	0.3333333333333333	0.6666666666666666	0.7380849386341239	0.8976351812854263	0.4262054282335671	0.8422910773867497	0.4607237624783072	0.8185045766698718	0.8953556480384167	0.8562247098822177	1.0	0.3333333333333333	0.0
308	None	None	None	None	None	0	0	0.2857142857142857	2	0.75	6	0.35714285714285715	0.375	3	3	6	3	0	0.5714285714285714	4	7	0.6666666666666666	10	0.1875	0.6666666666666666	0.4545854862093048	0.9433300815382496	0.5823553132104277	0.8455669647855842	0.7106853938662798	0.6676309097102412	0.7817382465246068	0.8502593104978853	0.3333333333333333	0.3333333333333333	0.0
3577	0.08858777471589666	0.01185780709093484	0.011765501290636887	0.8570457077840421	None	0	0	0.25	4	0.8095238095238095	17	0.22549019607843138	0.5714285714285714	15	12	7	1	0	0.35294117647058826	6	17	1.5333333333333334	23	0.06666666666666667	0.09523809523809523	0.739295215974048	0.9617847642829844	0.43708550773845867	0.9543839912885596	0.6428974094051446	0.8920698589361685	0.9166729820681361	0.9422859433961368	1.0	0.13333333333333333	0.0
2192	None	None	None	None	None	0	0	0.6	3	0.4	2	0.4666666666666667	0.4	4	2	2	0	0	0.6	3	5	0.4666666666666667	7	0.0	0.5	0.38035643195410185	0.9095553419332252	0.7653907921736693	0.9198332735283117	0.6487889443856065	0.7809195505052005	0.9316712334168505	0.8814720922205942	0	0	0.0
6526	0.12524054984620142	0.029939187248209244	0.02977143339809219	0.9426929526102269	None	0	0	0.08695652173913043	2	0.9375	30	0.18681318681318682	0.71875	25	23	8	2	0	0.9285714285714286	14	13	2.2666666666666666	34	0.1111111111111111	0	0.3860354821368038	0.9502153277685551	0.49229141539898624	0.9299995402002951	0.6175300685671049	0.9278306838282283	0.9041785736478224	0.9368197621500719	0.52	0.2	0.0
4047	0.07265093348711114	0.010974199976652034	0.010256180237949527	0.9234437459863839	None	0	0	0.125	3	0.8823529411764706	30	0.2571428571428571	0.7058823529411765	27	24	8	1	0	0.7142857142857143	14	10	2.4	36	0.058823529411764705	0	0.3860354821368038	0.9521235638333369	0.49229141539898624	0.9255011219765882	0.6175300685671049	0.9268508846876471	0.9041785736478224	0.936014338247474	1.0	0.14814814814814814	0.0
6355	0.1246844073178487	0.030839118508233492	0.03079539071884596	0.9444867028812535	None	0	0	0.08695652173913043	2	0.9375	30	0.18681318681318682	0.71875	25	23	8	2	0	0.9285714285714286	14	13	2.2666666666666666	34	0.1111111111111111	0	0.3860354821368038	0.9502153277685551	0.49229141539898624	0.9299995402002951	0.6175300685671049	0.9278306838282283	0.9041785736478224	0.9368197621500719	0.52	0.2	0.0
2256	None	None	None	None	None	0	0	0.5	4	0.5555555555555556	5	0.36666666666666664	0.2222222222222222	4	2	6	0	0	0.8333333333333334	6	5	0.7333333333333333	11	0.0	0.3333333333333333	0.1454969968602687	0.8298743042114588	0.9255835255137047	0.7192597672429085	0.5458536212406686	0.789127535163362	0.9605115508049334	0.7827449051370389	0	0	0.0
3603	0.09043399499024686	0.013383251964188032	0.013383113386438833	0.8823956540236557	None	0.2	1	0.46153846153846156	6	0.5294117647058824	9	0.3392857142857143	0.4117647058823529	10	7	8	4	0	0.875	7	8	1.2666666666666666	19	0.23529411764705882	0.375	0.739295215974048	0.9567302020832286	0.42841751711275283	0.9679107231741594	0.619384145252051	0.8725934077420183	0.9211841678847073	0.9431561363292815	0.1	0.3	0.0
915	None	None	None	None	None	0	0	0.4	2	0.6	3	0.875	0.2	2	1	4	3	0	0.5	4	2	0.4666666666666667	7	0.2727272727272727	0	0.16027933542718778	0.6137794295427096	0.5437126365265547	0.8015326438964803	0.4255251592209596	0.9247669950068641	0.8507369162813404	0.810924203248518	0.5	0	0.0
3608	0.0636636144787453	0.015591192796179381	0.008151881496219747	0.8862747186260527	None	0.25	2	0.42105263157894735	8	0.6153846153846154	16	0.2857142857142857	0.5	19	13	8	0	0	0.5	7	14	1.8666666666666667	28	0.0	0.11764705882352941	0.4072990313339616	0.9053277059695317	0.578694282959631	0.948737772227318	0.5592549581309001	0.908510187308698	0.8702265918058134	0.923476262461333	0	0	0.0
2010	None	None	None	None	None	0.5	1	0.8333333333333334	5	0.16666666666666666	1	0.5	0.16666666666666666	3	1	4	0	0	1.0	4	4	0.5333333333333333	8	0.0	0.5	0.12190000703227895	0.8642786083146728	0.8609072445399587	0.6918181337988581	0.5458536212406686	0.8614114349193932	0.9538180392583365	0.8169266211674201	0	0	0.0
4697	0.10901880372230406	0.02031987539602548	0.0198250266680547	0.9392516163519086	None	0	0	0.125	3	0.8787878787878788	29	0.19230769230769232	0.696969696969697	26	23	8	2	0	0.9285714285714286	14	13	2.3333333333333335	35	0.11764705882352941	0	0.3860354821368038	0.950826799457237	0.4646884615687224	0.9319019304850158	0.594629415478658	0.9290610341327623	0.9041785736478224	0.9380149200258624	0.5192307692307693	0.19230769230769232	0.0
7359	0.11684493168443366	0.011277056510464173	0.00681828537486148	0.940741106758288	None	0	0	0.09523809523809523	2	0.9310344827586207	27	0.1987179487179487	0.6896551724137931	22	20	8	2	0	0.9230769230769231	13	12	2.066666666666667	31	0.1111111111111111	0	0.3860354821368038	0.928536771217969	0.49229141539898624	0.9319899745091013	0.5074927641145747	0.9139692958457655	0.8883257278446306	0.9251910135133699	0.5227272727272727	0.22727272727272727	0.0
535	None	None	None	None	None	0	0	0.5	1	1.0	1	1.0	1.0	1	1	1	3	0	0.3333333333333333	3	1	0.2	3	0.5	0	0.7473044421406185	0.5	0.31476601817915206	0.5	1.0	0.5	0.9442434794894143	0.5	1.0	1.0	0.0
976	None	None	None	None	None	0.3333333333333333	1	0.625	5	0.5	5	0.375	0.4	8	4	3	0	0	0.5	8	4	0.8	12	0.0	0.5	0.3620576734072325	0.917176946432614	0.3840997418037529	0.8662886981817505	0.4912487806562266	0.8205864958686885	0.8447964996302526	0.873376847578634	0	0	0.0
6569	0.12624360999013565	0.027778373791578225	0.027604149440457082	0.9456257897675656	None	0	0	0.08695652173913043	2	0.9375	30	0.18681318681318682	0.71875	25	23	8	2	0	0.9285714285714286	14	13	2.2666666666666666	34	0.1111111111111111	0	0.3860354821368038	0.9502153277685551	0.49229141539898624	0.9299995402002951	0.6428974094051446	0.9203925501102481	0.9041785736478224	0.9346929922578	0.52	0.2	0.0
2359	None	None	None	None	None	0.5	1	0.6666666666666666	4	0.5714285714285714	4	0.75	0.2857142857142857	5	2	3	1	0	0.75	4	3	0.6	9	0.14285714285714285	0.8	0.3258240581328617	0.8827372465029678	0.24162628915450277	0.8573648782245914	0.5842025666495221	0.685315291464273	0.8154347573421606	0.8220303095856938	1.0	0	0.0
207	None	None	None	None	None	0	0	1.0	4	0.0	0	0.6666666666666666	0	1	0	4	1	0	1.0	3	3	0.4	6	0.09090909090909091	0.6666666666666666	0	0	0	0	0	0	0	0	0	0	0
3766	0.07445768181492589	0.006212489622809254	-0.006209460580368406	0.8656525633200307	None	0	0	0.13333333333333333	2	0.9	18	0.34375	0.7	16	14	5	4	0	0.25	4	16	1.4666666666666666	22	0.3333333333333333	0.3333333333333333	0.4267298162998526	0.9550765994252157	0.43708550773845867	0.9344538410856132	0.6302137389861248	0.9375078991395797	0.9041785736478224	0.9430748524599172	0.15625	0.3125	0.0
4851	0.1366782807416047	0.024142789571883188	0.023088819038713654	0.944791729135805	None	0	0	0.08695652173913043	2	0.9375	30	0.18681318681318682	0.71875	25	23	8	2	0	0.9285714285714286	14	13	2.2666666666666666	34	0.1111111111111111	0	0.3860354821368038	0.9502153277685551	0.43708550773845867	0.9350403934206659	0.6175300685671049	0.9278306838282283	0.9041785736478224	0.9383825900008561	0.52	0.2	0.0
143	None	None	None	None	None	0	0	0.3333333333333333	1	1.0	2	0.6666666666666666	0.5	2	1	1	0	0	0.6666666666666666	2	3	0.26666666666666666	4	0.0	0	0.5117073048809049	0.9563930158835856	0.43508484873109665	0.8000302419348108	0.12325244215656017	0.555332788797792	0.9218555618433928	0.8271495573720479	0	0	0.0
6257	0.06797208165094118	0.0032172640887203046	-0.003134229198689601	0.8485714055833709	None	0	0	0.23529411764705882	4	0.782608695652174	18	0.2777777777777778	0.6956521739130435	20	16	4	2	0	0.4	15	6	1.6666666666666667	25	0.25	0	0.6033596832184747	0.9501965710350637	0.49229141539898624	0.9212625513870805	0.6302137389861248	0.9285974288639259	0.9041785736478224	0.9344932299594627	0.525	0.05	0.0
6082	0.12710312858568742	0.026823400364022303	0.026618353972235956	0.9439235121885752	None	0	0	0.08695652173913043	2	0.9375	30	0.18681318681318682	0.71875	25	23	8	2	0	0.9285714285714286	14	13	2.2666666666666666	34	0.1111111111111111	0	0.3860354821368038	0.9502153277685551	0.49229141539898624	0.9299995402002951	0.6175300685671049	0.9278306838282283	0.9041785736478224	0.9368197621500719	0.52	0.2	0.0
7513	0.13084321573722618	0.027635889331014688	0.02759121251442647	0.9438990878156324	None	0	0	0.08695652173913043	2	0.9375	30	0.18681318681318682	0.71875	25	23	8	2	0	0.9285714285714286	14	13	2.2666666666666666	34	0.1111111111111111	0	0.3860354821368038	0.9502153277685551	0.49229141539898624	0.9299995402002951	0.6175300685671049	0.9278306838282283	0.9041785736478224	0.9368197621500719	0.52	0.2	0.0
4707	0.13048754284443626	0.032878599833415616	0.03274910631947867	0.9457473592495125	None	0	0	0.08695652173913043	2	0.9375	30	0.18681318681318682	0.71875	25	23	8	2	0	0.9285714285714286	14	13	2.2666666666666666	34	0.1111111111111111	0	0.3860354821368038	0.9502153277685551	0.49229141539898624	0.9299995402002951	0.6175300685671049	0.9278306838282283	0.9041785736478224	0.9368197621500719	0.52	0.2	0.0
461	None	None	None	None	None	0	0	0	0	0	0	1.0	0	0	0	0	2	0	1.0	1	1	0.06666666666666667	1	0.5	0	0	0	0	0	0	0	0	0	0	0	0
5858	0.11876853547416547	0.025429166005870148	0.024192230339298994	0.9420161649790569	None	0	0	0.08695652173913043	2	0.9375	30	0.18681318681318682	0.71875	25	23	8	2	0	0.9285714285714286	14	13	2.2666666666666666	34	0.1111111111111111	0	0.3860354821368038	0.9502153277685551	0.49229141539898624	0.9346663879229188	0.6424776770857269	0.9267152699500846	0.9041785736478224	0.9379439896490696	0.52	0.2	0.0
659	None	None	None	None	None	0.5	2	0.7	7	0.3333333333333333	4	0.56	0.16666666666666666	5	2	8	3	0	1.0	5	5	0.9333333333333333	14	0.17647058823529413	0.4444444444444444	0.5197631067849405	0.9519806975256067	0.7445747770962434	0.8482012985470103	0.2845327499365962	0.7627237458134746	0.9166216706505068	0.8763587950217343	0.2	0.4	0.0
2259	None	None	None	None	None	1.0	1	0.75	3	0.25	1	0.5	0.25	2	1	3	0	0	0.75	3	4	0.4	6	0.0	0.6666666666666666	0.4930125003495302	0.9489555036161752	0.7122533074618091	0.7392925559049336	0.6236783741330656	0.8877026464226437	0.9020383770139132	0.8819279349200656	0	0	0.0
6997	None	None	None	None	None	0	0	0.16666666666666666	2	0.8666666666666667	13	0.6071428571428571	0.6	11	9	5	0	0	0.5714285714285714	4	7	1.1333333333333333	17	0.0	0	0.3860354821368038	0.9228330504935914	0.49229141539898624	0.8985065705186978	0.5592549581309001	0.9121536505177003	0.7817382465246068	0.9116657425373373	0	0	0.0
1116	None	None	None	None	None	0	0	0.6	3	0.4	2	0.4666666666666667	0.2	3	1	3	1	0	0.6	5	3	0.4666666666666667	7	0.125	0.3333333333333333	0.12190000703227895	0.9811513473829585	0.8645682747907554	0.9166129661395129	0.5458536212406686	0.7126018298326806	0.954438512585016	0.9182780299588256	1.0	0	0.0
6421	0.12185040887208189	0.031489814388371916	0.030736594197286776	0.9469896682807736	None	0	0	0.08695652173913043	2	0.9375	30	0.18681318681318682	0.71875	25	23	8	2	0	0.9285714285714286	14	13	2.2666666666666666	34	0.1111111111111111	0	0.3860354821368038	0.9502153277685551	0.49229141539898624	0.9299995402002951	0.6175300685671049	0.9278306838282283	0.9041785736478224	0.9368197621500719	0.52	0.2	0.0
861	None	None	None	None	None	0	0	0.4	2	0.6	3	0.5833333333333334	0.6	5	3	1	0	0	0.3333333333333333	2	6	0.4666666666666667	7	0.0	0.8	0.2915602068210557	0.8216074203764118	0.826138263131767	0.9454087566371324	0.7842088825099082	0.7244087824303937	0.9110299688932789	0.8559213356609414	0	0	0.0
932	None	None	None	None	None	0.25	1	0.7	7	0.3076923076923077	4	0.5357142857142857	0.3076923076923077	7	4	7	1	0	0.5714285714285714	4	7	1.0	15	0.06666666666666667	0.7272727272727273	0.8090877420674077	0.9651101400152264	0.9873213389469176	0.5728979758250989	0.39618320799614853	0.856366687190593	0.935971278544706	0.8581150813415483	1.0	0.14285714285714285	0.0
6728	0.08214388290720812	0.01494825873221422	0.012306297549578389	0.9601457160364633	None	0	0	0.08333333333333333	2	0.9393939393939394	31	0.24475524475524477	0.7575757575757576	26	25	8	1	0	0.8461538461538461	13	11	2.3333333333333335	35	0.05263157894736842	0	0.3860354821368038	0.9510975383050128	0.49229141539898624	0.9240491045010192	0.6073130858976779	0.9292769662161723	0.9041785736478224	0.9358781954090563	1.0	0.19230769230769232	0.0
963	None	None	None	None	None	0	0	0.36363636363636365	4	0.7142857142857143	10	0.45714285714285713	0.6428571428571429	13	9	2	1	0	0.7142857142857143	5	7	1.0666666666666667	16	0.25	0.18181818181818182	0.5415430356306266	0.9477587787242778	0.9573530269487716	0.9669434910890422	0.486049798905297	0.7685210228123809	0.8674482313990063	0.9235350434826283	1.0	0.23076923076923078	0.0
178	None	None	None	None	None	0	0	0.6	3	0.6	3	0.4375	0.4	5	2	1	0	0	1.0	4	4	0.4666666666666667	7	0.0	0.6666666666666666	0.2915602068210557	0.7312665519614248	0.8256614369019628	0.8609025210784471	0.7100611170704039	0.9319665483690837	0.9449326274439545	0.8598109396305991	0	0	0.0
4872	None	None	None	None	None	0	0	0.16666666666666666	2	0.8666666666666667	13	0.6071428571428571	0.6	11	9	5	0	0	0.5714285714285714	4	7	1.1333333333333333	17	0.0	0	0.3860354821368038	0.9228330504935914	0.49229141539898624	0.8985065705186978	0.5592549581309001	0.9121536505177003	0.7817382465246068	0.9116657425373373	0	0	0.0
351	None	None	None	None	None	0	0	0.5	3	0.6666666666666666	4	0.5333333333333333	0.3333333333333333	4	2	3	1	0	0.6	3	5	0.5333333333333333	8	0.125	0.4	0.34152316954106543	0.9716278494758688	0.6696504561905624	0.8873877490485655	0.5335717918299909	0.8470439642998268	0.954438512585016	0.919568560615853	1.0	0.25	0.0
3099	0.06562845995935164	0.005919502880063604	0.005918966359624117	0.8887271241617651	None	0	0	0.35714285714285715	5	0.631578947368421	12	0.3333333333333333	0.5789473684210527	13	11	7	5	0	0.7777777777777778	7	9	1.4	21	0.3125	0.631578947368421	0.739295215974048	0.9624399110116882	0.43708550773845867	0.9633429450702641	0.7955115246651637	0.9083656055570306	0.9166729820681361	0.9495684738749058	0.07692307692307693	0.15384615384615385	0.0
5099	0.11969783414476468	0.02630078767579014	0.026160918744006494	0.9436505084462797	None	0	0	0.08695652173913043	2	0.9375	30	0.18681318681318682	0.71875	25	23	8	2	0	0.9285714285714286	14	13	2.2666666666666666	34	0.1111111111111111	0	0.3860354821368038	0.9502153277685551	0.49229141539898624	0.9299995402002951	0.6175300685671049	0.9278306838282283	0.9041785736478224	0.9368197621500719	0.52	0.2	0.0
7349	0.049249912903795705	0.004954644112159471	0.0026844639971754817	0.9613389869941291	None	0.08333333333333333	1	0.15384615384615385	4	0.8648648648648649	32	0.2532467532467532	0.6756756756756757	29	25	9	1	0	0.7857142857142857	14	11	2.6	39	0.05555555555555555	0	0.3258240581328617	0.930467890523009	0.47153411793162914	0.9230052577589745	0.6175300685671049	0.9039422200814953	0.8383829488752079	0.9198175561550568	1.0	0.1724137931034483	0.0
2697	0.029134309765362368	0.0033093659852953105	-0.0032608854155732436	0.8481978333626402	None	0	0	0.3	3	0.6666666666666666	8	0.5833333333333334	0.6666666666666666	10	8	3	0	0	0.16666666666666666	2	12	0.9333333333333333	14	0.0	0.16666666666666666	0.7362894541478184	0.9537320714035233	0.5733854082578012	0.9695623678047716	0.727099440253599	0.87138692339859	0.9323040732572522	0.9426826041556552	0	0	0.0
2166	None	None	None	None	None	0	0	1.0	3	0.0	0	0.6666666666666666	0	2	0	1	1	0	0.6666666666666666	3	2	0.26666666666666666	4	0.25	1.0	0	0	0	0	0	0	0	0	0	0	0
3019	0.042577173774733225	0.007123596523532063	0.006459957473823404	0.9707855515886543	None	0	0	0.21428571428571427	3	0.8333333333333334	15	0.38461538461538464	0.6111111111111112	14	11	5	4	0	0.3076923076923077	13	4	1.3333333333333333	20	0.36363636363636365	0.15384615384615385	0.4267298162998526	0.9509589671854028	0.4646884615687224	0.9392904775704061	0.6428974094051446	0.9051865445055775	0.9041785736478224	0.9342175243411294	0.14285714285714285	0.14285714285714285	0.0
1446	None	None	None	None	None	0	0	0.3333333333333333	2	0.8571428571428571	6	1.0	0.8571428571428571	8	6	0	0	0	0.1111111111111111	9	1	0.6	9	0.0	0.25	0.2614184943240717	0.893463769782824	0.2862888584606641	0.9355949217480211	0.5429080542347957	0.838921183021783	0.8684838595989739	0.8957570119149574	0	0	0.0
6956	0.1146692674555344	0.00459569520786069	-0.00039328960202731484	0.9240754728206264	None	0	0	0.13636363636363635	3	0.8709677419354839	27	0.24444444444444444	0.7096774193548387	24	22	8	3	0	0.6	9	15	2.2	33	0.16666666666666666	0.08333333333333333	0.3860354821368038	0.9515597517388157	0.4646884615687224	0.9347552599727088	0.6073130858976779	0.9310692536418311	0.9041785736478224	0.9397841168307539	0.125	0.20833333333333334	0.0
5370	0.12419107792203435	0.031094493522566418	0.030628040267855698	0.9471893563641891	None	0	0	0.08695652173913043	2	0.9375	30	0.18681318681318682	0.71875	25	23	8	2	0	0.9285714285714286	14	13	2.2666666666666666	34	0.1111111111111111	0	0.3860354821368038	0.9502153277685551	0.49229141539898624	0.9299995402002951	0.6175300685671049	0.9278306838282283	0.9041785736478224	0.9368197621500719	0.52	0.2	0.0
1388	None	None	None	None	None	1.0	1	0.6	3	0.4	2	0.4666666666666667	0.4	3	2	3	0	0	0.6	3	5	0.4666666666666667	7	0.0	0.5	0.1690939866882585	0.8520395446660637	0.8609072445399587	0.6918181337988581	0.5458536212406686	0.8755300748001585	0.9448364067145103	0.8180753862379954	0	0	0.0
4777	0.07326441464195142	0.015851476141259375	0.015698605705319734	0.8827670880437577	None	0	0	0.13333333333333333	2	0.9	18	0.1746031746031746	0.9	20	18	1	0	0	0.6428571428571429	14	9	1.4666666666666666	22	0.0	0.15384615384615385	0.4786028575746294	0.9539225455355305	0.1970601682611264	0.9137660495364135	0.492718451801224	0.9557985595006846	0.9317227137013419	0.9438276911238078	0	0	0.0
6309	0.08886540761042785	0.012963624269543667	0.012069424436951953	0.6411946668064388	None	0	0	0.05555555555555555	1	1.0	25	0.225	0.8	21	20	5	3	0	0.5333333333333333	8	15	1.8	27	0.23076923076923078	0.2222222222222222	0.3860354821368038	0.957251601147535	0.43708550773845867	0.9317212562872904	0.5717287623902111	0.9291225709335755	0.9041785736478224	0.9407634391780263	0.14285714285714285	0.14285714285714285	0.0
904	None	None	None	None	None	0.2	1	0.6666666666666666	8	0.3125	5	0.42857142857142855	0.25	8	4	9	1	0	0.8571428571428571	6	7	1.2	18	0.05555555555555555	0.7142857142857143	0.5915715755587087	0.9611169363960694	0.9859782940491442	0.5688462000346002	0.43990780561838827	0.8673609455157195	0.947255690437838	0.856620748702656	1.0	0.125	0.0
7320	0.14346746550887562	0.01631852920888147	-0.0069786573549528216	0.9385119742709143	None	0	0	0.08823529411764706	3	0.9166666666666666	44	0.16835016835016836	0.7083333333333334	36	34	13	1	0	0.2727272727272727	33	9	3.3333333333333335	50	0.03571428571428571	0.041666666666666664	0.4267298162998526	0.9517277989856952	0.4646884615687224	0.9420754262750468	0.6302137389861248	0.9260196567653795	0.9041785736478224	0.9408006643065662	1.0	0.16666666666666666	0.0
5393	0.1123706223652432	0.005483223856386496	-0.0033996434721758222	0.9221872619380408	None	0	0	0.13636363636363635	3	0.8709677419354839	27	0.24444444444444444	0.7096774193548387	24	22	8	3	0	0.6	9	15	2.2	33	0.16666666666666666	0.08333333333333333	0.3860354821368038	0.9528623854496686	0.43708550773845867	0.9298815012056667	0.594629415478658	0.9230376630924652	0.9041785736478224	0.9365454722527082	0.125	0.20833333333333334	0.0
5224	0.13032958819983578	0.026255532501709963	0.026228988637068483	0.9441934091276512	None	0	0	0.08695652173913043	2	0.9375	30	0.18681318681318682	0.71875	25	23	8	2	0	0.9285714285714286	14	13	2.2666666666666666	34	0.1111111111111111	0	0.3860354821368038	0.9502153277685551	0.49229141539898624	0.9299995402002951	0.6175300685671049	0.9278306838282283	0.9041785736478224	0.9368197621500719	0.52	0.2	0.0
90	None	None	None	None	None	0	0	1.0	2	0.0	0	0.75	0	2	0	0	0	0	1.0	2	2	0.2	3	0.0	0	0	0	0	0	0	0	0	0	0	0	0
4371	0.13734937172830416	0.024603996717387753	0.02445385114626014	0.9430939807260635	None	0	0	0.08695652173913043	2	0.9375	30	0.18681318681318682	0.71875	25	23	8	2	0	0.9285714285714286	14	13	2.2666666666666666	34	0.1111111111111111	0	0.3860354821368038	0.9502153277685551	0.43708550773845867	0.9350403934206659	0.6175300685671049	0.9278306838282283	0.9041785736478224	0.9383825900008561	0.52	0.2	0.0
5924	0.13391130121745468	0.005963947077782933	-0.0005058368707124187	0.9370492271830232	None	0	0	0.08695652173913043	2	0.9375	30	0.18681318681318682	0.71875	25	23	8	2	0	0.9285714285714286	14	13	2.2666666666666666	34	0.1111111111111111	0	0.3860354821368038	0.9502153277685551	0.49229141539898624	0.9228829547117239	0.6175300685671049	0.9282035974925917	0.9041785736478224	0.9348397453456655	0.52	0.08	0.0
4593	0.13257875243250403	0.023699638212754982	0.021464725236837803	0.9443010750499814	None	0	0	0.08695652173913043	2	0.9375	30	0.18681318681318682	0.71875	25	23	8	2	0	0.9285714285714286	14	13	2.2666666666666666	34	0.1111111111111111	0	0.3860354821368038	0.9502153277685551	0.43708550773845867	0.9350403934206659	0.6175300685671049	0.9278306838282283	0.9041785736478224	0.9383825900008561	0.52	0.2	0.0
6537	0.11493073993978746	0.030265248116710854	0.03014292936679651	0.9424632497395915	None	0	0	0.08695652173913043	2	0.9375	30	0.18681318681318682	0.71875	25	23	8	2	0	0.9285714285714286	14	13	2.2666666666666666	34	0.1111111111111111	0	0.3860354821368038	0.9502153277685551	0.49229141539898624	0.9299995402002951	0.6175300685671049	0.9309517866558172	0.9041785736478224	0.9377517838068581	0.52	0.2	0.0
5232	0.1135265557638183	0.008870258306843367	0.007802965285893285	0.9493012120089099	None	0	0	0.08695652173913043	2	0.9375	30	0.18681318681318682	0.71875	25	23	8	2	0	0.9285714285714286	14	13	2.2666666666666666	34	0.1111111111111111	0	0.3860354821368038	0.9502153277685551	0.49229141539898624	0.9348234431481774	0.6175300685671049	0.9278306838282283	0.9041785736478224	0.938313819681144	0.52	0.2	0.0
2826	0.005935380850429911	0.0006138818213974434	0.00021209804578635464	0.9920663061465975	None	0.5	1	0.6666666666666666	4	0.5	3	0.4	0.5	4	3	3	0	0	0.8	4	5	0.5333333333333333	8	0.0	0.6666666666666666	0.3750508874273797	0.6131676663013035	0.5006909054909762	0.9088656242268622	0.6601509836695263	0.9484757136594355	0.9053460892466326	0.8688813624801441	0	0	0.0
7160	0.12141717158435485	0.012054451098927174	0.0011439768080236075	0.9382964801540928	None	0	0	0.08823529411764706	3	0.9166666666666666	44	0.16835016835016836	0.7083333333333334	36	34	13	1	0	0.2727272727272727	33	9	3.3333333333333335	50	0.03571428571428571	0.041666666666666664	0.4267298162998526	0.9517277989856952	0.4646884615687224	0.9420754262750468	0.6302137389861248	0.926369696489509	0.9041785736478224	0.9408956579548711	1.0	0.16666666666666666	0.0
5870	0.13103873181940373	0.029613073311056757	0.029597033968694043	0.9408504073026595	None	0	0	0.08695652173913043	2	0.9375	30	0.18681318681318682	0.71875	25	23	8	2	0	0.9285714285714286	14	13	2.2666666666666666	34	0.1111111111111111	0	0.3860354821368038	0.9502153277685551	0.43708550773845867	0.9192914162240601	0.6175300685671049	0.9267950013137396	0.891385171582019	0.9333962831218131	0.52	0.08	0.0
5632	0.09868483798390695	0.011252020184235066	0.006809242825811422	0.8463343248122042	None	0	0	0.07142857142857142	1	1.0	19	0.175	0.9473684210526315	19	18	1	0	0	0.8333333333333334	10	12	1.4	21	0.0	0	0.3860354821368038	0.9356612021270746	0.49229141539898624	0.8748357358510482	0.3193958703027794	0.8823393986459112	0.7817382465246068	0.9013300244090537	0	0	0.0
5404	0.12602053706342733	0.030104788660947027	0.029754046203412102	0.9434769121369374	None	0	0	0.08695652173913043	2	0.9375	30	0.18681318681318682	0.71875	25	23	8	2	0	0.9285714285714286	14	13	2.2666666666666666	34	0.1111111111111111	0	0.3860354821368038	0.9502153277685551	0.49229141539898624	0.9299995402002951	0.6175300685671049	0.9278306838282283	0.9041785736478224	0.9368197621500719	0.52	0.2	0.0
27	None	None	None	None	None	0	0	0	0	0	0	1.0	0	0	0	0	2	0	1.0	1	1	0.06666666666666667	1	0.5	0	0	0	0	0	0	0	0	0	0	0	0
7417	0.12809773157061682	0.010084074038715349	0.0035606826958807874	0.9452069985379951	None	0	0	0.045454545454545456	1	1.0	31	0.1813186813186813	0.7419354838709677	24	23	8	2	0	0.9285714285714286	14	13	2.2	33	0.10526315789473684	0	0.3860354821368038	0.9515597517388157	0.49229141539898624	0.9303803301579641	0.6073130858976779	0.9310692536418311	0.9041785736478224	0.938457892029149	0.5208333333333333	0.20833333333333334	0.0
6996	0.12267749784374807	0.032134795326828856	0.03130957087400391	0.9469942228211978	None	0	0	0.08695652173913043	2	0.9375	30	0.18681318681318682	0.71875	25	23	8	2	0	0.9285714285714286	14	13	2.2666666666666666	34	0.1111111111111111	0	0.3860354821368038	0.9502153277685551	0.49229141539898624	0.9299995402002951	0.6175300685671049	0.9278306838282283	0.9041785736478224	0.9368197621500719	0.52	0.2	0.0
4531	0.12140447309282017	0.009806813906870207	0.007259675761702423	0.939233998625957	None	0	0	0.09523809523809523	2	0.9310344827586207	27	0.1987179487179487	0.6896551724137931	22	20	8	2	0	0.9230769230769231	13	12	2.066666666666667	31	0.1111111111111111	0	0.3860354821368038	0.928536771217969	0.49229141539898624	0.9388209116396433	0.5074927641145747	0.9139692958457655	0.8550293535766358	0.9277600326310472	0.5227272727272727	0.36363636363636365	0.0
5937	0.04693825814497767	0.0016610983877504665	0.0015488720289409557	0.9299161759296579	None	0	0	0.25	4	0.7619047619047619	16	0.2948717948717949	0.6190476190476191	17	13	5	2	0	0.46153846153846156	6	13	1.5333333333333334	23	0.2	0	0.3860354821368038	0.9459159485665882	0.43708550773845867	0.9355480564949465	0.6175300685671049	0.9240409248624385	0.9041785736478224	0.935743762744208	0.5294117647058824	0.23529411764705882	0.0
5639	0.13780272297162005	0.024027437294241963	0.023845010636254778	0.9441826088084568	None	0	0	0.08695652173913043	2	0.9375	30	0.18681318681318682	0.71875	25	23	8	2	0	0.9285714285714286	14	13	2.2666666666666666	34	0.1111111111111111	0	0.3860354821368038	0.9460531703421785	0.49229141539898624	0.9299995402002951	0.6175300685671049	0.9278306838282283	0.9041785736478224	0.9351282923592366	0.52	0.2	0.0
4390	0.08865303178533793	0.011355008474215798	-0.003459902101180113	0.6945740082479075	None	0	0	0.05555555555555555	1	1.0	25	0.225	0.8	21	20	5	3	0	0.5333333333333333	8	15	1.8	27	0.23076923076923078	0.2222222222222222	0.3065552138780818	0.9634403286566743	0.43708550773845867	0.9340065634640242	0.5717287623902111	0.9291225709335755	0.9041785736478224	0.9443594107939554	0.14285714285714285	0.14285714285714285	0.0
954	None	None	None	None	None	0	0	0.5	2	0.3333333333333333	1	0.5555555555555556	0	2	0	2	0	0	1.0	3	3	0.3333333333333333	5	0.0	0	0	0	0	0	0	0	0	0	0	0	0
1596	None	None	None	None	None	0	0	0.3333333333333333	1	1.0	2	1.0	0	0	0	3	4	0	0.25	4	1	0.26666666666666666	4	0.4	0	0	0	0	0	0	0	0	0	0	0	0
5636	0.11790803594260577	0.004976507177025692	-0.004810449260911271	0.9309548351808072	None	0	0	0.13636363636363635	3	0.8709677419354839	27	0.24444444444444444	0.7096774193548387	24	22	8	3	0	0.6	9	15	2.2	33	0.16666666666666666	0.08333333333333333	0.3860354821368038	0.9528623854496686	0.43708550773845867	0.9298815012056667	0.594629415478658	0.9230376630924652	0.9041785736478224	0.9365454722527082	0.041666666666666664	0.20833333333333334	0.0
4398	0.11058097885305355	0.023240365200173176	0.019766400768884158	0.9292730449533947	None	0	0	0.09090909090909091	2	0.9354838709677419	29	0.19642857142857142	0.7096774193548387	24	22	8	2	0	0.8571428571428571	14	12	2.2	33	0.1111111111111111	0	0.3860354821368038	0.9522811031985141	0.49229141539898624	0.9288021776587657	0.6302137389861248	0.9267033939853231	0.9041785736478224	0.9370086555410656	0.5208333333333333	0.20833333333333334	0.0
6356	None	None	None	None	None	0	0	0.16666666666666666	2	0.8666666666666667	13	0.6071428571428571	0.6	11	9	5	0	0	0.5714285714285714	4	7	1.1333333333333333	17	0.0	0	0.3860354821368038	0.9228330504935914	0.49229141539898624	0.911363888725125	0.5592549581309001	0.9121536505177003	0.7817382465246068	0.9156016132466335	0	0	0.0
6957	0.08890556469530067	0.006725508587409673	0.004227567526122745	0.9723284580933266	None	0	0	0.16666666666666666	4	0.8484848484848485	28	0.2916666666666667	0.6666666666666666	26	22	8	1	0	0.5333333333333333	15	8	2.3333333333333335	35	0.0625	0	0.3860354821368038	0.9439050282587315	0.4646884615687224	0.9313633370079797	0.6302137389861248	0.9256092861168808	0.8883257278446306	0.9340504891272977	1.0	0.23076923076923078	0.0
940	None	None	None	None	None	0	0	0.6	3	0.6	3	0.4666666666666667	0.6	5	3	1	0	0	0.6	3	5	0.4666666666666667	7	0.0	1.0	0.5611463320498519	0.8851911444785393	0.3874668164505729	0.92329953409133	0.5212899624193131	0.9438222340493685	0.9231225970471453	0.9206101328672781	0	0	0.0
6798	0.12867074189383187	0.028441280604814906	0.027633239066826486	0.9443512125025012	None	0	0	0.08695652173913043	2	0.9375	30	0.18681318681318682	0.71875	25	23	8	2	0	0.9285714285714286	14	13	2.2666666666666666	34	0.1111111111111111	0	0.3860354821368038	0.9502153277685551	0.49229141539898624	0.9299995402002951	0.6175300685671049	0.9278306838282283	0.9041785736478224	0.9368197621500719	0.52	0.2	0.0
2776	0.004999253181051276	0.0006733737540264114	0.0005208802843147399	0.9972564605830485	None	0	0	0.4	2	0.8	4	1.0	0.4	2	2	4	3	0	0.14285714285714285	7	1	0.4666666666666667	7	0.25	0.6666666666666666	0.541103166939845	0.9851095325981631	0.4822841373953777	0.9786022892038655	0.511288296183033	0.5855631081521433	0.9637933132256598	0.9419606391989921	0.5	1.0	0.38622259869778763
7504	0.12090010803775517	0.00545913741644571	0.0011768680402946458	0.9374951837073415	None	0	0	0.08695652173913043	2	0.9375	30	0.18681318681318682	0.71875	25	23	8	2	0	0.9285714285714286	14	13	2.2666666666666666	34	0.1111111111111111	0	0.3860354821368038	0.9502153277685551	0.49229141539898624	0.9283044923326482	0.6175300685671049	0.9278306838282283	0.9041785736478224	0.9363098072691549	0.52	0.2	0.0
1040	None	None	None	None	None	0	0	0.5	3	0.7142857142857143	5	0.375	0.5714285714285714	7	4	1	0	0	0.6666666666666666	4	6	0.6	9	0.0	0.6666666666666666	0.284577228155	0.8975519822785638	0.4142727944155431	0.9029781774880802	0.7343507552485218	0.8389676261056348	0.9018711244927935	0.882592715410183	0	0	0.0
1030	None	None	None	None	None	0	0	0.6666666666666666	2	0.5	1	1.0	0	2	0	1	1	0	1.0	2	2	0.26666666666666666	4	0.25	0	0	0	0	0	0	0	0	0	0	0	0
2368	None	None	None	None	None	0	0	0.6666666666666666	2	0.5	1	0.6666666666666666	0	1	0	2	1	0	0.6666666666666666	3	2	0.26666666666666666	4	0.14285714285714285	0	0	0	0	0	0	0	0	0	0	0	0
2385	None	None	None	None	None	0	0	0.3333333333333333	2	0.8571428571428571	6	0.5625	0.8571428571428571	8	6	0	1	0	0.25	8	2	0.6	9	0.5	0	0.30953788385526737	0.9128804361366948	0.23901261624413786	0.8854019561465715	0.7343507552485218	0.9398202682876476	0.9110299688932789	0.9153485351604556	1.0	0.25	0.0
1766	None	None	None	None	None	0	0	0.5	2	0.6666666666666666	2	0.625	0.3333333333333333	1	1	3	2	0	0.5	4	2	0.3333333333333333	5	0.2	0.5	0.9603063268474109	0.5	0.4157671090924797	0.5	0.738481009008573	0.5	0.9034146129843358	0.5	1.0	1.0	1.0
5590	0.11972122768908416	0.027344729015853345	0.027114512394075693	0.9465337098623076	None	0	0	0.08695652173913043	2	0.9375	30	0.18681318681318682	0.71875	25	23	8	2	0	0.9285714285714286	14	13	2.2666666666666666	34	0.1111111111111111	0	0.3860354821368038	0.9502153277685551	0.49229141539898624	0.9299995402002951	0.6175300685671049	0.9278306838282283	0.9041785736478224	0.9368197621500719	0.52	0.2	0.0
3542	0.08907107611788295	0.013344868860499149	0.013212169267254522	0.8820588476347346	None	0.2	1	0.46153846153846156	6	0.5294117647058824	9	0.3392857142857143	0.4117647058823529	10	7	8	4	0	0.875	7	8	1.2666666666666666	19	0.23529411764705882	0.375	0.739295215974048	0.9567302020832286	0.42841751711275283	0.9679107231741594	0.6256210473817065	0.8729369402846668	0.9227656164820217	0.9432113964942548	0.1	0.3	0.0
544	None	None	None	None	None	0	0	0.6	3	0.4	2	0.4375	0.4	3	2	3	3	0	1.0	4	4	0.4666666666666667	7	0.3333333333333333	0.6666666666666666	0.3561238149346666	0.8634261836279783	0.4123570139288564	0.6796836327543072	0.6985867566049005	0.8054756548827435	0.8175029213820174	0.7923384483211658	0.3333333333333333	0.3333333333333333	0.0
7497	0.12117297678514673	0.026241396808104403	0.026238212758838766	0.9429477000163307	None	0	0	0.08695652173913043	2	0.9375	30	0.18681318681318682	0.71875	25	23	8	2	0	0.9285714285714286	14	13	2.2666666666666666	34	0.1111111111111111	0	0.3860354821368038	0.9502153277685551	0.49229141539898624	0.9299995402002951	0.6175300685671049	0.9278306838282283	0.9041785736478224	0.9368197621500719	0.52	0.2	0.0
5448	0.13583568401752397	0.024960657808148476	0.024958234199752773	0.9399651377069592	None	0	0	0.08695652173913043	2	0.9375	30	0.18681318681318682	0.71875	25	23	8	2	0	0.9285714285714286	14	13	2.2666666666666666	34	0.1111111111111111	0	0.3860354821368038	0.9502153277685551	0.43708550773845867	0.9192914162240601	0.6175300685671049	0.9278306838282283	0.9041785736478224	0.9337139916369436	0.52	0.08	0.0
3441	0.04358624052612539	0.008535762820436756	-0.006023567086998167	0.9553879784019899	None	0	0	0.3	3	0.6923076923076923	9	0.35714285714285715	0.6153846153846154	9	8	5	3	0	0.8571428571428571	6	7	1.0	15	0.23076923076923078	0	0.739295215974048	0.9709967661807909	0.43708550773845867	0.9456022634336829	0.7955115246651637	0.9294705197754494	0.9166729820681361	0.951738976070576	0.1111111111111111	0.1111111111111111	0.0
2627	0.02079781368048778	0.0010582187127343308	0.000661301063107135	0.975877948479885	None	0	0	0.5	4	0.5	5	0.4	0.4	6	4	5	3	0	0.8333333333333334	6	5	0.8	12	0.25	0.18181818181818182	0.5096887182810806	0.9460714399850483	0.6360363409533566	0.9443470228050571	0.5601842556372049	0.9209345176829071	0.9041785736478224	0.9380248444838422	0.16666666666666666	0.16666666666666666	0.0
1886	None	None	None	None	None	0	0	0.25	2	0.9	9	0.5714285714285714	0.6	8	6	3	4	0	0.42857142857142855	3	7	0.8	12	0.5	0.25	0.24275476806003032	0.9214464614843636	0.23901261624413786	0.9057283785699344	0.7343507552485218	0.891046875591046	0.9191130826306332	0.9068191610086237	0.3125	0.375	0.0
3938	0.10551182081809556	0.0019295132303428515	-0.0019204335260800992	0.8853648203108322	None	0	0	0.05	1	1.0	28	0.13157894736842105	0.9642857142857143	28	27	1	0	0	0.631578947368421	19	12	2.0	30	0.0	0	0.3860354821368038	0.9506828006759455	0.49229141539898624	0.9335836075891276	0.47561250685665557	0.9157391645250924	0.901900917333479	0.9347835254307404	0	0	0.0
3333	0.09052533727938308	0.012313365270228836	0.01149721403676308	0.731275476198009	None	0	0	0.21428571428571427	3	0.8888888888888888	16	0.29411764705882354	0.7777777777777778	16	14	3	1	0	0.23529411764705882	4	17	1.3333333333333333	20	0.125	0.1111111111111111	0.739295215974048	0.944416172769347	0.43708550773845867	0.9568680541277136	0.7955115246651637	0.8863444008429271	0.9166729820681361	0.9347469462494393	1.0	0.125	0.0
2770	0.00882786944403573	0.0016360033642355987	0.000601932206218395	0.9833057513899213	None	0	0	0.5714285714285714	4	0.375	3	0.4	0.25	3	2	6	1	0	1.0	5	5	0.6666666666666666	10	0.06666666666666667	0.2222222222222222	0.284577228155	0.9547880365152097	0.8349871741682545	0.8130806210817761	0.7358065881910939	0.9758044981200161	0.8809872390117779	0.9392962438119763	1.0	0.6666666666666666	0.0
1635	None	None	None	None	None	0	0	0.375	3	0.6666666666666666	6	0.6111111111111112	0.5555555555555556	7	5	3	0	0	0.2222222222222222	2	9	0.7333333333333333	11	0.0	0	0.3065552138780818	0.9281073586269112	0.7447831150728025	0.8976597291281619	0.5458536212406686	0.9197859201138722	0.9270957872609418	0.9160334521855017	0	0	0.0
4156	0.1125063567530428	0.027941091486413768	0.02475324349343706	0.9270735827289208	None	0	0	0.045454545454545456	1	1.0	30	0.19047619047619047	0.7333333333333333	23	22	8	2	0	0.8571428571428571	14	12	2.1333333333333333	32	0.10526315789473684	0	0.3860354821368038	0.9536011886282941	0.49229141539898624	0.9354133202069905	0.6428974094051446	0.9256357279410808	0.9041785736478224	0.9392977858152858	0.5217391304347826	0.21739130434782608	0.0
4034	0.11947820507417971	0.030220290024103532	0.029847575888994806	0.941741430123147	None	0	0	0.08695652173913043	2	0.9375	30	0.18681318681318682	0.71875	25	23	8	2	0	0.9285714285714286	14	13	2.2666666666666666	34	0.1111111111111111	0	0.3860354821368038	0.9502153277685551	0.49229141539898624	0.9299995402002951	0.6175300685671049	0.9183122988451323	0.9041785736478224	0.9341197499728501	0.52	0.2	0.0
2366	None	None	None	None	None	0	0	0.5	3	0.7142857142857143	5	0.42857142857142855	0	2	0	6	2	0	0.42857142857142855	3	7	0.6	9	0.14285714285714285	1.0	0	0	0	0	0	0	0	0	0	0	0
173	None	None	None	None	None	0	0	1.0	1	0	0	1.0	0	0	0	1	0	0	0.5	2	1	0.13333333333333333	2	0.0	0	0	0	0	0	0	0	0	0	0	0	0
5028	0.12468107042504867	0.028717567203035813	0.028404854728482826	0.9479463910775799	None	0	0	0.08695652173913043	2	0.9375	30	0.18681318681318682	0.71875	25	23	8	2	0	0.9285714285714286	14	13	2.2666666666666666	34	0.1111111111111111	0	0.3860354821368038	0.9502153277685551	0.49229141539898624	0.9299995402002951	0.6175300685671049	0.9278306838282283	0.9041785736478224	0.9368197621500719	0.52	0.2	0.0
3769	0.11406010172670707	0.018292348822211184	0.0172341444066354	0.9294888520587381	None	0	0	0.09090909090909091	2	0.9354838709677419	29	0.19642857142857142	0.7096774193548387	24	22	8	2	0	0.8571428571428571	14	12	2.2	33	0.1111111111111111	0	0.3860354821368038	0.9522811031985141	0.4646884615687224	0.9346285672774043	0.6302137389861248	0.9267033939853231	0.9041785736478224	0.9387875513430534	0.5208333333333333	0.20833333333333334	0.0
7536	0.12138300169708685	0.00672168002720671	0.002707947882626664	0.945094946170588	None	0	0	0.21739130434782608	5	0.75	24	0.20238095238095238	0.625	25	20	8	2	0	0.8571428571428571	14	12	2.2666666666666666	34	0.13333333333333333	0	0.3860354821368038	0.9502153277685551	0.49229141539898624	0.9299995402002951	0.6175300685671049	0.9278306838282283	0.9041785736478224	0.9368197621500719	0.52	0.2	0.0
7317	0.13139868703810806	0.02711410821680163	0.026868889143715866	0.9425834782108308	None	0	0	0.08695652173913043	2	0.9375	30	0.18681318681318682	0.71875	25	23	8	2	0	0.9285714285714286	14	13	2.2666666666666666	34	0.1111111111111111	0	0.3860354821368038	0.9502153277685551	0.49229141539898624	0.9299995402002951	0.6175300685671049	0.9278306838282283	0.9041785736478224	0.9368197621500719	0.52	0.2	0.0
1353	None	None	None	None	None	0	0	0.2	1	1.0	5	1.0	0.6	3	3	3	2	0	0.14285714285714285	1	7	0.4666666666666667	7	0.2	0	0.1	0.6598349261882117	0.7608257016282465	0.8081898747977971	0.5997162549776844	0.714723994816787	0.9433949620579634	0.7323208514745431	0.6666666666666666	0.6666666666666666	0.0
6884	0.14881106806357036	0.023529052272345766	0.023503075805459198	0.9426179151554106	None	0	0	0.08695652173913043	2	0.9375	30	0.18681318681318682	0.71875	25	23	8	2	0	0.9285714285714286	14	13	2.2666666666666666	34	0.1111111111111111	0	0.3860354821368038	0.9444666188360085	0.49229141539898624	0.930230650543601	0.6175300685671049	0.9245161549436358	0.9041785736478224	0.9335829009313313	0.52	0.2	0.0
76	None	None	None	None	None	0	0	0.3333333333333333	1	1.0	2	1.0	0.5	2	1	1	0	0	0.25	1	4	0.26666666666666666	4	0.0	0	0.7672421805563203	0.5817912504923213	0.6044267908558363	0.8329661883286883	0.40615763811532135	0.8739166974405068	0.81820438872522	0.7843147116191028	0	0	0.0
3069	0.09019903678846775	0.0016513566739324297	-0.0012977891446143506	0.7835896884911983	None	0.2857142857142857	2	0.47058823529411764	8	0.5652173913043478	13	0.23809523809523808	0.391304347826087	13	9	11	2	0	0.4666666666666667	7	15	1.6666666666666667	25	0.09090909090909091	0.08695652173913043	0.739295215974048	0.9527562695966719	0.43708550773845867	0.9678376481746886	0.7955115246651637	0.8830375667900076	0.9166729820681361	0.9432106392227869	0.5384615384615384	0.23076923076923078	0.0
219	None	None	None	None	None	0	0	0.4	2	0.8	4	0.7	0.6	4	3	2	1	0	0.4	2	5	0.4666666666666667	7	0.14285714285714285	0	0.9115284657342759	0.9538557599607927	0.5429000008200063	0.8802701175237523	0.26090899054307676	0.9668604752812707	0.9645715923846554	0.9426228155716808	1.0	0	0.0
4691	0.13434403767253522	0.02668373771055609	0.026562606159295458	0.9402328008281589	None	0	0	0.08695652173913043	2	0.9375	30	0.18681318681318682	0.71875	25	23	8	2	0	0.9285714285714286	14	13	2.2666666666666666	34	0.1111111111111111	0	0.3860354821368038	0.9502153277685551	0.43708550773845867	0.9192914162240601	0.6175300685671049	0.9278306838282283	0.9041785736478224	0.9337139916369436	0.52	0.2	0.0
563	None	None	None	None	None	0.25	1	0.5454545454545454	6	0.35714285714285715	5	0.38095238095238093	0.21428571428571427	4	3	11	1	0	0.8571428571428571	6	7	1.0666666666666667	16	0.04	0.2	0.7153528701827143	0.7354629487838438	0.6513715336800309	0.8825599657631127	0.3581421496330405	0.8383617400174683	0.9049855752777839	0.8266165786815148	1.0	0.25	0.0
5768	0.12958871019873852	0.0327646991545702	0.032378503977471135	0.9467187048956155	None	0	0	0.08695652173913043	2	0.9375	30	0.18681318681318682	0.71875	25	23	8	2	0	0.9285714285714286	14	13	2.2666666666666666	34	0.1111111111111111	0	0.3860354821368038	0.9502153277685551	0.49229141539898624	0.9299995402002951	0.6175300685671049	0.9278306838282283	0.9041785736478224	0.9368197621500719	0.52	0.2	0.0
7508	0.12524267942186634	0.027745765928371934	0.02755105777232874	0.9439922260972466	None	0	0	0.08695652173913043	2	0.9375	30	0.18681318681318682	0.71875	25	23	8	2	0	0.9285714285714286	14	13	2.2666666666666666	34	0.1111111111111111	0	0.3860354821368038	0.9502153277685551	0.49229141539898624	0.9299995402002951	0.6175300685671049	0.9278306838282283	0.9041785736478224	0.9368197621500719	0.52	0.2	0.0
6336	0.12659305916738833	0.030408476219657705	0.0303316442159804	0.9468409832696325	None	0	0	0.08695652173913043	2	0.9375	30	0.18681318681318682	0.71875	25	23	8	2	0	0.9285714285714286	14	13	2.2666666666666666	34	0.1111111111111111	0	0.3860354821368038	0.9502153277685551	0.49229141539898624	0.9299995402002951	0.6175300685671049	0.9278306838282283	0.9041785736478224	0.9368197621500719	0.52	0.2	0.0
5248	0.0709746443351338	0.012741762397421284	0.011818529537425366	0.8117149307015276	None	0	0	0.05	1	1.0	28	0.13157894736842105	0.9642857142857143	28	27	1	0	0	0.631578947368421	19	12	2.0	30	0.0	0	0.3860354821368038	0.9506828006759455	0.49229141539898624	0.9206350374954095	0.47561250685665557	0.9157391645250924	0.901900917333479	0.930769891536037	0	0	0.0
2558	0.001924304819257761	0.0002681609687199781	-0.00026816094804285145	0.9890013933300943	None	0	0	0.6666666666666666	4	0.14285714285714285	1	0.5	0.14285714285714285	2	1	6	1	0	0.5	3	6	0.6	9	0.06666666666666667	0.5714285714285714	0.4202210941258714	0.7199009535171588	0.45906574629123204	0.9106537502487759	0.7754811051285726	0.8291351626307689	0.8438940522747024	0.8341101427848587	1.0	0	0.0
2736	0.034561584554731545	0.006402308971531858	0.004054392457083008	0.9541345114499723	None	0	0	0.2222222222222222	2	0.8181818181818182	9	0.43333333333333335	0.7272727272727273	9	8	3	4	0	0.8333333333333334	5	6	0.8666666666666667	13	0.4444444444444444	0	0.739295215974048	0.9629989916939785	0.43708550773845867	0.9508855634076143	0.6428974094051446	0.8642207763329628	0.9166729820681361	0.9364963746025381	0.1111111111111111	0.1111111111111111	0.0
6921	0.07214404318689673	0.013062165347111777	0.011781587616612844	0.8147105202174961	None	0	0	0.05	1	1.0	28	0.13157894736842105	0.9642857142857143	28	27	1	0	0	0.631578947368421	19	12	2.0	30	0.0	0	0.3860354821368038	0.9506828006759455	0.49229141539898624	0.9206350374954095	0.47561250685665557	0.9157391645250924	0.901900917333479	0.930769891536037	0	0	0.0
5361	0.12023216337670514	0.024949929138011626	0.024776564281116662	0.9435065993379641	None	0	0	0.08695652173913043	2	0.9375	30	0.18681318681318682	0.71875	25	23	8	2	0	0.9285714285714286	14	13	2.2666666666666666	34	0.1111111111111111	0	0.3860354821368038	0.9502153277685551	0.49229141539898624	0.9346663879229188	0.6424776770857269	0.9267152699500846	0.9041785736478224	0.9379439896490696	0.52	0.2	0.0
2674	3.104086825254851e-05	3.417928692858639e-07	1.7297646771559702e-07	0.9999976585485353	None	0	0	0.3333333333333333	1	1.0	2	1.0	1.0	3	2	0	1	0	0.25	4	1	0.26666666666666666	4	0.3333333333333333	0	0.24275476806003032	0.9671553570919269	0.23901261624413786	0.6568620727802031	0.7343507552485218	0.9040716971111972	0.9110299688932789	0.8900977435260911	1.0	0.3333333333333333	0.0
1600	None	None	None	None	None	1.0	1	0.6	3	0.4	2	0.4666666666666667	0.4	3	2	3	0	0	0.6	3	5	0.4666666666666667	7	0.0	0.5	0.1690939866882585	0.8520395446660637	0.8609072445399587	0.6918181337988581	0.5458536212406686	0.8755300748001585	0.9448364067145103	0.8180753862379954	0	0	0.0
1896	None	None	None	None	None	1.0	1	0.8	4	0.2	1	0.5833333333333334	0.2	3	1	3	0	0	0.75	3	4	0.4666666666666667	7	0.0	0.5	0.1690939866882585	0.8920492153761655	0.8645682747907554	0.9670494844953736	0.5458536212406686	0.7960074111578199	0.9449326274439545	0.9075603856626585	0	0	0.0
874	None	None	None	None	None	0	0	0.5	3	0.7142857142857143	5	0.5	0.5714285714285714	6	4	2	2	0	0.5	3	6	0.6	9	0.3333333333333333	0.2857142857142857	0.8548027200728839	0.7201996174856604	0.9660889340367369	0.9616435818471859	0.6489398980044695	0.8311295480083697	0.8608633628285547	0.8721692012931249	0.5833333333333333	0.5	0.0
7117	0.11882997326683073	0.025813908419542557	0.025803941893766193	0.9497849981794055	None	0	0	0.08695652173913043	2	0.9375	30	0.18681318681318682	0.71875	25	23	8	2	0	0.9285714285714286	14	13	2.2666666666666666	34	0.1111111111111111	0	0.3860354821368038	0.9502153277685551	0.49229141539898624	0.9299995402002951	0.6175300685671049	0.9278306838282283	0.9041785736478224	0.9368197621500719	0.52	0.2	0.0
1196	None	None	None	None	None	0	0	0.5	4	0.5	5	0.5	0.4	8	4	3	2	0	0.6666666666666666	6	4	0.8	12	0.3333333333333333	0.3333333333333333	0.5415430356306266	0.9214109851448651	0.4303630542441071	0.9831408561172813	0.47912411318284925	0.8912389003956194	0.9191365277060195	0.9466975526044471	0.5625	0.25	0.0
292	None	None	None	None	None	0	0	0.6666666666666666	2	0.5	1	0.6666666666666666	0.5	2	1	1	0	0	0.6666666666666666	2	3	0.26666666666666666	4	0.0	0	0.7746011873386139	0.7411888984552716	0.4003257011896843	0.9024849978059256	0.7166135955757509	0.91724583652629	0.8488396075759402	0.8692414031017793	0	0	0.0
3420	0.09407045891661754	0.007457501371611013	0.007205571926169298	0.8832928290717008	None	0.2	1	0.46153846153846156	6	0.5294117647058824	9	0.3392857142857143	0.4117647058823529	10	7	8	4	0	0.875	7	8	1.2666666666666666	19	0.23529411764705882	0.375	0.739295215974048	0.9567302020832286	0.42841751711275283	0.9679107231741594	0.619384145252051	0.8725934077420183	0.9211841678847073	0.9431561363292815	0.1	0.3	0.0
1122	None	None	None	None	None	0.5	1	0.6666666666666666	4	0.5714285714285714	4	0.375	0.5714285714285714	6	4	2	0	0	0.6666666666666666	6	4	0.6	9	0.0	0.6666666666666666	0.5007295707719901	0.9344183845314389	0.5625009545281137	0.9660828767918883	0.5125411070853328	0.854421341177594	0.8937696575395682	0.9303377288519834	0	0	0.0
565	None	None	None	None	None	0	0	0.375	3	0.8	8	0.5454545454545454	0.8	11	8	0	1	0	0.18181818181818182	11	2	0.8	12	1.0	0.6	0.3168163154805034	0.887665947898582	0.23901261624413786	0.8734827174690337	0.6653656038077483	0.8888719197704487	0.9110299688932789	0.8835170696929452	1.0	0	0.0
5036	0.09699583302373362	0.01233432695037283	0.012327014340096634	0.9158545076955827	None	0	0	0.13793103448275862	4	0.8536585365853658	35	0.25595238095238093	0.6829268292682927	32	28	10	2	0	0.8571428571428571	12	14	2.8666666666666667	43	0.1	0.15	0.3860354821368038	0.9436787072386295	0.4897916231085942	0.9247208582215873	0.594629415478658	0.9293002095468361	0.8702265918058134	0.9330386089495576	0.515625	0.1875	0.0
5573	0.12736725892520348	0.03166901468676309	0.03157246243207236	0.9453864284235421	None	0	0	0.08695652173913043	2	0.9375	30	0.18681318681318682	0.71875	25	23	8	2	0	0.9285714285714286	14	13	2.2666666666666666	34	0.1111111111111111	0	0.3860354821368038	0.9502153277685551	0.49229141539898624	0.9299995402002951	0.6175300685671049	0.9278306838282283	0.9041785736478224	0.9368197621500719	0.52	0.2	0.0
6077	0.10748309188237733	0.02073879668007075	0.02060147179581044	0.9501067567927469	None	0	0	0.09090909090909091	2	0.9354838709677419	29	0.19642857142857142	0.7096774193548387	24	22	8	3	0	0.8571428571428571	14	12	2.2	33	0.16666666666666666	0	0.3860354821368038	0.9512741039554877	0.4646884615687224	0.9327416664595665	0.6302137389861248	0.9335889020788677	0.9041785736478224	0.939806916450879	0.20833333333333334	0.20833333333333334	0.0
525	None	None	None	None	None	0	0	0.3333333333333333	4	0.6	9	0.5151515151515151	0.4	10	6	6	3	0	0.2727272727272727	11	3	1.1333333333333333	17	0.25	0.26666666666666666	0.7911098665463128	0.9456900056878099	0.893088231745619	0.8883764848195616	0.818506759272189	0.7545644504532456	0.7524815739827763	0.8826939546464241	0.2	0.3	0.0
5167	0.12926703588299682	0.03105631109047651	0.03068073104383996	0.9472290218282974	None	0	0	0.08695652173913043	2	0.9375	30	0.18681318681318682	0.71875	25	23	8	2	0	0.9285714285714286	14	13	2.2666666666666666	34	0.1111111111111111	0	0.3860354821368038	0.9502153277685551	0.43708550773845867	0.9192914162240601	0.6175300685671049	0.9278306838282283	0.9041785736478224	0.9337139916369436	0.52	0.2	0.0
5782	0.12933819360374488	0.02734344348968639	0.027144016975283368	0.941997712363574	None	0	0	0.08695652173913043	2	0.9375	30	0.18681318681318682	0.71875	25	23	8	2	0	0.9285714285714286	14	13	2.2666666666666666	34	0.1111111111111111	0	0.3860354821368038	0.9502153277685551	0.49229141539898624	0.9299995402002951	0.6175300685671049	0.9278306838282283	0.9041785736478224	0.9368197621500719	0.52	0.2	0.0
2792	0.0903370890688773	0.004028716391550909	0.0033126825889095925	0.9555773604659084	None	0.1111111111111111	1	0.4	8	0.6071428571428571	17	0.21428571428571427	0.5357142857142857	21	15	8	2	0	0.7142857142857143	14	10	2.0	30	0.14285714285714285	0.09090909090909091	0.4157714907037338	0.9364397345081447	0.5823553132104277	0.9401182249611826	0.6428974094051446	0.8972571951691221	0.9041785736478224	0.9266917570845825	0.5238095238095238	0.09523809523809523	0.0
441	None	None	None	None	None	0	0	0.16666666666666666	1	1.0	7	0.5625	0.8571428571428571	7	6	1	0	0	0.25	2	8	0.6	9	0.0	0	0.284577228155	0.9092430840960791	0.6543390387965277	0.9035392001685111	0.9763794999949204	0.8655052493537313	0.9440916707495829	0.8942082628158098	0	0	0.0
5319	0.12121180236950511	0.02514619969602285	0.02513944148987291	0.9455784087882242	None	0	0	0.08695652173913043	2	0.9375	30	0.18681318681318682	0.71875	25	23	8	2	0	0.9285714285714286	14	13	2.2666666666666666	34	0.1111111111111111	0	0.3860354821368038	0.9502153277685551	0.49229141539898624	0.9299995402002951	0.6175300685671049	0.9278306838282283	0.9041785736478224	0.9368197621500719	0.52	0.2	0.0
1299	None	None	None	None	None	0.5	1	0.5714285714285714	4	0.625	5	0.4166666666666667	0.625	9	5	0	0	0	0.375	8	3	0.6666666666666666	10	0.0	1.0	0.6405771908511584	0.908015585983819	0.7054600009849856	0.9428590965645449	0.3632075368125062	0.8824900280654506	0.9310364460534163	0.9144916607782536	0	0	0.0
3876	0.06028833795314415	0.0061657168181858055	0.006141363767029258	0.9280943531539583	None	0.16666666666666666	1	0.35714285714285715	5	0.631578947368421	12	0.2727272727272727	0.47368421052631576	11	9	9	2	0	0.6363636363636364	7	11	1.4	21	0.1	0.26666666666666666	0.739295215974048	0.9624337661415004	0.39865745741523917	0.9708479825285901	0.7762903599297015	0.9147888639963574	0.9315709903132735	0.9543860875166638	0.5454545454545454	0.36363636363636365	0.0
2698	0.0	0.0	0.0	1.0	None	0	0	1.0	2	0.0	0	1.0	0	0	0	2	0	0	0.3333333333333333	3	1	0.2	3	0.0	1.0	0	0	0	0	0	0	0	0	0	0	0
1071	None	None	None	None	None	0	0	0.6	3	0.6	3	0.5833333333333334	0.2	3	1	3	0	0	0.3333333333333333	6	2	0.4666666666666667	7	0.0	0.8	0.28385562044487844	0.7208047245248808	0.7994602133851041	0.9051688010549912	0.3868698256490123	0.7213591264517191	0.902727261062597	0.7998298158293494	0	0	0.0
6178	0.12532445276286405	0.028093123341720646	0.027637486745525984	0.947404891367403	None	0	0	0.08695652173913043	2	0.9375	30	0.18681318681318682	0.71875	25	23	8	2	0	0.9285714285714286	14	13	2.2666666666666666	34	0.1111111111111111	0	0.3860354821368038	0.9502153277685551	0.49229141539898624	0.9299995402002951	0.6175300685671049	0.9278306838282283	0.9041785736478224	0.9368197621500719	0.52	0.2	0.0
366	None	None	None	None	None	0.6666666666666666	2	0.75	6	0.4	4	0.4	0.3	8	3	3	1	0	0.8333333333333334	6	5	0.8	12	0.2	0.6666666666666666	0.5609706434351267	0.9195661162166479	0.5671784280538698	0.9152878481260316	0.4874596057546352	0.8262666298324995	0.8297748504742106	0.8933361436105113	1.0	0.125	0.0
2443	None	None	None	None	None	0	0	0.75	3	0.3333333333333333	1	0.5555555555555556	0	0	0	4	1	0	1.0	3	3	0.3333333333333333	5	0.08333333333333333	1.0	0	0	0	0	0	0	0	0	0	0	0
1271	None	None	None	None	None	0	0	0.5	2	0.6666666666666666	2	1.0	0	2	0	2	0	0	0.2	5	1	0.3333333333333333	5	0.0	1.0	0	0	0	0	0	0	0	0	0	0	0
6583	0.13350633491077307	0.014810931146237938	0.005567981529455642	0.9388447511355413	None	0	0	0.05	1	1.0	28	0.19230769230769232	0.7142857142857143	21	20	8	2	0	0.9230769230769231	13	12	2.0	30	0.10526315789473684	0	0.3860354821368038	0.9311253621604422	0.49229141539898624	0.9189656713644508	0.44325676583893825	0.9173081267270303	0.8702265918058134	0.9226993654356687	0.5238095238095238	0.047619047619047616	0.0
7267	0.0748746777579558	0.01290075002047118	0.012456099875136203	0.9354351926932581	None	0	0	0.05263157894736842	1	1.0	26	0.2692307692307692	0.7692307692307693	21	20	6	1	0	0.6153846153846154	8	13	1.8666666666666667	28	0.06666666666666667	0.19047619047619047	0.3860354821368038	0.9583256491628058	0.49229141539898624	0.9247519393699513	0.6428974094051446	0.9254730861329694	0.9166729820681361	0.9382580051467431	1.0	0.14285714285714285	0.0
681	None	None	None	None	None	0	0	0.5	3	0.5	3	0.5714285714285714	0.3333333333333333	4	2	3	0	0	0.2857142857142857	7	2	0.5333333333333333	8	0.0	0.5714285714285714	0.1503112773514031	0.7094123663325385	0.8789632256533677	0.8110548129284264	0.5815918912063103	0.9181767968802464	0.9527419212081509	0.8304866055330989	0	0	0.0
3867	0.1264020706930961	0.028935449016508456	0.02809271641143341	0.9444643731645159	None	0	0	0.08695652173913043	2	0.9375	30	0.18681318681318682	0.71875	25	23	8	2	0	0.9285714285714286	14	13	2.2666666666666666	34	0.1111111111111111	0	0.3860354821368038	0.9502153277685551	0.49229141539898624	0.9299995402002951	0.6175300685671049	0.9278306838282283	0.9041785736478224	0.9368197621500719	0.52	0.2	0.0
6144	0.13255711794895064	0.02725152874654619	0.02716314467129447	0.9400968131347986	None	0	0	0.08695652173913043	2	0.9375	30	0.18681318681318682	0.71875	25	23	8	2	0	0.9285714285714286	14	13	2.2666666666666666	34	0.1111111111111111	0	0.3860354821368038	0.9502153277685551	0.43708550773845867	0.9192914162240601	0.6175300685671049	0.9278306838282283	0.9041785736478224	0.9337139916369436	0.52	0.08	0.0
6783	0.1294484416263931	0.02863999951287914	0.0280548191086851	0.9439368184989206	None	0	0	0.08695652173913043	2	0.9375	30	0.18681318681318682	0.71875	25	23	8	2	0	0.9285714285714286	14	13	2.2666666666666666	34	0.1111111111111111	0	0.3860354821368038	0.9502153277685551	0.49229141539898624	0.9299995402002951	0.6175300685671049	0.9278306838282283	0.9041785736478224	0.9368197621500719	0.52	0.2	0.0
6928	0.12197838425242286	0.026882086736555882	0.026867317634630884	0.9445840802411624	None	0	0	0.08695652173913043	2	0.9375	30	0.18681318681318682	0.71875	25	23	8	2	0	0.9285714285714286	14	13	2.2666666666666666	34	0.1111111111111111	0	0.3860354821368038	0.9502153277685551	0.49229141539898624	0.9299995402002951	0.6175300685671049	0.9360488202039312	0.9041785736478224	0.9393311182686783	0.52	0.2	0.0
7012	0.12131000648619497	0.026408416111171378	0.02622232232637553	0.9471735945748345	None	0	0	0.08695652173913043	2	0.9375	30	0.18681318681318682	0.71875	25	23	8	2	0	0.9285714285714286	14	13	2.2666666666666666	34	0.1111111111111111	0	0.3860354821368038	0.9502153277685551	0.49229141539898624	0.9299995402002951	0.6175300685671049	0.9278306838282283	0.9041785736478224	0.9368197621500719	0.52	0.2	0.0
1219	None	None	None	None	None	0	0	0.5	2	0.5	2	0.6666666666666666	0	0	0	5	3	0	1.0	3	3	0.4	6	0.21428571428571427	0	0	0	0	0	0	0	0	0	0	0	0
6596	0.12099890981035764	0.032542885065279754	0.03218763172135951	0.9455810073294816	None	0	0	0.08695652173913043	2	0.9375	30	0.18681318681318682	0.71875	25	23	8	2	0	0.9285714285714286	14	13	2.2666666666666666	34	0.1111111111111111	0	0.3860354821368038	0.9502153277685551	0.49229141539898624	0.9299995402002951	0.6175300685671049	0.9278306838282283	0.9041785736478224	0.9368197621500719	0.52	0.16	0.0
5733	0.1214556121502618	0.023292926829792684	0.023240965005991307	0.9462447297377931	None	0	0	0.08695652173913043	2	0.9375	30	0.18681318681318682	0.71875	25	23	8	2	0	0.9285714285714286	14	13	2.2666666666666666	34	0.1111111111111111	0	0.3860354821368038	0.9502153277685551	0.49229141539898624	0.9299995402002951	0.6175300685671049	0.9278306838282283	0.9041785736478224	0.9368197621500719	0.52	0.2	0.0
2288	None	None	None	None	None	0	0	0.2857142857142857	2	0.875	7	0.5	0	1	0	8	6	0	0.8	5	4	0.6666666666666666	10	0.3157894736842105	0.2222222222222222	0	0	0	0	0	0	0	0	0	0	0
4149	0.11483363062100661	0.01467322113847661	0.01188794542525778	0.9442866739474	None	0	0	0.08695652173913043	2	0.9375	30	0.18681318681318682	0.71875	25	23	8	2	0	0.9285714285714286	14	13	2.2666666666666666	34	0.1111111111111111	0	0.3860354821368038	0.9502153277685551	0.43708550773845867	0.9264593361092662	0.6175300685671049	0.9282061149325993	0.9041785736478224	0.9358754956739734	0.52	0.08	0.0
756	None	None	None	None	None	0	0	0.6666666666666666	2	0.0	0	0.6666666666666666	0	1	0	2	0	0	0.6666666666666666	2	3	0.26666666666666666	4	0.0	0	0	0	0	0	0	0	0	0	0	0	0
1611	None	None	None	None	None	1.0	1	0.8	4	0.2	1	0.5833333333333334	0	4	0	2	0	0	0.75	4	3	0.4666666666666667	7	0.0	0.6666666666666666	0	0	0	0	0	0	0	0	0	0	0
6937	0.12637100324589776	0.02892987706958655	0.02836701394014254	0.9392533519016593	None	0	0	0.08695652173913043	2	0.9375	30	0.18681318681318682	0.71875	25	23	8	2	0	0.9285714285714286	14	13	2.2666666666666666	34	0.1111111111111111	0	0.3860354821368038	0.9502153277685551	0.49229141539898624	0.9299995402002951	0.6175300685671049	0.9278306838282283	0.9041785736478224	0.9368197621500719	0.52	0.2	0.0
7392	0.10921103661144911	0.005241258177128926	-0.0008659618702092848	0.9256416845650993	None	0	0	0.08695652173913043	2	0.9375	30	0.3148148148148148	0.71875	25	23	8	2	0	0.75	9	12	2.2666666666666666	34	0.1111111111111111	0.24	0.3860354821368038	0.9467478452988216	0.49229141539898624	0.9117374050103215	0.6175300685671049	0.9258421721878923	0.9041785736478224	0.9295095228684728	0.52	0.2	0.0
1818	None	None	None	None	None	0	0	0.42857142857142855	3	0.75	6	0.5555555555555556	0.75	9	6	0	1	0	0.2222222222222222	9	2	0.6666666666666666	10	1.0	0.25	0.3649318283361563	0.8415580295520254	0.8766024890077594	0.8916311268783026	0.545290930630306	0.9298723685735496	0.895555067043224	0.8928991641908146	1.0	0.4444444444444444	0.0
5227	0.12459370222464945	0.021162863594491373	0.021011507391418948	0.9255767353034723	None	0	0	0.09090909090909091	2	0.9354838709677419	29	0.19642857142857142	0.7096774193548387	24	22	8	2	0	0.8571428571428571	14	12	2.2	33	0.1111111111111111	0	0.4267298162998526	0.9545176556220705	0.49229141539898624	0.9201975362693823	0.6302137389861248	0.927353337873531	0.9041785736478224	0.9357488626851824	0.5208333333333334	0.3333333333333333	0.0
5004	0.07656526715744956	0.013314345776099874	0.010779060445805377	0.9612739069992504	None	0	0	0.08333333333333333	2	0.9393939393939394	31	0.24475524475524477	0.7575757575757576	26	25	8	1	0	0.8461538461538461	13	11	2.3333333333333335	35	0.05263157894736842	0	0.3860354821368038	0.9510975383050128	0.49229141539898624	0.9240491045010192	0.6073130858976779	0.9292769662161723	0.9041785736478224	0.9358781954090563	1.0	0.19230769230769232	0.0
5536	0.12910839691388465	0.028469769946467282	0.02674793584110786	0.9427846087609942	None	0	0	0.08695652173913043	2	0.9375	30	0.18681318681318682	0.71875	25	23	8	2	0	0.9285714285714286	14	13	2.2666666666666666	34	0.1111111111111111	0	0.3860354821368038	0.9502153277685551	0.49229141539898624	0.9299995402002951	0.6175300685671049	0.9278306838282283	0.9041785736478224	0.9368197621500719	0.52	0.2	0.0
370	None	None	None	None	None	0	0	0.75	3	0.5	2	0.5	0.25	4	1	1	1	0	0.75	4	3	0.4	6	0.3333333333333333	1.0	0.7727006769052138	0.9333426895399822	0.7173176901902992	0.9304012581151295	0.44469582916386896	0.7734238119724055	0.8281197361495072	0.8959743571994337	1.0	0.5	0.0
6587	0.1253573754250057	0.02610703751444283	0.02608435462416796	0.9460758364866806	None	0	0	0.08695652173913043	2	0.9375	30	0.18681318681318682	0.71875	25	23	8	2	0	0.9285714285714286	14	13	2.2666666666666666	34	0.1111111111111111	0	0.3860354821368038	0.9502153277685551	0.49229141539898624	0.9299995402002951	0.6175300685671049	0.9278306838282283	0.9041785736478224	0.9368197621500719	0.52	0.2	0.0
7258	0.12149892346091326	0.02654824982583253	0.026334572558524387	0.9470685573652039	None	0	0	0.08695652173913043	2	0.9375	30	0.18681318681318682	0.71875	25	23	8	2	0	0.9285714285714286	14	13	2.2666666666666666	34	0.1111111111111111	0	0.3860354821368038	0.9502153277685551	0.49229141539898624	0.9299995402002951	0.6175300685671049	0.9278306838282283	0.9041785736478224	0.9368197621500719	0.52	0.2	0.0
4055	0.08268725874265942	0.012954151739841881	0.01127773292690882	0.8753601021015283	None	0	0	0.14285714285714285	2	0.8947368421052632	17	0.175	0.8947368421052632	19	17	1	1	0	0.8333333333333334	12	10	1.4	21	0.25	0	0.3860354821368038	0.942885106554679	0.23901261624413786	0.9504614931132609	0.5421801377635096	0.9446055642145468	0.9041785736478224	0.9460780986968048	1.0	0.21052631578947367	0.0
4370	0.12957190209561617	0.02127738782876338	0.02043949634851298	0.9343707575645772	None	0	0	0.08695652173913043	2	0.9375	30	0.18681318681318682	0.71875	25	23	8	2	0	0.9285714285714286	14	13	2.2666666666666666	34	0.1111111111111111	0	0.3860354821368038	0.9569170189024089	0.49229141539898624	0.9299995402002951	0.6175300685671049	0.9278306838282283	0.9041785736478224	0.9397456829922144	0.52	0.2	0.0
3095	0.06407704757082883	0.004998086066449322	0.003932797113318399	0.931391956794604	None	0	0	0.3076923076923077	4	0.7058823529411765	12	0.2638888888888889	0.7058823529411765	16	12	2	2	0	0.8888888888888888	9	8	1.2666666666666666	19	0.5	0.18181818181818182	0.562665349055426	0.9639263131867323	0.4646884615687224	0.947476133256857	0.5430770876220414	0.9244015736567452	0.9167033577580013	0.9475440064253334	0.53125	0.0625	0.0
2849	4.7953897654956504e-05	6.495762859749408e-06	3.496319695139252e-06	0.9999958363498687	None	0	0	0.5	2	0.75	3	0.6	0.5	3	2	2	3	0	0.4	5	2	0.4	6	0.42857142857142855	0	0.3065552138780818	0.9561362548689175	0.5823553132104277	0.9066875828919861	0.6428974094051446	0.6074148003602183	0.8121208153338585	0.8733274465710198	0.3333333333333333	0.3333333333333333	0.0
1771	None	None	None	None	None	0	0	1.0	1	0	0	1.0	0	1	0	0	3	0	0.5	1	2	0.13333333333333333	2	1.0	0	0	0	0	0	0	0	0	0	0	0	0
1413	None	None	None	None	None	0	0	0.3333333333333333	3	0.8181818181818182	9	0.8125	0.45454545454545453	8	5	4	0	0	1.0	4	4	0.8666666666666667	13	0.0	0.4	0.5611463320498519	0.8788227717108784	0.43099162766088817	0.8795179204080248	0.4128108853837874	0.7119558622925318	0.7279459325625997	0.8354424897595173	0	0	0.0
6952	0.12986417490653643	0.031230796741024143	0.03111868396578564	0.946279790994161	None	0	0	0.08695652173913043	2	0.9375	30	0.18681318681318682	0.71875	25	23	8	2	0	0.9285714285714286	14	13	2.2666666666666666	34	0.1111111111111111	0	0.3860354821368038	0.9502153277685551	0.49229141539898624	0.9299995402002951	0.6175300685671049	0.9278306838282283	0.9041785736478224	0.9368197621500719	0.52	0.2	0.0
7124	0.08677493878759346	0.005560129310210782	-0.004893303040676519	0.9228814136555706	None	0	0	0.08333333333333333	2	0.9393939393939394	31	0.3181818181818182	0.696969696969697	25	23	9	2	0	0.9090909090909091	10	11	2.3333333333333335	35	0.1	0.1875	0.739295215974048	0.9486868502908565	0.49229141539898624	0.8997502834525526	0.6175300685671049	0.9226723366967031	0.9041785736478224	0.9262367376558738	0.52	0.2	0.0
4205	0.12475792784493457	0.025967012493666865	0.025809426419737557	0.9401692846000257	None	0	0	0.08695652173913043	2	0.9375	30	0.18681318681318682	0.71875	25	23	8	2	0	0.9285714285714286	14	13	2.2666666666666666	34	0.1111111111111111	0	0.3860354821368038	0.9502153277685551	0.43708550773845867	0.9350403934206659	0.6175300685671049	0.9183122988451323	0.9041785736478224	0.9357447845186008	0.52	0.2	0.0
3434	0.06120025012702388	0.005315074504795563	-0.0013662297722886094	0.9088391518919771	None	0.16666666666666666	1	0.42857142857142855	6	0.5789473684210527	11	0.3181818181818182	0.42105263157894735	12	8	8	4	0	0.5454545454545454	11	6	1.4	21	0.25	0.26666666666666666	0.739295215974048	0.9597475450326982	0.42841751711275283	0.9626236519270606	0.7192044670351542	0.8709814515334289	0.9211841678847073	0.941397938812023	0.20833333333333331	0.3333333333333333	0.0
3318	0.064482628345006	0.017649195200327372	-0.0024408773898503453	0.8935929028615096	None	0.14285714285714285	1	0.375	6	0.6818181818181818	15	0.35294117647058826	0.6818181818181818	19	15	4	0	0	0.23529411764705882	4	17	1.6	24	0.0	0.2857142857142857	0.6457116755986021	0.937423503475229	0.6080238226008309	0.9378528739613641	0.5212899624193131	0.9215809551254925	0.9166729820681361	0.9326599750850293	0	0	0.0
6651	0.13512146616349643	0.025922927079378846	0.025921760765444866	0.9415659510448086	None	0	0	0.08695652173913043	2	0.9375	30	0.18681318681318682	0.71875	25	23	8	2	0	0.9285714285714286	14	13	2.2666666666666666	34	0.1111111111111111	0	0.3860354821368038	0.9502153277685551	0.43708550773845867	0.9192914162240601	0.6175300685671049	0.9278306838282283	0.9041785736478224	0.9337139916369436	0.52	0.08	0.0
1226	None	None	None	None	None	0	0	0.6666666666666666	4	0.42857142857142855	3	0.5	0.14285714285714285	3	1	5	3	0	0.5	6	3	0.6	9	0.25	0.5714285714285714	0.11395663582559308	0.9233862497473743	0.40412252992650616	0.5899190030183321	0.19179025989818219	0.9791844900400332	0.8186938648264012	0.9033174488792458	0.3333333333333333	0	0.0
5600	0.1295921466674437	0.012189931708859581	0.005482056129876431	0.9457078225081059	None	0	0	0.045454545454545456	1	1.0	31	0.1813186813186813	0.7419354838709677	24	23	8	2	0	0.9285714285714286	14	13	2.2	33	0.10526315789473684	0	0.3860354821368038	0.9515597517388157	0.49229141539898624	0.9303803301579641	0.6073130858976779	0.9310692536418311	0.9041785736478224	0.938457892029149	0.5208333333333333	0.20833333333333334	0.0
468	None	None	None	None	None	0.5	1	0.7142857142857143	5	0.25	2	0.6666666666666666	0.125	2	1	7	0	0	0.6	3	5	0.6666666666666666	10	0.0	0.4	0.7520950442060199	0.5	0.8369493717648216	0.7015315824624021	0.19375532663757988	0.5	0.9464131646414158	0.5707390927822884	0	0	0.0
1707	None	None	None	None	None	0	0	0.5	2	0.6666666666666666	2	1.0	0	2	0	2	1	0	0.2	5	1	0.3333333333333333	5	0.16666666666666666	1.0	0	0	0	0	0	0	0	0	0	0	0
3667	0.05290059515883756	0.003399260526351163	-0.0013974667153453615	0.8601796226808598	None	0.14285714285714285	1	0.5625	9	0.4090909090909091	9	0.2727272727272727	0.36363636363636365	13	8	10	2	0	0.7272727272727273	11	8	1.6	24	0.10526315789473684	0.11764705882352941	0.4674241504629014	0.902887814138209	0.578694282959631	0.9607926877756643	0.5592549581309001	0.9310516780967746	0.8851595345975845	0.9356674731342427	0.5384615384615384	0.15384615384615385	0.0
5629	0.13641719986533363	0.029492895566360738	0.029478026733353757	0.9407439763384823	None	0	0	0.08695652173913043	2	0.9375	30	0.18681318681318682	0.71875	25	23	8	2	0	0.9285714285714286	14	13	2.2666666666666666	34	0.1111111111111111	0	0.3860354821368038	0.9502153277685551	0.43708550773845867	0.9192914162240601	0.6175300685671049	0.9278306838282283	0.9041785736478224	0.9337139916369436	0.52	0.08	0.0
3385	0.10417696960341218	0.00827039707564776	0.007870624513206154	0.8855338595232457	None	0	0	0.1	2	0.9642857142857143	27	0.26785714285714285	0.7142857142857143	22	20	7	5	0	0.5714285714285714	14	8	2.0	30	0.3125	0.09090909090909091	0.41986861804267284	0.949747472819783	0.49229141539898624	0.9360529806388577	0.5430770876220414	0.9258579922105856	0.9041785736478224	0.9379543192288513	0.13636363636363635	0.18181818181818182	0.0
2892	0.020191430110174522	0.005823163099177464	0.0010729294972227103	0.9847764765500068	None	0	0	0.3333333333333333	2	0.6666666666666666	4	0.4	0.6666666666666666	5	4	2	1	0	0.8	5	4	0.5333333333333333	8	0.14285714285714285	0	0.739295215974048	0.939137784389072	0.5823553132104277	0.9546678730585987	0.680174104396146	0.872245213328917	0.9041785736478224	0.9287879463620728	1.0	0.2	0.0
1284	None	None	None	None	None	0.5	2	0.5	5	0.5	6	0.4375	0.3333333333333333	5	4	8	0	0	0.5	8	4	0.9333333333333333	14	0.0	0.6666666666666666	0.7337239571943671	0.6830516427665528	0.7241866011063653	0.9062637753995821	0.19375532663757988	0.9623839284002488	0.925756238075312	0.890209855331479	0	0	0.0
2246	None	None	None	None	None	0.5	2	0.5454545454545454	6	0.5714285714285714	8	0.2962962962962963	0.5	13	7	2	0	0	0.6666666666666666	9	6	1.0666666666666667	16	0.0	0.8571428571428571	0.7380849386341239	0.9290140142046024	0.6197379804227745	0.9249226515705137	0.4166724410749335	0.9003999547961581	0.9194131439988418	0.918950313126018	0	0	0.0
2606	7.4835673522518466e-06	4.220333549199901e-08	3.851320078486008e-08	0.9999988147712731	None	0	0	0.5	1	1.0	1	1.0	1.0	1	1	1	3	0	0.3333333333333333	3	1	0.2	3	0.5	0	0.9603063268474109	0.5	0.3376422066922898	0.5	0.6214792616405236	0.5	0.927258332380956	0.5	1.0	1.0	0.08440384875296002
2940	0.06897638893199011	0.008192740621009298	0.007402837834914183	0.8626501451900415	None	0	0	0.25	3	0.875	14	0.32727272727272727	0.6875	12	11	5	1	0	0.45454545454545453	5	11	1.2	18	0.07692307692307693	0.4	0.739295215974048	0.9572034425378892	0.43708550773845867	0.9674584493399432	0.7955115246651637	0.9332966598930214	0.965029318583806	0.954612136163683	1.0	0.16666666666666666	0.0
1875	None	None	None	None	None	0.3333333333333333	1	0.4444444444444444	4	0.6363636363636364	7	0.2653061224489796	0.6363636363636364	9	7	3	1	0	1.0	7	7	0.8666666666666667	13	0.125	0.3333333333333333	0.6405771908511584	0.8329831367123953	0.9932481585099964	0.9064656371697437	0.4665917914532887	0.8266124989412791	0.9294483672522669	0.8597622415285279	1.0	0.2222222222222222	0.0
2780	None	None	None	None	None	0	0	0.42857142857142855	3	0.5	4	0.47619047619047616	0.5	6	4	3	1	0	0.42857142857142855	7	3	0.6666666666666666	10	0.125	0.5	0.12190000703227895	0.91913190089238	0.8645682747907554	0.7625820807718684	0.5458536212406686	0.7770868813391754	0.954438512585016	0.8341629136692442	1.0	0.16666666666666666	0.0
2239	None	None	None	None	None	0	0	0.15384615384615385	2	0.9411764705882353	16	0.296875	0.8235294117647058	16	14	2	2	0	1.0	8	8	1.2666666666666666	19	0.3333333333333333	0	0.739295215974048	0.9525820344509278	0.4646884615687224	0.950230472068844	0.5430770876220414	0.9296356026156583	0.9106224834435296	0.9449831358790142	0.53125	0.0625	0.0
7252	0.12598031413964328	0.03221480763901235	0.031326488866672574	0.946353328740651	None	0	0	0.08695652173913043	2	0.9375	30	0.18681318681318682	0.71875	25	23	8	2	0	0.9285714285714286	14	13	2.2666666666666666	34	0.1111111111111111	0	0.3860354821368038	0.9502153277685551	0.49229141539898624	0.9299995402002951	0.6175300685671049	0.9278306838282283	0.9041785736478224	0.9368197621500719	0.52	0.2	0.0
2185	None	None	None	None	None	0	0	0.75	3	0.3333333333333333	1	0.5555555555555556	0	2	0	2	1	0	1.0	3	3	0.3333333333333333	5	0.16666666666666666	1.0	0	0	0	0	0	0	0	0	0	0	0
4136	0.12377201995882747	0.02991121969735374	0.029907337456818724	0.9461136332197945	None	0	0	0.08695652173913043	2	0.9375	30	0.18681318681318682	0.71875	25	23	8	2	0	0.9285714285714286	14	13	2.2666666666666666	34	0.1111111111111111	0	0.3860354821368038	0.9502153277685551	0.49229141539898624	0.9299995402002951	0.6175300685671049	0.9278306838282283	0.9041785736478224	0.9368197621500719	0.52	0.2	0.0
1942	None	None	None	None	None	0	0	0.8	4	0.2	1	0.4666666666666667	0.2	3	1	3	1	0	0.6	5	3	0.4666666666666667	7	0.125	0.4	0.3168163154805034	0.9722830030107027	0.12432226289957744	0.8747065946418466	0.617133705610626	0.7330693330770065	0.8921328655751612	0.8975561556877347	1.0	1.0	0.0
6955	0.12021360208820388	0.01476697777643037	0.0107336694841159	0.9292961493716219	None	0	0	0.09090909090909091	2	0.9354838709677419	29	0.19642857142857142	0.7096774193548387	24	22	8	2	0	0.8571428571428571	14	12	2.2	33	0.1111111111111111	0	0.4267298162998526	0.9545176556220705	0.49229141539898624	0.9201975362693823	0.6302137389861248	0.927353337873531	0.9041785736478224	0.9357488626851824	0.5208333333333333	0.16666666666666666	0.0
4902	0.14098574295589597	0.028631672035912117	0.02817476028363994	0.9450871207226051	None	0	0	0.08695652173913043	2	0.9375	30	0.18681318681318682	0.71875	25	23	8	2	0	0.9285714285714286	14	13	2.2666666666666666	34	0.1111111111111111	0	0.3860354821368038	0.9502153277685551	0.43708550773845867	0.9350403934206659	0.6175300685671049	0.9278306838282283	0.9041785736478224	0.9383825900008561	0.52	0.16	0.0
767	None	None	None	None	None	0	0	0.5	2	0.75	3	0.5	0.75	5	3	0	0	0	0.75	3	4	0.4	6	0.0	0	0.23850103053492874	0.9384373271042654	0.5539490862369436	0.9422306873123536	0.3760456859109976	0.8936386408996642	0.8417946702551777	0.9274482773982433	0	0	0.0
788	None	None	None	None	None	0	0	0.21428571428571427	3	0.8333333333333334	15	0.31746031746031744	0.5555555555555556	11	10	8	1	0	0.7777777777777778	9	7	1.3333333333333333	20	0.05263157894736842	0.11764705882352941	0.284577228155	0.8482651741601941	0.3213606569916604	0.9461055980339602	0.6070681206825579	0.8510580531430287	0.8674482313990063	0.8918491562194987	1.0	0.36363636363636365	0.0
1298	None	None	None	None	None	0	0	0.2	1	1.0	5	1.0	0	0	0	6	4	0	0.14285714285714285	7	1	0.4666666666666667	7	0.25	0	0	0	0	0	0	0	0	0	0	0	0
220	None	None	None	None	None	0	0	0.375	3	0.8	8	0.375	0.7	9	7	2	1	0	0.5	4	8	0.8	12	0.16666666666666666	0.2	0.4422357441618555	0.888453171649219	0.40412252992650616	0.9328839623948157	0.5474985446110365	0.9208404761970059	0.8626392802075017	0.91582332865859	1.0	0.1111111111111111	0.0
1155	None	None	None	None	None	0	0	0.16666666666666666	1	1.0	7	1.0	0.5714285714285714	4	4	4	3	0	0.1111111111111111	1	9	0.6	9	0.25	0	0.3313395144063742	0.9600910795960133	0.497356163569642	0.9179580755244383	0.6413946616272114	0.9316415914653093	0.9191931659396263	0.9391088990221415	0.25	0.25	0.0
978	None	None	None	None	None	0	0	0.5	1	1.0	1	0.75	0	1	0	1	1	0	1.0	2	2	0.2	3	0.2	0	0	0	0	0	0	0	0	0	0	0	0
2206	None	None	None	None	None	0	0	0.4	2	0.8	4	1.0	0.6	4	3	2	2	0	0.14285714285714285	7	1	0.4666666666666667	7	0.2857142857142857	0.3333333333333333	0.560459545654992	0.9427765464735289	0.5373233643047068	0.9447950818342742	0.4647188974345028	0.8414172412111598	0.9291085467573106	0.9195955312910675	0.625	0.25	0.0
458	None	None	None	None	None	0	0	0.5	1	1.0	1	1.0	1.0	2	1	0	0	0	0.3333333333333333	3	1	0.2	3	0.0	0	0.5659096341909222	0.9858103603382297	0.41725244633673525	0.761118130548294	0.5915006218591651	0.9834550950394689	0.9711253843472599	0.9593629153007357	0	0	0.0
4130	0.04076455783016899	0.008066926923450436	0.0005862064650897808	0.7822383205921609	None	0	0	0.125	1	1.0	9	1.0	0.5555555555555556	6	5	4	4	0	0.09090909090909091	1	11	0.7333333333333333	11	0.36363636363636365	0	0.12190000703227895	0.9775547463486511	0.6784298450948707	0.9398705329150777	0.5458536212406686	0.9217504854065429	0.954438512585016	0.9524171049164167	0.16666666666666666	0.16666666666666666	0.0
4552	0.08637659662313557	0.006970982987583607	0.006494269695558321	0.894198556037674	None	0	0	0.08333333333333333	2	0.9393939393939394	31	0.29914529914529914	0.7272727272727273	26	24	8	1	0	0.6923076923076923	9	13	2.3333333333333335	35	0.05555555555555555	0.23076923076923078	0.3860354821368038	0.9444196056424604	0.49229141539898624	0.9181367770164921	0.594629415478658	0.9261405250962025	0.8883257278446306	0.9304075146184853	1.0	0.23076923076923078	0.0
2161	None	None	None	None	None	0.6666666666666666	2	0.75	6	0.4	4	0.5714285714285714	0.3	7	3	4	0	0	0.42857142857142855	3	7	0.8	12	0.0	0.8	0.34691585884273834	0.7654754562905278	0.6875690640692825	0.8670511236228422	0.6175300685671049	0.9225704013965869	0.8702265918058134	0.8635729398900057	0	0	0.0
1833	None	None	None	None	None	0	0	0.75	3	0.0	0	0.5555555555555556	0	2	0	2	1	0	1.0	3	3	0.3333333333333333	5	0.16666666666666666	0	0	0	0	0	0	0	0	0	0	0	0
6680	0.12555211432925412	0.02764125082489834	0.027344102141283376	0.9432893921294525	None	0	0	0.08695652173913043	2	0.9375	30	0.18681318681318682	0.71875	25	23	8	2	0	0.9285714285714286	14	13	2.2666666666666666	34	0.1111111111111111	0	0.3860354821368038	0.9502153277685551	0.49229141539898624	0.9299995402002951	0.6175300685671049	0.9278306838282283	0.9041785736478224	0.9368197621500719	0.52	0.2	0.0
7413	0.14245944260302698	0.022989855172514555	0.021555965979395457	0.9444771671411027	None	0	0	0.08695652173913043	2	0.9375	30	0.18681318681318682	0.71875	25	23	8	2	0	0.9285714285714286	14	13	2.2666666666666666	34	0.1111111111111111	0	0.3860354821368038	0.9502153277685551	0.49229141539898624	0.9299995402002951	0.6175300685671049	0.9282061149325993	0.9041785736478224	0.9369305555121794	0.52	0.2	0.0
1620	None	None	None	None	None	1.0	1	1.0	4	0.25	1	0.5	0	3	0	2	0	0	0.75	4	3	0.4	6	0.0	1.0	0	0	0	0	0	0	0	0	0	0	0
6858	0.12950882583729667	0.02869349621864417	0.026414644501191444	0.927544977034634	None	0	0	0.09090909090909091	2	0.9354838709677419	29	0.19642857142857142	0.7096774193548387	24	22	8	2	0	0.8571428571428571	14	12	2.2	33	0.1111111111111111	0	0.4267298162998526	0.9545176556220705	0.49229141539898624	0.9201975362693823	0.6302137389861248	0.927353337873531	0.9041785736478224	0.9357488626851824	0.5208333333333333	0.16666666666666666	0.0
6559	0.12577450103970358	0.03204902509456911	0.03188457644611032	0.9459441349290724	None	0	0	0.08695652173913043	2	0.9375	30	0.18681318681318682	0.71875	25	23	8	2	0	0.9285714285714286	14	13	2.2666666666666666	34	0.1111111111111111	0	0.3860354821368038	0.9502153277685551	0.49229141539898624	0.9299995402002951	0.6175300685671049	0.9278306838282283	0.9041785736478224	0.9368197621500719	0.52	0.2	0.0
356	None	None	None	None	None	1.0	1	0.8	4	0.4	2	0.4666666666666667	0.4	5	2	1	0	0	0.6	5	3	0.4666666666666667	7	0.0	1.0	0.33610999866058056	0.9306627154988628	0.8766024890077594	0.9200493386950783	0.7098038373589994	0.9598904351755913	0.9586700644989739	0.9392536564602533	0	0	0.0
4428	0.11351390749005615	0.027158678707387158	0.005461244210561484	0.9087533285774569	None	0	0	0.08333333333333333	2	0.9411764705882353	32	0.2857142857142857	0.7058823529411765	26	24	9	2	0	0.6428571428571429	9	14	2.4	36	0.1	0	0.3860354821368038	0.9597255580643763	0.4646884615687224	0.9411951113180557	0.6428974094051446	0.9192284456956964	0.901900917333479	0.9422377324804635	0.5192307692307692	0.19230769230769232	0.0
7199	0.1265662296808743	0.025977328138577074	0.02546944874161712	0.9438795280209311	None	0	0	0.08695652173913043	2	0.9375	30	0.18681318681318682	0.71875	25	23	8	2	0	0.9285714285714286	14	13	2.2666666666666666	34	0.1111111111111111	0	0.3860354821368038	0.9502153277685551	0.49229141539898624	0.9299995402002951	0.6175300685671049	0.9278306838282283	0.9041785736478224	0.9368197621500719	0.52	0.2	0.0
4833	0.11808675699747233	0.012711892966059814	0.005120005556462116	0.9470281783740144	None	0	0	0.08695652173913043	2	0.9375	30	0.18681318681318682	0.71875	25	23	8	2	0	0.9285714285714286	14	13	2.2666666666666666	34	0.1111111111111111	0	0.3860354821368038	0.9502153277685551	0.43708550773845867	0.9342370891527546	0.6175300685671049	0.9278306838282283	0.9041785736478224	0.9381286578137787	0.52	0.2	0.0
3161	0.06963708599693776	0.006364587428369828	0.006034801971993541	0.8705577998353728	None	0	0	0.3333333333333333	5	0.65	13	0.24444444444444444	0.55	13	11	8	4	0	0.9	9	10	1.4666666666666666	22	0.2222222222222222	0.4	0.739295215974048	0.9624399110116882	0.43708550773845867	0.9633429450702641	0.7955115246651637	0.8849650687384728	0.9166729820681361	0.9453642482756175	0.07692307692307693	0.23076923076923078	0.0
7136	0.13694783726668172	0.025857183242027418	0.02539073281531919	0.9406702296953536	None	0	0	0.125	3	0.8787878787878788	29	0.19230769230769232	0.696969696969697	26	23	8	2	0	0.9285714285714286	14	13	2.3333333333333335	35	0.11764705882352941	0	0.3860354821368038	0.950826799457237	0.49229141539898624	0.9266830221358767	0.594629415478658	0.9290610341327623	0.9041785736478224	0.93645693630955	0.5192307692307693	0.19230769230769232	0.0
2809	0.07599411757088738	0.0058523526454180895	0.005379526057808329	0.9167454100475506	None	0	0	0.3333333333333333	5	0.65	13	0.3142857142857143	0.5	12	10	9	3	0	0.35714285714285715	14	5	1.4666666666666666	22	0.15	0.09523809523809523	0.739295215974048	0.9664340025933407	0.5097204104744432	0.9534623131637221	0.6893519987981193	0.9133100938948288	0.9041785736478224	0.9484148562192044	0.08333333333333333	0.08333333333333333	0.0
5008	0.13262556651930923	0.023238124055115373	0.02323806844000295	0.9367216479982763	None	0	0	0.08695652173913043	2	0.9375	30	0.18681318681318682	0.71875	25	23	8	2	0	0.9285714285714286	14	13	2.2666666666666666	34	0.1111111111111111	0	0.3860354821368038	0.9502153277685551	0.49229141539898624	0.9299995402002951	0.6175300685671049	0.9183122988451323	0.9041785736478224	0.9341197499728501	0.52	0.2	0.0
4665	0.12005422015986013	0.021482871896643687	0.02003549769772406	0.9452029034508537	None	0	0	0.21739130434782608	5	0.75	24	0.20238095238095238	0.625	25	20	8	2	0	0.8571428571428571	14	12	2.2666666666666666	34	0.13333333333333333	0	0.3860354821368038	0.9522312671197058	0.43708550773845867	0.9192914162240601	0.6175300685671049	0.9282061149325993	0.9041785736478224	0.9347192972990429	0.52	0.2	0.0
2060	None	None	None	None	None	0	0	1.0	3	0.0	0	0.6666666666666666	0	2	0	1	1	0	0.6666666666666666	3	2	0.26666666666666666	4	0.25	1.0	0	0	0	0	0	0	0	0	0	0	0
5288	0.10069627082313594	0.004228279440709441	0.0014248857008930514	0.9387408613377488	None	0	0	0.07692307692307693	2	0.9444444444444444	34	0.34545454545454546	0.7222222222222222	28	26	9	1	0	0.9090909090909091	10	11	2.533333333333333	38	0.05	0.17142857142857143	0.3860354821368038	0.9474748297094937	0.49229141539898624	0.9279657930833319	0.6428974094051446	0.9225148471893059	0.9041785736478224	0.9335033466317624	1.0	0.21428571428571427	0.0
154	None	None	None	None	None	0	0	0.14285714285714285	1	1.0	8	0.5555555555555556	0.875	8	7	1	0	0	0.2222222222222222	2	9	0.6666666666666666	10	0.0	0	0.5819055374844859	0.8470797921834268	0.6145508143731853	0.9634947879820591	0.8670037302808862	0.9583961380219217	0.9282825325442114	0.9374591331698361	0	0	0.0
6535	0.12290168350842862	0.024988330705757306	0.02444377349150017	0.9439287971527937	None	0	0	0.08695652173913043	2	0.9375	30	0.18681318681318682	0.71875	25	23	8	2	0	0.9285714285714286	14	13	2.2666666666666666	34	0.1111111111111111	0	0.3860354821368038	0.9502153277685551	0.49229141539898624	0.9299995402002951	0.6175300685671049	0.9278306838282283	0.9041785736478224	0.9368197621500719	0.52	0.2	0.0
549	None	None	None	None	None	0	0	0.3333333333333333	2	0.8333333333333334	5	0.4	0.6666666666666666	4	4	3	3	0	0.8	4	5	0.5333333333333333	8	0.3	0	0.9286527266630016	0.5376257771444051	0.9660889340367369	0.9230796961400742	0.586830374839372	0.8548978591417151	0.8492693968814621	0.8130208009139385	0.5	0.25	0.10707626255499467
3815	0.0659170765895414	0.015299634146159763	0.009166985414818328	0.8880594083483399	None	0.25	2	0.42105263157894735	8	0.6153846153846154	16	0.2857142857142857	0.5	19	13	8	0	0	0.5	7	14	1.8666666666666667	28	0.0	0.11764705882352941	0.4072990313339616	0.9053277059695317	0.578694282959631	0.948737772227318	0.5592549581309001	0.908510187308698	0.8702265918058134	0.923476262461333	0	0	0.0
2542	None	None	None	None	None	0	0	1.0	2	0.0	0	0.75	0	0	0	2	2	0	1.0	2	2	0.2	3	0.25	0	0	0	0	0	0	0	0	0	0	0	0
6122	0.12642022430851665	0.031503206581871175	0.03130003139315581	0.94694368655519	None	0	0	0.08695652173913043	2	0.9375	30	0.18681318681318682	0.71875	25	23	8	2	0	0.9285714285714286	14	13	2.2666666666666666	34	0.1111111111111111	0	0.3860354821368038	0.9502153277685551	0.49229141539898624	0.9299995402002951	0.6175300685671049	0.9278306838282283	0.9041785736478224	0.9368197621500719	0.52	0.2	0.0
2548	None	None	None	None	None	0	0	1.0	2	0.0	0	0.75	0	1	0	1	3	0	1.0	2	2	0.2	3	0.6	0	0	0	0	0	0	0	0	0	0	0	0
670	None	None	None	None	None	0.4	2	0.5833333333333334	7	0.5	8	0.4090909090909091	0.375	9	6	8	0	0	0.36363636363636365	11	4	1.2	18	0.0	0.4	0.6624221539334589	0.8619214369540058	0.44770474205981775	0.9199734084353073	0.7655022764368236	0.9039339694090847	0.9137419992760235	0.897677616094381	0	0	0.0
1334	None	None	None	None	None	0	0	0.6666666666666666	2	0.0	0	0.6666666666666666	0	2	0	1	1	0	0.6666666666666666	3	2	0.26666666666666666	4	0.25	0	0	0	0	0	0	0	0	0	0	0	0
2682	0.006273344081730607	0.0008900393994763541	-0.000703998867626619	0.995762585298751	None	0	0	0.6666666666666666	4	0.2857142857142857	2	0.36	0.2857142857142857	4	2	4	2	0	1.0	5	5	0.6	9	0.2	0.4	0.12190000703227895	0.9594183571047811	0.8645682747907554	0.9073464266261524	0.6266170095349908	0.7888221580307793	0.954438512585016	0.905009580459683	0.625	0.5	0.0
2108	None	None	None	None	None	0	0	0.4	2	0.8	4	0.5833333333333334	0.4	3	2	3	2	0	0.3333333333333333	2	6	0.4666666666666667	7	0.2222222222222222	0	0.25223302282593296	0.9313790355446995	0.5823553132104277	0.9167225755823271	0.44220146456311243	0.8796512145943117	0.8291413924613191	0.911488165530501	0.6666666666666666	0.3333333333333333	0.0
6984	0.12426615787988096	0.031493232532451426	0.031098115462938593	0.945994587938615	None	0	0	0.08695652173913043	2	0.9375	30	0.18681318681318682	0.71875	25	23	8	2	0	0.9285714285714286	14	13	2.2666666666666666	34	0.1111111111111111	0	0.3860354821368038	0.9502153277685551	0.49229141539898624	0.9299995402002951	0.6175300685671049	0.9278306838282283	0.9041785736478224	0.9368197621500719	0.52	0.2	0.0
4828	0.12186795791426375	0.02623815659880562	0.026092332703128836	0.9435388382177146	None	0	0	0.08695652173913043	2	0.9375	30	0.18681318681318682	0.71875	25	23	8	2	0	0.9285714285714286	14	13	2.2666666666666666	34	0.1111111111111111	0	0.3860354821368038	0.9502153277685551	0.43708550773845867	0.9350403934206659	0.6175300685671049	0.9183122988451323	0.9041785736478224	0.9357447845186008	0.52	0.2	0.0
244	None	None	None	None	None	0	0	0.7142857142857143	5	0.25	2	0.625	0.125	4	1	5	2	0	1.0	4	4	0.6666666666666666	10	0.18181818181818182	0.3333333333333333	0.5768475471509306	0.9774782134387608	0.4667613622782908	0.9173845117559808	0.47247048408529285	0.8184468398905175	0.9324641824288502	0.9283241730514298	0.625	1.0	0.0
5088	0.12939211580535837	0.03068488673909736	0.03043072393533389	0.9434502135297086	None	0	0	0.08695652173913043	2	0.9375	30	0.18681318681318682	0.71875	25	23	8	2	0	0.9285714285714286	14	13	2.2666666666666666	34	0.1111111111111111	0	0.3860354821368038	0.9502153277685551	0.49229141539898624	0.9299995402002951	0.6175300685671049	0.9278306838282283	0.9041785736478224	0.9368197621500719	0.52	0.16	0.0
7381	0.12408133966134988	0.029401555093130614	0.029328134557812344	0.9435511155283854	None	0	0	0.08695652173913043	2	0.9375	30	0.18681318681318682	0.71875	25	23	8	2	0	0.9285714285714286	14	13	2.2666666666666666	34	0.1111111111111111	0	0.3860354821368038	0.9502153277685551	0.49229141539898624	0.9299995402002951	0.6175300685671049	0.9278306838282283	0.9041785736478224	0.9368197621500719	0.52	0.2	0.0
1257	None	None	None	None	None	0	0	0.3333333333333333	2	0.8333333333333334	5	0.6666666666666666	0.6666666666666666	6	4	1	0	0	0.3333333333333333	6	2	0.5333333333333333	8	0.0	0	0.7934178101638452	0.8061717056736039	0.3669682061220588	0.8834070958830715	0.5370299317139825	0.8486282046269756	0.8794485373674555	0.8487419625954731	0	0	0.0
1653	None	None	None	None	None	0	0	0.3333333333333333	2	0.8333333333333334	5	1.0	0.8333333333333334	7	5	0	0	0	0.125	8	1	0.5333333333333333	8	0.0	0.2857142857142857	0.284577228155	0.9462789537262027	0.7427329670105118	0.8986631934511332	0.7839516027985038	0.9770508723359542	0.8024867381361838	0.9495090041900214	0	0	0.0
6860	0.1279089060338423	0.03154492010650892	0.03124774767405936	0.9465119596226055	None	0	0	0.08695652173913043	2	0.9375	30	0.18681318681318682	0.71875	25	23	8	2	0	0.9285714285714286	14	13	2.2666666666666666	34	0.1111111111111111	0	0.3860354821368038	0.9502153277685551	0.49229141539898624	0.9299995402002951	0.6175300685671049	0.9278306838282283	0.9041785736478224	0.9368197621500719	0.52	0.2	0.0
3708	0.06088685710660095	0.006565080747305352	0.006563293197427424	0.8921245750881283	None	0	0	0.35714285714285715	5	0.631578947368421	12	0.3333333333333333	0.5789473684210527	13	11	7	5	0	0.7777777777777778	7	9	1.4	21	0.3125	0.631578947368421	0.739295215974048	0.9624399110116882	0.43708550773845867	0.9633429450702641	0.7955115246651637	0.9083656055570306	0.9166729820681361	0.9495684738749058	0.07692307692307693	0.15384615384615385	0.0
2907	0.010259398441097283	0.0018381399074563457	0.000559632344790146	0.9809386229364739	None	0	0	0.42857142857142855	3	0.625	5	0.3333333333333333	0.25	3	2	6	5	0	0.8333333333333334	5	6	0.6666666666666666	10	0.3333333333333333	0.2222222222222222	0.284577228155	0.9547880365152097	0.8921086861293016	0.590586218942925	0.7358065881910939	0.9758044981200161	0.9586700644989739	0.9146049548961387	0.3333333333333333	0.6666666666666666	0.0
324	None	None	None	None	None	0	0	0.3333333333333333	1	1.0	2	1.0	0.5	1	1	2	3	0	0.25	4	1	0.26666666666666666	4	0.375	0	0.5710179504848039	0.5	0.46350669265758454	0.5	0.16762740788910896	0.5	0.8462692592866365	0.5	1.0	1.0	0.1402414096318686
5946	0.13608507590064223	0.008441205866978727	0.005882953893184673	0.9298349045024744	None	0	0	0.09523809523809523	2	0.9310344827586207	27	0.1987179487179487	0.6896551724137931	22	20	8	2	0	0.9230769230769231	13	12	2.066666666666667	31	0.1111111111111111	0	0.3860354821368038	0.954351223546742	0.43708550773845867	0.8624353698202927	0.6428974094051446	0.9362355067800191	0.8915296353684996	0.9255869875892516	0.5227272727272727	0.22727272727272727	0.0
3247	0.02481211930474152	0.0021103930028997736	-0.0004914375418080376	0.9669780325368986	None	0	0	0.16666666666666666	1	1.0	7	0.42857142857142855	0.8571428571428571	7	6	1	2	0	0.42857142857142855	3	7	0.6	9	0.4	0	0.5751570529985475	0.9374993538177769	0.43708550773845867	0.9469173893156653	0.7955115246651637	0.9339218022817432	0.9166729820681361	0.9396862061077484	0.7142857142857142	0.2857142857142857	0.0
5173	0.11954057667209314	0.008051903989026072	0.0034892590106464223	0.9454780454227449	None	0	0	0.21739130434782608	5	0.75	24	0.20238095238095238	0.625	25	20	8	2	0	0.8571428571428571	14	12	2.2666666666666666	34	0.13333333333333333	0	0.3860354821368038	0.9502153277685551	0.49229141539898624	0.9299995402002951	0.6175300685671049	0.9278306838282283	0.9041785736478224	0.9368197621500719	0.52	0.16	0.0
5314	0.12431745139799516	0.023119951084682695	0.023119949238045803	0.9278043799020401	None	0	0	0.09090909090909091	2	0.9354838709677419	29	0.19642857142857142	0.7096774193548387	24	22	8	2	0	0.8571428571428571	14	12	2.2	33	0.1111111111111111	0	0.4267298162998526	0.9545176556220705	0.49229141539898624	0.9201975362693823	0.6302137389861248	0.927353337873531	0.9041785736478224	0.9357488626851824	0.5208333333333334	0.16666666666666666	0.0
5816	0.12325249734386073	0.024055199293479202	0.023649057719857453	0.9245123142843499	None	0	0	0.09090909090909091	2	0.9354838709677419	29	0.19642857142857142	0.7096774193548387	24	22	8	2	0	0.8571428571428571	14	12	2.2	33	0.1111111111111111	0	0.4267298162998526	0.9545176556220705	0.49229141539898624	0.9201975362693823	0.6302137389861248	0.927353337873531	0.9041785736478224	0.9357488626851824	0.5208333333333333	0.16666666666666666	0.0
4671	0.12929184239959823	0.03271413734768657	0.03226886505776435	0.9465759667667538	None	0	0	0.08695652173913043	2	0.9375	30	0.18681318681318682	0.71875	25	23	8	2	0	0.9285714285714286	14	13	2.2666666666666666	34	0.1111111111111111	0	0.3860354821368038	0.9502153277685551	0.49229141539898624	0.9299995402002951	0.6175300685671049	0.9278306838282283	0.9041785736478224	0.9368197621500719	0.52	0.2	0.0
2727	0.04280499232862478	0.006409987484558546	0.0011925042996769292	0.9579303461790171	None	0.14285714285714285	1	0.29411764705882354	5	0.782608695652174	18	0.35714285714285715	0.6956521739130435	18	16	6	3	0	0.7	7	10	1.6666666666666667	25	0.21428571428571427	0.5	0.6040341424941891	0.9479750388518761	0.5827581715378809	0.9140543798634311	0.46910984160282554	0.9255520350864886	0.9166729820681361	0.9305836748110884	0.16666666666666666	0.1111111111111111	0.0
4935	0.09688117799346525	0.013714731196062898	0.013704513429606281	0.9144813914104563	None	0	0	0.13793103448275862	4	0.8536585365853658	35	0.25595238095238093	0.6829268292682927	32	28	10	2	0	0.8571428571428571	12	14	2.8666666666666667	43	0.1	0.15	0.3860354821368038	0.9436787072386295	0.4897916231085942	0.9247208582215873	0.594629415478658	0.9293002095468361	0.8702265918058134	0.9330386089495576	0.515625	0.1875	0.0
3264	0.04635948203918009	0.005681266611407074	0.0019491270971399041	0.9342481490247079	None	0	0	0.25	3	0.8	12	0.3541666666666667	0.6666666666666666	12	10	4	5	0	0.75	6	8	1.1333333333333333	17	0.5	0	0.562665349055426	0.9529805392584105	0.4646884615687224	0.9428726690044777	0.6428974094051446	0.9050260332185311	0.9106224834435296	0.9363752721248233	0.08333333333333333	0.08333333333333333	0.0
4289	0.11572689036187588	0.021005600760519726	0.019216123516334924	0.9296176923911449	None	0	0	0.09090909090909091	2	0.9354838709677419	29	0.19642857142857142	0.7096774193548387	24	22	8	2	0	0.8571428571428571	14	12	2.2	33	0.1111111111111111	0	0.3860354821368038	0.9522811031985141	0.4646884615687224	0.9346285672774043	0.6302137389861248	0.9267033939853231	0.9041785736478224	0.9387875513430534	0.5208333333333333	0.20833333333333334	0.0
2817	0.01237601486778559	0.00040720838026114375	0.00035915305540095034	0.9740555623551203	None	0	0	0.2857142857142857	2	0.875	7	0.4	0.625	5	5	4	3	0	1.0	5	5	0.6666666666666666	10	0.25	0	0.739295215974048	0.9462840139403631	0.43708550773845867	0.9766513210411051	0.5865471100249338	0.950077461635244	0.9653801327732621	0.9601830323679729	0.4	0.2	0.0
1676	None	None	None	None	None	0	0	0.14285714285714285	2	0.8888888888888888	16	0.25	0.8333333333333334	16	15	3	2	0	0.3125	5	16	1.3333333333333333	20	0.2222222222222222	0	0.739295215974048	0.9628334151415996	0.43708550773845867	0.9589008745779626	0.7955115246651637	0.9084649708845609	0.9166729820681361	0.9478349963755308	0.53125	0.125	0.0
854	None	None	None	None	None	0	0	0.42857142857142855	3	0.75	6	0.8333333333333334	0.375	5	3	4	0	0	0.75	4	3	0.6666666666666666	10	0.0	1.0	0.7030207604373706	0.8884002268571685	0.43099162766088817	0.8934779151494358	0.2849881154184747	0.7867086777108624	0.8552709631135736	0.8624145106725941	0	0	0.0
1556	None	None	None	None	None	0	0	0.6	3	0.6	3	0.5833333333333334	0.4	4	2	2	0	0	0.3333333333333333	6	2	0.4666666666666667	7	0.0	0.8	0.3484660384182271	0.9519547742465391	0.7825384318409357	0.9594641583577953	0.5458536212406686	0.6628838706817473	0.9509187932491553	0.9068341636907008	0	0	0.0
7428	0.11392566234572736	0.02832455474175233	0.028061228035043687	0.9428710089894686	None	0	0	0.08695652173913043	2	0.9375	30	0.18681318681318682	0.71875	25	23	8	2	0	0.9285714285714286	14	13	2.2666666666666666	34	0.1111111111111111	0	0.3860354821368038	0.9496261393104453	0.49229141539898624	0.9299995402002951	0.6175300685671049	0.9278306838282283	0.9041785736478224	0.9365749612500913	0.52	0.2	0.0
4048	0.12627262096057928	0.009526383650314416	0.00581753085682764	0.9437889874860292	None	0	0	0.21739130434782608	5	0.75	24	0.20238095238095238	0.625	25	20	8	2	0	0.8571428571428571	14	12	2.2666666666666666	34	0.13333333333333333	0	0.3860354821368038	0.9522312671197058	0.49229141539898624	0.9299995402002951	0.6175300685671049	0.9278306838282283	0.9041785736478224	0.937671705251976	0.52	0.2	0.0
2838	0.09097070559558172	0.0029354932670407337	-0.00033807286587176553	0.8712964804303338	None	0.25	2	0.3888888888888889	7	0.5833333333333334	14	0.37142857142857144	0.5	18	12	7	0	0	0.7	7	10	1.7333333333333334	26	0.0	0.43478260869565216	0.4674241504629014	0.9521055602958628	0.43708550773845867	0.9556035538601573	0.7955115246651637	0.9138524878272657	0.9166729820681361	0.9430434017031332	0	0	0.0
709	None	None	None	None	None	0	0	0.5714285714285714	4	0.5	4	0.47619047619047616	0.375	6	3	3	3	0	0.42857142857142855	7	3	0.6666666666666666	10	0.42857142857142855	0.5	0.48413483738454416	0.9102435925154562	0.6578365797969118	0.9597212839745798	0.4359584231198981	0.817563244481902	0.8300957528703998	0.9112601270615018	0.16666666666666666	0.16666666666666666	0.0
2337	None	None	None	None	None	0.5	1	0.8333333333333334	5	0.0	0	0.8888888888888888	0	4	0	3	0	0	1.0	3	3	0.5333333333333333	8	0.0	0.8	0	0	0	0	0	0	0	0	0	0	0
4152	0.1264868855787851	0.010916030981520821	0.007586030627301287	0.9362039547925982	None	0	0	0.09523809523809523	2	0.9310344827586207	27	0.1987179487179487	0.6896551724137931	22	20	8	2	0	0.9230769230769231	13	12	2.066666666666667	31	0.1111111111111111	0	0.3860354821368038	0.928536771217969	0.49229141539898624	0.9388209116396433	0.5074927641145747	0.9139692958457655	0.8550293535766358	0.9277600326310472	0.5227272727272727	0.36363636363636365	0.0
5239	0.12705379823610005	0.03182676957315434	0.03169827509205399	0.9454064283790607	None	0	0	0.08695652173913043	2	0.9375	30	0.18681318681318682	0.71875	25	23	8	2	0	0.9285714285714286	14	13	2.2666666666666666	34	0.1111111111111111	0	0.3860354821368038	0.9502153277685551	0.49229141539898624	0.9299995402002951	0.6175300685671049	0.9278306838282283	0.9041785736478224	0.9368197621500719	0.52	0.2	0.0
6659	0.12131000648619497	0.026408416111171378	0.02622232232637553	0.9471735945748345	None	0	0	0.08695652173913043	2	0.9375	30	0.18681318681318682	0.71875	25	23	8	2	0	0.9285714285714286	14	13	2.2666666666666666	34	0.1111111111111111	0	0.3860354821368038	0.9502153277685551	0.49229141539898624	0.9299995402002951	0.6175300685671049	0.9278306838282283	0.9041785736478224	0.9368197621500719	0.52	0.2	0.0
2600	1.3716722582410148e-05	1.0445427321245057e-06	1.0435004854601727e-06	0.9969958658730972	None	0	0	0.5	3	0.7142857142857143	5	0.42857142857142855	0	2	0	6	2	0	0.42857142857142855	3	7	0.6	9	0.14285714285714285	1.0	0	0	0	0	0	0	0	0	0	0	0
2519	None	None	None	None	None	0	0	0.7142857142857143	5	0.125	1	1.0	0.125	4	1	5	1	0	0.4	2	5	0.6666666666666666	10	0.09090909090909091	0.5	0.25741987318170223	0.87988309507324	0.4941590089870389	0.8349222416846964	0.5563756110008048	0.9784892353724098	0.7616409863120187	0.9224826853976907	1.0	0	0.0
3759	0.07496555299710637	0.006493336926824844	0.0014568154803213079	0.9772913038612384	None	0	0	0.2631578947368421	5	0.6923076923076923	18	0.4	0.5	14	13	13	4	0	0.7	10	7	1.8666666666666667	28	0.13793103448275862	0	0.3065552138780818	0.9213586956481611	0.5097204104744432	0.9505492923674042	0.6073130858976779	0.881798883047433	0.9041785736478224	0.9224085374203066	0.07142857142857142	0.42857142857142855	0.0
486	None	None	None	None	None	0	0	0.6666666666666666	2	0.5	1	0.6666666666666666	0	1	0	2	0	0	0.6666666666666666	3	2	0.26666666666666666	4	0.0	0	0	0	0	0	0	0	0	0	0	0	0
1892	None	None	None	None	None	0	0	0.15384615384615385	2	0.9411764705882353	16	0.296875	0.8235294117647058	16	14	2	2	0	1.0	8	8	1.2666666666666666	19	0.3333333333333333	0	0.739295215974048	0.9525820344509278	0.4646884615687224	0.950230472068844	0.5430770876220414	0.9296356026156583	0.9106224834435296	0.9449831358790142	0.53125	0.0625	0.0
852	None	None	None	None	None	0	0	0.16666666666666666	3	0.84	21	0.35064935064935066	0.64	19	16	7	0	0	0.6363636363636364	11	7	1.8	27	0.0	0.08695652173913043	0.5611463320498519	0.9454843602694486	0.43099162766088817	0.9497135196408181	0.5212899624193131	0.9024608186991794	0.9166729820681361	0.93536424738056	0	0	0.0
5506	0.12923651410036435	0.029730431603664478	0.0292983402459432	0.9477522410221276	None	0	0	0.08695652173913043	2	0.9375	30	0.18681318681318682	0.71875	25	23	8	2	0	0.9285714285714286	14	13	2.2666666666666666	34	0.1111111111111111	0	0.3860354821368038	0.9502153277685551	0.49229141539898624	0.9299995402002951	0.6175300685671049	0.9278306838282283	0.9041785736478224	0.9368197621500719	0.52	0.2	0.0
7335	0.1258976614074029	0.026079431554429076	0.026072213501681776	0.9460598802990271	None	0	0	0.08695652173913043	2	0.9375	30	0.18681318681318682	0.71875	25	23	8	2	0	0.9285714285714286	14	13	2.2666666666666666	34	0.1111111111111111	0	0.3860354821368038	0.9502153277685551	0.49229141539898624	0.9299995402002951	0.6175300685671049	0.9278306838282283	0.9041785736478224	0.9368197621500719	0.52	0.2	0.0
2983	0.05179132385327531	0.005576611097769289	0.00546814254531823	0.9539429891176958	None	0	0	0.35714285714285715	5	0.6111111111111112	11	0.2777777777777778	0.5555555555555556	15	10	4	4	0	0.8888888888888888	9	8	1.3333333333333333	20	0.5714285714285714	0	0.3860354821368038	0.9496980384886723	0.49229141539898624	0.9488470915711946	0.6428974094051446	0.9169281954354026	0.9041785736478224	0.9400985525676342	0.1	0.26666666666666666	0.0
6138	0.08140801600414213	0.00749505554535822	0.005150938029726327	0.9601560159584842	None	0	0	0.12	3	0.8857142857142857	31	0.24025974025974026	0.7142857142857143	28	25	8	1	0	0.7857142857142857	14	11	2.466666666666667	37	0.058823529411764705	0	0.3860354821368038	0.9480166721603763	0.49229141539898624	0.9288049650630762	0.594629415478658	0.9268242191586925	0.9041785736478224	0.9352496696998013	1.0	0.21428571428571427	0.0
4609	0.12077191242096877	0.00706692764350969	0.002618529937397612	0.9453674468582033	None	0	0	0.21739130434782608	5	0.75	24	0.20238095238095238	0.625	25	20	8	2	0	0.8571428571428571	14	12	2.2666666666666666	34	0.13333333333333333	0	0.3860354821368038	0.9502153277685551	0.49229141539898624	0.9299995402002951	0.6175300685671049	0.9278306838282283	0.9041785736478224	0.9368197621500719	0.52	0.2	0.0
5696	0.11541912556640467	0.029569271621894433	0.029561586457491545	0.9484659457335333	None	0	0	0.08695652173913043	2	0.9375	30	0.18681318681318682	0.71875	25	23	8	2	0	0.9285714285714286	14	13	2.2666666666666666	34	0.1111111111111111	0	0.3860354821368038	0.9502153277685551	0.49229141539898624	0.9318028025594459	0.6175300685671049	0.9278306838282283	0.9041785736478224	0.9373706348671733	0.52	0.2	0.0
6814	0.11469629237784101	0.029397989424584426	0.029396577072192273	0.9451472463788282	None	0	0	0.08695652173913043	2	0.9375	30	0.18681318681318682	0.71875	25	23	8	2	0	0.9285714285714286	14	13	2.2666666666666666	34	0.1111111111111111	0	0.3860354821368038	0.9502153277685551	0.49229141539898624	0.9299995402002951	0.6175300685671049	0.9360488202039312	0.9041785736478224	0.9393311182686783	0.52	0.2	0.0
7031	0.07445546866191688	0.012948873081673836	0.012730164969476335	0.959129318477743	None	0	0	0.12	3	0.8857142857142857	31	0.24025974025974026	0.7142857142857143	28	25	8	1	0	0.7857142857142857	14	11	2.466666666666667	37	0.058823529411764705	0	0.3860354821368038	0.9480166721603763	0.49229141539898624	0.9288049650630762	0.594629415478658	0.9268242191586925	0.9041785736478224	0.9352496696998013	1.0	0.21428571428571427	0.0
1516	None	None	None	None	None	0	0	0.25	1	1.0	3	0.625	0.6666666666666666	2	2	2	0	0	0.5	2	4	0.3333333333333333	5	0.0	0	0.6993190343044509	0.9333083941371482	0.42345589411627615	0.7161914989071303	0.8195317907444597	0.7402268409140738	0.9145402760843799	0.82305015143464	0	0	0.0
4120	0.10140003796065848	0.029307122341544384	0.02475837579611307	0.6656621916649457	None	0	0	0.0625	1	1.0	21	1.0	1.0	22	21	0	0	0	0.043478260869565216	1	23	1.5333333333333334	23	0.0	0	0.562665349055426	0.9508384844276109	0.23645612488695944	0.9537503461023529	0.44325676583893825	0.942623351041376	0.9161801635426092	0.9492713321715556	0	0	0.0
4873	0.0674919374773203	0.011488206896109337	0.010535123285317827	0.8113504620425435	None	0	0	0.05	1	1.0	28	0.13157894736842105	0.9642857142857143	28	27	1	0	0	0.631578947368421	19	12	2.0	30	0.0	0	0.3860354821368038	0.9506828006759455	0.49229141539898624	0.9206350374954095	0.47561250685665557	0.9157391645250924	0.901900917333479	0.930769891536037	0	0	0.0
6081	0.12454220568926755	0.014674964509249894	0.008638329483601263	0.937030436416413	None	0	0	0.09523809523809523	2	0.9310344827586207	27	0.1987179487179487	0.6896551724137931	22	20	8	2	0	0.9230769230769231	13	12	2.066666666666667	31	0.1111111111111111	0	0.3860354821368038	0.928536771217969	0.49229141539898624	0.9319899745091013	0.5074927641145747	0.9139692958457655	0.8883257278446306	0.9251910135133699	0.5227272727272727	0.22727272727272727	0.0
2700	0.034910085117009645	0.006112153562521225	0.004690343964276334	0.9541997457256564	None	0	0	0.2222222222222222	2	0.8181818181818182	9	0.43333333333333335	0.7272727272727273	9	8	3	4	0	0.8333333333333334	5	6	0.8666666666666667	13	0.4444444444444444	0	0.739295215974048	0.9629989916939785	0.43708550773845867	0.9508855634076143	0.6428974094051446	0.8642207763329628	0.9166729820681361	0.9364963746025381	0.1111111111111111	0.1111111111111111	0.0
1305	None	None	None	None	None	0.25	1	0.5	5	0.5833333333333334	7	0.5833333333333334	0.25	7	3	6	3	0	0.6666666666666666	6	4	0.9333333333333333	14	0.25	0.2	0.6321196498571113	0.9096376946927073	0.6080238226008309	0.9473867938604447	0.6586873558420342	0.8648548270446329	0.9370610649981301	0.9130976054263638	0.14285714285714285	0	0.0
5325	0.13064533731550215	0.027661105059215554	0.02747392867634618	0.9472548836135968	None	0	0	0.08695652173913043	2	0.9375	30	0.18681318681318682	0.71875	25	23	8	2	0	0.9285714285714286	14	13	2.2666666666666666	34	0.1111111111111111	0	0.3860354821368038	0.9502153277685551	0.49229141539898624	0.9299995402002951	0.6175300685671049	0.9278306838282283	0.9041785736478224	0.9368197621500719	0.52	0.2	0.0
7488	0.07825767548667509	0.019285402258631387	-0.012271134080979924	0.7797791244132051	None	0	0	0.14285714285714285	2	0.8947368421052632	17	0.35	0.6842105263157895	15	13	5	3	0	0.26666666666666666	4	15	1.4	21	0.25	0.16666666666666666	0.3860354821368038	0.9510520299449001	0.4909528610689987	0.9320010951751648	0.5717287623902111	0.939477993049944	0.9041785736478224	0.9413461036563935	0.26666666666666666	0.2	0.0
7483	0.11889371972160022	0.0255125551762341	0.02404317782746761	0.9352369085820116	None	0	0	0.125	3	0.8787878787878788	29	0.19230769230769232	0.696969696969697	26	23	8	2	0	0.9285714285714286	14	13	2.3333333333333335	35	0.11764705882352941	0	0.3860354821368038	0.950826799457237	0.49229141539898624	0.9266830221358767	0.594629415478658	0.9290610341327623	0.9041785736478224	0.93645693630955	0.5192307692307693	0.19230769230769232	0.0
7326	0.1288150306351778	0.030498951059109065	0.030092767236976608	0.9437412764703843	None	0	0	0.08695652173913043	2	0.9375	30	0.18681318681318682	0.71875	25	23	8	2	0	0.9285714285714286	14	13	2.2666666666666666	34	0.1111111111111111	0	0.3860354821368038	0.9502153277685551	0.49229141539898624	0.9299995402002951	0.6175300685671049	0.9278306838282283	0.9041785736478224	0.9368197621500719	0.52	0.2	0.0
7396	0.12472642348165265	0.027676375992387054	0.02738090736624512	0.9473044992434394	None	0	0	0.08695652173913043	2	0.9375	30	0.18681318681318682	0.71875	25	23	8	2	0	0.9285714285714286	14	13	2.2666666666666666	34	0.1111111111111111	0	0.3860354821368038	0.9502153277685551	0.49229141539898624	0.9299995402002951	0.6175300685671049	0.9278306838282283	0.9041785736478224	0.9368197621500719	0.52	0.2	0.0
7197	0.1021481896824716	0.023313847786599493	0.022744618338876678	0.949776265295907	None	0	0	0.09090909090909091	2	0.9354838709677419	29	0.19642857142857142	0.7096774193548387	24	22	8	3	0	0.8571428571428571	14	12	2.2	33	0.16666666666666666	0	0.3860354821368038	0.9512741039554877	0.4646884615687224	0.9327416664595665	0.6302137389861248	0.9335889020788677	0.9041785736478224	0.939806916450879	0.20833333333333334	0.20833333333333334	0.0
103	None	None	None	None	None	0	0	0.5	1	1.0	1	0.75	0	0	0	2	0	0	1.0	2	2	0.2	3	0.0	0	0	0	0	0	0	0	0	0	0	0	0
91	None	None	None	None	None	0	0	0.2777777777777778	5	0.75	18	0.24074074074074073	0.625	16	15	9	4	0	0.3333333333333333	6	18	1.7333333333333334	26	0.19047619047619047	0.08333333333333333	0.46633066752158403	0.8918530889630804	0.402809162173837	0.9509308354668295	0.7321972314995234	0.8883403969455853	0.8321626520682855	0.9154939364328571	0.0625	0.25	0.0
5276	0.08003586540284854	0.014013992272443541	0.011599480875136445	0.9607359472361374	None	0	0	0.08333333333333333	2	0.9393939393939394	31	0.24475524475524477	0.7575757575757576	26	25	8	1	0	0.8461538461538461	13	11	2.3333333333333335	35	0.05263157894736842	0	0.3860354821368038	0.9510975383050128	0.49229141539898624	0.9240491045010192	0.6073130858976779	0.9292769662161723	0.9041785736478224	0.9358781954090563	1.0	0.19230769230769232	0.0
1801	None	None	None	None	None	0.3333333333333333	1	0.75	6	0.3	3	0.8	0.1	5	1	6	2	0	0.6	5	3	0.8	12	0.16666666666666666	0.5714285714285714	0.4674241504629014	0.835803415484156	0.5425949634252916	0.9161661121448911	0.6653656038077483	0.858964045193768	0.8702265918058134	0.8745498186013813	0.6	0	0.0
6887	0.12048352316263725	0.009351481462582165	0.003943651229715087	0.9454371597033393	None	0	0	0.21739130434782608	5	0.75	24	0.20238095238095238	0.625	25	20	8	2	0	0.8571428571428571	14	12	2.2666666666666666	34	0.13333333333333333	0	0.3860354821368038	0.9502153277685551	0.49229141539898624	0.9299995402002951	0.6175300685671049	0.9278306838282283	0.9041785736478224	0.9368197621500719	0.52	0.2	0.0
628	None	None	None	None	None	0	0	0.5	1	1.0	1	1.0	0	1	0	1	2	0	0.3333333333333333	3	1	0.2	3	0.4	0	0	0	0	0	0	0	0	0	0	0	0
2708	0.06371972958514767	0.0057300250343475115	0.005110463671946574	0.8617926535029062	None	0	0	0.25	3	0.875	14	0.32727272727272727	0.6875	12	11	5	1	0	0.45454545454545453	5	11	1.2	18	0.07692307692307693	0.4	0.739295215974048	0.9572034425378892	0.43708550773845867	0.9674584493399432	0.7955115246651637	0.9332966598930214	0.965029318583806	0.954612136163683	1.0	0.16666666666666666	0.0
1383	None	None	None	None	None	0	0	0.75	3	0.0	0	0.5555555555555556	0	2	0	2	1	0	1.0	3	3	0.3333333333333333	5	0.16666666666666666	0	0	0	0	0	0	0	0	0	0	0	0
3206	0.03687803902016692	0.0003936809521196383	0.00014362598191533087	0.9335708091249204	None	0	0	0.45454545454545453	5	0.5714285714285714	8	0.4	0.5	10	7	5	1	0	0.625	5	8	1.0666666666666667	16	0.09090909090909091	0.3076923076923077	0.739295215974048	0.9573376819676063	0.27513182464141855	0.9765820866971512	0.6427772205066733	0.931596329162024	0.9509379036153295	0.95894641103034	1.0	0.2	0.0
5669	0.12672460069604038	0.03113398615577487	0.03101384026876631	0.9457873747861079	None	0	0	0.08695652173913043	2	0.9375	30	0.18681318681318682	0.71875	25	23	8	2	0	0.9285714285714286	14	13	2.2666666666666666	34	0.1111111111111111	0	0.3860354821368038	0.9502153277685551	0.49229141539898624	0.9299995402002951	0.6175300685671049	0.9278306838282283	0.9041785736478224	0.9368197621500719	0.52	0.2	0.0
1931	None	None	None	None	None	1.0	1	1.0	4	0.0	0	0.5555555555555556	0	3	0	1	0	0	1.0	3	3	0.3333333333333333	5	0.0	1.0	0	0	0	0	0	0	0	0	0	0	0
3366	0.08746202906811147	0.013564361086129127	0.013328559409892726	0.9412268062014636	None	0.1	1	0.13636363636363635	3	0.9	27	0.2857142857142857	0.7	24	21	7	1	0	0.4375	7	16	2.1333333333333333	32	0.06666666666666667	0.08333333333333333	0.3785967907589242	0.9552118007662448	0.43708550773845867	0.9192210008023546	0.6428974094051446	0.9268416638098494	0.9106224834435296	0.9356548365563468	1.0	0.2916666666666667	0.0
3933	0.07250911120895466	0.01059364837467904	0.010508560121412646	0.9387822119057706	None	0.1	1	0.13043478260869565	3	0.90625	29	0.3090909090909091	0.6875	25	22	8	2	0	0.9090909090909091	11	10	2.2666666666666666	34	0.11764705882352941	0	0.3860354821368038	0.9526796617575506	0.49229141539898624	0.9311902796020136	0.6175300685671049	0.9284183616790966	0.9041785736478224	0.9383914773950971	0.52	0.2	0.0
3720	0.07790903690372358	0.010050459790253053	0.008072502770487381	0.9199755824584969	None	0.14285714285714285	1	0.23529411764705882	4	0.8695652173913043	20	0.2840909090909091	0.6956521739130435	19	16	5	0	0	0.7272727272727273	8	11	1.6666666666666667	25	0.0	0.35294117647058826	0.3860354821368038	0.9065530173031948	0.6032644986276565	0.9091723808925747	0.4557305700982493	0.8693821920340661	0.8132277237233285	0.8963314318289006	0	0	0.0
4374	0.08048064457056306	0.013709347739102661	0.01153651744577691	0.9595791191816704	None	0	0	0.08333333333333333	2	0.9393939393939394	31	0.24475524475524477	0.7575757575757576	26	25	8	1	0	0.8461538461538461	13	11	2.3333333333333335	35	0.05263157894736842	0	0.3860354821368038	0.9510975383050128	0.49229141539898624	0.9240491045010192	0.6073130858976779	0.9292769662161723	0.9041785736478224	0.9358781954090563	1.0	0.19230769230769232	0.0
2274	None	None	None	None	None	0	0	0.6666666666666666	2	0.0	0	0.6666666666666666	0	0	0	3	2	0	0.6666666666666666	3	2	0.26666666666666666	4	0.2	1.0	0	0	0	0	0	0	0	0	0	0	0
104	None	None	None	None	None	0	0	0.18181818181818182	2	0.9285714285714286	13	1.0	0.9285714285714286	14	13	1	0	0	0.0625	16	1	1.0666666666666667	16	0.0	0.13333333333333333	0.48975743452574577	0.8681895357880333	0.581672093773609	0.9447870585824778	0.8100159190504762	0.9221551919865557	0.7496168705464318	0.9167460191997354	0	0	0.0
6685	0.12568500038058739	0.02609151257962556	0.026089606880340264	0.9459070286166296	None	0	0	0.08695652173913043	2	0.9375	30	0.18681318681318682	0.71875	25	23	8	2	0	0.9285714285714286	14	13	2.2666666666666666	34	0.1111111111111111	0	0.3860354821368038	0.9502153277685551	0.49229141539898624	0.9299995402002951	0.6175300685671049	0.9278306838282283	0.9041785736478224	0.9368197621500719	0.52	0.2	0.0
3525	0.08074119439838467	0.008271053176197243	-0.004560473625255806	0.6455392091147059	None	0	0	0.15	3	0.8571428571428571	24	0.16666666666666666	0.6071428571428571	19	17	10	0	0	0.45	20	9	2.0	30	0.0	0	0.739295215974048	0.9672778155799664	0.43708550773845867	0.9586750836370327	0.7955115246651637	0.9118593763829764	0.9166729820681361	0.9505317464820471	0	0	0.0
6964	0.13638403940296917	0.025693293743783735	0.025621825517208804	0.9380179863678069	None	0	0	0.08695652173913043	2	0.9375	30	0.18681318681318682	0.71875	25	23	8	2	0	0.9285714285714286	14	13	2.2666666666666666	34	0.1111111111111111	0	0.3860354821368038	0.9502153277685551	0.43708550773845867	0.9213717780653429	0.6175300685671049	0.9278306838282283	0.9041785736478224	0.9342969862135538	0.52	0.2	0.0
1834	None	None	None	None	None	0	0	0.75	3	0.5	2	0.6	0	3	0	2	0	0	0.4	5	2	0.4	6	0.0	1.0	0	0	0	0	0	0	0	0	0	0	0
1399	None	None	None	None	None	0	0	0.0625	1	1.0	21	0.1796875	0.7619047619047619	17	16	5	2	0	0.5	16	8	1.5333333333333334	23	0.15384615384615385	0	0.3860354821368038	0.9364662408520131	0.49229141539898624	0.9089579974620116	0.5458536212406686	0.8651781934801213	0.8121208153338585	0.9075013083288014	0.5294117647058824	0.058823529411764705	0.0
6871	None	None	None	None	None	0	0	0.16666666666666666	2	0.8666666666666667	13	0.6071428571428571	0.6	11	9	5	0	0	0.5714285714285714	4	7	1.1333333333333333	17	0.0	0	0.3860354821368038	0.9228330504935914	0.49229141539898624	0.8985065705186978	0.5592549581309001	0.9121536505177003	0.7817382465246068	0.9116657425373373	0	0	0.0
4337	0.11734100672153364	0.025262012229714838	0.025020363371123976	0.945048540101017	None	0	0	0.045454545454545456	1	1.0	31	0.1813186813186813	0.7419354838709677	24	23	8	3	0	0.9285714285714286	14	13	2.2	33	0.15789473684210525	0	0.3860354821368038	0.9515597517388157	0.4646884615687224	0.9360171047825079	0.6073130858976779	0.9310692536418311	0.9041785736478224	0.940176754039303	0.125	0.20833333333333334	0.0
1900	None	None	None	None	None	0	0	0.6666666666666666	2	0.0	0	0.6666666666666666	0	2	0	1	2	0	0.6666666666666666	2	3	0.26666666666666666	4	0.5	0	0	0	0	0	0	0	0	0	0	0	0
1313	None	None	None	None	None	0	0	0.4	4	0.5833333333333334	7	0.42424242424242425	0.5833333333333334	10	7	3	0	0	0.2727272727272727	3	11	0.9333333333333333	14	0.0	0	0.4047543921421509	0.9299887482718354	0.4116264958921135	0.8862395787136745	0.617133705610626	0.9018844874020455	0.9039508282358799	0.907703931346702	0	0	0.0
599	None	None	None	None	None	0	0	0.6	3	0.6	3	0.4666666666666667	0.6	5	3	1	0	0	0.6	3	5	0.4666666666666667	7	0.0	1.0	0.5611463320498519	0.8851911444785393	0.3874668164505729	0.92329953409133	0.5212899624193131	0.9438222340493685	0.9231225970471453	0.9206101328672781	0	0	0.0
2475	None	None	None	None	None	0.5	1	0.7142857142857143	5	0.375	3	0.4	0.125	4	1	5	2	0	1.0	5	5	0.6666666666666666	10	0.18181818181818182	0.2857142857142857	0.5212281101335383	0.8563684523928884	0.44856869613237366	0.9325217601437886	0.6121004148096153	0.931993152186307	0.8385153497020167	0.9123829820737582	0.625	0	0.0
6880	0.13625590543234972	0.012888917099558446	0.011252362928211483	0.9388972739401549	None	0	0	0.21739130434782608	5	0.75	24	0.18681318681318682	0.625	25	20	8	2	0	0.9285714285714286	14	13	2.2666666666666666	34	0.13333333333333333	0	0.3860354821368038	0.9502153277685551	0.49229141539898624	0.9299995402002951	0.6175300685671049	0.9278306838282283	0.9041785736478224	0.9368197621500719	0.52	0.32	0.0
1085	None	None	None	None	None	0	0	0.6666666666666666	4	0.3333333333333333	2	0.6666666666666666	0.16666666666666666	3	1	4	1	0	0.75	3	4	0.5333333333333333	8	0.1	0.4	1.0	0.8878311278087839	0.4747326375903695	0.5513674033680493	0.2672862230883569	0.8283670965368957	0.9562139068055162	0.7829640671620826	1.0	0.6666666666666666	0.0
1696	None	None	None	None	None	0	0	0.3333333333333333	5	0.65	13	0.25	0.6	15	12	6	3	0	0.7272727272727273	11	8	1.4666666666666666	22	0.23076923076923078	0.3157894736842105	0.739295215974048	0.9566272293087136	0.43708550773845867	0.9660335132564131	0.7955115246651637	0.8509922653263385	0.9166729820681361	0.9386551527292704	0.2	0.06666666666666667	0.0
2601	0.0015701604117964194	0.0002085589930997481	-0.00020219303499270893	0.996875925855463	None	0.5	1	0.6666666666666666	4	0.5714285714285714	4	0.5	0.14285714285714285	4	1	4	2	0	0.5	6	3	0.6	9	0.2222222222222222	0.3333333333333333	0.5212281101335383	0.8563684523928884	0.44856869613237366	0.9325217601437886	0.6121004148096153	0.938415333731211	0.8385153497020167	0.9151683093998236	0.625	0	0.0
2084	None	None	None	None	None	0	0	0.4444444444444444	4	0.6363636363636364	7	0.30952380952380953	0.5454545454545454	8	6	4	1	0	0.8571428571428571	6	7	0.8666666666666667	13	0.1	0.18181818181818182	0.3065552138780818	0.9520131234489752	0.5823553132104277	0.8957388690137175	0.6025613475956663	0.8293287130196054	0.844383295128797	0.9037635497914164	1.0	0.125	0.0
1908	None	None	None	None	None	0	0	0.25	1	1.0	4	1.0	0.75	4	3	1	1	0	0.16666666666666666	1	6	0.4	6	0.2	0	0.33068967649716563	0.7104764294962949	0.41374362417527627	0.7307400555127747	0.663597411340515	0.7584973273017387	0.8392110810238411	0.7337070430897517	1.0	0.5	0.0
1178	None	None	None	None	None	0	0	1.0	2	0.0	0	0.75	0	1	0	1	0	0	1.0	2	2	0.2	3	0.0	0	0	0	0	0	0	0	0	0	0	0	0
2003	None	None	None	None	None	0	0	0.6666666666666666	4	0.2857142857142857	2	0.75	0.14285714285714285	4	1	4	2	0	0.75	4	3	0.6	9	0.2222222222222222	0.6666666666666666	0.2898312840762545	0.9167131522477059	0.48911537614540535	0.9081978105264342	0.6155056170230981	0.70290673480143	0.78925366388872	0.864186116003832	0.625	0.25	0.0
4180	0.06521864365249289	0.010442051081220914	0.006515827931653282	0.8814606021318498	None	0	0	0.14285714285714285	2	0.8888888888888888	16	0.25	0.7222222222222222	14	13	5	3	0	0.8	8	10	1.3333333333333333	20	0.23076923076923078	0	0.562665349055426	0.9609487985065477	0.4646884615687224	0.9302995658485858	0.5074927641145747	0.935998450927365	0.9106224834435296	0.9440480990215074	0.14285714285714285	0.14285714285714285	0.0
446	None	None	None	None	None	0	0	0.1	1	1.0	12	0.5384615384615384	0.9166666666666666	12	11	1	0	0	0.15384615384615385	2	13	0.9333333333333333	14	0.0	0	0.4797178471650758	0.7873428458695572	0.7724100782049825	0.9076086493394164	0.7811107853675645	0.9355840309540236	0.8500623148893696	0.8899134444790049	0	0	0.0
2375	None	None	None	None	None	0	0	1.0	2	0.0	0	1.0	0	0	0	2	2	0	0.3333333333333333	1	3	0.2	3	0.25	1.0	0	0	0	0	0	0	0	0	0	0	0
5515	0.12446377442857322	0.026860551456724824	0.0247238265243518	0.9432948961711987	None	0	0	0.08695652173913043	2	0.9375	30	0.18681318681318682	0.71875	25	23	8	2	0	0.9285714285714286	14	13	2.2666666666666666	34	0.1111111111111111	0	0.3860354821368038	0.9502153277685551	0.49229141539898624	0.9299995402002951	0.6175300685671049	0.9278306838282283	0.9041785736478224	0.9368197621500719	0.52	0.2	0.0
3786	0.04632861671024686	0.007408285603830416	0.004382271546026901	0.9292478201383219	None	0	0	0.4166666666666667	5	0.5333333333333333	8	0.40476190476190477	0.4666666666666667	9	7	7	5	0	0.8571428571428571	6	7	1.1333333333333333	17	0.3125	0.4	0.739295215974048	0.9482879923244651	0.27513182464141855	0.9775762250557971	0.44325676583893825	0.8900367006142459	0.9315709903132735	0.9490691541908021	0.1111111111111111	0.2222222222222222	0.0
5132	0.12767894130159474	0.028347086364546005	0.02754210528537244	0.9414980173435796	None	0	0	0.08695652173913043	2	0.9375	30	0.18681318681318682	0.71875	25	23	8	2	0	0.9285714285714286	14	13	2.2666666666666666	34	0.1111111111111111	0	0.3860354821368038	0.9502153277685551	0.49229141539898624	0.9299995402002951	0.6175300685671049	0.9278306838282283	0.9041785736478224	0.9368197621500719	0.52	0.2	0.0
7373	None	None	None	None	None	0.1	1	0.13043478260869565	3	0.90625	29	0.24285714285714285	0.6875	25	22	8	3	0	0.35	20	7	2.2666666666666666	34	0.17647058823529413	0.14814814814814814	0.3860354821368038	0.943554895617405	0.43708550773845867	0.9400029800013358	0.5592549581309001	0.9236188117431161	0.8702265918058134	0.9362459629059836	0.08	0.16	0.0
6327	0.12937522449340436	0.019621500688944006	0.019511345241664972	0.9256588469626941	None	0	0	0.09090909090909091	2	0.9354838709677419	29	0.19642857142857142	0.7096774193548387	24	22	8	2	0	0.8571428571428571	14	12	2.2	33	0.1111111111111111	0	0.4267298162998526	0.9545176556220705	0.49229141539898624	0.9201975362693823	0.6302137389861248	0.927353337873531	0.9041785736478224	0.9357488626851824	0.5208333333333333	0.16666666666666666	0.0
7115	0.11677157425634067	0.005404433540612748	-0.005283681706780417	0.9370114360430172	None	0	0	0.08695652173913043	2	0.9375	30	0.2518518518518518	0.75	26	24	7	2	0	0.6	9	15	2.2666666666666666	34	0.125	0	0.3860354821368038	0.9490774108588701	0.49229141539898624	0.9272820372537527	0.6302137389861248	0.9248362800709599	0.9041785736478224	0.9346409815921873	0.5192307692307693	0.19230769230769232	0.0
897	None	None	None	None	None	0	0	0.4	2	0.8	4	0.5833333333333334	0.8	5	4	1	2	0	0.3333333333333333	6	2	0.4666666666666667	7	0.4	0	0.6585252217150143	0.8428330700127924	0.5207899003269851	0.923890367200862	0.5212899624193131	0.9160003376060845	0.786259700893737	0.8991994437855776	0.7	0.6	0.0
5874	0.137171086390726	0.028743212862977714	0.028727178570647077	0.9398993999151336	None	0	0	0.08695652173913043	2	0.9375	30	0.18681318681318682	0.71875	25	23	8	2	0	0.9285714285714286	14	13	2.2666666666666666	34	0.1111111111111111	0	0.3860354821368038	0.9502153277685551	0.43708550773845867	0.9192914162240601	0.6175300685671049	0.9278306838282283	0.9041785736478224	0.9337139916369436	0.52	0.2	0.0
7418	0.12425758072909951	0.03351725535566705	0.033151365330236174	0.9455810073294816	None	0	0	0.08695652173913043	2	0.9375	30	0.18681318681318682	0.71875	25	23	8	2	0	0.9285714285714286	14	13	2.2666666666666666	34	0.1111111111111111	0	0.3860354821368038	0.9502153277685551	0.49229141539898624	0.9299995402002951	0.6175300685671049	0.9278306838282283	0.9041785736478224	0.9368197621500719	0.52	0.2	0.0
3837	0.0448191236514594	0.004090575731160114	0.00405938360694018	0.6930603449554388	None	0.25	1	0.4	4	0.75	9	0.3888888888888889	0.75	12	9	1	0	0	0.25	12	3	0.9333333333333333	14	0.0	1.0	0.3966672567353827	0.9376355856176475	0.37645835345350853	0.9438394726851184	0.4150632957439753	0.9282342616460695	0.9045175332299352	0.9368688197182229	0	0	0.0
1580	None	None	None	None	None	0	0	0.5	3	0.6666666666666666	4	0.5333333333333333	0.5	5	3	2	1	0	0.6	5	3	0.5333333333333333	8	0.16666666666666666	0.6666666666666666	0.514618130118881	0.9440374814908932	0.6912300943200792	0.9543682179619417	0.5622252857861879	0.8307165592653798	0.8674482313990063	0.9231224271054315	1.0	0	0.0
158	None	None	None	None	None	0	0	0.6	3	0.6	3	0.5833333333333334	0.6	6	3	0	1	0	0.3333333333333333	2	6	0.4666666666666667	7	1.0	0.4	0.6854315122109285	0.8847615367538627	0.6409838589924509	0.7953774836335292	0.4063022445539223	0.8072086031702929	0.7551355560329689	0.833315931709835	1.0	0.3333333333333333	0.0
396	None	None	None	None	None	0	0	0.5	2	0.6666666666666666	2	0.625	0.6666666666666666	4	2	0	0	0	0.5	2	4	0.3333333333333333	5	0.0	0	0.5803758566297746	0.9407592551563022	0.5281613695758858	0.8194947559038707	0.4148923936217718	0.899311361840566	0.8566771091645322	0.8962157925279296	0	0	0.0
7075	0.12089898075877929	0.024567713252151884	0.02318529857162303	0.94746271347806	None	0	0	0.08695652173913043	2	0.9375	30	0.18681318681318682	0.71875	25	23	8	2	0	0.9285714285714286	14	13	2.2666666666666666	34	0.1111111111111111	0	0.3860354821368038	0.9502153277685551	0.49229141539898624	0.9299995402002951	0.6175300685671049	0.9278306838282283	0.9041785736478224	0.9368197621500719	0.52	0.2	0.0
1361	None	None	None	None	None	0.5	2	0.7	7	0.38461538461538464	5	0.5357142857142857	0.23076923076923078	9	3	5	1	0	0.5714285714285714	4	7	1.0	15	0.125	0.5	0.37632099965050436	0.9165092335133165	0.6032644986276565	0.9301612269486462	0.6428974094051446	0.8996023234791717	0.9265486343267366	0.9162617444007998	1.0	0	0.0
400	None	None	None	None	None	0.3333333333333333	1	0.5555555555555556	5	0.5454545454545454	6	0.3611111111111111	0.45454545454545453	7	5	5	0	0	1.0	6	6	0.8666666666666667	13	0.0	0.2857142857142857	0.3830109530045712	0.8959005132302856	0.8766024890077594	0.9110282144454876	0.5212899624193131	0.8128864271112914	0.895578763207443	0.8789514020002788	0	0	0.0
1828	None	None	None	None	None	0	0	0.6	3	0.2	1	0.875	0.2	1	1	5	2	0	0.5	4	2	0.4666666666666667	7	0.14285714285714285	0	0.9152325967860488	0.5	0.576385466820079	0.5	0.14163805626193465	0.5	0.959544855285157	0.5	1.0	1.0	0.3325095960004807
7334	0.08959855630292685	0.005756390611988192	0.005413676406807945	0.8460051256098069	None	0	0	0.07142857142857142	1	1.0	19	0.175	0.9473684210526315	19	18	1	0	0	0.8333333333333334	10	12	1.4	21	0.0	0	0.3860354821368038	0.9356612021270746	0.49229141539898624	0.8748357358510482	0.3193958703027794	0.8823393986459112	0.7817382465246068	0.9013300244090537	0	0	0.0
7300	0.08473396439464786	0.005002823533087809	0.0025847412783306877	0.9428757970693495	None	0	0	0.125	3	0.8823529411764706	30	0.23376623376623376	0.7058823529411765	27	24	8	2	0	0.7857142857142857	11	14	2.4	36	0.11764705882352941	0	0.3860354821368038	0.9511554202735023	0.49229141539898624	0.9234189208828303	0.6175300685671049	0.9323406732446413	0.9041785736478224	0.9366712742520036	0.5185185185185185	0.18518518518518517	0.0
2005	None	None	None	None	None	0	0	0.2857142857142857	2	0.875	7	0.625	0	1	0	8	7	0	1.0	4	4	0.6666666666666666	10	0.3684210526315789	0.2857142857142857	0	0	0	0	0	0	0	0	0	0	0
2264	None	None	None	None	None	0	0	0.3333333333333333	1	1.0	2	1.0	0	0	0	3	4	0	0.25	4	1	0.26666666666666666	4	0.4	0	0	0	0	0	0	0	0	0	0	0	0
1953	None	None	None	None	None	0.5	1	0.5714285714285714	4	0.625	5	0.4166666666666667	0.625	8	5	1	0	0	0.375	8	3	0.6666666666666666	10	0.0	1.0	0.43062060652223444	0.9035388933596502	0.316945594816456	0.9108063553777959	0.617133705610626	0.8215880502310574	0.9059932263348484	0.8838373034948059	0	0	0.0
3173	0.07032638105624804	0.0074854220167316346	0.0066585998255183155	0.954532503449521	None	0	0	0.041666666666666664	1	1.0	34	0.21818181818181817	0.7647058823529411	27	26	8	4	0	0.7333333333333333	15	11	2.4	36	0.21052631578947367	0	0.3860354821368038	0.949230043884884	0.49229141539898624	0.9301929540051062	0.5717287623902111	0.9296062278416628	0.9041785736478224	0.9370002779489687	0.12962962962962962	0.2222222222222222	0.0
5581	0.12722747688518002	0.03382061444875093	0.03349912906638919	0.9443932441974447	None	0	0	0.08695652173913043	2	0.9375	30	0.18681318681318682	0.71875	25	23	8	2	0	0.9285714285714286	14	13	2.2666666666666666	34	0.1111111111111111	0	0.3860354821368038	0.9502153277685551	0.49229141539898624	0.9299995402002951	0.6175300685671049	0.9278306838282283	0.9041785736478224	0.9368197621500719	0.52	0.2	0.0
5773	0.1272377351283773	0.03252694858619958	0.03214062581297225	0.9467430959806478	None	0	0	0.08695652173913043	2	0.9375	30	0.18681318681318682	0.71875	25	23	8	2	0	0.9285714285714286	14	13	2.2666666666666666	34	0.1111111111111111	0	0.3860354821368038	0.9502153277685551	0.49229141539898624	0.9299995402002951	0.6175300685671049	0.9278306838282283	0.9041785736478224	0.9368197621500719	0.52	0.2	0.0
352	None	None	None	None	None	0	0	0.5	2	0.6666666666666666	2	0.625	0.6666666666666666	2	2	2	0	0	0.5	4	2	0.3333333333333333	5	0.0	0	0.4383834274666542	0.9671954787129227	0.9188530800508226	0.5379825690990002	0.450695951961556	0.7214321531068454	0.946083387702635	0.8169589148855403	0	0	0.0
2529	None	None	None	None	None	0	0	0.5	3	0.42857142857142855	3	0.6428571428571429	0	0	0	8	4	0	0.2857142857142857	7	2	0.6	9	0.2	0	0	0	0	0	0	0	0	0	0	0	0
5866	0.11826531680718468	0.02419980174870556	0.021988867378535008	0.9299992746111889	None	0	0	0.09090909090909091	2	0.9354838709677419	29	0.19642857142857142	0.7096774193548387	24	22	8	2	0	0.8571428571428571	14	12	2.2	33	0.1111111111111111	0	0.4267298162998526	0.9545176556220705	0.49229141539898624	0.9201975362693823	0.6302137389861248	0.927353337873531	0.9041785736478224	0.9357488626851824	0.5208333333333333	0.16666666666666666	0.0
3070	0.06620285865204786	0.007718258322373495	0.006053859771920159	0.8627833986051335	None	0	0	0.25	3	0.875	14	0.32727272727272727	0.6875	12	11	5	1	0	0.45454545454545453	5	11	1.2	18	0.07692307692307693	0.4	0.739295215974048	0.9572034425378892	0.43708550773845867	0.9674584493399432	0.7955115246651637	0.9332966598930214	0.965029318583806	0.954612136163683	1.0	0.16666666666666666	0.0
1701	None	None	None	None	None	0	0	0.16666666666666666	2	0.8666666666666667	13	0.20987654320987653	0.7333333333333333	13	11	3	1	0	1.0	9	9	1.1333333333333333	17	0.125	0	0.3860354821368038	0.9326006055616943	0.43708550773845867	0.9240207458268765	0.5592549581309001	0.8874110942242363	0.8702398972103973	0.9165773635881255	1.0	0	0.0
7157	0.12736636957519665	0.028314713928585963	0.027656994259320423	0.9459388058102783	None	0	0	0.08695652173913043	2	0.9375	30	0.18681318681318682	0.71875	25	23	8	2	0	0.9285714285714286	14	13	2.2666666666666666	34	0.1111111111111111	0	0.3860354821368038	0.9502153277685551	0.49229141539898624	0.9299995402002951	0.6175300685671049	0.9278306838282283	0.9041785736478224	0.9368197621500719	0.52	0.2	0.0
4987	0.12086061407836336	0.026480545425909552	0.02426369303404624	0.9430536004536119	None	0	0	0.08695652173913043	2	0.9375	30	0.18681318681318682	0.71875	25	23	8	2	0	0.9285714285714286	14	13	2.2666666666666666	34	0.1111111111111111	0	0.3860354821368038	0.9502153277685551	0.49229141539898624	0.9299995402002951	0.6175300685671049	0.9278306838282283	0.9041785736478224	0.9368197621500719	0.52	0.2	0.0
5672	0.12149892346091326	0.02654824982583253	0.026334572558524387	0.9470685573652039	None	0	0	0.08695652173913043	2	0.9375	30	0.18681318681318682	0.71875	25	23	8	2	0	0.9285714285714286	14	13	2.2666666666666666	34	0.1111111111111111	0	0.3860354821368038	0.9502153277685551	0.49229141539898624	0.9299995402002951	0.6175300685671049	0.9278306838282283	0.9041785736478224	0.9368197621500719	0.52	0.2	0.0
1857	None	None	None	None	None	0	0	0.3333333333333333	2	0.6666666666666666	4	0.6666666666666666	0.5	5	3	2	2	0	0.3333333333333333	6	2	0.5333333333333333	8	0.3333333333333333	0	0.7380849386341239	0.9058226066141549	0.6080238226008309	0.8995201429592882	0.4760634758488395	0.8509400023776265	0.8808405496215171	0.8875397422847291	0.6	0.2	0.0
2521	None	None	None	None	None	0	0	0.75	3	0.5	2	0.6	0.25	2	1	3	1	0	0.4	5	2	0.4	6	0.1111111111111111	0.5	0.5940884192259958	0.9585153455747594	0.7050104511858379	0.746171183739704	0.5103973518047843	0.905002949912892	0.8682838021095561	0.8963659768899686	1.0	0.5	0.0
384	None	None	None	None	None	1.0	2	1.0	6	0.14285714285714285	1	0.6	0.14285714285714285	7	1	1	0	0	0.6	5	3	0.6	9	0.0	1.0	0.3830109530045712	0.9287646549752919	0.7054600009849856	0.9523611643068648	0.6584300761306298	0.8982103216864734	0.9370279013871143	0.9295776251694061	0	0	0.0
3369	0.07436397017384504	0.00462809469400911	-0.0014770528353019086	0.9134446602453664	None	0	0	0.18181818181818182	4	0.8	24	0.17582417582417584	0.5666666666666667	18	17	13	2	0	0.9285714285714286	14	13	2.1333333333333333	32	0.06896551724137931	0	0.739295215974048	0.9678586786954612	0.43708550773845867	0.9521278872942385	0.7955115246651637	0.9068509415711224	0.9166729820681361	0.9473646259557453	0.5277777777777778	0.16666666666666666	0.0
5585	0.09180575956592701	0.01593572227258093	-0.0045215222663111026	0.9641951233331315	None	0	0	0.05263157894736842	1	1.0	26	0.3076923076923077	0.7307692307692307	20	19	7	2	0	0.5384615384615384	7	13	1.8666666666666667	28	0.11764705882352941	0	0.3860354821368038	0.9512528838765897	0.43708550773845867	0.94256810000555	0.6428974094051446	0.9199211899470487	0.9041785736478224	0.9391638801366724	0.525	0.2	0.0
5980	0.13118566063657788	0.02808645673765691	0.02760556455346969	0.9435077212615453	None	0	0	0.08695652173913043	2	0.9375	30	0.18681318681318682	0.71875	25	23	8	2	0	0.9285714285714286	14	13	2.2666666666666666	34	0.1111111111111111	0	0.3860354821368038	0.9502153277685551	0.49229141539898624	0.9299995402002951	0.6175300685671049	0.9278306838282283	0.9041785736478224	0.9368197621500719	0.52	0.2	0.0
5194	0.12811845338617042	0.02917718764985879	0.028705637743962776	0.9478298841781755	None	0	0	0.08695652173913043	2	0.9375	30	0.18681318681318682	0.71875	25	23	8	2	0	0.9285714285714286	14	13	2.2666666666666666	34	0.1111111111111111	0	0.3860354821368038	0.9502153277685551	0.49229141539898624	0.9299995402002951	0.6175300685671049	0.9278306838282283	0.9041785736478224	0.9368197621500719	0.52	0.2	0.0
6719	0.12415650830478711	0.026873399661814946	0.02633000993147976	0.9438389625598204	None	0	0	0.08695652173913043	2	0.9375	30	0.18681318681318682	0.71875	25	23	8	2	0	0.9285714285714286	14	13	2.2666666666666666	34	0.1111111111111111	0	0.3860354821368038	0.9502153277685551	0.49229141539898624	0.9299995402002951	0.6175300685671049	0.9278306838282283	0.9041785736478224	0.9368197621500719	0.52	0.16	0.0
2402	None	None	None	None	None	0	0	0.5	2	0.3333333333333333	1	0.5555555555555556	0	0	0	4	1	0	1.0	3	3	0.3333333333333333	5	0.08333333333333333	0	0	0	0	0	0	0	0	0	0	0	0
3004	0.09241816035885278	0.010419444850037443	0.007764608569573557	0.9465298054794662	None	0	0	0.09090909090909091	2	0.9333333333333333	28	0.20512820512820512	0.7	23	21	8	3	0	0.9230769230769231	12	13	2.1333333333333333	32	0.16666666666666666	0	0.3860354821368038	0.9533107679377462	0.43708550773845867	0.9359043144644548	0.6428974094051446	0.9182808094690506	0.9041785736478224	0.9373558478585999	0.21739130434782608	0.08695652173913043	0.0
5538	0.11896858503500918	0.013045996428301879	0.007824672895332603	0.9385383574068218	None	0	0	0.09523809523809523	2	0.9310344827586207	27	0.1987179487179487	0.6896551724137931	22	20	8	2	0	0.9230769230769231	13	12	2.066666666666667	31	0.1111111111111111	0	0.3860354821368038	0.928536771217969	0.49229141539898624	0.9319899745091013	0.5074927641145747	0.9139692958457655	0.8883257278446306	0.9251910135133699	0.5227272727272727	0.22727272727272727	0.0
466	None	None	None	None	None	0	0	0.5	2	0.6666666666666666	2	0.625	0.6666666666666666	4	2	0	0	0	0.5	4	2	0.3333333333333333	5	0.0	0	0.6302589106105094	0.9265563490436877	0.5704047337591133	0.9211784637068223	0.48027116526086094	0.9447485705734424	0.9090414154646481	0.9315544550341708	0	0	0.0
38	None	None	None	None	None	0	0	0.5	1	1.0	1	1.0	1.0	2	1	0	0	0	0.3333333333333333	3	1	0.2	3	0.0	0	0.13238118192441614	0.5235656813543194	0.2992903289141625	0.5052002518315706	0.7856645202436964	0.703119715735002	0.9412558204650647	0.5807316298650306	0	0	0.0
7235	0.12450083341816577	0.028656475607153318	0.028306560984659057	0.9480498719410834	None	0	0	0.08695652173913043	2	0.9375	30	0.18681318681318682	0.71875	25	23	8	2	0	0.9285714285714286	14	13	2.2666666666666666	34	0.1111111111111111	0	0.3860354821368038	0.9502153277685551	0.49229141539898624	0.9299995402002951	0.6175300685671049	0.9278306838282283	0.9041785736478224	0.9368197621500719	0.52	0.2	0.0
3678	0.09340850148012717	0.006151705697088776	-0.0002802843438313553	0.69425329803922	None	0	0	0.16666666666666666	2	0.9375	15	0.5294117647058824	0.9375	17	15	0	2	0	0.11764705882352941	17	2	1.2	18	1.0	0	0.3860354821368038	0.9281636656963487	0.49229141539898624	0.9311812482993228	0.44325676583893825	0.8954842620541753	0.9041785736478224	0.9196258367046726	0.5294117647058824	0.29411764705882354	0.0
1797	None	None	None	None	None	0	0	0.6	3	0.6	3	0.5833333333333334	0.4	4	2	2	2	0	0.75	4	3	0.4666666666666667	7	0.3333333333333333	0.5	0.31034361340779026	0.8714652109212867	0.9000489482563943	0.898344413194306	0.7552980542146688	0.9394661468801168	0.9067868007976428	0.9070680074377749	0.625	0.5	0.0
3271	0.06908627496504259	0.008834923053850934	0.006557771683261375	0.8607419013641484	None	0	0	0.25	3	0.875	14	0.32727272727272727	0.6875	12	11	5	1	0	0.45454545454545453	5	11	1.2	18	0.07692307692307693	0.4	0.739295215974048	0.9572034425378892	0.43708550773845867	0.9674584493399432	0.7955115246651637	0.9332966598930214	0.965029318583806	0.954612136163683	1.0	0.16666666666666666	0.0
5725	0.10992207844538572	0.019990601593289314	0.015075141308937492	0.9345241505323283	None	0	0	0.09523809523809523	2	0.9310344827586207	27	0.21678321678321677	0.7241379310344828	23	21	7	2	0	0.8461538461538461	11	13	2.066666666666667	31	0.125	0	0.3860354821368038	0.9533107679377462	0.49229141539898624	0.9296456938262659	0.6175300685671049	0.9299957376776047	0.9041785736478224	0.9386647461254759	0.5217391304347826	0.17391304347826086	0.0
4931	0.14804756017480325	0.02200818294672544	0.015954557420067017	0.939784158270465	None	0	0	0.08695652173913043	2	0.9375	30	0.18681318681318682	0.71875	25	23	8	2	0	0.9285714285714286	14	13	2.2666666666666666	34	0.1111111111111111	0	0.3860354821368038	0.9502153277685551	0.43708550773845867	0.9350403934206659	0.6175300685671049	0.9278306838282283	0.9041785736478224	0.9383825900008561	0.52	0.2	0.0
4591	0.14122064871960888	0.028090320384564944	0.02577724126447366	0.9446361756562164	None	0	0	0.08695652173913043	2	0.9375	30	0.18681318681318682	0.71875	25	23	8	2	0	0.9285714285714286	14	13	2.2666666666666666	34	0.1111111111111111	0	0.3860354821368038	0.9502153277685551	0.43708550773845867	0.9350403934206659	0.6175300685671049	0.9278306838282283	0.9041785736478224	0.9383825900008561	0.52	0.2	0.0
5962	0.1296690285496143	0.03127148312030577	0.031121315857952768	0.9466962778944036	None	0	0	0.08695652173913043	2	0.9375	30	0.18681318681318682	0.71875	25	23	8	2	0	0.9285714285714286	14	13	2.2666666666666666	34	0.1111111111111111	0	0.3860354821368038	0.9502153277685551	0.49229141539898624	0.9299995402002951	0.6175300685671049	0.9278306838282283	0.9041785736478224	0.9368197621500719	0.52	0.2	0.0
983	None	None	None	None	None	0	0	0.6	3	0.6	3	0.875	0.2	3	1	3	3	0	0.5	4	2	0.4666666666666667	7	0.375	0.4	0.3361550616990569	0.9505390619907018	0.5954028936626856	0.8865751836491443	0.10961497115121739	0.8551727428548475	0.8791832824828852	0.9057328122358754	0.3333333333333333	1.0	0.2970184031782627
2002	None	None	None	None	None	0	0	0.5	2	0.5	2	1.0	0	1	0	4	4	0	0.6666666666666666	2	3	0.4	6	0.36363636363636365	0	0	0	0	0	0	0	0	0	0	0	0
1426	None	None	None	None	None	0.2	1	0.3333333333333333	4	0.8125	13	0.375	0.8125	16	13	1	0	0	0.1875	16	3	1.2	18	0.0	1.0	0.3562989464198322	0.8762434864066374	0.375117997213366	0.8767975257766877	0.5849518033096389	0.8450778488419748	0.9043727115141866	0.866700344089857	0	0	0.0
3431	0.054957663160471	0.008666373317917095	0.008229408629622405	0.885382402778425	None	0	0	0.15384615384615385	2	0.9411764705882353	16	0.296875	0.8235294117647058	16	14	2	2	0	1.0	8	8	1.2666666666666666	19	0.3333333333333333	0	0.739295215974048	0.9525820344509278	0.4646884615687224	0.950230472068844	0.5430770876220414	0.9296356026156583	0.9106224834435296	0.9449831358790142	0.53125	0.0625	0.0
4836	0.11248077043459738	0.006091217819748495	0.006011977304924519	0.9340913512828548	None	0	0	0.08695652173913043	2	0.9375	30	0.18681318681318682	0.71875	25	23	8	2	0	0.9285714285714286	14	13	2.2666666666666666	34	0.1111111111111111	0	0.3860354821368038	0.9447479278665134	0.49229141539898624	0.9299995402002951	0.6175300685671049	0.9278306838282283	0.9041785736478224	0.9346150704998427	0.52	0.2	0.0
1618	None	None	None	None	None	0	0	0.5	2	0.75	3	0.5	0.5	2	2	3	0	0	0.75	3	4	0.4	6	0.0	0	0.6686939531710197	0.9342424556630837	0.6447080024121526	0.9648169143009717	0.5417819082398874	0.5369266645225756	0.7990406773021633	0.8846992196772383	0	0	0.0
10	None	None	None	None	None	0	0	0.16666666666666666	2	0.9375	15	0.5294117647058824	0.875	15	14	2	1	0	0.11764705882352941	17	2	1.2	18	0.14285714285714285	0	0.35325436556648615	0.8712480762433902	0.5694081602583987	0.8698434838979467	0.3276805709122266	0.9030639048888777	0.804059550339839	0.8823061226942952	1.0	0.4666666666666667	0.0
6742	None	None	None	None	None	0	0	0.1875	3	0.8181818181818182	18	0.38095238095238093	0.5909090909090909	16	13	7	2	0	0.7777777777777778	7	9	1.6	24	0.13333333333333333	0	0.40338487318955085	0.9391161518614544	0.49162213823399253	0.9144180056278736	0.594629415478658	0.9340002961431739	0.842110143769991	0.9298814818619915	0.53125	0.25	0.0
4985	0.12992888358731092	0.012982840211654086	0.008921898887383223	0.9466441671525554	None	0	0	0.08695652173913043	2	0.9375	30	0.18681318681318682	0.71875	25	23	8	2	0	0.9285714285714286	14	13	2.2666666666666666	34	0.1111111111111111	0	0.4674241504629014	0.9481600238715184	0.49229141539898624	0.9299995402002951	0.6175300685671049	0.9278306838282283	0.9041785736478224	0.9359736589836958	0.52	0.2	0.0
2081	None	None	None	None	None	0.25	1	0.7	7	0.25	3	0.5833333333333334	0	1	0	12	4	0	0.6666666666666666	6	4	0.9333333333333333	14	0.14814814814814814	0.6	0	0	0	0	0	0	0	0	0	0	0
973	None	None	None	None	None	0	0	0.4	2	0.8	4	0.7	0.4	4	2	2	1	0	0.4	5	2	0.4666666666666667	7	0.16666666666666666	0.3333333333333333	0.3887879184371409	0.9292067456192047	0.17337475934977373	0.88178798781736	0.4594354652047475	0.8334267234755292	0.8716116453018693	0.8874262289458456	1.0	0	0.0
3251	0.028855739586655375	0.004627806131065747	0.0023242016566731843	0.9380638482066918	None	0	0	0.375	3	0.5555555555555556	5	0.6111111111111112	0.5555555555555556	7	5	3	0	0	0.2222222222222222	2	9	0.7333333333333333	11	0.0	0	0.8430412985236018	0.9483464775050011	0.3376422066922898	0.9538989543920526	0.397070916089118	0.9479295534396508	0.953766995904419	0.9501304532104317	0	0	0.0
5622	0.12069730609375409	0.02363799202203262	0.022968348336104987	0.9424309222519488	None	0	0	0.08695652173913043	2	0.9375	30	0.18681318681318682	0.71875	25	23	8	2	0	0.9285714285714286	14	13	2.2666666666666666	34	0.1111111111111111	0	0.3860354821368038	0.9502153277685551	0.49229141539898624	0.9300461974369887	0.6175300685671049	0.9278306838282283	0.9041785736478224	0.9368339050991488	0.52	0.2	0.0
980	None	None	None	None	None	0	0	1.0	1	0	0	1.0	0	0	0	1	0	0	0.5	2	1	0.13333333333333333	2	0.0	0	0	0	0	0	0	0	0	0	0	0	0
7159	0.11900304425491855	0.025156563048782433	0.024532358114321022	0.9448101755855047	None	0	0	0.08695652173913043	2	0.9375	30	0.18681318681318682	0.71875	25	23	8	2	0	0.9285714285714286	14	13	2.2666666666666666	34	0.1111111111111111	0	0.3860354821368038	0.9502153277685551	0.49229141539898624	0.9299995402002951	0.6175300685671049	0.9306215964923428	0.9041785736478224	0.9376519808301468	0.52	0.2	0.0
5502	0.12344419656910502	0.027655119195942546	0.027611151787943603	0.945755337932245	None	0	0	0.08695652173913043	2	0.9375	30	0.18681318681318682	0.71875	25	23	8	2	0	0.9285714285714286	14	13	2.2666666666666666	34	0.1111111111111111	0	0.3860354821368038	0.9502153277685551	0.49229141539898624	0.9299995402002951	0.6175300685671049	0.9278306838282283	0.9041785736478224	0.9368197621500719	0.52	0.2	0.0
5121	0.13271601727597693	0.0033465760727196567	0.0021474414167355813	0.9422799891123497	None	0	0	0.21739130434782608	5	0.75	24	0.20238095238095238	0.625	25	20	8	2	0	0.8571428571428571	14	12	2.2666666666666666	34	0.13333333333333333	0	0.3860354821368038	0.9502153277685551	0.43708550773845867	0.9192914162240601	0.6175300685671049	0.9278306838282283	0.9041785736478224	0.9337139916369436	0.52	0.08	0.0
1814	None	None	None	None	None	0	0	0.6	3	0.6	3	0.5833333333333334	0.4	4	2	2	0	0	0.3333333333333333	6	2	0.4666666666666667	7	0.0	0.8	0.3484660384182271	0.9519547742465391	0.7825384318409357	0.9594641583577953	0.5458536212406686	0.6628838706817473	0.9509187932491553	0.9068341636907008	0	0	0.0
6036	0.050397271094665116	0.0020895269310738135	0.0016110601854940842	0.881314255357077	None	0	0	0.15384615384615385	2	0.9411764705882353	16	0.296875	0.8235294117647058	16	14	2	2	0	1.0	8	8	1.2666666666666666	19	0.3333333333333333	0	0.739295215974048	0.9541249082044145	0.4646884615687224	0.950230472068844	0.5430770876220414	0.9296356026156583	0.9106224834435296	0.9455813536260999	0.53125	0.1875	0.0
6687	0.13994265569853837	0.023597573285761154	0.02338225654798871	0.9425923848160521	None	0	0	0.2	5	0.7714285714285715	27	0.1761904761904762	0.6571428571428571	28	23	8	2	0	0.9333333333333333	15	14	2.466666666666667	37	0.13333333333333333	0	0.3883071788211089	0.9438844627158632	0.49229141539898624	0.920433990056641	0.5074927641145747	0.932862042026937	0.8883257278446306	0.9330254028453414	0.5178571428571429	0.2857142857142857	0.0
997	None	None	None	None	None	0	0	0.6	3	0.6	3	0.5833333333333334	0	1	0	5	3	0	0.3333333333333333	6	2	0.4666666666666667	7	0.23076923076923078	0.4	0	0	0	0	0	0	0	0	0	0	0
4393	0.05774820221617884	0.007132725690089434	0.007120421607360425	0.8826884202815327	None	0	0	0.125	2	0.9090909090909091	20	0.16666666666666666	0.7727272727272727	19	17	4	2	0	0.5625	16	9	1.6	24	0.2	0	0.739295215974048	0.9559681044596251	0.43708550773845867	0.9413569271901505	0.44325676583893825	0.9462329475989026	0.9166729820681361	0.9481994303204251	0.5263157894736842	0.21052631578947367	0.0
3783	0.08118819642645145	0.017972160838457023	0.013136351750772577	0.9663766795745538	None	0.125	1	0.42105263157894735	8	0.5769230769230769	15	0.23931623931623933	0.5	19	13	8	2	0	0.6923076923076923	13	9	1.8666666666666667	28	0.14285714285714285	0.09523809523809523	0.3065552138780818	0.9103766281590663	0.7190466139386327	0.919567438152525	0.5717287623902111	0.8863768713137065	0.9021506276909239	0.9063329757513241	0.5263157894736842	0.15789473684210525	0.0
5785	0.12036916093470876	0.027464471085090935	0.026869346046059544	0.9447461833034388	None	0	0	0.08695652173913043	2	0.9375	30	0.18681318681318682	0.71875	25	23	8	2	0	0.9285714285714286	14	13	2.2666666666666666	34	0.1111111111111111	0	0.3860354821368038	0.9522312671197058	0.49229141539898624	0.9299995402002951	0.6175300685671049	0.9278306838282283	0.9041785736478224	0.937671705251976	0.52	0.2	0.0
11	None	None	None	None	None	0	0	0.3333333333333333	1	1.0	2	1.0	0.5	1	1	2	3	0	0.25	4	1	0.26666666666666666	4	0.375	0	0.5710179504848039	0.5	0.46350669265758454	0.5	0.16762740788910896	0.5	0.8462692592866365	0.5	1.0	1.0	0.1693144047112374
136	None	None	None	None	None	0	0	0.4	2	0.8	4	0.5833333333333334	0.8	5	4	1	0	0	0.3333333333333333	2	6	0.4666666666666667	7	0.0	0	0.5333682265520204	0.9245511470747577	0.6167172909230272	0.9031809440352121	0.6489154167934644	0.8947381011936497	0.8320905815107951	0.9082959736288716	0	0	0.0
2626	2.1048761447707816e-08	1.991867964362477e-08	9.371385208597729e-09	0.9999970252472075	None	0	0	0.5	2	0.3333333333333333	1	0.8333333333333334	0	0	0	4	2	0	0.6666666666666666	3	2	0.3333333333333333	5	0.16666666666666666	0	0	0	0	0	0	0	0	0	0	0	0
7460	0.10650430201201992	0.01969918378717481	0.019641625955182627	0.9495906762886924	None	0	0	0.09090909090909091	2	0.9354838709677419	29	0.19642857142857142	0.7096774193548387	24	22	8	3	0	0.8571428571428571	14	12	2.2	33	0.16666666666666666	0	0.3860354821368038	0.9512741039554877	0.4646884615687224	0.9327416664595665	0.6302137389861248	0.9335889020788677	0.9041785736478224	0.939806916450879	0.20833333333333334	0.20833333333333334	0.0
4821	0.12570478987265862	0.025113128884453526	0.02313378882987884	0.926410056502603	None	0	0	0.09090909090909091	2	0.9354838709677419	29	0.19642857142857142	0.7096774193548387	24	22	8	2	0	0.8571428571428571	14	12	2.2	33	0.1111111111111111	0	0.4267298162998526	0.9545176556220705	0.49229141539898624	0.9201975362693823	0.6302137389861248	0.927353337873531	0.9041785736478224	0.9357488626851824	0.5208333333333333	0.125	0.0
197	None	None	None	None	None	0	0	0.5	3	0.5	3	0.6666666666666666	0.3333333333333333	3	2	4	1	0	0.3333333333333333	6	2	0.5333333333333333	8	0.09090909090909091	0.5714285714285714	0.40222779339348025	0.8379337265482562	0.6640233042147256	0.9179744817637181	0.8513764071715254	0.9605078631974555	0.8686688079214359	0.9180752198651368	1.0	1.0	0.0
5184	0.07698090933106108	0.01837701271165662	-0.01145937420958277	0.7902876373087817	None	0	0	0.14285714285714285	2	0.8947368421052632	17	0.35	0.6842105263157895	15	13	5	3	0	0.26666666666666666	4	15	1.4	21	0.25	0.16666666666666666	0.3860354821368038	0.9510520299449001	0.4909528610689987	0.9320010951751648	0.5717287623902111	0.9361379678625442	0.9041785736478224	0.9402829747684031	0.26666666666666666	0.2	0.0
6919	0.12419056383094955	0.03154492010650892	0.03124774767405936	0.9465119596226055	None	0	0	0.08695652173913043	2	0.9375	30	0.18681318681318682	0.71875	25	23	8	2	0	0.9285714285714286	14	13	2.2666666666666666	34	0.1111111111111111	0	0.3860354821368038	0.9502153277685551	0.49229141539898624	0.9299995402002951	0.6175300685671049	0.9278306838282283	0.9041785736478224	0.9368197621500719	0.52	0.2	0.0
7238	0.1216026131898302	0.03050622277311617	0.029583094181205243	0.9473080984816252	None	0	0	0.08695652173913043	2	0.9375	30	0.18681318681318682	0.71875	25	23	8	2	0	0.9285714285714286	14	13	2.2666666666666666	34	0.1111111111111111	0	0.3860354821368038	0.9502153277685551	0.49229141539898624	0.9299995402002951	0.6175300685671049	0.9278306838282283	0.9041785736478224	0.9368197621500719	0.52	0.2	0.0
2902	0.03429799602022406	0.006510609638044652	0.0040722750186172685	0.9541578618338005	None	0	0	0.2222222222222222	2	0.8181818181818182	9	0.43333333333333335	0.7272727272727273	9	8	3	4	0	0.8333333333333334	5	6	0.8666666666666667	13	0.4444444444444444	0	0.739295215974048	0.9629989916939785	0.43708550773845867	0.9508855634076143	0.6428974094051446	0.8642207763329628	0.9166729820681361	0.9364963746025381	0.1111111111111111	0.1111111111111111	0.0
3426	0.11537975109992925	0.01103961931413315	0.009940222663933428	0.9363614365653209	None	0	0	0.18181818181818182	4	0.8064516129032258	25	0.22	0.6774193548387096	25	21	7	2	0	0.6666666666666666	10	15	2.2	33	0.14285714285714285	0	0.3860354821368038	0.9505506437236879	0.49229141539898624	0.9322313457581394	0.5717287623902111	0.9246595469667087	0.9041785736478224	0.9367306052000122	0.52	0.2	0.0
2453	None	None	None	None	None	0	0	0.6666666666666666	2	0.0	0	0.6666666666666666	0	0	0	3	0	0	0.6666666666666666	3	2	0.26666666666666666	4	0.0	0	0	0	0	0	0	0	0	0	0	0	0
4457	0.12288802805908869	0.02368471098560358	0.02313743736435496	0.9448089516116227	None	0	0	0.08695652173913043	2	0.9375	30	0.18681318681318682	0.71875	25	23	8	2	0	0.9285714285714286	14	13	2.2666666666666666	34	0.1111111111111111	0	0.3860354821368038	0.9502153277685551	0.49229141539898624	0.9299995402002951	0.6175300685671049	0.9278306838282283	0.9041785736478224	0.9368197621500719	0.52	0.2	0.0
6669	0.11898622070801079	0.0035300596986149162	-0.002017423781024611	0.9340720362910434	None	0	0	0.08695652173913043	2	0.9375	30	0.2518518518518518	0.75	26	24	7	2	0	0.6	9	15	2.2666666666666666	34	0.125	0	0.3860354821368038	0.9490774108588701	0.49229141539898624	0.9272820372537527	0.6302137389861248	0.9248362800709599	0.9041785736478224	0.9346409815921873	0.5192307692307693	0.19230769230769232	0.0
4455	0.11780892828825855	0.008052006113023659	0.007406306117449492	0.9494905819743185	None	0	0	0.08695652173913043	2	0.9375	30	0.18681318681318682	0.71875	25	23	8	2	0	0.9285714285714286	14	13	2.2666666666666666	34	0.1111111111111111	0	0.3860354821368038	0.9502153277685551	0.49229141539898624	0.9348234431481774	0.6175300685671049	0.9278306838282283	0.9041785736478224	0.938313819681144	0.52	0.2	0.0
2270	None	None	None	None	None	0	0	0.375	3	0.5555555555555556	5	0.9166666666666666	0	2	0	8	4	0	0.3333333333333333	6	2	0.7333333333333333	11	0.2222222222222222	0	0	0	0	0	0	0	0	0	0	0	0
3287	0.0641676897059724	0.007479726597276017	0.005250152611006616	0.8621380172179636	None	0	0	0.25	3	0.875	14	0.32727272727272727	0.6875	12	11	5	1	0	0.45454545454545453	5	11	1.2	18	0.07692307692307693	0.4	0.739295215974048	0.9572034425378892	0.43708550773845867	0.9674584493399432	0.7955115246651637	0.9332966598930214	0.965029318583806	0.954612136163683	1.0	0.16666666666666666	0.0
2016	None	None	None	None	None	0	0	1.0	1	0	0	1.0	0	0	0	1	1	0	0.5	1	2	0.13333333333333333	2	0.16666666666666666	0	0	0	0	0	0	0	0	0	0	0	0
2511	None	None	None	None	None	0	0	0.5	3	0.5714285714285714	4	0.6428571428571429	0.2857142857142857	4	2	4	0	0	0.2857142857142857	7	2	0.6	9	0.0	0.75	0.5942893894591338	0.8735518727489927	0.5828436900848134	0.9611351244290066	0.5433451990611183	0.9349028473419306	0.9087215921199564	0.9309756482645324	0	0	0.0
3376	0.05179375274892058	0.004305441343105187	0.0036978135788562428	0.9041633657483971	None	0	0	0.4166666666666667	5	0.6	9	0.37777777777777777	0.5333333333333333	11	8	5	1	0	0.5555555555555556	5	9	1.1333333333333333	17	0.09090909090909091	0.2857142857142857	0.739295215974048	0.9604752897757809	0.27513182464141855	0.9678041506433898	0.7955115246651637	0.9261144767450092	0.9315709903132735	0.9543804099875044	1.0	0.18181818181818182	0.0
5839	0.10946008898555207	0.008839953943169455	0.0007139584678177555	0.9396113807753269	None	0	0	0.09090909090909091	2	0.9333333333333333	28	0.20512820512820512	0.7	23	21	8	3	0	0.9230769230769231	12	13	2.1333333333333333	32	0.16666666666666666	0	0.3860354821368038	0.9533107679377462	0.43708550773845867	0.9220388902663815	0.6175300685671049	0.9299957376776047	0.9041785736478224	0.9365019763212952	0.21739130434782608	0.17391304347826086	0.0
1199	None	None	None	None	None	0	0	0.2	2	0.8333333333333334	10	0.35	0.5833333333333334	9	7	4	0	0	0.625	8	5	0.9333333333333333	14	0.0	0.16666666666666666	0.7457462443641025	0.8964344490215993	0.5235851268334446	0.9664052474227733	0.8619581577099311	0.9576406407922418	0.9228387515772627	0.9467769687359288	0	0	0.0
1422	None	None	None	None	None	0	0	0.6666666666666666	4	0.2857142857142857	2	0.45	0.2857142857142857	4	2	4	0	0	0.8	5	4	0.6	9	0.0	0.25	0.27105601223854986	0.8058715904375577	0.776068669430019	0.9272253611937101	0.6036556682183017	0.8161009041901476	0.9144417577022457	0.860501497757773	0	0	0.0
524	None	None	None	None	None	1.0	1	0.8	4	0.4	2	0.4666666666666667	0.4	5	2	1	0	0	0.6	5	3	0.4666666666666667	7	0.0	1.0	0.33610999866058056	0.9339887011191726	0.8499666299190745	0.8682034417379081	0.940385560869686	0.967656871461886	0.9529267794433003	0.9336666685199114	0	0	0.0
4418	None	None	None	None	None	0	0	0.09090909090909091	2	0.9333333333333333	28	0.3516483516483517	0.7	23	21	8	2	0	0.5384615384615384	7	13	2.1333333333333333	32	0.1111111111111111	0.41379310344827586	0.3860354821368038	0.9543384395434645	0.49229141539898624	0.9219958554257193	0.6175300685671049	0.9272587848603648	0.9041785736478224	0.9361330113821453	0.5217391304347826	0.08695652173913043	0.0
3165	0.00714801170876425	0.0011064332773162344	0.0010552655002861989	0.9962194175757272	None	0	0	0.16666666666666666	1	1.0	6	0.4444444444444444	0.3333333333333333	2	2	5	4	0	0.5	3	6	0.5333333333333333	8	0.2857142857142857	0	0.6334307703627464	0.9633412499707111	0.4599987599513587	0.7726904081838852	0.6798585251464164	0.5913650170145651	0.8821503785252823	0.8348839378420672	0.5	0.5	0.4315300741816001
4401	0.12381274996880887	0.027942326290019897	0.027202209127563118	0.948352324955195	None	0	0	0.045454545454545456	1	1.0	31	0.1813186813186813	0.7419354838709677	24	23	8	2	0	0.9285714285714286	14	13	2.2	33	0.10526315789473684	0	0.3860354821368038	0.9515597517388157	0.4646884615687224	0.9360171047825079	0.6073130858976779	0.9310692536418311	0.9041785736478224	0.940176754039303	0.5208333333333333	0.20833333333333334	0.0
2340	None	None	None	None	None	0	0	0.75	3	0.25	1	0.75	0	1	0	4	4	0	0.5	4	2	0.4	6	0.36363636363636365	0.4	0	0	0	0	0	0	0	0	0	0	0
6452	0.13014010065453632	0.028290385187584942	0.027915210511423257	0.9441708228777881	None	0	0	0.08695652173913043	2	0.9375	30	0.18681318681318682	0.71875	25	23	8	2	0	0.9285714285714286	14	13	2.2666666666666666	34	0.1111111111111111	0	0.3860354821368038	0.9502153277685551	0.49229141539898624	0.9299995402002951	0.6175300685671049	0.9278306838282283	0.9041785736478224	0.9368197621500719	0.56	0.2	0.0
2517	None	None	None	None	None	1.0	1	1.0	4	0.25	1	0.6666666666666666	0	2	0	3	0	0	1.0	3	3	0.4	6	0.0	0.6666666666666666	0	0	0	0	0	0	0	0	0	0	0
1526	None	None	None	None	None	0	0	0.5	2	0.6666666666666666	2	0.625	0.6666666666666666	3	2	1	0	0	0.5	2	4	0.3333333333333333	5	0.0	0	0.6083403117058315	0.8399659929303906	0.43099162766088817	0.8529538839778732	0.397070916089118	0.5414934902540538	0.7421605919611504	0.7674729998990896	0	0	0.0
515	None	None	None	None	None	0	0	1.0	2	0.0	0	0.75	0	0	0	2	0	0	1.0	2	2	0.2	3	0.0	0	0	0	0	0	0	0	0	0	0	0	0
4580	0.1256559191170164	0.0267443736146551	0.026587467815260727	0.9466028115497214	None	0	0	0.08695652173913043	2	0.9375	30	0.18681318681318682	0.71875	25	23	8	2	0	0.9285714285714286	14	13	2.2666666666666666	34	0.1111111111111111	0	0.3860354821368038	0.9502153277685551	0.49229141539898624	0.9299995402002951	0.6175300685671049	0.9278306838282283	0.9041785736478224	0.9368197621500719	0.52	0.2	0.0
701	None	None	None	None	None	0	0	0.5	1	1.0	1	1.0	0	1	0	1	1	0	0.3333333333333333	1	3	0.2	3	0.2	0	0	0	0	0	0	0	0	0	0	0	0
6822	0.12433592262808126	0.026070702570145647	0.023957426293440973	0.9436486865238595	None	0	0	0.08695652173913043	2	0.9375	30	0.18681318681318682	0.71875	25	23	8	2	0	0.9285714285714286	14	13	2.2666666666666666	34	0.1111111111111111	0	0.3860354821368038	0.9502153277685551	0.49229141539898624	0.9299995402002951	0.6175300685671049	0.9278306838282283	0.9041785736478224	0.9368197621500719	0.52	0.2	0.0
2215	None	None	None	None	None	0	0	0.5	2	0.75	3	1.0	0.75	4	3	1	0	0	0.16666666666666666	6	1	0.4	6	0.0	0.4	0.634381472133153	0.893909960706091	0.2645870036547434	0.8871684701481511	0.3728852574321072	0.845590115339937	0.8658521138862654	0.8770327944033813	0	0	0.0
7364	0.11827586247468247	0.011061224835441138	0.00623576507994731	0.9393989545475795	None	0	0	0.09523809523809523	2	0.9310344827586207	27	0.1987179487179487	0.6896551724137931	22	20	8	2	0	0.9230769230769231	13	12	2.066666666666667	31	0.1111111111111111	0	0.3860354821368038	0.928536771217969	0.49229141539898624	0.9319899745091013	0.5074927641145747	0.9139692958457655	0.8883257278446306	0.9251910135133699	0.5227272727272727	0.22727272727272727	0.0
6284	0.13947114233350386	0.02862072164198827	0.028619780306090838	0.9406118472235321	None	0	0	0.08695652173913043	2	0.9375	30	0.18681318681318682	0.71875	25	23	8	2	0	0.9285714285714286	14	13	2.2666666666666666	34	0.1111111111111111	0	0.3860354821368038	0.9502153277685551	0.43708550773845867	0.9192914162240601	0.6175300685671049	0.9278306838282283	0.9041785736478224	0.9337139916369436	0.52	0.08	0.0
3681	0.1415094465260256	0.024103249174073416	0.024032201000561706	0.9416621826807887	None	0	0	0.08695652173913043	2	0.9375	30	0.18681318681318682	0.71875	25	23	8	2	0	0.9285714285714286	14	13	2.2666666666666666	34	0.1111111111111111	0	0.3860354821368038	0.9502153277685551	0.43708550773845867	0.9350403934206659	0.6175300685671049	0.9278306838282283	0.9041785736478224	0.9383825900008561	0.52	0.2	0.0
5869	0.12422510617750109	0.02776570064152927	0.02714216267503501	0.9454857187686133	None	0	0	0.08695652173913043	2	0.9375	30	0.18681318681318682	0.71875	25	23	8	2	0	0.9285714285714286	14	13	2.2666666666666666	34	0.1111111111111111	0	0.3860354821368038	0.9502153277685551	0.49229141539898624	0.9299995402002951	0.6175300685671049	0.9278306838282283	0.9041785736478224	0.9368197621500719	0.52	0.2	0.0
4329	0.14150154442818097	0.02614952981526231	0.022015799949086635	0.9448149905138125	None	0	0	0.08695652173913043	2	0.9375	30	0.18681318681318682	0.71875	25	23	8	2	0	0.9285714285714286	14	13	2.2666666666666666	34	0.1111111111111111	0	0.3860354821368038	0.9502153277685551	0.43708550773845867	0.9350403934206659	0.6175300685671049	0.9278306838282283	0.9041785736478224	0.9383825900008561	0.52	0.2	0.0
1098	None	None	None	None	None	0	0	0.6666666666666666	2	0.5	1	1.0	0	2	0	1	1	0	1.0	2	2	0.26666666666666666	4	0.25	0	0	0	0	0	0	0	0	0	0	0	0
6710	0.10428561736575427	0.007317959878517274	0.007076281404440291	0.9150504116052928	None	0	0	0.13793103448275862	4	0.8536585365853658	35	0.25595238095238093	0.6829268292682927	32	28	10	2	0	0.8571428571428571	12	14	2.8666666666666667	43	0.1	0.15	0.3860354821368038	0.9436787072386295	0.4897916231085942	0.9247208582215873	0.594629415478658	0.9293002095468361	0.8702265918058134	0.9330386089495576	0.515625	0.1875	0.0
3269	0.10369786268300932	0.010050769379892384	-0.0022382725482189593	0.6742756430211503	None	0	0	0.2857142857142857	4	0.7368421052631579	14	0.21212121212121213	0.5789473684210527	12	11	8	4	0	0.8181818181818182	9	11	1.4	21	0.21052631578947367	0.1	0.3065552138780818	0.9369537776700523	0.5823553132104277	0.9542880558368876	0.6428974094051446	0.8768418944282758	0.9041785736478224	0.9286903144599445	0.16666666666666666	0.16666666666666666	0.0
3078	0.06841769466138056	0.009010856060660783	0.007889699442815938	0.8612545194554543	None	0	0	0.25	3	0.875	14	0.32727272727272727	0.6875	12	11	5	1	0	0.45454545454545453	5	11	1.2	18	0.07692307692307693	0.4	0.739295215974048	0.9572034425378892	0.43708550773845867	0.9674584493399432	0.7955115246651637	0.9332966598930214	0.965029318583806	0.954612136163683	1.0	0.16666666666666666	0.0
4236	0.0760017408694481	0.007335711318585373	0.003349456255387561	0.9118646751594165	None	0	0	0.13636363636363635	3	0.8709677419354839	27	0.2426470588235294	0.7096774193548387	25	22	7	3	0	0.47058823529411764	8	17	2.2	33	0.2	0.2857142857142857	0.3860354821368038	0.9516601240813521	0.43708550773845867	0.9343066468132902	0.5717287623902111	0.9318387132163491	0.9041785736478224	0.9399141232236391	0.24	0.2	0.0
6841	0.13398791356914455	0.029171573798806305	0.029171094458981982	0.9454706738646638	None	0	0	0.08695652173913043	2	0.9375	30	0.18681318681318682	0.71875	25	23	8	2	0	0.9285714285714286	14	13	2.2666666666666666	34	0.1111111111111111	0	0.3860354821368038	0.9502153277685551	0.43708550773845867	0.9213717780653429	0.6175300685671049	0.9278306838282283	0.9041785736478224	0.9342969862135538	0.52	0.2	0.0
6400	0.1371209716060919	0.008886253099037292	0.008713652498470661	0.9304884152311377	None	0	0	0.09523809523809523	2	0.9310344827586207	27	0.1987179487179487	0.6896551724137931	22	20	8	2	0	0.9230769230769231	13	12	2.066666666666667	31	0.1111111111111111	0	0.3860354821368038	0.954351223546742	0.43708550773845867	0.8289937691740897	0.6428974094051446	0.9362355067800191	0.8550293535766358	0.9194634655960287	0.5227272727272727	0.22727272727272727	0.0
2828	0.002331673625541198	0.00014907672494100764	0.0001400566468727041	0.9980885331143011	None	0.6666666666666666	2	0.75	6	0.1111111111111111	1	0.7333333333333333	0.1111111111111111	6	1	4	1	0	0.6	3	5	0.7333333333333333	11	0.14285714285714285	0	0.34942104796085144	0.79309101521683	0.6912300943200792	0.9348253526294062	0.6175300685671049	0.8892015173081323	0.8702265918058134	0.8838959917420711	1.0	0	0.0
603	None	None	None	None	None	0	0	0.1	1	1.0	12	0.5833333333333334	0.6666666666666666	9	8	4	2	0	0.375	8	3	0.9333333333333333	14	0.18181818181818182	0.4	0.9212589768809524	0.9413151342610023	0.9660889340367369	0.9298769308369649	0.5212899624193131	0.7599506230264427	0.786259700893737	0.8975936233613291	0.6111111111111112	0.3333333333333333	0.0
4869	0.12538573785413104	0.03105934875309525	0.030935288458491007	0.9461725157935376	None	0	0	0.08695652173913043	2	0.9375	30	0.18681318681318682	0.71875	25	23	8	2	0	0.9285714285714286	14	13	2.2666666666666666	34	0.1111111111111111	0	0.3860354821368038	0.9502153277685551	0.49229141539898624	0.9299995402002951	0.6175300685671049	0.9278306838282283	0.9041785736478224	0.9368197621500719	0.52	0.2	0.0
5886	0.125521003461823	0.03140570163874572	0.03126058263752359	0.9464389887827932	None	0	0	0.08695652173913043	2	0.9375	30	0.18681318681318682	0.71875	25	23	8	2	0	0.9285714285714286	14	13	2.2666666666666666	34	0.1111111111111111	0	0.3860354821368038	0.9502153277685551	0.49229141539898624	0.9299995402002951	0.6175300685671049	0.9278306838282283	0.9041785736478224	0.9368197621500719	0.52	0.2	0.0
2612	2.6047521774056897e-05	1.4532776791808512e-05	-5.725757850510555e-07	0.9999955836568495	None	0	0	0.25	1	1.0	3	1.0	0.3333333333333333	1	1	3	3	0	0.2	5	1	0.3333333333333333	5	0.3	0	0.9603063268474109	0.5	0.1	0.5	0.6214792616405236	0.5	0.9717628489603789	0.5	1.0	1.0	0.0
4919	0.1195853728503478	0.025298436181646754	0.024349130461751054	0.9421662996143165	None	0	0	0.08695652173913043	2	0.9375	30	0.18681318681318682	0.71875	25	23	8	2	0	0.9285714285714286	14	13	2.2666666666666666	34	0.1111111111111111	0	0.3860354821368038	0.9522312671197058	0.49229141539898624	0.9299995402002951	0.6175300685671049	0.9278306838282283	0.9041785736478224	0.937671705251976	0.52	0.2	0.0
6944	0.11834241438839353	0.01079643846815918	0.006909440947352678	0.9406471231398128	None	0	0	0.09523809523809523	2	0.9310344827586207	27	0.1987179487179487	0.6896551724137931	22	20	8	2	0	0.9230769230769231	13	12	2.066666666666667	31	0.1111111111111111	0	0.3860354821368038	0.928536771217969	0.49229141539898624	0.9319899745091013	0.5074927641145747	0.9139692958457655	0.8883257278446306	0.9251910135133699	0.5227272727272727	0.22727272727272727	0.0
4333	0.12274363422716235	0.031286803825524435	0.030758061165202782	0.9472714691206052	None	0	0	0.08695652173913043	2	0.9375	30	0.18681318681318682	0.71875	25	23	8	2	0	0.9285714285714286	14	13	2.2666666666666666	34	0.1111111111111111	0	0.3860354821368038	0.9502153277685551	0.49229141539898624	0.9299995402002951	0.6175300685671049	0.9278306838282283	0.9041785736478224	0.9368197621500719	0.52	0.2	0.0
4594	0.08891711707433965	0.010491825328560548	0.00926679847641004	0.640353887196052	None	0	0	0.05555555555555555	1	1.0	25	0.225	0.8	21	20	5	3	0	0.5333333333333333	8	15	1.8	27	0.23076923076923078	0.2222222222222222	0.3860354821368038	0.957251601147535	0.43708550773845867	0.9317212562872904	0.5717287623902111	0.9291225709335755	0.9041785736478224	0.9407634391780263	0.14285714285714285	0.14285714285714285	0.0
930	None	None	None	None	None	0.16666666666666666	1	0.42857142857142855	6	0.6111111111111112	11	0.47619047619047616	0.3888888888888889	12	7	7	0	0	0.8571428571428571	7	6	1.3333333333333333	20	0.0	0.14285714285714285	0.34557732588942003	0.8976127087634539	0.5225218635375724	0.8881822416759315	0.4898831525735686	0.8390916150504012	0.8523634198928682	0.8770646891934869	0	0	0.0
2543	None	None	None	None	None	0	0	1.0	2	0.0	0	0.75	0	1	0	1	0	0	1.0	2	2	0.2	3	0.0	0	0	0	0	0	0	0	0	0	0	0	0
6850	0.0707538618708372	0.016249872644604035	0.016187854989228197	0.9566490481723118	None	0	0	0.08	2	0.9428571428571428	33	0.22424242424242424	0.7428571428571429	28	26	8	3	0	0.7333333333333333	15	11	2.466666666666667	37	0.16666666666666666	0	0.3860354821368038	0.9480166721603763	0.49229141539898624	0.9270329552516224	0.594629415478658	0.9268242191586925	0.9041785736478224	0.9347127944253737	0.14285714285714285	0.21428571428571427	0.0
4614	0.12532445276286405	0.028093123341720646	0.027637486745525984	0.947404891367403	None	0	0	0.08695652173913043	2	0.9375	30	0.18681318681318682	0.71875	25	23	8	2	0	0.9285714285714286	14	13	2.2666666666666666	34	0.1111111111111111	0	0.3860354821368038	0.9502153277685551	0.49229141539898624	0.9299995402002951	0.6175300685671049	0.9278306838282283	0.9041785736478224	0.9368197621500719	0.52	0.2	0.0
3731	0.07319897373947051	0.006997754524370038	0.006902987152232865	0.8733819243578951	None	0	0	0.3333333333333333	5	0.65	13	0.24444444444444444	0.55	13	11	8	4	0	0.9	9	10	1.4666666666666666	22	0.2222222222222222	0.4	0.739295215974048	0.9624399110116882	0.43708550773845867	0.9633429450702641	0.7955115246651637	0.8947610636980076	0.9166729820681361	0.9470607818847908	0.07692307692307693	0.23076923076923078	0.0
5266	0.07258329257033444	0.013597822868599901	0.013206816001786833	0.958734447745484	None	0	0	0.12	3	0.8857142857142857	31	0.24025974025974026	0.7142857142857143	28	25	8	1	0	0.7857142857142857	14	11	2.466666666666667	37	0.058823529411764705	0	0.3860354821368038	0.9480166721603763	0.49229141539898624	0.9288049650630762	0.594629415478658	0.9268242191586925	0.9041785736478224	0.9352496696998013	1.0	0.21428571428571427	0.0
6918	0.13048955153459635	0.027151111088272985	0.027034458243698836	0.9426637867009786	None	0	0	0.08695652173913043	2	0.9375	30	0.18681318681318682	0.71875	25	23	8	2	0	0.9285714285714286	14	13	2.2666666666666666	34	0.1111111111111111	0	0.3860354821368038	0.9502153277685551	0.49229141539898624	0.9299995402002951	0.6175300685671049	0.9278306838282283	0.9041785736478224	0.9368197621500719	0.52	0.2	0.0
168	None	None	None	None	None	0	0	1.0	1	0	0	1.0	0	0	0	1	0	0	0.5	1	2	0.13333333333333333	2	0.0	0	0	0	0	0	0	0	0	0	0	0	0
2689	0.005091964413678273	0.0007163490296759004	0.00044060952339431385	0.9972537653378437	None	0	0	0.4	2	0.8	4	1.0	0.4	2	2	4	2	0	0.14285714285714285	7	1	0.4666666666666667	7	0.16666666666666666	0.6666666666666666	0.541103166939845	0.9851095325981631	0.4822841373953777	0.9786022892038655	0.6367519730943997	0.7127921141777327	0.9657021865861776	0.951414229048179	0.75	1.0	0.19311129934889382
7195	0.1264194696260913	0.03080891092822938	0.029195501438871573	0.946528190500082	None	0	0	0.08695652173913043	2	0.9375	30	0.18681318681318682	0.71875	25	23	8	2	0	0.9285714285714286	14	13	2.2666666666666666	34	0.1111111111111111	0	0.3860354821368038	0.9502153277685551	0.49229141539898624	0.9299995402002951	0.6175300685671049	0.9306215964923428	0.9041785736478224	0.9376519808301468	0.52	0.2	0.0
1083	None	None	None	None	None	0	0	0.4166666666666667	5	0.5333333333333333	8	0.4722222222222222	0.5333333333333333	12	8	4	1	0	1.0	6	6	1.1333333333333333	17	0.125	0	0.3910464782453211	0.942069422079982	0.3213606569916604	0.9556761829080435	0.5157873013858482	0.7959704509896995	0.9018514920781886	0.9173602361395854	1.0	0.16666666666666666	0.0
996	None	None	None	None	None	0.5	1	0.6666666666666666	4	0.3333333333333333	2	0.4444444444444444	0.3333333333333333	6	2	1	0	0	0.5	6	3	0.5333333333333333	8	0.0	1.0	0.14152531125692577	0.7022419900829999	0.40412252992650616	0.9397031839453465	0.5440168795020892	0.9182361439330361	0.8770604460523432	0.8815962377641604	0	0	0.0
5766	0.07127132202219166	0.00878017098196505	0.007900490743261027	0.9596040429811863	None	0	0	0.08333333333333333	2	0.9393939393939394	31	0.24475524475524477	0.7575757575757576	26	25	8	1	0	0.8461538461538461	13	11	2.3333333333333335	35	0.05263157894736842	0	0.3860354821368038	0.9510975383050128	0.49229141539898624	0.9240491045010192	0.6073130858976779	0.9292769662161723	0.9041785736478224	0.9358781954090563	1.0	0.19230769230769232	0.0
3222	0.05440134518018933	0.008993425519091696	0.00836386624453948	0.8850467510430141	None	0	0	0.15384615384615385	2	0.9411764705882353	16	0.296875	0.8235294117647058	16	14	2	2	0	1.0	8	8	1.2666666666666666	19	0.3333333333333333	0	0.739295215974048	0.9525820344509278	0.4646884615687224	0.950230472068844	0.5430770876220414	0.9296356026156583	0.9106224834435296	0.9449831358790142	0.53125	0.0625	0.0
710	None	None	None	None	None	0	0	1.0	2	0.0	0	0.75	0	0	0	2	1	0	1.0	2	2	0.2	3	0.125	0	0	0	0	0	0	0	0	0	0	0	0
4330	0.13897823947824683	0.0225749894885119	0.022336997404699032	0.9453166310216123	None	0	0	0.08695652173913043	2	0.9375	30	0.18681318681318682	0.71875	25	23	8	2	0	0.9285714285714286	14	13	2.2666666666666666	34	0.1111111111111111	0	0.3860354821368038	0.9502153277685551	0.43708550773845867	0.9350403934206659	0.6175300685671049	0.9278306838282283	0.9041785736478224	0.9383825900008561	0.52	0.2	0.0
1553	None	None	None	None	None	0.5	1	0.8333333333333334	5	0.16666666666666666	1	0.5	0	2	0	5	0	0	1.0	4	4	0.5333333333333333	8	0.0	0.5	0	0	0	0	0	0	0	0	0	0	0
3283	0.07442591910055582	0.005889339569778017	-0.0036167575365408694	0.9126634140492013	None	0	0	0.18181818181818182	4	0.8	24	0.17582417582417584	0.5666666666666667	18	17	13	2	0	0.9285714285714286	14	13	2.1333333333333333	32	0.06896551724137931	0	0.739295215974048	0.9678586786954612	0.43708550773845867	0.9521278872942385	0.7955115246651637	0.9068509415711224	0.9166729820681361	0.9473646259557453	0.5277777777777778	0.16666666666666666	0.0
1235	None	None	None	None	None	0	0	0.3333333333333333	2	0.7142857142857143	5	0.6	0.42857142857142855	4	3	4	0	0	0.6	3	5	0.6	9	0.0	0	0.5743197746614056	0.9058653582401566	0.7427329670105118	0.8471241013818547	0.9000396991271277	0.9612525183495432	0.7953385250997496	0.9165104675877901	0	0	0.0
6325	0.12911231800428705	0.028372503887683108	0.028170248422211632	0.9416706279852968	None	0	0	0.08695652173913043	2	0.9375	30	0.18681318681318682	0.71875	25	23	8	2	0	0.9285714285714286	14	13	2.2666666666666666	34	0.1111111111111111	0	0.3860354821368038	0.9502153277685551	0.49229141539898624	0.9299995402002951	0.6175300685671049	0.9278306838282283	0.9041785736478224	0.9368197621500719	0.52	0.2	0.0
959	None	None	None	None	None	0	0	0	0	0	0	1.0	0	0	0	0	4	0	1.0	1	1	0.06666666666666667	1	1.0	0	0	0	0	0	0	0	0	0	0	0	0
870	None	None	None	None	None	0	0	1.0	1	0	0	1.0	0	1	0	0	1	0	0.5	1	2	0.13333333333333333	2	0.3333333333333333	0	0	0	0	0	0	0	0	0	0	0	0
638	None	None	None	None	None	0.3333333333333333	1	0.75	6	0.3	3	0.48	0.2	4	2	7	1	0	1.0	5	5	0.8	12	0.0625	0.5714285714285714	0.34543586226525647	0.9008742378534312	0.3348019626645432	0.9557311282020621	0.3680029876801788	0.9088063901897427	0.9321407176309695	0.9259518130136681	1.0	0.25	0.0
4267	0.1201585071949848	0.0285948503956564	0.028335302742302653	0.9454742102159283	None	0	0	0.08695652173913043	2	0.9375	30	0.18681318681318682	0.71875	25	23	8	2	0	0.9285714285714286	14	13	2.2666666666666666	34	0.1111111111111111	0	0.3860354821368038	0.9502153277685551	0.49229141539898624	0.9299995402002951	0.6175300685671049	0.9278306838282283	0.9041785736478224	0.9368197621500719	0.52	0.2	0.0
721	None	None	None	None	None	0	0	0.5	3	0.5714285714285714	4	0.6428571428571429	0.5714285714285714	6	4	2	0	0	0.2857142857142857	7	2	0.6	9	0.0	0	0.4569553754646029	0.9017550041061236	0.6979495209717448	0.9663025570528455	0.5476700820539311	0.7331090125750039	0.902836518304606	0.8997511445443886	0	0	0.0
6791	0.12469241870515846	0.031804358093496965	0.03131373076038085	0.9467266365030862	None	0	0	0.08695652173913043	2	0.9375	30	0.18681318681318682	0.71875	25	23	8	2	0	0.9285714285714286	14	13	2.2666666666666666	34	0.1111111111111111	0	0.3860354821368038	0.9502153277685551	0.49229141539898624	0.9299995402002951	0.6175300685671049	0.9278306838282283	0.9041785736478224	0.9368197621500719	0.52	0.2	0.0
6970	0.12950517790491975	0.0275513684187617	0.027463566684155713	0.943717798246694	None	0	0	0.08695652173913043	2	0.9375	30	0.18681318681318682	0.71875	25	23	8	2	0	0.9285714285714286	14	13	2.2666666666666666	34	0.1111111111111111	0	0.3860354821368038	0.9502153277685551	0.49229141539898624	0.9299995402002951	0.6175300685671049	0.9278306838282283	0.9041785736478224	0.9368197621500719	0.52	0.2	0.0
3680	None	None	None	None	None	0	0	0.5	6	0.4375	7	0.5	0.3125	7	5	10	4	0	0.4444444444444444	4	9	1.2	18	0.18181818181818182	0.2222222222222222	0.12190000703227895	0.9445573759169121	0.8645682747907554	0.8756917371750448	0.5458536212406686	0.7924520764395377	0.954438512585016	0.8851837666171497	0.14285714285714285	0.2857142857142857	0.0
2643	None	None	None	None	None	0	0	0.36363636363636365	4	0.6428571428571429	9	0.5714285714285714	0.5	11	7	4	0	0	0.5714285714285714	4	7	1.0666666666666667	16	0.0	0.4444444444444444	0.3065552138780818	0.9581543444861356	0.5823553132104277	0.9534043104304979	0.5842025666495221	0.8781881217683203	0.9041785736478224	0.9375153161613416	0	0	0.0
262	None	None	None	None	None	0.5	1	0.5714285714285714	4	0.5	4	0.4	0.5	6	4	3	1	0	1.0	5	5	0.6666666666666666	10	0.125	0.4	0.3450511403196757	0.7303743049660519	0.7542391955715054	0.6349211173894201	0.8537325037430218	0.8544609416667568	0.9003769221674299	0.7515031743996576	1.0	0	0.0
507	None	None	None	None	None	0	0	0.5	2	0.5	2	0.6	0.5	4	2	1	0	0	0.4	2	5	0.4	6	0.0	1.0	0.3279490263518939	0.8199895982454594	0.668884100960286	0.9312675690492918	0.7860096373901675	0.7541876307938893	0.8395279793385617	0.851686689138729	0	0	0.0
4736	0.11552529961318289	0.02671095399939894	0.025900756751027633	0.9481566278647989	None	0	0	0.08695652173913043	2	0.9375	30	0.18681318681318682	0.71875	25	23	8	2	0	0.9285714285714286	14	13	2.2666666666666666	34	0.1111111111111111	0	0.3860354821368038	0.9522312671197058	0.49229141539898624	0.9299995402002951	0.6175300685671049	0.9278306838282283	0.9041785736478224	0.937671705251976	0.52	0.2	0.0
4297	0.11074306630159154	0.01743353051209439	0.011408186795744554	0.9440863788646063	None	0	0	0.045454545454545456	1	1.0	31	0.1813186813186813	0.7419354838709677	24	23	8	2	0	0.9285714285714286	14	13	2.2	33	0.10526315789473684	0	0.3860354821368038	0.9515597517388157	0.4646884615687224	0.9371266084699904	0.6073130858976779	0.9310692536418311	0.9067362418430408	0.9405259621459633	0.5208333333333333	0.20833333333333334	0.0
1303	None	None	None	None	None	0	0	0.2	2	0.9230769230769231	12	1.0	0.9230769230769231	13	12	1	1	0	0.06666666666666667	15	1	1.0	15	0.2	0.14285714285714285	0.6405771908511584	0.9215345707275351	0.43708550773845867	0.9771990237748067	0.6183128074819674	0.8850420130841877	0.9294483672522669	0.940145189189337	1.0	0.07692307692307693	0.0
5051	0.12663367124914607	0.03407613789901791	0.03334818548225243	0.9450280784095819	None	0	0	0.08695652173913043	2	0.9375	30	0.18681318681318682	0.71875	25	23	8	2	0	0.9285714285714286	14	13	2.2666666666666666	34	0.1111111111111111	0	0.3860354821368038	0.9502153277685551	0.49229141539898624	0.9299995402002951	0.6175300685671049	0.9278306838282283	0.9041785736478224	0.9368197621500719	0.52	0.2	0.0
2806	0.023770647441724062	0.001669666136489437	0.0012580635781793649	0.942891208311991	None	0.2	1	0.4166666666666667	5	0.625	10	0.375	0.5	13	8	4	1	0	0.3333333333333333	12	4	1.2	18	0.14285714285714285	0.16666666666666666	0.4674241504629014	0.9489960777067235	0.43708550773845867	0.9561466370635007	0.7955115246651637	0.8771626402193753	0.9059771233516973	0.9344491526427201	1.0	0.07692307692307693	0.0
3665	0.08887817924380902	0.013861042985325235	0.012414608331666183	0.9607672580431359	None	0.125	1	0.42105263157894735	8	0.5769230769230769	15	0.23931623931623933	0.5	19	13	8	3	0	0.6923076923076923	13	9	1.8666666666666667	28	0.21428571428571427	0.09523809523809523	0.3065552138780818	0.909713664800149	0.7190466139386327	0.92031282389972	0.5717287623902111	0.8863768713137065	0.9021506276909239	0.9063901837217505	0.05263157894736842	0.10526315789473684	0.0
241	None	None	None	None	None	0	0	0.3	3	0.75	9	0.5833333333333334	0.4166666666666667	6	5	7	0	0	0.6666666666666666	6	4	0.9333333333333333	14	0.0	0.4	0.5151261123246146	0.8503856552413366	0.5383274286624138	0.7878868691711186	0.5420632733900563	0.8109044609484319	0.7944774974136998	0.8178607428695739	0	0	0.0
503	None	None	None	None	None	0	0	1.0	2	0.0	0	0.75	0	1	0	1	0	0	1.0	2	2	0.2	3	0.0	0	0	0	0	0	0	0	0	0	0	0	0
6577	0.12329328183949903	0.030204596925455712	0.030204225922577946	0.9456250344920943	None	0	0	0.08695652173913043	2	0.9375	30	0.18681318681318682	0.71875	25	23	8	2	0	0.9285714285714286	14	13	2.2666666666666666	34	0.1111111111111111	0	0.3860354821368038	0.9502153277685551	0.49229141539898624	0.9299995402002951	0.6175300685671049	0.9278306838282283	0.9041785736478224	0.9368197621500719	0.52	0.2	0.0
7056	0.06744473001899436	0.014339076233230743	0.014338504172130371	0.981309238654362	None	0	0	0.09523809523809523	2	0.9310344827586207	27	0.22142857142857142	0.6896551724137931	22	20	8	3	0	0.7142857142857143	14	10	2.066666666666667	31	0.16666666666666666	0	0.3860354821368038	0.952835697966306	0.4646884615687224	0.935424177866102	0.6428974094051446	0.9289633502913389	0.9041785736478224	0.9399103106304676	0.22727272727272727	0.2727272727272727	0.0
4692	0.12250642955892284	0.028422407330118492	0.025035274390622125	0.9473125562974769	None	0	0	0.045454545454545456	1	1.0	31	0.1813186813186813	0.7419354838709677	24	23	8	2	0	0.9285714285714286	14	13	2.2	33	0.10526315789473684	0	0.3860354821368038	0.9515597517388157	0.49229141539898624	0.9303803301579641	0.6073130858976779	0.9310692536418311	0.9041785736478224	0.938457892029149	0.5208333333333333	0.20833333333333334	0.0
3776	0.10480466158736723	0.01932377233411262	0.014517666862788053	0.6346536272375132	None	0	0	0.0625	1	1.0	21	1.0	1.0	22	21	0	0	0	0.043478260869565216	1	23	1.5333333333333334	23	0.0	0	0.3860354821368038	0.9463447544355497	0.19961665961830483	0.9550794986629728	0.38132631807085887	0.9369606773031879	0.9136398231927428	0.9466103275937143	0	0	0.0
3048	0.01876956911206305	0.003642077086419977	0.003581714283275448	0.9815108175377811	None	0.3333333333333333	1	0.4444444444444444	4	0.7272727272727273	8	0.30952380952380953	0.45454545454545453	7	5	5	2	0	0.8571428571428571	7	6	0.8666666666666667	13	0.16666666666666666	0.3333333333333333	0.3065552138780818	0.7389387564797314	0.5823553132104277	0.8886014430065996	0.617133705610626	0.8447960771743298	0.833479184862624	0.832546486758874	0.5714285714285714	0.14285714285714285	0.0
2997	0.06889579993149601	0.004594254786078708	0.001063489824636503	0.9202688668009827	None	0	0	0.13333333333333333	2	0.95	19	0.4489795918367347	0.8	18	16	3	2	0	1.0	7	7	1.4666666666666666	22	0.25	0.10526315789473684	0.3860354821368038	0.948321610462413	0.43708550773845867	0.9538642627074544	0.6428974094051446	0.9213048292110115	0.9041785736478224	0.9426541452579569	0.5277777777777778	0.1111111111111111	0.0
4177	0.11198835853156112	0.029358809169349253	0.024826663821991196	0.9270409803073099	None	0	0	0.045454545454545456	1	1.0	30	0.19047619047619047	0.7333333333333333	23	22	8	2	0	0.8571428571428571	14	12	2.1333333333333333	32	0.10526315789473684	0	0.3860354821368038	0.9536011886282941	0.49229141539898624	0.9354133202069905	0.6428974094051446	0.9301788850010236	0.9041785736478224	0.940576179463636	0.5217391304347826	0.21739130434782608	0.0
3033	0.06514727766369471	0.004354447124146426	0.004159370767029704	0.8892227962083841	None	0	0	0.35714285714285715	5	0.631578947368421	12	0.3333333333333333	0.5789473684210527	13	11	7	5	0	0.7777777777777778	7	9	1.4	21	0.3125	0.631578947368421	0.739295215974048	0.9624399110116882	0.43708550773845867	0.9633429450702641	0.7955115246651637	0.9083656055570306	0.9166729820681361	0.9495684738749058	0.07692307692307693	0.15384615384615385	0.0
1165	None	None	None	None	None	0	0	0.8	4	0.2	1	0.5833333333333334	0.2	4	1	2	2	0	0.75	4	3	0.4666666666666667	7	0.4	0.6666666666666666	0.12190000703227895	0.8185477591046836	0.7763129885598667	0.8678871143343831	0.629477055941807	0.9221615066439385	0.9066769590643051	0.8758469359436288	0.625	0	0.0
737	None	None	None	None	None	0	0	0.42857142857142855	3	0.75	6	0.8333333333333334	0.375	5	3	4	0	0	0.75	4	3	0.6666666666666666	10	0.0	1.0	0.7030207604373706	0.8884002268571685	0.43099162766088817	0.8934779151494358	0.2849881154184747	0.7867086777108624	0.8552709631135736	0.8624145106725941	0	0	0.0
7517	0.12739092832451449	0.028209143221469953	0.024255290854626774	0.945091088885615	None	0	0	0.045454545454545456	1	1.0	31	0.1813186813186813	0.7419354838709677	24	23	8	2	0	0.9285714285714286	14	13	2.2	33	0.10526315789473684	0	0.3860354821368038	0.9515597517388157	0.49229141539898624	0.9303803301579641	0.6073130858976779	0.9310692536418311	0.9041785736478224	0.938457892029149	0.5208333333333334	0.20833333333333334	0.0
7324	0.12679350763677963	0.028225176962012665	0.02820399152787396	0.9444561036704572	None	0	0	0.08695652173913043	2	0.9375	30	0.18681318681318682	0.71875	25	23	8	2	0	0.9285714285714286	14	13	2.2666666666666666	34	0.1111111111111111	0	0.3860354821368038	0.9502153277685551	0.49229141539898624	0.9299995402002951	0.6175300685671049	0.9278306838282283	0.9041785736478224	0.9368197621500719	0.52	0.2	0.0
7434	0.12559218386889895	0.030601163561358096	0.030005222194247033	0.9456822762556185	None	0	0	0.08695652173913043	2	0.9375	30	0.18681318681318682	0.71875	25	23	8	2	0	0.9285714285714286	14	13	2.2666666666666666	34	0.1111111111111111	0	0.3860354821368038	0.9502153277685551	0.49229141539898624	0.9299995402002951	0.6175300685671049	0.9278306838282283	0.9041785736478224	0.9368197621500719	0.52	0.2	0.0
1427	None	None	None	None	None	0	0	0.07142857142857142	1	1.0	19	0.21875	0.7368421052631579	15	14	5	3	0	0.375	6	16	1.4	21	0.23076923076923078	0	0.3860354821368038	0.945740173740419	0.49229141539898624	0.9393219649059613	0.556579516894357	0.8777276523263426	0.8585969140723609	0.9257350233611471	0.2	0.13333333333333333	0.0
3927	0.10614345547467452	0.028419242742160702	0.02738961138392117	0.9255333873732547	None	0	0	0.045454545454545456	1	1.0	30	0.19047619047619047	0.7333333333333333	23	22	8	2	0	0.8571428571428571	14	12	2.1333333333333333	32	0.10526315789473684	0	0.3860354821368038	0.9536011886282941	0.49229141539898624	0.9354133202069905	0.6428974094051446	0.9301788850010236	0.9041785736478224	0.940576179463636	0.5217391304347826	0.21739130434782608	0.0
4000	0.15328370598426183	0.014816710184817707	0.014813059983984361	0.9431161352438199	None	0	0	0.08695652173913043	2	0.9375	30	0.18681318681318682	0.71875	25	23	8	2	0	0.9285714285714286	14	13	2.2666666666666666	34	0.1111111111111111	0	0.3860354821368038	0.9444666188360085	0.43708550773845867	0.9352205853827331	0.6175300685671049	0.9245161549436358	0.8702265918058134	0.9352084438202823	0.52	0.2	0.0
3207	0.05398254519732344	0.008921716869119184	0.008474503638609696	0.8834554075424436	None	0	0	0.15384615384615385	2	0.9411764705882353	16	0.296875	0.8235294117647058	16	14	2	2	0	1.0	8	8	1.2666666666666666	19	0.3333333333333333	0	0.739295215974048	0.9525820344509278	0.4646884615687224	0.950230472068844	0.5430770876220414	0.9300887179458032	0.9106224834435296	0.9451034150203427	0.53125	0.0625	0.0
4090	0.1142060324248209	0.02075821263060133	0.01910064462158392	0.9298700176871254	None	0	0	0.09090909090909091	2	0.9354838709677419	29	0.19642857142857142	0.7096774193548387	24	22	8	2	0	0.8571428571428571	14	12	2.2	33	0.1111111111111111	0	0.3860354821368038	0.9522811031985141	0.4646884615687224	0.9346285672774043	0.6302137389861248	0.9271355770877328	0.9041785736478224	0.938909648605249	0.5208333333333333	0.20833333333333334	0.0
4024	0.06752361004840916	0.007903456513928785	0.0056055958768323035	0.9430408672252205	None	0	0	0.05555555555555555	1	1.0	25	0.375	0.72	19	18	7	1	0	0.8888888888888888	9	8	1.8	27	0.058823529411764705	0	0.3860354821368038	0.9492238742093727	0.49229141539898624	0.8718406678559595	0.5717287623902111	0.9238959139534818	0.8121208153338585	0.9203674031461029	1.0	0.21052631578947367	0.0
2485	None	None	None	None	None	0.3333333333333333	1	0.5555555555555556	5	0.45454545454545453	5	0.65	0.09090909090909091	4	1	8	4	0	0.8	4	5	0.8666666666666667	13	0.23529411764705882	0.5	0.2142276104551804	0.9691509403941141	0.7234617940005915	0.8041909747188005	0.5943755153229067	0.8160233864876091	0.9137468067710184	0.8925012286287722	0.25	0.75	0.0
859	None	None	None	None	None	0	0	0.375	3	0.7	7	0.6	0.6	9	6	2	0	0	0.8	4	5	0.8	12	0.0	0.2222222222222222	0.5611463320498519	0.9206988581980704	0.43099162766088817	0.9263540443810844	0.42972766030380144	0.8073034853383187	0.6697817124826911	0.8946191321142593	0	0	0.0
6299	0.08346494376531641	0.018293132581185118	0.008798797165045433	0.9149476933105034	None	0	0	0.10526315789473684	2	0.9230769230769231	24	0.23333333333333334	0.7307692307692307	21	19	6	2	0	0.5333333333333333	8	15	1.8666666666666667	28	0.14285714285714285	0.21052631578947367	0.4674241504629014	0.9550080905299052	0.43708550773845867	0.9283968967104828	0.6175300685671049	0.9394811973543468	0.9041785736478224	0.9419498047252584	0.5238095238095238	0.09523809523809523	0.0
2317	None	None	None	None	None	0	0	1.0	2	0.0	0	0.75	0	2	0	0	0	0	1.0	2	2	0.2	3	0.0	0	0	0	0	0	0	0	0	0	0	0	0
1174	None	None	None	None	None	0	0	0.75	3	0.5	2	0.75	0	0	0	5	1	0	0.5	2	4	0.4	6	0.07142857142857142	0.5	0	0	0	0	0	0	0	0	0	0	0
3806	0.07381093368467072	0.0056987686926401075	-0.004707253557462587	0.8807829839311347	None	0.25	2	0.5	9	0.52	13	0.225	0.44	17	11	9	1	0	0.5333333333333333	8	15	1.8	27	0.0625	0.10526315789473684	0.41030129642763546	0.8887109350627947	0.578694282959631	0.9416920304648717	0.5942255802473515	0.9061998717224297	0.8702265918058134	0.9149703310867447	1.0	0.058823529411764705	0.0
3273	0.0966686080662602	0.005945860914046215	0.005876650865589755	0.8831812594395543	None	0.2	1	0.46153846153846156	6	0.5294117647058824	9	0.3392857142857143	0.4117647058823529	10	7	8	4	0	0.875	7	8	1.2666666666666666	19	0.23529411764705882	0.375	0.739295215974048	0.9567302020832286	0.43708550773845867	0.9647224005249955	0.7955115246651637	0.8747900529488146	0.9166729820681361	0.9417438466400301	0.1	0.3	0.0
7519	0.12755174621924917	0.026204991803414422	0.02570612709250519	0.9403497267648429	None	0	0	0.08695652173913043	2	0.9375	30	0.18681318681318682	0.71875	25	23	8	2	0	0.9285714285714286	14	13	2.2666666666666666	34	0.1111111111111111	0	0.3860354821368038	0.9502153277685551	0.49229141539898624	0.9299995402002951	0.6175300685671049	0.9278306838282283	0.9041785736478224	0.9368197621500719	0.52	0.2	0.0
6163	0.06874563943809776	0.012674473371652386	0.01147062460944942	0.8104067065045202	None	0	0	0.05	1	1.0	28	0.13157894736842105	0.9642857142857143	28	27	1	0	0	0.631578947368421	19	12	2.0	30	0.0	0	0.3860354821368038	0.9506828006759455	0.49229141539898624	0.9206350374954095	0.47561250685665557	0.9157391645250924	0.901900917333479	0.930769891536037	0	0	0.0
6513	0.12078297609512231	0.024057965676974664	0.024035855776627892	0.941903207845611	None	0	0	0.08695652173913043	2	0.9375	30	0.18681318681318682	0.71875	25	23	8	2	0	0.9285714285714286	14	13	2.2666666666666666	34	0.1111111111111111	0	0.3860354821368038	0.9570759476279288	0.43708550773845867	0.9192914162240601	0.6175300685671049	0.9278306838282283	0.9041785736478224	0.9368502354939817	0.52	0.2	0.0
3854	0.08257142072208458	0.011209262752519888	0.009608105233086434	0.9569859701130533	None	0	0	0.08333333333333333	2	0.9393939393939394	31	0.24475524475524477	0.7575757575757576	26	25	8	1	0	0.8461538461538461	13	11	2.3333333333333335	35	0.05263157894736842	0	0.3860354821368038	0.9510975383050128	0.49229141539898624	0.9301565770895076	0.6073130858976779	0.9292769662161723	0.9041785736478224	0.9376632928759552	1.0	0.19230769230769232	0.0
3535	0.12667076426417564	0.0056042176077222	0.004389171472024832	0.9434714378571124	None	0	0	0.21739130434782608	5	0.75	24	0.18681318681318682	0.625	25	20	8	2	0	0.9285714285714286	14	13	2.2666666666666666	34	0.13333333333333333	0	0.3860354821368038	0.9502153277685551	0.43708550773845867	0.9350403934206659	0.6175300685671049	0.9278306838282283	0.9041785736478224	0.9383825900008561	0.52	0.32	0.0
2613	2.8518607070670582e-08	2.7831204670356127e-08	-1.3193094671695845e-08	0.9999962591127959	None	0.5	1	0.6666666666666666	4	0.16666666666666666	1	0.5	0	0	0	7	1	0	1.0	4	4	0.5333333333333333	8	0.05555555555555555	0.4	0	0	0	0	0	0	0	0	0	0	0
3042	0.021638094107995574	0.0027674535323910484	0.001682256556378163	0.909122913537342	None	0.2	1	0.5	6	0.5	8	0.3333333333333333	0.4375	12	7	5	1	0	0.6666666666666666	6	9	1.2	18	0.1111111111111111	0.16666666666666666	0.6033596832184747	0.9478986571389035	0.43708550773845867	0.9609930584101148	0.7848063888117134	0.8664546341398167	0.9050816616312289	0.9345279162728901	1.0	0.25	0.0
5171	0.12661415689044034	0.02425423955840868	0.02384125372073785	0.9433823586546008	None	0	0	0.08695652173913043	2	0.9375	30	0.18681318681318682	0.71875	25	23	8	2	0	0.9285714285714286	14	13	2.2666666666666666	34	0.1111111111111111	0	0.3860354821368038	0.9502153277685551	0.49229141539898624	0.9299995402002951	0.6175300685671049	0.9278306838282283	0.9041785736478224	0.9368197621500719	0.52	0.2	0.0
6254	0.13101093957839144	0.03290224163112693	0.031999970289102356	0.9460954366348051	None	0	0	0.08695652173913043	2	0.9375	30	0.18681318681318682	0.71875	25	23	8	2	0	0.9285714285714286	14	13	2.2666666666666666	34	0.1111111111111111	0	0.3860354821368038	0.9502153277685551	0.49229141539898624	0.9299995402002951	0.6175300685671049	0.9278306838282283	0.9041785736478224	0.9368197621500719	0.52	0.2	0.0
7206	0.0782946956155795	0.009158709032196706	0.006297346985918641	0.9559770929360043	None	0	0	0.09090909090909091	2	0.9333333333333333	28	0.20512820512820512	0.7	23	21	8	3	0	0.9230769230769231	12	13	2.1333333333333333	32	0.16666666666666666	0	0.739295215974048	0.955892157583973	0.4909528610689987	0.9302081321850966	0.6428974094051446	0.918964347026396	0.9166729820681361	0.9369135785788719	0.21739130434782608	0.17391304347826086	0.0
4877	0.14198815108152937	0.012435512669864457	0.0068842150675812765	0.9404037233720413	None	0	0	0.08333333333333333	2	0.9393939393939394	31	0.20833333333333334	0.7272727272727273	26	24	8	2	0	0.8571428571428571	14	12	2.3333333333333335	35	0.1111111111111111	0	0.3860354821368038	0.9490774108588701	0.49229141539898624	0.9272820372537527	0.6302137389861248	0.9248362800709599	0.9041785736478224	0.9346409815921873	0.5192307692307693	0.19230769230769232	0.0
6723	None	None	None	None	None	0	0	0.16666666666666666	2	0.8666666666666667	13	0.6071428571428571	0.6	11	9	5	1	0	0.5714285714285714	4	7	1.1333333333333333	17	0.08333333333333333	0	0.3860354821368038	0.902133717373415	0.49229141539898624	0.8738445901198458	0.5717287623902111	0.9238455208413292	0.8121208153338585	0.9018050175102417	1.0	0.2727272727272727	0.0
4287	0.14165847886669647	0.025265890811609945	0.025141313104154052	0.943230438904414	None	0	0	0.08695652173913043	2	0.9375	30	0.18681318681318682	0.71875	25	23	8	2	0	0.9285714285714286	14	13	2.2666666666666666	34	0.1111111111111111	0	0.3860354821368038	0.9502153277685551	0.43708550773845867	0.9350403934206659	0.6175300685671049	0.9278306838282283	0.9041785736478224	0.9383825900008561	0.52	0.2	0.0
3412	0.06526987938910432	0.004869849755459419	0.003921615659108701	0.9496590699360572	None	0	0	0.26666666666666666	4	0.7	14	0.3055555555555556	0.6	15	12	6	0	0	0.8888888888888888	9	8	1.4666666666666666	22	0.0	0.13333333333333333	0.739295215974048	0.9623846000272573	0.43708550773845867	0.9659221447916266	0.6625140595167534	0.9413322458046728	0.9486604585002392	0.9577350890405322	0	0	0.0
1114	None	None	None	None	None	0	0	0.8	4	0.2	1	0.7	0.2	4	1	2	1	0	0.4	5	2	0.4666666666666667	7	0.2	0.4	0.3203505215448333	0.9528323382538778	0.6384626443598058	0.9607134655030246	0.6809847511353708	0.8290487037086737	0.9566034989432137	0.9304620301571083	1.0	0.5	0.0
35	None	None	None	None	None	0	0	1.0	2	0.0	0	1.0	0	1	0	1	0	0	0.3333333333333333	3	1	0.2	3	0.0	1.0	0	0	0	0	0	0	0	0	0	0	0
3941	0.09614017133575774	0.031919922063120644	0.028108801742742984	0.6714661551311685	None	0	0	0.0625	1	1.0	21	1.0	1.0	22	21	0	0	0	0.043478260869565216	1	23	1.5333333333333334	23	0.0	0	0.562665349055426	0.9508384844276109	0.23645612488695944	0.9537503461023529	0.44325676583893825	0.942623351041376	0.9161801635426092	0.9492713321715556	0	0	0.0
1570	None	None	None	None	None	0	0	0.5	2	0.6666666666666666	2	1.0	0	2	0	2	0	0	0.2	5	1	0.3333333333333333	5	0.0	1.0	0	0	0	0	0	0	0	0	0	0	0
3174	0.07265448035807763	0.005818746725651632	0.005609117174845403	0.8703529585227608	None	0	0	0.3333333333333333	5	0.65	13	0.24444444444444444	0.55	13	11	8	4	0	0.9	9	10	1.4666666666666666	22	0.2222222222222222	0.4	0.739295215974048	0.9624399110116882	0.43708550773845867	0.9633429450702641	0.7955115246651637	0.8849650687384728	0.9166729820681361	0.9453642482756175	0.07692307692307693	0.5384615384615384	0.0
1899	None	None	None	None	None	1.0	1	0.8	4	0.2	1	0.5833333333333334	0.2	3	1	3	0	0	0.75	3	4	0.4666666666666667	7	0.0	0.5	0.1690939866882585	0.7483275371439778	0.6942037627627929	0.9357781787967684	0.5458536212406686	0.5836769190093714	0.9187173026970182	0.7971988009561279	0	0	0.0
5258	0.12244388658126992	0.010699806917373112	0.010406035857460173	0.9440439926010813	None	0	0	0.08695652173913043	2	0.9375	30	0.18681318681318682	0.71875	25	23	8	2	0	0.9285714285714286	14	13	2.2666666666666666	34	0.1111111111111111	0	0.3860354821368038	0.9551933207661504	0.45846769341734606	0.9273642967356756	0.5717287623902111	0.9290224220237632	0.9041785736478224	0.9385476620155662	0.52	0.2	0.0
2961	0.06906228096643113	0.012556328256731359	0.01197242690877556	0.9199677675113203	None	0.16666666666666666	1	0.2857142857142857	4	0.8421052631578947	16	0.328125	0.7368421052631579	17	14	3	1	0	0.25	4	16	1.4	21	0.14285714285714285	0.4	0.346500850609584	0.9336512582431473	0.5292319093491649	0.9389519608408534	0.5421801377635096	0.9329216699869909	0.9328850404946466	0.9352278143987316	1.0	0	0.0
3750	0.09506453637038267	0.029636426280989243	0.014754277771236893	0.9306884037516787	None	0	0	0.09523809523809523	2	0.9310344827586207	27	0.2152777777777778	0.6896551724137931	22	20	8	3	0	1.0	12	12	2.066666666666667	31	0.16666666666666666	0	0.4267298162998526	0.9553319485197038	0.4646884615687224	0.9352797069747077	0.6302137389861248	0.9285865034383647	0.9041785736478224	0.94082451509816	0.22727272727272727	0.09090909090909091	0.0
2411	None	None	None	None	None	0	0	0.42857142857142855	3	0.5	4	0.625	0	0	0	9	3	0	1.0	4	4	0.6666666666666666	10	0.13636363636363635	0	0	0	0	0	0	0	0	0	0	0	0
3512	0.12229714134224029	0.0030588836035260678	0.002760149187417591	0.9342371818399979	None	0	0	0.10526315789473684	2	0.9230769230769231	24	0.21212121212121213	0.6538461538461539	19	17	8	2	0	0.9166666666666666	12	11	1.8666666666666667	28	0.1111111111111111	0	0.3258240581328617	0.92509107278536	0.43708550773845867	0.8751080956958048	0.6175300685671049	0.9260580199865392	0.8121208153338585	0.9112821427309252	0.5263157894736842	0.42105263157894735	0.0
5567	0.09859946385416227	0.00860672849323725	0.006224036379408297	0.9277424726757355	None	0	0	0.125	3	0.8823529411764706	30	0.2571428571428571	0.7058823529411765	27	24	8	1	0	0.7142857142857143	14	10	2.4	36	0.058823529411764705	0	0.3860354821368038	0.9521235638333369	0.49229141539898624	0.9190329486877572	0.6175300685671049	0.9268508846876471	0.9041785736478224	0.9341883521240015	1.0	0.14814814814814814	0.0
3973	0.06595176440507818	0.004753667820066892	0.0003936712746379449	0.9021106980960473	None	0.25	2	0.4444444444444444	8	0.6	15	0.2967032967032967	0.48	18	12	8	0	0	0.5384615384615384	7	13	1.8	27	0.0	0.11764705882352941	0.3966672567353827	0.8750060730375756	0.553985347091335	0.942207637626217	0.5592549581309001	0.9048678782278394	0.8702265918058134	0.9113274843712817	0	0	0.0
1017	None	None	None	None	None	0.14285714285714285	1	0.375	6	0.6666666666666666	14	0.32857142857142857	0.6666666666666666	17	14	5	0	0	0.7	7	10	1.5333333333333334	23	0.0	0.23529411764705882	0.4072990313339616	0.8566164912375319	0.6031127550774447	0.9463312697814293	0.5143087349025985	0.8634534739376365	0.8750385141039371	0.8972622036704788	0	0	0.0
2356	None	None	None	None	None	0	0	0.3333333333333333	5	0.7	14	0.3142857142857143	0.6	14	12	7	3	0	0.7	7	10	1.4666666666666666	22	0.1875	0.631578947368421	0.739295215974048	0.9632323031553993	0.43708550773845867	0.9590438701513445	0.7955115246651637	0.912890333747946	0.9166729820681361	0.9489646359515642	0.5	0.14285714285714285	0.0
6071	0.1308889920471871	0.028449505548535065	0.027850023805219476	0.9434772040637522	None	0	0	0.08695652173913043	2	0.9375	30	0.18681318681318682	0.71875	25	23	8	2	0	0.9285714285714286	14	13	2.2666666666666666	34	0.1111111111111111	0	0.3860354821368038	0.9502153277685551	0.49229141539898624	0.9299995402002951	0.6175300685671049	0.9278306838282283	0.9041785736478224	0.9368197621500719	0.52	0.2	0.0
3935	0.07538067151232546	0.017535697383463313	0.01662417362705514	0.9576942349439725	None	0	0	0.08333333333333333	2	0.9411764705882353	32	0.24	0.7352941176470589	27	25	8	2	0	0.6666666666666666	15	10	2.4	36	0.1111111111111111	0	0.3860354821368038	0.9511554202735023	0.49229141539898624	0.9288066045914797	0.6175300685671049	0.9251148070982536	0.9041785736478224	0.9360658436083938	0.5185185185185185	0.18518518518518517	0.0
2651	0.0011606697953595324	5.052631842157029e-05	4.491167016971767e-05	0.9948817122986504	None	0.5	1	0.8333333333333334	5	0.14285714285714285	1	0.75	0	2	0	6	0	0	0.75	4	3	0.6	9	0.0	0.5714285714285714	0	0	0	0	0	0	0	0	0	0	0
5823	0.12422599233118371	0.02398590121814312	0.023910683293298544	0.9452955325756187	None	0	0	0.08695652173913043	2	0.9375	30	0.18681318681318682	0.71875	25	23	8	2	0	0.9285714285714286	14	13	2.2666666666666666	34	0.1111111111111111	0	0.3860354821368038	0.9502153277685551	0.49229141539898624	0.9299995402002951	0.6175300685671049	0.9278306838282283	0.9041785736478224	0.9368197621500719	0.52	0.2	0.0
3326	0.09417645905107061	0.007909071760280332	0.007785385475381064	0.8834249300750964	None	0	0	0.4166666666666667	5	0.5625	9	0.32142857142857145	0.4375	9	7	8	4	0	0.875	7	8	1.2	18	0.2222222222222222	0.375	0.739295215974048	0.9482879923244651	0.43708550773845867	0.9628148968528545	0.44325676583893825	0.8567468591563847	0.9166729820681361	0.9340407824254309	0.1111111111111111	0.7777777777777778	0.0
2649	0.021507233247766457	0.004708440912666931	0.004702159020046915	0.9767075399271613	None	0.25	1	0.5	5	0.5833333333333334	7	0.3111111111111111	0.4166666666666667	7	5	6	2	0	0.5555555555555556	9	5	0.9333333333333333	14	0.14285714285714285	0.4	0.3065552138780818	0.7389387564797314	0.5823553132104277	0.8886014430065996	0.5717287623902111	0.9011777179214279	0.8084331051134676	0.8551763955397346	0.5714285714285714	0	0.0
360	None	None	None	None	None	0	0	1.0	2	0.0	0	1.0	0	1	0	1	0	0	0.3333333333333333	3	1	0.2	3	0.0	1.0	0	0	0	0	0	0	0	0	0	0	0
7128	0.12336672981793037	0.026621323340300512	0.02662046219737473	0.9421300763299022	None	0	0	0.08695652173913043	2	0.9375	30	0.18681318681318682	0.71875	25	23	8	2	0	0.9285714285714286	14	13	2.2666666666666666	34	0.1111111111111111	0	0.3860354821368038	0.9502153277685551	0.49229141539898624	0.9336358642014287	0.6175300685671049	0.9282035974925917	0.9041785736478224	0.938048081816622	0.52	0.24	0.0
3984	0.11034886903752485	0.0034872825940551423	-0.0033559007622225865	0.939688607534635	None	0	0	0.08695652173913043	2	0.9375	30	0.2518518518518518	0.75	26	24	7	2	0	0.6	9	15	2.2666666666666666	34	0.125	0	0.3860354821368038	0.9490774108588701	0.4646884615687224	0.9324043053105527	0.6302137389861248	0.9248362800709599	0.888349109820455	0.9362224192679158	0.5192307692307693	0.19230769230769232	0.0
1958	None	None	None	None	None	0.5	1	0.8333333333333334	5	0.16666666666666666	1	0.5	0.16666666666666666	3	1	4	0	0	1.0	4	4	0.5333333333333333	8	0.0	0.5	0.12190000703227895	0.8642786083146728	0.8609072445399587	0.6918181337988581	0.5458536212406686	0.8614114349193932	0.9538180392583365	0.8169266211674201	0	0	0.0
7329	0.12512247613196278	0.03078238563690568	0.030335528866193538	0.9462609599234086	None	0	0	0.08695652173913043	2	0.9375	30	0.18681318681318682	0.71875	25	23	8	2	0	0.9285714285714286	14	13	2.2666666666666666	34	0.1111111111111111	0	0.3860354821368038	0.9502153277685551	0.49229141539898624	0.9299995402002951	0.6175300685671049	0.9278306838282283	0.9041785736478224	0.9368197621500719	0.52	0.2	0.0
5124	0.08574683908664764	0.004739971190964521	0.003632774855419804	0.9410506174712706	None	0	0	0.08695652173913043	2	0.9375	30	0.3541666666666667	0.78125	27	25	6	0	0	0.6666666666666666	8	12	2.2666666666666666	34	0.0	0.3125	0.3860354821368038	0.9445021845958281	0.49229141539898624	0.9313469461768121	0.44325676583893825	0.8850182839677193	0.9041785736478224	0.9237369355489543	0	0	0.0
4579	0.12468107042504867	0.028717567203035813	0.028404854728482826	0.9479463910775799	None	0	0	0.08695652173913043	2	0.9375	30	0.18681318681318682	0.71875	25	23	8	2	0	0.9285714285714286	14	13	2.2666666666666666	34	0.1111111111111111	0	0.3860354821368038	0.9502153277685551	0.49229141539898624	0.9299995402002951	0.6175300685671049	0.9278306838282283	0.9041785736478224	0.9368197621500719	0.52	0.2	0.0
966	None	None	None	None	None	0	0	0.058823529411764705	1	1.0	23	0.19230769230769232	0.782608695652174	19	18	5	3	0	0.7692307692307693	13	10	1.6666666666666667	25	0.23076923076923078	0	0.3860354821368038	0.952116096269386	0.49229141539898624	0.9267609463278996	0.617133705610626	0.9138310762478787	0.9059932263348484	0.9327510450113338	0.15789473684210525	0.05263157894736842	0.0
4206	0.07456645372633208	0.010963104226198667	0.010284375033195533	0.9590198635501139	None	0	0	0.08333333333333333	2	0.9393939393939394	31	0.24475524475524477	0.7575757575757576	26	25	8	1	0	0.8461538461538461	13	11	2.3333333333333335	35	0.05263157894736842	0	0.3860354821368038	0.9510975383050128	0.49229141539898624	0.9301565770895076	0.6073130858976779	0.9292769662161723	0.9041785736478224	0.9376632928759552	1.0	0.19230769230769232	0.0
4263	0.12283591353845284	0.02462360196772795	0.024522963700403168	0.9366043933256323	None	0	0	0.08695652173913043	2	0.9375	30	0.18681318681318682	0.71875	25	23	8	2	0	0.9285714285714286	14	13	2.2666666666666666	34	0.1111111111111111	0	0.3860354821368038	0.9502153277685551	0.43708550773845867	0.9350403934206659	0.6175300685671049	0.9183122988451323	0.9041785736478224	0.9357447845186008	0.52	0.2	0.0
6072	0.13094144672986957	0.028381467779099036	0.028169695304527818	0.9431307329899159	None	0	0	0.08695652173913043	2	0.9375	30	0.18681318681318682	0.71875	25	23	8	2	0	0.9285714285714286	14	13	2.2666666666666666	34	0.1111111111111111	0	0.3860354821368038	0.9502153277685551	0.49229141539898624	0.9299995402002951	0.6175300685671049	0.9278306838282283	0.9041785736478224	0.9368197621500719	0.52	0.2	0.0
6679	0.14038629861414323	0.018650605041518015	0.01864365241273955	0.9430815395130867	None	0	0	0.08695652173913043	2	0.9375	30	0.18681318681318682	0.71875	25	23	8	2	0	0.9285714285714286	14	13	2.2666666666666666	34	0.1111111111111111	0	0.3860354821368038	0.9444666188360085	0.49229141539898624	0.930230650543601	0.6175300685671049	0.9245161549436358	0.9041785736478224	0.9335829009313313	0.52	0.2	0.0
2832	0.02433723028300559	0.003734565167564148	-0.003071909123544065	0.9673783752248194	None	0	0	0.4444444444444444	4	0.5454545454545454	6	0.3611111111111111	0.45454545454545453	8	5	4	2	0	1.0	6	6	0.8666666666666667	13	0.2222222222222222	0.16666666666666666	0.5229252149260649	0.9671428571661049	0.5752783165728246	0.9291089369392252	0.660004577420308	0.9190814962396795	0.9041785736478224	0.9424084894604611	0.5625	0.25	0.0
5703	0.12053747834604504	0.028856607989469183	0.02884007500973005	0.9459261366777726	None	0	0	0.08695652173913043	2	0.9375	30	0.18681318681318682	0.71875	25	23	8	2	0	0.9285714285714286	14	13	2.2666666666666666	34	0.1111111111111111	0	0.3860354821368038	0.9502153277685551	0.49229141539898624	0.9299995402002951	0.6175300685671049	0.9278306838282283	0.9041785736478224	0.9368197621500719	0.52	0.2	0.0
77	None	None	None	None	None	0	0	0.375	3	0.6666666666666666	6	0.6111111111111112	0.5555555555555556	7	5	3	0	0	0.5	6	3	0.7333333333333333	11	0.0	0	0.5038575280729333	0.8669479071550454	0.117746796453118	0.9575102153833545	0.47543313982843677	0.8534126828668799	0.9122207492392429	0.904677353017285	0	0	0.0
7499	0.06807384895286825	0.0010060826008356479	-0.00044152711781945817	0.8993578499669329	None	0	0	0.21739130434782608	5	0.78125	25	0.17708333333333334	0.65625	25	21	8	3	0	0.75	16	12	2.2666666666666666	34	0.1875	0	0.3860354821368038	0.9502153277685551	0.49229141539898624	0.9299995402002951	0.6428974094051446	0.9289653398150368	0.9041785736478224	0.9371556932348164	0.24	0.2	0.0
6218	0.1275586747578022	0.027350316729803963	0.02100137424433681	0.9462738308453241	None	0	0	0.045454545454545456	1	1.0	31	0.1813186813186813	0.7419354838709677	24	23	8	2	0	0.9285714285714286	14	13	2.2	33	0.10526315789473684	0	0.3860354821368038	0.9515597517388157	0.49229141539898624	0.9303803301579641	0.6073130858976779	0.9310692536418311	0.9041785736478224	0.938457892029149	0.5208333333333333	0.20833333333333334	0.0
3751	0.11729428697780808	0.0020207694559165176	-0.0017305725887632633	0.9138497317169442	None	0	0	0.08695652173913043	2	0.9375	30	0.2518518518518518	0.75	26	24	7	2	0	0.6	9	15	2.2666666666666666	34	0.125	0	0.3860354821368038	0.950389735439095	0.4646884615687224	0.9395821070164676	0.6073130858976779	0.9304542079550938	0.9041785736478224	0.9406714849651326	0.5192307692307692	0.23076923076923078	0.0
4331	0.08117370672816329	0.01032526208617019	0.010028273751649169	0.978706869444697	None	0	0	0.13636363636363635	3	0.9	27	0.21333333333333335	0.6666666666666666	23	20	8	3	0	0.6666666666666666	15	10	2.1333333333333333	32	0.17647058823529413	0	0.3860354821368038	0.9515431569465498	0.49229141539898624	0.9323618541044402	0.6428974094051446	0.9226663654383769	0.9041785736478224	0.9366340713728677	0.21739130434782608	0.21739130434782608	0.0
1	None	None	None	None	None	0	0	0.6666666666666666	2	0.0	0	0.6666666666666666	0	1	0	2	0	0	0.6666666666666666	3	2	0.26666666666666666	4	0.0	1.0	0	0	0	0	0	0	0	0	0	0	0
172	None	None	None	None	None	0	0	0.75	3	0.5	2	0.5	0.25	4	1	1	1	0	0.75	4	3	0.4	6	0.3333333333333333	1.0	0.7727006769052138	0.9333426895399822	0.7173176901902992	0.9304012581151295	0.44469582916386896	0.7734238119724055	0.8281197361495072	0.8959743571994337	1.0	0.5	0.0
1136	None	None	None	None	None	0.3333333333333333	1	0.5	4	0.6666666666666666	6	0.4074074074074074	0.5555555555555556	8	5	2	0	0	0.3333333333333333	9	3	0.7333333333333333	11	0.0	1.0	0.3168163154805034	0.7689318374069606	0.3840997418037529	0.8643485752887555	0.5234306829572137	0.8663514927720649	0.9043727115141866	0.8376825016917793	0	0	0.0
5000	0.1215808729912398	0.0263330947027171	0.02632048987701957	0.9455457938134468	None	0	0	0.08695652173913043	2	0.9375	30	0.18681318681318682	0.71875	25	23	8	2	0	0.9285714285714286	14	13	2.2666666666666666	34	0.1111111111111111	0	0.3860354821368038	0.9502153277685551	0.49229141539898624	0.9299995402002951	0.6175300685671049	0.9278306838282283	0.9041785736478224	0.9368197621500719	0.52	0.2	0.0
4367	0.11221708165755467	0.028008320235154937	0.02650045006969517	0.9278017202137333	None	0	0	0.045454545454545456	1	1.0	30	0.19047619047619047	0.7333333333333333	23	22	8	2	0	0.8571428571428571	14	12	2.1333333333333333	32	0.10526315789473684	0	0.3860354821368038	0.9536011886282941	0.49229141539898624	0.9354133202069905	0.6428974094051446	0.9301788850010236	0.9041785736478224	0.940576179463636	0.5217391304347826	0.21739130434782608	0.0
7146	0.13930547886603425	0.01311908133147415	0.006937716367942267	0.9410695415201557	None	0	0	0.08333333333333333	2	0.9393939393939394	31	0.20833333333333334	0.7272727272727273	26	24	8	2	0	0.8571428571428571	14	12	2.3333333333333335	35	0.1111111111111111	0	0.3860354821368038	0.9490774108588701	0.49229141539898624	0.9272820372537527	0.6302137389861248	0.9248362800709599	0.9041785736478224	0.9346409815921873	0.5192307692307693	0.19230769230769232	0.0
3291	0.0217067436374432	0.002629867228856822	0.0002174403302119638	0.9866911582670879	None	0.4	2	0.5	6	0.6	9	0.37777777777777777	0.3333333333333333	8	5	8	1	0	0.5555555555555556	9	5	1.1333333333333333	17	0.058823529411764705	0.16666666666666666	0.34080305065273075	0.6928471529837705	0.6331316735144568	0.8617762597539327	0.5829771713187812	0.9335593863668802	0.8587880878217534	0.8534717239845832	1.0	0	0.0
2099	None	None	None	None	None	0	0	0.5	2	0.5	2	0.5	0.5	4	2	1	1	0	0.75	3	4	0.4	6	0.25	0.6666666666666666	0.38090997920676173	0.9547149882683408	0.573427748468509	0.9558891999729849	0.19302515821290908	0.9629157229055054	0.7736494382713198	0.9579948016181326	1.0	0.5	0.0
4894	0.13012633922672096	0.024294386733830296	0.024292253869106953	0.9447036248376677	None	0	0	0.08695652173913043	2	0.9375	30	0.18681318681318682	0.71875	25	23	8	2	0	0.9285714285714286	14	13	2.2666666666666666	34	0.1111111111111111	0	0.3860354821368038	0.9502153277685551	0.49229141539898624	0.9299995402002951	0.6175300685671049	0.9278306838282283	0.9041785736478224	0.9368197621500719	0.52	0.2	0.0
2323	None	None	None	None	None	0	0	0.3333333333333333	1	1.0	2	1.0	0	0	0	3	3	0	1.0	2	2	0.26666666666666666	4	0.3	0	0	0	0	0	0	0	0	0	0	0	0
1195	None	None	None	None	None	0	0	0.5	3	0.7142857142857143	5	0.5625	0.42857142857142855	5	3	3	0	0	0.25	8	2	0.6	9	0.0	0.5714285714285714	0.49741921007518075	0.7955127495932088	0.8753240033923468	0.8758256408205399	0.3868698256490123	0.6883588225636147	0.8689480244190925	0.7970794423843137	0	0	0.0
3568	0.0588839394450866	0.006311828517857684	0.006310639928403029	0.8879660831517778	None	0	0	0.35714285714285715	5	0.631578947368421	12	0.3333333333333333	0.5789473684210527	13	11	7	5	0	0.7777777777777778	7	9	1.4	21	0.3125	0.631578947368421	0.739295215974048	0.9624399110116882	0.43708550773845867	0.9633429450702641	0.7955115246651637	0.9083656055570306	0.9166729820681361	0.9495684738749058	0.07692307692307693	0.15384615384615385	0.0
2499	None	None	None	None	None	0	0	0.2	2	0.8333333333333334	10	0.25	0.75	11	9	2	1	0	0.875	8	7	0.9333333333333333	14	0.16666666666666666	0	0.739295215974048	0.9631370791242381	0.2496338355790483	0.9469925160118382	0.7955115246651637	0.9320513816998754	0.9166729820681361	0.9488988202158346	1.0	0.09090909090909091	0.0
2470	None	None	None	None	None	0.25	1	0.3	3	0.7692307692307693	10	0.38461538461538464	0.7692307692307693	11	10	3	0	0	0.23076923076923078	3	13	1.0	15	0.0	0.16666666666666666	0.739295215974048	0.9695784243794827	0.43708550773845867	0.9646981065463965	0.7955115246651637	0.8606204709794982	0.9166729820681361	0.9460045172241937	0	0	0.0
4588	0.12427444694570991	0.02699062408071165	0.026473642854956812	0.9439889615305055	None	0	0	0.08695652173913043	2	0.9375	30	0.18681318681318682	0.71875	25	23	8	2	0	0.9285714285714286	14	13	2.2666666666666666	34	0.1111111111111111	0	0.3860354821368038	0.9502153277685551	0.49229141539898624	0.9299995402002951	0.6175300685671049	0.9278306838282283	0.9041785736478224	0.9368197621500719	0.52	0.2	0.0
3856	0.13050221172850984	0.005441584953437577	0.0027745223864466995	0.942373906500063	None	0	0	0.21739130434782608	5	0.75	24	0.22666666666666666	0.65625	26	21	7	2	0	0.6666666666666666	10	15	2.2666666666666666	34	0.15384615384615385	0	0.3860354821368038	0.950389735439095	0.49229141539898624	0.9433986365611495	0.6073130858976779	0.9197347043106957	0.9041785736478224	0.9390582709024247	0.5192307692307692	0.23076923076923078	0.0
[truncated: 6,421 more rows]
