# Supplementary material for: Constrained by Design: Influence of Genetic Encodings on Evolved Traits of Robots
Source: Front Robot AI. 2021 Jun 15;8:672379. doi: 10.3389/frobt.2021.672379 (PMC8239187; doi:10.3389/frobt.2021.672379)
Supplement: Supplementary file 3 [file DataSheet2.ZIP › plasticoding_plane_8_snapshots_ids.tsv]

generation	robot_id	fitness	novelty	novelty_pop	cons_fitness
145	7317	0.026868889143715866	None	0.0	0.026868889143715866
145	7240	0.028005988153686562	None	0.0	0.028005988153686562
145	7307	0.029119188899060944	None	0.0	0.029119188899060944
145	6551	0.031240912447341392	None	0.0	0.031240912447341392
145	6739	0.0297533580209761	None	0.0	0.0297533580209761
145	6899	0.03125031894799009	None	0.0	0.03125031894799009
145	6445	0.03188942816925381	None	0.0	0.03188942816925381
145	7040	0.030918984912531207	None	0.0	0.030918984912531207
145	7340	0.029993910925606958	None	0.0	0.029993910925606958
145	7329	0.030335528866193538	None	0.0	0.030335528866193538
145	6656	0.03170211564698976	None	0.0	0.03170211564698976
145	6604	0.0325518335862127	None	0.0	0.0325518335862127
145	7127	0.03221204179466224	None	0.0	0.03221204179466224
145	6987	0.03237388358260618	None	0.0	0.03237388358260618
145	7282	0.0274046135770747	None	0.0	0.0274046135770747
145	7269	0.029119188899060944	None	0.0	0.029119188899060944
145	7264	0.032378503977471135	None	0.0	0.032378503977471135
145	7213	0.030736594197286776	None	0.0	0.030736594197286776
145	6078	0.031353197152840705	None	0.0	0.031353197152840705
145	7257	0.027067656899092195	None	0.0	0.027067656899092195
145	7304	0.025663560548173706	None	0.0	0.025663560548173706
145	7312	0.026136246298314614	None	0.0	0.026136246298314614
145	7062	0.03193363026775114	None	0.0	0.03193363026775114
145	7026	0.02933841482048107	None	0.0	0.02933841482048107
145	7326	0.030092767236976608	None	0.0	0.030092767236976608
145	6841	0.029171094458981982	None	0.0	0.029171094458981982
145	6889	0.030165963310426428	None	0.0	0.030165963310426428
145	6791	0.03131373076038085	None	0.0	0.03131373076038085
145	6874	0.033196110180077835	None	0.0	0.033196110180077835
145	7166	0.030825733832133943	None	0.0	0.030825733832133943
145	6672	0.03362181274781077	None	0.0	0.03362181274781077
145	6974	0.03170211564698976	None	0.0	0.03170211564698976
145	7116	0.030220362958652894	None	0.0	0.030220362958652894
145	7256	0.029175989165240137	None	0.0	0.029175989165240137
145	6532	0.03124774767405936	None	0.0	0.03124774767405936
145	7308	None	None	0.3671107389284609	None
145	7174	0.027235447442393	None	0.0	0.027235447442393
145	6649	0.028458392203995743	None	0.0	0.028458392203995743
145	7316	0.03150388411539649	None	0.0	0.03150388411539649
145	7302	0.02814394785562439	None	0.0	0.02814394785562439
145	7254	0.02698861387035151	None	0.0	0.02698861387035151
145	7336	0.02785517568802482	None	0.0	0.02785517568802482
145	7274	0.03147397093521222	None	0.0	0.03147397093521222
145	7297	0.019412094333431287	None	0.07224580953763009	0.019412094333431287
145	6901	0.031013863528416858	None	0.0	0.031013863528416858
145	7231	0.028856478509178083	None	0.0	0.028856478509178083
145	7238	0.029583094181205243	None	0.0	0.029583094181205243
145	7348	0.02793801528018471	None	0.03033038447899437	0.02793801528018471
145	7338	0.025112581921992425	None	0.0	0.025112581921992425
145	6952	0.03111868396578564	None	0.0	0.03111868396578564
145	7211	0.030481009192510754	None	0.0	0.030481009192510754
145	7209	0.029131587118177493	None	0.0	0.029131587118177493
145	6162	0.03316068698195479	None	0.0	0.03316068698195479
145	5854	0.031646248709009304	None	0.0	0.031646248709009304
145	7194	0.02903734800301812	None	0.0	0.02903734800301812
145	7321	0.027432690441121305	None	0.0	0.027432690441121305
145	7007	0.02728019779944338	None	0.0	0.02728019779944338
145	5962	0.031121315857952768	None	0.0	0.031121315857952768
145	6173	0.03143688822241098	None	0.0	0.03143688822241098
145	7208	0.029801144547620527	None	0.0	0.029801144547620527
145	7202	0.031999970289102356	None	0.0	0.031999970289102356
145	7299	0.025693644124297352	None	0.0	0.025693644124297352
145	6982	0.02979622147502141	None	0.0	0.02979622147502141
145	6983	0.033203238988216276	None	0.0	0.033203238988216276
145	7225	0.031131449916895138	None	0.0	0.031131449916895138
145	6498	0.03190240488910614	None	0.0	0.03190240488910614
145	6528	0.033087108745154525	None	0.0	0.033087108745154525
145	7010	0.028333357474318015	None	0.0	0.028333357474318015
145	7313	0.013290035836072212	None	0.1209192757557552	0.013290035836072212
145	7212	0.03037750317840613	None	0.0	0.03037750317840613
145	7151	0.03201241675402323	None	0.0	0.03201241675402323
145	6491	0.03155870111932631	None	0.0	0.03155870111932631
145	7324	0.02820399152787396	None	0.0	0.02820399152787396
145	7344	0.028824056169844237	None	0.0	0.028824056169844237
145	6668	0.030361184004561063	None	0.0	0.030361184004561063
145	7252	0.031326488866672574	None	0.0	0.031326488866672574
145	6938	0.03051480992976894	None	0.0	0.03051480992976894
145	7245	0.030628040267855698	None	0.0	0.030628040267855698
145	7255	0.026247112880913533	None	0.0	0.026247112880913533
145	6548	0.03182164999415292	None	0.0	0.03182164999415292
145	7280	0.028775712144917445	None	0.0	0.028775712144917445
145	5581	0.03349912906638919	None	0.0	0.03349912906638919
145	7303	0.03311675314369914	None	0.0	0.03311675314369914
145	7091	0.03218763172135951	None	0.0	0.03218763172135951
145	7214	0.03141738544542615	None	0.0	0.03141738544542615
145	7306	0.028900894496694	None	0.0	0.028900894496694
145	7143	0.025503145701561786	None	0.0	0.025503145701561786
145	6832	0.03218763172135951	None	0.0	0.03218763172135951
145	6919	0.03124774767405936	None	0.0	0.03124774767405936
145	6796	0.029062980959970133	None	0.0	0.029062980959970133
145	7314	0.02566379472053442	None	0.0	0.02566379472053442
145	6559	0.03188457644611032	None	0.0	0.03188457644611032
145	7268	0.03130003139315581	None	0.0	0.03130003139315581
145	7301	0.031268420185520826	None	0.0	0.031268420185520826
145	7261	0.030758061165202782	None	0.0	0.030758061165202782
145	7305	0.031243551680846377	None	0.0	0.031243551680846377
145	7223	0.028437495278619777	None	0.0	0.028437495278619777
145	7277	0.02779412234627785	None	0.0	0.02779412234627785
145	7345	0.02739421414398923	None	0.0	0.02739421414398923
145	7035	0.032063265768208164	None	0.0	0.032063265768208164
143	7240	0.028005988153686562	None	0.0	0.028005988153686562
143	7053	0.031646248709009304	None	0.0	0.031646248709009304
143	6551	0.031240912447341392	None	0.0	0.031240912447341392
143	6739	0.0297533580209761	None	0.0	0.0297533580209761
143	6899	0.03125031894799009	None	0.0	0.03125031894799009
143	6445	0.03188942816925381	None	0.0	0.03188942816925381
143	7040	0.030918984912531207	None	0.0	0.030918984912531207
143	6526	0.02977143339809219	None	0.0	0.02977143339809219
143	6656	0.03170211564698976	None	0.0	0.03170211564698976
143	6604	0.0325518335862127	None	0.0	0.0325518335862127
143	7127	0.03221204179466224	None	0.0	0.03221204179466224
143	6987	0.03237388358260618	None	0.0	0.03237388358260618
143	7220	0.02570612709250519	None	0.0	0.02570612709250519
143	7213	0.030736594197286776	None	0.0	0.030736594197286776
143	6078	0.031353197152840705	None	0.0	0.031353197152840705
143	7235	0.028306560984659057	None	0.0	0.028306560984659057
143	7023	0.02961282845734765	None	0.0	0.02961282845734765
143	7062	0.03193363026775114	None	0.0	0.03193363026775114
143	7026	0.02933841482048107	None	0.0	0.02933841482048107
143	7112	0.02800081960469835	None	0.0	0.02800081960469835
143	7045	0.029589665334557706	None	0.0	0.029589665334557706
143	6841	0.029171094458981982	None	0.0	0.029171094458981982
143	6889	0.030165963310426428	None	0.0	0.030165963310426428
143	6791	0.03131373076038085	None	0.0	0.03131373076038085
143	6874	0.033196110180077835	None	0.0	0.033196110180077835
143	7166	0.030825733832133943	None	0.0	0.030825733832133943
143	6672	0.03362181274781077	None	0.0	0.03362181274781077
143	6974	0.03170211564698976	None	0.0	0.03170211564698976
143	7116	0.030220362958652894	None	0.0	0.030220362958652894
143	6532	0.03124774767405936	None	0.0	0.03124774767405936
143	7174	0.027235447442393	None	0.0	0.027235447442393
143	6649	0.028458392203995743	None	0.0	0.028458392203995743
143	7168	0.02486710726848082	None	0.0	0.02486710726848082
143	7219	0.02750244899780941	None	0.0	0.02750244899780941
143	6901	0.031013863528416858	None	0.0	0.031013863528416858
143	7231	0.028856478509178083	None	0.0	0.028856478509178083
143	7238	0.029583094181205243	None	0.0	0.029583094181205243
143	6952	0.03111868396578564	None	0.0	0.03111868396578564
143	7211	0.030481009192510754	None	0.0	0.030481009192510754
143	7209	0.029131587118177493	None	0.0	0.029131587118177493
143	6162	0.03316068698195479	None	0.0	0.03316068698195479
143	5854	0.031646248709009304	None	0.0	0.031646248709009304
143	7194	0.02903734800301812	None	0.0	0.02903734800301812
143	7007	0.02728019779944338	None	0.0	0.02728019779944338
143	7145	0.026533167663926473	None	0.0	0.026533167663926473
143	5962	0.031121315857952768	None	0.0	0.031121315857952768
143	6173	0.03143688822241098	None	0.0	0.03143688822241098
143	7109	0.028445333336565817	None	0.0	0.028445333336565817
143	7057	0.03274910631947867	None	0.0	0.03274910631947867
143	7060	0.029758590001433056	None	0.0	0.029758590001433056
143	7208	0.029801144547620527	None	0.0	0.029801144547620527
143	7202	0.031999970289102356	None	0.0	0.031999970289102356
143	7148	0.0266224020583299	None	0.0	0.0266224020583299
143	7133	0.028453754300194256	None	0.0	0.028453754300194256
143	6982	0.02979622147502141	None	0.0	0.02979622147502141
143	7058	0.02692818079767789	None	0.0	0.02692818079767789
143	6983	0.033203238988216276	None	0.0	0.033203238988216276
143	7225	0.031131449916895138	None	0.0	0.031131449916895138
143	6498	0.03190240488910614	None	0.0	0.03190240488910614
143	6528	0.033087108745154525	None	0.0	0.033087108745154525
143	7010	0.028333357474318015	None	0.0	0.028333357474318015
143	7212	0.03037750317840613	None	0.0	0.03037750317840613
143	6969	0.02930124042712926	None	0.0	0.02930124042712926
143	7151	0.03201241675402323	None	0.0	0.03201241675402323
143	7154	0.026858260779897152	None	0.0	0.026858260779897152
143	6491	0.03155870111932631	None	0.0	0.03155870111932631
143	7246	0.027398766908528237	None	0.0	0.027398766908528237
143	7228	0.02362025491371939	None	0.020924141375779998	0.02362025491371939
143	6668	0.030361184004561063	None	0.0	0.030361184004561063
143	6938	0.03051480992976894	None	0.0	0.03051480992976894
143	7245	0.030628040267855698	None	0.0	0.030628040267855698
143	6548	0.03182164999415292	None	0.0	0.03182164999415292
143	7079	0.025379290816208374	None	0.0	0.025379290816208374
143	5581	0.03349912906638919	None	0.0	0.03349912906638919
143	7080	0.005098085991907046	None	0.23385478017268388	0.005098085991907046
143	7091	0.03218763172135951	None	0.0	0.03218763172135951
143	7131	0.03264197187060507	None	0.0	0.03264197187060507
143	7214	0.03141738544542615	None	0.0	0.03141738544542615
143	7143	0.025503145701561786	None	0.0	0.025503145701561786
143	6832	0.03218763172135951	None	0.0	0.03218763172135951
143	7164	0.02856569068455338	None	0.0	0.02856569068455338
143	6919	0.03124774767405936	None	0.0	0.03124774767405936
143	7201	0.014737148170344334	None	0.30385492283692617	0.014737148170344334
143	6796	0.029062980959970133	None	0.0	0.029062980959970133
143	7073	0.0303316442159804	None	0.0	0.0303316442159804
143	7226	0.02791800686852842	None	0.0	0.02791800686852842
143	7092	0.03225695374806795	None	0.0	0.03225695374806795
143	7102	0.03137119468609234	None	0.0	0.03137119468609234
143	7234	0.030164376098216174	None	0.0	0.030164376098216174
143	7216	0.017530500654464393	None	0.020924141375779998	0.017530500654464393
143	6559	0.03188457644611032	None	0.0	0.03188457644611032
143	6427	0.02961282845734765	None	0.0	0.02961282845734765
143	6980	0.02877554877732154	None	0.0	0.02877554877732154
143	7165	0.03028928755097406	None	0.0	0.03028928755097406
143	7242	0.02810674202755303	None	0.0	0.02810674202755303
143	7176	0.027174085243233555	None	0.0	0.027174085243233555
143	7223	0.028437495278619777	None	0.0	0.028437495278619777
143	7207	0.01767892319358765	None	0.020924141375779998	0.01767892319358765
143	7035	0.032063265768208164	None	0.0	0.032063265768208164
143	7230	0.023664060993371833	None	0.020924141375779998	0.023664060993371833
106	4988	0.03283923624189525	None	0.0	0.03283923624189525
106	5298	0.030206095733292124	None	0.0	0.030206095733292124
106	5310	0.030712986885358902	None	0.0	0.030712986885358902
106	4582	0.02882478322930305	None	0.0	0.02882478322930305
106	5349	0.021244656047290124	None	0.036388513766397866	0.021244656047290124
106	4968	0.029552738847402237	None	0.0	0.029552738847402237
106	5268	0.03077930554681379	None	0.0	0.03077930554681379
106	5144	0.03281847179855936	None	0.0	0.03281847179855936
106	5307	0.02921818039588761	None	0.0	0.02921818039588761
106	5371	0.028534084579985363	None	0.0	0.028534084579985363
106	4782	0.02991870872483612	None	0.0	0.02991870872483612
106	5260	0.01614456959665466	None	0.036388513766397866	0.01614456959665466
106	5390	0.03188942816925381	None	0.0	0.03188942816925381
106	5326	0.02696454384010062	None	0.0	0.02696454384010062
106	5001	0.030700518760129632	None	0.0	0.030700518760129632
106	5363	0.028836369928493758	None	0.0	0.028836369928493758
106	4913	0.03167517130393473	None	0.0	0.03167517130393473
106	5020	0.03224441605108789	None	0.0	0.03224441605108789
106	5368	0.02792524342709209	None	0.0	0.02792524342709209
106	4703	0.02956695594072268	None	0.0	0.02956695594072268
106	5316	0.027922272694108918	None	0.0	0.027922272694108918
106	5261	0.028966152451421603	None	0.036388513766397866	0.028966152451421603
106	5073	0.030470182923008973	None	0.0	0.030470182923008973
106	5396	0.03164189411253549	None	0.0	0.03164189411253549
106	5398	0.028116878055126453	None	0.0	0.028116878055126453
106	4671	0.03226886505776435	None	0.0	0.03226886505776435
106	5376	0.029240899153747366	None	0.0	0.029240899153747366
106	5366	0.02820399152787396	None	0.0	0.02820399152787396
106	4754	0.031259378173067176	None	0.0	0.031259378173067176
106	5386	0.022285242685040906	None	0.0	0.022285242685040906
106	5290	0.028745008557133942	None	0.0	0.028745008557133942
106	5387	0.029814464137489293	None	0.0	0.029814464137489293
106	5340	0.028610840947487993	None	0.0	0.028610840947487993
106	5208	0.029470135631000233	None	0.0	0.029470135631000233
106	5313	0.0273474309999461	None	0.0	0.0273474309999461
106	5374	0.030153028352523	None	0.0	0.030153028352523
106	5303	0.027275149058379182	None	0.0	0.027275149058379182
106	5051	0.03334818548225243	None	0.0	0.03334818548225243
106	5063	0.02740269770975612	None	0.0	0.02740269770975612
106	5341	0.03141738544542615	None	0.0	0.03141738544542615
106	5399	0.005368627524656933	None	0.2666291490261805	0.005368627524656933
106	5350	0.03039965874436885	None	0.0	0.03039965874436885
106	5354	0.027175278995894624	None	0.0	0.027175278995894624
106	5285	0.03086702788038776	None	0.0	0.03086702788038776
106	5381	0.030164376098216174	None	0.0	0.030164376098216174
106	5370	0.030628040267855698	None	0.0	0.030628040267855698
106	5380	0.028818642839882655	None	0.0	0.028818642839882655
106	5304	0.02747560803531989	None	0.0	0.02747560803531989
106	5383	0.03386336314641371	None	0.0	0.03386336314641371
106	5335	0.029203921073026082	None	0.0	0.029203921073026082
106	5379	0.029529196876850287	None	0.0	0.029529196876850287
106	5046	0.03071562188773862	None	0.0	0.03071562188773862
106	5126	0.029593337827428217	None	0.0	0.029593337827428217
106	4366	0.032029227739349804	None	0.0	0.032029227739349804
106	5355	0.029814464137489293	None	0.0	0.029814464137489293
106	5278	0.02652299609933614	None	0.0	0.02652299609933614
106	4464	0.033180282434296035	None	0.0	0.033180282434296035
106	5337	0.02953121055992334	None	0.0	0.02953121055992334
106	5007	0.031791205763996896	None	0.0	0.031791205763996896
106	5214	0.03316068698195479	None	0.0	0.03316068698195479
106	5062	0.03092978285159412	None	0.036388513766397866	0.03092978285159412
106	5391	0.027785644287667374	None	0.0	0.027785644287667374
106	5372	0.029255073208449386	None	0.0	0.029255073208449386
106	4513	0.028460344306907144	None	0.0	0.028460344306907144
106	5164	0.032125258654854646	None	0.0	0.032125258654854646
106	5199	0.03233770138030278	None	0.0	0.03233770138030278
106	5287	0.030758061165202782	None	0.0	0.030758061165202782
106	5358	0.004020349653222489	None	0.17352327685365204	0.004020349653222489
106	5245	0.03303625647015261	None	0.0	0.03303625647015261
106	4351	0.029522589596832124	None	0.0	0.029522589596832124
106	5305	0.028017857631245337	None	0.0	0.028017857631245337
106	4837	0.03018078479066695	None	0.0	0.03018078479066695
106	5168	0.03273241015921841	None	0.0	0.03273241015921841
106	4822	0.02956413875932953	None	0.0	0.02956413875932953
106	5239	0.03169827509205399	None	0.0	0.03169827509205399
106	5367	0.03222703101790635	None	0.0	0.03222703101790635
106	5357	0.02783858292226323	None	0.0	0.02783858292226323
106	4805	0.029413253445757716	None	0.0	0.029413253445757716
106	4536	0.02944082308728639	None	0.0	0.02944082308728639
106	5311	0.025861275998009733	None	0.0	0.025861275998009733
106	5006	0.026228988637068483	None	0.0	0.026228988637068483
106	5204	0.030516117383788007	None	0.0	0.030516117383788007
106	5086	0.03125031894799009	None	0.0	0.03125031894799009
106	5397	0.03002387407957084	None	0.0	0.03002387407957084
106	5359	0.03004817425379611	None	0.0	0.03004817425379611
106	5325	0.02747392867634618	None	0.0	0.02747392867634618
106	5052	0.030229105421550592	None	0.0	0.030229105421550592
106	5096	0.030542046948892718	None	0.0	0.030542046948892718
106	5306	0.027173239955988332	None	0.0	0.027173239955988332
106	5385	0.02820399152787396	None	0.0	0.02820399152787396
106	5186	0.03058479323904395	None	0.0	0.03058479323904395
106	5249	0.027241053209351315	None	0.0	0.027241053209351315
106	5400	0.019511362974423806	None	0.036388513766397866	0.019511362974423806
106	5296	0.02647975727971817	None	0.0	0.02647975727971817
106	5196	0.02723165988608029	None	0.0	0.02723165988608029
106	4897	0.033767938740416864	None	0.0	0.033767938740416864
106	5336	0.02168130870530006	None	0.0	0.02168130870530006
106	5351	0.03250203593714789	None	0.0	0.03250203593714789
106	5284	0.027737982905649626	None	0.0	0.027737982905649626
106	5254	0.030266339886605712	None	0.0	0.030266339886605712
141	7119	0.029907337456818724	None	0.0	0.029907337456818724
141	7053	0.031646248709009304	None	0.0	0.031646248709009304
141	6551	0.031240912447341392	None	0.0	0.031240912447341392
141	6739	0.0297533580209761	None	0.0	0.0297533580209761
141	6899	0.03125031894799009	None	0.0	0.03125031894799009
141	6445	0.03188942816925381	None	0.0	0.03188942816925381
141	7040	0.030918984912531207	None	0.0	0.030918984912531207
141	6526	0.02977143339809219	None	0.0	0.02977143339809219
141	6656	0.03170211564698976	None	0.0	0.03170211564698976
141	6604	0.0325518335862127	None	0.0	0.0325518335862127
141	7127	0.03221204179466224	None	0.0	0.03221204179466224
141	6987	0.03237388358260618	None	0.0	0.03237388358260618
141	7137	0.02461963803547288	None	0.0	0.02461963803547288
141	6692	0.03122384924111576	None	0.0	0.03122384924111576
141	6078	0.031353197152840705	None	0.0	0.031353197152840705
141	7023	0.02961282845734765	None	0.0	0.02961282845734765
141	6920	0.029582236464334666	None	0.0	0.029582236464334666
141	7062	0.03193363026775114	None	0.0	0.03193363026775114
141	7026	0.02933841482048107	None	0.0	0.02933841482048107
141	7112	0.02800081960469835	None	0.0	0.02800081960469835
141	7103	0.029316028961125295	None	0.0	0.029316028961125295
141	6771	0.02584136087637199	None	0.0	0.02584136087637199
141	7045	0.029589665334557706	None	0.0	0.029589665334557706
141	7097	0.02899940702901688	None	0.0	0.02899940702901688
141	6841	0.029171094458981982	None	0.0	0.029171094458981982
141	6889	0.030165963310426428	None	0.0	0.030165963310426428
141	6791	0.03131373076038085	None	0.0	0.03131373076038085
141	6874	0.033196110180077835	None	0.0	0.033196110180077835
141	6672	0.03362181274781077	None	0.0	0.03362181274781077
141	6974	0.03170211564698976	None	0.0	0.03170211564698976
141	7116	0.030220362958652894	None	0.0	0.030220362958652894
141	6532	0.03124774767405936	None	0.0	0.03124774767405936
141	7123	0.028879913116351668	None	0.0	0.028879913116351668
141	6649	0.028458392203995743	None	0.0	0.028458392203995743
141	6901	0.031013863528416858	None	0.0	0.031013863528416858
141	6996	0.03130957087400391	None	0.0	0.03130957087400391
141	6952	0.03111868396578564	None	0.0	0.03111868396578564
141	6162	0.03316068698195479	None	0.0	0.03316068698195479
141	5854	0.031646248709009304	None	0.0	0.031646248709009304
141	7007	0.02728019779944338	None	0.0	0.02728019779944338
141	7142	0.027366872874585068	None	0.0	0.027366872874585068
141	7145	0.026533167663926473	None	0.0	0.026533167663926473
141	7016	0.027855354393626585	None	0.0	0.027855354393626585
141	5962	0.031121315857952768	None	0.0	0.031121315857952768
141	6173	0.03143688822241098	None	0.0	0.03143688822241098
141	7109	0.028445333336565817	None	0.0	0.028445333336565817
141	7057	0.03274910631947867	None	0.0	0.03274910631947867
141	6323	0.02912792677722512	None	0.0	0.02912792677722512
141	7060	0.029758590001433056	None	0.0	0.029758590001433056
141	7148	0.0266224020583299	None	0.0	0.0266224020583299
141	7121	0.023990322622974878	None	0.0	0.023990322622974878
141	6368	0.028932427061940737	None	0.0	0.028932427061940737
141	7133	0.028453754300194256	None	0.0	0.028453754300194256
141	6657	0.030469774216608948	None	0.0	0.030469774216608948
141	6982	0.02979622147502141	None	0.0	0.02979622147502141
141	7058	0.02692818079767789	None	0.0	0.02692818079767789
141	6983	0.033203238988216276	None	0.0	0.033203238988216276
141	6498	0.03190240488910614	None	0.0	0.03190240488910614
141	6528	0.033087108745154525	None	0.0	0.033087108745154525
141	7010	0.028333357474318015	None	0.0	0.028333357474318015
141	6898	0.027849379071870125	None	0.0	0.027849379071870125
141	6969	0.02930124042712926	None	0.0	0.02930124042712926
141	6491	0.03155870111932631	None	0.0	0.03155870111932631
141	6991	0.030092767236976608	None	0.0	0.030092767236976608
141	6668	0.030361184004561063	None	0.0	0.030361184004561063
141	6938	0.03051480992976894	None	0.0	0.03051480992976894
141	6548	0.03182164999415292	None	0.0	0.03182164999415292
141	7079	0.025379290816208374	None	0.0	0.025379290816208374
141	7141	0.027594531211965867	None	0.0	0.027594531211965867
141	5581	0.03349912906638919	None	0.0	0.03349912906638919
141	7135	0.012654037389871128	None	0.23473926911326864	0.012654037389871128
141	7117	0.025803941893766193	None	0.0	0.025803941893766193
141	7080	0.005098085991907046	None	0.2449550765515353	0.005098085991907046
141	7091	0.03218763172135951	None	0.0	0.03218763172135951
141	7044	0.027122823034201916	None	0.0	0.027122823034201916
141	7131	0.03264197187060507	None	0.0	0.03264197187060507
141	6182	0.0310725624400073	None	0.0	0.0310725624400073
141	7143	0.025503145701561786	None	0.0	0.025503145701561786
141	6832	0.03218763172135951	None	0.0	0.03218763172135951
141	6815	0.03177474881170824	None	0.0	0.03177474881170824
141	6919	0.03124774767405936	None	0.0	0.03124774767405936
141	5239	0.03169827509205399	None	0.0	0.03169827509205399
141	6796	0.029062980959970133	None	0.0	0.029062980959970133
141	7073	0.0303316442159804	None	0.0	0.0303316442159804
141	7068	0.026515689875118487	None	0.0	0.026515689875118487
141	7092	0.03225695374806795	None	0.0	0.03225695374806795
141	7102	0.03137119468609234	None	0.0	0.03137119468609234
141	6559	0.03188457644611032	None	0.0	0.03188457644611032
141	7094	0.02752982547136493	None	0.0	0.02752982547136493
141	7130	0.011687300339873048	None	0.5075277421020024	0.011687300339873048
141	6427	0.02961282845734765	None	0.0	0.02961282845734765
141	6940	0.030192280795496046	None	0.0	0.030192280795496046
141	6980	0.02877554877732154	None	0.0	0.02877554877732154
141	7134	0.02449499024506732	None	0.06613004151645277	0.02449499024506732
141	7139	0.02633695438621519	None	0.0	0.02633695438621519
141	6617	0.02836804026715762	None	0.0	0.02836804026715762
141	7078	0.026259526345238517	None	0.045955318864874306	0.026259526345238517
141	7089	0.02912470996509713	None	0.0	0.02912470996509713
141	7096	0.02540601390837584	None	0.0	0.02540601390837584
141	7035	0.032063265768208164	None	0.0	0.032063265768208164
72	3582	0.015053897502467257	None	0.0989533871841109	0.015053897502467257
72	3483	0.0058363658112792	None	0.4129182062268363	0.0058363658112792
72	3558	0.013626365267487379	None	0.6675392283296879	0.013626365267487379
72	3432	0.011452614970419186	None	0.16133129337477603	0.011452614970419186
72	3618	0.020679912327157587	None	0.05381727572463226	0.020679912327157587
72	3374	0.012263033767779619	None	0.2212495492989847	0.012263033767779619
72	3665	0.012414608331666183	None	0.038577424999160906	0.012414608331666183
72	3608	0.008151881496219747	None	0.1899660425003917	0.008151881496219747
72	3008	0.026751322530359112	None	0.0	0.026751322530359112
72	3566	0.009322552290428285	None	0.0	0.009322552290428285
72	3637	0.02770372693090047	None	0.661346840683785	0.02770372693090047
72	3542	0.013212169267254522	None	0.0	0.013212169267254522
72	3478	0.014288212617309249	None	0.0	0.014288212617309249
72	3589	0.00831913743237921	None	0.19657636587769092	0.00831913743237921
72	3691	0.011014600111616502	None	0.17071494950830773	0.011014600111616502
72	3644	0.006832093268481695	None	0.11331583042146405	0.006832093268481695
72	3601	0.025072823062395513	None	0.0	0.025072823062395513
72	3692	-0.0008974579886326182	None	0.3286616499225204	-0.0008974579886326182
72	3379	0.010569114153270305	None	0.0	0.010569114153270305
72	3563	0.001725395351761515	None	0.10557579690865146	0.001725395351761515
72	3406	0.014422528571247126	None	0.0	0.014422528571247126
72	3666	0.011028859247528198	None	0.038577424999160906	0.011028859247528198
72	3437	0.016520875757065824	None	0.038577424999160906	0.016520875757065824
72	3577	0.011765501290636887	None	0.20486777012634455	0.011765501290636887
72	3681	0.024032201000561706	None	0.0	0.024032201000561706
72	3180	0.009296773518107197	None	0.19377578357930253	0.009296773518107197
72	3596	0.018078133253138732	None	0.007476097625962168	0.018078133253138732
72	3447	0.020575975857276496	None	0.05381727572463226	0.020575975857276496
72	3373	0.012215541965924509	None	0.17071494950830773	0.012215541965924509
72	3220	0.020987634999937936	None	0.0	0.020987634999937936
72	3428	0.018708309609791512	None	0.007476097625962168	0.018708309609791512
72	3693	0.006070474509842373	None	0.12892689991465486	0.006070474509842373
72	3679	0.011004097719328278	None	0.0	0.011004097719328278
72	3651	0.013498549594823401	None	0.09967291819082211	0.013498549594823401
72	3427	0.01058670597397965	None	0.0	0.01058670597397965
72	3590	0.011493082179179753	None	0.0	0.011493082179179753
72	3304	0.020899415443731036	None	0.05381727572463226	0.020899415443731036
72	3581	0.017996577708393104	None	0.08602038755329637	0.017996577708393104
72	3537	0.012203391387026044	None	0.13613740421256673	0.012203391387026044
72	3458	0.01877502873913582	None	0.038577424999160906	0.01877502873913582
72	3513	0.020225103467015483	None	0.007476097625962168	0.020225103467015483
72	3653	0.022960149096448938	None	0.0	0.022960149096448938
72	2903	0.010036372829904154	None	0.0	0.010036372829904154
72	3452	0.021636631907632715	None	0.007476097625962168	0.021636631907632715
72	3652	0.012363602511791751	None	0.26814634108508667	0.012363602511791751
72	3606	0.003934305409194434	None	0.14274638262815678	0.003934305409194434
72	3594	0.01276942908616807	None	0.08288045680494548	0.01276942908616807
72	3687	0.018288901583147565	None	0.08602038755329637	0.018288901583147565
72	3315	0.017618779646433044	None	0.08602038755329637	0.017618779646433044
72	2948	0.011873348956855252	None	0.2212495492989847	0.011873348956855252
72	3622	0.011767533719516358	None	0.0	0.011767533719516358
72	3398	0.012912071176733238	None	0.20486777012634455	0.012912071176733238
72	3603	0.013383113386438833	None	0.0	0.013383113386438833
72	3321	0.011031270866958074	None	0.16133129337477603	0.011031270866958074
72	3620	0.012949332153326446	None	0.20486777012634455	0.012949332153326446
72	3495	0.020755319138424343	None	0.0	0.020755319138424343
72	3674	0.00423479203692366	None	0.24272315275598308	0.00423479203692366
72	3655	0.01135055219093151	None	0.038577424999160906	0.01135055219093151
72	3604	0.011373899733151574	None	0.09967291819082211	0.011373899733151574
72	3250	0.01607122134063831	None	0.12880137708256673	0.01607122134063831
72	3493	0.013697584105404215	None	0.09967291819082211	0.013697584105404215
72	3517	0.027488132953168015	None	0.661346840683785	0.027488132953168015
72	3675	0.020253050662294537	None	0.05381727572463226	0.020253050662294537
72	3433	0.01947135874367025	None	0.007476097625962168	0.01947135874367025
72	3677	0.00993784602801024	None	0.038577424999160906	0.00993784602801024
72	3249	0.027782947961948197	None	0.0	0.027782947961948197
72	3544	0.020840807231608763	None	0.05381727572463226	0.020840807231608763
72	3663	0.01103441679551987	None	0.15381525411695612	0.01103441679551987
72	3319	0.011814521451440574	None	0.2212495492989847	0.011814521451440574
72	3587	0.025291698634119283	None	0.0	0.025291698634119283
72	3638	0.0119291177204554	None	0.0	0.0119291177204554
72	3625	0.02088044241547357	None	0.007476097625962168	0.02088044241547357
72	3576	0.026250977450855292	None	0.0	0.026250977450855292
72	3697	0.001352796492535901	None	0.09615207656088923	0.001352796492535901
72	3631	0.012650274628434313	None	0.36614387147733995	0.012650274628434313
72	3520	0.01044996618802184	None	0.2493477404900552	0.01044996618802184
72	3673	0.02861564533829911	None	0.0	0.02861564533829911
72	3699	0.018887756102436707	None	0.007476097625962168	0.018887756102436707
72	3204	0.01140513470625082	None	0.0	0.01140513470625082
72	2995	0.007937637236174116	None	0.1590934087118377	0.007937637236174116
72	3565	0.024232203082611047	None	0.0	0.024232203082611047
72	3671	0.019619084975939567	None	0.0	0.019619084975939567
72	3658	0.013671657167220084	None	0.15434280888507917	0.013671657167220084
72	3632	0.01409507457918489	None	0.0	0.01409507457918489
72	3529	0.019870693360745647	None	0.007476097625962168	0.019870693360745647
72	3231	0.013477739903119288	None	0.0	0.013477739903119288
72	3540	0.012136117959912611	None	0.2212495492989847	0.012136117959912611
72	3698	-7.268963838797589e-05	None	0.1899660425003917	-7.268963838797589e-05
72	3404	0.012672909168601618	None	0.0	0.012672909168601618
72	3301	0.014566900602203614	None	0.0	0.014566900602203614
72	3560	0.011333475643440076	None	0.0	0.011333475643440076
72	3660	0.020000872158951036	None	0.16133129337477603	0.020000872158951036
72	3543	0.0173312440944829	None	0.12880137708256673	0.0173312440944829
72	3628	0.020076098888220824	None	0.007476097625962168	0.020076098888220824
72	3672	0.020936282508877125	None	0.05381727572463226	0.020936282508877125
72	3573	0.010864045331775712	None	0.0	0.010864045331775712
72	3438	0.012035416242295968	None	0.32049881606756025	0.012035416242295968
72	3619	0.015089223653335903	None	0.16133129337477603	0.015089223653335903
72	3297	0.014178269542406512	None	0.0	0.014178269542406512
72	3664	0.017237863577444116	None	0.12880137708256673	0.017237863577444116
50	2598	-3.0162281271785115e-08	None	0.3955580440719108	-3.0162281271785115e-08
50	2579	-0.1	None	0.4187699731247611	-0.1
50	2382	None	None	0.527187102833538	None
50	2584	0.0009604905788836294	None	0.38037351525513985	0.0009604905788836294
50	2136	None	None	0.38432920928712944	None
50	2311	None	None	0.3727350671302431	None
50	2560	-0.0001339169529658152	None	0.3467062022955315	-0.0001339169529658152
50	2554	0.0003595373975244569	None	0.36665318009928954	0.0003595373975244569
50	2576	-0.1	None	0.49446859439938917	-0.1
50	2558	-2.6816094804285145e-05	None	0.4105922820726743	-2.6816094804285145e-05
50	2556	-0.1	None	0.34238858917602244	-0.1
50	2559	-0.1	None	0.3996214213349899	-0.1
50	2520	None	None	0.44001581876477197	None
50	2568	-9.296058823280738e-05	None	0.33547833237304525	-9.296058823280738e-05
50	2592	-2.4366868388987212e-06	None	0.4242946560712448	-2.4366868388987212e-06
50	2404	None	None	0.5176185041531352	None
50	2566	-0.00043713832385569064	None	0.3259755694723182	-0.00043713832385569064
50	2424	None	None	0.3660254652072883	None
50	2415	None	None	0.38291310295929554	None
50	2597	-0.1	None	0.44088532922665513	-0.1
50	2552	5.618306696664711e-06	None	0.3367648071347405	5.618306696664711e-06
50	2571	0.0009382652426460021	None	0.3584238013843624	0.0009382652426460021
50	2504	None	None	0.49032667654294715	None
50	2272	None	None	0.3996214213349899	None
50	2453	None	None	0.4101082675083174	None
50	2600	1.0435004854601727e-06	None	0.4633208304043256	1.0435004854601727e-06
50	2367	None	None	0.35131025565484747	None
50	1916	None	None	0.42446867252618337	None
50	2533	None	None	0.4967929612679166	None
50	2467	None	None	0.47002705141375295	None
50	2301	None	None	0.40745177062837723	None
50	2581	-5.41752166824488e-05	None	0.3825965102761642	-5.41752166824488e-05
50	2239	None	None	0.3935280617010137	None
50	2441	None	None	0.4092548768585438	None
50	2544	None	None	0.46147303942120815	None
50	2534	None	None	0.3637555273628744	None
50	2596	-4.964366683163803e-07	None	0.5036480763717771	-4.964366683163803e-07
50	2378	None	None	0.44129388084291554	None
50	2343	None	None	0.3433470997957574	None
50	2516	None	None	0.30275521943419725	None
50	2553	-6.492823180712628e-08	None	0.5298136403338004	-6.492823180712628e-08
50	2518	None	None	0.44088532922665513	None
50	2443	None	None	0.3996214213349899	None
50	2478	None	None	0.4528837181255798	None
50	2076	None	None	0.3848122635680379	None
50	2474	None	None	0.4706746272890592	None
50	2557	3.106736862642952e-05	None	0.4038607600356552	3.106736862642952e-05
50	2594	-0.1	None	0.48162706054701043	-0.1
50	2570	-0.001497354685213178	None	0.3796311991534356	-0.001497354685213178
50	2491	None	None	0.44088532922665513	None
50	2595	0.0013306552681615993	None	0.35899223152714166	0.0013306552681615993
50	2589	-4.48443780720173e-06	None	0.3243302153165421	-4.48443780720173e-06
50	2582	None	None	0.37986624493499715	None
50	2578	1.6422888290259396e-05	None	0.4038607600356552	1.6422888290259396e-05
50	2401	None	None	0.3996214213349899	None
50	2580	-5.2847407010373196e-05	None	0.38432920928712944	-5.2847407010373196e-05
50	2376	None	None	0.36769465065521345	None
50	2364	None	None	0.4204492913834864	None
50	2434	None	None	0.46147303942120815	None
50	2569	4.254244239488467e-06	None	0.41840908875633326	4.254244239488467e-06
50	2561	0.00047935322646148814	None	0.5081675311859467	0.00047935322646148814
50	2563	4.338666042448871e-05	None	0.4330427650994806	4.338666042448871e-05
50	2333	None	None	0.4214824622636402	None
50	2523	None	None	0.3979627096779871	None
50	2575	-6.540233871929496e-05	None	0.3549757711760346	-6.540233871929496e-05
50	2564	-1.0061393423019896e-05	None	0.44261866159788	-1.0061393423019896e-05
50	2538	None	None	0.4117934854173657	None
50	2470	None	None	0.39400318335218754	None
50	2536	None	None	0.5081675311859467	None
50	2497	None	None	0.5298136403338004	None
50	2555	0.0030587261555796064	None	0.3625234298485749	0.0030587261555796064
50	2248	None	None	0.4842580728083883	None
50	2506	None	None	0.48162706054701043	None
50	2588	-0.00025036003278663835	None	0.41040891866528106	-0.00025036003278663835
50	2391	None	None	0.5786867071472206	None
50	2525	None	None	0.38614723720654476	None
50	2599	3.848744708525417e-06	None	0.33348984187811725	3.848744708525417e-06
50	2314	None	None	0.38011738327031663	None
50	2337	None	None	0.5990769565145881	None
50	2220	None	None	0.4729876410717653	None
50	2551	-0.1	None	0.3357442114892715	-0.1
50	2574	0.008306280229964436	None	0.3935280617010137	0.008306280229964436
50	2547	None	None	0.4669524256763523	None
50	2494	None	None	0.37897791595613184	None
50	2565	-0.1	None	0.38291310295929554	-0.1
50	2132	None	None	0.5663695693083305	None
50	2567	-2.719079655704863e-05	None	0.36665318009928954	-2.719079655704863e-05
50	2302	None	None	0.44001581876477197	None
50	2586	-0.1	None	0.38291310295929554	-0.1
50	2549	None	None	0.36291359590031524	None
50	2456	None	None	0.36360704069310024	None
50	2591	0.0024971258073677866	None	0.30672728992019993	0.0024971258073677866
50	2593	0.0029401406227913393	None	0.30653366090139417	0.0029401406227913393
50	2313	None	None	0.35537790860094154	None
50	2590	0.0021801948166786443	None	0.33138441336234636	0.0021801948166786443
50	2515	None	None	0.5308774490299454	None
50	2263	None	None	0.4573641624625696	None
50	2562	-5.8172177950053095e-05	None	0.38011738327031663	-5.8172177950053095e-05
50	2572	0.0055268926354031704	None	0.3608055173222666	0.0055268926354031704
50	2583	-0.1	None	0.7296100896934121	-0.1
74	3757	0.005336997845196808	None	0.35045650072161927	0.005336997845196808
74	3709	0.021891467115434472	None	0.0	0.021891467115434472
74	3734	-0.0001851329314033106	None	0.300347052480575	-0.0001851329314033106
74	3582	0.015053897502467257	None	0.08832605983492987	0.015053897502467257
74	3704	0.021178048417642984	None	0.0	0.021178048417642984
74	3717	0.019712891655528007	None	0.0	0.019712891655528007
74	3769	0.0172341444066354	None	0.0	0.0172341444066354
74	3798	-0.0002498371307730175	None	0.08832605983492987	-0.0002498371307730175
74	3730	0.020925501842493345	None	0.023557606450634323	0.020925501842493345
74	3432	0.011452614970419186	None	0.12772022242257616	0.011452614970419186
74	3765	0.008104280500909257	None	0.1902049692222154	0.008104280500909257
74	3753	0.007078632661318264	None	0.0	0.007078632661318264
74	3374	0.012263033767779619	None	0.3000217834426639	0.012263033767779619
74	3783	0.013136351750772577	None	0.05187122476530699	0.013136351750772577
74	3665	0.012414608331666183	None	0.05187122476530699	0.012414608331666183
74	3781	0.027876327980716743	None	0.06608348520081074	0.027876327980716743
74	3710	0.013052950530685059	None	0.07459241112445093	0.013052950530685059
74	3608	0.008151881496219747	None	0.1902049692222154	0.008151881496219747
74	3008	0.026751322530359112	None	0.0	0.026751322530359112
74	3637	0.02770372693090047	None	0.34877009747652565	0.02770372693090047
74	3542	0.013212169267254522	None	0.0	0.013212169267254522
74	3726	0.017908064115092943	None	0.0	0.017908064115092943
74	3478	0.014288212617309249	None	0.0	0.014288212617309249
74	3767	0.006728692377032997	None	0.3722841347179693	0.006728692377032997
74	3601	0.025072823062395513	None	0.0	0.025072823062395513
74	3799	-7.883396586271103e-05	None	0.0793080928600411	-7.883396586271103e-05
74	3437	0.016520875757065824	None	0.05187122476530699	0.016520875757065824
74	3577	0.011765501290636887	None	0.15806619125118054	0.011765501290636887
74	3773	0.003232633679885264	None	0.09209748051607416	0.003232633679885264
74	3180	0.009296773518107197	None	0.19455376337099411	0.009296773518107197
74	3596	0.018078133253138732	None	0.0	0.018078133253138732
74	3746	0.02629689999928877	None	0.0	0.02629689999928877
74	3220	0.020987634999937936	None	0.0	0.020987634999937936
74	3428	0.018708309609791512	None	0.0	0.018708309609791512
74	3651	0.013498549594823401	None	0.09003274711608689	0.013498549594823401
74	3751	-0.00017305725887632633	None	0.08832605983492987	-0.00017305725887632633
74	3739	0.023497805845795097	None	0.08832605983492987	0.023497805845795097
74	3590	0.011493082179179753	None	0.0	0.011493082179179753
74	3304	0.020899415443731036	None	0.023557606450634323	0.020899415443731036
74	3581	0.017996577708393104	None	0.08022440291168659	0.017996577708393104
74	3754	0.004527649381846509	None	0.0	0.004527649381846509
74	3721	0.02638799315940637	None	0.0	0.02638799315940637
74	3790	0.013435295185615774	None	0.09003274711608689	0.013435295185615774
74	3458	0.01877502873913582	None	0.05187122476530699	0.01877502873913582
74	3763	0.004433311249910245	None	0.11233991181526704	0.004433311249910245
74	3756	0.012749167982407284	None	0.15806619125118054	0.012749167982407284
74	3653	0.022960149096448938	None	0.0	0.022960149096448938
74	3687	0.018288901583147565	None	0.08022440291168659	0.018288901583147565
74	3315	0.017618779646433044	None	0.08022440291168659	0.017618779646433044
74	3788	0.0019894550606642932	None	0.16585502147415673	0.0019894550606642932
74	2948	0.011873348956855252	None	0.3000217834426639	0.011873348956855252
74	3398	0.012912071176733238	None	0.15806619125118054	0.012912071176733238
74	3748	0.025804570296335257	None	0.0	0.025804570296335257
74	3321	0.011031270866958074	None	0.12772022242257616	0.011031270866958074
74	3796	0.023271546443705774	None	0.0	0.023271546443705774
74	3750	0.014754277771236893	None	0.07459241112445093	0.014754277771236893
74	3736	0.015906306776957726	None	0.3409542227355259	0.015906306776957726
74	3771	-0.00109346307541321	None	0.3495685752540726	-0.00109346307541321
74	3493	0.013697584105404215	None	0.09003274711608689	0.013697584105404215
74	3517	0.027488132953168015	None	0.34877009747652565	0.027488132953168015
74	3675	0.020253050662294537	None	0.023557606450634323	0.020253050662294537
74	3793	0.02739984770692379	None	0.06608348520081074	0.02739984770692379
74	3705	0.020170454065130003	None	0.023557606450634323	0.020170454065130003
74	3433	0.01947135874367025	None	0.0	0.01947135874367025
74	3744	0.008532186749804717	None	0.17777269087969194	0.008532186749804717
74	3249	0.027782947961948197	None	0.0	0.027782947961948197
74	3544	0.020840807231608763	None	0.023557606450634323	0.020840807231608763
74	3785	-0.000547769605727084	None	0.0793080928600411	-0.000547769605727084
74	3625	0.02088044241547357	None	0.0	0.02088044241547357
74	3576	0.026250977450855292	None	0.0	0.026250977450855292
74	3716	0.01293970156582012	None	0.05187122476530699	0.01293970156582012
74	3520	0.01044996618802184	None	0.22427411147265772	0.01044996618802184
74	3673	0.02861564533829911	None	0.0	0.02861564533829911
74	3778	0.023534301922315225	None	0.0	0.023534301922315225
74	3699	0.018887756102436707	None	0.0	0.018887756102436707
74	3204	0.01140513470625082	None	0.0	0.01140513470625082
74	3671	0.019619084975939567	None	0.0	0.019619084975939567
74	3658	0.013671657167220084	None	0.1399082361998174	0.013671657167220084
74	3632	0.01409507457918489	None	0.0	0.01409507457918489
74	3540	0.012136117959912611	None	0.3000217834426639	0.012136117959912611
74	3791	0.0042080256613300365	None	0.12772022242257616	0.0042080256613300365
74	3777	0.023132583810017444	None	0.0	0.023132583810017444
74	3794	0.018067974162974836	None	0.0	0.018067974162974836
74	3301	0.014566900602203614	None	0.0	0.014566900602203614
74	3727	0.02203462488757679	None	0.0	0.02203462488757679
74	3775	0.028550566739485785	None	0.0	0.028550566739485785
74	3660	0.020000872158951036	None	0.12772022242257616	0.020000872158951036
74	3779	0.023642698844293167	None	0.0	0.023642698844293167
74	3543	0.0173312440944829	None	0.11768564084284087	0.0173312440944829
74	3703	0.018611928965355976	None	0.0	0.018611928965355976
74	3797	0.002770467516813273	None	0.201167580360781	0.002770467516813273
74	3672	0.020936282508877125	None	0.023557606450634323	0.020936282508877125
74	3573	0.010864045331775712	None	0.0	0.010864045331775712
74	3713	0.018033834654384108	None	0.08022440291168659	0.018033834654384108
74	3438	0.012035416242295968	None	0.454454346347174	0.012035416242295968
74	3619	0.015089223653335903	None	0.12772022242257616	0.015089223653335903
74	3774	0.0006692860935222234	None	0.09858115354862329	0.0006692860935222234
74	3712	0.025202705943012528	None	0.0	0.025202705943012528
74	3718	0.020730714955484335	None	0.0	0.020730714955484335
74	3782	0.01614589506483652	None	0.05187122476530699	0.01614589506483652
60	3065	-0.0004599292496918079	None	0.2396017685407287	-0.0004599292496918079
60	3070	0.006053859771920159	None	0.0	0.006053859771920159
60	3058	0.0064532128143664665	None	0.21562519031166788	0.0064532128143664665
60	3097	0.0015787639706975186	None	0.1731599034606297	0.0015787639706975186
60	3045	0.010323605099580694	None	0.06748995338866921	0.010323605099580694
60	2930	0.00406930467111578	None	0.1884191490808173	0.00406930467111578
60	3047	0.009131123349007743	None	0.0	0.009131123349007743
60	2970	0.003163609957047195	None	0.8070429979979332	0.003163609957047195
60	2968	0.003864882590609507	None	0.1238496204664838	0.003864882590609507
60	2966	0.022313476722962515	None	0.12928628835034953	0.022313476722962515
60	3080	0.00800660801181781	None	0.0	0.00800660801181781
60	3008	0.026751322530359112	None	0.12928628835034953	0.026751322530359112
60	3029	0.009514460540275901	None	0.1659180029618315	0.009514460540275901
60	2890	0.004933430656658705	None	0.2958603494694546	0.004933430656658705
60	2996	0.0069295551351452244	None	0.21562519031166788	0.0069295551351452244
60	2964	0.00402783978210891	None	0.16142947504004188	0.00402783978210891
60	3074	0.004193280009311378	None	0.23818054595450283	0.004193280009311378
60	2893	0.005898365834809804	None	0.20184952763853076	0.005898365834809804
60	3087	-0.00012637400772525065	None	0.24414061064634338	-0.00012637400772525065
60	3078	0.007889699442815938	None	0.0	0.007889699442815938
60	2942	0.008190105089564975	None	0.0	0.008190105089564975
60	2867	0.006920299122865148	None	0.15811815234688756	0.006920299122865148
60	2830	0.009120080321748296	None	0.0	0.009120080321748296
60	2947	0.003533569138954045	None	0.22465283189101415	0.003533569138954045
60	3054	0.0017525969564469938	None	0.2733861032175148	0.0017525969564469938
60	3060	0.01005108202965322	None	0.17290134480666114	0.01005108202965322
60	3048	0.003581714283275448	None	0.17428439098703272	0.003581714283275448
60	3036	0.001979406205415086	None	0.07448135686816014	0.001979406205415086
60	2764	0.008471326489585434	None	0.0	0.008471326489585434
60	3032	0.0017452196645311442	None	0.21053128242050384	0.0017452196645311442
60	3089	0.0013213668531339687	None	0.1576651011073507	0.0013213668531339687
60	3072	0.00691937825181857	None	0.15811815234688756	0.00691937825181857
60	2839	0.012134278518818068	None	0.22770127623929706	0.012134278518818068
60	3050	0.0027398089978578097	None	0.1238496204664838	0.0027398089978578097
60	3011	0.008248252912196184	None	0.0	0.008248252912196184
60	3096	0.003720220437314598	None	0.21142374419628696	0.003720220437314598
60	3100	0.009470603414439465	None	0.06748995338866921	0.009470603414439465
60	2903	0.010036372829904154	None	0.06748995338866921	0.010036372829904154
60	3088	0.0026992373006138135	None	0.0	0.0026992373006138135
60	3010	0.008622008171221975	None	0.0	0.008622008171221975
60	3056	0.0014393053625596688	None	0.3285348330264471	0.0014393053625596688
60	3091	0.003924391395370575	None	0.1238496204664838	0.003924391395370575
60	3019	0.006459957473823404	None	0.2201736037777981	0.006459957473823404
60	3021	0.006792092043982848	None	0.0	0.006792092043982848
60	2948	0.011873348956855252	None	0.3238864665500458	0.011873348956855252
60	3059	0.00370475879667707	None	0.16142947504004188	0.00370475879667707
60	3071	0.008581339246544188	None	0.06748995338866921	0.008581339246544188
60	2961	0.01197242690877556	None	0.22770127623929706	0.01197242690877556
60	2889	0.004901513640665991	None	0.23231235578819837	0.004901513640665991
60	3028	0.007568885665287975	None	0.3063468920099356	0.007568885665287975
60	2989	0.0010166459360234578	None	0.18754469408690957	0.0010166459360234578
60	2783	0.008260463833362767	None	0.0	0.008260463833362767
60	3061	0.0081764152057345	None	0.0	0.0081764152057345
60	3012	0.008608302230757753	None	0.0	0.008608302230757753
60	3024	0.009062813277378	None	0.23751682945104405	0.009062813277378
60	3079	0.005953082103159599	None	0.0	0.005953082103159599
60	2649	0.004702159020046915	None	0.27737434985238585	0.004702159020046915
60	2859	0.010860143497058564	None	0.4905044694812185	0.010860143497058564
60	2861	0.005837716731589448	None	0.21142374419628696	0.005837716731589448
60	2971	0.007757510008263547	None	0.0	0.007757510008263547
60	3068	0.008706797341243107	None	0.0	0.008706797341243107
60	3095	0.003932797113318399	None	0.21389168401292324	0.003932797113318399
60	2994	0.010350441766660128	None	0.06748995338866921	0.010350441766660128
60	3046	0.0019274596740041082	None	0.18394646834319595	0.0019274596740041082
60	2700	0.004690343964276334	None	0.07448135686816014	0.004690343964276334
60	3038	0.005012725742981019	None	0.21562519031166788	0.005012725742981019
60	2936	0.008765133457405752	None	0.3101972331874246	0.008765133457405752
60	3055	0.003603199019843535	None	0.15211109193072764	0.003603199019843535
60	3004	0.007764608569573557	None	0.13656087763706018	0.007764608569573557
60	2902	0.0040722750186172685	None	0.07448135686816014	0.0040722750186172685
60	2926	0.0063694542748767916	None	0.17242507717879957	0.0063694542748767916
60	3037	0.009561346258295928	None	0.0	0.009561346258295928
60	3035	0.0038387194412209994	None	0.10789300117201264	0.0038387194412209994
60	3098	0.00407893183053745	None	0.10789300117201264	0.00407893183053745
60	2995	0.007937637236174116	None	0.0	0.007937637236174116
60	2829	0.008428391776131635	None	0.0	0.008428391776131635
60	2574	0.008306280229964436	None	0.0	0.008306280229964436
60	3099	0.005918966359624117	None	0.21562519031166788	0.005918966359624117
60	3066	0.0074614444095389785	None	0.06748995338866921	0.0074614444095389785
60	2921	0.0045287071259915825	None	0.07448135686816014	0.0045287071259915825
60	3062	0.005547160978817967	None	0.194277832251539	0.005547160978817967
60	3052	0.023838248466699498	None	0.12928628835034953	0.023838248466699498
60	2886	0.0076827467172718815	None	0.0	0.0076827467172718815
60	3013	0.004207878341659124	None	0.20971658395712917	0.004207878341659124
60	3044	0.006945930066406435	None	0.0	0.006945930066406435
60	2792	0.0033126825889095925	None	0.15619911998561972	0.0033126825889095925
60	3020	0.004731631580561842	None	0.07448135686816014	0.004731631580561842
60	2875	0.002223345050360088	None	0.0	0.002223345050360088
60	2809	0.005379526057808329	None	0.21142374419628696	0.005379526057808329
60	3033	0.004159370767029704	None	0.21562519031166788	0.004159370767029704
60	2954	0.01081921656919528	None	0.06748995338866921	0.01081921656919528
60	2975	0.004025291076111969	None	0.17031046914857548	0.004025291076111969
60	2935	0.006369610611284318	None	0.194277832251539	0.006369610611284318
60	2812	0.0038359364215638874	None	0.18123971643937	0.0038359364215638874
60	2990	0.007865257316832306	None	0.0	0.007865257316832306
60	3075	0.0072718065769541455	None	0.24918759603325635	0.0072718065769541455
60	2572	0.0055268926354031704	None	0.0	0.0055268926354031704
60	2910	0.008804653696429765	None	0.0	0.008804653696429765
60	3082	0.011160162463644163	None	0.06748995338866921	0.011160162463644163
60	2823	0.006761951991335269	None	0.194277832251539	0.006761951991335269
109	4988	0.03283923624189525	None	0.0	0.03283923624189525
109	5404	0.029754046203412102	None	0.0	0.029754046203412102
109	5310	0.030712986885358902	None	0.0	0.030712986885358902
109	5548	0.029126850981280955	None	0.0	0.029126850981280955
109	5469	0.026531447734834998	None	0.0	0.026531447734834998
109	5521	0.027261618536825655	None	0.0	0.027261618536825655
109	5433	0.030335528866193538	None	0.0	0.030335528866193538
109	5144	0.03281847179855936	None	0.0	0.03281847179855936
109	5307	0.02921818039588761	None	0.0	0.02921818039588761
109	5515	0.0247238265243518	None	0.0	0.0247238265243518
109	5490	0.026879593736116453	None	0.0	0.026879593736116453
109	5371	0.028534084579985363	None	0.0	0.028534084579985363
109	5506	0.0292983402459432	None	0.0	0.0292983402459432
109	4782	0.02991870872483612	None	0.0	0.02991870872483612
109	5479	0.03126346479428355	None	0.0	0.03126346479428355
109	5390	0.03188942816925381	None	0.0	0.03188942816925381
109	5524	0.03214939409719793	None	0.0	0.03214939409719793
109	5545	0.028385610390943377	None	0.0	0.028385610390943377
109	5020	0.03224441605108789	None	0.0	0.03224441605108789
109	5261	0.028966152451421603	None	0.04009671142313279	0.028966152451421603
109	5073	0.030470182923008973	None	0.0	0.030470182923008973
109	5526	0.030165963310426428	None	0.0	0.030165963310426428
109	5398	0.028116878055126453	None	0.0	0.028116878055126453
109	5376	0.029240899153747366	None	0.0	0.029240899153747366
109	5529	0.02715167539827836	None	0.0	0.02715167539827836
109	5527	0.023279117491143968	None	0.023108508128084994	0.023279117491143968
109	5523	0.012519106987785177	None	0.0	0.012519106987785177
109	5366	0.02820399152787396	None	0.0	0.02820399152787396
109	5547	0.023401573768434367	None	0.0	0.023401573768434367
109	5474	0.03188457644611032	None	0.0	0.03188457644611032
109	5503	0.027275149058379182	None	0.0	0.027275149058379182
109	5546	0.02772380526133891	None	0.0	0.02772380526133891
109	5208	0.029470135631000233	None	0.0	0.029470135631000233
109	5535	0.007916713915317748	None	0.07292798491063188	0.007916713915317748
109	5493	0.03062041783074809	None	0.0	0.03062041783074809
109	5313	0.0273474309999461	None	0.0	0.0273474309999461
109	5374	0.030153028352523	None	0.0	0.030153028352523
109	5303	0.027275149058379182	None	0.0	0.027275149058379182
109	5466	0.03143999483092335	None	0.0	0.03143999483092335
109	5341	0.03141738544542615	None	0.0	0.03141738544542615
109	5502	0.027611151787943603	None	0.0	0.027611151787943603
109	5350	0.03039965874436885	None	0.0	0.03039965874436885
109	5507	0.027419719424372983	None	0.0	0.027419719424372983
109	5285	0.03086702788038776	None	0.0	0.03086702788038776
109	5381	0.030164376098216174	None	0.0	0.030164376098216174
109	5370	0.030628040267855698	None	0.0	0.030628040267855698
109	5383	0.03386336314641371	None	0.0	0.03386336314641371
109	5519	0.03238134335708294	None	0.0	0.03238134335708294
109	5379	0.029529196876850287	None	0.0	0.029529196876850287
109	5046	0.03071562188773862	None	0.0	0.03071562188773862
109	5517	0.026920043925599962	None	0.0	0.026920043925599962
109	5508	0.02838987666166408	None	0.0	0.02838987666166408
109	5126	0.029593337827428217	None	0.0	0.029593337827428217
109	4366	0.032029227739349804	None	0.0	0.032029227739349804
109	5512	0.030502557300138226	None	0.0	0.030502557300138226
109	5491	0.026205148725434557	None	0.0	0.026205148725434557
109	5337	0.02953121055992334	None	0.0	0.02953121055992334
109	5007	0.031791205763996896	None	0.0	0.031791205763996896
109	5214	0.03316068698195479	None	0.0	0.03316068698195479
109	5062	0.03092978285159412	None	0.04009671142313279	0.03092978285159412
109	5518	0.027174085243233555	None	0.0	0.027174085243233555
109	5478	0.012875027718044931	None	0.16129875946336858	0.012875027718044931
109	5509	0.027543361296892374	None	0.0	0.027543361296892374
109	5372	0.029255073208449386	None	0.0	0.029255073208449386
109	5544	0.026288873682010324	None	0.0	0.026288873682010324
109	5164	0.032125258654854646	None	0.0	0.032125258654854646
109	5199	0.03233770138030278	None	0.0	0.03233770138030278
109	5410	0.028836369928493758	None	0.0	0.028836369928493758
109	5437	0.026728702703075858	None	0.0	0.026728702703075858
109	5245	0.03303625647015261	None	0.0	0.03303625647015261
109	5511	0.019057666604772313	None	0.07084560984051101	0.019057666604772313
109	5452	0.03422003586294573	None	0.0	0.03422003586294573
109	5412	0.03158472510164452	None	0.0	0.03158472510164452
109	5510	0.026113025580920258	None	0.0	0.026113025580920258
109	4822	0.02956413875932953	None	0.0	0.02956413875932953
109	5239	0.03169827509205399	None	0.0	0.03169827509205399
109	5367	0.03222703101790635	None	0.0	0.03222703101790635
109	4805	0.029413253445757716	None	0.0	0.029413253445757716
109	5520	0.0248789377717671	None	0.0	0.0248789377717671
109	5467	0.028111323847428135	None	0.0	0.028111323847428135
109	5549	0.029326344822353315	None	0.0	0.029326344822353315
109	5426	0.03197208179002195	None	0.0	0.03197208179002195
109	5422	0.029110892724242107	None	0.0	0.029110892724242107
109	5486	0.03125031894799009	None	0.0	0.03125031894799009
109	5439	0.03171761709669816	None	0.0	0.03171761709669816
109	5423	0.026590414938203612	None	0.0	0.026590414938203612
109	5419	0.022323599760956922	None	0.04009671142313279	0.022323599760956922
109	5480	0.02536816460400802	None	0.0	0.02536816460400802
109	5306	0.027173239955988332	None	0.0	0.027173239955988332
109	5542	0.028543089566463235	None	0.0	0.028543089566463235
109	5249	0.027241053209351315	None	0.0	0.027241053209351315
109	5420	0.024651094656860658	None	0.04009671142313279	0.024651094656860658
109	5538	0.007824672895332603	None	0.02483042051236297	0.007824672895332603
109	4897	0.033767938740416864	None	0.0	0.033767938740416864
109	5407	0.027741525463974268	None	0.0	0.027741525463974268
109	5351	0.03250203593714789	None	0.0	0.03250203593714789
109	5532	0.02703449556926129	None	0.0	0.02703449556926129
109	5528	0.033087108745154525	None	0.0	0.033087108745154525
109	5254	0.030266339886605712	None	0.0	0.030266339886605712
109	5473	0.027857473716464944	None	0.0	0.027857473716464944
110	4988	0.03283923624189525	None	0.0	0.03283923624189525
110	5404	0.029754046203412102	None	0.0	0.029754046203412102
110	5310	0.030712986885358902	None	0.0	0.030712986885358902
110	5469	0.026531447734834998	None	0.0	0.026531447734834998
110	5433	0.030335528866193538	None	0.0	0.030335528866193538
110	5596	0.003896704938720613	None	0.184631137953772	0.003896704938720613
110	5144	0.03281847179855936	None	0.0	0.03281847179855936
110	5307	0.02921818039588761	None	0.0	0.02921818039588761
110	5506	0.0292983402459432	None	0.0	0.0292983402459432
110	4782	0.02991870872483612	None	0.0	0.02991870872483612
110	5479	0.03126346479428355	None	0.0	0.03126346479428355
110	5390	0.03188942816925381	None	0.0	0.03188942816925381
110	5586	0.02121680285779399	None	0.0	0.02121680285779399
110	5545	0.028385610390943377	None	0.0	0.028385610390943377
110	5020	0.03224441605108789	None	0.0	0.03224441605108789
110	5566	0.026307205336316718	None	0.002797702060590289	0.026307205336316718
110	5073	0.030470182923008973	None	0.0	0.030470182923008973
110	5398	0.028116878055126453	None	0.0	0.028116878055126453
110	5376	0.029240899153747366	None	0.0	0.029240899153747366
110	5529	0.02715167539827836	None	0.0	0.02715167539827836
110	5523	0.012519106987785177	None	0.0	0.012519106987785177
110	5366	0.02820399152787396	None	0.0	0.02820399152787396
110	5559	0.029974329012152984	None	0.0	0.029974329012152984
110	5474	0.03188457644611032	None	0.0	0.03188457644611032
110	5503	0.027275149058379182	None	0.0	0.027275149058379182
110	5557	0.025475219197802827	None	0.0	0.025475219197802827
110	5208	0.029470135631000233	None	0.0	0.029470135631000233
110	5590	0.027114512394075693	None	0.0	0.027114512394075693
110	5493	0.03062041783074809	None	0.0	0.03062041783074809
110	5313	0.0273474309999461	None	0.0	0.0273474309999461
110	5374	0.030153028352523	None	0.0	0.030153028352523
110	5303	0.027275149058379182	None	0.0	0.027275149058379182
110	5466	0.03143999483092335	None	0.0	0.03143999483092335
110	5591	0.025213057374397455	None	0.0	0.025213057374397455
110	5573	0.03157246243207236	None	0.0	0.03157246243207236
110	5551	0.02986178337541485	None	0.0	0.02986178337541485
110	5341	0.03141738544542615	None	0.0	0.03141738544542615
110	5502	0.027611151787943603	None	0.0	0.027611151787943603
110	5561	0.026765520447371793	None	0.0	0.026765520447371793
110	5577	0.024303794518239753	None	0.0	0.024303794518239753
110	5350	0.03039965874436885	None	0.0	0.03039965874436885
110	5507	0.027419719424372983	None	0.0	0.027419719424372983
110	5555	0.02514867488686102	None	0.002797702060590289	0.02514867488686102
110	5572	0.0073567663902958	None	0.11924126195580782	0.0073567663902958
110	5285	0.03086702788038776	None	0.0	0.03086702788038776
110	5381	0.030164376098216174	None	0.0	0.030164376098216174
110	5597	0.016603541070220076	None	0.16841545153499088	0.016603541070220076
110	5562	0.021668071450969658	None	0.002797702060590289	0.021668071450969658
110	5588	0.007561876860678087	None	0.21361589253758367	0.007561876860678087
110	5383	0.03386336314641371	None	0.0	0.03386336314641371
110	5519	0.03238134335708294	None	0.0	0.03238134335708294
110	5379	0.029529196876850287	None	0.0	0.029529196876850287
110	5592	0.025818319012490713	None	0.0	0.025818319012490713
110	5046	0.03071562188773862	None	0.0	0.03071562188773862
110	5517	0.026920043925599962	None	0.0	0.026920043925599962
110	5126	0.029593337827428217	None	0.0	0.029593337827428217
110	4366	0.032029227739349804	None	0.0	0.032029227739349804
110	5512	0.030502557300138226	None	0.0	0.030502557300138226
110	5598	0.030361184004561063	None	0.0	0.030361184004561063
110	5491	0.026205148725434557	None	0.0	0.026205148725434557
110	5337	0.02953121055992334	None	0.0	0.02953121055992334
110	5593	0.030524388794230427	None	0.0	0.030524388794230427
110	5007	0.031791205763996896	None	0.0	0.031791205763996896
110	5062	0.03092978285159412	None	0.002797702060590289	0.03092978285159412
110	5372	0.029255073208449386	None	0.0	0.029255073208449386
110	5164	0.032125258654854646	None	0.0	0.032125258654854646
110	5199	0.03233770138030278	None	0.0	0.03233770138030278
110	5554	0.027155624372079183	None	0.0	0.027155624372079183
110	5581	0.03349912906638919	None	0.0	0.03349912906638919
110	5437	0.026728702703075858	None	0.0	0.026728702703075858
110	5245	0.03303625647015261	None	0.0	0.03303625647015261
110	5511	0.019057666604772313	None	0.07084560984051101	0.019057666604772313
110	5595	0.027783825417030974	None	0.0	0.027783825417030974
110	5580	0.006417822952810835	None	0.06318525421233885	0.006417822952810835
110	5452	0.03422003586294573	None	0.0	0.03422003586294573
110	5412	0.03158472510164452	None	0.0	0.03158472510164452
110	4822	0.02956413875932953	None	0.0	0.02956413875932953
110	5239	0.03169827509205399	None	0.0	0.03169827509205399
110	5570	0.028400889128171097	None	0.0	0.028400889128171097
110	5367	0.03222703101790635	None	0.0	0.03222703101790635
110	4805	0.029413253445757716	None	0.0	0.029413253445757716
110	5594	0.02789304601769619	None	0.0	0.02789304601769619
110	5520	0.0248789377717671	None	0.0	0.0248789377717671
110	5426	0.03197208179002195	None	0.0	0.03197208179002195
110	5422	0.029110892724242107	None	0.0	0.029110892724242107
110	5486	0.03125031894799009	None	0.0	0.03125031894799009
110	5439	0.03171761709669816	None	0.0	0.03171761709669816
110	5423	0.026590414938203612	None	0.0	0.026590414938203612
110	5419	0.022323599760956922	None	0.002797702060590289	0.022323599760956922
110	5542	0.028543089566463235	None	0.0	0.028543089566463235
110	5249	0.027241053209351315	None	0.0	0.027241053209351315
110	4897	0.033767938740416864	None	0.0	0.033767938740416864
110	5407	0.027741525463974268	None	0.0	0.027741525463974268
110	5351	0.03250203593714789	None	0.0	0.03250203593714789
110	5587	0.025663439117422977	None	0.0	0.025663439117422977
110	5532	0.02703449556926129	None	0.0	0.02703449556926129
110	5528	0.033087108745154525	None	0.0	0.033087108745154525
110	5254	0.030266339886605712	None	0.0	0.030266339886605712
110	5473	0.027857473716464944	None	0.0	0.027857473716464944
110	5589	0.006679977120522513	None	0.002797702060590289	0.006679977120522513
76	3877	0.008977204141029248	None	0.16494216426128863	0.008977204141029248
76	3870	0.00396414550885351	None	0.22709241176434344	0.00396414550885351
76	3709	0.021891467115434472	None	0.0	0.021891467115434472
76	3814	0.01076368798214185	None	0.1023334582459399	0.01076368798214185
76	3717	0.019712891655528007	None	0.0	0.019712891655528007
76	3808	0.02437154182533053	None	0.0	0.02437154182533053
76	3878	0.018165606128569173	None	0.0	0.018165606128569173
76	3730	0.020925501842493345	None	0.1727575829575138	0.020925501842493345
76	3899	0.015852307000772475	None	0.0	0.015852307000772475
76	3823	0.024336415364249988	None	0.0	0.024336415364249988
76	3374	0.012263033767779619	None	0.5104952494276562	0.012263033767779619
76	3665	0.012414608331666183	None	0.037577559451739594	0.012414608331666183
76	3781	0.027876327980716743	None	0.06608348520081074	0.027876327980716743
76	3608	0.008151881496219747	None	0.17875714628808587	0.008151881496219747
76	3008	0.026751322530359112	None	0.0	0.026751322530359112
76	3637	0.02770372693090047	None	0.43395929161800434	0.02770372693090047
76	3726	0.017908064115092943	None	0.0	0.017908064115092943
76	3888	0.02019598411931729	None	0.0	0.02019598411931729
76	3850	0.028160106563020027	None	0.0	0.028160106563020027
76	3801	0.021176737917470007	None	0.0	0.021176737917470007
76	3852	0.025326800977985432	None	0.0	0.025326800977985432
76	3601	0.025072823062395513	None	0.0	0.025072823062395513
76	3858	0.0031516570692390923	None	0.4924855284541261	0.0031516570692390923
76	3886	0.023445530982422164	None	0.0	0.023445530982422164
76	3437	0.016520875757065824	None	0.037577559451739594	0.016520875757065824
76	3822	0.005801322053906233	None	0.156284951871025	0.005801322053906233
76	3831	0.020776809006018603	None	0.0	0.020776809006018603
76	3874	0.020830108637216085	None	0.0	0.020830108637216085
76	3867	0.02809271641143341	None	0.0	0.02809271641143341
76	3220	0.020987634999937936	None	0.0	0.020987634999937936
76	3428	0.018708309609791512	None	0.0	0.018708309609791512
76	3862	0.0025669325079913595	None	0.18092442133273012	0.0025669325079913595
76	3868	0.0018186657488811753	None	0.2032936899851075	0.0018186657488811753
76	3651	0.013498549594823401	None	0.13396164990532203	0.013498549594823401
76	3739	0.023497805845795097	None	0.10104081227095893	0.023497805845795097
76	3304	0.020899415443731036	None	0.1727575829575138	0.020899415443731036
76	3581	0.017996577708393104	None	0.0740195264378196	0.017996577708393104
76	3894	0.027855354393626585	None	0.0	0.027855354393626585
76	3838	0.009888326578223998	None	0.10949246483806203	0.009888326578223998
76	3458	0.01877502873913582	None	0.037577559451739594	0.01877502873913582
76	3890	0.02455053578388247	None	0.0	0.02455053578388247
76	3851	0.02194324377506022	None	0.0	0.02194324377506022
76	3756	0.012749167982407284	None	0.19802481792065646	0.012749167982407284
76	3653	0.022960149096448938	None	0.0	0.022960149096448938
76	3869	0.024097653768850313	None	0.0	0.024097653768850313
76	3315	0.017618779646433044	None	0.0740195264378196	0.017618779646433044
76	3788	0.0019894550606642932	None	0.16931704501016903	0.0019894550606642932
76	3873	0.028690624398654278	None	0.0	0.028690624398654278
76	3861	0.010412296309706715	None	0.11909132076540549	0.010412296309706715
76	3321	0.011031270866958074	None	0.1428724220442697	0.011031270866958074
76	3796	0.023271546443705774	None	0.0	0.023271546443705774
76	3736	0.015906306776957726	None	0.33515107698501734	0.015906306776957726
76	3835	0.024470045477599848	None	0.0	0.024470045477599848
76	3493	0.013697584105404215	None	0.13396164990532203	0.013697584105404215
76	3517	0.027488132953168015	None	0.43395929161800434	0.027488132953168015
76	3675	0.020253050662294537	None	0.1727575829575138	0.020253050662294537
76	3825	0.0038773350649637583	None	0.027977020605902896	0.0038773350649637583
76	3810	0.02203800434812711	None	0.0	0.02203800434812711
76	3793	0.02739984770692379	None	0.06608348520081074	0.02739984770692379
76	3433	0.01947135874367025	None	0.0	0.01947135874367025
76	3884	-7.760149031931253e-05	None	0.3234023789681476	-7.760149031931253e-05
76	3832	0.019700866709695546	None	0.0	0.019700866709695546
76	3249	0.027782947961948197	None	0.0	0.027782947961948197
76	3893	0.019666849501194426	None	0.0	0.019666849501194426
76	3859	0.007800235742648638	None	0.033597757540149216	0.007800235742648638
76	3544	0.020840807231608763	None	0.1727575829575138	0.020840807231608763
76	3880	0.014447187571024462	None	0.0	0.014447187571024462
76	3625	0.02088044241547357	None	0.0	0.02088044241547357
76	3879	0.02699664063973874	None	0.0	0.02699664063973874
76	3804	0.004934877222576352	None	0.19527026246692827	0.004934877222576352
76	3673	0.02861564533829911	None	0.0	0.02861564533829911
76	3778	0.023534301922315225	None	0.0	0.023534301922315225
76	3837	0.00405938360694018	None	0.4361875713986443	0.00405938360694018
76	3204	0.01140513470625082	None	0.24657335293668994	0.01140513470625082
76	3671	0.019619084975939567	None	0.0	0.019619084975939567
76	3809	0.009642772850746483	None	0.18395116188349356	0.009642772850746483
76	3658	0.013671657167220084	None	0.14497162037599703	0.013671657167220084
76	3887	0.022173638773932493	None	0.0	0.022173638773932493
76	3895	0.019217495301881445	None	0.0	0.019217495301881445
76	3794	0.018067974162974836	None	0.0	0.018067974162974836
76	3855	0.015589860598892906	None	0.08398597902709778	0.015589860598892906
76	3727	0.02203462488757679	None	0.0	0.02203462488757679
76	3775	0.028550566739485785	None	0.0	0.028550566739485785
76	3821	0.015558988012730457	None	0.4365471230269719	0.015558988012730457
76	3660	0.020000872158951036	None	0.1428724220442697	0.020000872158951036
76	3779	0.023642698844293167	None	0.0	0.023642698844293167
76	3863	0.024815634650433217	None	0.06608348520081074	0.024815634650433217
76	3797	0.002770467516813273	None	0.19527026246692827	0.002770467516813273
76	3816	0.00947598535524526	None	0.07141647527959623	0.00947598535524526
76	3864	0.0200183471323552	None	0.0	0.0200183471323552
76	3672	0.020936282508877125	None	0.1727575829575138	0.020936282508877125
76	3828	0.024146922705017886	None	0.0	0.024146922705017886
76	3853	0.016920027810800674	None	0.037577559451739594	0.016920027810800674
76	3713	0.018033834654384108	None	0.0740195264378196	0.018033834654384108
76	3619	0.015089223653335903	None	0.1428724220442697	0.015089223653335903
76	3900	0.0291773765024401	None	0.0	0.0291773765024401
76	3712	0.025202705943012528	None	0.0	0.025202705943012528
76	3857	0.030681472914670896	None	0.0	0.030681472914670896
76	3718	0.020730714955484335	None	0.0	0.020730714955484335
76	3782	0.01614589506483652	None	0.037577559451739594	0.01614589506483652
30	666	0.3592091136092307	0.3592091136092307	0.5300349411526442	0.3592091136092307
30	1492	0.3169078041407302	0.3169078041407302	0.3921915334154326	0.3169078041407302
30	1429	0.45491185166393355	0.45491185166393355	0.475952534559394	0.45491185166393355
30	1528	0.32337291469212415	0.32337291469212415	0.40359228256925894	0.32337291469212415
30	1531	0.4525796373488383	0.4525796373488383	0.4861315045005724	0.4525796373488383
30	1600	0.41268935364537007	0.41268935364537007	0.41268935364537007	0.41268935364537007
30	1543	0.5514155749149975	0.5514155749149975	0.6470422853627789	0.5514155749149975
30	1597	0.3414243155689051	0.3414243155689051	0.367411114163572	0.3414243155689051
30	1562	0.4172828583746261	0.4172828583746261	0.44367311210398663	0.4172828583746261
30	1397	0.41268935364537007	0.41268935364537007	0.41268935364537007	0.41268935364537007
30	893	0.4172828583746261	0.4172828583746261	0.44367311210398663	0.4172828583746261
30	1559	0.3610904528935716	0.3610904528935716	0.38749274377648135	0.3610904528935716
30	1463	0.3291776335849704	0.3291776335849704	0.3752290653809135	0.3291776335849704
30	1549	0.3810715116677718	0.3810715116677718	0.41553950758151137	0.3810715116677718
30	1271	0.3718640482348635	0.3718640482348635	0.3718640482348635	0.3718640482348635
30	1266	0.5335085068608076	0.5335085068608076	0.748423465874342	0.5335085068608076
30	1487	0.3486395291903869	0.3486395291903869	0.35418698553314043	0.3486395291903869
30	404	0.47545885696641343	0.47545885696641343	0.503345695518699	0.47545885696641343
30	1495	0.35960469150582425	0.35960469150582425	0.35960469150582425	0.35960469150582425
30	1175	0.40924756675447177	0.40924756675447177	0.43088612870275955	0.40924756675447177
30	1441	0.37494106360680435	0.37494106360680435	0.41613996732156144	0.37494106360680435
30	1234	0.43993803734250514	0.43993803734250514	0.449279889622065	0.43993803734250514
30	1391	0.4820222857510563	0.4820222857510563	0.5071538843580574	0.4820222857510563
30	1525	0.34030563968426064	0.34030563968426064	0.3507551716912297	0.34030563968426064
30	1553	0.37696632277277964	0.37696632277277964	0.4280534102803024	0.37696632277277964
30	1533	0.37696632277277964	0.37696632277277964	0.4280534102803024	0.37696632277277964
30	1482	0.5139845626111055	0.5139845626111055	0.5562496256601596	0.5139845626111055
30	1576	0.35475455046229304	0.35475455046229304	0.4087080347373158	0.35475455046229304
30	1502	0.38525719805307934	0.38525719805307934	0.38980226653522515	0.38525719805307934
30	1570	0.3718640482348635	0.3718640482348635	0.3718640482348635	0.3718640482348635
30	1509	0.4291880259800336	0.4291880259800336	0.513902950333595	0.4291880259800336
30	1544	0.35373789467878164	0.35373789467878164	0.532622114831139	0.35373789467878164
30	1468	0.3771646443181191	0.3771646443181191	0.4215678247261641	0.3771646443181191
30	1376	0.39675015106183736	0.39675015106183736	0.433516243147918	0.39675015106183736
30	1542	0.3524818802376072	0.3524818802376072	0.4285922425566887	0.3524818802376072
30	1588	0.3771646443181191	0.3771646443181191	0.4215678247261641	0.3771646443181191
30	1384	0.3366423952904287	0.3366423952904287	0.3659843632105754	0.3366423952904287
30	1501	0.5139845626111055	0.5139845626111055	0.5562496256601596	0.5139845626111055
30	1545	0.36355166933950767	0.36355166933950767	0.4573062911851992	0.36355166933950767
30	1574	0.34492793567738317	0.34492793567738317	0.34800518126656854	0.34492793567738317
30	1294	0.3486395291903869	0.3486395291903869	0.35418698553314043	0.3486395291903869
30	1477	0.3718640482348635	0.3718640482348635	0.3718640482348635	0.3718640482348635
30	1454	0.3605751959813269	0.3605751959813269	0.4327548838935538	0.3605751959813269
30	679	0.4578956749027447	0.4578956749027447	0.5611616901730407	0.4578956749027447
30	1237	0.40640913180099814	0.40640913180099814	0.43864671677400563	0.40640913180099814
30	1518	0.39171262469276674	0.39171262469276674	0.40049812472878055	0.39171262469276674
30	1504	0.3686842596046943	0.3686842596046943	0.3727455093077729	0.3686842596046943
30	1467	0.37673512483602023	0.37673512483602023	0.4426233275515886	0.37673512483602023
30	1425	0.369149608922646	0.369149608922646	0.38171870235583416	0.369149608922646
30	1552	0.3269430290470124	0.3269430290470124	0.4083680343090326	0.3269430290470124
30	1491	0.6540851809035617	0.6540851809035617	0.8444664870823757	0.6540851809035617
30	1458	0.38525719805307934	0.38525719805307934	0.38980226653522515	0.38525719805307934
30	1522	0.4352231327251843	0.4352231327251843	0.5048597148200828	0.4352231327251843
30	1583	0.3718640482348635	0.3718640482348635	0.3718640482348635	0.3718640482348635
30	1567	0.3886034415050284	0.3886034415050284	0.46794446430438735	0.3886034415050284
30	1493	0.3135876925960535	0.3135876925960535	0.31662355711547335	0.3135876925960535
30	1572	0.3904063874551057	0.3904063874551057	0.40094566818543004	0.3904063874551057
30	1589	0.3175826987087488	0.3175826987087488	0.36444184815445413	0.3175826987087488
30	1204	0.4022334788097429	0.4022334788097429	0.4164142599619426	0.4022334788097429
30	1380	0.3605751959813269	0.3605751959813269	0.4327548838935538	0.3605751959813269
30	1460	0.3517042612295225	0.3517042612295225	0.397133445033235	0.3517042612295225
30	1507	0.3557921213109927	0.3557921213109927	0.389981153991256	0.3557921213109927
30	1192	0.3734502839324086	0.3734502839324086	0.42232524194112775	0.3734502839324086
30	1585	0.38525719805307934	0.38525719805307934	0.38980226653522515	0.38525719805307934
30	1506	0.3864449652773718	0.3864449652773718	0.3986710911602016	0.3864449652773718
30	1412	0.416644616795495	0.416644616795495	0.44363644925844714	0.416644616795495
30	1566	0.3524818802376072	0.3524818802376072	0.4285922425566887	0.3524818802376072
30	1591	0.35960469150582425	0.35960469150582425	0.35960469150582425	0.35960469150582425
30	1430	0.38834893045530156	0.38834893045530156	0.4225116806078712	0.38834893045530156
30	1488	0.43993803734250514	0.43993803734250514	0.449279889622065	0.43993803734250514
30	1332	0.4268174732447093	0.4268174732447093	0.4494784805687807	0.4268174732447093
30	1466	0.35475455046229304	0.35475455046229304	0.4087080347373158	0.35475455046229304
30	1456	0.33206281961018697	0.33206281961018697	0.3627294072902405	0.33206281961018697
30	1413	0.46073952307850785	0.46073952307850785	0.5216486040471565	0.46073952307850785
30	1560	0.4912918373733085	0.4912918373733085	0.6127665371097897	0.4912918373733085
30	1383	0.3837623727429774	0.3837623727429774	0.395171535518027	0.3837623727429774
30	1365	0.37664825271912494	0.37664825271912494	0.38229759959948917	0.37664825271912494
30	1505	0.3556138282066816	0.3556138282066816	0.41039703289676055	0.3556138282066816
30	1587	0.35383202984876067	0.35383202984876067	0.36670248061921284	0.35383202984876067
30	1440	0.3686842596046943	0.3686842596046943	0.3727455093077729	0.3686842596046943
30	1520	0.3742460762801615	0.3742460762801615	0.378717223240819	0.3742460762801615
30	1586	0.32423942026342945	0.32423942026342945	0.36259298342391355	0.32423942026342945
30	1453	0.37664825271912494	0.37664825271912494	0.38229759959948917	0.37664825271912494
30	675	0.39965499681865907	0.39965499681865907	0.409915054446782	0.39965499681865907
30	1508	0.34566245002759993	0.34566245002759993	0.45599162859258746	0.34566245002759993
30	1596	0.4695731729746269	0.4695731729746269	0.5505509019987909	0.4695731729746269
30	1595	0.40640913180099814	0.40640913180099814	0.43864671677400563	0.40640913180099814
30	1462	0.3391130505531422	0.3391130505531422	0.40382383236189767	0.3391130505531422
30	761	0.5506309245827524	0.5506309245827524	0.6554438690816167	0.5506309245827524
30	1565	0.354674276980023	0.354674276980023	0.4664776758550125	0.354674276980023
30	746	0.594999144785632	0.594999144785632	0.6094604770584219	0.594999144785632
30	1592	0.39965499681865907	0.39965499681865907	0.409915054446782	0.39965499681865907
30	1457	0.3993453639129505	0.3993453639129505	0.41139099794057055	0.3993453639129505
30	1318	0.3864449652773718	0.3864449652773718	0.3986710911602016	0.3864449652773718
30	1584	0.3135876925960535	0.3135876925960535	0.31662355711547335	0.3135876925960535
30	1436	0.3614289771957734	0.3614289771957734	0.38032542698005617	0.3614289771957734
30	1388	0.41268935364537007	0.41268935364537007	0.41268935364537007	0.41268935364537007
30	1250	0.35960469150582425	0.35960469150582425	0.35960469150582425	0.35960469150582425
30	1546	0.34492793567738317	0.34492793567738317	0.34800518126656854	0.34492793567738317
30	1557	0.3566202026763618	0.3566202026763618	0.4114316231040228	0.3566202026763618
139	6822	0.023957426293440973	None	0.0	0.023957426293440973
139	6551	0.031240912447341392	None	0.0	0.031240912447341392
139	5886	0.03126058263752359	None	0.0	0.03126058263752359
139	6739	0.0297533580209761	None	0.0	0.0297533580209761
139	6899	0.03125031894799009	None	0.0	0.03125031894799009
139	6445	0.03188942816925381	None	0.0	0.03188942816925381
139	7040	0.030918984912531207	None	0.0	0.030918984912531207
139	6726	0.031131449916895138	None	0.0	0.031131449916895138
139	6526	0.02977143339809219	None	0.0	0.02977143339809219
139	7014	0.026577140644445402	None	0.0	0.026577140644445402
139	6656	0.03170211564698976	None	0.0	0.03170211564698976
139	6604	0.0325518335862127	None	0.0	0.0325518335862127
139	6998	0.02633000993147976	None	0.0	0.02633000993147976
139	6987	0.03237388358260618	None	0.0	0.03237388358260618
139	7043	0.008449578146964785	None	0.2770023035255302	0.008449578146964785
139	6692	0.03122384924111576	None	0.0	0.03122384924111576
139	6078	0.031353197152840705	None	0.0	0.031353197152840705
139	7023	0.02961282845734765	None	0.0	0.02961282845734765
139	6920	0.029582236464334666	None	0.0	0.029582236464334666
139	7026	0.02933841482048107	None	0.0	0.02933841482048107
139	6771	0.02584136087637199	None	0.0	0.02584136087637199
139	7045	0.029589665334557706	None	0.0	0.029589665334557706
139	6841	0.029171094458981982	None	0.0	0.029171094458981982
139	6889	0.030165963310426428	None	0.0	0.030165963310426428
139	6791	0.03131373076038085	None	0.0	0.03131373076038085
139	6874	0.033196110180077835	None	0.0	0.033196110180077835
139	6672	0.03362181274781077	None	0.0	0.03362181274781077
139	6926	0.02883420627568788	None	0.0	0.02883420627568788
139	6974	0.03170211564698976	None	0.0	0.03170211564698976
139	7022	0.030628040267855698	None	0.0	0.030628040267855698
139	7004	0.02658155437553084	None	0.0	0.02658155437553084
139	6532	0.03124774767405936	None	0.0	0.03124774767405936
139	6970	0.027463566684155713	None	0.0	0.027463566684155713
139	7042	0.028921279867882635	None	0.0	0.028921279867882635
139	6649	0.028458392203995743	None	0.0	0.028458392203995743
139	6942	0.028735705428426503	None	0.0	0.028735705428426503
139	6901	0.031013863528416858	None	0.0	0.031013863528416858
139	6996	0.03130957087400391	None	0.0	0.03130957087400391
139	6952	0.03111868396578564	None	0.0	0.03111868396578564
139	6162	0.03316068698195479	None	0.0	0.03316068698195479
139	5854	0.031646248709009304	None	0.0	0.031646248709009304
139	7007	0.02728019779944338	None	0.0	0.02728019779944338
139	7016	0.027855354393626585	None	0.0	0.027855354393626585
139	5962	0.031121315857952768	None	0.0	0.031121315857952768
139	7032	0.025939132522306937	None	0.0	0.025939132522306937
139	6173	0.03143688822241098	None	0.0	0.03143688822241098
139	6524	0.031069347829407006	None	0.0	0.031069347829407006
139	6323	0.02912792677722512	None	0.0	0.02912792677722512
139	6762	0.02811383611326384	None	0.0	0.02811383611326384
139	6368	0.028932427061940737	None	0.0	0.028932427061940737
139	6657	0.030469774216608948	None	0.0	0.030469774216608948
139	6982	0.02979622147502141	None	0.0	0.02979622147502141
139	6983	0.033203238988216276	None	0.0	0.033203238988216276
139	6986	0.027350621054992037	None	0.0	0.027350621054992037
139	6498	0.03190240488910614	None	0.0	0.03190240488910614
139	6528	0.033087108745154525	None	0.0	0.033087108745154525
139	7010	0.028333357474318015	None	0.0	0.028333357474318015
139	6898	0.027849379071870125	None	0.0	0.027849379071870125
139	7009	0.022478930680864033	None	0.0	0.022478930680864033
139	7024	0.026476091794502186	None	0.0	0.026476091794502186
139	6969	0.02930124042712926	None	0.0	0.02930124042712926
139	7021	0.025818319012490713	None	0.0	0.025818319012490713
139	6990	None	None	0.3737195675925814	None
139	6794	0.030574979234931892	None	0.0	0.030574979234931892
139	6491	0.03155870111932631	None	0.0	0.03155870111932631
139	6991	0.030092767236976608	None	0.0	0.030092767236976608
139	6668	0.030361184004561063	None	0.0	0.030361184004561063
139	6938	0.03051480992976894	None	0.0	0.03051480992976894
139	6548	0.03182164999415292	None	0.0	0.03182164999415292
139	5581	0.03349912906638919	None	0.0	0.03349912906638919
139	7044	0.027122823034201916	None	0.0	0.027122823034201916
139	6182	0.0310725624400073	None	0.0	0.0310725624400073
139	6956	-3.932896020273148e-05	None	0.19563497324880888	-3.932896020273148e-05
139	6877	0.027543361296892374	None	0.0	0.027543361296892374
139	6832	0.03218763172135951	None	0.0	0.03218763172135951
139	6815	0.03177474881170824	None	0.0	0.03177474881170824
139	6919	0.03124774767405936	None	0.0	0.03124774767405936
139	6612	0.03522249123116109	None	0.04078721375527969	0.03522249123116109
139	5239	0.03169827509205399	None	0.0	0.03169827509205399
139	6796	0.029062980959970133	None	0.0	0.029062980959970133
139	6447	0.03223827789646367	None	0.0	0.03223827789646367
139	6953	0.01847873786950334	None	0.07285236943908253	0.01847873786950334
139	6654	0.02815078191355554	None	0.0	0.02815078191355554
139	6559	0.03188457644611032	None	0.0	0.03188457644611032
139	7049	0.017775725951739745	None	0.04078721375527969	0.017775725951739745
139	6977	0.027801771564451242	None	0.0	0.027801771564451242
139	7047	0.032215393453113236	None	0.0	0.032215393453113236
139	6993	0.03233519543433932	None	0.0	0.03233519543433932
139	6427	0.02961282845734765	None	0.0	0.02961282845734765
139	6940	0.030192280795496046	None	0.0	0.030192280795496046
139	6980	0.02877554877732154	None	0.0	0.02877554877732154
139	6492	0.03158472510164452	None	0.0	0.03158472510164452
139	6831	0.027585585130641316	None	0.0	0.027585585130641316
139	6617	0.02836804026715762	None	0.0	0.02836804026715762
139	6829	0.030032822075785746	None	0.0	0.030032822075785746
139	7003	0.023284832590425877	None	0.0	0.023284832590425877
139	6818	0.02873696448186197	None	0.0	0.02873696448186197
139	6884	0.023503075805459198	None	0.0	0.023503075805459198
139	7035	0.032063265768208164	None	0.0	0.032063265768208164
139	7018	0.028108518505344897	None	0.0	0.028108518505344897
71	3582	0.015053897502467257	None	0.10254553520868703	0.015053897502467257
71	3483	0.0058363658112792	None	0.40321556209496096	0.0058363658112792
71	3558	0.013626365267487379	None	0.6477145303372642	0.013626365267487379
71	3432	0.011452614970419186	None	0.16258882110234368	0.011452614970419186
71	3607	-0.0002723954153435272	None	0.37810021400085436	-0.0002723954153435272
71	3618	0.020679912327157587	None	0.17405463135156743	0.020679912327157587
71	3374	0.012263033767779619	None	0.21407644454804403	0.012263033767779619
71	3608	0.008151881496219747	None	0.2203764021888727	0.008151881496219747
71	3008	0.026751322530359112	None	0.010016636671180919	0.026751322530359112
71	3566	0.009322552290428285	None	0.0	0.009322552290428285
71	3637	0.02770372693090047	None	0.6414061363178456	0.02770372693090047
71	3507	0.004189838994320928	None	0.08534304816204849	0.004189838994320928
71	3542	0.013212169267254522	None	0.0	0.013212169267254522
71	3626	0.011120999331906543	None	0.2674950646215394	0.011120999331906543
71	3478	0.014288212617309249	None	0.0	0.014288212617309249
71	3274	0.00869078620880667	None	0.12523763823942924	0.00869078620880667
71	3589	0.00831913743237921	None	0.17361523113341074	0.00831913743237921
71	3644	0.006832093268481695	None	0.11063651282635471	0.006832093268481695
71	3473	0.010062285810984522	None	0.11282028259871926	0.010062285810984522
71	3601	0.025072823062395513	None	0.010016636671180919	0.025072823062395513
71	3379	0.010569114153270305	None	0.0	0.010569114153270305
71	3563	0.001725395351761515	None	0.1030755312285154	0.001725395351761515
71	3406	0.014422528571247126	None	0.0	0.014422528571247126
71	3437	0.016520875757065824	None	0.08534304816204849	0.016520875757065824
71	3577	0.011765501290636887	None	0.1897899902752077	0.011765501290636887
71	3180	0.009296773518107197	None	0.21563246219358886	0.009296773518107197
71	3136	0.011521523620507514	None	0.0	0.011521523620507514
71	3596	0.018078133253138732	None	0.010462081780324406	0.018078133253138732
71	3447	0.020575975857276496	None	0.17405463135156743	0.020575975857276496
71	3621	0.005748334415137339	None	0.28932875620089177	0.005748334415137339
71	3526	0.009757082913335718	None	0.08199343151035152	0.009757082913335718
71	3373	0.012215541965924509	None	0.2242014013236468	0.012215541965924509
71	3220	0.020987634999937936	None	0.010016636671180919	0.020987634999937936
71	3428	0.018708309609791512	None	0.010462081780324406	0.018708309609791512
71	3522	0.007991259018407967	None	0.0	0.007991259018407967
71	3427	0.01058670597397965	None	0.0	0.01058670597397965
71	3590	0.011493082179179753	None	0.0	0.011493082179179753
71	3304	0.020899415443731036	None	0.17405463135156743	0.020899415443731036
71	3581	0.017996577708393104	None	0.11705375254410702	0.017996577708393104
71	3254	0.011343993516192261	None	0.0	0.011343993516192261
71	3537	0.012203391387026044	None	0.13378106600275436	0.012203391387026044
71	3633	0.012345755785214714	None	0.21407644454804403	0.012345755785214714
71	3612	0.011399042948968765	None	0.0	0.011399042948968765
71	3458	0.01877502873913582	None	0.08534304816204849	0.01877502873913582
71	3513	0.020225103467015483	None	0.010462081780324406	0.020225103467015483
71	3642	0.022922590799340767	None	0.17405463135156743	0.022922590799340767
71	3505	0.011728891144882073	None	0.1030755312285154	0.011728891144882073
71	3333	0.01149721403676308	None	0.2749086701021294	0.01149721403676308
71	2903	0.010036372829904154	None	0.0	0.010036372829904154
71	3452	0.021636631907632715	None	0.010462081780324406	0.021636631907632715
71	3606	0.003934305409194434	None	0.13790060579317004	0.003934305409194434
71	3594	0.01276942908616807	None	0.08243537869962062	0.01276942908616807
71	3315	0.017618779646433044	None	0.11705375254410702	0.017618779646433044
71	2948	0.011873348956855252	None	0.21407644454804403	0.011873348956855252
71	3622	0.011767533719516358	None	0.0	0.011767533719516358
71	3398	0.012912071176733238	None	0.1897899902752077	0.012912071176733238
71	3603	0.013383113386438833	None	0.0	0.013383113386438833
71	3321	0.011031270866958074	None	0.16258882110234368	0.011031270866958074
71	3620	0.012949332153326446	None	0.1897899902752077	0.012949332153326446
71	3571	0.010383898933299314	None	0.04170680419530108	0.010383898933299314
71	3495	0.020755319138424343	None	0.010016636671180919	0.020755319138424343
71	3604	0.011373899733151574	None	0.08199343151035152	0.011373899733151574
71	3250	0.01607122134063831	None	0.13376849684364975	0.01607122134063831
71	3493	0.013697584105404215	None	0.08199343151035152	0.013697584105404215
71	3517	0.027488132953168015	None	0.6414061363178456	0.027488132953168015
71	3115	0.011009262083743573	None	0.0	0.011009262083743573
71	3433	0.01947135874367025	None	0.010462081780324406	0.01947135874367025
71	3455	0.010862311887226644	None	0.10224971565356304	0.010862311887226644
71	3249	0.027782947961948197	None	0.010016636671180919	0.027782947961948197
71	3415	0.010998144050745366	None	0.07136923921873914	0.010998144050745366
71	3615	0.0069011812648865556	None	0.17361523113341074	0.0069011812648865556
71	3544	0.020840807231608763	None	0.17405463135156743	0.020840807231608763
71	3319	0.011814521451440574	None	0.21407644454804403	0.011814521451440574
71	3587	0.025291698634119283	None	0.010016636671180919	0.025291698634119283
71	3638	0.0119291177204554	None	0.0	0.0119291177204554
71	3625	0.02088044241547357	None	0.010462081780324406	0.02088044241547357
71	3576	0.026250977450855292	None	0.010016636671180919	0.026250977450855292
71	3631	0.012650274628434313	None	0.4188273717334906	0.012650274628434313
71	3520	0.01044996618802184	None	0.22531210704081742	0.01044996618802184
71	3466	0.010640017385902846	None	0.18407346260360677	0.010640017385902846
71	3204	0.01140513470625082	None	0.0	0.01140513470625082
71	2995	0.007937637236174116	None	0.12523763823942924	0.007937637236174116
71	3565	0.024232203082611047	None	0.010016636671180919	0.024232203082611047
71	3632	0.01409507457918489	None	0.0	0.01409507457918489
71	3066	0.0074614444095389785	None	0.0	0.0074614444095389785
71	3529	0.019870693360745647	None	0.010462081780324406	0.019870693360745647
71	3231	0.013477739903119288	None	0.0	0.013477739903119288
71	3540	0.012136117959912611	None	0.21407644454804403	0.012136117959912611
71	3187	0.022382393393030553	None	0.010016636671180919	0.022382393393030553
71	3404	0.012672909168601618	None	0.0	0.012672909168601618
71	3301	0.014566900602203614	None	0.0	0.014566900602203614
71	3560	0.011333475643440076	None	0.0	0.011333475643440076
71	3586	0.004370007740385431	None	0.2489821229830403	0.004370007740385431
71	3543	0.0173312440944829	None	0.13376849684364975	0.0173312440944829
71	3628	0.020076098888220824	None	0.010462081780324406	0.020076098888220824
71	3573	0.010864045331775712	None	0.0	0.010864045331775712
71	3627	-0.0011886374935480655	None	0.3071352866635676	-0.0011886374935480655
71	3438	0.012035416242295968	None	0.39611086131983414	0.012035416242295968
71	3619	0.015089223653335903	None	0.16258882110234368	0.015089223653335903
71	3297	0.014178269542406512	None	0.0	0.014178269542406512
54	2584	0.0009604905788836294	None	0.14554107890486187	0.0009604905788836294
54	2785	9.867843458923922e-05	None	0.3809594358013991	9.867843458923922e-05
54	2776	0.0005208802843147399	None	0.48654546261124343	0.0005208802843147399
54	2723	0.00028056166517436944	None	0.38334427260462256	0.00028056166517436944
54	2554	0.0003595373975244569	None	0.411318799119509	0.0003595373975244569
54	2672	0.0004029836827896956	None	0.3222342627555535	0.0004029836827896956
54	2771	-0.00010113886604186941	None	0.26969186723927824	-0.00010113886604186941
54	2615	4.751452348718503e-08	None	0.46248278671943066	4.751452348718503e-08
54	2759	0.005698947326453723	None	0.1912640962776763	0.005698947326453723
54	2707	1.0311501023368535e-05	None	0.41031815595469584	1.0311501023368535e-05
54	2681	0.007909509558303884	None	0.19095137898816353	0.007909509558303884
54	2651	4.491167016971767e-05	None	0.4326479607250451	4.491167016971767e-05
54	2724	0.0012976139257608568	None	0.26630801449445113	0.0012976139257608568
54	2676	-5.228765943803611e-07	None	0.3357377084997955	-5.228765943803611e-07
54	2624	-8.512618344713955e-09	None	0.6697361845846211	-8.512618344713955e-09
54	2758	6.80076171688996e-07	None	0.5345050806124593	6.80076171688996e-07
54	2748	0.0011356447020092913	None	0.14210831104510685	0.0011356447020092913
54	2790	0.005338774099530495	None	0.1710749806371922	0.005338774099530495
54	2552	5.618306696664711e-06	None	0.37716559531139804	5.618306696664711e-06
54	2571	0.0009382652426460021	None	0.1993424135957898	0.0009382652426460021
54	2719	0.00111638331508779	None	0.21467461420322617	0.00111638331508779
54	2768	0.0009946954733555436	None	0.20037401516888337	0.0009946954733555436
54	2690	2.4362059191457235e-05	None	0.5085216186085603	2.4362059191457235e-05
54	2664	4.879616175391165e-08	None	0.46248278671943066	4.879616175391165e-08
54	2670	1.6081449839620847e-06	None	0.2962001822504152	1.6081449839620847e-06
54	2715	0.0003834530605413407	None	0.3977324611459545	0.0003834530605413407
54	2687	0.00016708312771073215	None	0.36944478476132236	0.00016708312771073215
54	2764	0.008471326489585434	None	0.19095137898816353	0.008471326489585434
54	2727	0.0011925042996769292	None	0.28401138153361394	0.0011925042996769292
54	2752	0.0006579579285865011	None	0.32169921921212513	0.0006579579285865011
54	2775	0.0007700205489134042	None	0.25852921826697606	0.0007700205489134042
54	2766	0.000414687254062905	None	0.35121265758193193	0.000414687254062905
54	2732	0.0026029564814913204	None	0.24448926642982033	0.0026029564814913204
54	2557	3.106736862642952e-05	None	0.5085216186085603	3.106736862642952e-05
54	2656	-0.00010765660772922804	None	0.20022979374566358	-0.00010765660772922804
54	2712	-0.00021903557646842583	None	0.17680171633310843	-0.00021903557646842583
54	2706	7.318133495362796e-06	None	0.4005744773699618	7.318133495362796e-06
54	2619	2.3098276847517477e-05	None	0.5085216186085603	2.3098276847517477e-05
54	2751	0.0006909869501873378	None	0.32479814051238476	0.0006909869501873378
54	2611	0.00041491044932989496	None	0.14210831104510685	0.00041491044932989496
54	2742	-4.576352073011351e-09	None	0.3433118175342278	-4.576352073011351e-09
54	2741	4.814204007167258e-05	None	0.4392767770142451	4.814204007167258e-05
54	2772	0.0027442822792928556	None	0.2280534509466428	0.0027442822792928556
54	2749	0.0006276344174761823	None	0.25852921826697606	0.0006276344174761823
54	2794	-0.0001594640155088824	None	0.3578198029372591	-0.0001594640155088824
54	2783	0.008260463833362767	None	0.19095137898816353	0.008260463833362767
54	2736	0.004054392457083008	None	0.2316820771738215	0.004054392457083008
54	2754	5.274861208047621e-05	None	0.381140315837642	5.274861208047621e-05
54	2569	4.254244239488467e-06	None	0.44503417277989293	4.254244239488467e-06
54	2649	0.004702159020046915	None	0.2888182139849058	0.004702159020046915
54	2561	0.00047935322646148814	None	0.48654546261124343	0.00047935322646148814
54	2563	4.338666042448871e-05	None	0.36814771860348905	4.338666042448871e-05
54	2756	0.007631828480288576	None	0.1912640962776763	0.007631828480288576
54	2627	0.000661301063107135	None	0.14554107890486187	0.000661301063107135
54	2737	2.194731341855616e-05	None	0.5085216186085603	2.194731341855616e-05
54	2770	0.000601932206218395	None	0.2621629473252563	0.000601932206218395
54	2726	0.00017273071390924266	None	0.36944478476132236	0.00017273071390924266
54	2740	0.004245021742490729	None	0.21008390263737411	0.004245021742490729
54	2610	8.039564110611544e-06	None	0.33011640282709614	8.039564110611544e-06
54	2632	0.0006089219070786091	None	0.14554107890486187	0.0006089219070786091
54	2700	0.004690343964276334	None	0.2316820771738215	0.004690343964276334
54	2616	-1.3219202525523226e-05	None	0.36891733042191593	-1.3219202525523226e-05
54	2795	4.901526510301859e-08	None	0.46248278671943066	4.901526510301859e-08
54	2744	0.0004085992089938781	None	0.23748053843992753	0.0004085992089938781
54	2769	0.00017124506246877797	None	0.2767520576497207	0.00017124506246877797
54	2555	0.0030587261555796064	None	0.23491447081489963	0.0030587261555796064
54	2678	0.000765146244974763	None	0.14210831104510685	0.000765146244974763
54	2721	0.0001569427146610104	None	0.3268564097658685	0.0001569427146610104
54	2654	0.002387322873170466	None	0.27509290835289557	0.002387322873170466
54	2793	8.512263912711416e-06	None	0.1910374707130352	8.512263912711416e-06
54	2599	3.848744708525417e-06	None	0.41031815595469584	3.848744708525417e-06
54	2657	0.0001425226746241494	None	0.4506868739049349	0.0001425226746241494
54	2747	-6.714149306750075e-09	None	0.5748485197465768	-6.714149306750075e-09
54	2763	1.911320878240072e-08	None	0.5552207458962213	1.911320878240072e-08
54	2669	-3.9772616768046085e-05	None	0.14210831104510685	-3.9772616768046085e-05
54	2648	-9.845202055735044e-07	None	0.33780196615842534	-9.845202055735044e-07
54	2784	-0.00016656402533921278	None	0.4134309398493697	-0.00016656402533921278
54	2644	0.0002575337025075292	None	0.5577938498295107	0.0002575337025075292
54	2574	0.008306280229964436	None	0.19095137898816353	0.008306280229964436
54	2788	0.0007170872280236727	None	0.24810619116889482	0.0007170872280236727
54	2708	0.005110463671946574	None	0.1912640962776763	0.005110463671946574
54	2679	4.256819914297548e-06	None	0.31009358189908953	4.256819914297548e-06
54	2753	-4.538247563860071e-09	None	0.5748485197465768	-4.538247563860071e-09
54	2789	0.00030831472066648825	None	0.18500889802260048	0.00030831472066648825
54	2761	0.000317059536218141	None	0.38510760220680973	0.000317059536218141
54	2630	9.869852147869547e-06	None	0.5067917913140635	9.869852147869547e-06
54	2792	0.0033126825889095925	None	0.18545329813910302	0.0033126825889095925
54	2591	0.0024971258073677866	None	0.24408089268085686	0.0024971258073677866
54	2787	0.00012229440644150519	None	0.6219443934944351	0.00012229440644150519
54	2722	0.00046823326440496285	None	0.3802385464585195	0.00046823326440496285
54	2665	-1.3859386594071068e-06	None	0.3433118175342278	-1.3859386594071068e-06
54	2593	0.0029401406227913393	None	0.24666067455042878	0.0029401406227913393
54	2777	0.004172708156039237	None	0.22846921404309178	0.004172708156039237
54	2695	0.0029202221270467374	None	0.1710749806371922	0.0029202221270467374
54	2590	0.0021801948166786443	None	0.2345106596922446	0.0021801948166786443
54	2760	0.0014499563808116178	None	0.32330702933027544	0.0014499563808116178
54	2572	0.0055268926354031704	None	0.1912640962776763	0.0055268926354031704
54	2684	-1.7745657787542446e-05	None	0.20037401516888337	-1.7745657787542446e-05
54	2650	0.0035266906573551493	None	0.23491447081489963	0.0035266906573551493
54	2796	0.003731949289375072	None	0.263364665944483	0.003731949289375072
108	4988	0.03283923624189525	None	0.0	0.03283923624189525
108	5404	0.029754046203412102	None	0.0	0.029754046203412102
108	5310	0.030712986885358902	None	0.0	0.030712986885358902
108	5469	0.026531447734834998	None	0.0	0.026531447734834998
108	4582	0.02882478322930305	None	0.0	0.02882478322930305
108	5433	0.030335528866193538	None	0.0	0.030335528866193538
108	5268	0.03077930554681379	None	0.0	0.03077930554681379
108	5144	0.03281847179855936	None	0.0	0.03281847179855936
108	5307	0.02921818039588761	None	0.0	0.02921818039588761
108	5490	0.026879593736116453	None	0.0	0.026879593736116453
108	5371	0.028534084579985363	None	0.0	0.028534084579985363
108	4782	0.02991870872483612	None	0.0	0.02991870872483612
108	5479	0.03126346479428355	None	0.0	0.03126346479428355
108	5390	0.03188942816925381	None	0.0	0.03188942816925381
108	5498	0.007606527239334279	None	0.12434344738132815	0.007606527239334279
108	5440	0.01087040744390138	None	0.06569110620221676	0.01087040744390138
108	5363	0.028836369928493758	None	0.0	0.028836369928493758
108	5020	0.03224441605108789	None	0.0	0.03224441605108789
108	5487	0.01908605647516992	None	0.07871734426723445	0.01908605647516992
108	4703	0.02956695594072268	None	0.0	0.02956695594072268
108	5316	0.027922272694108918	None	0.0	0.027922272694108918
108	5261	0.028966152451421603	None	0.03867761611159473	0.028966152451421603
108	5455	0.0333510281009184	None	0.0	0.0333510281009184
108	5073	0.030470182923008973	None	0.0	0.030470182923008973
108	5398	0.028116878055126453	None	0.0	0.028116878055126453
108	5376	0.029240899153747366	None	0.0	0.029240899153747366
108	5495	0.027543361296892374	None	0.0	0.027543361296892374
108	5366	0.02820399152787396	None	0.0	0.02820399152787396
108	5500	0.03126058263752359	None	0.0	0.03126058263752359
108	4754	0.031259378173067176	None	0.0	0.031259378173067176
108	5474	0.03188457644611032	None	0.0	0.03188457644611032
108	5208	0.029470135631000233	None	0.0	0.029470135631000233
108	5493	0.03062041783074809	None	0.0	0.03062041783074809
108	5313	0.0273474309999461	None	0.0	0.0273474309999461
108	5374	0.030153028352523	None	0.0	0.030153028352523
108	5303	0.027275149058379182	None	0.0	0.027275149058379182
108	5051	0.03334818548225243	None	0.0	0.03334818548225243
108	5466	0.03143999483092335	None	0.0	0.03143999483092335
108	5341	0.03141738544542615	None	0.0	0.03141738544542615
108	5350	0.03039965874436885	None	0.0	0.03039965874436885
108	5285	0.03086702788038776	None	0.0	0.03086702788038776
108	5381	0.030164376098216174	None	0.0	0.030164376098216174
108	5370	0.030628040267855698	None	0.0	0.030628040267855698
108	5484	0.025407234579226893	None	0.0	0.025407234579226893
108	5383	0.03386336314641371	None	0.0	0.03386336314641371
108	5403	0.030750593957261263	None	0.0	0.030750593957261263
108	5379	0.029529196876850287	None	0.0	0.029529196876850287
108	5046	0.03071562188773862	None	0.0	0.03071562188773862
108	5126	0.029593337827428217	None	0.0	0.029593337827428217
108	4366	0.032029227739349804	None	0.0	0.032029227739349804
108	5355	0.029814464137489293	None	0.0	0.029814464137489293
108	5491	0.026205148725434557	None	0.0	0.026205148725434557
108	5337	0.02953121055992334	None	0.0	0.02953121055992334
108	5007	0.031791205763996896	None	0.0	0.031791205763996896
108	5214	0.03316068698195479	None	0.0	0.03316068698195479
108	5062	0.03092978285159412	None	0.03867761611159473	0.03092978285159412
108	5478	0.012875027718044931	None	0.12342644187269483	0.012875027718044931
108	5391	0.027785644287667374	None	0.0	0.027785644287667374
108	5372	0.029255073208449386	None	0.0	0.029255073208449386
108	4513	0.028460344306907144	None	0.0	0.028460344306907144
108	5164	0.032125258654854646	None	0.0	0.032125258654854646
108	5199	0.03233770138030278	None	0.0	0.03233770138030278
108	5287	0.030758061165202782	None	0.0	0.030758061165202782
108	5410	0.028836369928493758	None	0.0	0.028836369928493758
108	5437	0.026728702703075858	None	0.0	0.026728702703075858
108	5245	0.03303625647015261	None	0.0	0.03303625647015261
108	5305	0.028017857631245337	None	0.0	0.028017857631245337
108	5452	0.03422003586294573	None	0.0	0.03422003586294573
108	5412	0.03158472510164452	None	0.0	0.03158472510164452
108	4822	0.02956413875932953	None	0.0	0.02956413875932953
108	5239	0.03169827509205399	None	0.0	0.03169827509205399
108	5367	0.03222703101790635	None	0.0	0.03222703101790635
108	5460	0.011193573513493309	None	0.14047824121266042	0.011193573513493309
108	5458	0.023784538399899594	None	0.0	0.023784538399899594
108	4805	0.029413253445757716	None	0.0	0.029413253445757716
108	5467	0.028111323847428135	None	0.0	0.028111323847428135
108	4536	0.02944082308728639	None	0.0	0.02944082308728639
108	5496	0.024460362314349417	None	0.0	0.024460362314349417
108	5006	0.026228988637068483	None	0.0	0.026228988637068483
108	5426	0.03197208179002195	None	0.0	0.03197208179002195
108	5422	0.029110892724242107	None	0.0	0.029110892724242107
108	5086	0.03125031894799009	None	0.0	0.03125031894799009
108	5486	0.03125031894799009	None	0.0	0.03125031894799009
108	5439	0.03171761709669816	None	0.0	0.03171761709669816
108	5423	0.026590414938203612	None	0.0	0.026590414938203612
108	5397	0.03002387407957084	None	0.0	0.03002387407957084
108	5419	0.022323599760956922	None	0.03867761611159473	0.022323599760956922
108	5480	0.02536816460400802	None	0.0	0.02536816460400802
108	5052	0.030229105421550592	None	0.0	0.030229105421550592
108	5306	0.027173239955988332	None	0.0	0.027173239955988332
108	5186	0.03058479323904395	None	0.0	0.03058479323904395
108	5432	0.031096711462562546	None	0.0	0.031096711462562546
108	5249	0.027241053209351315	None	0.0	0.027241053209351315
108	5420	0.024651094656860658	None	0.03867761611159473	0.024651094656860658
108	5489	0.02576182973642449	None	0.0	0.02576182973642449
108	4897	0.033767938740416864	None	0.0	0.033767938740416864
108	5407	0.027741525463974268	None	0.0	0.027741525463974268
108	5351	0.03250203593714789	None	0.0	0.03250203593714789
108	5254	0.030266339886605712	None	0.0	0.030266339886605712
108	5473	0.027857473716464944	None	0.0	0.027857473716464944
34	1787	0.27604063291415504	0.27604063291415504	0.3337183438800485	0.27604063291415504
34	1733	0.3477276984657117	0.3477276984657117	0.37004875247283364	0.3477276984657117
34	1606	0.27039080294251927	0.27039080294251927	0.36489390378013337	0.27039080294251927
34	1531	0.4797226891802434	0.4797226891802434	0.525106492078358	0.4797226891802434
34	1783	0.3739276185802076	0.3739276185802076	0.42905627494793597	0.3739276185802076
34	1756	0.3431594361351539	0.3431594361351539	0.46981287684762874	0.3431594361351539
34	1543	0.40487641847272754	0.40487641847272754	0.4275240521923183	0.40487641847272754
34	1784	0.25891324600318183	0.25891324600318183	0.29529833013899853	0.25891324600318183
34	1562	0.257480757364605	0.257480757364605	0.28418782111108715	0.257480757364605
34	1772	0.257480757364605	0.257480757364605	0.28418782111108715	0.257480757364605
34	1790	0.37935005643086955	0.37935005643086955	0.44911529179889	0.37935005643086955
34	1610	0.2989727156939376	0.2989727156939376	0.29990004437841056	0.2989727156939376
34	1793	0.3777034474807248	0.3777034474807248	0.4492255037305462	0.3777034474807248
34	1549	0.4630458498441123	0.4630458498441123	0.5178966435171362	0.4630458498441123
34	1767	0.3580023391261947	0.3580023391261947	0.3654993009322185	0.3580023391261947
34	1726	0.4598426606839521	0.4598426606839521	0.49741564692533446	0.4598426606839521
34	1487	0.38430204191555667	0.38430204191555667	0.38727509382959174	0.38430204191555667
34	1741	0.41524976944712294	0.41524976944712294	0.4773221644151386	0.41524976944712294
34	1710	0.3979241125868886	0.3979241125868886	0.43754920364442923	0.3979241125868886
34	1688	0.24287087810503355	0.24287087810503355	0.354674276980023	0.24287087810503355
34	1755	0.3575306312250402	0.3575306312250402	0.4198376120018662	0.3575306312250402
34	1441	0.3781123776794268	0.3781123776794268	0.4483822499294131	0.3781123776794268
34	1765	0.3863463906205564	0.3863463906205564	0.3863463906205564	0.3863463906205564
34	1714	0.3569390283854998	0.3569390283854998	0.48811789942002504	0.3569390283854998
34	1391	0.4902480172553535	0.4902480172553535	0.6140185005064803	0.4902480172553535
34	1525	0.4354997580458112	0.4354997580458112	0.46356104187676267	0.4354997580458112
34	1533	0.40359120723262765	0.40359120723262765	0.5486878834292263	0.40359120723262765
34	1761	0.43732263180420683	0.43732263180420683	0.4654157421518576	0.43732263180420683
34	1662	0.463004543869708	0.463004543869708	0.6410655646684995	0.463004543869708
34	1509	0.3943667311056845	0.3943667311056845	0.4719222716934424	0.3943667311056845
34	1376	0.42749541171100774	0.42749541171100774	0.4723721524217809	0.42749541171100774
34	1672	0.40069509489012456	0.40069509489012456	0.41190765179766287	0.40069509489012456
34	1661	0.3500161681496957	0.3500161681496957	0.37881408440194264	0.3500161681496957
34	1684	0.43389812171963504	0.43389812171963504	0.4384431902017809	0.43389812171963504
34	1622	0.47855069691792035	0.47855069691792035	0.5875281832202288	0.47855069691792035
34	1588	0.49951586949249477	0.49951586949249477	0.5532791540282873	0.49951586949249477
34	1770	0.34656849482550617	0.34656849482550617	0.4457553795220363	0.34656849482550617
34	1773	0.3533570936918772	0.3533570936918772	0.3533570936918772	0.3533570936918772
34	1619	0.43389812171963504	0.43389812171963504	0.4384431902017809	0.43389812171963504
34	1778	0.32215935671036444	0.32215935671036444	0.40369132972302646	0.32215935671036444
34	1648	0.34656849482550617	0.34656849482550617	0.4457553795220363	0.34656849482550617
34	1724	0.38537469885333336	0.38537469885333336	0.5209980184709294	0.38537469885333336
34	1716	0.39939613671925145	0.39939613671925145	0.45146766298939295	0.39939613671925145
34	1715	0.3465699884196224	0.3465699884196224	0.3944703479636221	0.3465699884196224
34	1454	0.38693182173693447	0.38693182173693447	0.4433425418742033	0.38693182173693447
34	1702	0.37697226663482497	0.37697226663482497	0.4233664491719754	0.37697226663482497
34	1603	0.3404441628285168	0.3404441628285168	0.45901147081677396	0.3404441628285168
34	1738	0.3580023391261947	0.3580023391261947	0.3654993009322185	0.3580023391261947
34	1799	0.3387940760607238	0.3387940760607238	0.35052840860631523	0.3387940760607238
34	1757	0.33754008043068817	0.33754008043068817	0.42331054726311435	0.33754008043068817
34	1791	0.28357759738231786	0.28357759738231786	0.3750627862853645	0.28357759738231786
34	1736	0.4558827805407595	0.4558827805407595	0.47878263462149223	0.4558827805407595
34	1425	0.37622799008829394	0.37622799008829394	0.38978058996418175	0.37622799008829394
34	1690	0.5070782351711755	0.5070782351711755	0.5864470324026969	0.5070782351711755
34	1683	0.3575306312250402	0.3575306312250402	0.4198376120018662	0.3575306312250402
34	1673	0.41776199198983477	0.41776199198983477	0.4332123927407472	0.41776199198983477
34	1750	0.4244355366437196	0.4244355366437196	0.5177383974868386	0.4244355366437196
34	1567	0.3927875441179881	0.3927875441179881	0.5035436147864916	0.3927875441179881
34	1758	0.3187913302748461	0.3187913302748461	0.4177458577290466	0.3187913302748461
34	1789	0.3235607492852498	0.3235607492852498	0.4911836221119441	0.3235607492852498
34	1740	0.34852890556951255	0.34852890556951255	0.3799970963137203	0.34852890556951255
34	1572	0.3519293083034591	0.3519293083034591	0.35688993261681257	0.3519293083034591
34	1731	0.3539821944475094	0.3539821944475094	0.37436814146754877	0.3539821944475094
34	1665	0.3227159736977138	0.3227159736977138	0.3510410628819267	0.3227159736977138
34	1776	0.4180322768257154	0.4180322768257154	0.4225273256794764	0.4180322768257154
34	1636	0.3387940760607238	0.3387940760607238	0.35052840860631523	0.3387940760607238
34	1774	0.38430204191555667	0.38430204191555667	0.38727509382959174	0.38430204191555667
34	1792	0.3085371904609999	0.3085371904609999	0.3225696471755304	0.3085371904609999
34	1506	0.4086575218064633	0.4086575218064633	0.4450239530551971	0.4086575218064633
34	1412	0.44593234153403116	0.44593234153403116	0.4968520902252142	0.44593234153403116
34	1734	0.3370103898930134	0.3370103898930134	0.37627711983453216	0.3370103898930134
34	1591	0.3533570936918772	0.3533570936918772	0.3533570936918772	0.3533570936918772
34	1704	0.47855069691792035	0.47855069691792035	0.5875281832202288	0.47855069691792035
34	1795	0.5730977237835764	0.5730977237835764	0.7568289447694143	0.5730977237835764
34	1430	0.36415345446644254	0.36415345446644254	0.3984930435936927	0.36415345446644254
34	1615	0.4558827805407595	0.4558827805407595	0.47878263462149223	0.4558827805407595
34	1719	0.3412410380923959	0.3412410380923959	0.3795313067823821	0.3412410380923959
34	1739	0.3912920041465499	0.3912920041465499	0.40018479586260547	0.3912920041465499
34	1601	0.463004543869708	0.463004543869708	0.6410655646684995	0.463004543869708
34	1332	0.4133290681779787	0.4133290681779787	0.42886702517194164	0.4133290681779787
34	1413	0.4877783581905207	0.4877783581905207	0.5850288857279649	0.4877783581905207
34	1798	0.31911337788079186	0.31911337788079186	0.34000247773538006	0.31911337788079186
34	1691	0.5730977237835764	0.5730977237835764	0.7568289447694143	0.5730977237835764
34	1383	0.38064244909607836	0.38064244909607836	0.3836510548634863	0.38064244909607836
34	1699	0.391524622213862	0.391524622213862	0.4011859597789468	0.391524622213862
34	1440	0.40532979831583804	0.40532979831583804	0.40849523019920103	0.40532979831583804
34	1732	0.4517467889631683	0.4517467889631683	0.4746600453351414	0.4517467889631683
34	1753	0.38689086938653205	0.38689086938653205	0.5201484385278653	0.38689086938653205
34	1780	0.2987920625920928	0.2987920625920928	0.44869912980234183	0.2987920625920928
34	1695	0.43732263180420683	0.43732263180420683	0.4654157421518576	0.43732263180420683
34	1596	0.4284099409055435	0.4284099409055435	0.5128303708352953	0.4284099409055435
34	1711	0.3227159736977138	0.3227159736977138	0.3510410628819267	0.3227159736977138
34	1712	0.5199788103491484	0.5199788103491484	0.5791661670089617	0.5199788103491484
34	1611	0.3777034474807248	0.3777034474807248	0.4492255037305462	0.3777034474807248
34	1800	0.47797381429012836	0.47797381429012836	0.5589533414297632	0.47797381429012836
34	1725	0.2987920625920928	0.2987920625920928	0.44869912980234183	0.2987920625920928
34	1654	0.2989727156939376	0.2989727156939376	0.29990004437841056	0.2989727156939376
34	1436	0.42668904832289145	0.42668904832289145	0.4831586035742177	0.42668904832289145
34	1546	0.4204137681299433	0.4204137681299433	0.4244908199918954	0.4204137681299433
34	1762	0.33800597461233883	0.33800597461233883	0.4676775296265703	0.33800597461233883
0	67	0.1118033988749895	0.1118033988749895	0.1118033988749895	0.1118033988749895
0	78	0.5440648823160227	0.5440648823160227	0.5440648823160227	0.5440648823160227
0	27	0.38441066390765644	0.38441066390765644	0.38441066390765644	0.38441066390765644
0	40	0.2636097982288005	0.2636097982288005	0.2636097982288005	0.2636097982288005
0	44	0.40825113842930333	0.40825113842930333	0.40825113842930333	0.40825113842930333
0	66	0.3355980579445358	0.3355980579445358	0.3355980579445358	0.3355980579445358
0	95	0.30638384261135804	0.30638384261135804	0.30638384261135804	0.30638384261135804
0	21	0.38441066390765644	0.38441066390765644	0.38441066390765644	0.38441066390765644
0	37	0.5253640684810349	0.5253640684810349	0.5253640684810349	0.5253640684810349
0	58	0.2795084971874737	0.2795084971874737	0.2795084971874737	0.2795084971874737
0	52	0.3351615928171056	0.3351615928171056	0.3351615928171056	0.3351615928171056
0	15	0.42530701049077607	0.42530701049077607	0.42530701049077607	0.42530701049077607
0	92	0.38657053764533433	0.38657053764533433	0.38657053764533433	0.38657053764533433
0	84	0.5390068917748265	0.5390068917748265	0.5390068917748265	0.5390068917748265
0	53	0.5390624859851552	0.5390624859851552	0.5390624859851552	0.5390624859851552
0	12	0.38485011818125275	0.38485011818125275	0.38485011818125275	0.38485011818125275
0	41	0.1118033988749895	0.1118033988749895	0.1118033988749895	0.1118033988749895
0	91	0.3850160525499061	0.3850160525499061	0.3850160525499061	0.3850160525499061
0	77	0.3153159362368954	0.3153159362368954	0.3153159362368954	0.3153159362368954
0	38	0.30638384261135804	0.30638384261135804	0.30638384261135804	0.30638384261135804
0	64	0.26857293297162826	0.26857293297162826	0.26857293297162826	0.26857293297162826
0	19	0.6907272298942474	0.6907272298942474	0.6907272298942474	0.6907272298942474
0	85	0.2906788950768287	0.2906788950768287	0.2906788950768287	0.2906788950768287
0	49	0.32722479802238114	0.32722479802238114	0.32722479802238114	0.32722479802238114
0	45	0.28621890611424095	0.28621890611424095	0.28621890611424095	0.28621890611424095
0	86	0.1118033988749895	0.1118033988749895	0.1118033988749895	0.1118033988749895
0	35	0.6651604565578575	0.6651604565578575	0.6651604565578575	0.6651604565578575
0	88	0.3689237385303266	0.3689237385303266	0.3689237385303266	0.3689237385303266
0	70	0.39151819848163644	0.39151819848163644	0.39151819848163644	0.39151819848163644
0	80	0.3572876532894166	0.3572876532894166	0.3572876532894166	0.3572876532894166
0	17	0.1118033988749895	0.1118033988749895	0.1118033988749895	0.1118033988749895
0	23	0.466912122836431	0.466912122836431	0.466912122836431	0.466912122836431
0	57	0.454050863813635	0.454050863813635	0.454050863813635	0.454050863813635
0	39	0.22378250150459497	0.22378250150459497	0.22378250150459497	0.22378250150459497
0	62	0.3085829279313125	0.3085829279313125	0.3085829279313125	0.3085829279313125
0	22	0.38441066390765644	0.38441066390765644	0.38441066390765644	0.38441066390765644
0	29	0.29112163083640463	0.29112163083640463	0.29112163083640463	0.29112163083640463
0	4	0.5390068917748265	0.5390068917748265	0.5390068917748265	0.5390068917748265
0	76	0.3748174050000068	0.3748174050000068	0.3748174050000068	0.3748174050000068
0	25	0.31727150722209113	0.31727150722209113	0.31727150722209113	0.31727150722209113
0	61	0.38441066390765644	0.38441066390765644	0.38441066390765644	0.38441066390765644
0	60	0.5447131179385423	0.5447131179385423	0.5447131179385423	0.5447131179385423
0	81	0.3051104103370049	0.3051104103370049	0.3051104103370049	0.3051104103370049
0	73	0.38441066390765644	0.38441066390765644	0.38441066390765644	0.38441066390765644
0	72	0.29344876778674045	0.29344876778674045	0.29344876778674045	0.29344876778674045
0	89	0.4262350409138195	0.4262350409138195	0.4262350409138195	0.4262350409138195
0	51	0.7015092203202398	0.7015092203202398	0.7015092203202398	0.7015092203202398
0	3	0.2795084971874737	0.2795084971874737	0.2795084971874737	0.2795084971874737
0	11	0.3748174050000068	0.3748174050000068	0.3748174050000068	0.3748174050000068
0	24	0.45691357458196274	0.45691357458196274	0.45691357458196274	0.45691357458196274
0	10	0.2508803677014826	0.2508803677014826	0.2508803677014826	0.2508803677014826
0	33	0.2527410214231597	0.2527410214231597	0.2527410214231597	0.2527410214231597
0	56	0.2474876361396947	0.2474876361396947	0.2474876361396947	0.2474876361396947
0	75	0.5906438108245056	0.5906438108245056	0.5906438108245056	0.5906438108245056
0	59	0.2650456037522291	0.2650456037522291	0.2650456037522291	0.2650456037522291
0	43	0.22378250150459497	0.22378250150459497	0.22378250150459497	0.22378250150459497
0	47	0.26186707564786776	0.26186707564786776	0.26186707564786776	0.26186707564786776
0	32	0.3482909344622662	0.3482909344622662	0.3482909344622662	0.3482909344622662
0	74	0.3989648829313709	0.3989648829313709	0.3989648829313709	0.3989648829313709
0	90	0.2795084971874737	0.2795084971874737	0.2795084971874737	0.2795084971874737
0	99	0.22378250150459497	0.22378250150459497	0.22378250150459497	0.22378250150459497
0	7	0.5086383095043828	0.5086383095043828	0.5086383095043828	0.5086383095043828
0	1	0.6754920838611321	0.6754920838611321	0.6754920838611321	0.6754920838611321
0	5	0.403773040699981	0.403773040699981	0.403773040699981	0.403773040699981
0	26	0.30539705538607864	0.30539705538607864	0.30539705538607864	0.30539705538607864
0	13	0.2795084971874737	0.2795084971874737	0.2795084971874737	0.2795084971874737
0	71	0.1118033988749895	0.1118033988749895	0.1118033988749895	0.1118033988749895
0	31	0.4566728404691426	0.4566728404691426	0.4566728404691426	0.4566728404691426
0	63	0.6017804454166822	0.6017804454166822	0.6017804454166822	0.6017804454166822
0	54	0.2795084971874737	0.2795084971874737	0.2795084971874737	0.2795084971874737
0	100	0.38441066390765644	0.38441066390765644	0.38441066390765644	0.38441066390765644
0	6	0.31758350247805733	0.31758350247805733	0.31758350247805733	0.31758350247805733
0	96	0.2795084971874737	0.2795084971874737	0.2795084971874737	0.2795084971874737
0	82	0.40191576155397735	0.40191576155397735	0.40191576155397735	0.40191576155397735
0	48	0.4827873012958451	0.4827873012958451	0.4827873012958451	0.4827873012958451
0	83	0.5052028250527938	0.5052028250527938	0.5052028250527938	0.5052028250527938
0	79	0.3784630842733456	0.3784630842733456	0.3784630842733456	0.3784630842733456
0	69	0.1118033988749895	0.1118033988749895	0.1118033988749895	0.1118033988749895
0	87	0.1118033988749895	0.1118033988749895	0.1118033988749895	0.1118033988749895
0	46	0.6651604565578575	0.6651604565578575	0.6651604565578575	0.6651604565578575
0	18	0.49828678871835097	0.49828678871835097	0.49828678871835097	0.49828678871835097
0	20	0.41423009902087954	0.41423009902087954	0.41423009902087954	0.41423009902087954
0	94	0.4296356177594626	0.4296356177594626	0.4296356177594626	0.4296356177594626
0	16	0.466116052067579	0.466116052067579	0.466116052067579	0.466116052067579
0	36	0.3748174050000068	0.3748174050000068	0.3748174050000068	0.3748174050000068
0	14	0.1118033988749895	0.1118033988749895	0.1118033988749895	0.1118033988749895
0	34	0.23929597685788254	0.23929597685788254	0.23929597685788254	0.23929597685788254
0	9	0.4566728404691426	0.4566728404691426	0.4566728404691426	0.4566728404691426
0	28	0.6651604565578575	0.6651604565578575	0.6651604565578575	0.6651604565578575
0	68	0.38441066390765644	0.38441066390765644	0.38441066390765644	0.38441066390765644
0	98	0.22378250150459497	0.22378250150459497	0.22378250150459497	0.22378250150459497
0	93	0.4551877751039183	0.4551877751039183	0.4551877751039183	0.4551877751039183
0	30	0.2646981820780332	0.2646981820780332	0.2646981820780332	0.2646981820780332
0	97	0.3652572398815682	0.3652572398815682	0.3652572398815682	0.3652572398815682
0	55	0.3001004763355849	0.3001004763355849	0.3001004763355849	0.3001004763355849
0	65	0.1118033988749895	0.1118033988749895	0.1118033988749895	0.1118033988749895
0	50	0.479508489740735	0.479508489740735	0.479508489740735	0.479508489740735
0	8	0.41761035386634643	0.41761035386634643	0.41761035386634643	0.41761035386634643
0	42	0.36305500499894366	0.36305500499894366	0.36305500499894366	0.36305500499894366
0	2	0.41078957656927917	0.41078957656927917	0.41078957656927917	0.41078957656927917
87	4425	0.031099426333415333	None	0.0	0.031099426333415333
87	4370	0.02043949634851298	None	0.0	0.02043949634851298
87	4373	0.028306560984659057	None	0.0	0.028306560984659057
87	4411	0.024850091510388018	None	0.0	0.024850091510388018
87	4142	0.023126871497449214	None	0.0	0.023126871497449214
87	4342	0.02579787304232446	None	0.0	0.02579787304232446
87	4346	0.02570612709250519	None	0.0	0.02570612709250519
87	3928	0.026365350534789837	None	0.0	0.026365350534789837
87	4450	0.007556595406687247	None	0.0030596059685654873	0.007556595406687247
87	4384	0.03158472510164452	None	0.0	0.03158472510164452
87	4125	0.02839727555241314	None	0.04945920368339834	0.02839727555241314
87	4441	0.029310518954442262	None	0.0	0.029310518954442262
87	4433	0.017951599578454477	None	0.023965195682863295	0.017951599578454477
87	4074	0.025092089795762707	None	0.0	0.025092089795762707
87	4355	0.0251274871196263	None	0.0	0.0251274871196263
87	4416	0.030712986885358902	None	0.0	0.030712986885358902
87	4367	0.02650045006969517	None	0.014133015547931333	0.02650045006969517
87	4272	0.029218293182757326	None	0.0	0.029218293182757326
87	4326	0.025598370045360468	None	0.014133015547931333	0.025598370045360468
87	4448	0.025001175278436972	None	0.0	0.025001175278436972
87	3850	0.028160106563020027	None	0.0	0.028160106563020027
87	3955	0.026708100007137917	None	0.0	0.026708100007137917
87	4267	0.028335302742302653	None	0.0	0.028335302742302653
87	4397	0.02968582706640925	None	0.0	0.02968582706640925
87	4352	0.031524775399399144	None	0.0	0.031524775399399144
87	4263	0.024522963700403168	None	0.0	0.024522963700403168
87	4256	0.03166791453632463	None	0.0	0.03166791453632463
87	3969	0.02701660146146245	None	0.0	0.02701660146146245
87	4415	0.025182405147093783	None	0.014133015547931333	0.025182405147093783
87	4233	0.02639863536219932	None	0.0	0.02639863536219932
87	4426	0.006642938003788297	None	0.17804559276962997	0.006642938003788297
87	4102	0.026895678221643772	None	0.0778856943780403	0.026895678221643772
87	4412	0.02413253382667766	None	0.0	0.02413253382667766
87	4306	0.03039965874436885	None	0.0	0.03039965874436885
87	4432	0.004044140881614889	None	0.037624375507126384	0.004044140881614889
87	4317	0.02639774653466762	None	0.04945920368339834	0.02639774653466762
87	4347	0.026123713735695275	None	0.0030596059685654873	0.026123713735695275
87	4127	0.02604969231039602	None	0.0	0.02604969231039602
87	4260	0.027933031544001615	None	0.0	0.027933031544001615
87	4392	0.021554023676001104	None	0.0	0.021554023676001104
87	4255	0.02403797345369916	None	0.0	0.02403797345369916
87	4362	0.032029227739349804	None	0.0	0.032029227739349804
87	4106	0.024258434383987997	None	0.014133015547931333	0.024258434383987997
87	4146	0.02595507460578536	None	0.023965195682863295	0.02595507460578536
87	4444	0.028206287302702065	None	0.0	0.028206287302702065
87	4440	0.02494252834027751	None	0.0	0.02494252834027751
87	4437	0.026832644285899834	None	0.014133015547931333	0.026832644285899834
87	4360	0.02298431470226242	None	0.0	0.02298431470226242
87	4264	0.025852974991151526	None	0.0	0.025852974991151526
87	4407	0.023615170662366482	None	0.0	0.023615170662366482
87	4310	0.027457140365263092	None	0.0	0.027457140365263092
87	4330	0.022336997404699032	None	0.0	0.022336997404699032
87	4359	0.02147706074565712	None	0.0	0.02147706074565712
87	3873	0.028690624398654278	None	0.0	0.028690624398654278
87	4366	0.032029227739349804	None	0.0	0.032029227739349804
87	4446	0.023000866469516382	None	0.023965195682863295	0.023000866469516382
87	4413	0.01413904689849487	None	0.05093366926799414	0.01413904689849487
87	4217	0.028975562663946092	None	0.014133015547931333	0.028975562663946092
87	3517	0.027488132953168015	None	0.04945920368339834	0.027488132953168015
87	4344	0.025454049030851897	None	0.014133015547931333	0.025454049030851897
87	4387	0.02351561015597097	None	0.04945920368339834	0.02351561015597097
87	4131	0.028272606415945152	None	0.0	0.028272606415945152
87	4438	0.02793742051031401	None	0.0	0.02793742051031401
87	4435	0.025120780730756923	None	0.0	0.025120780730756923
87	4439	0.03084934966784534	None	0.0	0.03084934966784534
87	3249	0.027782947961948197	None	0.0	0.027782947961948197
87	4372	0.027379131902991037	None	0.04945920368339834	0.027379131902991037
87	4053	0.024047895445400147	None	0.0	0.024047895445400147
87	4423	0.026550032270598073	None	0.0	0.026550032270598073
87	4136	0.029907337456818724	None	0.0	0.029907337456818724
87	4237	0.030363070606047825	None	0.0	0.030363070606047825
87	4351	0.029522589596832124	None	0.0	0.029522589596832124
87	4303	0.028450460892328493	None	0.0	0.028450460892328493
87	4445	0.02806759461293821	None	0.0	0.02806759461293821
87	4056	0.028531671609740815	None	0.0778856943780403	0.028531671609740815
87	4348	0.030632181427320295	None	0.0	0.030632181427320295
87	4447	0.025153482086412236	None	0.0	0.025153482086412236
87	4401	0.027202209127563118	None	0.0030596059685654873	0.027202209127563118
87	4282	0.027863986263230212	None	0.0030596059685654873	0.027863986263230212
87	4402	0.026634310345783195	None	0.0	0.026634310345783195
87	4322	0.023930881989241932	None	0.0	0.023930881989241932
87	4036	0.025328561535116763	None	0.04945920368339834	0.025328561535116763
87	4404	0.028665265637139583	None	0.0	0.028665265637139583
87	4262	0.02746257716920693	None	0.0	0.02746257716920693
87	4034	0.029847575888994806	None	0.0	0.029847575888994806
87	4229	0.03143474684369484	None	0.0	0.03143474684369484
87	4410	0.02852206812441613	None	0.0	0.02852206812441613
87	4382	0.025723306806132953	None	0.0	0.025723306806132953
87	4169	0.03085037942395547	None	0.0	0.03085037942395547
87	4417	0.023039846105513274	None	0.0778856943780403	0.023039846105513274
87	4391	0.02622232232637553	None	0.0	0.02622232232637553
87	4170	0.026741436828483164	None	0.0	0.026741436828483164
87	4307	0.02631082143503469	None	0.0	0.02631082143503469
87	4241	0.023165994061902735	None	0.014133015547931333	0.023165994061902735
87	4234	0.03212935297588781	None	0.0	0.03212935297588781
87	4097	0.02830383298782113	None	0.0	0.02830383298782113
87	4253	0.025182667785447577	None	0.0	0.025182667785447577
87	4243	0.027119265610870247	None	0.0030596059685654873	0.027119265610870247
87	3857	0.030681472914670896	None	0.0	0.030681472914670896
87	4319	0.027050315507357703	None	0.0	0.027050315507357703
51	2598	-3.0162281271785115e-08	None	0.4302160596318377	-3.0162281271785115e-08
51	2601	-2.0219303499270892e-05	None	0.3694235145407342	-2.0219303499270892e-05
51	2640	4.5020722416997865e-07	None	0.42727971670220494	4.5020722416997865e-07
51	2579	-0.1	None	0.47950067975898286	-0.1
51	2382	None	None	0.47992975264957155	None
51	2584	0.0009604905788836294	None	0.2635038225553612	0.0009604905788836294
51	2136	None	None	0.3334482796114737	None
51	2311	None	None	0.3948770424202289	None
51	2560	-0.0001339169529658152	None	0.31010075726360575	-0.0001339169529658152
51	2629	-1.4422762443325063e-06	None	0.4313449947466452	-1.4422762443325063e-06
51	2554	0.0003595373975244569	None	0.4018417449618922	0.0003595373975244569
51	2615	4.751452348718503e-08	None	0.4593431405853681	4.751452348718503e-08
51	2558	-2.6816094804285145e-05	None	0.3659887014904404	-2.6816094804285145e-05
51	2556	-0.1	None	0.3572795055596968	-0.1
51	2559	-0.1	None	0.3766845010595005	-0.1
51	2568	-9.296058823280738e-05	None	0.323380310989464	-9.296058823280738e-05
51	2592	-2.4366868388987212e-06	None	0.399406582213537	-2.4366868388987212e-06
51	2404	None	None	0.48416991567911205	None
51	2566	-0.00043713832385569064	None	0.30395491272454855	-0.00043713832385569064
51	2625	0.018534189452225826	None	0.438636137570798	0.018534189452225826
51	2624	-8.512618344713955e-09	None	0.5806320307635949	-8.512618344713955e-09
51	2631	-9.10062486907927e-06	None	0.3926566980758611	-9.10062486907927e-06
51	2645	3.363691389072937e-07	None	0.42727971670220494	3.363691389072937e-07
51	2552	5.618306696664711e-06	None	0.34073303876029704	5.618306696664711e-06
51	2571	0.0009382652426460021	None	0.3043470869685905	0.0009382652426460021
51	2600	1.0435004854601727e-06	None	0.5670909550909603	1.0435004854601727e-06
51	1916	None	None	0.3694235145407342	None
51	2301	None	None	0.4074289818740738	None
51	2581	-5.41752166824488e-05	None	0.2849808813338603	-5.41752166824488e-05
51	2441	None	None	0.3555908940305114	None
51	2641	-9.428643536392644e-05	None	0.3334482796114737	-9.428643536392644e-05
51	2607	-5.250241934903075e-09	None	0.416061072902314	-5.250241934903075e-09
51	2646	8.944480642474375e-05	None	0.4721382461882048	8.944480642474375e-05
51	2635	-0.0004409497578516215	None	0.35005589548259597	-0.0004409497578516215
51	2343	None	None	0.33146327302825523	None
51	2613	-0.1	None	0.48416991567911205	-0.1
51	2443	None	None	0.3766845010595005	None
51	2606	3.851320078486008e-08	None	0.6546247196532373	3.851320078486008e-08
51	2605	-0.1	None	0.3572795055596968	-0.1
51	2478	None	None	0.4809385197675146	None
51	2636	-0.1	None	0.40531636037840013	-0.1
51	2639	-0.001270759726645562	None	0.3607573006875035	-0.001270759726645562
51	2557	3.106736862642952e-05	None	0.5556564043979542	3.106736862642952e-05
51	2594	-0.1	None	0.5483310537583984	-0.1
51	2570	-0.001497354685213178	None	0.30230857922625065	-0.001497354685213178
51	2619	2.3098276847517477e-05	None	0.5556564043979542	2.3098276847517477e-05
51	2611	0.00041491044932989496	None	0.31870081805446115	0.00041491044932989496
51	2595	0.0013306552681615993	None	0.31184008089170295	0.0013306552681615993
51	2589	-4.48443780720173e-06	None	0.27427450572261913	-4.48443780720173e-06
51	2637	-0.000121292393232948	None	0.33877210276405834	-0.000121292393232948
51	2614	-0.00019090932880165985	None	0.34376993002719564	-0.00019090932880165985
51	2582	None	None	0.406156855612104	None
51	2578	1.6422888290259396e-05	None	0.5556564043979542	1.6422888290259396e-05
51	2612	-5.725757850510555e-08	None	0.3569953806189374	-5.725757850510555e-08
51	2603	-3.217309550327737e-05	None	0.34804194505139274	-3.217309550327737e-05
51	2401	None	None	0.3766845010595005	None
51	2580	-5.2847407010373196e-05	None	0.3334482796114737	-5.2847407010373196e-05
51	2647	-1.5126620779304275e-06	None	0.463472579829297	-1.5126620779304275e-06
51	2376	None	None	0.40044504706550954	None
51	2569	4.254244239488467e-06	None	0.4186175032229246	4.254244239488467e-06
51	2649	0.004702159020046915	None	0.32801650636695756	0.004702159020046915
51	2633	-1.281458147276744e-05	None	0.34506635371956795	-1.281458147276744e-05
51	2561	0.00047935322646148814	None	0.4995204646150289	0.00047935322646148814
51	2563	4.338666042448871e-05	None	0.43004705529576837	4.338666042448871e-05
51	2627	0.000661301063107135	None	0.2635038225553612	0.000661301063107135
51	2610	8.039564110611544e-06	None	0.3835069810385098	8.039564110611544e-06
51	2523	None	None	0.3619691878026871	None
51	2632	0.0006089219070786091	None	0.2635038225553612	0.0006089219070786091
51	2575	-6.540233871929496e-05	None	0.2935065169558022	-6.540233871929496e-05
51	2564	-1.0061393423019896e-05	None	0.49233507391134995	-1.0061393423019896e-05
51	2616	-1.3219202525523226e-05	None	0.3528275310090112	-1.3219202525523226e-05
51	2609	-6.742040999456666e-08	None	0.4080985520268793	-6.742040999456666e-08
51	2555	0.0030587261555796064	None	0.29181318426059566	0.0030587261555796064
51	2588	-0.00025036003278663835	None	0.35352803383604864	-0.00025036003278663835
51	2599	3.848744708525417e-06	None	0.32541192100068506	3.848744708525417e-06
51	2314	None	None	0.3184519815135659	None
51	2648	-9.845202055735044e-07	None	0.27825702129129243	-9.845202055735044e-07
51	2604	-2.65568219965765e-06	None	0.436415626660962	-2.65568219965765e-06
51	2220	None	None	0.5622834375977179	None
51	2626	-0.1	None	0.36198993169152716	-0.1
51	2644	0.0002575337025075292	None	0.5121326635246162	0.0002575337025075292
51	2551	-0.1	None	0.3333857995395074	-0.1
51	2574	0.008306280229964436	None	0.4062648941496222	0.008306280229964436
51	2494	None	None	0.3674622263302432	None
51	2565	-0.1	None	0.3742207691312355	-0.1
51	2567	-2.719079655704863e-05	None	0.4018417449618922	-2.719079655704863e-05
51	2302	None	None	0.500907372839282	None
51	2586	-0.1	None	0.3742207691312355	-0.1
51	2549	None	None	0.36198993169152716	None
51	2634	-0.0012921645197541476	None	0.30230857922625065	-0.0012921645197541476
51	2630	9.869852147869547e-06	None	0.4441701710815714	9.869852147869547e-06
51	2591	0.0024971258073677866	None	0.2937894079791663	0.0024971258073677866
51	2593	0.0029401406227913393	None	0.2750064653252531	0.0029401406227913393
51	2313	None	None	0.31473662542431236	None
51	2618	0.00040516805537696817	None	0.31473662542431236	0.00040516805537696817
51	2590	0.0021801948166786443	None	0.30793975066304263	0.0021801948166786443
51	2263	None	None	0.4883297413799016	None
51	2572	0.0055268926354031704	None	0.3442030181178172	0.0055268926354031704
51	2583	-0.1	None	0.8268469379812604	-0.1
[truncated: 13,001 more rows]
