# Supplementary material for: Constrained by Design: Influence of Genetic Encodings on Evolved Traits of Robots
Source: Front Robot AI. 2021 Jun 15;8:672379. doi: 10.3389/frobt.2021.672379 (PMC8239187; doi:10.3389/frobt.2021.672379)
Supplement: Supplementary file 3 [file DataSheet2.ZIP › plasticoding_plane_9_all_measures.tsv]

robot_id	velocity	displacement_velocity	displacement_velocity_hill	head_balance	contacts	branching	branching_modules_count	limbs	extremities	length_of_limbs	extensiveness	coverage	joints	hinge_count	active_hinges_count	brick_count	touch_sensor_count	brick_sensor_count	proportion	width	height	size	absolute_size	sensors	symmetry	avg_period	dev_period	avg_phase_offset	dev_phase_offset	avg_amplitude	dev_amplitude	avg_intra_dev_params	avg_inter_dev_params	sensors_reach	recurrence	synaptic_reception
4373	0.06658920866215874	0.01584364846353014	0.014424437436479346	0.6917179016114204	None	0	0	0.09090909090909091	1	1.0	14	1.0	1.0	15	14	0	0	0	0.0625	16	1	1.0666666666666667	16	0.0	0	0.500279617549004	0.841514642021032	0.232422348540093	0.9323296341923993	0.719148366273594	0.8863332438304908	0.8632455931150229	0.8923974350594169	0	0	0.0
2773	0.003081358952273471	0.0006909861996679386	0.0006052531021002887	0.9929099459667345	None	0.6666666666666666	2	0.875	7	0.1	1	0.6	0.1	7	1	4	0	0	0.8	5	4	0.8	12	0.0	0.4444444444444444	0.7998674815095403	0.7943069933797381	0.8719432347792303	0.9258540550081304	0.6543817741343327	0.8294455028316804	0.7135616280173276	0.860464862738286	0	0	0.0
4104	0.08990770009779332	0.007502209842066856	-0.007388477633224475	0.7285797808467671	None	0	0	0.1	1	1.0	12	1.0	1.0	13	12	0	1	0	0.07142857142857142	14	1	0.9333333333333333	14	0.3333333333333333	0	0.33793975454782743	0.8467350766160613	0.4563927822199959	0.8000791130952526	0.6801643072198995	0.8658398110944319	0.8632455931150229	0.8393713536125399	1.0	0.5384615384615384	0.0
4	None	None	None	None	None	0	0	1.0	2	0.0	0	0.75	0	2	0	0	0	0	1.0	2	2	0.2	3	0.0	0	0	0	0	0	0	0	0	0	0	0	0
7051	0.08601081989977483	0.042090299215201035	0.041990569479686435	0.6525596047279727	None	0	0	0.1111111111111111	1	1.0	11	1.0	1.0	12	11	0	1	0	0.07692307692307693	13	1	0.8666666666666667	13	0.3333333333333333	0	0.500279617549004	0.7843976734978171	0.232422348540093	0.7963100682015221	0.7853101989174354	0.765683143639562	0.8664767992281004	0.782391009631436	1.0	0.16666666666666666	0.0
1702	None	None	None	None	None	0	0	0.4	2	0.8	4	0.5833333333333334	0.4	4	2	2	1	0	0.75	3	4	0.4666666666666667	7	0.16666666666666666	0	0.413705628638246	0.8949691164699513	0.6866054403323182	0.937749008234225	0.8856319584880274	0.8612826434251825	0.9181721081773078	0.9026429833402191	1.0	0.5	0.0
131	None	None	None	None	None	0	0	0.25	1	1.0	3	0.625	0.6666666666666666	3	2	1	2	0	0.5	4	2	0.3333333333333333	5	0.4	0	0.7084105945902155	0.7124607454199825	0.1157317076455616	0.9085063455449536	0.5870555913302421	0.9303855578251333	0.9187639760177709	0.8734531137783871	0.6666666666666666	0.6666666666666666	0.0
4445	0.0793321880134634	0.006071307744187751	0.0048546218757963494	0.6909679663034929	None	0	0	0.125	1	1.0	10	1.0	1.0	11	10	0	1	0	0.08333333333333333	12	1	0.8	12	0.3333333333333333	0	0.500279617549004	0.7861869624512163	0.232422348540093	0.8091913426158395	0.7853101989174354	0.9129268891031429	0.8632455931150229	0.8453938287507458	1.0	0.6363636363636364	0.0
1977	None	None	None	None	None	0	0	0.5	2	0.6666666666666666	2	0.8333333333333334	0	2	0	2	1	0	0.6666666666666666	3	2	0.3333333333333333	5	0.16666666666666666	1.0	0	0	0	0	0	0	0	0	0	0	0
784	None	None	None	None	None	0	0	0.2857142857142857	4	0.7222222222222222	13	0.2857142857142857	0.6111111111111112	15	11	4	1	0	0.35714285714285715	5	14	1.3333333333333333	20	0.125	0.1111111111111111	0.4030893844041052	0.8422348011549203	0.5166761065487868	0.8640434850699008	0.24997326456672972	0.9547576155658413	0.8788553940974154	0.8994583532147834	1.0	0	0.0
4512	0.09650990981839092	0.030183898408442787	0.030182379889631735	0.6739464303613065	None	0	0	0.1111111111111111	1	1.0	11	1.0	1.0	12	11	0	1	0	0.07692307692307693	13	1	0.8666666666666667	13	0.3333333333333333	0	0.500279617549004	0.78819382146374	0.232422348540093	0.819938109638199	0.7853101989174354	0.904931376324988	0.8632455931150229	0.8448045831516258	1.0	0.3333333333333333	0.0
6386	0.08199348436576574	0.02166067622207909	0.02164448001858669	0.6749656410983415	None	0	0	0.2222222222222222	2	0.9090909090909091	10	1.0	0.9090909090909091	12	10	0	1	0	0.07692307692307693	13	1	0.8666666666666667	13	0.5	0.16666666666666666	0.500279617549004	0.7843976734978171	0.232422348540093	0.7963100682015221	0.7853101989174354	0.765683143639562	0.8664767992281004	0.782391009631436	1.0	0.3333333333333333	0.0
3813	0.09926896565228899	0.0013757964346324356	-1.7457643906744834e-05	0.6768977353964103	None	0	0	0.1	1	1.0	13	1.0	1.0	14	13	0	1	0	0.06666666666666667	15	1	1.0	15	0.3333333333333333	0	0.4332559994583639	0.7871467308215665	0.24105797136933985	0.8171751223541177	0.7411254253981375	0.8840120040124362	0.8632455931150229	0.8336944320747531	1.0	0.2857142857142857	0.0
3266	0.012386726515979742	0.0029194985161654194	0.0027275831218479796	0.9965543612897994	None	0	0	0.375	3	0.6666666666666666	6	0.4583333333333333	0.5555555555555556	7	5	3	1	0	0.6666666666666666	6	4	0.7333333333333333	11	0.125	0.2	0.5479565332038263	0.9119542651823563	0.24969359419858667	0.9742580857534994	0.6621226071802497	0.8845556076452512	0.7306522722039364	0.9351842646184078	1.0	0.14285714285714285	0.0
5661	0.08579165757545314	0.03841487160463606	0.03830413480206209	0.6545307221057732	None	0	0	0.1111111111111111	1	1.0	11	1.0	1.0	12	11	0	1	0	0.07692307692307693	13	1	0.8666666666666667	13	0.3333333333333333	0	0.500279617549004	0.7843976734978171	0.232422348540093	0.7963100682015221	0.7411254253981375	0.904917186683553	0.8634480663765609	0.8369883502360103	1.0	0.16666666666666666	0.0
7224	0.08389567992876283	0.03975265430748704	0.03972348575844889	0.6498882890069945	None	0	0	0.1111111111111111	1	1.0	11	1.0	1.0	12	11	0	1	0	0.07692307692307693	13	1	0.8666666666666667	13	0.3333333333333333	0	0.500279617549004	0.7843976734978171	0.232422348540093	0.7963100682015221	0.7853101989174354	0.765683143639562	0.8664767992281004	0.782391009631436	1.0	0.3333333333333333	0.0
4161	0.06958413448972571	0.004334216744219077	-0.001113393595033635	0.7170856152462459	None	0	0	0.125	1	1.0	9	1.0	1.0	10	9	0	1	0	0.09090909090909091	11	1	0.7333333333333333	11	0.3333333333333333	0	0.500279617549004	0.8034920982591948	0.232422348540093	0.8354147270718325	0.7853101989174354	0.9159734072920684	0.8632455931150229	0.8590238622217887	1.0	0.3	0.0
5138	0.08013079316792061	0.035742419101452455	0.0356472294267445	0.6607103001698926	None	0	0	0.1111111111111111	1	1.0	11	1.0	1.0	12	11	0	1	0	0.07692307692307693	13	1	0.8666666666666667	13	0.3333333333333333	0	0.500279617549004	0.7843976734978171	0.232422348540093	0.7963100682015221	0.7411254253981375	0.904917186683553	0.8634480663765609	0.8369883502360103	1.0	0.3333333333333333	0.0
2140	None	None	None	None	None	0	0	0.09090909090909091	1	1.0	14	0.7272727272727273	0.7857142857142857	11	11	4	4	0	0.18181818181818182	11	2	1.0666666666666667	16	0.3333333333333333	0.42857142857142855	0.682640749648629	0.8459202932183739	0.2732794756622201	0.9398430003340186	0.6083968450367128	0.914513545464188	0.855160106530871	0.9066935110976214	0.2727272727272727	0	0.0
4456	0.09555851872606407	0.030108956165420753	0.02981819941907904	0.6842302247747537	None	0	0	0.1111111111111111	1	1.0	11	1.0	1.0	12	11	0	1	0	0.07692307692307693	13	1	0.8666666666666667	13	0.3333333333333333	0	0.500279617549004	0.78819382146374	0.232422348540093	0.819938109638199	0.7853101989174354	0.904931376324988	0.8632455931150229	0.8448045831516258	1.0	0.3333333333333333	0.0
7473	0.08666792621139756	0.040396514693362834	0.04019776432329395	0.6554789791035582	None	0	0	0.1111111111111111	1	1.0	11	1.0	1.0	12	11	0	1	0	0.07692307692307693	13	1	0.8666666666666667	13	0.3333333333333333	0	0.500279617549004	0.7843976734978171	0.232422348540093	0.7963100682015221	0.7853101989174354	0.765683143639562	0.8664767992281004	0.782391009631436	1.0	0.3333333333333333	0.0
6934	0.11369322211981821	0.013973344743081649	0.009138883913923722	0.720602588258811	None	0	0	0.09090909090909091	1	1.0	14	1.0	1.0	15	14	0	1	0	0.0625	16	1	1.0666666666666667	16	0.3333333333333333	0	0.500279617549004	0.7713937268767836	0.232422348540093	0.7799876267729827	0.7853101989174354	0.7684481872722879	0.8636502872133895	0.7733141953031286	1.0	0.3333333333333333	0.0
1051	None	None	None	None	None	0	0	0.25	1	1.0	3	0.5555555555555556	0.6666666666666666	2	2	2	1	0	1.0	3	3	0.3333333333333333	5	0.125	0	0.221101135466487	0.7704778476814391	0.7487433935467538	0.519931320805997	0.9152864715999565	0.6999658578487123	0.950820542362628	0.670983813173579	1.0	1.0	0.0
5181	0.09638147902939428	0.020330929510361268	0.020326742724872872	0.6821358731040092	None	0	0	0.1	1	1.0	12	1.0	1.0	13	12	0	1	0	0.07142857142857142	14	1	0.9333333333333333	14	0.3333333333333333	0	0.500279617549004	0.7851279167034456	0.232422348540093	0.8089582079280415	0.7853101989174354	0.8973884128176693	0.8632455931150229	0.8369715804599152	1.0	0.3076923076923077	0.0
3494	0.028417422102967424	0.010924422118644864	0.009108360839824572	0.9416065405344456	None	0	0	0.375	3	0.6	6	0.48	0.5	7	5	4	2	0	1.0	5	5	0.8	12	0.2	0.2857142857142857	0.6625264973564753	0.9082180534850458	0.5015092701652406	0.7961154564619524	0.4551343964298373	0.8623163641446455	0.7385003262487349	0.8617189496159104	0.6428571428571428	0.2857142857142857	0.0
1106	None	None	None	None	None	0	0	0.5	3	0.5714285714285714	4	0.42857142857142855	0.42857142857142855	5	3	3	2	0	0.42857142857142855	7	3	0.6	9	0.25	0.5	0.5671543890945563	0.8720129762283654	0.90613162882657	0.9561726898175636	0.6853811597056649	0.8980808401510679	0.8862806120326331	0.9162571030403808	0.6	0.2	0.0
1741	None	None	None	None	None	0	0	0.6666666666666666	2	0.0	0	0.6666666666666666	0	1	0	2	1	0	0.6666666666666666	2	3	0.26666666666666666	4	0.14285714285714285	1.0	0	0	0	0	0	0	0	0	0	0	0
5350	0.0785721180630878	0.035670193967449255	0.03555348265063552	0.6546635772363409	None	0	0	0.1111111111111111	1	1.0	11	1.0	1.0	12	11	0	1	0	0.07692307692307693	13	1	0.8666666666666667	13	0.3333333333333333	0	0.500279617549004	0.7843976734978171	0.232422348540093	0.7963100682015221	0.7411254253981375	0.904917186683553	0.8634480663765609	0.8369883502360103	1.0	0.3333333333333333	0.0
3302	0.022905014884277656	0.0021853741592144284	0.0021728638449545214	0.9387838380724223	None	0	0	0.3333333333333333	2	0.8571428571428571	6	0.5625	0.8571428571428571	7	6	1	0	0	0.25	8	2	0.6	9	0.0	0	0.4742202966372505	0.9419572549984305	0.5100194642796192	0.9571897733638016	0.6085759998742382	0.79702855818778	0.848646045004336	0.9183854792629198	0	0	0.0
1780	None	None	None	None	None	0	0	0.25	1	1.0	3	1.0	0.6666666666666666	3	2	1	1	0	0.2	5	1	0.3333333333333333	5	0.2	0	0.4566260769335167	0.9036759485863681	0.6209111076506997	0.863433288754501	0.4269327522934093	0.899720353717289	0.7478341864569582	0.8901550483968003	1.0	0.3333333333333333	0.0
6925	0.08031784378425545	0.02002903194781468	0.01841820927207731	0.7511072370170432	None	0	0	0.125	1	1.0	9	1.0	1.0	10	9	0	1	0	0.09090909090909091	11	1	0.7333333333333333	11	0.3333333333333333	0	0.3662323813677239	0.8119960820912673	0.25711842828021175	0.8306618066657114	0.7853101989174354	0.7452847449683008	0.8664767992281004	0.7982929477758768	1.0	0.3	0.0
4933	0.08358956206695675	0.036391911276496235	0.03609097476763267	0.6538731103733908	None	0	0	0.1111111111111111	1	1.0	11	1.0	1.0	12	11	0	1	0	0.07692307692307693	13	1	0.8666666666666667	13	0.3333333333333333	0	0.500279617549004	0.7843976734978171	0.232422348540093	0.7963100682015221	0.7411254253981375	0.904917186683553	0.8634480663765609	0.8369883502360103	1.0	0.3333333333333333	0.0
994	None	None	None	None	None	1.0	1	0.8	4	0.4	2	0.4375	0.4	4	2	2	0	0	1.0	4	4	0.4666666666666667	7	0.0	0.6666666666666666	0.5348947406892608	0.8657548611941086	0.16625666695215968	0.8629087335724305	0.27573573547439517	0.8589137076265733	0.8066345447392035	0.8625497774008516	0	0	0.0
3882	0.0746314257325947	0.014157652822260966	0.013451621389637906	0.9085994526292143	None	0	0	0.14285714285714285	2	0.8888888888888888	16	0.2777777777777778	0.8333333333333334	17	15	2	1	0	0.8888888888888888	9	8	1.3333333333333333	20	0.16666666666666666	0.3333333333333333	0.5479565332038263	0.8452781220610891	0.232422348540093	0.920253665228775	0.719148366273594	0.8939408945973013	0.8632455931150229	0.8901061748602743	1.0	0.11764705882352941	0.0
1542	None	None	None	None	None	1.0	1	0.8	4	0.4	2	0.5833333333333334	0.2	4	1	2	0	0	0.75	3	4	0.4666666666666667	7	0.0	0.6666666666666666	0.1989920514167985	0.9546173837924421	0.6513138570733932	0.9276103676218996	0.7541360030720806	0.9218581034113718	0.8570584544571813	0.9363266549555866	0	0	0.0
6211	0.08491076414309834	0.03815057585061359	0.038099146920842306	0.661251063126182	None	0	0	0.1111111111111111	1	1.0	11	1.0	1.0	12	11	0	1	0	0.07692307692307693	13	1	0.8666666666666667	13	0.3333333333333333	0	0.500279617549004	0.7843976734978171	0.232422348540093	0.7963100682015221	0.7411254253981375	0.8886488289861189	0.8634480663765609	0.8288210106973345	1.0	0.16666666666666666	0.0
6782	0.08461890875608025	0.03965803142247895	0.03963475876861187	0.651170108003317	None	0	0	0.1111111111111111	1	1.0	11	1.0	1.0	12	11	0	1	0	0.07692307692307693	13	1	0.8666666666666667	13	0.3333333333333333	0	0.500279617549004	0.7843976734978171	0.232422348540093	0.7963100682015221	0.7411254253981375	0.8886488289861189	0.8634480663765609	0.8288210106973345	1.0	0.3333333333333333	0.0
6354	6.094804093092487e-09	6.103423701880829e-09	4.466177248865439e-09	0.9999997296487384	None	0	0	0	0	0	0	1.0	0	0	0	0	2	0	1.0	1	1	0.06666666666666667	1	0.5	0	0	0	0	0	0	0	0	0	0	0	0
773	None	None	None	None	None	0.25	1	0.45454545454545453	5	0.5714285714285714	8	0.26666666666666666	0.35714285714285715	9	5	6	1	0	0.6	6	10	1.0666666666666667	16	0.08333333333333333	0.2	0.6615650787002743	0.8145140174212414	0.39677923576940444	0.8590757045176126	0.8443615494892687	0.8672439807701047	0.8741171382518906	0.8483028096770471	1.0	0.2222222222222222	0.0
1161	None	None	None	None	None	0.3333333333333333	1	0.4444444444444444	4	0.5454545454545454	6	0.65	0.36363636363636365	7	4	5	1	0	0.8	5	4	0.8666666666666667	13	0.09090909090909091	0.5	0.21250447604452605	0.9190139559198984	0.33955814514554905	0.9115134897538908	0.5793026012190206	0.9493501764433354	0.9235515009306516	0.9285111507634475	1.0	0.14285714285714285	0.0
3923	0.07892575323868832	0.012275926375168899	-0.010724200412256135	0.6777027973473145	None	0	0	0.2	2	0.9166666666666666	11	1.0	0.9166666666666666	13	11	0	1	0	0.07142857142857142	14	1	0.9333333333333333	14	0.5	0.15384615384615385	0.500279617549004	0.8288858840263452	0.232422348540093	0.9101458498974414	0.7853101989174354	0.8975733961027172	0.8632455931150229	0.883009073403817	1.0	0.23076923076923078	0.0
4479	0.07287938292311213	0.019586898768256845	0.009596288301035275	0.919248029856632	None	0.16666666666666666	1	0.21428571428571427	3	0.8333333333333334	15	0.24691358024691357	0.7777777777777778	17	14	2	0	0	1.0	9	9	1.3333333333333333	20	0.0	0.3333333333333333	0.5479565332038263	0.8760389416911295	0.232422348540093	0.925827784017283	0.6801643072198995	0.8697281848564378	0.8629040174912829	0.8934141756502553	0	0	0.0
6722	0.08458748254190686	0.04045528060290265	0.04029865656751364	0.6538248389654547	None	0	0	0.1111111111111111	1	1.0	11	1.0	1.0	12	11	0	1	0	0.07692307692307693	13	1	0.8666666666666667	13	0.3333333333333333	0	0.500279617549004	0.7843976734978171	0.232422348540093	0.7963100682015221	0.7411254253981375	0.8886488289861189	0.8634480663765609	0.8288210106973345	1.0	0.3333333333333333	0.0
6588	0.08770799964867552	0.04011200302588476	0.04004421007863568	0.6497637211030585	None	0	0	0.1111111111111111	1	1.0	11	1.0	1.0	12	11	0	1	0	0.07692307692307693	13	1	0.8666666666666667	13	0.3333333333333333	0	0.500279617549004	0.7843976734978171	0.232422348540093	0.7963100682015221	0.7411254253981375	0.8886488289861189	0.8634480663765609	0.8288210106973345	1.0	0.3333333333333333	0.0
4918	0.07962231146395621	0.0358943219372954	0.0322287121027644	0.8086241936547899	None	0	0	0.08333333333333333	1	1.0	15	1.0	1.0	16	15	0	0	0	0.058823529411764705	17	1	1.1333333333333333	17	0.0	0	0.500279617549004	0.8466814736759554	0.232422348540093	0.930014514441842	0.7080469565932139	0.8772581064870469	0.8630748949176522	0.8896802271154179	0	0	0.0
7145	0.09386149484679038	0.028164530051370738	0.017759799323115454	0.7453850036909605	None	0	0	0.1	1	1.0	12	1.0	1.0	13	12	0	1	0	0.07142857142857142	14	1	0.9333333333333333	14	0.3333333333333333	0	0.500279617549004	0.7817882433151734	0.232422348540093	0.7879879268596223	0.7853101989174354	0.7631825289951321	0.8692535883324455	0.777828251600035	1.0	0.15384615384615385	0.0
100	None	None	None	None	None	0	0	0.3333333333333333	1	1.0	2	1.0	1.0	2	2	1	0	0	0.25	1	4	0.26666666666666666	4	0.0	0	0.2869081428881267	0.5748022793815096	0.8795250364296603	0.5490287575826702	0.28251894248091775	0.5532115648904872	0.9433139630566729	0.5590460666046512	0	0	0.0
5758	0.08353154279773978	0.03648100245121849	0.03632649275082531	0.6546524384646217	None	0	0	0.1111111111111111	1	1.0	11	1.0	1.0	12	11	0	1	0	0.07692307692307693	13	1	0.8666666666666667	13	0.3333333333333333	0	0.500279617549004	0.7843976734978171	0.232422348540093	0.7963100682015221	0.7411254253981375	0.904917186683553	0.8634480663765609	0.8369883502360103	1.0	0.3333333333333333	0.0
3090	0.04504556848053787	0.002986973292135776	0.001825776509871612	0.8538305985710128	None	0	0	0.1	1	1.0	12	0.2916666666666667	0.8333333333333334	11	10	2	3	0	0.75	6	8	0.9333333333333333	14	0.42857142857142855	0	0.5697290491778462	0.8982099890992558	0.5015092701652406	0.8829774414216747	0.2128253955382781	0.9517171045066917	0.9153268950301621	0.9163076886935778	0.09090909090909091	0.09090909090909091	0.0
4098	0.09197917828338706	0.015998774425929344	0.010790593534365484	0.7204770113638058	None	0	0	0.1111111111111111	1	1.0	11	1.0	1.0	12	11	0	1	0	0.07692307692307693	13	1	0.8666666666666667	13	0.3333333333333333	0	0.500279617549004	0.78819382146374	0.232422348540093	0.816052590722289	0.7853101989174354	0.904931376324988	0.8632455931150229	0.8436605325792218	1.0	0.25	0.0
6638	0.08334926819423163	0.03138160812117791	0.03134276328971806	0.6531350207910599	None	0	0	0.1111111111111111	1	1.0	11	1.0	1.0	12	11	0	1	0	0.07692307692307693	13	1	0.8666666666666667	13	0.3333333333333333	0	0.500279617549004	0.7843976734978171	0.232422348540093	0.7963100682015221	0.7411254253981375	0.8886488289861189	0.8634480663765609	0.8288210106973345	1.0	0.3333333333333333	0.0
2916	0.008753485753182407	0.000814111035956023	-0.00027809942706382817	0.9843306029941026	None	0.3333333333333333	1	0.4444444444444444	4	0.6363636363636364	7	0.43333333333333335	0.2727272727272727	7	3	5	1	0	0.8333333333333334	6	5	0.8666666666666667	13	0.1	0.4	0.5479565332038263	0.949084459750381	0.7871679969513792	0.9594741999221464	0.6621226071802497	0.8293933885682334	0.8262913231432066	0.928044833339587	1.0	0.14285714285714285	0.0
3456	0.05923844008975388	0.0019242824665625365	0.0015670480757057612	0.8280719694168328	None	0	0	0.25	2	0.9	9	0.5454545454545454	0.9	10	9	1	0	0	0.18181818181818182	11	2	0.8	12	0.0	0	0.6072549446786486	0.9499202570373104	0.6282675298676075	0.8653365119164306	0.2128253955382781	0.7480354147645362	0.8704902214487884	0.8769386727149098	0	0	0.0
5667	0.08223069839351636	0.03679494324710895	0.036639778315961984	0.6546850154843795	None	0	0	0.1111111111111111	1	1.0	11	1.0	1.0	12	11	0	1	0	0.07692307692307693	13	1	0.8666666666666667	13	0.3333333333333333	0	0.500279617549004	0.7843976734978171	0.232422348540093	0.7963100682015221	0.7411254253981375	0.904917186683553	0.8634480663765609	0.8369883502360103	1.0	0.3333333333333333	0.0
6812	0.08709103376239788	0.036084628007518854	0.035995483548488354	0.6602826552502532	None	0	0	0.1111111111111111	1	1.0	11	1.0	1.0	12	11	0	1	0	0.07692307692307693	13	1	0.8666666666666667	13	0.3333333333333333	0	0.500279617549004	0.7843976734978171	0.232422348540093	0.7963100682015221	0.7411254253981375	0.8886488289861189	0.8634480663765609	0.8288210106973345	1.0	0.3333333333333333	0.0
572	None	None	None	None	None	0	0	0.8	4	0.2	1	0.5833333333333334	0	0	0	6	1	0	0.75	3	4	0.4666666666666667	7	0.0625	0.5	0	0	0	0	0	0	0	0	0	0	0
3500	0.012511963345807087	0.0051084712841452575	0.004195854208016822	0.9865513995666775	None	0	0	0.5	3	0.5	3	0.6666666666666666	0.5	5	3	2	1	0	0.3333333333333333	6	2	0.5333333333333333	8	0.16666666666666666	0.3333333333333333	0.5167613958742907	0.8633619010836091	0.5015092701652406	0.9548434288419166	0.556174894433252	0.7760284337612616	0.849816517993485	0.8855286177889364	1.0	0.2	0.0
2294	None	None	None	None	None	0	0	0.5	1	1.0	1	1.0	1.0	2	1	0	0	0	0.3333333333333333	3	1	0.2	3	0.0	0	0.5632497224763483	0.8776297380155909	0.17484679709929335	0.6788447861283092	0.5354161698591312	0.8341382879394309	0.9089975320616309	0.8091704142145955	0	0	0.0
1045	None	None	None	None	None	0.14285714285714285	1	0.375	6	0.5909090909090909	13	0.47058823529411764	0.5	14	11	9	3	0	0.17647058823529413	17	3	1.6	24	0.15789473684210525	0.2727272727272727	0.32394681131062164	0.9086390336540946	0.710226708433636	0.9378705497409776	0.34504598252685525	0.8734700464399742	0.913370098907339	0.9100712654889976	0.2857142857142857	0	0.0
7183	0.009461777238915085	0.00213704239233472	0.0009512583514796561	0.9729918850671954	None	0	0	0.2	1	1.0	5	0.5833333333333334	0.8	5	4	1	2	0	0.3333333333333333	6	2	0.4666666666666667	7	0.4	0	0.571451459640852	0.8858028473673796	0.232422348540093	0.9444548406816325	0.6801643072198995	0.9319722567211723	0.8629040174912829	0.9241270262837193	0.6	0.4	0.0
4950	0.08275007631559811	0.03054504648880898	0.030543183833153784	0.6601777806597181	None	0	0	0.1111111111111111	1	1.0	11	1.0	1.0	12	11	0	1	0	0.07692307692307693	13	1	0.8666666666666667	13	0.3333333333333333	0	0.500279617549004	0.7843976734978171	0.232422348540093	0.7963100682015221	0.7411254253981375	0.904917186683553	0.8634480663765609	0.8369883502360103	1.0	0.16666666666666666	0.0
2464	None	None	None	None	None	0	0	0.42857142857142855	3	0.5	4	0.5	0.375	4	3	5	1	0	0.8	5	4	0.6666666666666666	10	0.07692307692307693	0	0.6995045440301826	0.882849263706368	0.20182535897804188	0.8513733431558888	0.6933456396327957	0.5190749384115794	0.9058307791211603	0.782531646076184	1.0	0.5	0.0
2842	0.0011205996482342663	0.0004646828764912608	1.434230941692111e-05	0.992337627050968	None	0	0	0.75	3	0.5	2	0.6666666666666666	0.25	2	1	3	1	0	1.0	3	3	0.4	6	0.1111111111111111	0.6666666666666666	0.42119229819731896	0.5898322593906145	0.4768657775729307	0.922539133603655	0.7819780468964584	0.6786605505704487	0.8776120081247215	0.7678274144186104	1.0	1.0	0.0
5188	0.10457904315468299	0.018804569988351207	0.016027209847614243	0.6708749672277474	None	0	0	0.08333333333333333	1	1.0	16	1.0	1.0	17	16	0	1	0	0.05555555555555555	18	1	1.2	18	0.3333333333333333	0	0.500279617549004	0.8474492079938116	0.232422348540093	0.9208935495019585	0.6969455469128338	0.8857350893410374	0.8632455931150229	0.8881909157747391	1.0	0.11764705882352941	0.0
1615	None	None	None	None	None	0	0	0.25	1	1.0	3	1.0	0.6666666666666666	2	2	2	2	0	0.2	5	1	0.3333333333333333	5	0.25	0	0.5037835051969841	0.9285638819965187	0.352639332387041	0.8470606242412245	0.5140957186320679	0.8025074550061979	0.8861294657462152	0.8690822892148449	0.75	0	0.16506294452684103
7285	0.08612712821481064	0.03872450708093564	0.03872391303986568	0.6584081272204068	None	0	0	0.1111111111111111	1	1.0	11	1.0	1.0	12	11	0	1	0	0.07692307692307693	13	1	0.8666666666666667	13	0.3333333333333333	0	0.500279617549004	0.7843976734978171	0.232422348540093	0.7963100682015221	0.7411254253981375	0.8886488289861189	0.8634480663765609	0.8288210106973345	1.0	0.3333333333333333	0.0
1459	None	None	None	None	None	0	0	0.5	2	0.3333333333333333	1	0.625	0.3333333333333333	3	1	1	2	0	0.5	4	2	0.3333333333333333	5	0.5	0	0.6367703268769294	0.8453014283396192	0.6396520241717274	0.9560123474521658	0.6831068667573986	0.5586034887241067	0.7306522722039364	0.8416901336081851	0.6666666666666666	0.3333333333333333	0.0
1175	None	None	None	None	None	0.3333333333333333	1	0.6666666666666666	6	0.36363636363636365	4	0.5416666666666666	0.09090909090909091	3	1	9	0	0	0.6666666666666666	4	6	0.8666666666666667	13	0.0	0.8571428571428571	0.9006164668537577	0.7858852139855949	0.22990295382315754	0.6981294647183361	0.612814013180704	0.8212145337524096	0.9075792640781153	0.7722572251613947	0	0	0.0
4485	0.09770722283723415	0.0063656297797524955	0.006337728675216882	0.7057924634573736	None	0	0	0.08333333333333333	1	1.0	16	1.0	1.0	17	16	0	1	0	0.05555555555555555	18	1	1.2	18	0.3333333333333333	0	0.500279617549004	0.8474492079938116	0.232422348540093	0.9154682421172342	0.6969455469128338	0.8857350893410374	0.8632455931150229	0.8857770814886692	1.0	0.11764705882352941	0.0
1212	None	None	None	None	None	0.3333333333333333	1	0.5	4	0.6666666666666666	6	0.4074074074074074	0.6666666666666666	9	6	1	0	0	0.3333333333333333	9	3	0.7333333333333333	11	0.0	1.0	0.6556202536754685	0.8102844517307479	0.20329688901439485	0.8771753002645332	0.1	0.956198268458291	0.9178044613752743	0.8972497896824462	0	0	0.0
2860	3.280575241538679e-05	4.746520106012952e-06	4.460344466123782e-06	0.9999935375494471	None	0	0	0.6666666666666666	4	0.42857142857142855	3	0.5625	0.2857142857142857	3	2	5	0	0	1.0	4	4	0.6	9	0.0	0.3333333333333333	0.8705662281116983	0.6052240070042305	0.8794332687655115	0.6764454979401656	0.6307837142689925	0.5000000000000002	0.759842170411758	0.5958625118370042	0	0	0.0
4345	0.01261531721911482	0.0016542525290013429	0.0016396038514017997	0.9592995451577213	None	0	0	0.16666666666666666	1	1.0	6	1.0	1.0	7	6	0	1	0	0.125	8	1	0.5333333333333333	8	0.3333333333333333	0	0.500279617549004	0.7862285507676559	0.232422348540093	0.598209612861392	0.6969406518788397	0.9238842139844048	0.8692535883324455	0.8020083158483824	1.0	0.5714285714285714	0.0
7088	0.08307314567404007	0.03818286023237024	0.03814520506699359	0.6526164847636686	None	0	0	0.1111111111111111	1	1.0	11	1.0	1.0	12	11	0	1	0	0.07692307692307693	13	1	0.8666666666666667	13	0.3333333333333333	0	0.500279617549004	0.7843976734978171	0.232422348540093	0.7963100682015221	0.7411254253981375	0.8886488289861189	0.8634480663765609	0.8288210106973345	1.0	0.3333333333333333	0.0
4785	0.04330223508558231	0.003356220867523181	0.0023917445664606517	0.7216886139931962	None	0	0	0.14285714285714285	1	1.0	8	1.0	1.0	9	8	0	1	0	0.1	10	1	0.6666666666666666	10	0.3333333333333333	0	0.500279617549004	0.777407697094222	0.232422348540093	0.8006741499510336	0.7853101989174354	0.9301863778201152	0.8632455931150229	0.851139194884884	1.0	0.4444444444444444	0.0
5925	0.08115884977195127	0.03738607757256484	0.03736533081951449	0.6555223605682534	None	0	0	0.1111111111111111	1	1.0	11	1.0	1.0	12	11	0	1	0	0.07692307692307693	13	1	0.8666666666666667	13	0.3333333333333333	0	0.500279617549004	0.7843976734978171	0.232422348540093	0.7963100682015221	0.7411254253981375	0.904917186683553	0.8634480663765609	0.8369883502360103	1.0	0.3333333333333333	0.0
2424	None	None	None	None	None	0.5	1	0.6666666666666666	4	0.5	3	0.6666666666666666	0.16666666666666666	3	1	4	1	0	0.75	3	4	0.5333333333333333	8	0.1	0.5	0.2704373553381894	0.9606977863607628	0.6804610432585989	0.86669336163692	0.9778353189707204	0.9324925478616293	0.9478523801985622	0.928553459547308	1.0	0	0.0
2581	0.0011789713821087997	0.000147413665432548	0.00014740756151946182	0.9976822256599428	None	1.0	1	1.0	5	0.0	0	0.7777777777777778	0	2	0	4	2	0	1.0	3	3	0.4666666666666667	7	0.2	1.0	0	0	0	0	0	0	0	0	0	0	0
3820	0.08489546668937384	0.006250326582498977	0.0019413747978959419	0.690252694704106	None	0	0	0.1111111111111111	1	1.0	11	1.0	1.0	12	11	0	0	0	0.07692307692307693	13	1	0.8666666666666667	13	0.0	0	0.500279617549004	0.786970180006776	0.232422348540093	0.8331048201993212	0.765280542303652	0.8832756111268719	0.8632455931150229	0.8383665772450323	0	0	0.0
4208	0.09833020686251774	0.030188597939283933	0.0297999582741841	0.7133069851372897	None	0	0	0.1	1	1.0	12	1.0	1.0	13	12	0	1	0	0.07142857142857142	14	1	0.9333333333333333	14	0.3333333333333333	0	0.500279617549004	0.7860620520406895	0.232422348540093	0.8205703208844258	0.7452508856898685	0.8750009734970103	0.8632455931150229	0.8304981234886825	1.0	0.46153846153846156	0.0
843	None	None	None	None	None	0.3333333333333333	1	0.5	4	0.5555555555555556	5	0.6875	0.1111111111111111	1	1	9	0	0	1.0	4	4	0.7333333333333333	11	0.0	0.2857142857142857	0.1	0.5	0.9810802671078429	0.5	1.0	0.5	0.9852078638542985	0.5	0	0	0.0
4096	0.06602446628442896	0.03782048036627281	0.03611407717419115	0.8016149721554795	None	0	0	0.1	1	1.0	12	1.0	1.0	13	12	0	1	0	0.07142857142857142	14	1	0.9333333333333333	14	0.3333333333333333	0	0.500279617549004	0.7806664770578015	0.232422348540093	0.801306314072681	0.6801643072198995	0.9019167063301683	0.8632455931150229	0.8358377865651073	1.0	0.15384615384615385	0.0
3377	0.04790846433177671	0.007583149650653929	-0.007518501577577149	0.9092835740780782	None	0.25	1	0.45454545454545453	5	0.6428571428571429	9	0.41025641025641024	0.6428571428571429	10	9	5	0	0	0.23076923076923078	13	3	1.0666666666666667	16	0.0	0.6666666666666666	0.569202332790322	0.9088082088457763	0.5342837197231054	0.9601469249593776	0.6316072463667652	0.7621954733517724	0.8069781302992226	0.9016124050363096	0	0	0.0
802	None	None	None	None	None	0	0	0.6666666666666666	2	0.5	1	0.6666666666666666	0	2	0	1	1	0	0.6666666666666666	3	2	0.26666666666666666	4	0.25	0	0	0	0	0	0	0	0	0	0	0	0
3726	0.02283326502061108	0.003300662171119348	0.002639219283297316	0.9510635771199769	None	0	0	0.16666666666666666	1	1.0	6	1.0	1.0	7	6	0	1	0	0.125	8	1	0.5333333333333333	8	0.3333333333333333	0	0.3662323813677239	0.7139736810166246	0.2645432623618368	0.8739880003199028	0.6969406518788397	0.8719213462836537	0.8632455931150229	0.8305929550228371	1.0	0.14285714285714285	0.0
3775	0.10498045550443905	0.020647344325724445	0.018480317755935373	0.6657047331020851	None	0	0	0.08333333333333333	1	1.0	16	1.0	1.0	17	16	0	1	0	0.05555555555555555	18	1	1.2	18	0.3333333333333333	0	0.500279617549004	0.8474492079938116	0.232422348540093	0.9208935495019585	0.6969455469128338	0.8857350893410374	0.8632455931150229	0.8881909157747391	1.0	0.11764705882352941	0.0
6057	0.08253880361814009	0.020924117726845198	0.02092383995653943	0.6786805938060916	None	0	0	0.125	1	1.0	10	1.0	1.0	11	10	0	1	0	0.08333333333333333	12	1	0.8	12	0.3333333333333333	0	0.500279617549004	0.7861869624512163	0.232422348540093	0.8053746991612843	0.7853101989174354	0.8970120929338236	0.8632455931150229	0.8360226357364535	1.0	0.18181818181818182	0.0
855	None	None	None	None	None	1.0	1	1.0	4	0.25	1	0.5	0.25	4	1	1	2	0	0.75	3	4	0.4	6	0.6666666666666666	1.0	0.6660525797024837	0.9445065812859135	0.47413311622448084	0.8868659145632364	0.7160730815074461	0.8916903239375724	0.862555458428731	0.9116444391747629	0.625	0.25	0.0
6870	0.08468929295013883	0.041913617803100975	0.041766184482475655	0.65161841682456	None	0	0	0.1111111111111111	1	1.0	11	1.0	1.0	12	11	0	1	0	0.07692307692307693	13	1	0.8666666666666667	13	0.3333333333333333	0	0.500279617549004	0.7843976734978171	0.232422348540093	0.7963100682015221	0.7411254253981375	0.8886488289861189	0.8634480663765609	0.8288210106973345	1.0	0.3333333333333333	0.0
4543	0.07807588451280381	0.03470011014838125	0.03089016050401561	0.8067624624140951	None	0	0	0.08333333333333333	1	1.0	15	1.0	1.0	16	15	0	0	0	0.058823529411764705	17	1	1.1333333333333333	17	0.0	0	0.500279617549004	0.8466814736759554	0.232422348540093	0.930014514441842	0.7080469565932139	0.8772581064870469	0.8630748949176522	0.8896802271154179	0	0	0.0
3344	None	None	None	None	None	0	0	0.2	1	1.0	5	0.875	0.6	3	3	3	3	0	0.5	4	2	0.4666666666666667	7	0.3	0	0.8097495726309916	0.702562594088331	0.2935926197226014	0.8987725127823041	0.3377887498520581	0.8650297187021633	0.907369878280267	0.8366667416449841	0.6666666666666666	0	0.0
2610	4.482879937460716e-05	1.5465983219789682e-05	-5.1374853025091794e-08	0.9986109865058256	None	0.5	1	0.8333333333333334	5	0.0	0	0.5	0	2	0	5	1	0	1.0	4	4	0.5333333333333333	8	0.08333333333333333	0.5	0	0	0	0	0	0	0	0	0	0	0
7203	0.08630435717431753	0.041697912925962956	0.04158387966312608	0.6547503538625277	None	0	0	0.1111111111111111	1	1.0	11	1.0	1.0	12	11	0	1	0	0.07692307692307693	13	1	0.8666666666666667	13	0.3333333333333333	0	0.500279617549004	0.7843976734978171	0.232422348540093	0.7963100682015221	0.7853101989174354	0.765683143639562	0.8664767992281004	0.782391009631436	1.0	0.3333333333333333	0.0
4316	0.10258863868856045	0.021643568736149928	0.018790673909857575	0.6647081195987896	None	0	0	0.08333333333333333	1	1.0	16	1.0	1.0	17	16	0	1	0	0.05555555555555555	18	1	1.2	18	0.3333333333333333	0	0.5479565332038263	0.8563737359440192	0.232422348540093	0.920253665228775	0.719148366273594	0.8939408945973013	0.8632455931150229	0.8929254731214251	1.0	0.11764705882352941	0.0
4073	0.09429556796026996	0.022151267061006306	0.022149968666561937	0.699518224178536	None	0	0	0.1111111111111111	1	1.0	11	1.0	1.0	12	11	0	1	0	0.07692307692307693	13	1	0.8666666666666667	13	0.3333333333333333	0	0.500279617549004	0.786970180006776	0.232422348540093	0.8252268786276625	0.7853101989174354	0.9097651592618627	0.8632455931150229	0.8485447881967203	1.0	0.25	0.0
5457	0.08293768929261103	0.033657375262431385	0.033634783535356066	0.664193225729756	None	0	0	0.1111111111111111	1	1.0	11	1.0	1.0	12	11	0	1	0	0.07692307692307693	13	1	0.8666666666666667	13	0.3333333333333333	0	0.500279617549004	0.7843976734978171	0.232422348540093	0.7963100682015221	0.7411254253981375	0.904917186683553	0.8634480663765609	0.8369883502360103	1.0	0.3333333333333333	0.0
795	None	None	None	None	None	0	0	0.6666666666666666	2	0.5	1	1.0	0	1	0	2	4	0	1.0	2	2	0.26666666666666666	4	0.5714285714285714	0	0	0	0	0	0	0	0	0	0	0	0
1534	None	None	None	None	None	0	0	0.3333333333333333	1	1.0	2	0.6666666666666666	0	0	0	3	1	0	0.6666666666666666	3	2	0.26666666666666666	4	0.1	0	0	0	0	0	0	0	0	0	0	0	0
3695	0.020818723360180758	0.00288646869978307	-0.0028771249526188683	0.9567322913839862	None	0	0	0.375	3	0.5555555555555556	5	0.5238095238095238	0.4444444444444444	5	4	5	3	0	0.42857142857142855	7	3	0.7333333333333333	11	0.23076923076923078	0.8	0.47391724959786813	0.7257067536333722	0.5015092701652406	0.8591647794312564	0.556174894433252	0.796267671637398	0.8073645394520739	0.7992289528552788	0.4	0.4	0.0
5418	0.08546065302879378	0.04049366687717078	0.04045410981117314	0.6508918519012792	None	0	0	0.1111111111111111	1	1.0	11	1.0	1.0	12	11	0	1	0	0.07692307692307693	13	1	0.8666666666666667	13	0.3333333333333333	0	0.500279617549004	0.7843976734978171	0.232422348540093	0.7963100682015221	0.7411254253981375	0.8886488289861189	0.8634480663765609	0.8288210106973345	1.0	0.3333333333333333	0.0
1443	None	None	None	None	None	0	0	0.4	2	0.8	4	0.7777777777777778	0.4	3	2	3	2	0	1.0	3	3	0.4666666666666667	7	0.2222222222222222	0.5	0.32204105990603427	0.9549370006431266	0.21975677163806012	0.9707570379731982	0.42784354025335036	0.8933174024664827	0.9414180935440071	0.9475342092549128	0.6666666666666666	0.3333333333333333	0.0
7113	0.0846534307031773	0.040005666403037134	0.04000566102240792	0.6521959749194385	None	0	0	0.1111111111111111	1	1.0	11	1.0	1.0	12	11	0	1	0	0.07692307692307693	13	1	0.8666666666666667	13	0.3333333333333333	0	0.500279617549004	0.7843976734978171	0.232422348540093	0.7963100682015221	0.7411254253981375	0.8886488289861189	0.8634480663765609	0.8288210106973345	1.0	0.3333333333333333	0.0
2069	None	None	None	None	None	0	0	0.5	2	0.6666666666666666	2	0.8333333333333334	0	2	0	2	1	0	0.6666666666666666	3	2	0.3333333333333333	5	0.16666666666666666	1.0	0	0	0	0	0	0	0	0	0	0	0
1010	None	None	None	None	None	0	0	0.6	3	0.6	3	0.5833333333333334	0.6	5	3	1	1	0	0.3333333333333333	2	6	0.4666666666666667	7	0.25	0.4	0.5893841542714225	0.9186102575058536	0.5477112917355291	0.8877199849463167	0.9100558510769903	0.9635668658087349	0.8741171382518906	0.9301380676289214	1.0	0.2	0.0
4698	0.09848642217774889	0.026128703647610885	0.025255413200713225	0.707553664073046	None	0	0	0.1111111111111111	1	1.0	11	1.0	1.0	12	11	0	1	0	0.07692307692307693	13	1	0.8666666666666667	13	0.3333333333333333	0	0.500279617549004	0.78819382146374	0.232422348540093	0.819938109638199	0.765280542303652	0.8767603369631182	0.8632455931150229	0.8316501770866802	1.0	0.4166666666666667	0.0
5162	0.08344321642483983	0.03782847561777754	0.037774243852962804	0.6599754963304485	None	0	0	0.1111111111111111	1	1.0	11	1.0	1.0	12	11	0	1	0	0.07692307692307693	13	1	0.8666666666666667	13	0.3333333333333333	0	0.500279617549004	0.7843976734978171	0.232422348540093	0.7963100682015221	0.7411254253981375	0.904917186683553	0.8634480663765609	0.8369883502360103	1.0	0.3333333333333333	0.0
7456	0.08645392563349126	0.025459385130434057	0.02460032597825138	0.6787284769133105	None	0	0	0.1111111111111111	1	1.0	11	1.0	1.0	12	11	0	1	0	0.07692307692307693	13	1	0.8666666666666667	13	0.3333333333333333	0	0.500279617549004	0.7843976734978171	0.232422348540093	0.7963100682015221	0.7853101989174354	0.765683143639562	0.8664767992281004	0.782391009631436	1.0	0.3333333333333333	0.0
5958	0.07962700097425195	0.03584956224036563	0.03584686258256969	0.6643416800123596	None	0	0	0.1111111111111111	1	1.0	11	1.0	1.0	12	11	0	1	0	0.07692307692307693	13	1	0.8666666666666667	13	0.3333333333333333	0	0.500279617549004	0.7843976734978171	0.232422348540093	0.7963100682015221	0.7411254253981375	0.904917186683553	0.8634480663765609	0.8369883502360103	1.0	0.3333333333333333	0.0
4379	0.09409676876510006	0.02745040084370593	0.027222407777162446	0.6816766377817733	None	0	0	0.1111111111111111	1	1.0	11	1.0	1.0	12	11	0	1	0	0.07692307692307693	13	1	0.8666666666666667	13	0.3333333333333333	0	0.500279617549004	0.78819382146374	0.232422348540093	0.819938109638199	0.7853101989174354	0.904931376324988	0.8632455931150229	0.8448045831516258	1.0	0.3333333333333333	0.0
15	None	None	None	None	None	0	0	0.3333333333333333	4	0.6	9	0.37777777777777777	0.4666666666666667	8	7	8	4	0	0.5555555555555556	9	5	1.1333333333333333	17	0.21052631578947367	0	0.8326508433704124	0.9307132794247617	0.5974579170211921	0.9249500409292701	0.2454345819062907	0.8268035155006489	0.949135714978432	0.90239656289205	0.125	0.25	0.0
4029	0.10726231043826533	0.00868998146027453	0.00841188350882965	0.7148775488487588	None	0	0	0.1	1	1.0	12	1.0	1.0	13	12	0	1	0	0.07142857142857142	14	1	0.9333333333333333	14	0.3333333333333333	0	0.500279617549004	0.7860620520406895	0.232422348540093	0.8170084950638005	0.7853101989174354	0.9022206972638798	0.8632455931150229	0.8420066864323251	1.0	0.23076923076923078	0.0
6521	0.08359809991820716	0.03953174095898367	0.039506351829283644	0.6515785641461833	None	0	0	0.1111111111111111	1	1.0	11	1.0	1.0	12	11	0	1	0	0.07692307692307693	13	1	0.8666666666666667	13	0.3333333333333333	0	0.500279617549004	0.7843976734978171	0.232422348540093	0.7963100682015221	0.7411254253981375	0.8886488289861189	0.8634480663765609	0.8288210106973345	1.0	0.3333333333333333	0.0
6161	0.09467275156380031	0.01893753076636803	0.01729205076324451	0.6837408293027583	None	0	0	0.2	2	0.9230769230769231	12	1.0	0.9230769230769231	14	12	0	1	0	0.06666666666666667	15	1	1.0	15	0.5	0.14285714285714285	0.4332559994583639	0.8105059820356665	0.24105797136933985	0.87296415026723	0.7853101989174354	0.8980743526508194	0.8634480663765609	0.8643905032658223	1.0	0.2857142857142857	0.0
3549	0.07075896687441385	0.012181081090892413	0.011491977668865429	0.9076689521331769	None	0	0	0.14285714285714285	2	0.8947368421052632	17	0.2625	0.8421052631578947	18	16	2	1	0	0.8	10	8	1.4	21	0.16666666666666666	0.42105263157894735	0.5241180753764152	0.8474608747033656	0.232422348540093	0.9176014211892588	0.719148366273594	0.8885819249778655	0.8632455931150229	0.8876659617064832	1.0	0.16666666666666666	0.0
4942	0.07993471321848532	0.03632029591906699	0.03629206203787833	0.6639498792560952	None	0	0	0.1111111111111111	1	1.0	11	1.0	1.0	12	11	0	1	0	0.07692307692307693	13	1	0.8666666666666667	13	0.3333333333333333	0	0.500279617549004	0.7843976734978171	0.232422348540093	0.7963100682015221	0.7411254253981375	0.904917186683553	0.8634480663765609	0.8369883502360103	1.0	0.3333333333333333	0.0
3389	0.07659591008963973	0.016116914972614423	0.015519988113090822	0.9067919040915927	None	0	0	0.14285714285714285	2	0.8888888888888888	16	0.2777777777777778	0.8333333333333334	17	15	2	1	0	0.8888888888888888	9	8	1.3333333333333333	20	0.16666666666666666	0.3333333333333333	0.5479565332038263	0.8452781220610891	0.232422348540093	0.920253665228775	0.719148366273594	0.8939408945973013	0.8632455931150229	0.8901061748602743	1.0	0.11764705882352941	0.0
238	None	None	None	None	None	0	0	0.6666666666666666	4	0.2857142857142857	2	0.5	0.14285714285714285	2	1	6	3	0	0.5	6	3	0.6	9	0.2	0.25	0.3038489151331935	0.6248643678184809	0.5597441261344358	0.5884449967224648	0.3669998039740804	0.6669463339879032	0.7513361961587478	0.6273187370883023	0.5	1.0	0.31153990312303126
2855	0.001108542181166411	5.5353123736682105e-05	3.5636518926168965e-06	0.9964358326598357	None	0	0	0.5	2	0.6666666666666666	2	0.625	0.3333333333333333	3	1	1	1	0	0.5	2	4	0.3333333333333333	5	0.25	0	0.6889912505046567	0.9440486948075886	0.3341990749941048	0.8734662914992538	0.3377887498520581	0.899040091322675	0.8537596693254794	0.9100915803006082	1.0	0	0.0
2929	3.873113395808768e-05	2.8120824914341563e-06	3.991713744780387e-07	0.9942006353750289	None	0.3333333333333333	1	0.375	3	0.6666666666666666	6	0.55	0.1111111111111111	1	1	9	3	0	0.8	4	5	0.7333333333333333	11	0.13636363636363635	0.25	0.5753680695166008	0.5	0.33955814514554905	0.5	0.6379754245079102	0.5	0.7832766573345278	0.5	1.0	0	0.9747293050538316
7185	0.08048097597228442	0.03956060351431208	0.039270317516328423	0.6584101622997638	None	0	0	0.1111111111111111	1	1.0	11	1.0	1.0	12	11	0	1	0	0.07692307692307693	13	1	0.8666666666666667	13	0.3333333333333333	0	0.500279617549004	0.7843976734978171	0.232422348540093	0.7963100682015221	0.7411254253981375	0.8886488289861189	0.8634480663765609	0.8288210106973345	1.0	0.3333333333333333	0.0
2775	0.001780134155319132	0.001135578869983662	0.0010251539080249085	0.9955893682804013	None	0	0	0.6666666666666666	4	0.3333333333333333	2	0.6666666666666666	0.16666666666666666	3	1	4	3	0	0.75	4	3	0.5333333333333333	8	0.3	0.4	0.9074593850895265	0.9149970998856864	0.7247375877152326	0.8978773720033187	0.3377887498520581	0.8614889410530772	0.9207184311064156	0.8933985414019305	0.3333333333333333	0.6666666666666666	0.0
1338	None	None	None	None	None	0.5	1	0.5714285714285714	4	0.375	3	0.5	0.25	5	2	4	0	0	0.8	5	4	0.6666666666666666	10	0.0	0.4	0.5996892832680835	0.9187404058285132	0.2769526454263888	0.9608159239053015	0.41609722745172856	0.9322951228333725	0.909063908945693	0.9398635997467566	0	0	0.0
1749	None	None	None	None	None	0.3333333333333333	1	0.75	6	0.2	2	0.48	0.2	5	2	6	4	0	1.0	5	5	0.8	12	0.3076923076923077	0.6	0.349380322952885	0.9310884166622299	0.6494281788672401	0.9284808862256111	0.5628500175096218	0.8611757977161818	0.8580245989398747	0.9113907190485381	0.30000000000000004	0.6	0.0
4350	0.09844394483371505	0.02388557523724764	0.023885554288541166	0.7146126527257783	None	0	0	0.1111111111111111	1	1.0	11	1.0	1.0	12	11	0	1	0	0.07692307692307693	13	1	0.8666666666666667	13	0.3333333333333333	0	0.500279617549004	0.78819382146374	0.232422348540093	0.819938109638199	0.765280542303652	0.8767603369631182	0.8632455931150229	0.8316501770866802	1.0	0.5833333333333334	0.0
1819	None	None	None	None	None	0.5	1	0.5	3	0.5	3	0.6666666666666666	0	2	0	5	1	0	0.75	3	4	0.5333333333333333	8	0.08333333333333333	0.4	0	0	0	0	0	0	0	0	0	0	0
1214	None	None	None	None	None	0	0	0.3076923076923077	4	0.7058823529411765	12	0.38	0.47058823529411764	9	8	9	0	0	0.5	10	5	1.2666666666666666	19	0.0	0.5454545454545454	0.49410708699357125	0.7152530411844247	0.2859144666526833	0.8869196044880409	0.5793026012190206	0.7741016480215814	0.7425412522261494	0.8028341569290458	0	0	0.0
2872	0.0009357007656211939	6.97619405676587e-05	6.965961904600283e-05	0.9980330647175356	None	1.0	1	1.0	4	0.25	1	0.6666666666666666	0	1	0	4	2	0	1.0	3	3	0.4	6	0.18181818181818182	0.6666666666666666	0	0	0	0	0	0	0	0	0	0	0
6551	0.08402346117534272	0.04041068350887786	0.040291317871592215	0.6545681613878248	None	0	0	0.1111111111111111	1	1.0	11	1.0	1.0	12	11	0	1	0	0.07692307692307693	13	1	0.8666666666666667	13	0.3333333333333333	0	0.500279617549004	0.7843976734978171	0.232422348540093	0.7963100682015221	0.7411254253981375	0.8886488289861189	0.8634480663765609	0.8288210106973345	1.0	0.3333333333333333	0.0
5675	0.07720853167716966	0.009717810425893753	0.005671275789402441	0.7138939429850018	None	0	0	0.1111111111111111	1	1.0	11	1.0	1.0	12	11	0	1	0	0.07692307692307693	13	1	0.8666666666666667	13	0.3333333333333333	0	0.500279617549004	0.7843976734978171	0.232422348540093	0.7996103117777021	0.7411254253981375	0.8886488289861189	0.8662781213399098	0.8297869516229134	1.0	0.3333333333333333	0.0
14	None	None	None	None	None	0	0	0.5714285714285714	4	0.375	3	0.625	0.125	5	1	4	2	0	1.0	4	4	0.6666666666666666	10	0.25	0.5714285714285714	0.4273927347495217	0.9195400900996733	0.8958768625906522	0.9533415703429373	0.3940724233030094	0.8564723106108533	0.9029715510237093	0.9178265434287309	0.6	0.4	0.0
5110	0.08088123364662515	0.03711906286805525	0.037114380425739016	0.6554786718609668	None	0	0	0.1111111111111111	1	1.0	11	1.0	1.0	12	11	0	1	0	0.07692307692307693	13	1	0.8666666666666667	13	0.3333333333333333	0	0.500279617549004	0.7843976734978171	0.232422348540093	0.7963100682015221	0.7411254253981375	0.904917186683553	0.8634480663765609	0.8369883502360103	1.0	0.16666666666666666	0.0
3874	0.09759701984668372	0.02979756602707999	0.02976177880267189	0.7096400769741367	None	0	0	0.1	1	1.0	12	1.0	1.0	13	12	0	1	0	0.07142857142857142	14	1	0.9333333333333333	14	0.3333333333333333	0	0.500279617549004	0.7860620520406895	0.232422348540093	0.8205703208844258	0.7853101989174354	0.9022206972638798	0.8632455931150229	0.8430683140007119	1.0	0.23076923076923078	0.0
4804	0.08140248830732622	0.030326064735032233	0.030303297086772263	0.6601752053873149	None	0	0	0.1111111111111111	1	1.0	11	1.0	1.0	12	11	0	1	0	0.07692307692307693	13	1	0.8666666666666667	13	0.3333333333333333	0	0.500279617549004	0.7843976734978171	0.232422348540093	0.7963100682015221	0.7411254253981375	0.904917186683553	0.8634480663765609	0.8369883502360103	1.0	0.3333333333333333	0.0
3548	0.07469997605950213	0.009808501993166683	0.00736447845575458	0.6939766856202292	None	0	0	0.125	1	1.0	9	1.0	1.0	10	9	0	1	0	0.09090909090909091	11	1	0.7333333333333333	11	0.3333333333333333	0	0.468841920504288	0.8146683946562797	0.22879651664998568	0.840938098544281	0.7853101989174354	0.9251575660465041	0.878022699077199	0.8683916901501938	1.0	0.2	0.0
3023	0.01718152058930975	0.0051642867627165745	0.005140117899414572	0.6806960782768096	None	0	0	0.5	4	0.4444444444444444	4	0.6875	0.3333333333333333	4	3	6	3	0	0.25	8	2	0.7333333333333333	11	0.2	0.4	0.726589064033473	0.916775868055495	0.5785582812437051	0.812717826909765	0.5392843263023736	0.8955730499945128	0.88525455285617	0.8813583204055869	0.5	0.25	0.0
70	None	None	None	None	None	0.5	1	0.6666666666666666	4	0.5714285714285714	4	0.5	0.42857142857142855	6	3	2	0	0	0.5	6	3	0.6	9	0.0	0.6666666666666666	0.18156948836444337	0.9543060389810076	0.475565425991512	0.9299251754658968	0.4550902724514295	0.8219434814558453	0.7990533935178602	0.9156538940985258	0	0	0.0
4476	0.09507091436366034	0.027766316731785506	0.02759548657615987	0.6725016480759941	None	0	0	0.1111111111111111	1	1.0	11	1.0	1.0	12	11	0	1	0	0.07692307692307693	13	1	0.8666666666666667	13	0.3333333333333333	0	0.500279617549004	0.78819382146374	0.232422348540093	0.819938109638199	0.7853101989174354	0.904931376324988	0.8632455931150229	0.8448045831516258	1.0	0.3333333333333333	0.0
1809	None	None	None	None	None	0	0	0.3333333333333333	3	0.6363636363636364	7	0.5416666666666666	0.2727272727272727	4	3	8	3	0	0.6666666666666666	4	6	0.8666666666666667	13	0.15789473684210525	0	0.6642678629614471	0.9266199957975868	0.3795562007951331	0.8710768955235229	0.7553686252099062	0.9542123690888152	0.9192769781825649	0.9237501477837882	0.25	0	0.0
522	None	None	None	None	None	0	0	0.42857142857142855	3	0.5	4	0.8333333333333334	0.25	5	2	4	4	0	0.3333333333333333	6	2	0.6666666666666666	10	0.4444444444444444	0.75	0.2791888407038484	0.9284455892903473	0.536774345321049	0.8081594113491734	0.8675876637105311	0.8546280677339566	0.9170442167745579	0.8726030572905603	0.4	0.4	0.0
476	None	None	None	None	None	0	0	0.3333333333333333	2	0.6666666666666666	4	0.5714285714285714	0.6666666666666666	6	4	1	0	0	0.2857142857142857	7	2	0.5333333333333333	8	0.0	0	0.735258356630669	0.924569885921167	0.8295224767602974	0.7576929827834884	0.7341129267036998	0.9140625112351816	0.8317851227126926	0.8811631424325935	0	0	0.0
5369	0.10102858364964326	0.007267081370749202	0.006778806857372739	0.7342717293157629	None	0	0	0.1111111111111111	1	1.0	11	1.0	1.0	12	11	0	1	0	0.07692307692307693	13	1	0.8666666666666667	13	0.3333333333333333	0	0.500279617549004	0.78819382146374	0.232422348540093	0.816052590722289	0.7853101989174354	0.904931376324988	0.8632455931150229	0.8436605325792218	1.0	0.16666666666666666	0.0
1625	None	None	None	None	None	0	0	0	0	0	0	1.0	0	0	0	0	0	0	1.0	1	1	0.06666666666666667	1	0.0	0	0	0	0	0	0	0	0	0	0	0	0
4803	0.08125147975000853	0.038045766519432395	0.03801831112431714	0.6594722175281726	None	0	0	0.1111111111111111	1	1.0	11	1.0	1.0	12	11	0	1	0	0.07692307692307693	13	1	0.8666666666666667	13	0.3333333333333333	0	0.500279617549004	0.7843976734978171	0.232422348540093	0.7963100682015221	0.7411254253981375	0.904917186683553	0.8634480663765609	0.8369883502360103	1.0	0.3333333333333333	0.0
6160	0.08512911520842087	0.04056802176989532	0.04045088058357205	0.652933654114948	None	0	0	0.1111111111111111	1	1.0	11	1.0	1.0	12	11	0	1	0	0.07692307692307693	13	1	0.8666666666666667	13	0.3333333333333333	0	0.500279617549004	0.7843976734978171	0.232422348540093	0.7963100682015221	0.7411254253981375	0.8886488289861189	0.8634480663765609	0.8288210106973345	1.0	0.3333333333333333	0.0
6817	0.08356408541527854	0.04062133915694546	0.04055293299115319	0.6521976399897373	None	0	0	0.1111111111111111	1	1.0	11	1.0	1.0	12	11	0	1	0	0.07692307692307693	13	1	0.8666666666666667	13	0.3333333333333333	0	0.500279617549004	0.7843976734978171	0.232422348540093	0.7963100682015221	0.7411254253981375	0.8886488289861189	0.8634480663765609	0.8288210106973345	1.0	0.3333333333333333	0.0
2704	4.743589118984837e-06	3.9581323575308804e-08	-3.25917421873244e-08	0.9999972311939871	None	0.5	1	0.8333333333333334	5	0.16666666666666666	1	0.6666666666666666	0	4	0	3	0	0	0.75	4	3	0.5333333333333333	8	0.0	1.0	0	0	0	0	0	0	0	0	0	0	0
3683	0.07881952750972213	0.014894560104601277	0.013451960823597965	0.8994931164078459	None	0	0	0.14285714285714285	2	0.8888888888888888	16	0.2777777777777778	0.8333333333333334	17	15	2	1	0	0.8888888888888888	9	8	1.3333333333333333	20	0.16666666666666666	0.3333333333333333	0.5479565332038263	0.8452781220610891	0.232422348540093	0.920253665228775	0.719148366273594	0.8939408945973013	0.8632455931150229	0.8901061748602743	1.0	0.11764705882352941	0.0
1762	None	None	None	None	None	0	0	0.5	2	0.5	2	0.6666666666666666	0	2	0	3	3	0	1.0	3	3	0.4	6	0.375	0.5	0	0	0	0	0	0	0	0	0	0	0
4072	0.09832179216309768	0.028606115850344366	0.028580880855250946	0.7045395682124225	None	0	0	0.1	1	1.0	12	1.0	1.0	13	12	0	1	0	0.07142857142857142	14	1	0.9333333333333333	14	0.3333333333333333	0	0.500279617549004	0.7860620520406895	0.232422348540093	0.8205703208844258	0.7853101989174354	0.9022206972638798	0.8632455931150229	0.8430683140007119	1.0	0.23076923076923078	0.0
7034	0.08435018282530421	0.026006148493327767	0.024774218155693927	0.6690520594113907	None	0	0	0.1111111111111111	1	1.0	11	1.0	1.0	12	11	0	1	0	0.07692307692307693	13	1	0.8666666666666667	13	0.3333333333333333	0	0.500279617549004	0.7843976734978171	0.232422348540093	0.7963100682015221	0.7853101989174354	0.765683143639562	0.8664767992281004	0.782391009631436	1.0	0.3333333333333333	0.0
375	None	None	None	None	None	0	0	0.1	1	1.0	13	1.0	0.7692307692307693	11	10	3	4	0	0.06666666666666667	15	1	1.0	15	0.4444444444444444	0	0.9715398042210739	0.9725737701566567	0.9221635015030092	0.9810013817260829	0.6083968450367128	0.7456578762991422	0.9629992292837423	0.9459738510462498	0.2727272727272727	0.18181818181818182	0.0
3041	0.037887313702829925	0.008537232789319898	-0.00719679623590494	0.9581489039993011	None	0.5	2	0.5	5	0.5	6	0.3333333333333333	0.5	9	6	4	1	0	0.8571428571428571	7	6	0.9333333333333333	14	0.1111111111111111	0.2857142857142857	0.5479565332038263	0.9404340590672354	0.24969359419858667	0.9715328806368116	0.6621226071802497	0.9087611668218675	0.8692535883324455	0.9459694968285054	1.0	0.1111111111111111	0.0
5010	0.08861990586502688	0.024824911072042787	0.024602509600924086	0.7137128376575661	None	0	0	0.1111111111111111	1	1.0	11	1.0	1.0	12	11	0	1	0	0.07692307692307693	13	1	0.8666666666666667	13	0.3333333333333333	0	0.500279617549004	0.7843976734978171	0.232422348540093	0.7954733034427989	0.7411254253981375	0.9056571494582536	0.8632455931150229	0.8371465185799225	1.0	0.3333333333333333	0.0
7290	0.07821323361998762	0.010897702425835803	0.005229137664671649	0.6807775546112849	None	0	0	0.1111111111111111	1	1.0	11	1.0	1.0	12	11	0	1	0	0.07692307692307693	13	1	0.8666666666666667	13	0.3333333333333333	0	0.500279617549004	0.7843976734978171	0.31080366885208566	0.7878697997064448	0.7411254253981375	0.8886488289861189	0.8632455931150229	0.8263833093559254	1.0	0.3333333333333333	0.0
2952	0.01579471591383777	0.005331179469375396	0.004682646926831405	0.9810293196371866	None	0	0	0.5	3	0.5714285714285714	4	0.6428571428571429	0.5714285714285714	5	4	3	2	0	0.2857142857142857	7	2	0.6	9	0.2222222222222222	0.2857142857142857	0.5167613958742907	0.8633619010836091	0.5015092701652406	0.9548434288419166	0.556174894433252	0.7760284337612616	0.849816517993485	0.8855286177889364	0.6	0.2	0.0
330	None	None	None	None	None	0.5	1	0.6666666666666666	4	0.16666666666666666	1	0.5	0	3	0	4	2	0	1.0	4	4	0.5333333333333333	8	0.2222222222222222	0.4	0	0	0	0	0	0	0	0	0	0	0
7255	0.09586927377148297	0.024241704930265562	0.017766033062530703	0.7381778353178279	None	0	0	0.1	1	1.0	13	1.0	1.0	14	13	0	1	0	0.06666666666666667	15	1	1.0	15	0.3333333333333333	0	0.500279617549004	0.8033798902008245	0.24105797136933985	0.8818278724710171	0.7411254253981375	0.8806663807460248	0.8632455931150229	0.8588035718377954	1.0	0.35714285714285715	0.0
5709	0.07997986733481852	0.03599739557824414	0.03596740743404541	0.6628785191691999	None	0	0	0.1111111111111111	1	1.0	11	1.0	1.0	12	11	0	1	0	0.07692307692307693	13	1	0.8666666666666667	13	0.3333333333333333	0	0.500279617549004	0.7843976734978171	0.232422348540093	0.7963100682015221	0.7411254253981375	0.904917186683553	0.8634480663765609	0.8369883502360103	1.0	0.3333333333333333	0.0
7323	0.08492415047775154	0.04049266009411035	0.04044424897461169	0.6497493012173002	None	0	0	0.1111111111111111	1	1.0	11	1.0	1.0	12	11	0	1	0	0.07692307692307693	13	1	0.8666666666666667	13	0.3333333333333333	0	0.500279617549004	0.7843976734978171	0.232422348540093	0.7963100682015221	0.7853101989174354	0.765683143639562	0.8664767992281004	0.782391009631436	1.0	0.16666666666666666	0.0
5488	0.08027930968930402	0.038124123863402165	0.03805483217462568	0.6542522297585313	None	0	0	0.1111111111111111	1	1.0	11	1.0	1.0	12	11	0	1	0	0.07692307692307693	13	1	0.8666666666666667	13	0.3333333333333333	0	0.500279617549004	0.7843976734978171	0.232422348540093	0.7963100682015221	0.7411254253981375	0.904917186683553	0.8634480663765609	0.8369883502360103	1.0	0.3333333333333333	0.0
6084	0.0821574387137273	0.02972086798032596	0.029710989338639224	0.659744097527184	None	0	0	0.1111111111111111	1	1.0	11	1.0	1.0	12	11	0	1	0	0.07692307692307693	13	1	0.8666666666666667	13	0.3333333333333333	0	0.500279617549004	0.7843976734978171	0.232422348540093	0.7963100682015221	0.7411254253981375	0.904917186683553	0.8634480663765609	0.8369883502360103	1.0	0.16666666666666666	0.0
3939	0.08047025364244716	0.011018106963632979	0.005145334880619664	0.6733770159324254	None	0	0	0.125	1	1.0	10	1.0	1.0	11	10	0	1	0	0.08333333333333333	12	1	0.8	12	0.3333333333333333	0	0.500279617549004	0.7930339573149332	0.232422348540093	0.8259865949851247	0.7853101989174354	0.9071729766745302	0.8632455931150229	0.8490006330724671	1.0	0.2727272727272727	0.0
7114	0.08516320869486486	0.03844375990741248	0.038421966437199785	0.6559640207388368	None	0	0	0.1111111111111111	1	1.0	11	1.0	1.0	12	11	0	1	0	0.07692307692307693	13	1	0.8666666666666667	13	0.3333333333333333	0	0.500279617549004	0.7843976734978171	0.232422348540093	0.7963100682015221	0.7853101989174354	0.765683143639562	0.8664767992281004	0.782391009631436	1.0	0.3333333333333333	0.0
7064	0.08798392731862696	0.03934963216811865	0.0393393731371719	0.6477397101951656	None	0	0	0.1111111111111111	1	1.0	11	1.0	1.0	12	11	0	1	0	0.07692307692307693	13	1	0.8666666666666667	13	0.3333333333333333	0	0.500279617549004	0.7843976734978171	0.232422348540093	0.7963100682015221	0.7853101989174354	0.765683143639562	0.8664767992281004	0.782391009631436	1.0	0.3333333333333333	0.0
5467	0.07897434055875437	0.01990332413273023	0.01983190558038765	0.6911306706970873	None	0	0	0.125	1	1.0	10	1.0	1.0	11	10	0	1	0	0.08333333333333333	12	1	0.8	12	0.3333333333333333	0	0.500279617549004	0.7861869624512163	0.232422348540093	0.8053746991612843	0.7853101989174354	0.9129268891031429	0.8632455931150229	0.8443219688517949	1.0	0.36363636363636365	0.0
2064	None	None	None	None	None	1.0	2	0.8333333333333334	5	0.0	0	0.6666666666666666	0	4	0	3	0	0	0.75	4	3	0.5333333333333333	8	0.0	0.4	0	0	0	0	0	0	0	0	0	0	0
2306	None	None	None	None	None	0	0	0.3333333333333333	1	1.0	2	1.0	1.0	3	2	0	0	0	0.25	4	1	0.26666666666666666	4	0.0	0	0.5771199375286071	0.8493094247542269	0.19422068644465595	0.8204861258095832	0.5880579655915877	0.8429154029413358	0.8632455931150229	0.8379391868716779	0	0	0.0
5492	0.07903891150273482	0.03474786245344554	0.03454922807976114	0.6584715888074901	None	0	0	0.1111111111111111	1	1.0	11	1.0	1.0	12	11	0	1	0	0.07692307692307693	13	1	0.8666666666666667	13	0.3333333333333333	0	0.500279617549004	0.7843976734978171	0.232422348540093	0.7963100682015221	0.7411254253981375	0.904917186683553	0.8634480663765609	0.8369883502360103	1.0	0.3333333333333333	0.0
7245	0.08569366724411957	0.039883994637268466	0.03988276990585737	0.6513207452803467	None	0	0	0.1111111111111111	1	1.0	11	1.0	1.0	12	11	0	1	0	0.07692307692307693	13	1	0.8666666666666667	13	0.3333333333333333	0	0.500279617549004	0.7843976734978171	0.232422348540093	0.7963100682015221	0.7411254253981375	0.8886488289861189	0.8634480663765609	0.8288210106973345	1.0	0.3333333333333333	0.0
342	None	None	None	None	None	1.0	1	1.0	4	0.25	1	0.5	0	1	0	4	0	0	0.75	4	3	0.4	6	0.0	1.0	0	0	0	0	0	0	0	0	0	0	0
7308	0.08393667927900904	0.0368226669756645	0.0367958832149384	0.6555636998440564	None	0	0	0.1111111111111111	1	1.0	11	1.0	1.0	12	11	0	1	0	0.07692307692307693	13	1	0.8666666666666667	13	0.3333333333333333	0	0.500279617549004	0.7843976734978171	0.232422348540093	0.7963100682015221	0.7853101989174354	0.765683143639562	0.8664767992281004	0.782391009631436	1.0	0.3333333333333333	0.0
2223	None	None	None	None	None	0.4	2	0.5	6	0.6	9	0.425	0.6	14	9	2	0	0	0.625	5	8	1.1333333333333333	17	0.0	0.4444444444444444	0.35856167392387367	0.8771800866846887	0.377292640143636	0.8959653770537238	0.814641111517281	0.942484694874283	0.935711166227508	0.9093078789650378	0	0	0.0
2423	None	None	None	None	None	0.6666666666666666	2	0.5555555555555556	5	0.45454545454545453	5	0.4642857142857143	0.2727272727272727	7	3	5	0	0	0.5714285714285714	7	4	0.8666666666666667	13	0.0	0.36363636363636365	0.4742202966372505	0.9686451062206627	0.6340236376182664	0.9555603625981085	0.5737579551756482	0.888134761804381	0.848646045004336	0.9456712213108671	0	0	0.0
7305	0.0856638081054823	0.04203471377212148	0.04203131829146533	0.6495202712981494	None	0	0	0.1111111111111111	1	1.0	11	1.0	1.0	12	11	0	1	0	0.07692307692307693	13	1	0.8666666666666667	13	0.3333333333333333	0	0.500279617549004	0.7843976734978171	0.232422348540093	0.7963100682015221	0.7853101989174354	0.765683143639562	0.8664767992281004	0.782391009631436	1.0	0.3333333333333333	0.0
6056	0.0838436944562587	0.038616281337196585	0.03848698483485723	0.654430369665489	None	0	0	0.1111111111111111	1	1.0	11	1.0	1.0	12	11	0	1	0	0.07692307692307693	13	1	0.8666666666666667	13	0.3333333333333333	0	0.500279617549004	0.7843976734978171	0.232422348540093	0.7963100682015221	0.7411254253981375	0.904917186683553	0.8634480663765609	0.8369883502360103	1.0	0.3333333333333333	0.0
5754	0.08485859489152747	0.03915865472602009	0.03912511383822572	0.6608893761083432	None	0	0	0.1111111111111111	1	1.0	11	1.0	1.0	12	11	0	1	0	0.07692307692307693	13	1	0.8666666666666667	13	0.3333333333333333	0	0.500279617549004	0.7843976734978171	0.232422348540093	0.7963100682015221	0.7411254253981375	0.8886488289861189	0.8634480663765609	0.8288210106973345	1.0	0.16666666666666666	0.0
6022	0.07901484367372796	0.03750522319482625	0.0374415465156351	0.6539719428700936	None	0	0	0.1111111111111111	1	1.0	11	1.0	1.0	12	11	0	1	0	0.07692307692307693	13	1	0.8666666666666667	13	0.3333333333333333	0	0.500279617549004	0.7843976734978171	0.232422348540093	0.7963100682015221	0.7411254253981375	0.904917186683553	0.8634480663765609	0.8369883502360103	1.0	0.3333333333333333	0.0
7369	0.08470871507714457	0.03802229397989644	0.03800442063608929	0.6569015653599555	None	0	0	0.1111111111111111	1	1.0	11	1.0	1.0	12	11	0	1	0	0.07692307692307693	13	1	0.8666666666666667	13	0.3333333333333333	0	0.500279617549004	0.7843976734978171	0.232422348540093	0.7963100682015221	0.7853101989174354	0.765683143639562	0.8664767992281004	0.782391009631436	1.0	0.3333333333333333	0.0
4911	0.07251140780445026	0.02411807788508304	0.02117216347618858	0.7810335098677111	None	0	0	0.08333333333333333	1	1.0	15	1.0	1.0	16	15	0	0	0	0.058823529411764705	17	1	1.1333333333333333	17	0.0	0	0.500279617549004	0.8466814736759554	0.232422348540093	0.930014514441842	0.719148366273594	0.8576366308123272	0.8630748949176522	0.8839629564345284	0	0	0.0
5774	0.08066690933907492	0.03439052251423651	0.03408113521457845	0.6605916800544627	None	0	0	0.1111111111111111	1	1.0	11	1.0	1.0	12	11	0	1	0	0.07692307692307693	13	1	0.8666666666666667	13	0.3333333333333333	0	0.500279617549004	0.7843976734978171	0.232422348540093	0.7963100682015221	0.7411254253981375	0.904917186683553	0.8634480663765609	0.8369883502360103	1.0	0.3333333333333333	0.0
6351	0.08375219920229722	0.02881276369943787	0.026452305195454648	0.6789753532899274	None	0	0	0.1111111111111111	1	1.0	11	1.0	1.0	12	11	0	1	0	0.07692307692307693	13	1	0.8666666666666667	13	0.3333333333333333	0	0.500279617549004	0.7843976734978171	0.232422348540093	0.7963100682015221	0.7411254253981375	0.8886488289861189	0.8634480663765609	0.8288210106973345	1.0	0.3333333333333333	0.0
7526	0.0815410779078531	0.035055069325213954	0.03499061310976322	0.6588752502851123	None	0	0	0.1111111111111111	1	1.0	11	1.0	1.0	12	11	0	1	0	0.07692307692307693	13	1	0.8666666666666667	13	0.3333333333333333	0	0.500279617549004	0.7843976734978171	0.232422348540093	0.7963100682015221	0.7853101989174354	0.765683143639562	0.8664767992281004	0.782391009631436	1.0	0.3333333333333333	0.0
5164	0.08047797273175193	0.035794547689194746	0.035778189569024656	0.66230616771529	None	0	0	0.1111111111111111	1	1.0	11	1.0	1.0	12	11	0	1	0	0.07692307692307693	13	1	0.8666666666666667	13	0.3333333333333333	0	0.500279617549004	0.7843976734978171	0.232422348540093	0.7963100682015221	0.7411254253981375	0.904917186683553	0.8634480663765609	0.8369883502360103	1.0	0.16666666666666666	0.0
1674	None	None	None	None	None	0.3333333333333333	1	0.4444444444444444	4	0.7272727272727273	8	0.28888888888888886	0.7272727272727273	12	8	0	0	0	0.5555555555555556	9	5	0.8666666666666667	13	0.0	0.5	0.39552349551742205	0.9482578434578282	0.7052767431801792	0.9089087695691643	0.6728000168441428	0.7805060443579477	0.873183582410223	0.8965177685197668	0	0	0.0
6042	0.06553066449440224	0.011199123185165978	0.006689374715266445	0.6592258414660147	None	0	0	0.1	1	1.0	12	1.0	0.8333333333333334	11	10	2	1	0	0.07142857142857142	14	1	0.9333333333333333	14	0.14285714285714285	0	0.500279617549004	0.8618168105421213	0.232422348540093	0.9059278743008568	0.719148366273594	0.9027617004814181	0.8692535883324455	0.8916671788239462	1.0	0.2727272727272727	0.0
3130	0.014557038067230672	0.0012515904221703034	-0.0012292676390095454	0.9476059135362235	None	0	0	0.2857142857142857	2	0.75	6	0.6666666666666666	0.5	6	4	3	2	0	0.6	5	3	0.6666666666666666	10	0.25	0	0.7025887271739393	0.8942016864285637	0.5015092701652406	0.7889242812057	0.4939842301478558	0.861021508874229	0.7312858313818934	0.853069771175686	0.6666666666666666	0.3333333333333333	0.0
2324	None	None	None	None	None	0.5	2	0.7	7	0.38461538461538464	5	0.4166666666666667	0.23076923076923078	8	3	6	0	0	1.0	6	6	1.0	15	0.0	0.18181818181818182	0.838219039015482	0.8933611276457533	0.5095233072845035	0.9640980734775985	0.6316072463667652	0.7671840658129463	0.8069781302992226	0.9005013707800836	0	0	0.0
1287	None	None	None	None	None	0	0	0.6666666666666666	4	0.16666666666666666	1	0.5	0.16666666666666666	4	1	3	3	0	1.0	4	4	0.5333333333333333	8	0.42857142857142855	0	0.20571821531891885	0.9503600853660402	0.8067819933081216	0.9150775728899712	0.5017284969973506	0.7054206167321185	0.9333391711915218	0.8877060509138113	0.5	0.25	0.0
3214	0.014184813076298096	0.001152118889412855	0.0002777649899953773	0.9523627946975893	None	0	0	0.2	1	1.0	5	1.0	1.0	6	5	0	1	0	0.14285714285714285	7	1	0.4666666666666667	7	0.3333333333333333	0	0.3662323813677239	0.7985514796483791	0.45619258831234816	0.7566312599259661	0.6969406518788397	0.7540049473593585	0.8632455931150229	0.7703963309287788	1.0	0.3333333333333333	0.0
1877	None	None	None	None	None	1.0	1	0.8	4	0.2	1	0.4666666666666667	0.2	3	1	3	1	0	0.6	5	3	0.4666666666666667	7	0.125	1.0	0.24753500868722958	0.7039957296496302	0.602968913418536	0.7101309544923965	0.9583965341552926	0.583271290262582	0.9594193416523293	0.6680869243079318	1.0	0.3333333333333333	0.0
4929	0.08239529165486378	0.03550935531979307	0.03522416745374065	0.6611904470110183	None	0	0	0.1111111111111111	1	1.0	11	1.0	1.0	12	11	0	1	0	0.07692307692307693	13	1	0.8666666666666667	13	0.3333333333333333	0	0.500279617549004	0.7843976734978171	0.232422348540093	0.7963100682015221	0.7411254253981375	0.904917186683553	0.8634480663765609	0.8369883502360103	1.0	0.3333333333333333	0.0
1999	None	None	None	None	None	0.5	1	0.7142857142857143	5	0.375	3	0.47619047619047616	0.375	5	3	4	0	0	0.42857142857142855	3	7	0.6666666666666666	10	0.0	0.6666666666666666	0.5178942275258204	0.9299622336791977	0.6804610432585989	0.8435790185196247	0.474486730716455	0.9335816185511295	0.9151735543423107	0.9092701226764264	0	0	0.0
835	None	None	None	None	None	0	0	0.5714285714285714	4	0.5	4	0.35714285714285715	0.5	5	4	4	3	0	0.5714285714285714	7	4	0.6666666666666666	10	0.2727272727272727	0.5	0.540966751204374	0.875371856417014	0.5334292829538854	0.9336425284128211	0.5793026012190206	0.6901258971267739	0.7172971745168497	0.8579077212638855	0.8	0.8	0.0
736	None	None	None	None	None	0	0	0.2857142857142857	2	0.75	6	0.5	0.625	6	5	3	2	0	0.8	4	5	0.6666666666666666	10	0.2222222222222222	0	0.3353405269602209	0.9599691330965482	0.7030731178778318	0.8638329735092528	0.5198067586117864	0.8756280206033128	0.8388041962652327	0.9109646524481373	0.5833333333333333	0.3333333333333333	0.0
5119	0.07836033384949014	0.037180438253203864	0.03718020113076672	0.6547808246639157	None	0	0	0.1111111111111111	1	1.0	11	1.0	1.0	12	11	0	1	0	0.07692307692307693	13	1	0.8666666666666667	13	0.3333333333333333	0	0.500279617549004	0.7843976734978171	0.232422348540093	0.7963100682015221	0.7411254253981375	0.904917186683553	0.8634480663765609	0.8369883502360103	1.0	0.16666666666666666	0.0
7270	0.08640997937173096	0.03783909288904026	0.03782475695443081	0.6602823882467774	None	0	0	0.1111111111111111	1	1.0	11	1.0	1.0	12	11	0	1	0	0.07692307692307693	13	1	0.8666666666666667	13	0.3333333333333333	0	0.500279617549004	0.7843976734978171	0.232422348540093	0.7963100682015221	0.7853101989174354	0.765683143639562	0.8664767992281004	0.782391009631436	1.0	0.3333333333333333	0.0
3418	0.027479111597126744	0.0010733746670411322	0.000757599513678395	0.9663029573596194	None	0	0	0.125	1	1.0	9	0.3142857142857143	0.8888888888888888	9	8	1	2	0	0.7142857142857143	7	5	0.7333333333333333	11	0.4	0	0.5697290491778462	0.9413272218433362	0.5015092701652406	0.9419473164789481	0.719148366273594	0.8376125309957926	0.7306522722039364	0.9168904135157742	0.5555555555555556	0.2222222222222222	0.0
521	None	None	None	None	None	0	0	0.6666666666666666	2	0.5	1	1.0	0.5	2	1	1	0	0	0.25	4	1	0.26666666666666666	4	0.0	0.6666666666666666	0.4775390250230121	0.9193011999783415	0.44111282772245575	0.9680505171077921	0.28303556969489124	0.8057150384292106	0.9277875393687671	0.9185001474421545	0	0	0.0
1768	None	None	None	None	None	0	0	0.5714285714285714	4	0.5	4	0.7142857142857143	0.375	6	3	3	2	0	0.2857142857142857	2	7	0.6666666666666666	10	0.2857142857142857	0.25	0.516010536300757	0.8636370631602066	0.4613538272647301	0.9393935693886396	0.4764889959703	0.7388004534151839	0.8532544689514103	0.8670899095433864	0.5833333333333334	0.16666666666666666	0.0
2875	0.00010799550055734965	4.684279038476504e-06	-1.1446153554399143e-06	0.9984837840755737	None	0.5	1	0.5	3	0.5714285714285714	4	0.5	0.2857142857142857	5	2	3	1	0	0.5	3	6	0.6	9	0.14285714285714285	0.3333333333333333	0.5479565332038263	0.9638576116215705	0.5202633691856344	0.9595809590910174	0.6597647088421702	0.8562976782131222	0.7800393827588945	0.9396406893943956	1.0	0.4	0.0
6146	0.08382508959976817	0.03798354828730894	0.03796004154961158	0.6618538744465876	None	0	0	0.1111111111111111	1	1.0	11	1.0	1.0	12	11	0	1	0	0.07692307692307693	13	1	0.8666666666666667	13	0.3333333333333333	0	0.500279617549004	0.7843976734978171	0.232422348540093	0.7963100682015221	0.7411254253981375	0.904917186683553	0.8634480663765609	0.8369883502360103	1.0	0.16666666666666666	0.0
1743	None	None	None	None	None	0	0	0.08333333333333333	1	1.0	16	0.25	0.75	13	12	4	4	0	0.8888888888888888	8	9	1.2	18	0.36363636363636365	0.3333333333333333	0.3197159331160814	0.9114045795241459	0.6324442423337591	0.9344058386903238	0.9406909737761421	0.9617546072357354	0.867841064402827	0.9391952632436981	0.15384615384615385	0.6923076923076923	0.0
1252	None	None	None	None	None	0	0	0.5	2	0.6666666666666666	2	0.8333333333333334	0	0	0	4	7	0	0.6666666666666666	3	2	0.3333333333333333	5	0.5833333333333334	0.6666666666666666	0	0	0	0	0	0	0	0	0	0	0
2284	None	None	None	None	None	0	0	0.25	1	1.0	4	1.0	1.0	5	4	0	0	0	0.16666666666666666	6	1	0.4	6	0.0	0	0.7602670635849726	0.7047619217153619	0.39677923576940444	0.8971523962547577	0.870354448953727	0.8906822751415789	0.8741171382518906	0.8469998400624132	0	0	0.0
3830	0.09348816407218194	0.025250928750808102	0.0246070220073221	0.7049410012376074	None	0	0	0.1111111111111111	1	1.0	11	1.0	1.0	12	11	0	1	0	0.07692307692307693	13	1	0.8666666666666667	13	0.3333333333333333	0	0.500279617549004	0.786970180006776	0.232422348540093	0.8252268786276625	0.7853101989174354	0.9097651592618627	0.8632455931150229	0.8485447881967203	1.0	0.25	0.0
7033	0.08484549331197909	0.01798273117952617	0.017972004476391443	0.683949814290821	None	0	0	0.125	1	1.0	10	1.0	1.0	11	10	0	1	0	0.08333333333333333	12	1	0.8	12	0.3333333333333333	0	0.500279617549004	0.7861869624512163	0.232422348540093	0.8053746991612843	0.7853101989174354	0.8970120929338236	0.8632455931150229	0.8360226357364535	1.0	0.36363636363636365	0.0
7435	0.08623149740507734	0.03308060272912311	0.033079738436073446	0.6563960589009794	None	0	0	0.1111111111111111	1	1.0	11	1.0	1.0	12	11	0	1	0	0.07692307692307693	13	1	0.8666666666666667	13	0.3333333333333333	0	0.500279617549004	0.7843976734978171	0.232422348540093	0.7963100682015221	0.7853101989174354	0.765683143639562	0.8664767992281004	0.782391009631436	1.0	0.3333333333333333	0.0
4971	0.08320805719451639	0.03855615578287988	0.03855420121247575	0.6548723136402705	None	0	0	0.1111111111111111	1	1.0	11	1.0	1.0	12	11	0	1	0	0.07692307692307693	13	1	0.8666666666666667	13	0.3333333333333333	0	0.500279617549004	0.7843976734978171	0.232422348540093	0.7963100682015221	0.7411254253981375	0.904917186683553	0.8634480663765609	0.8369883502360103	1.0	0.3333333333333333	0.0
3844	0.0998416873660903	0.029640822102681093	0.029617046467595193	0.7075766421857084	None	0	0	0.1	1	1.0	12	1.0	1.0	13	12	0	1	0	0.07142857142857142	14	1	0.9333333333333333	14	0.3333333333333333	0	0.500279617549004	0.7860620520406895	0.232422348540093	0.8205703208844258	0.7853101989174354	0.9022206972638798	0.8632455931150229	0.8430683140007119	1.0	0.23076923076923078	0.0
6290	0.08577593223352042	0.03890655494360232	0.038825408850980875	0.6611352849172389	None	0	0	0.1111111111111111	1	1.0	11	1.0	1.0	12	11	0	1	0	0.07692307692307693	13	1	0.8666666666666667	13	0.3333333333333333	0	0.500279617549004	0.7843976734978171	0.232422348540093	0.7963100682015221	0.7411254253981375	0.8886488289861189	0.8634480663765609	0.8288210106973345	1.0	0.3333333333333333	0.0
3282	0.0015773213673814395	4.066868122068058e-05	-4.0061240790654026e-05	0.9793058562402851	None	0	0	0.25	1	1.0	3	0.625	0.3333333333333333	2	1	2	1	0	0.5	2	4	0.3333333333333333	5	0.14285714285714285	0	0.5810726206624357	0.8955193921446685	0.15657054007454807	0.6377716294133301	0.6265577731560458	0.6690361162537541	0.9180887340920958	0.7575533345477424	1.0	0.5	0.0
5715	0.08405672803464749	0.0356218399270058	0.03535880301080724	0.6604122349995272	None	0	0	0.1111111111111111	1	1.0	11	1.0	1.0	12	11	0	1	0	0.07692307692307693	13	1	0.8666666666666667	13	0.3333333333333333	0	0.500279617549004	0.7843976734978171	0.232422348540093	0.7963100682015221	0.7411254253981375	0.904917186683553	0.8634480663765609	0.8369883502360103	1.0	0.3333333333333333	0.0
3618	0.027499837556151943	0.0013964477297164343	-0.0013733705276431426	0.8953233492888589	None	0	0	0.125	1	1.0	9	1.0	1.0	10	9	0	1	0	0.09090909090909091	11	1	0.7333333333333333	11	0.3333333333333333	0	0.6609037908727371	0.765637433791017	0.22879651664998568	0.9699939052659771	0.4914688332190614	0.9464106213408969	0.878022699077199	0.9248643154926335	1.0	0.5	0.0
6150	0.08217323946413119	0.03711491031517601	0.037086751501359774	0.6570270725937076	None	0	0	0.1111111111111111	1	1.0	11	1.0	1.0	12	11	0	1	0	0.07692307692307693	13	1	0.8666666666666667	13	0.3333333333333333	0	0.500279617549004	0.7843976734978171	0.232422348540093	0.7963100682015221	0.7411254253981375	0.8886488289861189	0.8634480663765609	0.8288210106973345	1.0	0.3333333333333333	0.0
344	None	None	None	None	None	0.3333333333333333	1	0.625	5	0.4	4	0.42857142857142855	0.1	3	1	8	2	0	0.5714285714285714	4	7	0.8	12	0.1111111111111111	0.4	0.7268638691895204	0.7021540678921566	0.8056108882086198	0.9367640965134064	0.6564936542385718	0.9436218501648918	0.9207184311064156	0.8931752526607745	0.6666666666666666	0.3333333333333333	0.0
3134	0.007495732844753533	0.0005431405145883031	-0.00032740561561300964	0.9749578192236935	None	0	0	0.3333333333333333	2	0.7142857142857143	5	0.6	0.42857142857142855	4	3	4	2	0	0.6	5	3	0.6	9	0.18181818181818182	1.0	0.9223806002179803	0.891618584388991	0.27164310696059407	0.6439730507742196	0.2843519797935013	0.8864394694546366	0.9540246669815454	0.8299071977809913	0.625	0	0.0
828	None	None	None	None	None	0.5	1	0.7142857142857143	5	0.25	2	0.47619047619047616	0.25	6	2	3	1	0	0.42857142857142855	7	3	0.6666666666666666	10	0.16666666666666666	0.6666666666666666	0.7277079591466764	0.9515619507023333	0.3160617573111736	0.9643370383505563	0.61512580470711	0.722854934860115	0.857161619173355	0.9176827917394607	1.0	0.3333333333333333	0.0
2254	None	None	None	None	None	0.09090909090909091	1	0.25	6	0.7575757575757576	25	0.44871794871794873	0.6666666666666666	24	22	10	0	0	0.11538461538461539	3	26	2.3333333333333335	35	0.0	0.11764705882352941	0.15374518494089964	0.9508955767857918	0.6511189271243983	0.9110742105232618	0.21130724046047572	0.9401436522368459	0.938896198711578	0.9359233862866025	0	0	0.0
5548	0.07378820019217527	0.016915696328230107	0.01603696323574402	0.6772195679106368	None	0	0	0.1111111111111111	1	1.0	11	1.0	1.0	12	11	0	1	0	0.07692307692307693	13	1	0.8666666666666667	13	0.3333333333333333	0	0.500279617549004	0.7843976734978171	0.232422348540093	0.8010996868815415	0.7210957687843541	0.8764545731865417	0.8634480663765609	0.8246216974679814	1.0	0.3333333333333333	0.0
6433	0.08349811704832455	0.041455527697110556	0.04131270640588464	0.6557238708921298	None	0	0	0.1111111111111111	1	1.0	11	1.0	1.0	12	11	0	1	0	0.07692307692307693	13	1	0.8666666666666667	13	0.3333333333333333	0	0.500279617549004	0.7843976734978171	0.232422348540093	0.7963100682015221	0.7411254253981375	0.8886488289861189	0.8634480663765609	0.8288210106973345	1.0	0.3333333333333333	0.0
1159	None	None	None	None	None	0	0	0.125	1	1.0	9	0.4583333333333333	0.5555555555555556	6	5	4	3	0	0.6666666666666666	6	4	0.7333333333333333	11	0.2727272727272727	0.4444444444444444	0.34255893414579586	0.8990875809729704	0.7290050600671808	0.7029012338703695	0.9406909737761421	0.9475181094046267	0.9227974759189553	0.8787400319924331	0.5	0.5	0.0
4521	0.07931243038499748	0.04082876833165448	0.035885324903247716	0.7988063066112328	None	0	0	0.08333333333333333	1	1.0	15	1.0	1.0	16	15	0	0	0	0.058823529411764705	17	1	1.1333333333333333	17	0.0	0	0.500279617549004	0.8466814736759554	0.232422348540093	0.930014514441842	0.7080469565932139	0.8772581064870469	0.8630748949176522	0.8896802271154179	0	0	0.0
1983	None	None	None	None	None	0.3333333333333333	1	0.4444444444444444	4	0.7272727272727273	8	0.43333333333333335	0.5454545454545454	9	6	3	0	0	0.8333333333333334	6	5	0.8666666666666667	13	0.0	0.25	0.4742202966372505	0.9452246470948577	0.21975677163806012	0.967041504765712	0.5737579551756482	0.801249410929979	0.7306522722039364	0.9269280972138382	0	0	0.0
3805	0.07645234281703031	0.004673024674365192	0.0040146757209658	0.9047236414454534	None	0	0	0.15384615384615385	2	0.8823529411764706	15	0.2638888888888889	0.8235294117647058	16	14	2	1	0	0.8888888888888888	9	8	1.2666666666666666	19	0.16666666666666666	0.35294117647058826	0.5479565332038263	0.8443554898654221	0.232422348540093	0.9245130370100638	0.719148366273594	0.902230032265982	0.8632455931150229	0.8946853360187257	1.0	0.125	0.0
1917	None	None	None	None	None	0.6666666666666666	2	0.75	6	0.3333333333333333	3	0.5238095238095238	0.2222222222222222	4	2	6	2	0	0.42857142857142855	7	3	0.7333333333333333	11	0.14285714285714285	1.0	0.6641843689433935	0.8977319127824986	0.7271102272282204	0.5516685491690407	0.5887116425398436	0.9244370898574581	0.8129119065242101	0.8358912617349102	0.875	0	0.0
2686	0.006346501078963786	0.0005239917444227674	-4.265551803170876e-05	0.9867814584872228	None	0.5	2	0.6363636363636364	7	0.35714285714285715	5	0.5	0.21428571428571427	9	3	6	1	0	0.5	8	4	1.0666666666666667	16	0.1	0.5	0.5479565332038263	0.9587890656076633	0.4563927822199959	0.9589142854427083	0.6621226071802497	0.8508343851274814	0.8187325637779411	0.9358014675802586	1.0	0.2222222222222222	0.0
4953	0.08131091522780821	0.03589572868143837	0.0356025126567146	0.6618528445184528	None	0	0	0.1111111111111111	1	1.0	11	1.0	1.0	12	11	0	1	0	0.07692307692307693	13	1	0.8666666666666667	13	0.3333333333333333	0	0.500279617549004	0.7843976734978171	0.232422348540093	0.7963100682015221	0.7411254253981375	0.904917186683553	0.8634480663765609	0.8369883502360103	1.0	0.3333333333333333	0.0
6303	0.08574472040764691	0.03956836962026006	0.039512661440215674	0.6606863850556689	None	0	0	0.1111111111111111	1	1.0	11	1.0	1.0	12	11	0	1	0	0.07692307692307693	13	1	0.8666666666666667	13	0.3333333333333333	0	0.500279617549004	0.7843976734978171	0.232422348540093	0.7963100682015221	0.7411254253981375	0.8886488289861189	0.8634480663765609	0.8288210106973345	1.0	0.3333333333333333	0.0
315	None	None	None	None	None	0	0	1.0	1	0	0	1.0	0	1	0	0	1	0	0.5	2	1	0.13333333333333333	2	0.3333333333333333	0	0	0	0	0	0	0	0	0	0	0	0
3696	0.07908893079479623	0.01190295706825813	0.009989145488170908	0.9097006520967428	None	0	0	0.1875	3	0.8636363636363636	19	0.21818181818181817	0.8181818181818182	21	18	2	1	0	0.9090909090909091	11	10	1.6	24	0.2	0.36363636363636365	0.500279617549004	0.8913836352832543	0.232422348540093	0.9048048263884102	0.6801643072198995	0.8936793709212024	0.8629040174912829	0.896773420122392	1.0	0.2857142857142857	0.0
1411	None	None	None	None	None	0.5	1	0.6666666666666666	4	0.5	3	0.4	0.5	4	3	3	1	0	0.8	4	5	0.5333333333333333	8	0.1111111111111111	0.6666666666666666	0.5348947406892608	0.8657548611941086	0.16625666695215968	0.8629087335724305	0.27573573547439517	0.8589137076265733	0.8066345447392035	0.8625497774008516	1.0	0	0.0
2128	None	None	None	None	None	0.25	1	0.5	5	0.5833333333333334	7	0.2857142857142857	0.5	9	6	4	0	0	1.0	7	7	0.9333333333333333	14	0.0	0.4444444444444444	0.8676279776779268	0.9468331882123019	0.34558582495399315	0.714397909322599	0.3901279744309782	0.7946960164217873	0.900451498982375	0.8476988571994339	0	0	0.0
3470	0.046556609235573566	0.010282086312959553	0.008171858034554697	0.919702999737559	None	0	0	0.125	1	1.0	9	1.0	1.0	10	9	0	1	0	0.09090909090909091	11	1	0.7333333333333333	11	0.3333333333333333	0	0.5479565332038263	0.912195895826749	0.5015092701652406	0.9364946997403334	0.6906354867269219	0.7779618237539093	0.849816517993485	0.890435609830769	1.0	0.2	0.0
6861	0.082926587029323	0.03261824730797032	0.032572143827411845	0.6569357505274509	None	0	0	0.1111111111111111	1	1.0	11	1.0	1.0	12	11	0	1	0	0.07692307692307693	13	1	0.8666666666666667	13	0.3333333333333333	0	0.500279617549004	0.7843976734978171	0.232422348540093	0.7963100682015221	0.7411254253981375	0.8886488289861189	0.8634480663765609	0.8288210106973345	1.0	0.16666666666666666	0.0
1800	None	None	None	None	None	0	0	0.3333333333333333	1	1.0	2	1.0	0.5	2	1	1	0	0	0.25	4	1	0.26666666666666666	4	0.0	0	0.6967378054313201	0.5084400434925278	0.2170995374970524	0.7633248873034884	0.5042078989429503	0.7863666801385641	0.8821518735080135	0.6976165373022788	0	0	0.0
6910	0.08642393962095521	0.036104657215452904	0.03603827110899097	0.6588752502851123	None	0	0	0.1111111111111111	1	1.0	11	1.0	1.0	12	11	0	1	0	0.07692307692307693	13	1	0.8666666666666667	13	0.3333333333333333	0	0.500279617549004	0.7843976734978171	0.232422348540093	0.7963100682015221	0.7853101989174354	0.765683143639562	0.8664767992281004	0.782391009631436	1.0	0.3333333333333333	0.0
1616	None	None	None	None	None	0	0	0.6666666666666666	2	0.5	1	1.0	0.5	1	1	2	3	0	0.25	4	1	0.26666666666666666	4	0.375	0.6666666666666666	0.11698495653140409	0.5	0.8462657686304954	0.5	0.4143417166396531	0.5	0.9523079503311204	0.5	1.0	1.0	0.7237788034587855
7312	0.08219026132620984	0.03667646506268177	0.03664993840326977	0.6620584552148442	None	0	0	0.1111111111111111	1	1.0	11	1.0	1.0	12	11	0	1	0	0.07692307692307693	13	1	0.8666666666666667	13	0.3333333333333333	0	0.500279617549004	0.7843976734978171	0.232422348540093	0.7963100682015221	0.7411254253981375	0.8886488289861189	0.8634480663765609	0.8288210106973345	1.0	0.3333333333333333	0.0
1767	None	None	None	None	None	0.5	1	0.8333333333333334	5	0.16666666666666666	1	0.6666666666666666	0	3	0	4	1	0	0.75	3	4	0.5333333333333333	8	0.1111111111111111	0.8	0	0	0	0	0	0	0	0	0	0	0
7420	0.08438705358295771	0.039891678285522904	0.039829412144712174	0.6596907477739447	None	0	0	0.1111111111111111	1	1.0	11	1.0	1.0	12	11	0	1	0	0.07692307692307693	13	1	0.8666666666666667	13	0.3333333333333333	0	0.500279617549004	0.7843976734978171	0.232422348540093	0.7963100682015221	0.7411254253981375	0.8886488289861189	0.8634480663765609	0.8288210106973345	1.0	0.3333333333333333	0.0
5244	0.06862344182256883	0.04133303325778217	0.03789979198927783	0.7957013050487138	None	0	0	0.1	1	1.0	12	1.0	1.0	13	12	0	1	0	0.07142857142857142	14	1	0.9333333333333333	14	0.3333333333333333	0	0.500279617549004	0.7806664770578015	0.232422348540093	0.8055577849863508	0.6801643072198995	0.8737716411237039	0.8632455931150229	0.823739832399408	1.0	0.38461538461538464	0.0
4988	0.0845070008591001	0.021431246287331545	0.02137470471218505	0.6793646169218995	None	0	0	0.125	1	1.0	10	1.0	1.0	11	10	0	1	0	0.08333333333333333	12	1	0.8	12	0.3333333333333333	0	0.500279617549004	0.7861869624512163	0.232422348540093	0.8053746991612843	0.7853101989174354	0.9129268891031429	0.8632455931150229	0.8443219688517949	1.0	0.36363636363636365	0.0
2835	0.003994348324706589	0.0007309064263714176	0.00048773021654273147	0.9918454235086279	None	0	0	0.5	2	0.6666666666666666	2	0.625	0.6666666666666666	2	2	2	0	0	0.5	2	4	0.3333333333333333	5	0.0	0	0.2800138314321936	0.5273205509585775	0.1	0.5	0.43751320332750704	0.823455543176876	0.8116876997094581	0.6340836194918532	0	0	0.0
5651	0.08441343777520813	0.038060541806471906	0.03783219342360601	0.6533264674034556	None	0	0	0.1111111111111111	1	1.0	11	1.0	1.0	12	11	0	1	0	0.07692307692307693	13	1	0.8666666666666667	13	0.3333333333333333	0	0.500279617549004	0.7843976734978171	0.232422348540093	0.7963100682015221	0.7411254253981375	0.904917186683553	0.8634480663765609	0.8369883502360103	1.0	0.3333333333333333	0.0
5037	0.08026079979902961	0.02917108655658759	0.02916497634030697	0.6577021518585864	None	0	0	0.1111111111111111	1	1.0	11	1.0	1.0	12	11	0	1	0	0.07692307692307693	13	1	0.8666666666666667	13	0.3333333333333333	0	0.500279617549004	0.7843976734978171	0.232422348540093	0.7963100682015221	0.7411254253981375	0.904917186683553	0.8634480663765609	0.8369883502360103	1.0	0.3333333333333333	0.0
2836	0.001189250726930169	0.0003025739010576942	2.918514450937541e-05	0.9967307180269664	None	0	0	1.0	4	0.0	0	0.6666666666666666	0	3	0	2	2	0	1.0	3	3	0.4	6	0.4	0.6666666666666666	0	0	0	0	0	0	0	0	0	0	0
5433	0.0785663685261986	0.03540931178714692	0.03540922128973248	0.6638862977941627	None	0	0	0.1111111111111111	1	1.0	11	1.0	1.0	12	11	0	1	0	0.07692307692307693	13	1	0.8666666666666667	13	0.3333333333333333	0	0.500279617549004	0.7843976734978171	0.232422348540093	0.7963100682015221	0.7411254253981375	0.904917186683553	0.8634480663765609	0.8369883502360103	1.0	0.3333333333333333	0.0
4294	0.09421595392043265	0.028185174878351146	0.0281804428734084	0.7093753442024541	None	0	0	0.1111111111111111	1	1.0	11	1.0	1.0	12	11	0	1	0	0.07692307692307693	13	1	0.8666666666666667	13	0.3333333333333333	0	0.500279617549004	0.786970180006776	0.232422348540093	0.8252268786276625	0.7853101989174354	0.9097651592618627	0.8632455931150229	0.8485447881967203	1.0	0.25	0.0
2251	None	None	None	None	None	0	0	0.5	3	0.42857142857142855	3	0.5625	0.14285714285714285	2	1	6	2	0	1.0	4	4	0.6	9	0.13333333333333333	0	0.9547585454484597	0.6112131601801455	0.3498568644686329	0.6604141487270243	0.34504598252685525	0.560722129497359	0.9472230674886725	0.611561989910219	0.75	1.0	0.0
5324	0.09720984004289379	0.008747768257046661	0.00825203783060605	0.7311362370932668	None	0	0	0.1111111111111111	1	1.0	11	1.0	1.0	12	11	0	1	0	0.07692307692307693	13	1	0.8666666666666667	13	0.3333333333333333	0	0.500279617549004	0.78819382146374	0.232422348540093	0.816052590722289	0.7853101989174354	0.904931376324988	0.8632455931150229	0.8436605325792218	1.0	0.3333333333333333	0.0
4565	0.07915424511212893	0.039463489008548826	0.03479449284685932	0.7979378601589768	None	0	0	0.08333333333333333	1	1.0	15	1.0	1.0	16	15	0	0	0	0.058823529411764705	17	1	1.1333333333333333	17	0.0	0	0.500279617549004	0.8466814736759554	0.232422348540093	0.930014514441842	0.7080469565932139	0.8772581064870469	0.8630748949176522	0.8896802271154179	0	0	0.0
2559	1.4390021015391505e-06	1.1712458603123025e-08	-1.2625874360160172e-09	0.9999970948524614	None	0	0	0.6666666666666666	2	0.0	0	0.6666666666666666	0	1	0	2	1	0	0.6666666666666666	3	2	0.26666666666666666	4	0.14285714285714285	0	0	0	0	0	0	0	0	0	0	0	0
3997	0.09458808211072062	0.02791542752337079	0.02782781279928057	0.6987631438218472	None	0	0	0.1111111111111111	1	1.0	11	1.0	1.0	12	11	0	1	0	0.07692307692307693	13	1	0.8666666666666667	13	0.3333333333333333	0	0.500279617549004	0.786970180006776	0.232422348540093	0.8252268786276625	0.7853101989174354	0.9097651592618627	0.8632455931150229	0.8485447881967203	1.0	0.25	0.0
4357	0.10182945948185333	0.009962512000954665	0.006436536831692381	0.829033052432808	None	0.14285714285714285	1	0.1875	3	0.8636363636363636	19	0.16783216783216784	0.8181818181818182	21	18	2	1	0	0.8461538461538461	13	11	1.6	24	0.2	0.18181818181818182	0.500279617549004	0.9000049400909167	0.232422348540093	0.9047391362454954	0.6801643072198995	0.8936793709212024	0.8629040174912829	0.8995647925493804	1.0	0.2857142857142857	0.0
6498	0.08801460799013362	0.03853999901276115	0.03833642656008784	0.6493181848524504	None	0	0	0.1111111111111111	1	1.0	11	1.0	1.0	12	11	0	1	0	0.07692307692307693	13	1	0.8666666666666667	13	0.3333333333333333	0	0.500279617549004	0.7843976734978171	0.232422348540093	0.7963100682015221	0.7411254253981375	0.8886488289861189	0.8634480663765609	0.8288210106973345	1.0	0.3333333333333333	0.0
4454	0.09968459089940937	0.027767815709973317	0.027272965483055422	0.711878257822256	None	0	0	0.1	1	1.0	12	1.0	1.0	13	12	0	1	0	0.07142857142857142	14	1	0.9333333333333333	14	0.3333333333333333	0	0.500279617549004	0.7860620520406895	0.232422348540093	0.8205703208844258	0.7452508856898685	0.8750009734970103	0.8632455931150229	0.8304981234886825	1.0	0.38461538461538464	0.0
3059	0.00624351753484004	0.00123275176521696	0.0007572828383310367	0.9928472986714789	None	0	0	0.5	5	0.5384615384615384	7	0.375	0.46153846153846156	11	6	3	0	0	0.4	10	4	1.0	15	0.0	0.18181818181818182	0.9006164668537577	0.9256635634369754	0.5514869966795571	0.9670891867575956	0.6307837142689925	0.8658911027124468	0.8608987378230989	0.9301612336923158	0	0	0.0
3649	0.07358567201470875	0.029665987502136823	0.026229073783106814	0.8096411319690998	None	0	0	0.08333333333333333	1	1.0	15	1.0	1.0	16	15	0	0	0	0.058823529411764705	17	1	1.1333333333333333	17	0.0	0	0.500279617549004	0.8466814736759554	0.232422348540093	0.930014514441842	0.7080469565932139	0.8772581064870469	0.8630748949176522	0.8896802271154179	0	0	0.0
6184	0.08636973884282188	0.03952195288577408	0.03950173780987447	0.6511292949564985	None	0	0	0.1111111111111111	1	1.0	11	1.0	1.0	12	11	0	1	0	0.07692307692307693	13	1	0.8666666666666667	13	0.3333333333333333	0	0.500279617549004	0.7843976734978171	0.232422348540093	0.7963100682015221	0.7411254253981375	0.8886488289861189	0.8634480663765609	0.8288210106973345	1.0	0.3333333333333333	0.0
4151	0.06050257679842372	0.014061107390487984	0.011445419485101251	0.7369413511624329	None	0	0	0.1	1	1.0	12	1.0	1.0	13	12	0	0	0	0.07142857142857142	14	1	0.9333333333333333	14	0.0	0	0.571451459640852	0.8193759895462588	0.16857335092109865	0.93716137249732	0.6801643072198995	0.900297558055765	0.884313677502565	0.8945718349678021	0	0	0.0
426	None	None	None	None	None	0	0	0.5714285714285714	4	0.375	3	0.5555555555555556	0.125	3	1	6	0	0	0.5	6	3	0.6666666666666666	10	0.0	0	0.4939668679505528	0.9088917368888992	0.5531692628302133	0.9006670554156826	0.8798772228831788	0.9751290230978241	0.9131586582411957	0.9384608763597936	0	0	0.0
777	None	None	None	None	None	0	0	0.3333333333333333	1	1.0	2	1.0	0	0	0	3	2	0	1.0	2	2	0.26666666666666666	4	0.2	0	0	0	0	0	0	0	0	0	0	0	0
2506	None	None	None	None	None	0	0	0.21428571428571427	3	0.8888888888888888	16	0.37037037037037035	0.7777777777777778	15	14	4	1	0	0.16666666666666666	18	3	1.3333333333333333	20	0.09090909090909091	1.0	0.3980262946709111	0.9553162783169673	0.5232305208183682	0.9244722833941816	0.2128253955382781	0.9523194584201845	0.938896198711578	0.945517074051495	1.0	0.06666666666666667	0.0
5842	0.07982234032920614	0.03518366055188208	0.034855834851373314	0.6614900602229261	None	0	0	0.1111111111111111	1	1.0	11	1.0	1.0	12	11	0	1	0	0.07692307692307693	13	1	0.8666666666666667	13	0.3333333333333333	0	0.500279617549004	0.7843976734978171	0.232422348540093	0.7963100682015221	0.7411254253981375	0.904917186683553	0.8634480663765609	0.8369883502360103	1.0	0.3333333333333333	0.0
5179	0.09626929108104093	0.003854499115071852	0.003620703522937604	0.6960492552730655	None	0	0	0.1111111111111111	1	1.0	11	1.0	1.0	12	11	0	1	0	0.07692307692307693	13	1	0.8666666666666667	13	0.3333333333333333	0	0.500279617549004	0.78819382146374	0.232422348540093	0.8238681036007197	0.765280542303652	0.8767603369631182	0.8632455931150229	0.8328994910760833	1.0	0.5833333333333334	0.0
3063	0.011795730861013933	0.0038942275304073223	0.0031936808052237583	0.9885810678955053	None	0	0	0.5	3	0.6666666666666666	4	0.5714285714285714	0.6666666666666666	7	4	0	1	0	0.2857142857142857	7	2	0.5333333333333333	8	1.0	0.3333333333333333	0.3662323813677239	0.8198484173370186	0.24969359419858667	0.9483037017187304	0.6969406518788397	0.8765958186073375	0.8692535883324455	0.8936327181585633	1.0	0.2857142857142857	0.0
2197	None	None	None	None	None	0.5	1	0.6666666666666666	4	0.16666666666666666	1	0.6666666666666666	0.16666666666666666	5	1	2	2	0	0.75	4	3	0.5333333333333333	8	0.5	0.4	0.28163051187513855	0.9746966215241696	0.1	0.9818094559186062	0.542419062264391	0.8536207786564024	0.7306522722039364	0.9582865552115597	0.6	0.8	0.0
4314	0.10187429880646424	0.011203528118628318	0.010983469489789576	0.7149344455323254	None	0	0	0.1	1	1.0	12	1.0	1.0	13	12	0	1	0	0.07142857142857142	14	1	0.9333333333333333	14	0.3333333333333333	0	0.500279617549004	0.7860620520406895	0.232422348540093	0.8170084950638005	0.7853101989174354	0.9022206972638798	0.8632455931150229	0.8420066864323251	1.0	0.23076923076923078	0.0
3729	0.07352896278874463	0.01215044711942041	0.011366344666068859	0.9189726491325545	None	0.16666666666666666	1	0.21428571428571427	3	0.8421052631578947	16	0.25925925925925924	0.7894736842105263	18	15	2	1	0	1.0	9	9	1.4	21	0.2	0.3157894736842105	0.5241180753764152	0.8645736099173682	0.232422348540093	0.9162852585309933	0.6996563367467468	0.9007399671773462	0.8632455931150229	0.895737111836889	1.0	0.16666666666666666	0.0
6438	0.08323991498291063	0.039984708524894386	0.03992565010205341	0.6523763583914941	None	0	0	0.1111111111111111	1	1.0	11	1.0	1.0	12	11	0	1	0	0.07692307692307693	13	1	0.8666666666666667	13	0.3333333333333333	0	0.500279617549004	0.7843976734978171	0.232422348540093	0.7963100682015221	0.7411254253981375	0.8886488289861189	0.8634480663765609	0.8288210106973345	1.0	0.3333333333333333	0.0
3144	None	None	None	None	None	0	0	0.16666666666666666	1	1.0	6	0.8888888888888888	0.5	4	3	3	2	0	1.0	3	3	0.5333333333333333	8	0.2222222222222222	0	0.9276006311728011	0.632287072447689	0.2935926197226014	0.5403607238625745	0.27538082199563646	0.6984388547296068	0.951146776351908	0.6258772340331712	0.625	0.25	0.0
1078	None	None	None	None	None	0.25	1	0.6	6	0.38461538461538464	5	0.5	0.23076923076923078	6	3	8	3	0	0.8333333333333334	6	5	1.0	15	0.17647058823529413	0.16666666666666666	0.44500797829043215	0.7208342126815774	0.22108426261335543	0.9415427270106566	0.27695153775291953	0.8187219309969289	0.8023878005699532	0.8513437985697112	0.5	0.16666666666666666	0.0
5961	0.08597644381261485	0.03323852318657548	0.03322582301464349	0.6633497600446356	None	0	0	0.1111111111111111	1	1.0	11	1.0	1.0	12	11	0	1	0	0.07692307692307693	13	1	0.8666666666666667	13	0.3333333333333333	0	0.500279617549004	0.7843976734978171	0.232422348540093	0.7963100682015221	0.7411254253981375	0.904917186683553	0.8634480663765609	0.8369883502360103	1.0	0.3333333333333333	0.0
3328	0.01792413055535994	0.011326503746275097	-0.010703955799291077	0.944484582363229	None	0	0	0.5	4	0.5	5	0.42857142857142855	0.4	6	4	5	2	0	0.5714285714285714	7	4	0.8	12	0.16666666666666666	0.3333333333333333	0.6250005150643189	0.9299037410500539	0.7404727073402857	0.7701185953086909	0.21130724046047572	0.6754390435188535	0.8805456100044156	0.8189170217776894	0.5833333333333334	0.16666666666666666	0.0
2720	None	None	None	None	None	0	0	0.6666666666666666	4	0.16666666666666666	1	0.8888888888888888	0.16666666666666666	4	1	3	0	0	1.0	3	3	0.5333333333333333	8	0.0	0	0.12952534274653052	0.9473560523991331	0.6804610432585989	0.6898892234798933	0.668894374926029	0.9738021190252351	0.9458924269154113	0.9194638758838731	0	0	0.0
2091	None	None	None	None	None	0.5	1	0.8333333333333334	5	0.0	0	0.5625	0	0	0	8	0	0	1.0	4	4	0.6	9	0.0	0.3333333333333333	0	0	0	0	0	0	0	0	0	0	0
6554	0.0860277469258939	0.030590617087421047	0.0305037709483381	0.647528687196154	None	0	0	0.1111111111111111	1	1.0	11	1.0	1.0	12	11	0	1	0	0.07692307692307693	13	1	0.8666666666666667	13	0.3333333333333333	0	0.500279617549004	0.7843976734978171	0.232422348540093	0.7963100682015221	0.7411254253981375	0.8886488289861189	0.8634480663765609	0.8288210106973345	1.0	0.3333333333333333	0.0
2960	0.02636341196666016	0.004517884370602792	0.003959391051381147	0.7234104653313671	None	0	0	0.16666666666666666	1	1.0	6	1.0	1.0	7	6	0	1	0	0.125	8	1	0.5333333333333333	8	0.3333333333333333	0	0.5479565332038263	0.9081873931860273	0.24969359419858667	0.9613558768410525	0.6969406518788397	0.8530184407326148	0.8632455931150229	0.9184428016296132	1.0	0.2857142857142857	0.0
3982	0.08953841622325595	0.002148126016917998	0.001153297081087482	0.7180609901889139	None	0	0	0.1111111111111111	1	1.0	11	1.0	1.0	12	11	0	1	0	0.07692307692307693	13	1	0.8666666666666667	13	0.3333333333333333	0	0.33793975454782743	0.8704225522184665	0.4563927822199959	0.8389778500294712	0.765280542303652	0.9075608861858293	0.8632455931150229	0.8750664270458117	1.0	0.16666666666666666	0.0
840	None	None	None	None	None	0	0	0.75	3	0.5	2	0.75	0.25	3	1	2	1	0	0.5	4	2	0.4	6	0.16666666666666666	0.5	0.22292856365612587	0.9112164308137835	0.4473794334131691	0.8186495823770642	0.8332777683632399	0.7510789822924371	0.943780969354033	0.8384481128336485	1.0	0.6666666666666666	0.0
5107	0.0817024338505886	0.037553160677443354	0.037454417265585134	0.6544702566109678	None	0	0	0.1111111111111111	1	1.0	11	1.0	1.0	12	11	0	1	0	0.07692307692307693	13	1	0.8666666666666667	13	0.3333333333333333	0	0.500279617549004	0.7843976734978171	0.232422348540093	0.7963100682015221	0.7411254253981375	0.904917186683553	0.8634480663765609	0.8369883502360103	1.0	0.3333333333333333	0.0
7190	0.08633024955028726	0.02458456067894217	0.023343457332856834	0.6737191986168289	None	0	0	0.1111111111111111	1	1.0	11	1.0	1.0	12	11	0	1	0	0.07692307692307693	13	1	0.8666666666666667	13	0.3333333333333333	0	0.500279617549004	0.7843976734978171	0.232422348540093	0.7963100682015221	0.7853101989174354	0.765683143639562	0.8664767992281004	0.782391009631436	1.0	0.16666666666666666	0.0
6148	0.08296376662779144	0.03474066469428909	0.034697075184470585	0.6612263894480079	None	0	0	0.1111111111111111	1	1.0	11	1.0	1.0	12	11	0	1	0	0.07692307692307693	13	1	0.8666666666666667	13	0.3333333333333333	0	0.500279617549004	0.7843976734978171	0.232422348540093	0.7963100682015221	0.7411254253981375	0.8886488289861189	0.8634480663765609	0.8288210106973345	1.0	0.3333333333333333	0.0
3910	0.09151463159794652	0.02833607453237087	0.02820940132210593	0.7025277309590482	None	0	0	0.1111111111111111	1	1.0	11	1.0	1.0	12	11	0	1	0	0.07692307692307693	13	1	0.8666666666666667	13	0.3333333333333333	0	0.500279617549004	0.786970180006776	0.232422348540093	0.8252268786276625	0.7853101989174354	0.9097651592618627	0.8632455931150229	0.8485447881967203	1.0	0.25	0.0
780	None	None	None	None	None	0	0	1.0	4	0.0	0	0.75	0	2	0	3	2	0	0.5	4	2	0.4	6	0.25	0.5	0	0	0	0	0	0	0	0	0	0	0
3980	0.09621344541203916	0.023876989795215853	0.023019643406579866	0.7062552028738125	None	0	0	0.1	1	1.0	12	1.0	1.0	13	12	0	1	0	0.07142857142857142	14	1	0.9333333333333333	14	0.3333333333333333	0	0.500279617549004	0.7860620520406895	0.232422348540093	0.8205703208844258	0.7853101989174354	0.9022206972638798	0.8632455931150229	0.8430683140007119	1.0	0.23076923076923078	0.0
1753	None	None	None	None	None	0.25	1	0.4	4	0.6153846153846154	8	0.4166666666666667	0.5384615384615384	10	7	4	1	0	1.0	6	6	1.0	15	0.1111111111111111	0.2	0.5479565332038263	0.9352660855958032	0.2331668854678087	0.9724327769945617	0.6449162073849127	0.8087906067568074	0.7782950882807269	0.928151155341527	1.0	0.2	0.0
1779	None	None	None	None	None	0	0	0.3333333333333333	1	1.0	2	1.0	0	0	0	3	3	0	1.0	2	2	0.26666666666666666	4	0.3	0	0	0	0	0	0	0	0	0	0	0	0
2063	None	None	None	None	None	0	0	0.5	3	0.3333333333333333	2	0.8888888888888888	0.16666666666666666	1	1	6	0	0	1.0	3	3	0.5333333333333333	8	0.0	0	0.4943927652064339	0.5	0.3002302580548079	0.5	0.37389168783942284	0.5	0.6900421944005205	0.5	0	0	0.0
3098	0.019380604964168786	0.003286430248797982	0.003093419541876174	0.976370948072896	None	0	0	0.3333333333333333	2	0.7142857142857143	5	0.5	0.5714285714285714	5	4	3	2	0	0.5	6	3	0.6	9	0.2222222222222222	0	0.5544949237444763	0.9111712093018437	0.24969359419858667	0.972588223629311	0.6621226071802497	0.824706969285005	0.7962265398753461	0.922860246771918	0.6000000000000001	0	0.0
916	None	None	None	None	None	0	0	0.4	4	0.5833333333333334	7	0.42424242424242425	0.5833333333333334	11	7	2	2	0	0.2727272727272727	3	11	0.9333333333333333	14	0.5	0	0.5697290491778462	0.9131606666200017	0.3292188038579503	0.8464357323883948	0.7524417461271309	0.8337994351808475	0.8629040174912829	0.8688529824508092	0.5454545454545454	0.2727272727272727	0.0
3437	0.07447142241400398	0.02010019270888513	0.017571917357957045	0.7146699468334893	None	0	0	0.3	3	0.8333333333333334	10	0.5384615384615384	0.8333333333333334	13	10	0	1	0	0.15384615384615385	13	2	0.9333333333333333	14	1.0	0.16666666666666666	0.500279617549004	0.8288858840263452	0.232422348540093	0.9101458498974414	0.7853101989174354	0.8975733961027172	0.8632455931150229	0.883009073403817	1.0	0.23076923076923078	0.0
4634	0.09154017904999882	0.007243721460554703	0.0031552565492590783	0.6845055157889048	None	0	0	0.18181818181818182	2	0.9285714285714286	13	1.0	0.9285714285714286	15	13	0	0	0	0.0625	16	1	1.0666666666666667	16	0.0	0.13333333333333333	0.500279617549004	0.7689349329654747	0.232422348540093	0.8653760988129726	0.6969455469128338	0.8575061535773417	0.8632455931150229	0.8346900958388648	0	0	0.0
3760	0.07996458597330403	0.0180303991538686	0.017989809549125272	0.7063624161680179	None	0	0	0.1111111111111111	1	1.0	11	1.0	1.0	12	11	0	1	0	0.07692307692307693	13	1	0.8666666666666667	13	0.3333333333333333	0	0.500279617549004	0.7907180010828748	0.232422348540093	0.8175591663819645	0.7411254253981375	0.8986970672194013	0.8632455931150229	0.8416640975454709	1.0	0.25	0.0
3411	0.021904169985677624	0.0021048766324939547	-0.0020882743529756407	0.9394594961151153	None	0	0	0.14285714285714285	1	1.0	8	0.6666666666666666	0.625	6	5	3	2	0	0.6	5	3	0.6666666666666666	10	0.2222222222222222	0	0.7282943650212085	0.8912288297082154	0.3114057117902759	0.8748119690806521	0.4041074429307555	0.8638178341771402	0.8914071541230308	0.8770700114724912	0.5833333333333334	0.16666666666666666	0.0
3022	5.0806850916370576e-05	1.2883901192652473e-05	-1.2883492515041857e-05	0.9985640262405802	None	0	0	0.75	3	0.3333333333333333	1	0.5555555555555556	0.3333333333333333	2	1	2	1	0	1.0	3	3	0.3333333333333333	5	0.14285714285714285	1.0	0.2321898053026797	0.6672421256544323	0.6613723671307942	0.9672728728037643	0.5561569559995372	0.7845264354462513	0.8777328718593874	0.8571011305818634	1.0	0.5	0.0
2857	0.012608280715505064	0.0009244965901747448	0.0009060185096708553	0.9833512736914217	None	0	0	0.4	2	0.8	4	1.0	0.8	5	4	1	0	0	0.14285714285714285	7	1	0.4666666666666667	7	0.0	0.3333333333333333	0.2582569194171636	0.9361364038382477	0.33745278700763953	0.9369830838035675	0.2751561912830881	0.93620924448797	0.9153268950301621	0.9364439900440436	0	0	0.0
687	None	None	None	None	None	0	0	0.5	4	0.3333333333333333	3	0.55	0.2222222222222222	3	2	7	0	0	0.8	4	5	0.7333333333333333	11	0.0	0.5714285714285714	0.974752943112453	0.6039086827476052	0.2935926197226014	0.7717947317418862	0.27538082199563646	0.8698053173174473	0.9629391148889628	0.7649172262918967	0	0	0.0
472	None	None	None	None	None	0	0	1.0	2	0.0	0	0.75	0	1	0	1	0	0	1.0	2	2	0.2	3	0.0	0	0	0	0	0	0	0	0	0	0	0	0
452	None	None	None	None	None	0	0	0.6666666666666666	2	0.5	1	1.0	0.5	2	1	1	0	0	0.25	4	1	0.26666666666666666	4	0.0	0.6666666666666666	0.4775390250230121	0.9193011999783415	0.44111282772245575	0.9680505171077921	0.28303556969489124	0.8057150384292106	0.9277875393687671	0.9185001474421545	0	0	0.0
2126	None	None	None	None	None	0	0	1.0	2	0.0	0	1.0	0	1	0	1	0	0	0.3333333333333333	3	1	0.2	3	0.0	1.0	0	0	0	0	0	0	0	0	0	0	0
2623	2.4795311194499144e-05	9.981150592223782e-07	-3.5311268427003867e-07	0.9999968836951333	None	0	0	0.5	2	0.75	3	0.75	0.25	2	1	3	4	0	0.5	4	2	0.4	6	0.4444444444444444	0.4	0.7974273252649466	0.5540966531360997	0.389432809153219	0.6155278999790387	0.5243221043385279	0.9702130738372454	0.9033596901323322	0.8006609930734548	0.75	0.5	0.0
5821	0.07961982481013231	0.03575859023633607	0.03562530162255754	0.6538654433652515	None	0	0	0.1111111111111111	1	1.0	11	1.0	1.0	12	11	0	1	0	0.07692307692307693	13	1	0.8666666666666667	13	0.3333333333333333	0	0.500279617549004	0.7843976734978171	0.232422348540093	0.7963100682015221	0.7411254253981375	0.904917186683553	0.8634480663765609	0.8369883502360103	1.0	0.3333333333333333	0.0
3920	0.0560512256249037	0.018622834609887538	0.01859029592107555	0.9341906447346245	None	0.16666666666666666	1	0.2857142857142857	4	0.7894736842105263	15	0.25925925925925924	0.7368421052631579	18	14	2	1	0	1.0	9	9	1.4	21	0.25	0.42105263157894735	0.5241180753764152	0.8645736099173682	0.232422348540093	0.9163431512230353	0.6996563367467468	0.8947829876197727	0.8632455931150229	0.8937227170025082	1.0	0.16666666666666666	0.0
4892	0.0783975083369887	0.03993383779143572	0.03492127778080761	0.7995866833656518	None	0	0	0.08333333333333333	1	1.0	15	1.0	1.0	16	15	0	0	0	0.058823529411764705	17	1	1.1333333333333333	17	0.0	0	0.500279617549004	0.8466814736759554	0.232422348540093	0.930014514441842	0.7080469565932139	0.8772581064870469	0.8630748949176522	0.8896802271154179	0	0	0.0
4501	0.09492394864774474	0.0038937557824644444	-0.0022399188896061466	0.695886169624836	None	0	0	0.1111111111111111	1	1.0	11	1.0	1.0	12	11	0	1	0	0.07692307692307693	13	1	0.8666666666666667	13	0.3333333333333333	0	0.500279617549004	0.78819382146374	0.232422348540093	0.8238681036007197	0.765280542303652	0.8767603369631182	0.8632455931150229	0.8328994910760833	1.0	0.5833333333333334	0.0
1439	None	None	None	None	None	0	0	0.5	3	0.7142857142857143	5	0.5625	0.7142857142857143	8	5	0	0	0	0.25	8	2	0.6	9	0.0	0.2857142857142857	0.5680906277437361	0.9064635512276418	0.9689653266949737	0.9353082641682828	0.5688949228696919	0.8355798906102886	0.8738279867306215	0.8992918753077678	0	0	0.0
4351	0.07921758689547027	0.011544483723425914	-0.010066059110280119	0.672236238761481	None	0	0	0.1	1	1.0	12	1.0	1.0	13	12	0	1	0	0.07142857142857142	14	1	0.9333333333333333	14	0.3333333333333333	0	0.500279617549004	0.7715277211555063	0.232422348540093	0.8055577849863508	0.6801643072198995	0.8737716411237039	0.8632455931150229	0.8211798141824613	1.0	0.38461538461538464	0.0
2593	4.334844261770319e-05	1.761983278804547e-05	-4.013796082243696e-08	0.9986450365443884	None	0.5	1	0.8333333333333334	5	0.0	0	0.5	0	2	0	5	1	0	1.0	4	4	0.5333333333333333	8	0.08333333333333333	0.5	0	0	0	0	0	0	0	0	0	0	0
3571	0.008321668045034123	0.0011570283582872268	0.0011279319791873059	0.9539915153797411	None	0	0	0.16666666666666666	1	1.0	6	0.6666666666666666	0.5	4	3	3	2	0	0.75	4	3	0.5333333333333333	8	0.2222222222222222	0	0.8436750354471277	0.7758281437171684	0.2935926197226014	0.8782024855362024	0.30658478592384725	0.8524481847730901	0.9152570424991321	0.8398334571859001	0.75	0	0.0
3372	0.059610123710013105	0.010581072584384009	0.010481766595928985	0.7023054826553861	None	0	0	0.1111111111111111	1	1.0	11	1.0	1.0	12	11	0	1	0	0.07692307692307693	13	1	0.8666666666666667	13	0.3333333333333333	0	0.5511205361755571	0.9546270793665245	0.6259843056638404	0.8932541765140456	0.2128253955382781	0.8671025944001648	0.8452147849588629	0.9128389519820744	1.0	0.08333333333333333	0.0
1577	None	None	None	None	None	0	0	0.75	3	0.5	2	0.5	0.5	4	2	1	0	0	0.75	3	4	0.4	6	0.0	1.0	0.682640749648629	0.7415766879211849	0.2715369477650542	0.7830746874147168	0.3901279744309782	0.8036298919414913	0.8475299737681792	0.7771262582841165	0	0	0.0
2241	None	None	None	None	None	0	0	0.25	1	1.0	3	0.5555555555555556	0.6666666666666666	2	2	2	1	0	1.0	3	3	0.3333333333333333	5	0.125	0	0.7470535434967857	0.9261817545366592	0.3574477746031214	0.5446051754768861	0.4765971445292217	0.7363444638463643	0.8776331753765957	0.7764571736445828	1.0	0	0.0
5624	0.08294898500675982	0.03491287146934556	0.03491271613519497	0.6643602786715803	None	0	0	0.1111111111111111	1	1.0	11	1.0	1.0	12	11	0	1	0	0.07692307692307693	13	1	0.8666666666666667	13	0.3333333333333333	0	0.500279617549004	0.7843976734978171	0.232422348540093	0.7963100682015221	0.7411254253981375	0.904917186683553	0.8634480663765609	0.8369883502360103	1.0	0.3333333333333333	0.0
6133	0.08767601149872822	0.028139925474626824	0.028009915269655707	0.7275361790061796	None	0	0	0.1111111111111111	1	1.0	11	1.0	1.0	12	11	0	1	0	0.07692307692307693	13	1	0.8666666666666667	13	0.3333333333333333	0	0.500279617549004	0.7843976734978171	0.232422348540093	0.7954733034427989	0.7411254253981375	0.904917186683553	0.8662781213399098	0.836753950422225	1.0	0.3333333333333333	0.0
6609	0.0842979148295559	0.03945469810721259	0.039390830521619256	0.6600262542645331	None	0	0	0.1111111111111111	1	1.0	11	1.0	1.0	12	11	0	1	0	0.07692307692307693	13	1	0.8666666666666667	13	0.3333333333333333	0	0.500279617549004	0.7843976734978171	0.232422348540093	0.7963100682015221	0.7411254253981375	0.8886488289861189	0.8634480663765609	0.8288210106973345	1.0	0.3333333333333333	0.0
350	None	None	None	None	None	0	0	0.4	2	0.6	3	0.7777777777777778	0	1	0	5	3	0	1.0	3	3	0.4666666666666667	7	0.23076923076923078	0	0	0	0	0	0	0	0	0	0	0	0
7049	0.08432605724927533	0.03801238341367159	0.03786947052630839	0.652615714288209	None	0	0	0.1111111111111111	1	1.0	11	1.0	1.0	12	11	0	1	0	0.07692307692307693	13	1	0.8666666666666667	13	0.3333333333333333	0	0.500279617549004	0.7843976734978171	0.232422348540093	0.7963100682015221	0.7853101989174354	0.765683143639562	0.8664767992281004	0.782391009631436	1.0	0.3333333333333333	0.0
5930	0.08126878714751784	0.01736012695191738	0.01733096736823499	0.7178675619437526	None	0	0	0.125	1	1.0	10	1.0	1.0	11	10	0	1	0	0.08333333333333333	12	1	0.8	12	0.3333333333333333	0	0.500279617549004	0.7885957183305337	0.232422348540093	0.7963443538208972	0.6969406518788397	0.9020832236724542	0.8632455931150229	0.8366563518966749	1.0	0.36363636363636365	0.0
6875	0.08501502414779027	0.02077182842783858	0.020589250615014043	0.6721534729625156	None	0	0	0.125	1	1.0	10	1.0	1.0	11	10	0	1	0	0.08333333333333333	12	1	0.8	12	0.3333333333333333	0	0.500279617549004	0.7861869624512163	0.232422348540093	0.8053746991612843	0.7853101989174354	0.8970120929338236	0.8632455931150229	0.8360226357364535	1.0	0.36363636363636365	0.0
1773	None	None	None	None	None	0	0	1.0	2	0.0	0	1.0	0	1	0	1	0	0	0.3333333333333333	3	1	0.2	3	0.0	1.0	0	0	0	0	0	0	0	0	0	0	0
1372	None	None	None	None	None	0	0	0.5	1	1.0	1	1.0	1.0	1	1	1	0	0	0.3333333333333333	3	1	0.2	3	0.0	0	0.7602670635849726	0.5	0.27840183515652556	0.5	0.37389168783942284	0.5	0.8892656817285671	0.5	0	0	0.0
2431	None	None	None	None	None	0	0	0.6666666666666666	2	0.5	1	1.0	0.5	2	1	1	1	0	0.25	4	1	0.26666666666666666	4	0.2	0.6666666666666666	0.747382867475214	0.8223478409280718	0.24146237230896422	0.8044942019872088	0.617222524134658	0.6480494442112673	0.8987012845712208	0.7659912080113322	1.0	1.0	0.0
1536	None	None	None	None	None	0	0	0.6666666666666666	2	0.0	0	0.6666666666666666	0	2	0	1	1	0	0.6666666666666666	2	3	0.26666666666666666	4	0.25	1.0	0	0	0	0	0	0	0	0	0	0	0
5009	0.07068130900776283	0.012482010186210191	0.006454664025657658	0.7219583133764731	None	0	0	0.14285714285714285	1	1.0	8	1.0	1.0	9	8	0	1	0	0.1	10	1	0.6666666666666666	10	0.3333333333333333	0	0.3662323813677239	0.7949787466624866	0.24969359419858667	0.7879991313016492	0.6969406518788397	0.8820655015924884	0.8632455931150229	0.8263650853222412	1.0	0.3333333333333333	0.0
5862	0.08078711533339314	0.03490769610381328	0.03490760446604572	0.6644541696344763	None	0	0	0.1111111111111111	1	1.0	11	1.0	1.0	12	11	0	1	0	0.07692307692307693	13	1	0.8666666666666667	13	0.3333333333333333	0	0.500279617549004	0.7843976734978171	0.232422348540093	0.7963100682015221	0.7411254253981375	0.904917186683553	0.8634480663765609	0.8369883502360103	1.0	0.3333333333333333	0.0
1964	None	None	None	None	None	0	0	0.6	3	0.6	3	0.4666666666666667	0.2	4	1	2	1	0	0.6	5	3	0.4666666666666667	7	0.2	0.4	0.5244365655081765	0.9119350511410221	0.18663973783111004	0.791634585882965	0.5765522778082088	0.8003909651405956	0.9140427325806572	0.843830999034909	1.0	0.25	0.0
6315	0.08342585990081686	0.01736029908789964	0.016938813662464372	0.6710809156986636	None	0	0	0.1111111111111111	1	1.0	11	1.0	1.0	12	11	0	1	0	0.07692307692307693	13	1	0.8666666666666667	13	0.3333333333333333	0	0.500279617549004	0.7843976734978171	0.232422348540093	0.7963100682015221	0.7411254253981375	0.8886488289861189	0.8634480663765609	0.8288210106973345	1.0	0.3333333333333333	0.0
2112	None	None	None	None	None	0	0	0.75	3	0.25	1	0.6666666666666666	0	2	0	3	2	0	1.0	3	3	0.4	6	0.25	0.8	0	0	0	0	0	0	0	0	0	0	0
5469	0.07781336024271845	0.02087540579139206	0.01991870013994895	0.6671524383626992	None	0	0	0.1111111111111111	1	1.0	11	1.0	1.0	12	11	0	1	0	0.07692307692307693	13	1	0.8666666666666667	13	0.3333333333333333	0	0.500279617549004	0.7843976734978171	0.232422348540093	0.8010996868815415	0.7210957687843541	0.8764545731865417	0.8634480663765609	0.8246216974679814	1.0	0.5833333333333334	0.0
4868	0.10513411055741861	0.018478077219846904	0.018477985829108225	0.6643817915467046	None	0	0	0.1	1	1.0	13	1.0	1.0	14	13	0	1	0	0.06666666666666667	15	1	1.0	15	0.3333333333333333	0	0.4332559994583639	0.7816857456805774	0.24105797136933985	0.8016765935525663	0.7411254253981375	0.8901903181025851	0.8634480663765609	0.8303819565078396	1.0	0.35714285714285715	0.0
1646	None	None	None	None	None	1.0	1	1.0	4	0.0	0	0.5555555555555556	0	4	0	0	0	0	1.0	3	3	0.3333333333333333	5	0.0	1.0	0	0	0	0	0	0	0	0	0	0	0
2469	None	None	None	None	None	0.5	1	0.6666666666666666	4	0.2857142857142857	2	0.6	0.2857142857142857	4	2	4	1	0	0.6	5	3	0.6	9	0.1	1.0	0.7461294989410503	0.9341750493367829	0.4570796514376999	0.9666078988116887	0.617940281177949	0.6685267454078844	0.8400237790044128	0.9037748261373533	1.0	0	0.0
6086	0.08454053222544948	0.04104186378011843	0.04090628997392217	0.6575232847103087	None	0	0	0.1111111111111111	1	1.0	11	1.0	1.0	12	11	0	1	0	0.07692307692307693	13	1	0.8666666666666667	13	0.3333333333333333	0	0.500279617549004	0.7843976734978171	0.232422348540093	0.7963100682015221	0.7411254253981375	0.8886488289861189	0.8634480663765609	0.8288210106973345	1.0	0.3333333333333333	0.0
6167	0.08038352008050093	0.026905263696555753	0.025686109883170355	0.6757441489837142	None	0	0	0.1111111111111111	1	1.0	11	1.0	1.0	12	11	0	1	0	0.07692307692307693	13	1	0.8666666666666667	13	0.3333333333333333	0	0.500279617549004	0.7843976734978171	0.232422348540093	0.7963100682015221	0.7411254253981375	0.8886488289861189	0.8634480663765609	0.8288210106973345	1.0	0.3333333333333333	0.0
4317	0.06833054917342574	0.013208310488888592	0.011921781284111841	0.6930912084667271	None	0	0	0.14285714285714285	1	1.0	8	1.0	1.0	9	8	0	1	0	0.1	10	1	0.6666666666666666	10	0.3333333333333333	0	0.571451459640852	0.8188330700570672	0.2078994391013847	0.8510242855983164	0.7853101989174354	0.9337191486318357	0.8862806120326331	0.8771231170170657	1.0	0.2222222222222222	0.0
2779	0.0009302309863822951	6.306935825914704e-05	1.2592988468338902e-06	0.9982289631052014	None	1.0	1	0.75	3	0.0	0	0.5555555555555556	0	2	0	2	1	0	1.0	3	3	0.3333333333333333	5	0.16666666666666666	1.0	0	0	0	0	0	0	0	0	0	0	0
4328	0.09559384015320699	0.02760125223393967	0.027222261577687056	0.6816139783562561	None	0	0	0.1111111111111111	1	1.0	11	1.0	1.0	12	11	0	1	0	0.07692307692307693	13	1	0.8666666666666667	13	0.3333333333333333	0	0.500279617549004	0.78819382146374	0.232422348540093	0.819938109638199	0.7853101989174354	0.904931376324988	0.8632455931150229	0.8448045831516258	1.0	0.3333333333333333	0.0
4462	0.09269744523336168	0.032300744948544416	0.03208094729063838	0.6853434788649886	None	0	0	0.1111111111111111	1	1.0	11	1.0	1.0	12	11	0	1	0	0.07692307692307693	13	1	0.8666666666666667	13	0.3333333333333333	0	0.500279617549004	0.78819382146374	0.232422348540093	0.819938109638199	0.7853101989174354	0.904931376324988	0.8632455931150229	0.8448045831516258	1.0	0.3333333333333333	0.0
1347	None	None	None	None	None	0	0	0.1111111111111111	2	0.9166666666666666	22	0.2826086956521739	0.8333333333333334	22	20	3	2	0	0.17391304347826086	4	23	1.7333333333333334	26	0.25	0	0.2041892462007043	0.941459594000207	0.5123698954918045	0.9445320545308058	0.2730589714793078	0.8626648651753791	0.8475298884812691	0.9229698890724453	0.5454545454545454	0.22727272727272727	0.0
744	None	None	None	None	None	0	0	1.0	1	0	0	1.0	0	1	0	0	3	0	0.5	1	2	0.13333333333333333	2	1.0	0	0	0	0	0	0	0	0	0	0	0	0
761	None	None	None	None	None	0	0	1.0	2	0.0	0	1.0	0	1	0	1	0	0	0.3333333333333333	3	1	0.2	3	0.0	1.0	0	0	0	0	0	0	0	0	0	0	0
6819	0.08403497059414142	0.03872982777360705	0.03864315619379385	0.6512605727664562	None	0	0	0.1111111111111111	1	1.0	11	1.0	1.0	12	11	0	1	0	0.07692307692307693	13	1	0.8666666666666667	13	0.3333333333333333	0	0.500279617549004	0.7843976734978171	0.232422348540093	0.7963100682015221	0.7853101989174354	0.765683143639562	0.8664767992281004	0.782391009631436	1.0	0.3333333333333333	0.0
1860	None	None	None	None	None	0	0	0.75	3	0.5	2	0.6666666666666666	0	2	0	3	3	0	1.0	3	3	0.4	6	0.375	0.6666666666666666	0	0	0	0	0	0	0	0	0	0	0
1053	None	None	None	None	None	1.0	1	1.0	4	0.25	1	0.5	0	3	0	2	2	0	0.75	4	3	0.4	6	0.4	1.0	0	0	0	0	0	0	0	0	0	0	0
2790	0.0009909385399963062	0.00018091730145763693	-0.0001784760249494973	0.9980470971090121	None	0	0	0.5	3	0.5	3	0.6666666666666666	0	1	0	6	5	0	0.75	3	4	0.5333333333333333	8	0.3333333333333333	0.5	0	0	0	0	0	0	0	0	0	0	0
7137	0.04927098241438123	0.0049991312464516095	-0.0028642317978105508	0.757916623210896	None	0	0	0.125	1	1.0	9	1.0	1.0	10	9	0	0	0	0.09090909090909091	11	1	0.7333333333333333	11	0.0	0	0.500279617549004	0.7809787653021468	0.232422348540093	0.7917726122093787	0.7853101989174354	0.9107701291951009	0.8990679055787845	0.8379924069547418	0	0	0.0
2466	None	None	None	None	None	0	0	0.625	5	0.4	4	0.3333333333333333	0.4	8	4	3	1	0	1.0	6	6	0.8	12	0.16666666666666666	0.2	0.5479565332038263	0.935055298520572	0.36796300779810737	0.9584283255860198	0.5909763719668499	0.7821444568009456	0.7707744891950092	0.9138086080308085	1.0	0	0.0
3507	None	None	None	None	None	0	0	0.2	2	0.8461538461538461	11	0.7142857142857143	0.5384615384615384	8	7	6	4	0	0.42857142857142855	3	7	1.0	15	0.26666666666666666	0	0.571451459640852	0.8657089052862115	0.232422348540093	0.666557554149374	0.6801643072198995	0.9670381021388919	0.965164178717989	0.8785062552407585	0.1875	0.125	0.0
3028	0.01911342778413467	0.004891074295116344	-0.004871451815294293	0.7721808230592463	None	0	0	0.5	3	0.6666666666666666	4	0.5714285714285714	0.6666666666666666	5	4	2	0	0	0.2857142857142857	7	2	0.5333333333333333	8	0.0	0.3333333333333333	0.728238884236027	0.9098520176899643	0.5100194642796192	0.926173417620522	0.5737579551756482	0.8280440385699551	0.848646045004336	0.8945106354925487	0	0	0.0
4223	0.0697422641017034	0.036476627859469556	0.033038088915375456	0.7891406684257805	None	0	0	0.1	1	1.0	12	1.0	1.0	13	12	0	1	0	0.07142857142857142	14	1	0.9333333333333333	14	0.3333333333333333	0	0.500279617549004	0.7806664770578015	0.232422348540093	0.8055577849863508	0.6801643072198995	0.8737716411237039	0.8632455931150229	0.823739832399408	1.0	0.38461538461538464	0.0
3735	0.04597284902934761	0.012470342697994597	0.01241287406335005	0.9220100503990427	None	0	0	0.25	3	0.8	12	0.3469387755102041	0.7333333333333333	14	11	2	1	0	1.0	7	7	1.1333333333333333	17	0.2	0.4	0.5512257284741513	0.825849879787657	0.21165466712591147	0.9272282484883393	0.6801643072198995	0.9111739496881193	0.8700772094381749	0.8950260277608446	1.0	0.14285714285714285	0.0
4972	0.08497579099229054	0.03820816429908641	0.03818422750272273	0.6553342413416767	None	0	0	0.1111111111111111	1	1.0	11	1.0	1.0	12	11	0	1	0	0.07692307692307693	13	1	0.8666666666666667	13	0.3333333333333333	0	0.500279617549004	0.7843976734978171	0.232422348540093	0.7963100682015221	0.7411254253981375	0.904917186683553	0.8634480663765609	0.8369883502360103	1.0	0.3333333333333333	0.0
7509	0.08605297163624141	0.03577602336072691	0.03573107981302962	0.6589982731031312	None	0	0	0.1111111111111111	1	1.0	11	1.0	1.0	12	11	0	1	0	0.07692307692307693	13	1	0.8666666666666667	13	0.3333333333333333	0	0.500279617549004	0.7843976734978171	0.232422348540093	0.7963100682015221	0.7853101989174354	0.765683143639562	0.8664767992281004	0.782391009631436	1.0	0.3333333333333333	0.0
2684	None	None	None	None	None	0.5	1	0.6666666666666666	4	0.2857142857142857	2	0.6	0.14285714285714285	3	1	5	1	0	0.6	5	3	0.6	9	0.08333333333333333	0.4	0.9949210907330613	0.8816529099786072	0.34515855310842214	0.8468716175628201	0.628903301026855	0.8574456820905448	0.8793188102428466	0.8626600301792858	1.0	0.3333333333333333	0.0
3314	0.011995470309653146	0.0016189858568926526	-0.00046513155564901777	0.9874078183125818	None	0	0	0.5	3	0.5	3	0.6666666666666666	0.5	4	3	3	2	0	0.3333333333333333	6	2	0.5333333333333333	8	0.2222222222222222	0.3333333333333333	0.4797059161462013	0.8842888617809167	0.49149906655771664	0.9696492688993645	0.6207780270694585	0.7710541345161727	0.878022699077199	0.9035544611410191	0.625	0	0.0
7186	0.08360881308462645	0.040240595671762254	0.04009058371929983	0.6552015615452139	None	0	0	0.1111111111111111	1	1.0	11	1.0	1.0	12	11	0	1	0	0.07692307692307693	13	1	0.8666666666666667	13	0.3333333333333333	0	0.500279617549004	0.7843976734978171	0.232422348540093	0.7963100682015221	0.7411254253981375	0.8886488289861189	0.8634480663765609	0.8288210106973345	1.0	0.3333333333333333	0.0
3109	0.019353928561835477	0.0016432510410657186	0.0016210725307004726	0.9380320859632325	None	0	0	0.3333333333333333	3	0.6363636363636364	7	0.43333333333333335	0.45454545454545453	7	5	5	2	0	0.8333333333333334	6	5	0.8666666666666667	13	0.16666666666666666	0.25	0.6483463331120998	0.8573658275078352	0.3292188038579503	0.851546593233191	0.4551343964298373	0.8834042166515579	0.849816517993485	0.86473003097642	0.6428571428571428	0.2857142857142857	0.0
933	None	None	None	None	None	0	0	0.75	3	0.0	0	0.5555555555555556	0	2	0	2	0	0	1.0	3	3	0.3333333333333333	5	0.0	1.0	0	0	0	0	0	0	0	0	0	0	0
2031	None	None	None	None	None	0	0	0.4	2	0.8	4	0.5833333333333334	0.4	4	2	2	1	0	0.75	3	4	0.4666666666666667	7	0.16666666666666666	0	0.413705628638246	0.8949691164699513	0.6866054403323182	0.937749008234225	0.8856319584880274	0.8612826434251825	0.9181721081773078	0.9026429833402191	1.0	0.5	0.0
2522	None	None	None	None	None	0.16666666666666666	1	0.42857142857142855	6	0.5	9	0.5714285714285714	0.3333333333333333	8	6	11	1	0	0.7142857142857143	7	5	1.3333333333333333	20	0.041666666666666664	0	0.47675305276396296	0.9313898990718937	0.48320612324980755	0.9122873282394001	0.4887084347206742	0.9064412393379948	0.9145659513062266	0.9173611340972544	1.0	0.25	0.0
1423	None	None	None	None	None	0	0	0.6	3	0.4	2	0.5833333333333334	0.2	4	1	2	5	0	0.3333333333333333	6	2	0.4666666666666667	7	1.0	0.6666666666666666	0.3308440180930952	0.7985930735893305	0.7019877039069619	0.9461585804137959	0.5503311254052322	0.9235059355499018	0.8501122516431115	0.9042141963051686	0.25	0.75	0.0
1561	None	None	None	None	None	0.375	3	0.5263157894736842	10	0.4230769230769231	11	0.358974358974359	0.3076923076923077	17	8	10	4	0	0.46153846153846156	13	6	1.8666666666666667	28	0.26666666666666666	0.10526315789473684	0.9443024646782741	0.8921913481311002	0.91414820401593	0.9738803315164312	0.6621226071802497	0.8176465828584625	0.8388041962652327	0.9176473116341015	0.23529411764705882	0.17647058823529413	0.0
5220	0.07528451775923947	0.01935847545180078	0.0179571651476607	0.675830074149209	None	0	0	0.1111111111111111	1	1.0	11	1.0	1.0	12	11	0	1	0	0.07692307692307693	13	1	0.8666666666666667	13	0.3333333333333333	0	0.500279617549004	0.7843976734978171	0.232422348540093	0.8010996868815415	0.7210957687843541	0.8764545731865417	0.8634480663765609	0.8246216974679814	1.0	0.5833333333333334	0.0
545	None	None	None	None	None	0	0	0.3333333333333333	1	1.0	2	1.0	0	0	0	3	0	0	0.25	1	4	0.26666666666666666	4	0.0	0	0	0	0	0	0	0	0	0	0	0	0
6324	0.0859185399548018	0.04105482964554056	0.04090922104454266	0.6581767968004769	None	0	0	0.1111111111111111	1	1.0	11	1.0	1.0	12	11	0	1	0	0.07692307692307693	13	1	0.8666666666666667	13	0.3333333333333333	0	0.500279617549004	0.7843976734978171	0.232422348540093	0.7963100682015221	0.7411254253981375	0.8886488289861189	0.8634480663765609	0.8288210106973345	1.0	0.3333333333333333	0.0
2352	None	None	None	None	None	0	0	1.0	3	0.0	0	0.6666666666666666	0	2	0	1	1	0	0.6666666666666666	3	2	0.26666666666666666	4	0.25	1.0	0	0	0	0	0	0	0	0	0	0	0
6398	0.08516765134165345	0.04164110857784222	0.04154693979826844	0.6528693033456403	None	0	0	0.1111111111111111	1	1.0	11	1.0	1.0	12	11	0	1	0	0.07692307692307693	13	1	0.8666666666666667	13	0.3333333333333333	0	0.500279617549004	0.7843976734978171	0.232422348540093	0.7963100682015221	0.7411254253981375	0.8886488289861189	0.8634480663765609	0.8288210106973345	1.0	0.3333333333333333	0.0
2018	None	None	None	None	None	0.3333333333333333	1	0.3333333333333333	3	0.7272727272727273	8	0.3611111111111111	0.45454545454545453	8	5	4	2	0	0.4444444444444444	9	4	0.8666666666666667	13	0.2222222222222222	0	0.846708611881881	0.8581987451825116	0.6542184744144738	0.939237158600461	0.6492254837463072	0.9011717673954759	0.730098432292782	0.904616353643403	0.6875	0.125	0.0
948	None	None	None	None	None	0.2	1	0.46153846153846156	6	0.5294117647058824	9	0.475	0.35294117647058826	9	6	9	1	0	0.625	8	5	1.2666666666666666	19	0.05263157894736842	0.5	0.4884965211584751	0.9246837175327968	0.4563927822199959	0.9382316346647412	0.4887084347206742	0.8263734838691876	0.8629040174912829	0.9057518129375457	1.0	0.4444444444444444	0.0
5371	0.08246047368388264	0.03569062848040696	0.035490749772581764	0.65484915325893	None	0	0	0.1111111111111111	1	1.0	11	1.0	1.0	12	11	0	1	0	0.07692307692307693	13	1	0.8666666666666667	13	0.3333333333333333	0	0.500279617549004	0.7843976734978171	0.232422348540093	0.7963100682015221	0.7411254253981375	0.904917186683553	0.8634480663765609	0.8369883502360103	1.0	0.3333333333333333	0.0
6414	0.0904781226593973	0.012805319987392249	0.010924499569995102	0.7357131039096652	None	0	0	0.1	1	1.0	12	1.0	1.0	13	12	0	1	0	0.07142857142857142	14	1	0.9333333333333333	14	0.3333333333333333	0	0.3662323813677239	0.7638328256257011	0.24969359419858667	0.8794894709932695	0.7853101989174354	0.7741875200431787	0.8632455931150229	0.8122211271298209	1.0	0.23076923076923078	0.0
6936	0.08507995350342872	0.037159162633852647	0.03669166234188332	0.6521781607200596	None	0	0	0.1111111111111111	1	1.0	11	1.0	1.0	12	11	0	1	0	0.07692307692307693	13	1	0.8666666666666667	13	0.3333333333333333	0	0.500279617549004	0.7843976734978171	0.232422348540093	0.7963100682015221	0.7411254253981375	0.8886488289861189	0.8634480663765609	0.8288210106973345	1.0	0.3333333333333333	0.0
7281	0.07962742836242034	0.01180670936159299	0.0030046096462299173	0.6957930537432274	None	0	0	0.125	1	1.0	10	1.0	1.0	11	10	0	0	0	0.08333333333333333	12	1	0.8	12	0.0	0	0.500279617549004	0.7861869624512163	0.232422348540093	0.8150738762654003	0.7853101989174354	0.9016511215273849	0.8636502872133895	0.8411808446299561	0	0	0.0
1220	None	None	None	None	None	0.3333333333333333	1	0.4444444444444444	4	0.6363636363636364	7	0.30952380952380953	0.36363636363636365	5	4	7	4	0	0.8571428571428571	6	7	0.8666666666666667	13	0.23529411764705882	0.16666666666666666	0.8702779340994817	0.8859366152828753	0.26981876016293677	0.8160229324806505	0.8443615494892687	0.6835666251791559	0.8771399666557783	0.8079241686569683	0.2	0	0.0
2619	6.55140104126345e-06	9.993687310784304e-08	2.2101487744062397e-09	0.9999970118400142	None	0	0	0.75	3	0.0	0	0.5555555555555556	0	1	0	3	1	0	1.0	3	3	0.3333333333333333	5	0.1111111111111111	0	0	0	0	0	0	0	0	0	0	0	0
2234	None	None	None	None	None	0.5	2	0.7	7	0.3076923076923077	4	0.7142857142857143	0.15384615384615385	6	2	8	1	0	0.42857142857142855	3	7	1.0	15	0.0625	0.3333333333333333	0.34327327179139266	0.7895954506436873	0.647975057340483	0.9472177095556416	0.7030996713133942	0.7924948082491237	0.8994266208769613	0.864122071938923	1.0	0.16666666666666666	0.0
6043	0.07764183297710076	0.030937851532914756	0.030326164961485637	0.7623209342258332	None	0	0	0.1111111111111111	1	1.0	11	1.0	1.0	12	11	0	0	0	0.07692307692307693	13	1	0.8666666666666667	13	0.0	0	0.500279617549004	0.7843976734978171	0.232422348540093	0.8072765431587946	0.7210957687843541	0.8764545731865417	0.8634480663765609	0.8265047558950179	0	0	0.0
519	None	None	None	None	None	0	0	0.3333333333333333	1	1.0	2	1.0	0	0	0	3	0	0	0.25	1	4	0.26666666666666666	4	0.0	0	0	0	0	0	0	0	0	0	0	0	0
740	None	None	None	None	None	1.0	1	1.0	4	0.0	0	0.5555555555555556	0	2	0	2	0	0	1.0	3	3	0.3333333333333333	5	0.0	1.0	0	0	0	0	0	0	0	0	0	0	0
4092	0.07316323314409777	0.012954636887483007	0.012726629175855738	0.9072308724672158	None	0	0	0.14285714285714285	2	0.8888888888888888	16	0.2777777777777778	0.8333333333333334	17	15	2	1	0	0.8888888888888888	9	8	1.3333333333333333	20	0.16666666666666666	0.3333333333333333	0.5479565332038263	0.8452781220610891	0.232422348540093	0.920253665228775	0.719148366273594	0.846713746125964	0.8632455931150229	0.8755516701324368	1.0	0.11764705882352941	0.0
898	None	None	None	None	None	0	0	0.75	3	0.5	2	0.6	0.25	3	1	2	1	0	0.4	2	5	0.4	6	0.16666666666666666	0.5	0.5893841542714225	0.8717310985480627	0.2282169837077757	0.8944851145777654	0.904621931153111	0.5920403335618662	0.941211957394172	0.8138744912258893	1.0	0.3333333333333333	0.0
5674	0.08371190739572601	0.03813904794033916	0.03808004983105783	0.6554492094960653	None	0	0	0.1111111111111111	1	1.0	11	1.0	1.0	12	11	0	1	0	0.07692307692307693	13	1	0.8666666666666667	13	0.3333333333333333	0	0.500279617549004	0.7843976734978171	0.232422348540093	0.7963100682015221	0.7411254253981375	0.904917186683553	0.8634480663765609	0.8369883502360103	1.0	0.3333333333333333	0.0
615	None	None	None	None	None	0	0	0.3333333333333333	4	0.6875	11	0.2857142857142857	0.5625	10	9	7	1	0	0.7777777777777778	7	9	1.2	18	0.058823529411764705	0	0.7549295253468287	0.9352145640509134	0.5565305696506455	0.8088347823457768	0.5646685884997587	0.9267184871490308	0.8202997341429166	0.9017212621548089	1.0	0.1	0.0
4461	0.07216938178645599	0.01173871307588177	-0.0008626489526997159	0.7503765694224809	None	0	0	0.08333333333333333	1	1.0	15	1.0	1.0	16	15	0	0	0	0.058823529411764705	17	1	1.1333333333333333	17	0.0	0	0.5479565332038263	0.8551177814992681	0.232422348540093	0.930014514441842	0.719148366273594	0.8685039210758576	0.8630748949176522	0.8892735182821485	0	0	0.0
1996	None	None	None	None	None	0	0	0.2857142857142857	2	0.75	6	0.8333333333333334	0.375	3	3	6	0	0	0.75	4	3	0.6666666666666666	10	0.0	1.0	0.974752943112453	0.6258594147776222	0.2935926197226014	0.6888203452605974	0.27538082199563646	0.6017195931714618	0.9628450492948711	0.6396656244481743	0	0	0.0
7198	0.0811111266736076	0.03999041760528641	0.03981881892797946	0.6579772348698337	None	0	0	0.1111111111111111	1	1.0	11	1.0	1.0	12	11	0	1	0	0.07692307692307693	13	1	0.8666666666666667	13	0.3333333333333333	0	0.500279617549004	0.7843976734978171	0.232422348540093	0.7963100682015221	0.7411254253981375	0.8886488289861189	0.8634480663765609	0.8288210106973345	1.0	0.3333333333333333	0.0
537	None	None	None	None	None	0	0	0.5714285714285714	4	0.5	4	0.625	0.5	8	4	1	1	0	0.25	2	8	0.6666666666666666	10	0.5	0.25	0.6615650787002743	0.7580813875629738	0.2900018006552825	0.7345392027473083	0.870354448953727	0.9702013517583634	0.9088866653601428	0.8677261829587943	1.0	0.125	0.0
5473	0.07860075287984777	0.03695993005793846	0.036887861921961716	0.6599919556087905	None	0	0	0.1111111111111111	1	1.0	11	1.0	1.0	12	11	0	1	0	0.07692307692307693	13	1	0.8666666666666667	13	0.3333333333333333	0	0.500279617549004	0.7843976734978171	0.232422348540093	0.7963100682015221	0.7411254253981375	0.904917186683553	0.8634480663765609	0.8369883502360103	1.0	0.16666666666666666	0.0
2995	0.011787219157034718	0.0006675252894815815	0.0006675121769870733	0.9875983905354895	None	0	0	0.5	3	0.5	3	0.6666666666666666	0.5	4	3	3	2	0	0.3333333333333333	6	2	0.5333333333333333	8	0.2222222222222222	0.3333333333333333	0.4797059161462013	0.8842888617809167	0.49892390063934167	0.9702043901035511	0.6207780270694585	0.8329643040935504	0.878022699077199	0.9148650255006082	0.625	0.25	0.0
3228	5.796655004612024e-07	4.006783745331587e-07	-1.8057967321236274e-08	0.9998892546560464	None	0	0	0.5	2	0.75	3	1.0	0.25	2	1	3	1	0	0.6666666666666666	3	2	0.4	6	0.1111111111111111	0	0.8990170439509001	0.5125902194239491	0.5403803083369902	0.9218589632467659	0.33592119756829203	0.6468916250608493	0.9262221466518874	0.7390848338322441	1.0	0.5	0.0
1469	None	None	None	None	None	0	0	0.6	3	0.6	3	0.5833333333333334	0.4	5	2	1	1	0	0.3333333333333333	6	2	0.4666666666666667	7	0.3333333333333333	0.8	0.5697290491778462	0.9290734933293843	0.740505366550192	0.877698676660194	0.6853811597056649	0.7357274571025441	0.7358966959340462	0.8648003355651818	1.0	0.6	0.0
7044	0.09462661641885639	0.016097329159090415	0.015971236892536524	0.6929427920338971	None	0	0	0.1	1	1.0	12	1.0	1.0	13	12	0	1	0	0.07142857142857142	14	1	0.9333333333333333	14	0.3333333333333333	0	0.500279617549004	0.7851279167034456	0.232422348540093	0.8089582079280415	0.7853101989174354	0.7573670155441722	0.8636502872133895	0.7845619730692143	1.0	0.3076923076923077	0.0
7089	0.08613244100700555	0.029330831684083267	0.029297609695645946	0.6483381188750161	None	0	0	0.1111111111111111	1	1.0	11	1.0	1.0	12	11	0	1	0	0.07692307692307693	13	1	0.8666666666666667	13	0.3333333333333333	0	0.500279617549004	0.7843976734978171	0.232422348540093	0.7963100682015221	0.7411254253981375	0.8886488289861189	0.8634480663765609	0.8288210106973345	1.0	0.3333333333333333	0.0
1119	None	None	None	None	None	0	0	0.25	1	1.0	3	0.8333333333333334	0	0	0	4	2	0	0.6666666666666666	2	3	0.3333333333333333	5	0.16666666666666666	0	0	0	0	0	0	0	0	0	0	0	0
1883	None	None	None	None	None	0	0	0.09090909090909091	1	1.0	14	0.7272727272727273	0.7857142857142857	11	11	4	4	0	0.18181818181818182	11	2	1.0666666666666667	16	0.3333333333333333	0.42857142857142855	0.682640749648629	0.8459202932183739	0.2732794756622201	0.9398430003340186	0.6083968450367128	0.914513545464188	0.855160106530871	0.9066935110976214	0.2727272727272727	0	0.0
4214	0.07853861126693255	0.00542835802249391	-0.0044110863762967766	0.6745176600016805	None	0	0	0.125	1	1.0	10	1.0	1.0	11	10	0	1	0	0.08333333333333333	12	1	0.8	12	0.3333333333333333	0	0.500279617549004	0.7905877382189558	0.232422348540093	0.8323211377361585	0.7853101989174354	0.8854828060135602	0.8632455931150229	0.8400610687996868	1.0	0.6363636363636364	0.0
3056	0.0074042063563961626	0.0007467434783179763	0.00034836412446303763	0.990843681391948	None	0.5	1	0.6666666666666666	4	0.5	3	0.4	0.3333333333333333	4	2	3	0	0	0.8	5	4	0.5333333333333333	8	0.0	0.6666666666666666	0.34707463404833505	0.9386895037793839	0.8600550219433117	0.9694055291482508	0.6207780270694585	0.8262451461131306	0.9462166159054068	0.9296427480329688	0	0	0.0
1048	None	None	None	None	None	0	0	1.0	4	0.0	0	0.6666666666666666	0	3	0	2	1	0	1.0	3	3	0.4	6	0.2	0.6666666666666666	0	0	0	0	0	0	0	0	0	0	0
5168	0.0824668363115127	0.03530209590524897	0.0352941907599846	0.6633175630994483	None	0	0	0.1111111111111111	1	1.0	11	1.0	1.0	12	11	0	1	0	0.07692307692307693	13	1	0.8666666666666667	13	0.3333333333333333	0	0.500279617549004	0.7843976734978171	0.232422348540093	0.7963100682015221	0.7411254253981375	0.904917186683553	0.8634480663765609	0.8369883502360103	1.0	0.3333333333333333	0.0
2015	None	None	None	None	None	0	0	0.2222222222222222	2	0.8181818181818182	9	0.8666666666666667	0.5454545454545454	8	6	4	0	0	0.6	5	3	0.8666666666666667	13	0.0	0.8888888888888888	0.535865538594928	0.9305145030693089	0.2935926197226014	0.8304423029430132	0.38204462835815534	0.9326069279983763	0.9203167813057487	0.9063851636856444	0	0	0.0
623	None	None	None	None	None	0.3333333333333333	2	0.5714285714285714	8	0.3888888888888889	7	0.5	0.3333333333333333	9	6	10	0	0	0.4	10	4	1.3333333333333333	20	0.0	0.4	0.4986672305022585	0.8678898597315372	0.21170094762712308	0.8179141621282584	0.7151694791148102	0.9729839335174497	0.9421606561703924	0.9107544111711702	0	0	0.0
7336	0.08626909992764369	0.03828969081849459	0.038189755078605475	0.6590157889914856	None	0	0	0.1111111111111111	1	1.0	11	1.0	1.0	12	11	0	1	0	0.07692307692307693	13	1	0.8666666666666667	13	0.3333333333333333	0	0.500279617549004	0.7843976734978171	0.232422348540093	0.7963100682015221	0.7853101989174354	0.765683143639562	0.8664767992281004	0.782391009631436	1.0	0.3333333333333333	0.0
4762	0.08268701513603971	0.020073817426007133	0.019999988784292235	0.6900576285829076	None	0	0	0.125	1	1.0	10	1.0	1.0	11	10	0	1	0	0.08333333333333333	12	1	0.8	12	0.3333333333333333	0	0.500279617549004	0.7861869624512163	0.232422348540093	0.8053746991612843	0.7853101989174354	0.9129268891031429	0.8632455931150229	0.8443219688517949	1.0	0.36363636363636365	0.0
3032	4.438580353208981e-05	1.278496018640183e-05	-1.278471479837781e-05	0.9985858582067404	None	0	0	0.6666666666666666	2	0.5	1	0.6666666666666666	0.5	3	1	0	2	0	0.6666666666666666	3	2	0.26666666666666666	4	1.0	0	0.20211301602907716	0.9793210241909645	0.6804610432585989	0.8646055762940239	0.4269327522934093	0.9590489887020331	0.9581907440482078	0.9505053696069681	0.6666666666666666	0.6666666666666666	0.0
601	None	None	None	None	None	0	0	0.75	3	0.0	0	0.8333333333333334	0	2	0	2	3	0	0.6666666666666666	3	2	0.3333333333333333	5	0.5	0	0	0	0	0	0	0	0	0	0	0	0
4729	0.0650803619700991	0.015373801634250298	0.014655506758878077	0.7038465623185688	None	0	0	0.09090909090909091	1	1.0	14	1.0	1.0	15	14	0	0	0	0.0625	16	1	1.0666666666666667	16	0.0	0	0.500279617549004	0.841514642021032	0.232422348540093	0.9323296341923993	0.719148366273594	0.8863332438304908	0.8632455931150229	0.8923974350594169	0	0	0.0
6401	0.0846124911036528	0.03783314333944052	0.03782377082755969	0.6528035259633049	None	0	0	0.1111111111111111	1	1.0	11	1.0	1.0	12	11	0	1	0	0.07692307692307693	13	1	0.8666666666666667	13	0.3333333333333333	0	0.500279617549004	0.7843976734978171	0.232422348540093	0.7963100682015221	0.7853101989174354	0.765683143639562	0.8664767992281004	0.782391009631436	1.0	0.3333333333333333	0.0
3131	0.028257582426693895	0.011594365431569413	0.009740597451957175	0.9405161689448813	None	0	0	0.375	3	0.6	6	0.48	0.5	7	5	4	2	0	1.0	5	5	0.8	12	0.2	0.2857142857142857	0.6625264973564753	0.9082180534850458	0.5015092701652406	0.7961154564619524	0.4551343964298373	0.8623163641446455	0.7385003262487349	0.8617189496159104	0.6428571428571428	0.2857142857142857	0.0
1310	None	None	None	None	None	0.3333333333333333	1	0.4444444444444444	4	0.7272727272727273	8	0.28888888888888886	0.7272727272727273	12	8	0	0	0	0.5555555555555556	9	5	0.8666666666666667	13	0.0	0.5	0.39552349551742205	0.9482578434578282	0.7052767431801792	0.9089087695691643	0.6728000168441428	0.7805060443579477	0.873183582410223	0.8965177685197668	0	0	0.0
5986	0.09814062923889279	0.006651519247117468	-0.006154277926325681	0.6861673926911025	None	0	0	0.1	1	1.0	12	1.0	1.0	13	12	0	1	0	0.07142857142857142	14	1	0.9333333333333333	14	0.3333333333333333	0	0.500279617549004	0.8235818338855293	0.232422348540093	0.9440798747387115	0.7853101989174354	0.9437421464674343	0.8632455931150229	0.9164962566406359	1.0	0.38461538461538464	0.0
3160	5.5455565668864746e-05	5.4511506448628274e-05	5.01419241598456e-07	0.998644081379254	None	1.0	1	0.6	3	0.4	2	0.5833333333333334	0	2	0	4	2	0	0.75	3	4	0.4666666666666667	7	0.2	0.5	0	0	0	0	0	0	0	0	0	0	0
7046	0.08582714628366081	0.03540866463886503	0.03538123895033659	0.6606792065919869	None	0	0	0.1111111111111111	1	1.0	11	1.0	1.0	12	11	0	1	0	0.07692307692307693	13	1	0.8666666666666667	13	0.3333333333333333	0	0.500279617549004	0.7843976734978171	0.232422348540093	0.7963100682015221	0.7411254253981375	0.8886488289861189	0.8634480663765609	0.8288210106973345	1.0	0.3333333333333333	0.0
6579	0.08603164985467004	0.03871020991251068	0.03870794294719321	0.6502461878608689	None	0	0	0.1111111111111111	1	1.0	11	1.0	1.0	12	11	0	1	0	0.07692307692307693	13	1	0.8666666666666667	13	0.3333333333333333	0	0.500279617549004	0.7843976734978171	0.232422348540093	0.7963100682015221	0.7411254253981375	0.8886488289861189	0.8634480663765609	0.8288210106973345	1.0	0.3333333333333333	0.0
1493	None	None	None	None	None	1.0	1	1.0	4	0.25	1	0.5	0.25	4	1	1	0	0	0.75	4	3	0.4	6	0.0	1.0	0.9050572892938036	0.9412379148580633	0.5195789168710689	0.8652542279368853	0.8428362796757753	0.7635505423024066	0.9129615879193146	0.8738230374620429	0	0	0.0
6194	0.08378180850810309	0.03360936179358386	0.03359187712302262	0.6608261111043627	None	0	0	0.1111111111111111	1	1.0	11	1.0	1.0	12	11	0	1	0	0.07692307692307693	13	1	0.8666666666666667	13	0.3333333333333333	0	0.500279617549004	0.7843976734978171	0.232422348540093	0.7963100682015221	0.7411254253981375	0.8886488289861189	0.8634480663765609	0.8288210106973345	1.0	0.25	0.0
1097	None	None	None	None	None	0	0	0.3333333333333333	2	0.7142857142857143	5	0.5625	0.14285714285714285	2	1	6	0	0	1.0	4	4	0.6	9	0.0	0.5714285714285714	0.6408306206267597	0.9731871144336977	0.39520296953605405	0.8793859348047081	0.19563288145437097	0.6894350434809996	0.9426137915181066	0.8933348555392987	0	0	0.0
5781	0.08120403692816666	0.03642852715885855	0.036423906216802956	0.6638282822497442	None	0	0	0.1111111111111111	1	1.0	11	1.0	1.0	12	11	0	1	0	0.07692307692307693	13	1	0.8666666666666667	13	0.3333333333333333	0	0.500279617549004	0.7843976734978171	0.232422348540093	0.7963100682015221	0.7411254253981375	0.904917186683553	0.8634480663765609	0.8369883502360103	1.0	0.3333333333333333	0.0
3821	0.1046147974362338	0.016545595193784984	0.016493450472847598	0.7073604506178273	None	0	0	0.1	1	1.0	12	1.0	1.0	13	12	0	1	0	0.07142857142857142	14	1	0.9333333333333333	14	0.3333333333333333	0	0.500279617549004	0.7860620520406895	0.232422348540093	0.8170084950638005	0.7853101989174354	0.9022206972638798	0.8632455931150229	0.8420066864323251	1.0	0.23076923076923078	0.0
1575	None	None	None	None	None	0	0	0.09090909090909091	2	0.9333333333333333	28	0.27586206896551724	0.9333333333333333	30	28	1	0	0	0.13793103448275862	4	29	2.1333333333333333	32	0.0	0	0.4437440580300782	0.9454724320944916	0.48981165151918205	0.907201596987544	0.2667310242967519	0.9387514177050157	0.9140102131429312	0.9321908988053974	0	0	0.0
4439	0.07704650407004882	0.027950328472425713	0.023497974194696045	0.8035263837434667	None	0	0	0.16666666666666666	2	0.9375	15	0.5294117647058824	0.9375	17	15	0	0	0	0.11764705882352941	17	2	1.2	18	0.0	0	0.500279617549004	0.8474492079938116	0.232422348540093	0.9254539695436014	0.6969455469128338	0.8565229108211655	0.8629040174912829	0.8815059359513108	0	0	0.0
6253	0.0829870680211481	0.0358903060415783	0.03549329636420813	0.6609197333229679	None	0	0	0.1111111111111111	1	1.0	11	1.0	1.0	12	11	0	1	0	0.07692307692307693	13	1	0.8666666666666667	13	0.3333333333333333	0	0.500279617549004	0.7843976734978171	0.232422348540093	0.7963100682015221	0.7411254253981375	0.904917186683553	0.8634480663765609	0.8369883502360103	1.0	0.16666666666666666	0.0
7388	0.0843215377322309	0.0408127973824463	0.04076165228055583	0.6576229245837036	None	0	0	0.1111111111111111	1	1.0	11	1.0	1.0	12	11	0	1	0	0.07692307692307693	13	1	0.8666666666666667	13	0.3333333333333333	0	0.500279617549004	0.7843976734978171	0.232422348540093	0.7963100682015221	0.7853101989174354	0.765683143639562	0.8664767992281004	0.782391009631436	1.0	0.3333333333333333	0.0
448	None	None	None	None	None	0	0	1.0	1	0	0	1.0	0	1	0	0	3	0	0.5	1	2	0.13333333333333333	2	1.0	0	0	0	0	0	0	0	0	0	0	0	0
6169	0.08420924971826632	0.03855620223577455	0.03855394784327765	0.6576697313420639	None	0	0	0.1111111111111111	1	1.0	11	1.0	1.0	12	11	0	1	0	0.07692307692307693	13	1	0.8666666666666667	13	0.3333333333333333	0	0.500279617549004	0.7843976734978171	0.232422348540093	0.7963100682015221	0.7411254253981375	0.904917186683553	0.8634480663765609	0.8369883502360103	1.0	0.3333333333333333	0.0
169	None	None	None	None	None	0	0	0.75	3	0.5	2	0.6	0.25	4	1	1	1	0	0.4	2	5	0.4	6	0.3333333333333333	0.5	0.5136467751134427	0.6646734093518853	0.6636632904970664	0.9402709970135515	0.4524104180219751	0.9504071578080675	0.9160565245948903	0.893898407691218	1.0	0.5	0.0
2396	None	None	None	None	None	0	0	0.2	2	0.8333333333333334	10	0.56	0.25	4	3	9	1	0	1.0	5	5	0.9333333333333333	14	0.047619047619047616	0.2	0.5291451648548686	0.9505493703360681	0.39607078812870017	0.9627626801379995	0.63983156617054	0.9443321656268104	0.943649799363997	0.9531674482191711	1.0	0	0.0
2122	None	None	None	None	None	0	0	0.25	1	1.0	3	0.5555555555555556	0.6666666666666666	2	2	2	1	0	1.0	3	3	0.3333333333333333	5	0.125	0	0.627187075289272	0.7909729140264863	0.3574477746031214	0.5446051754768861	0.4765971445292217	0.7363444638463643	0.8030000504626087	0.6996398780471362	1.0	0	0.0
866	None	None	None	None	None	0	0	1.0	3	0.0	0	0.6666666666666666	0	1	0	2	2	0	0.6666666666666666	3	2	0.26666666666666666	4	0.2857142857142857	1.0	0	0	0	0	0	0	0	0	0	0	0
434	None	None	None	None	None	0	0	0.125	1	1.0	9	0.44	0.6666666666666666	6	6	4	3	0	1.0	5	5	0.7333333333333333	11	0.25	0.4444444444444444	0.3197159331160814	0.7566097976019904	0.7108593750785801	0.6390523070741504	0.9048402621417097	0.9450608735942715	0.9003253326792424	0.8200696608570542	0.3333333333333333	0.6666666666666666	0.0
2837	0.007316080838544815	0.0006200510299853453	0.0004537878303656814	0.9915548518393251	None	0.5	1	0.6666666666666666	4	0.5	3	0.4	0.3333333333333333	4	2	3	0	0	0.8	5	4	0.5333333333333333	8	0.0	0.6666666666666666	0.34707463404833505	0.9386895037793839	0.8600550219433117	0.9694055291482508	0.6207780270694585	0.8262451461131306	0.9462166159054068	0.9296427480329688	0	0	0.0
1437	None	None	None	None	None	0.5	1	0.8333333333333334	5	0.16666666666666666	1	0.6666666666666666	0	5	0	2	0	0	0.75	3	4	0.5333333333333333	8	0.0	1.0	0	0	0	0	0	0	0	0	0	0	0
174	None	None	None	None	None	0	0	0.5	2	0.6666666666666666	2	0.625	0.3333333333333333	2	1	2	2	0	0.5	4	2	0.3333333333333333	5	0.2857142857142857	0.5	0.9300913811677385	0.6468780331315582	0.6053907159227727	0.7399904939259108	0.6865417235348448	0.9404760514308278	0.8576328008984169	0.8131217654942273	0.75	0	0.31265025965207127
5619	0.07870369612221924	0.03571581026807181	0.0354382653153101	0.6547122662710607	None	0	0	0.1111111111111111	1	1.0	11	1.0	1.0	12	11	0	1	0	0.07692307692307693	13	1	0.8666666666666667	13	0.3333333333333333	0	0.500279617549004	0.7843976734978171	0.232422348540093	0.7963100682015221	0.7411254253981375	0.904917186683553	0.8634480663765609	0.8369883502360103	1.0	0.3333333333333333	0.0
6820	0.08431300128932692	0.036292346562174636	0.03622429574533727	0.6572832584097427	None	0	0	0.1111111111111111	1	1.0	11	1.0	1.0	12	11	0	1	0	0.07692307692307693	13	1	0.8666666666666667	13	0.3333333333333333	0	0.500279617549004	0.7843976734978171	0.232422348540093	0.7963100682015221	0.7411254253981375	0.8886488289861189	0.8634480663765609	0.8288210106973345	1.0	0.3333333333333333	0.0
7498	0.0781175853607487	0.01677729503369399	0.012872186832538471	0.7192688231375595	None	0	0	0.125	1	1.0	10	1.0	1.0	11	10	0	1	0	0.08333333333333333	12	1	0.8	12	0.3333333333333333	0	0.500279617549004	0.7861869624512163	0.232422348540093	0.8091913426158395	0.7853101989174354	0.7673757479062752	0.8692535883324455	0.788093177571857	1.0	0.6363636363636364	0.0
6481	0.0856583747599823	0.022471880978446955	0.021213372894283808	0.6718860726215923	None	0	0	0.1111111111111111	1	1.0	11	1.0	1.0	12	11	0	1	0	0.07692307692307693	13	1	0.8666666666666667	13	0.3333333333333333	0	0.500279617549004	0.7843976734978171	0.232422348540093	0.7963100682015221	0.7411254253981375	0.8886488289861189	0.8634480663765609	0.8288210106973345	1.0	0.3333333333333333	0.0
5432	0.08146919103988816	0.03746544374666767	0.03745696566156718	0.6632234648471607	None	0	0	0.1111111111111111	1	1.0	11	1.0	1.0	12	11	0	1	0	0.07692307692307693	13	1	0.8666666666666667	13	0.3333333333333333	0	0.500279617549004	0.7843976734978171	0.232422348540093	0.7963100682015221	0.7411254253981375	0.904917186683553	0.8634480663765609	0.8369883502360103	1.0	0.3333333333333333	0.0
1349	None	None	None	None	None	0	0	0.25	1	1.0	3	0.8333333333333334	0	0	0	4	2	0	0.6666666666666666	2	3	0.3333333333333333	5	0.16666666666666666	0	0	0	0	0	0	0	0	0	0	0	0
379	None	None	None	None	None	0	0	0.5	3	0.3333333333333333	2	0.6666666666666666	0.16666666666666666	4	1	3	2	0	0.75	4	3	0.5333333333333333	8	0.2857142857142857	0	0.4023920189697593	0.627267419104373	0.16264892633754885	0.9425731077412888	0.36039248059552975	0.6939230057787188	0.7855329703647732	0.7988376780892312	0.625	0	0.0
6436	0.08729573255478647	0.03964953874963756	0.03959422305991581	0.6596701510999323	None	0	0	0.1111111111111111	1	1.0	11	1.0	1.0	12	11	0	1	0	0.07692307692307693	13	1	0.8666666666666667	13	0.3333333333333333	0	0.500279617549004	0.7843976734978171	0.232422348540093	0.7963100682015221	0.7411254253981375	0.8886488289861189	0.8634480663765609	0.8288210106973345	1.0	0.3333333333333333	0.0
5549	0.08075809195095904	0.029595998607807827	0.029593063895099605	0.6592271960630793	None	0	0	0.1111111111111111	1	1.0	11	1.0	1.0	12	11	0	1	0	0.07692307692307693	13	1	0.8666666666666667	13	0.3333333333333333	0	0.500279617549004	0.7843976734978171	0.232422348540093	0.7963100682015221	0.7411254253981375	0.904917186683553	0.8634480663765609	0.8369883502360103	1.0	0.3333333333333333	0.0
715	None	None	None	None	None	0	0	0.14285714285714285	1	1.0	8	0.5	0.625	5	5	4	3	0	0.8	5	4	0.6666666666666666	10	0.25	0.5	0.3197159331160814	0.6365859611717315	0.686478954654197	0.651377895839655	0.9406909737761421	0.9595087208571309	0.9265689773846417	0.8100503894859131	0.6	0.6	0.0
4717	0.07931495969555287	0.03690529578097881	0.03445418525775501	0.7966419779631069	None	0	0	0.08333333333333333	1	1.0	15	1.0	1.0	16	15	0	0	0	0.058823529411764705	17	1	1.1333333333333333	17	0.0	0	0.500279617549004	0.8466814736759554	0.232422348540093	0.930014514441842	0.7080469565932139	0.8772581064870469	0.8630748949176522	0.8896802271154179	0	0	0.0
5016	0.08731981839518665	0.013182521215407753	0.010990468902850875	0.74278328113424	None	0	0	0.125	1	1.0	9	1.0	1.0	10	9	0	1	0	0.09090909090909091	11	1	0.7333333333333333	11	0.3333333333333333	0	0.3662323813677239	0.8119960820912673	0.25711842828021175	0.8306618066657114	0.7853101989174354	0.920083370062714	0.8664767992281004	0.8620330330338971	1.0	0.2	0.0
6608	0.0854391239384668	0.0380813244114131	0.038057667881999095	0.6573692356341493	None	0	0	0.1111111111111111	1	1.0	11	1.0	1.0	12	11	0	1	0	0.07692307692307693	13	1	0.8666666666666667	13	0.3333333333333333	0	0.500279617549004	0.7843976734978171	0.232422348540093	0.7963100682015221	0.7411254253981375	0.8886488289861189	0.8634480663765609	0.8288210106973345	1.0	0.3333333333333333	0.0
3241	0.036970514153018864	0.004924599797909172	0.0039478042588131776	0.9308032012184436	None	0	0	0.25	2	0.8888888888888888	8	0.55	0.8888888888888888	9	8	1	0	0	0.2	10	2	0.7333333333333333	11	0.0	0	0.7170712330439464	0.9478524052662071	0.7333045389168467	0.8874055940191391	0.2128253955382781	0.8721621475104904	0.8643900675047763	0.9084577561127948	0	0	0.0
4986	0.0993617901532072	0.01546418986652252	-0.014159294296862664	0.6969583158865074	None	0	0	0.08333333333333333	1	1.0	16	1.0	1.0	17	16	0	0	0	0.05555555555555555	18	1	1.2	18	0.0	0	0.500279617549004	0.7732689082905001	0.232422348540093	0.8380883898033887	0.6801643072198995	0.9193706372563565	0.8629040174912829	0.8542403891419501	0	0	0.0
2620	0.001727464682841269	0.0010725484107143614	0.0009791311780739014	0.9958626848871042	None	0	0	0.6666666666666666	4	0.3333333333333333	2	0.6666666666666666	0.16666666666666666	3	1	4	5	0	0.75	4	3	0.5333333333333333	8	0.5	0.4	0.9074593850895265	0.9149970998856864	0.7247375877152326	0.8978773720033187	0.3377887498520581	0.8614889410530772	0.9207184311064156	0.8933985414019305	0.3333333333333333	0.6666666666666666	0.0
6328	0.08682746396525594	0.02308976612552803	0.022583767264935953	0.6756620333003469	None	0	0	0.1111111111111111	1	1.0	11	1.0	1.0	12	11	0	1	0	0.07692307692307693	13	1	0.8666666666666667	13	0.3333333333333333	0	0.500279617549004	0.7843976734978171	0.232422348540093	0.7963100682015221	0.7853101989174354	0.765683143639562	0.8664767992281004	0.782391009631436	1.0	0.3333333333333333	0.0
4025	0.0947409222095452	0.029857345159292323	0.029846714785939997	0.7072182434229057	None	0	0	0.1	1	1.0	12	1.0	1.0	13	12	0	1	0	0.07142857142857142	14	1	0.9333333333333333	14	0.3333333333333333	0	0.500279617549004	0.7860620520406895	0.232422348540093	0.8205703208844258	0.7853101989174354	0.9022206972638798	0.8632455931150229	0.8430683140007119	1.0	0.23076923076923078	0.0
5947	0.0803535709271617	0.038168691969003125	0.038166048456137004	0.6573319196374423	None	0	0	0.1111111111111111	1	1.0	11	1.0	1.0	12	11	0	1	0	0.07692307692307693	13	1	0.8666666666666667	13	0.3333333333333333	0	0.500279617549004	0.7843976734978171	0.232422348540093	0.7963100682015221	0.7411254253981375	0.904917186683553	0.8634480663765609	0.8369883502360103	1.0	0.3333333333333333	0.0
1848	None	None	None	None	None	0	0	0.6	3	0.6	3	0.5833333333333334	0.4	3	2	3	2	0	0.3333333333333333	6	2	0.4666666666666667	7	0.2222222222222222	0.4	0.24753500868722958	0.7039957296496302	0.602968913418536	0.7350215395790038	0.9583965341552926	0.5599170857936272	0.9590156777809806	0.6702151727764482	0.6666666666666666	0.3333333333333333	0.0
4937	0.0797963173698792	0.03871473375264344	0.038714620788681264	0.6570394428620234	None	0	0	0.1111111111111111	1	1.0	11	1.0	1.0	12	11	0	1	0	0.07692307692307693	13	1	0.8666666666666667	13	0.3333333333333333	0	0.500279617549004	0.7843976734978171	0.232422348540093	0.7963100682015221	0.7411254253981375	0.904917186683553	0.8634480663765609	0.8369883502360103	1.0	0.3333333333333333	0.0
7532	0.08371448020078093	0.03235124166717159	0.0323333920892652	0.65450958233163	None	0	0	0.1111111111111111	1	1.0	11	1.0	1.0	12	11	0	1	0	0.07692307692307693	13	1	0.8666666666666667	13	0.3333333333333333	0	0.500279617549004	0.7843976734978171	0.232422348540093	0.7963100682015221	0.7411254253981375	0.8886488289861189	0.8634480663765609	0.8288210106973345	1.0	0.16666666666666666	0.0
6552	0.08539968395959807	0.038533733337811155	0.038520043294727926	0.6508715701555823	None	0	0	0.1111111111111111	1	1.0	11	1.0	1.0	12	11	0	1	0	0.07692307692307693	13	1	0.8666666666666667	13	0.3333333333333333	0	0.500279617549004	0.7843976734978171	0.232422348540093	0.7963100682015221	0.7411254253981375	0.8886488289861189	0.8634480663765609	0.8288210106973345	1.0	0.3333333333333333	0.0
6027	0.08689352404308097	0.013347664419901218	0.0053108151416496946	0.7391919111608686	None	0	0	0.125	1	1.0	9	1.0	1.0	10	9	0	1	0	0.09090909090909091	11	1	0.7333333333333333	11	0.3333333333333333	0	0.3662323813677239	0.8119960820912673	0.25711842828021175	0.8306618066657114	0.7853101989174354	0.920083370062714	0.8664767992281004	0.8620330330338971	1.0	0.2	0.0
7444	0.087610715392437	0.03479108317660971	0.034781671445947245	0.6563371727996952	None	0	0	0.1111111111111111	1	1.0	11	1.0	1.0	12	11	0	1	0	0.07692307692307693	13	1	0.8666666666666667	13	0.3333333333333333	0	0.500279617549004	0.7843976734978171	0.232422348540093	0.7963100682015221	0.7853101989174354	0.765683143639562	0.8664767992281004	0.782391009631436	1.0	0.3333333333333333	0.0
2236	None	None	None	None	None	0.6666666666666666	2	0.75	6	0.3333333333333333	3	0.55	0.2222222222222222	5	2	5	1	0	0.8	5	4	0.7333333333333333	11	0.09090909090909091	0.6666666666666666	0.8713689228751006	0.9526191372097658	0.32274473426158834	0.7981371527748753	0.4269327522934093	0.762312553734132	0.9111404419797233	0.863777967314899	1.0	0.6	0.0
1647	None	None	None	None	None	0	0	0.3333333333333333	2	0.8571428571428571	6	1.0	0.8571428571428571	8	6	0	0	0	0.1111111111111111	9	1	0.6	9	0.0	0.25	0.3227445567439368	0.6829378792543136	0.7592338043958213	0.6579512910325718	0.9280156981550356	0.8971179740013066	0.9265689773846417	0.7677582622751189	0	0	0.0
7367	0.08456422769248849	0.04104905759600293	0.040925955508644855	0.6579035073524429	None	0	0	0.1111111111111111	1	1.0	11	1.0	1.0	12	11	0	1	0	0.07692307692307693	13	1	0.8666666666666667	13	0.3333333333333333	0	0.500279617549004	0.7843976734978171	0.232422348540093	0.7963100682015221	0.7411254253981375	0.8886488289861189	0.8634480663765609	0.8288210106973345	1.0	0.3333333333333333	0.0
5904	0.07772076491735666	0.02135526746016141	0.015463417165126562	0.7223306470490913	None	0	0	0.1111111111111111	1	1.0	11	1.0	1.0	12	11	0	1	0	0.07692307692307693	13	1	0.8666666666666667	13	0.3333333333333333	0	0.500279617549004	0.7843976734978171	0.23984718262171806	0.7960555360765574	0.7411254253981375	0.8886488289861189	0.8662781213399098	0.8287468192837826	1.0	0.3333333333333333	0.0
2632	0.006979576960900154	0.0002068788555598714	-0.00015166522727546943	0.9845349200929164	None	0	0	0.25	1	1.0	3	0.625	0.6666666666666666	2	2	2	0	0	0.5	2	4	0.3333333333333333	5	0.0	0	0.786080812776104	0.7377681600671244	0.18663973783111004	0.7039955148225145	0.5486603743805678	0.8299572051326404	0.9274701095059276	0.7617033173939431	0	0	0.0
3520	0.01699694126011381	0.0013448354419878072	-0.0011765519511781925	0.9585561316312521	None	0	0	0.2857142857142857	2	0.75	6	0.3333333333333333	0.625	6	5	3	2	0	0.8333333333333334	6	5	0.6666666666666666	10	0.2222222222222222	1.0	0.43147779417460147	0.7329991816121756	0.3292188038579503	0.7940559257783469	0.5445044791495632	0.7581824321253319	0.8003188405447103	0.7626736792289215	0.6666666666666666	0.3333333333333333	0.0
3204	0.03133432843832934	0.0064750907009791065	-0.0064662951006698765	0.9717649343430335	None	0	0	0.14285714285714285	1	1.0	8	0.4	0.75	7	6	2	1	0	1.0	5	5	0.6666666666666666	10	0.14285714285714285	0	0.5479565332038263	0.9081873931860273	0.24969359419858667	0.9613558768410525	0.6621226071802497	0.7956945476974676	0.8430066321419362	0.9079131652122127	1.0	0.14285714285714285	0.0
1872	None	None	None	None	None	0	0	0.75	3	0.25	1	0.75	0.25	3	1	2	2	0	0.5	2	4	0.4	6	0.3333333333333333	0.5	0.28282563406943956	0.6261840793761434	0.21975677163806012	0.9383904859451241	0.41826922896796115	0.9394772998851485	0.6959706079169057	0.8801493580728841	0.6666666666666666	0.3333333333333333	0.0
2576	0.00936724103019876	0.0003027445001037664	0.0002869692602031673	0.9877919939828076	None	0.5	1	0.6666666666666666	4	0.5714285714285714	4	0.375	0.42857142857142855	6	3	2	0	0	0.6666666666666666	6	4	0.6	9	0.0	0.6666666666666666	0.39724006550421004	0.8944822965205714	0.556416543831521	0.9406083661407882	0.3823607510727337	0.8441578985270194	0.844842998987666	0.8999268471058466	0	0	0.0
5712	0.08073321308695046	0.032081993841636236	0.032080049575118924	0.6644088372057448	None	0	0	0.1111111111111111	1	1.0	11	1.0	1.0	12	11	0	1	0	0.07692307692307693	13	1	0.8666666666666667	13	0.3333333333333333	0	0.500279617549004	0.7843976734978171	0.232422348540093	0.7963100682015221	0.7411254253981375	0.904917186683553	0.8634480663765609	0.8369883502360103	1.0	0.3333333333333333	0.0
1076	None	None	None	None	None	1.0	1	0.8	4	0.2	1	0.5833333333333334	0.2	3	1	3	0	0	0.75	4	3	0.4666666666666667	7	0.0	0.5	0.446497541374877	0.945916009698947	0.6155501956844175	0.6322758098994552	0.9805522789326601	0.9775898915687948	0.8243086914120328	0.9162967196777381	0	0	0.0
3068	4.244680582102149e-06	9.664515987666909e-08	9.38082223465411e-08	0.9999986373942324	None	0	0	0.75	3	0.3333333333333333	1	0.625	0	3	0	1	2	0	0.5	4	2	0.3333333333333333	5	0.6666666666666666	0.6666666666666666	0	0	0	0	0	0	0	0	0	0	0
1322	None	None	None	None	None	0	0	0.5	3	0.3333333333333333	2	0.8888888888888888	0.16666666666666666	1	1	6	0	0	1.0	3	3	0.5333333333333333	8	0.0	0	0.4943927652064339	0.5	0.3002302580548079	0.5	0.37389168783942284	0.5	0.6900421944005205	0.5	0	0	0.0
3687	0.08987590052862825	0.021891750897877465	0.019713850838998452	0.7175476753156975	None	0	0	0.1111111111111111	1	1.0	11	1.0	1.0	12	11	0	1	0	0.07692307692307693	13	1	0.8666666666666667	13	0.3333333333333333	0	0.500279617549004	0.78819382146374	0.232422348540093	0.816052590722289	0.7853101989174354	0.904931376324988	0.8632455931150229	0.8436605325792218	1.0	0.25	0.0
7283	0.08225649764373291	0.042209540126452456	0.042114364581606195	0.6502317016645314	None	0	0	0.1111111111111111	1	1.0	11	1.0	1.0	12	11	0	1	0	0.07692307692307693	13	1	0.8666666666666667	13	0.3333333333333333	0	0.500279617549004	0.7843976734978171	0.232422348540093	0.7963100682015221	0.7853101989174354	0.765683143639562	0.8664767992281004	0.782391009631436	1.0	0.3333333333333333	0.0
947	None	None	None	None	None	0.5	1	0.7142857142857143	5	0.25	2	0.5555555555555556	0.25	4	2	5	0	0	0.5	6	3	0.6666666666666666	10	0.0	0.2857142857142857	0.23580250576638626	0.9463599700171544	0.7935573598972467	0.6836925471181525	0.1740621006826924	0.9440326302383347	0.941934583128771	0.8961820145224133	0	0	0.0
892	None	None	None	None	None	0	0	0.5	1	1.0	1	1.0	1.0	1	1	1	1	0	0.3333333333333333	3	1	0.2	3	0.16666666666666666	0	0.6399612234836211	0.5	0.1814662662523574	0.5	0.37389168783942284	0.5	0.8675914940794306	0.5	1.0	0	0.0
6219	0.07359219659351662	0.0008986450523383209	0.0007962484248575647	0.7545458845963122	None	0	0	0.08333333333333333	1	1.0	16	1.0	1.0	17	16	0	1	0	0.05555555555555555	18	1	1.2	18	0.3333333333333333	0	0.5479565332038263	0.8563737359440192	0.232422348540093	0.9208935495019585	0.719148366273594	0.8678531098701664	0.8632455931150229	0.8850062486117494	1.0	0.35294117647058826	0.0
4538	0.06637630966351053	0.014416511327175297	0.011855010003714512	0.7624535856463835	None	0	0	0.08333333333333333	1	1.0	16	1.0	1.0	17	16	0	0	0	0.05555555555555555	18	1	1.2	18	0.0	0	0.500279617549004	0.8608192440707508	0.232422348540093	0.9468058703258673	0.6801643072198995	0.8746054854840296	0.8632455931150229	0.9015460063293317	0	0	0.0
2883	0.0011273369812797999	0.00021631458893742392	0.00021630311360185835	0.9976519538119061	None	1.0	1	1.0	4	0.0	0	0.6666666666666666	0	3	0	2	2	0	1.0	3	3	0.4	6	0.4	0.6666666666666666	0	0	0	0	0	0	0	0	0	0	0
1939	None	None	None	None	None	0	0	1.0	2	0.0	0	1.0	0	2	0	0	2	0	0.3333333333333333	1	3	0.2	3	1.0	1.0	0	0	0	0	0	0	0	0	0	0	0
2801	0.007202430042249416	0.0006200271709776848	0.00045376857077460955	0.9915600452450001	None	0.5	1	0.6666666666666666	4	0.5	3	0.4	0.3333333333333333	4	2	3	0	0	0.8	5	4	0.5333333333333333	8	0.0	0.6666666666666666	0.34707463404833505	0.9386895037793839	0.8600550219433117	0.9694055291482508	0.6207780270694585	0.8262451461131306	0.9462166159054068	0.9296427480329688	0	0	0.0
2634	4.126625982231834e-05	5.900220943709553e-07	5.831928942235392e-07	0.9999994150381704	None	0	0	0.8	4	0.2	1	0.4666666666666667	0.2	2	1	4	1	0	0.6	5	3	0.4666666666666667	7	0.09090909090909091	0.8	0.1	0.5	0.6631035756333897	0.5432850486578477	0.9889176594853601	0.52767752953072	0.9752433676077616	0.5236821070081881	1.0	0	0.0
7053	0.08525949028451996	0.035067248257676736	0.035023585615358496	0.661378640535822	None	0	0	0.1111111111111111	1	1.0	11	1.0	1.0	12	11	0	1	0	0.07692307692307693	13	1	0.8666666666666667	13	0.3333333333333333	0	0.500279617549004	0.7843976734978171	0.232422348540093	0.7963100682015221	0.7411254253981375	0.8886488289861189	0.8634480663765609	0.8288210106973345	1.0	0.3333333333333333	0.0
1993	None	None	None	None	None	0	0	0.6666666666666666	2	0.5	1	1.0	0	1	0	2	2	0	1.0	2	2	0.26666666666666666	4	0.2857142857142857	0	0	0	0	0	0	0	0	0	0	0	0
5078	0.07047879722282589	0.011785931576260265	-0.006214462790312729	0.6450477283066898	None	0	0	0.1	1	1.0	13	1.0	1.0	14	13	0	1	0	0.06666666666666667	15	1	1.0	15	0.3333333333333333	0	0.571451459640852	0.7387022048298703	0.232422348540093	0.8753064875389408	0.8406303394069905	0.9177140620629193	0.863277580880608	0.8581341256049346	1.0	0.2857142857142857	0.0
277	None	None	None	None	None	0	0	0.5	1	1.0	1	0.75	0	0	0	2	3	0	1.0	2	2	0.2	3	0.375	0	0	0	0	0	0	0	0	0	0	0	0
331	None	None	None	None	None	0	0	0.6	3	0.6	3	0.7	0.4	4	2	2	1	0	0.4	5	2	0.4666666666666667	7	0.16666666666666666	0.4	0.3620779502303787	0.9500114194989477	0.4620407674623399	0.932470476028883	0.47940735079899105	0.9461596487433979	0.8798164671037758	0.9433269086619109	1.0	0.25	0.0
640	None	None	None	None	None	0	0	0.3333333333333333	3	0.7272727272727273	8	0.2708333333333333	0.6363636363636364	10	7	2	1	0	0.75	6	8	0.8666666666666667	13	0.2	0	0.22292856365612587	0.8577264566316833	0.4807823328867398	0.895726779894102	0.8367419598922077	0.8092440569834664	0.9255921506586624	0.8578345933940473	1.0	0.6	0.0
6231	0.08815780324562023	0.04063873059111015	0.040629296556672356	0.6585687968124312	None	0	0	0.1111111111111111	1	1.0	11	1.0	1.0	12	11	0	1	0	0.07692307692307693	13	1	0.8666666666666667	13	0.3333333333333333	0	0.500279617549004	0.7843976734978171	0.232422348540093	0.7963100682015221	0.7411254253981375	0.8886488289861189	0.8634480663765609	0.8288210106973345	1.0	0.3333333333333333	0.0
2477	None	None	None	None	None	0	0	0.75	3	0.3333333333333333	1	0.625	0.3333333333333333	3	1	1	1	0	0.5	4	2	0.3333333333333333	5	0.25	0.6666666666666666	0.20211301602907716	0.8790490672503217	0.6804610432585989	0.9391360664550165	0.9607015778710284	0.9717412483458698	0.9581907440482078	0.9400536663711616	1.0	0.3333333333333333	0.0
3578	0.0014437579478855254	0.0002695223075730152	0.0002649465293056084	0.9922793696438507	None	1.0	1	0.8	4	0.4	2	0.5833333333333334	0.2	2	1	4	2	0	0.75	3	4	0.4666666666666667	7	0.18181818181818182	0.6666666666666666	0.5030843286367345	0.6607071731681753	0.28326183206830235	0.6129120963019017	0.7306471399298371	0.554271857076638	0.8621175725972418	0.6101606761160058	0.75	0.5	0.0
3501	0.02224731587511349	0.002092593295668096	-0.0018898454818584232	0.9435099613450063	None	0	0	0.375	3	0.6	6	0.48	0.5	7	5	4	2	0	1.0	5	5	0.8	12	0.2	0.2857142857142857	0.7411437812907289	0.9119031446211809	0.5015092701652406	0.7961154564619524	0.4551343964298373	0.8623163641446455	0.7672643643917516	0.8634977645059416	0.5714285714285714	0.2857142857142857	0.0
6050	0.08537132714444756	0.038220034136769075	0.03819789494993649	0.6527295015691674	None	0	0	0.1111111111111111	1	1.0	11	1.0	1.0	12	11	0	1	0	0.07692307692307693	13	1	0.8666666666666667	13	0.3333333333333333	0	0.500279617549004	0.7843976734978171	0.232422348540093	0.7963100682015221	0.7210957687843541	0.8764545731865417	0.8634480663765609	0.8231808896404238	1.0	0.3333333333333333	0.0
1759	None	None	None	None	None	0	0	0	0	0	0	1.0	0	0	0	0	0	0	1.0	1	1	0.06666666666666667	1	0.0	0	0	0	0	0	0	0	0	0	0	0	0
2944	0.025528052507988806	0.0023798494290583417	-0.002061093516738189	0.997119994108765	None	0	0	0.3	3	0.75	9	0.3888888888888889	0.3333333333333333	5	4	8	0	0	0.25	12	3	0.9333333333333333	14	0.0	0	0.77961493390775	0.7897303958635656	0.3295251416907684	0.6894509147766665	0.6897506273867517	0.7345907067575432	0.9044602142858098	0.74006344151625	0	0	0.0
7187	0.08392467172060364	0.03748484220052761	0.03745498003152674	0.6548996619821674	None	0	0	0.1111111111111111	1	1.0	11	1.0	1.0	12	11	0	1	0	0.07692307692307693	13	1	0.8666666666666667	13	0.3333333333333333	0	0.500279617549004	0.7843976734978171	0.232422348540093	0.7963100682015221	0.7853101989174354	0.765683143639562	0.8664767992281004	0.782391009631436	1.0	0.3333333333333333	0.0
2732	1.0050062553630033e-05	7.432688513830582e-08	6.627622942190664e-09	0.9999986660897426	None	0	0	1.0	4	0.0	0	0.6666666666666666	0	2	0	3	1	0	1.0	3	3	0.4	6	0.125	0.6666666666666666	0	0	0	0	0	0	0	0	0	0	0
2295	None	None	None	None	None	0.3333333333333333	1	0.75	6	0.2	2	0.6	0.1	5	1	6	1	0	0.8	4	5	0.8	12	0.08333333333333333	0.25	0.5479565332038263	0.958270943190595	0.5484026667964458	0.9655912954111117	0.719148366273594	0.9009233809614321	0.8272662966226445	0.9474477342819639	1.0	0	0.0
153	None	None	None	None	None	0	0	0.5	1	1.0	1	0.75	0	1	0	1	0	0	1.0	2	2	0.2	3	0.0	0	0	0	0	0	0	0	0	0	0	0	0
3559	0.014772967581484471	0.005305639438123928	0.004551895276891527	0.9809780622059331	None	0	0	0.5	3	0.5714285714285714	4	0.6428571428571429	0.5714285714285714	5	4	3	2	0	0.2857142857142857	7	2	0.6	9	0.2222222222222222	0.2857142857142857	0.5167613958742907	0.8633619010836091	0.5015092701652406	0.9548434288419166	0.556174894433252	0.7760284337612616	0.849816517993485	0.8855286177889364	0.6	0.2	0.0
4577	0.09509352857357159	0.03275223731193129	0.032567283576621135	0.6853521068965329	None	0	0	0.1111111111111111	1	1.0	11	1.0	1.0	12	11	0	1	0	0.07692307692307693	13	1	0.8666666666666667	13	0.3333333333333333	0	0.500279617549004	0.78819382146374	0.232422348540093	0.819938109638199	0.7853101989174354	0.904931376324988	0.8632455931150229	0.8448045831516258	1.0	0.3333333333333333	0.0
6664	0.08477380987016596	0.03892900450198406	0.038860627501219526	0.6587253540695093	None	0	0	0.1111111111111111	1	1.0	11	1.0	1.0	12	11	0	1	0	0.07692307692307693	13	1	0.8666666666666667	13	0.3333333333333333	0	0.500279617549004	0.7843976734978171	0.232422348540093	0.7963100682015221	0.7853101989174354	0.765683143639562	0.8664767992281004	0.782391009631436	1.0	0.3333333333333333	0.0
2789	0.001169035932476265	8.308063643019226e-05	8.308052950211187e-05	0.9975113832413998	None	0	0	0.75	3	0.25	1	0.6666666666666666	0	2	0	3	1	0	1.0	3	3	0.4	6	0.125	0.5	0	0	0	0	0	0	0	0	0	0	0
2361	None	None	None	None	None	0	0	0.16666666666666666	2	0.875	14	0.375	0.875	16	14	1	1	0	0.1875	3	16	1.2	18	0.25	0	0.48946182138924527	0.9336509263144929	0.5405317268431831	0.9123911971309822	0.35076691512947616	0.9437456199319858	0.9364804207879427	0.9310187259635705	1.0	0.25	0.0
2959	0.028010560412662998	0.002845852574812648	0.0026425465067378803	0.9689391535104264	None	0	0	0.375	3	0.6	6	0.4	0.6	7	6	4	1	0	0.8333333333333334	6	5	0.8	12	0.09090909090909091	0.2857142857142857	0.5479565332038263	0.9119542651823563	0.24969359419858667	0.9741826535108135	0.6621226071802497	0.8845556076452512	0.7306522722039364	0.9351235533871766	1.0	0	0.0
1884	None	None	None	None	None	0	0	0.25	2	0.8	8	0.3333333333333333	0.4	6	4	5	0	0	0.4444444444444444	9	4	0.8	12	0.0	0	0.7217792801455303	0.6616590129804296	0.2732794756622201	0.6287952766249484	0.3901279744309782	0.684978347913187	0.8678326351397146	0.658847983778255	0	0	0.0
3804	0.09184943841458212	0.015328468006132849	0.012702879165698028	0.7286531957030374	None	0	0	0.2	2	0.9166666666666666	11	1.0	0.9166666666666666	13	11	0	1	0	0.07142857142857142	14	1	0.9333333333333333	14	0.5	0.15384615384615385	0.500279617549004	0.7851279167034456	0.232422348540093	0.8089640659165859	0.7853101989174354	0.8973884128176693	0.863325847996551	0.8369733045107262	1.0	0.3076923076923077	0.0
3262	0.09437086616897783	0.012809114595090612	0.005446434714564094	0.9398864829711913	None	0.16666666666666666	1	0.26666666666666666	4	0.8	16	0.24444444444444444	0.8	18	16	3	1	0	0.2777777777777778	5	18	1.4666666666666666	22	0.125	0.11764705882352941	0.5479565332038263	0.8877612438015723	0.232422348540093	0.9525792679679883	0.6996563367467468	0.869160287011463	0.8629040174912829	0.9105672610420869	1.0	0.1111111111111111	0.0
3472	0.11241013617911828	0.014739787385288979	-0.014167925709114518	0.6644254129577035	None	0	0	0.08333333333333333	1	1.0	16	1.0	1.0	17	16	0	1	0	0.05555555555555555	18	1	1.2	18	0.3333333333333333	0	0.571451459640852	0.9237508575574476	0.24969359419858667	0.9146460534076138	0.2128253955382781	0.9577989318517075	0.8862806120326331	0.9347947103720827	1.0	0.11764705882352941	0.0
1270	None	None	None	None	None	0	0	0.75	3	0.5	2	0.6666666666666666	0	2	0	3	3	0	1.0	3	3	0.4	6	0.375	0.6666666666666666	0	0	0	0	0	0	0	0	0	0	0
5251	0.094546393959411	0.02210445307770444	0.021944211461225376	0.6723942483463891	None	0	0	0.1	1	1.0	12	1.0	1.0	13	12	0	1	0	0.07142857142857142	14	1	0.9333333333333333	14	0.3333333333333333	0	0.500279617549004	0.7851279167034456	0.232422348540093	0.8089582079280415	0.7853101989174354	0.8973884128176693	0.8632455931150229	0.8369715804599152	1.0	0.3076923076923077	0.0
5730	0.08167241713606131	0.035394120461876934	0.03509137826545965	0.6610359102331502	None	0	0	0.1111111111111111	1	1.0	11	1.0	1.0	12	11	0	1	0	0.07692307692307693	13	1	0.8666666666666667	13	0.3333333333333333	0	0.500279617549004	0.7843976734978171	0.232422348540093	0.7963100682015221	0.7411254253981375	0.904917186683553	0.8634480663765609	0.8369883502360103	1.0	0.3333333333333333	0.0
6980	0.08438970601816526	0.04070730120824923	0.040617013052908976	0.6590996011362542	None	0	0	0.1111111111111111	1	1.0	11	1.0	1.0	12	11	0	1	0	0.07692307692307693	13	1	0.8666666666666667	13	0.3333333333333333	0	0.500279617549004	0.7843976734978171	0.232422348540093	0.7963100682015221	0.7853101989174354	0.765683143639562	0.8664767992281004	0.782391009631436	1.0	0.3333333333333333	0.0
4315	0.08929095701429288	0.008180492961381073	-0.006814747266575871	0.7075612474884725	None	0	0	0.1111111111111111	1	1.0	11	1.0	1.0	12	11	0	1	0	0.07692307692307693	13	1	0.8666666666666667	13	0.3333333333333333	0	0.4332559994583639	0.8202747280225294	0.24105797136933985	0.8167756604065112	0.7411254253981375	0.9028728220771163	0.8632455931150229	0.8516339810004272	1.0	0.3333333333333333	0.0
5495	0.07861554754668278	0.03733209429149242	0.037313114330801374	0.6600755318631019	None	0	0	0.1111111111111111	1	1.0	11	1.0	1.0	12	11	0	1	0	0.07692307692307693	13	1	0.8666666666666667	13	0.3333333333333333	0	0.500279617549004	0.7843976734978171	0.232422348540093	0.7963100682015221	0.7411254253981375	0.904917186683553	0.8634480663765609	0.8369883502360103	1.0	0.3333333333333333	0.0
4002	0.07289163152849995	0.015123358335917736	-0.004569888294630619	0.7839004515611432	None	0	0	0.14285714285714285	1	1.0	8	1.0	1.0	9	8	0	1	0	0.1	10	1	0.6666666666666666	10	0.3333333333333333	0	0.3662323813677239	0.8188411064618626	0.24969359419858667	0.8391846567565273	0.7853101989174354	0.928671874782966	0.8692535883324455	0.8709125441668604	1.0	0.2222222222222222	0.0
1831	None	None	None	None	None	0	0	0.5	5	0.3333333333333333	4	0.3888888888888889	0.3333333333333333	7	4	6	0	0	1.0	6	6	0.9333333333333333	14	0.0	0.4444444444444444	0.8282561083738902	0.9545449893157758	0.738443267801323	0.8603323066567092	0.6782701538360638	0.8846792565881875	0.8927076402520446	0.9088790346141776	0	0	0.0
308	None	None	None	None	None	0.5	1	0.6666666666666666	4	0.5	3	0.4444444444444444	0.5	5	3	2	2	0	0.5	6	3	0.5333333333333333	8	0.3333333333333333	1.0	0.44500797829043215	0.8290264631147911	0.19235210109081052	0.7917339450199521	0.6665152682539023	0.9479349991307071	0.8741171382518906	0.8742035846021423	0.8	0.2	0.0
3577	0.0014171680285538157	0.00034294330307691736	-1.70597610214793e-05	0.9977597874406988	None	0	0	0.6666666666666666	2	0.5	1	1.0	0.5	2	1	1	3	0	0.25	4	1	0.26666666666666666	4	0.6	0.6666666666666666	0.6928594811905082	0.69602529715374	0.2897554794132734	0.5384914191480101	0.39847032593941983	0.9518782673740814	0.9065323418877002	0.7895926720933233	1.0	1.0	0.3133454702660523
2192	None	None	None	None	None	0	0	0.4	2	0.6	3	0.5833333333333334	0.6	5	3	1	1	0	0.3333333333333333	6	2	0.4666666666666667	7	0.25	0	0.349380322952885	0.9613527387934464	0.6804610432585989	0.9516584822409941	0.5628500175096218	0.9352492894293314	0.9581907440482078	0.9504843600018763	1.0	0.2	0.0
6526	0.08264337639913333	0.0375990773736397	0.037570923172700305	0.6567735725808841	None	0	0	0.1111111111111111	1	1.0	11	1.0	1.0	12	11	0	1	0	0.07692307692307693	13	1	0.8666666666666667	13	0.3333333333333333	0	0.500279617549004	0.7843976734978171	0.232422348540093	0.7963100682015221	0.7853101989174354	0.765683143639562	0.8664767992281004	0.782391009631436	1.0	0.3333333333333333	0.0
4047	0.07287025719617277	0.00826531524156318	0.005392847359389317	0.7201454732014068	None	0	0	0.3	3	0.8333333333333334	10	0.5384615384615384	0.8333333333333334	13	10	0	1	0	0.15384615384615385	13	2	0.9333333333333333	14	1.0	0.16666666666666666	0.500279617549004	0.8288858840263452	0.232422348540093	0.9101332516098739	0.7853101989174354	0.8975733961027172	0.8632455931150229	0.8830037689633659	1.0	0.3076923076923077	0.0
6355	0.08530902237095374	0.04132716806710246	0.04130492042924889	0.6510987020531592	None	0	0	0.1111111111111111	1	1.0	11	1.0	1.0	12	11	0	1	0	0.07692307692307693	13	1	0.8666666666666667	13	0.3333333333333333	0	0.500279617549004	0.7843976734978171	0.232422348540093	0.7963100682015221	0.7411254253981375	0.8886488289861189	0.8634480663765609	0.8288210106973345	1.0	0.3333333333333333	0.0
2256	None	None	None	None	None	0	0	0.6666666666666666	2	0.0	0	0.6666666666666666	0	1	0	2	1	0	0.6666666666666666	2	3	0.26666666666666666	4	0.14285714285714285	1.0	0	0	0	0	0	0	0	0	0	0	0
3603	0.027590548941507902	0.005277424964385509	0.00012391955703975192	0.9953432513813378	None	0	0	0.375	3	0.7	7	0.48	0.6	9	6	2	2	0	1.0	5	5	0.8	12	0.4	0.2857142857142857	0.48318279482715454	0.9331018680135049	0.21156293723053085	0.9536578811009248	0.6621226071802497	0.8913430452900771	0.7306522722039364	0.9300881092814477	0.5555555555555556	0.1111111111111111	0.0
915	None	None	None	None	None	0	0	0.5	3	0.5714285714285714	4	0.6428571428571429	0.14285714285714285	4	1	4	5	0	0.2857142857142857	2	7	0.6	9	0.5555555555555556	0.25	0.7204533763188078	0.9402813175592972	0.3191609161285643	0.932538013091711	0.8020196510383174	0.9376654793905481	0.9455182001723045	0.9369037510677912	0.25	0.25	0.0
3608	0.07611289474830257	0.008281823442167447	0.005749700972712939	0.8995811167260839	None	0	0	0.15384615384615385	2	0.8823529411764706	15	0.2638888888888889	0.8235294117647058	16	14	2	1	0	0.8888888888888888	9	8	1.2666666666666666	19	0.16666666666666666	0.35294117647058826	0.5241180753764152	0.8519802489098638	0.232422348540093	0.9230134177022591	0.719148366273594	0.8994791913184942	0.8632455931150229	0.8949088502138673	1.0	0.125	0.0
2010	None	None	None	None	None	0	0	0.5	3	0.5714285714285714	4	0.75	0.14285714285714285	2	1	6	1	0	0.75	4	3	0.6	9	0.06666666666666667	0.8	0.7183831478039601	0.929462463730331	0.1	0.5	0.4861607369372381	0.8916589070010227	0.9577109570832738	0.8266525996520808	1.0	0	0.0
4697	0.07643023812533027	0.019790517428639343	0.0058569794400011935	0.7049701602394702	None	0	0	0.1875	3	0.9090909090909091	20	0.5217391304347826	0.9090909090909091	23	20	0	0	0	0.08695652173913043	23	2	1.6	24	0.0	0.09090909090909091	0.500279617549004	0.8468950715653643	0.232422348540093	0.9449632183391432	0.6801643072198995	0.8632579280250126	0.8632455931150229	0.8939815072325401	0	0	0.0
7359	0.09661952310231446	0.006040381809504226	0.005090738815700486	0.7098937703287391	None	0	0	0.1111111111111111	1	1.0	11	1.0	1.0	12	11	0	1	0	0.07692307692307693	13	1	0.8666666666666667	13	0.3333333333333333	0	0.500279617549004	0.78819382146374	0.232422348540093	0.819938109638199	0.7853101989174354	0.7585307755571263	0.8662781213399098	0.7899925760930173	1.0	0.3333333333333333	0.0
535	None	None	None	None	None	0	0	0.75	3	0.5	2	0.75	0	0	0	5	1	0	0.5	2	4	0.4	6	0.07142857142857142	0.5	0	0	0	0	0	0	0	0	0	0	0
976	None	None	None	None	None	0	0	0.5	4	0.6	6	0.48	0.3	5	3	6	3	0	1.0	5	5	0.8	12	0.21428571428571427	0.6666666666666666	0.49410708699357125	0.9042539703207187	0.8285883336119539	0.9389834951293666	0.5793026012190206	0.6901258971267739	0.7295438751037759	0.8728715980763859	0.8	0.8	0.0
6569	0.08568437075299716	0.04130475478557094	0.041133713975820066	0.6581929447648891	None	0	0	0.1111111111111111	1	1.0	11	1.0	1.0	12	11	0	1	0	0.07692307692307693	13	1	0.8666666666666667	13	0.3333333333333333	0	0.500279617549004	0.7843976734978171	0.232422348540093	0.7963100682015221	0.7411254253981375	0.8886488289861189	0.8634480663765609	0.8288210106973345	1.0	0.16666666666666666	0.0
2359	None	None	None	None	None	0	0	1.0	1	0	0	1.0	0	1	0	0	1	0	0.5	2	1	0.13333333333333333	2	0.3333333333333333	0	0	0	0	0	0	0	0	0	0	0	0
207	None	None	None	None	None	0	0	0.16666666666666666	2	0.9375	15	0.6428571428571429	0.6875	13	11	4	0	0	0.5714285714285714	4	7	1.2	18	0.0	0.4	0.8714388487335036	0.8776328476103524	0.21189796094490618	0.9292931094860917	0.5737579551756482	0.799800366585288	0.8090761000441337	0.8783656500157034	0	0	0.0
3766	0.0945559134535622	0.02580702880200809	0.02579489141894581	0.7069090785390995	None	0	0	0.1111111111111111	1	1.0	11	1.0	1.0	12	11	0	1	0	0.07692307692307693	13	1	0.8666666666666667	13	0.3333333333333333	0	0.500279617549004	0.786970180006776	0.232422348540093	0.8252268786276625	0.7853101989174354	0.9097651592618627	0.8632455931150229	0.8485447881967203	1.0	0.25	0.0
4851	0.08334554746395083	0.039270415280099114	0.0392665309536463	0.6570862556384585	None	0	0	0.1111111111111111	1	1.0	11	1.0	1.0	12	11	0	1	0	0.07692307692307693	13	1	0.8666666666666667	13	0.3333333333333333	0	0.500279617549004	0.7843976734978171	0.232422348540093	0.7963100682015221	0.7411254253981375	0.904917186683553	0.8634480663765609	0.8369883502360103	1.0	0.25	0.0
143	None	None	None	None	None	0	0	1.0	2	0.0	0	1.0	0	1	0	1	0	0	0.3333333333333333	3	1	0.2	3	0.0	1.0	0	0	0	0	0	0	0	0	0	0	0
6257	0.08690328475138048	0.04168433998949213	0.041677132570208136	0.6526689785243217	None	0	0	0.1111111111111111	1	1.0	11	1.0	1.0	12	11	0	1	0	0.07692307692307693	13	1	0.8666666666666667	13	0.3333333333333333	0	0.500279617549004	0.7843976734978171	0.232422348540093	0.7963100682015221	0.7411254253981375	0.8886488289861189	0.8634480663765609	0.8288210106973345	1.0	0.3333333333333333	0.0
6082	0.08239224984520133	0.03765661270705538	0.03765364813531214	0.6615628020576354	None	0	0	0.1111111111111111	1	1.0	11	1.0	1.0	12	11	0	1	0	0.07692307692307693	13	1	0.8666666666666667	13	0.3333333333333333	0	0.500279617549004	0.7843976734978171	0.232422348540093	0.7963100682015221	0.7411254253981375	0.904917186683553	0.8634480663765609	0.8369883502360103	1.0	0.3333333333333333	0.0
7513	0.08643724648379483	0.039557515471192975	0.03950702030671465	0.650805789143636	None	0	0	0.1111111111111111	1	1.0	11	1.0	1.0	12	11	0	1	0	0.07692307692307693	13	1	0.8666666666666667	13	0.3333333333333333	0	0.500279617549004	0.7843976734978171	0.232422348540093	0.7963100682015221	0.7411254253981375	0.8886488289861189	0.8634480663765609	0.8288210106973345	1.0	0.3333333333333333	0.0
4707	0.07952232205310882	0.031048633840453647	0.031037700541275193	0.6625645559666307	None	0	0	0.1111111111111111	1	1.0	11	1.0	1.0	12	11	0	1	0	0.07692307692307693	13	1	0.8666666666666667	13	0.3333333333333333	0	0.500279617549004	0.7843976734978171	0.232422348540093	0.7963100682015221	0.7411254253981375	0.904917186683553	0.8634480663765609	0.8369883502360103	1.0	0.16666666666666666	0.0
461	None	None	None	None	None	0	0	0.75	3	0.5	2	0.6	0.5	3	2	2	1	0	0.4	5	2	0.4	6	0.14285714285714285	0.5	0.3536770159527631	0.7974679501489038	0.5979398610889859	0.8683148238168504	0.3307795351699411	0.8381707393684941	0.6994027276293949	0.8366878870469632	1.0	0.3333333333333333	0.0
5858	0.0857909028621778	0.00915078659543924	0.005240953574407697	0.7087712362657511	None	0	0	0.125	1	1.0	10	1.0	1.0	11	10	0	1	0	0.08333333333333333	12	1	0.8	12	0.3333333333333333	0	0.3662323813677239	0.8505670323299738	0.2645432623618368	0.7750643412320163	0.6801643072198995	0.8690031588492969	0.8629040174912829	0.8351791099395198	1.0	0.6363636363636364	0.0
659	None	None	None	None	None	0.5	1	0.5714285714285714	4	0.5	4	0.4	0.5	8	4	1	1	0	1.0	5	5	0.6666666666666666	10	0.5	0.8	0.4552238016887319	0.8515227605958694	0.5613674930021373	0.9702183238349835	0.5904949987362091	0.762409939272357	0.8977688139302704	0.8939797805963964	1.0	0.25	0.0
2259	None	None	None	None	None	0.5	1	0.6666666666666666	4	0.16666666666666666	1	0.6666666666666666	0.16666666666666666	5	1	2	1	0	0.75	4	3	0.5333333333333333	8	0.25	0.4	0.30297711386499165	0.9685111097623488	0.16857335092109865	0.9710648113984819	0.542419062264391	0.8536207786564024	0.7306522722039364	0.9478916715509563	1.0	0.4	0.0
6997	0.08295010528930322	0.04165761919812029	0.04158677465395648	0.653030095809827	None	0	0	0.1111111111111111	1	1.0	11	1.0	1.0	12	11	0	1	0	0.07692307692307693	13	1	0.8666666666666667	13	0.3333333333333333	0	0.500279617549004	0.7843976734978171	0.232422348540093	0.7963100682015221	0.7411254253981375	0.8886488289861189	0.8634480663765609	0.8288210106973345	1.0	0.3333333333333333	0.0
1116	None	None	None	None	None	0	0	0.5	3	0.3333333333333333	2	0.8888888888888888	0.16666666666666666	1	1	6	0	0	1.0	3	3	0.5333333333333333	8	0.0	0	0.4943927652064339	0.5	0.3002302580548079	0.5	0.37389168783942284	0.5	0.6900421944005205	0.5	0	0	0.0
6421	0.08302502297004846	0.03857192551585295	0.03848089121054281	0.6612945301514657	None	0	0	0.1111111111111111	1	1.0	11	1.0	1.0	12	11	0	1	0	0.07692307692307693	13	1	0.8666666666666667	13	0.3333333333333333	0	0.500279617549004	0.7843976734978171	0.232422348540093	0.7963100682015221	0.7411254253981375	0.8886488289861189	0.8634480663765609	0.8288210106973345	1.0	0.25	0.0
861	None	None	None	None	None	0.5	1	0.8333333333333334	5	0.14285714285714285	1	0.6	0.14285714285714285	5	1	3	0	0	0.6	5	3	0.6	9	0.0	1.0	0.5996892832680835	0.9233413542910068	0.2769526454263888	0.9608159239053015	0.5663681242470873	0.9279766540283738	0.909063908945693	0.9398034144931874	0	0	0.0
932	None	None	None	None	None	0	0	0.25	1	1.0	4	0.6666666666666666	0.5	3	2	2	1	0	1.0	3	3	0.4	6	0.14285714285714285	0	0.4957820634416323	0.8682522457969933	0.2938254940325865	0.926760307757485	0.8331097549121596	0.6952171564167615	0.9518505265164806	0.8518760695782462	1.0	0.6666666666666666	0.0
6728	0.08524788515829464	0.037172147016516166	0.03711789286771268	0.6528909012079119	None	0	0	0.1111111111111111	1	1.0	11	1.0	1.0	12	11	0	1	0	0.07692307692307693	13	1	0.8666666666666667	13	0.3333333333333333	0	0.500279617549004	0.7843976734978171	0.232422348540093	0.7963100682015221	0.7411254253981375	0.8886488289861189	0.8634480663765609	0.8288210106973345	1.0	0.16666666666666666	0.0
963	None	None	None	None	None	0	0	0.3125	5	0.7142857142857143	15	0.27380952380952384	0.47619047619047616	12	10	10	0	0	0.42857142857142855	14	6	1.5333333333333334	23	0.0	0.2222222222222222	0.8702779340994817	0.9463573982700167	0.5017095946628293	0.9356545683540153	0.5471836906438962	0.9355151999796643	0.9253384716993623	0.9393826455460004	0	0	0.0
178	None	None	None	None	None	0	0	0.6666666666666666	2	0.5	1	0.6666666666666666	0	1	0	2	0	0	0.6666666666666666	3	2	0.26666666666666666	4	0.0	0	0	0	0	0	0	0	0	0	0	0	0
4872	0.07961735910762	0.0411706862443902	0.03575336320641459	0.7986831202204058	None	0	0	0.08333333333333333	1	1.0	15	1.0	1.0	16	15	0	0	0	0.058823529411764705	17	1	1.1333333333333333	17	0.0	0	0.500279617549004	0.8466814736759554	0.232422348540093	0.930014514441842	0.7080469565932139	0.8772581064870469	0.8630748949176522	0.8896802271154179	0	0	0.0
351	None	None	None	None	None	0.5	1	0.5714285714285714	4	0.625	5	0.5555555555555556	0.375	6	3	3	0	0	0.5	6	3	0.6666666666666666	10	0.0	0.5714285714285714	0.3948457340848023	0.7582503647533664	0.6693532497099317	0.7671417090849109	0.7164247819583582	0.9608682748361761	0.9161389254935091	0.8635883148855543	0	0	0.0
3099	0.0010325509142568865	2.8782152271401905e-05	5.3099735819457284e-08	0.9959267048056926	None	0	0	0.75	3	0.3333333333333333	1	0.8333333333333334	0	2	0	2	2	0	0.6666666666666666	3	2	0.3333333333333333	5	0.3333333333333333	0.6666666666666666	0	0	0	0	0	0	0	0	0	0	0
5099	0.0945789073715867	0.02087482167172815	0.02078989163266963	0.6793672692338062	None	0	0	0.1	1	1.0	12	1.0	1.0	13	12	0	1	0	0.07142857142857142	14	1	0.9333333333333333	14	0.3333333333333333	0	0.500279617549004	0.7851279167034456	0.232422348540093	0.8089582079280415	0.7853101989174354	0.8973884128176693	0.8632455931150229	0.8369715804599152	1.0	0.3076923076923077	0.0
7349	0.08407323831559846	0.037962188416472656	0.03793564606607029	0.6522249555516353	None	0	0	0.1111111111111111	1	1.0	11	1.0	1.0	12	11	0	1	0	0.07692307692307693	13	1	0.8666666666666667	13	0.3333333333333333	0	0.500279617549004	0.7843976734978171	0.232422348540093	0.7963100682015221	0.7853101989174354	0.765683143639562	0.8664767992281004	0.782391009631436	1.0	0.3333333333333333	0.0
2697	0.007806041496608551	0.0013622503786412316	-0.0011745741598728088	0.9936700658339116	None	0.3333333333333333	1	0.5	4	0.5555555555555556	5	0.55	0.4444444444444444	5	4	5	0	0	0.8	5	4	0.7333333333333333	11	0.0	0.3333333333333333	0.4742202966372505	0.912444418448554	0.16857335092109865	0.9676227438309883	0.6621226071802497	0.6446856408548007	0.884313677502565	0.8920961258495969	0	0	0.0
2166	None	None	None	None	None	0	0	0.3333333333333333	2	0.7142857142857143	5	0.5	0.5714285714285714	5	4	3	0	0	0.5	3	6	0.6	9	0.0	0	0.7535143873790192	0.9595907869447518	0.5232305208183682	0.893707399477842	0.2128253955382781	0.8980928863027925	0.9161662077287015	0.923504791064275	0	0	0.0
3019	0.06862420763140448	0.01992193124684146	-0.0013798760266968987	0.7470720125537034	None	0	0	0.2	2	0.9230769230769231	12	1.0	0.9230769230769231	13	12	1	2	0	0.06666666666666667	15	1	1.0	15	0.4	0.14285714285714285	0.5479565332038263	0.8340725744658218	0.232422348540093	0.9309258625041246	0.6801643072198995	0.8965679765363042	0.8636502872133895	0.8933230239542712	0.5384615384615384	0.07692307692307693	0.0
1446	None	None	None	None	None	0.25	1	0.6	6	0.25	3	0.4666666666666667	0.16666666666666666	7	2	6	0	0	0.8333333333333334	6	5	0.9333333333333333	14	0.0	0.8888888888888888	0.5977103622130366	0.9233167825100894	0.33082668958488337	0.9234115850811705	0.38337289841551925	0.7004479909166963	0.752039873430542	0.8746210841857135	0	0	0.0
6956	0.08382071327809787	0.038494611125558326	0.038291077908016766	0.6594460535897988	None	0	0	0.1111111111111111	1	1.0	11	1.0	1.0	12	11	0	1	0	0.07692307692307693	13	1	0.8666666666666667	13	0.3333333333333333	0	0.500279617549004	0.7843976734978171	0.232422348540093	0.7963100682015221	0.7853101989174354	0.765683143639562	0.8664767992281004	0.782391009631436	1.0	0.3333333333333333	0.0
5370	0.08416162714114434	0.017405702727141953	0.017298264103524207	0.6899475381605586	None	0	0	0.125	1	1.0	10	1.0	1.0	11	10	0	1	0	0.08333333333333333	12	1	0.8	12	0.3333333333333333	0	0.500279617549004	0.7861869624512163	0.232422348540093	0.8053746991612843	0.7853101989174354	0.9129268891031429	0.8632455931150229	0.8443219688517949	1.0	0.36363636363636365	0.0
1388	None	None	None	None	None	0.5	1	0.5714285714285714	4	0.625	5	0.4166666666666667	0.625	8	5	1	0	0	0.375	8	3	0.6666666666666666	10	0.0	1.0	0.49410708699357125	0.8124302108562083	0.43649371404971726	0.772867485948618	0.5793026012190206	0.7966035056509077	0.6441149863303763	0.7944375147716533	0	0	0.0
4777	0.0814799025213946	0.01447334133233597	-0.007290133515955989	0.8216996494599199	None	0	0	0.14285714285714285	2	0.8888888888888888	16	0.20833333333333334	0.8333333333333334	17	15	2	1	0	0.6666666666666666	12	8	1.3333333333333333	20	0.16666666666666666	0	0.5479565332038263	0.8563737359440192	0.232422348540093	0.920253665228775	0.719148366273594	0.8939408945973013	0.8632455931150229	0.8929254731214251	1.0	0.11764705882352941	0.0
6309	0.08283681941622881	0.03389746186356652	0.03389610285893936	0.6648311199453505	None	0	0	0.1111111111111111	1	1.0	11	1.0	1.0	12	11	0	1	0	0.07692307692307693	13	1	0.8666666666666667	13	0.3333333333333333	0	0.500279617549004	0.7843976734978171	0.232422348540093	0.7963100682015221	0.7411254253981375	0.904917186683553	0.8634480663765609	0.8369883502360103	1.0	0.3333333333333333	0.0
904	None	None	None	None	None	0	0	0.6666666666666666	2	0.0	0	0.6666666666666666	0	1	0	2	0	0	0.6666666666666666	2	3	0.26666666666666666	4	0.0	1.0	0	0	0	0	0	0	0	0	0	0	0
7320	0.07272705349080298	0.03417614917963241	0.034173088960885466	0.6557629952869568	None	0	0	0.1111111111111111	1	1.0	11	1.0	1.0	12	11	0	1	0	0.07692307692307693	13	1	0.8666666666666667	13	0.3333333333333333	0	0.500279617549004	0.7843976734978171	0.232422348540093	0.7963100682015221	0.7411254253981375	0.8886488289861189	0.8634480663765609	0.8288210106973345	1.0	0.3333333333333333	0.0
5393	0.08270696976911074	0.02966738874321829	0.029663373041608643	0.6576751372271172	None	0	0	0.1111111111111111	1	1.0	11	1.0	1.0	12	11	0	1	0	0.07692307692307693	13	1	0.8666666666666667	13	0.3333333333333333	0	0.500279617549004	0.7843976734978171	0.232422348540093	0.7963100682015221	0.7411254253981375	0.904917186683553	0.8634480663765609	0.8369883502360103	1.0	0.3333333333333333	0.0
5224	0.08184774711076748	0.02109664484930514	0.021070047193771438	0.6806149769293981	None	0	0	0.125	1	1.0	10	1.0	1.0	11	10	0	1	0	0.08333333333333333	12	1	0.8	12	0.3333333333333333	0	0.500279617549004	0.7861869624512163	0.232422348540093	0.8053746991612843	0.7853101989174354	0.9129268891031429	0.8632455931150229	0.8443219688517949	1.0	0.36363636363636365	0.0
90	None	None	None	None	None	0	0	1.0	1	0	0	1.0	0	1	0	0	1	0	0.5	2	1	0.13333333333333333	2	0.3333333333333333	0	0	0	0	0	0	0	0	0	0	0	0
4371	0.07396227419715551	0.039202951008915916	0.035037451492867376	0.8015165322638003	None	0	0	0.08333333333333333	1	1.0	15	1.0	1.0	16	15	0	0	0	0.058823529411764705	17	1	1.1333333333333333	17	0.0	0	0.500279617549004	0.8466814736759554	0.232422348540093	0.930014514441842	0.7080469565932139	0.8772581064870469	0.8630748949176522	0.8896802271154179	0	0	0.0
5924	0.08172547741307268	0.03863964896237613	0.03861798977046008	0.6587559271294039	None	0	0	0.1111111111111111	1	1.0	11	1.0	1.0	12	11	0	1	0	0.07692307692307693	13	1	0.8666666666666667	13	0.3333333333333333	0	0.500279617549004	0.7843976734978171	0.232422348540093	0.7963100682015221	0.7411254253981375	0.904917186683553	0.8634480663765609	0.8369883502360103	1.0	0.25	0.0
4593	0.07896931885272732	0.03237928202974729	0.03237364283258127	0.6640478865657393	None	0	0	0.1111111111111111	1	1.0	11	1.0	1.0	12	11	0	1	0	0.07692307692307693	13	1	0.8666666666666667	13	0.3333333333333333	0	0.500279617549004	0.7843976734978171	0.232422348540093	0.7963100682015221	0.7411254253981375	0.904917186683553	0.8634480663765609	0.8369883502360103	1.0	0.3333333333333333	0.0
6537	0.01012456826745594	0.002213781299402523	0.0009961533163857772	0.9704372353194469	None	0	0	0.16666666666666666	1	1.0	6	0.4444444444444444	0.8333333333333334	6	5	1	2	0	0.5	6	3	0.5333333333333333	8	0.4	0	0.535865538594928	0.8735866957605808	0.232422348540093	0.9365145109107395	0.6801643072198995	0.9337237572930778	0.8629040174912829	0.9185832224079477	0.5833333333333334	0.3333333333333333	0.0
5232	0.077081879947006	0.013892280858314097	0.01269395824819821	0.736754733488254	None	0	0	0.125	1	1.0	10	1.0	1.0	11	10	0	1	0	0.08333333333333333	12	1	0.8	12	0.3333333333333333	0	0.500279617549004	0.7885957183305337	0.232422348540093	0.7963443538208972	0.6969406518788397	0.9020832236724542	0.8632455931150229	0.8366563518966749	1.0	0.36363636363636365	0.0
2826	None	None	None	None	None	0	0	0.5	4	0.4444444444444444	4	0.55	0.2222222222222222	5	2	5	1	0	0.8	4	5	0.7333333333333333	11	0.09090909090909091	0.5714285714285714	0.9006164668537577	0.9245743815757798	0.2935926197226014	0.8376758249497425	0.628903301026855	0.8739589350749102	0.9199548588468236	0.8836936337185758	1.0	0	0.0
7160	0.08589631810296926	0.03712134780418516	0.03710917049683682	0.6526489192627991	None	0	0	0.1111111111111111	1	1.0	11	1.0	1.0	12	11	0	1	0	0.07692307692307693	13	1	0.8666666666666667	13	0.3333333333333333	0	0.500279617549004	0.7843976734978171	0.232422348540093	0.7963100682015221	0.7411254253981375	0.8886488289861189	0.8634480663765609	0.8288210106973345	1.0	0.3333333333333333	0.0
5870	0.08327830788936028	0.035358889594194844	0.03493862462574557	0.657329391427222	None	0	0	0.1111111111111111	1	1.0	11	1.0	1.0	12	11	0	1	0	0.07692307692307693	13	1	0.8666666666666667	13	0.3333333333333333	0	0.500279617549004	0.7843976734978171	0.232422348540093	0.7963100682015221	0.7576531794573842	0.9015430283391772	0.8842518157063324	0.8352248932222088	1.0	0.3333333333333333	0.0
5632	0.07950579360476327	0.03580632976612442	0.03579622870144688	0.662622957274664	None	0	0	0.1111111111111111	1	1.0	11	1.0	1.0	12	11	0	1	0	0.07692307692307693	13	1	0.8666666666666667	13	0.3333333333333333	0	0.500279617549004	0.7843976734978171	0.232422348540093	0.7963100682015221	0.7411254253981375	0.904917186683553	0.8634480663765609	0.8369883502360103	1.0	0.25	0.0
5404	0.08322852682086397	0.034715016806775995	0.03470009004993906	0.6652345831645576	None	0	0	0.1111111111111111	1	1.0	11	1.0	1.0	12	11	0	1	0	0.07692307692307693	13	1	0.8666666666666667	13	0.3333333333333333	0	0.500279617549004	0.7843976734978171	0.232422348540093	0.7963100682015221	0.7411254253981375	0.904917186683553	0.8634480663765609	0.8369883502360103	1.0	0.5833333333333334	0.0
27	None	None	None	None	None	0	0	1.0	1	0	0	1.0	0	1	0	0	0	0	0.5	1	2	0.13333333333333333	2	0.0	0	0	0	0	0	0	0	0	0	0	0	0
7417	0.08630308510610021	0.034575859027484356	0.03452816890251865	0.6561497460746273	None	0	0	0.1111111111111111	1	1.0	11	1.0	1.0	12	11	0	1	0	0.07692307692307693	13	1	0.8666666666666667	13	0.3333333333333333	0	0.500279617549004	0.7843976734978171	0.232422348540093	0.7963100682015221	0.7853101989174354	0.765683143639562	0.8664767992281004	0.782391009631436	1.0	0.3333333333333333	0.0
6996	0.08275080289663025	0.03376186171416265	0.03371935556853444	0.6578731052434788	None	0	0	0.1111111111111111	1	1.0	11	1.0	1.0	12	11	0	1	0	0.07692307692307693	13	1	0.8666666666666667	13	0.3333333333333333	0	0.500279617549004	0.7843976734978171	0.232422348540093	0.7963100682015221	0.7853101989174354	0.765683143639562	0.8664767992281004	0.782391009631436	1.0	0.3333333333333333	0.0
4531	0.07465947675931306	0.010793269084398203	-0.0041638067637129175	0.7512983057052427	None	0	0	0.08333333333333333	1	1.0	15	1.0	1.0	16	15	0	0	0	0.058823529411764705	17	1	1.1333333333333333	17	0.0	0	0.5479565332038263	0.8551177814992681	0.232422348540093	0.930014514441842	0.6996563367467468	0.8671919534268548	0.8630748949176522	0.8888974914273926	0	0	0.0
5937	0.08250757765316041	0.03864417732490898	0.03859959540358339	0.6556856362605314	None	0	0	0.1111111111111111	1	1.0	11	1.0	1.0	12	11	0	1	0	0.07692307692307693	13	1	0.8666666666666667	13	0.3333333333333333	0	0.500279617549004	0.7843976734978171	0.232422348540093	0.7963100682015221	0.7411254253981375	0.904917186683553	0.8634480663765609	0.8369883502360103	1.0	0.3333333333333333	0.0
5639	3.999356273719309e-09	3.9801752152792596e-09	3.819753650129117e-09	0.9999998878279193	None	0	0	0	0	0	0	1.0	0	0	0	0	1	0	1.0	1	1	0.06666666666666667	1	0.25	0	0	0	0	0	0	0	0	0	0	0	0
4390	0.09613133516483642	0.03223786488682023	0.03220937182838566	0.6800861885390312	None	0	0	0.1111111111111111	1	1.0	11	1.0	1.0	12	11	0	1	0	0.07692307692307693	13	1	0.8666666666666667	13	0.3333333333333333	0	0.500279617549004	0.78819382146374	0.232422348540093	0.819938109638199	0.7853101989174354	0.904931376324988	0.8632455931150229	0.8448045831516258	1.0	0.3333333333333333	0.0
954	None	None	None	None	None	0	0	0.25	1	1.0	3	0.8333333333333334	0.3333333333333333	1	1	3	2	0	0.6666666666666666	3	2	0.3333333333333333	5	0.2	0	0.8024831885296801	0.5	0.2649076684964792	0.5	0.37389168783942284	0.5	0.9105471767822122	0.5	1.0	1.0	0.0
1596	None	None	None	None	None	0	0	0	0	0	0	1.0	0	0	0	0	0	0	1.0	1	1	0.06666666666666667	1	0.0	0	0	0	0	0	0	0	0	0	0	0	0
5636	0.09776767253409475	0.012627860297954556	0.012166741199942025	0.7288596937663376	None	0	0	0.1111111111111111	1	1.0	11	1.0	1.0	12	11	0	1	0	0.07692307692307693	13	1	0.8666666666666667	13	0.3333333333333333	0	0.500279617549004	0.78819382146374	0.232422348540093	0.816052590722289	0.7853101989174354	0.904931376324988	0.8632455931150229	0.8436605325792218	1.0	0.16666666666666666	0.0
4398	0.0984933831843132	0.014714157060372686	0.009577852449600858	0.7059831208812353	None	0	0	0.1111111111111111	1	1.0	11	1.0	1.0	12	11	0	1	0	0.07692307692307693	13	1	0.8666666666666667	13	0.3333333333333333	0	0.500279617549004	0.8578927389506241	0.232422348540093	0.819938109638199	0.7853101989174354	0.904931376324988	0.8632455931150229	0.8647943877410195	1.0	0.3333333333333333	0.0
6356	0.09750236679916599	0.009263657761976647	0.008422940104333304	0.7372876873491716	None	0	0	0.1	1	1.0	12	1.0	1.0	13	12	0	1	0	0.07142857142857142	14	1	0.9333333333333333	14	0.3333333333333333	0	0.33793975454782743	0.8109671112856123	0.5100194642796192	0.8701524940968091	0.7853101989174354	0.9021533550562739	0.8632455931150229	0.8652968450486893	1.0	0.38461538461538464	0.0
6957	0.0830658208046987	0.03644116958691001	0.03642099235249717	0.6570525120635062	None	0	0	0.1111111111111111	1	1.0	11	1.0	1.0	12	11	0	1	0	0.07692307692307693	13	1	0.8666666666666667	13	0.3333333333333333	0	0.500279617549004	0.7843976734978171	0.232422348540093	0.7963100682015221	0.7411254253981375	0.8886488289861189	0.8634480663765609	0.8288210106973345	1.0	0.3333333333333333	0.0
940	None	None	None	None	None	0	0	0.5	2	0.5	2	0.6666666666666666	0	0	0	5	0	0	1.0	3	3	0.4	6	0.0	0	0	0	0	0	0	0	0	0	0	0	0
6798	0.1053706905662047	0.005600399087932031	0.000561094251971934	0.7359044212746045	None	0	0	0.15384615384615385	2	0.9411764705882353	16	0.5277777777777778	0.9411764705882353	18	16	0	0	0	0.1111111111111111	18	2	1.2666666666666666	19	0.0	0	0.500279617549004	0.7988726346597236	0.23984718262171806	0.8440283335706401	0.7853101989174354	0.8693696587264582	0.8630748949176522	0.8394835685097097	0	0	0.0
2776	0.004228299852479678	0.0010879546532510094	-0.0010648202149249391	0.9965834779095603	None	0	0	0.6	3	0.4	2	0.7	0.4	5	2	1	0	0	0.4	2	5	0.4666666666666667	7	0.0	0.4	0.5833314719369114	0.9310618327026574	0.5232305208183682	0.8953296973538956	0.36808062056361557	0.916628960038886	0.874740217787567	0.9154674407266334	0	0	0.0
7504	0.08412430639447449	0.025341463964031908	0.02438055997445477	0.6858438194644652	None	0	0	0.1111111111111111	1	1.0	11	1.0	1.0	12	11	0	1	0	0.07692307692307693	13	1	0.8666666666666667	13	0.3333333333333333	0	0.500279617549004	0.7843976734978171	0.232422348540093	0.7963100682015221	0.7853101989174354	0.765683143639562	0.8664767992281004	0.782391009631436	1.0	0.16666666666666666	0.0
1040	None	None	None	None	None	0	0	0.25	1	1.0	3	0.8333333333333334	0.3333333333333333	1	1	3	2	0	0.6666666666666666	3	2	0.3333333333333333	5	0.2	0	0.8024831885296801	0.5	0.2649076684964792	0.5	0.37389168783942284	0.5	0.9105471767822122	0.5	1.0	1.0	0.0
1030	None	None	None	None	None	0	0	0.3333333333333333	3	0.7272727272727273	8	0.5416666666666666	0.6363636363636364	9	7	3	1	0	0.16666666666666666	12	2	0.8666666666666667	13	0.125	0.16666666666666666	0.5395941018286043	0.9572534444558717	0.6155501956844175	0.894488442992576	0.665435726468386	0.9031279306627429	0.9175908481133696	0.9236422070869291	1.0	0.1111111111111111	0.0
2368	None	None	None	None	None	1.0	1	0.6	3	0.4	2	0.5833333333333334	0.2	4	1	2	2	0	0.75	4	3	0.4666666666666667	7	0.4	0.5	0.27856594349658226	0.9607787784651967	0.13428667546054934	0.9376717568223617	0.42340846332747806	0.890341443316587	0.6951488519181936	0.935106624202218	0.625	0.5	0.0
2385	None	None	None	None	None	0	0	0.5	2	0.6666666666666666	2	0.5555555555555556	0.3333333333333333	1	1	3	3	0	1.0	3	3	0.3333333333333333	5	0.3	0	0.6011091052730686	0.5	0.7733279382827167	0.5	0.7714715187620002	0.5	0.6915780724524737	0.5	1.0	1.0	0.0
1766	None	None	None	None	None	0	0	0.6666666666666666	4	0.3333333333333333	2	0.5333333333333333	0.3333333333333333	5	2	2	0	0	0.6	5	3	0.5333333333333333	8	0.0	0.4	0.15905068549306103	0.9320339078658983	0.5202633691856344	0.9024717530467642	0.3377887498520581	0.9691150898417364	0.8804775831158344	0.9406521259801859	0	0	0.0
5590	0.07968654751910208	0.03368148309058092	0.03368140022622413	0.6652473672153574	None	0	0	0.1111111111111111	1	1.0	11	1.0	1.0	12	11	0	1	0	0.07692307692307693	13	1	0.8666666666666667	13	0.3333333333333333	0	0.500279617549004	0.7843976734978171	0.232422348540093	0.7963100682015221	0.7411254253981375	0.904917186683553	0.8634480663765609	0.8369883502360103	1.0	0.3333333333333333	0.0
3542	0.026021175775859374	0.0020448777656573687	0.0019482713094214367	0.9316813345786787	None	0	0	0.36363636363636365	4	0.6428571428571429	9	0.4	0.5714285714285714	11	8	4	0	0	0.625	5	8	1.0666666666666667	16	0.0	0.18181818181818182	0.7881139803114742	0.9632434367191668	0.5232305208183682	0.8584795566477806	0.2577799411315428	0.7885793600089441	0.9049715263524034	0.8936295781329041	0	0	0.0
544	None	None	None	None	None	0	0	0.5	3	0.3333333333333333	2	0.5	0	0	0	7	0	0	1.0	4	4	0.5333333333333333	8	0.0	0.3333333333333333	0	0	0	0	0	0	0	0	0	0	0
7497	0.08433005730058342	0.03662982016833879	0.036579962747652815	0.6601181418774776	None	0	0	0.1111111111111111	1	1.0	11	1.0	1.0	12	11	0	1	0	0.07692307692307693	13	1	0.8666666666666667	13	0.3333333333333333	0	0.500279617549004	0.7843976734978171	0.232422348540093	0.7963100682015221	0.7853101989174354	0.765683143639562	0.8664767992281004	0.782391009631436	1.0	0.3333333333333333	0.0
5448	0.08474585442145571	0.03463024380658388	0.03424245322635836	0.6547523619194305	None	0	0	0.1111111111111111	1	1.0	11	1.0	1.0	12	11	0	1	0	0.07692307692307693	13	1	0.8666666666666667	13	0.3333333333333333	0	0.500279617549004	0.7843976734978171	0.232422348540093	0.7963100682015221	0.7411254253981375	0.904917186683553	0.8634480663765609	0.8369883502360103	1.0	0.3333333333333333	0.0
3441	0.010190361715969721	0.00044510464223230026	-0.00018197980801488292	0.9436948308975968	None	0	0	0.5	3	0.5714285714285714	4	0.6428571428571429	0.42857142857142855	4	3	4	0	0	0.2857142857142857	7	2	0.6	9	0.0	0	0.5108939950056021	0.889856877826867	0.3305490500214788	0.9271569426754066	0.4763182337870998	0.8474565576935176	0.8815172480667176	0.8924449411771618	0	0	0.0
2627	0.01208636298958027	0.0012513772758951747	-0.0002796645247429768	0.9751336401007517	None	0.3333333333333333	1	0.5	4	0.5555555555555556	5	0.4583333333333333	0.4444444444444444	7	4	3	0	0	0.6666666666666666	4	6	0.7333333333333333	11	0.0	0.25	0.8077713112378977	0.9163380055750293	0.7455859519543012	0.9714930069455481	0.6969406518788397	0.6669916244669458	0.8143257009785567	0.9007540971978021	0	0	0.0
1886	None	None	None	None	None	0	0	0.75	6	0.1111111111111111	1	0.55	0.1111111111111111	3	1	7	1	0	0.8	5	4	0.7333333333333333	11	0.0625	0.75	0.758488992822697	0.9361571231589509	0.41800823882731003	0.9382528699588267	0.38881802521799524	0.7653515414555252	0.8580245989398747	0.8999070626641132	1.0	0.3333333333333333	0.0
3938	0.1059125364676975	0.02214172200451711	0.019047783833129106	0.6651082845020362	None	0	0	0.08333333333333333	1	1.0	16	1.0	1.0	17	16	0	1	0	0.05555555555555555	18	1	1.2	18	0.3333333333333333	0	0.500279617549004	0.8474492079938116	0.232422348540093	0.9208935495019585	0.6969455469128338	0.8857350893410374	0.8632455931150229	0.8881909157747391	1.0	0.11764705882352941	0.0
3333	0.008281321037510418	0.0009532994038498199	0.0008917785613766064	0.9930250354927473	None	0.5	1	0.5714285714285714	4	0.5	4	0.47619047619047616	0.5	7	4	2	0	0	0.42857142857142855	3	7	0.6666666666666666	10	0.0	0.6666666666666666	0.7747544285317203	0.9369878176239955	0.7333045389168467	0.9583035509150619	0.5737579551756482	0.8797747768257332	0.848646045004336	0.9313829814805151	0	0	0.0
2770	0.006738523022337702	0.0010932913494911146	-2.1805848297185404e-05	0.9968551685197043	None	0	0	0.5	3	0.5	3	0.5333333333333333	0.3333333333333333	5	2	2	1	0	0.6	3	5	0.5333333333333333	8	0.2	0.3333333333333333	0.500279617549004	0.8757441009954371	0.16455543031927367	0.7903399506473051	0.6568813386512729	0.8349549696352562	0.9186996582568971	0.8366652123230823	1.0	0	0.0
1635	None	None	None	None	None	0	0	0.09523809523809523	2	0.9655172413793104	28	0.5166666666666667	0.9655172413793104	30	28	0	0	0	0.06666666666666667	30	2	2.066666666666667	31	0.0	0	0.13311821557715078	0.9603272596695651	0.753835187452351	0.8008814522879734	0.20978908538267332	0.8785272125257535	0.938896198711578	0.8989543324894107	0	0	0.0
4156	0.10047618279451229	0.0314306601327655	0.0313925446870969	0.712403612506274	None	0	0	0.1	1	1.0	12	1.0	1.0	13	12	0	1	0	0.07142857142857142	14	1	0.9333333333333333	14	0.3333333333333333	0	0.500279617549004	0.7860620520406895	0.232422348540093	0.8205703208844258	0.7452508856898685	0.8750009734970103	0.8632455931150229	0.8304981234886825	1.0	0.38461538461538464	0.0
4034	0.10041899102320548	0.02949288385256991	0.029076272906135372	0.7101892366687625	None	0	0	0.1	1	1.0	12	1.0	1.0	13	12	0	1	0	0.07142857142857142	14	1	0.9333333333333333	14	0.3333333333333333	0	0.500279617549004	0.7860620520406895	0.232422348540093	0.8205703208844258	0.7452508856898685	0.8750009734970103	0.8632455931150229	0.8304981234886825	1.0	0.46153846153846156	0.0
2366	None	None	None	None	None	0	0	0.5555555555555556	5	0.45454545454545453	5	0.43333333333333335	0.36363636363636365	9	4	3	3	0	0.8333333333333334	6	5	0.8666666666666667	13	0.6	0.6	0.8702779340994817	0.8848385708252725	0.22913008385684802	0.9535245002670276	0.7072157431188237	0.7366055848453986	0.8810507619198648	0.8838669535150941	0.2222222222222222	0.3333333333333333	0.0
173	None	None	None	None	None	1.0	1	0.8	4	0.4	2	0.4666666666666667	0.2	4	1	2	2	0	0.6	5	3	0.4666666666666667	7	0.4	1.0	0.5812683621328611	0.6180062718279143	0.3987112609934206	0.7752537475644617	0.9430527584401274	0.6679103107294829	0.8735673479612078	0.6912608583580834	0.625	0.5	0.0
5028	0.08244663244469197	0.03023117938310337	0.03021501004611856	0.6595120775644816	None	0	0	0.1111111111111111	1	1.0	11	1.0	1.0	12	11	0	1	0	0.07692307692307693	13	1	0.8666666666666667	13	0.3333333333333333	0	0.500279617549004	0.7843976734978171	0.232422348540093	0.7963100682015221	0.7411254253981375	0.904917186683553	0.8634480663765609	0.8369883502360103	1.0	0.3333333333333333	0.0
3769	0.038923740547263344	0.008575363518043302	0.003804616472708544	0.8389128976217292	None	0	0	0.125	1	1.0	10	1.0	1.0	11	10	0	1	0	0.08333333333333333	12	1	0.8	12	0.3333333333333333	0	0.5941492680966701	0.7484298382841139	0.15231895172589782	0.7345667874249004	0.9370916774104725	0.9336774501461794	0.942286524484279	0.8298067228812799	1.0	0.45454545454545453	0.0
7536	0.07546497211236151	0.011987084919891368	0.0040885879199238796	0.6941884500619815	None	0	0	0.125	1	1.0	10	1.0	1.0	11	10	0	0	0	0.08333333333333333	12	1	0.8	12	0.0	0	0.500279617549004	0.7861869624512163	0.232422348540093	0.8150738762654003	0.7853101989174354	0.8970120929338236	0.8632455931150229	0.8388853181927892	0	0	0.0
7317	0.07875417296224274	0.016931231666046775	0.01657450964941365	0.788628102512083	None	0	0	0.2	2	0.9166666666666666	11	0.5384615384615384	0.9166666666666666	13	11	0	0	0	0.15384615384615385	13	2	0.9333333333333333	14	0.0	0	0.500279617549004	0.8161196469435701	0.232422348540093	0.8869983819712146	0.7853101989174354	0.8891688232662563	0.8632455931150229	0.8673427203638284	0	0	0.0
1353	None	None	None	None	None	0	0	0.5	2	0.6666666666666666	2	1.0	0.6666666666666666	4	2	0	2	0	0.2	1	5	0.3333333333333333	5	1.0	0.5	0.7535143873790192	0.6527234022004385	0.2986507023845971	0.8701980105816155	0.6345241100464778	0.7871091749545635	0.8931665199641317	0.7825252334926662	0.625	0.25	0.0
6884	0.08642206284755294	0.0403745538626074	0.04021989710822179	0.657260528866269	None	0	0	0.1111111111111111	1	1.0	11	1.0	1.0	12	11	0	1	0	0.07692307692307693	13	1	0.8666666666666667	13	0.3333333333333333	0	0.500279617549004	0.7843976734978171	0.232422348540093	0.7963100682015221	0.7853101989174354	0.765683143639562	0.8664767992281004	0.782391009631436	1.0	0.3333333333333333	0.0
76	None	None	None	None	None	0	0	1.0	2	0.0	0	0.75	0	1	0	1	0	0	1.0	2	2	0.2	3	0.0	0	0	0	0	0	0	0	0	0	0	0	0
3069	0.008541281342358235	0.000687830712730404	0.0006611087744545827	0.9942712543133407	None	0	0	0.5	2	0.75	3	1.0	0.75	4	3	1	0	0	0.16666666666666666	6	1	0.4	6	0.0	0.4	0.3035072350623749	0.8130616046596078	0.21872639350381978	0.9505622081006518	0.6590721313916549	0.9197443059489591	0.9315491036014393	0.9079129964502138	0	0	0.0
219	None	None	None	None	None	0	0	0.75	3	0.5	2	0.5	0.5	4	2	1	1	0	0.75	3	4	0.4	6	0.25	0.6666666666666666	0.6367784132497007	0.932731016065937	0.8457754749505927	0.9423572956582337	0.6177094438359868	0.8337079781544606	0.7962629134173641	0.9125539675535383	1.0	0.5	0.0
4691	0.08610779932058182	0.011081509411255467	0.010181234158883407	0.7382322051351047	None	0	0	0.1	1	1.0	12	1.0	1.0	13	12	0	1	0	0.07142857142857142	14	1	0.9333333333333333	14	0.3333333333333333	0	0.500279617549004	0.8456156456365577	0.232422348540093	0.8986369668419086	0.7853101989174354	0.8971452282718589	0.8632455931150229	0.8824906218798931	1.0	0.38461538461538464	0.0
563	None	None	None	None	None	0.3333333333333333	1	0.75	6	0.3	3	0.5	0.3	9	3	2	0	0	0.6666666666666666	6	4	0.8	12	0.0	0.5	0.500279617549004	0.9113254713739187	0.232422348540093	0.9501020339960673	0.6801643072198995	0.8734903967372111	0.8274267414293367	0.9170480611042547	0	0	0.0
5768	0.08417316930763646	0.03619090645034479	0.03619082683620884	0.6644457714468333	None	0	0	0.1111111111111111	1	1.0	11	1.0	1.0	12	11	0	1	0	0.07692307692307693	13	1	0.8666666666666667	13	0.3333333333333333	0	0.500279617549004	0.7843976734978171	0.232422348540093	0.7963100682015221	0.7411254253981375	0.904917186683553	0.8634480663765609	0.8369883502360103	1.0	0.25	0.0
7508	0.08232109189602983	0.017216143314938898	0.017118193727647436	0.6840764986139269	None	0	0	0.2222222222222222	2	0.9090909090909091	10	1.0	0.9090909090909091	12	10	0	1	0	0.07692307692307693	13	1	0.8666666666666667	13	0.5	0.16666666666666666	0.500279617549004	0.7843976734978171	0.232422348540093	0.7963100682015221	0.7411254253981375	0.8886488289861189	0.8634480663765609	0.8288210106973345	1.0	0.5833333333333334	0.0
6336	0.08387956856739424	0.03860329871146946	0.038488095344968984	0.6598972947149873	None	0	0	0.1111111111111111	1	1.0	11	1.0	1.0	12	11	0	1	0	0.07692307692307693	13	1	0.8666666666666667	13	0.3333333333333333	0	0.500279617549004	0.7843976734978171	0.232422348540093	0.7963100682015221	0.7853101989174354	0.765683143639562	0.8664767992281004	0.782391009631436	1.0	0.3333333333333333	0.0
5248	0.07142837721026195	0.010008767808672556	0.00157428411072003	0.698124858204764	None	0	0	0.125	1	1.0	9	1.0	1.0	10	9	0	1	0	0.09090909090909091	11	1	0.7333333333333333	11	0.3333333333333333	0	0.4332559994583639	0.7985064825315967	0.24105797136933985	0.806466909433722	0.7411254253981375	0.911023439812207	0.8634480663765609	0.8468533999261628	1.0	0.3	0.0
2558	0.001814587740654303	0.00021683159957946107	3.1302085635007657e-05	0.9918491018255325	None	0.5	1	0.8333333333333334	5	0.16666666666666666	1	0.6666666666666666	0.16666666666666666	2	1	5	1	0	0.75	4	3	0.5333333333333333	8	0.07692307692307693	1.0	0.2901159357469473	0.8301959543868253	0.7063019484553342	0.5642451613988465	0.6749457755110813	0.94570805425595	0.9220266863013126	0.8274499447932846	1.0	0	0.0
2736	0.0036235631500687927	0.00020598421267618516	0.0001358914431913012	0.9957034524718917	None	1.0	1	0.6	3	0.4	2	0.4666666666666667	0.4	4	2	2	1	0	0.6	5	3	0.4666666666666667	7	0.16666666666666666	1.0	0.7461294989410503	0.964810435344298	0.4570796514376999	0.971719976977989	0.6906354867269219	0.7658169500545569	0.7750974415473266	0.9356945515073111	1.0	0.25	0.0
6921	0.08451398177084045	0.03839029329164422	0.038316511380470826	0.6593661874596313	None	0	0	0.1111111111111111	1	1.0	11	1.0	1.0	12	11	0	1	0	0.07692307692307693	13	1	0.8666666666666667	13	0.3333333333333333	0	0.500279617549004	0.7843976734978171	0.232422348540093	0.7963100682015221	0.7853101989174354	0.765683143639562	0.8664767992281004	0.782391009631436	1.0	0.3333333333333333	0.0
5361	0.08142708076427858	0.03752244062881061	0.037521562963941775	0.6555127889808934	None	0	0	0.1111111111111111	1	1.0	11	1.0	1.0	12	11	0	1	0	0.07692307692307693	13	1	0.8666666666666667	13	0.3333333333333333	0	0.500279617549004	0.7843976734978171	0.232422348540093	0.7963100682015221	0.7411254253981375	0.904917186683553	0.8634480663765609	0.8369883502360103	1.0	0.3333333333333333	0.0
2674	0.003328816222171822	0.00014157071545275505	-2.2997563851355275e-06	0.9962386887269478	None	0.5	2	0.5	5	0.5	6	0.6666666666666666	0.3333333333333333	8	4	5	1	0	0.42857142857142855	3	7	0.9333333333333333	14	0.1	0.18181818181818182	0.6355251440911864	0.8466359230934424	0.5378734938301938	0.9528522751091812	0.6696284256678406	0.9108699165186884	0.8918376465242376	0.9126405693723243	1.0	0	0.0
1600	None	None	None	None	None	0	0	0.4	2	0.8	4	1.0	0.8	5	4	1	1	0	0.14285714285714285	7	1	0.4666666666666667	7	0.2	0.3333333333333333	0.5559772772012688	0.8649889756551619	0.3642400769411867	0.9218457346428492	0.37389168783942284	0.9170197220255779	0.8990436335366881	0.904003936787561	1.0	0	0.0
1896	None	None	None	None	None	0	0	0.3	3	0.75	9	0.4666666666666667	0.6666666666666666	9	8	4	2	0	0.3	10	3	0.9333333333333333	14	0.18181818181818182	0	0.500279617549004	0.84744329258651	0.29180434444131825	0.8753448096743497	0.6913528923068665	0.8530061589615203	0.8395577979875397	0.8590445239361035	0.6111111111111112	0.6666666666666666	0.0
874	None	None	None	None	None	0	0	0	0	0	0	1.0	0	0	0	0	0	0	1.0	1	1	0.06666666666666667	1	0.0	0	0	0	0	0	0	0	0	0	0	0	0
7117	0.08644641487309467	0.03728092948155009	0.03710774973964527	0.6528856745465169	None	0	0	0.1111111111111111	1	1.0	11	1.0	1.0	12	11	0	1	0	0.07692307692307693	13	1	0.8666666666666667	13	0.3333333333333333	0	0.500279617549004	0.7843976734978171	0.232422348540093	0.7963100682015221	0.7853101989174354	0.765683143639562	0.8664767992281004	0.782391009631436	1.0	0.5	0.0
1196	None	None	None	None	None	0	0	0.6666666666666666	2	0.5	1	1.0	0	2	0	1	3	0	1.0	2	2	0.26666666666666666	4	0.75	0	0	0	0	0	0	0	0	0	0	0	0
292	None	None	None	None	None	0	0	0.625	5	0.3	3	0.48	0.2	5	2	6	1	0	1.0	5	5	0.8	12	0.07692307692307693	0	0.9409850903573066	0.9595757098735106	0.5296253463676169	0.8755041107176966	0.8683569160824923	0.9116864630028325	0.9310057212621228	0.9230122901669368	1.0	0.4	0.0
3420	0.027691344241668577	0.01178251933778925	0.010505871665697922	0.9383131907374465	None	0	0	0.375	3	0.6	6	0.48	0.5	7	5	4	2	0	1.0	5	5	0.8	12	0.2	0.2857142857142857	0.6625264973564753	0.9082180534850458	0.5015092701652406	0.7961154564619524	0.4551343964298373	0.8623163641446455	0.7385003262487349	0.8617189496159104	0.6428571428571428	0.2857142857142857	0.0
1122	None	None	None	None	None	0	0	0.5	2	0.5	2	0.75	0.25	2	1	3	5	0	0.5	4	2	0.4	6	0.5555555555555556	0	0.46886138701839564	0.9667570538764109	0.6144251564181327	0.8486462238960494	0.587548177659125	0.7702494225435188	0.9080839576867406	0.8910277575165721	0.5	0.5	0.0
565	None	None	None	None	None	0.5	1	0.5714285714285714	4	0.5	4	0.5	0.375	6	3	3	2	0	0.8	5	4	0.6666666666666666	10	0.2857142857142857	0.4	0.6122995845053139	0.8717660105588586	0.5942436035148501	0.956444807195419	0.7131820546962089	0.7186217022943352	0.8035104853632042	0.8788052480127406	0.5833333333333334	0.6666666666666666	0.0
5036	0.08204369213329445	0.030662556669717372	0.030637834584544166	0.6629397704259529	None	0	0	0.1111111111111111	1	1.0	11	1.0	1.0	12	11	0	1	0	0.07692307692307693	13	1	0.8666666666666667	13	0.3333333333333333	0	0.500279617549004	0.7843976734978171	0.232422348540093	0.7963100682015221	0.7411254253981375	0.904917186683553	0.8634480663765609	0.8369883502360103	1.0	0.3333333333333333	0.0
5573	0.0821715995894186	0.03482272428925074	0.03432551542656465	0.6557922838962298	None	0	0	0.1111111111111111	1	1.0	11	1.0	1.0	12	11	0	1	0	0.07692307692307693	13	1	0.8666666666666667	13	0.3333333333333333	0	0.500279617549004	0.7843976734978171	0.232422348540093	0.7963100682015221	0.7411254253981375	0.904917186683553	0.8634480663765609	0.8369883502360103	1.0	0.3333333333333333	0.0
6077	0.08338299367442033	0.03832319957159003	0.038307862497471326	0.6566082413323338	None	0	0	0.1111111111111111	1	1.0	11	1.0	1.0	12	11	0	1	0	0.07692307692307693	13	1	0.8666666666666667	13	0.3333333333333333	0	0.500279617549004	0.7843976734978171	0.232422348540093	0.7963100682015221	0.7411254253981375	0.904917186683553	0.8634480663765609	0.8369883502360103	1.0	0.3333333333333333	0.0
525	None	None	None	None	None	0	0	0.6666666666666666	2	0.0	0	0.6666666666666666	0	2	0	1	0	0	0.6666666666666666	2	3	0.26666666666666666	4	0.0	0	0	0	0	0	0	0	0	0	0	0	0
5167	0.09438149734756246	0.006351612982301809	0.005387556664983193	0.751075198340684	None	0	0	0.1	1	1.0	13	1.0	1.0	14	13	0	1	0	0.06666666666666667	15	1	1.0	15	0.3333333333333333	0	0.500279617549004	0.7720779647595715	0.232422348540093	0.7908091675240756	0.7411254253981375	0.899280607955933	0.8634480663765609	0.8291643144173814	1.0	0.2857142857142857	0.0
5782	0.08359137558357654	0.03508052160795616	0.03473882089641001	0.6559102792610864	None	0	0	0.1111111111111111	1	1.0	11	1.0	1.0	12	11	0	1	0	0.07692307692307693	13	1	0.8666666666666667	13	0.3333333333333333	0	0.500279617549004	0.7843976734978171	0.232422348540093	0.7963100682015221	0.7411254253981375	0.904917186683553	0.8634480663765609	0.8369883502360103	1.0	0.3333333333333333	0.0
2792	8.604711616926999e-06	8.598105534934731e-08	7.217674598040195e-08	0.9999963114303729	None	0.5	1	0.8333333333333334	5	0.16666666666666666	1	0.6666666666666666	0	4	0	3	1	0	0.75	4	3	0.5333333333333333	8	0.16666666666666666	0.5	0	0	0	0	0	0	0	0	0	0	0
441	None	None	None	None	None	0	0	0.5	3	0.5	3	0.4	0.16666666666666666	4	1	3	1	0	0.8	4	5	0.5333333333333333	8	0.14285714285714285	0.2857142857142857	0.5765517840844606	0.9593707067055218	0.19497925229987706	0.7967585843909045	0.8153079242482582	0.8797484055081124	0.9460149225928356	0.8977678293485611	1.0	0	0.0
5319	0.07870753454438978	0.0370772534387224	0.0370232271416697	0.660082465387964	None	0	0	0.1111111111111111	1	1.0	11	1.0	1.0	12	11	0	1	0	0.07692307692307693	13	1	0.8666666666666667	13	0.3333333333333333	0	0.500279617549004	0.7843976734978171	0.232422348540093	0.7963100682015221	0.7411254253981375	0.904917186683553	0.8634480663765609	0.8369883502360103	1.0	0.16666666666666666	0.0
1299	None	None	None	None	None	0	0	0.5	6	0.4375	7	0.42857142857142855	0.3125	10	5	7	2	0	0.8571428571428571	6	7	1.2	18	0.15384615384615385	0.15384615384615385	0.8702779340994817	0.8417381856306801	0.40265717817792196	0.9161190275042095	0.8443615494892687	0.888269115970487	0.909063908945693	0.8854464046367724	0.55	0.3	0.0
3876	0.1114041687711977	0.0163171186144082	0.015890555114806335	0.706993608944118	None	0	0	0.1	1	1.0	12	1.0	1.0	13	12	0	1	0	0.07142857142857142	14	1	0.9333333333333333	14	0.3333333333333333	0	0.500279617549004	0.7860620520406895	0.232422348540093	0.8170084950638005	0.7853101989174354	0.9022206972638798	0.8632455931150229	0.8420066864323251	1.0	0.23076923076923078	0.0
2698	6.66237136813858e-05	4.267191258586039e-06	-4.244344308253494e-08	0.9987885554448946	None	1.0	2	0.8333333333333334	5	0.14285714285714285	1	0.75	0	4	0	4	1	0	0.75	3	4	0.6	9	0.125	0.3333333333333333	0	0	0	0	0	0	0	0	0	0	0
1071	None	None	None	None	None	0	0	0.4	4	0.5	6	0.5	0.4166666666666667	8	5	5	3	0	0.5714285714285714	7	4	0.9333333333333333	14	0.2727272727272727	0	0.2399969449144237	0.9674461286114795	0.4873245057263901	0.9747468737482579	0.5664198064304509	0.8454265738805525	0.8572276369836758	0.9485693757054399	0.25	0.25	0.0
6178	0.08163852531682139	0.036534483475043664	0.036483188517844996	0.6611861298377509	None	0	0	0.1111111111111111	1	1.0	11	1.0	1.0	12	11	0	1	0	0.07692307692307693	13	1	0.8666666666666667	13	0.3333333333333333	0	0.500279617549004	0.7843976734978171	0.232422348540093	0.7963100682015221	0.7411254253981375	0.904917186683553	0.8634480663765609	0.8369883502360103	1.0	0.3333333333333333	0.0
366	None	None	None	None	None	0	0	0	0	0	0	1.0	0	0	0	0	2	0	1.0	1	1	0.06666666666666667	1	0.5	0	0	0	0	0	0	0	0	0	0	0	0
2443	None	None	None	None	None	0	0	0.2	2	0.8333333333333334	10	0.56	0.25	4	3	9	2	0	1.0	5	5	0.9333333333333333	14	0.09523809523809523	0.2	0.5291451648548686	0.9505493703360681	0.39607078812870017	0.9627626801379995	0.63983156617054	0.9443321656268104	0.943649799363997	0.9531674482191711	0.625	0	0.0
1271	None	None	None	None	None	0.5	1	0.5714285714285714	4	0.625	5	0.4166666666666667	0.625	8	5	1	0	0	0.375	8	3	0.6666666666666666	10	0.0	1.0	0.49410708699357125	0.8124302108562083	0.43649371404971726	0.772867485948618	0.5793026012190206	0.7966035056509077	0.6441149863303763	0.7944375147716533	0	0	0.0
6583	0.0855456801188626	0.04121531378668334	0.04102782757596127	0.6580630235292961	None	0	0	0.1111111111111111	1	1.0	11	1.0	1.0	12	11	0	1	0	0.07692307692307693	13	1	0.8666666666666667	13	0.3333333333333333	0	0.500279617549004	0.7843976734978171	0.232422348540093	0.7963100682015221	0.7411254253981375	0.8886488289861189	0.8634480663765609	0.8288210106973345	1.0	0.3333333333333333	0.0
7267	0.08601897747748441	0.03689960506425791	0.036779748670674524	0.6621760330572382	None	0	0	0.1111111111111111	1	1.0	11	1.0	1.0	12	11	0	1	0	0.07692307692307693	13	1	0.8666666666666667	13	0.3333333333333333	0	0.500279617549004	0.7843976734978171	0.232422348540093	0.7963100682015221	0.7411254253981375	0.8886488289861189	0.8634480663765609	0.8288210106973345	1.0	0.3333333333333333	0.0
681	None	None	None	None	None	0	0	0.6666666666666666	2	0.0	0	0.6666666666666666	0	2	0	1	0	0	0.6666666666666666	2	3	0.26666666666666666	4	0.0	0	0	0	0	0	0	0	0	0	0	0	0
3867	0.09028246715738193	0.01409375194032218	0.012013488344766014	0.6842516943045628	None	0	0	0.1	1	1.0	12	1.0	1.0	13	12	0	1	0	0.07142857142857142	14	1	0.9333333333333333	14	0.3333333333333333	0	0.500279617549004	0.8387878757681351	0.232422348540093	0.8170084950638005	0.7853101989174354	0.9022206972638798	0.8632455931150229	0.8568288720259578	1.0	0.23076923076923078	0.0
6144	0.07433735461024574	0.0029417369993736354	0.001363276167702728	0.6223930213150713	None	0	0	0.1111111111111111	1	1.0	11	1.0	1.0	12	11	0	1	0	0.07692307692307693	13	1	0.8666666666666667	13	0.3333333333333333	0	0.500279617549004	0.7843976734978171	0.232422348540093	0.8011499899392808	0.7411254253981375	0.8886488289861189	0.8632455931150229	0.8302401722415415	1.0	0.3333333333333333	0.0
6783	0.08509824823713262	0.022191529675870392	0.022177592829242608	0.6764104141591465	None	0	0	0.125	1	1.0	10	1.0	1.0	11	10	0	1	0	0.08333333333333333	12	1	0.8	12	0.3333333333333333	0	0.500279617549004	0.7861869624512163	0.232422348540093	0.8053746991612843	0.7853101989174354	0.8970120929338236	0.8632455931150229	0.8360226357364535	1.0	0.36363636363636365	0.0
6928	3.939735182661751e-09	3.944499357170166e-09	3.78551571315108e-09	0.9999998751651198	None	0	0	0	0	0	0	1.0	0	0	0	0	1	0	1.0	1	1	0.06666666666666667	1	0.25	0	0	0	0	0	0	0	0	0	0	0	0
7012	0.08359987910257974	0.036642994197842844	0.03663742863305911	0.6582047590781499	None	0	0	0.1111111111111111	1	1.0	11	1.0	1.0	12	11	0	1	0	0.07692307692307693	13	1	0.8666666666666667	13	0.3333333333333333	0	0.500279617549004	0.7843976734978171	0.232422348540093	0.7963100682015221	0.7411254253981375	0.8886488289861189	0.8634480663765609	0.8288210106973345	1.0	0.3333333333333333	0.0
1219	None	None	None	None	None	0	0	0.5	4	0.5555555555555556	5	0.44	0.4444444444444444	5	4	5	0	0	1.0	5	5	0.7333333333333333	11	0.0	0.8571428571428571	0.6247815030880896	0.9239551778801519	0.5514869966795571	0.8657001525085407	0.9733942703634011	0.9337354492012837	0.8637606921847331	0.9117705409266615	0	0	0.0
6596	0.08562429863854874	0.03610804506577453	0.036074773173643056	0.6622842495798167	None	0	0	0.1111111111111111	1	1.0	11	1.0	1.0	12	11	0	1	0	0.07692307692307693	13	1	0.8666666666666667	13	0.3333333333333333	0	0.500279617549004	0.7843976734978171	0.232422348540093	0.7963100682015221	0.7411254253981375	0.8886488289861189	0.8634480663765609	0.8288210106973345	1.0	0.25	0.0
5733	0.0821189578129825	0.037515324266083186	0.0374943197051141	0.6567117871577806	None	0	0	0.1111111111111111	1	1.0	11	1.0	1.0	12	11	0	1	0	0.07692307692307693	13	1	0.8666666666666667	13	0.3333333333333333	0	0.500279617549004	0.7843976734978171	0.232422348540093	0.7963100682015221	0.7411254253981375	0.904917186683553	0.8634480663765609	0.8369883502360103	1.0	0.3333333333333333	0.0
2288	None	None	None	None	None	0	0	0.07692307692307693	1	1.0	17	0.37254901960784315	0.9411764705882353	17	16	1	0	0	0.17647058823529413	3	17	1.2666666666666666	19	0.0	0	0.3980262946709111	0.9492420876562807	0.5232305208183682	0.9000331876420171	0.2128253955382781	0.9335262033993234	0.9134801955745843	0.9301795256680081	0	0	0.0
4149	0.09896358268112833	0.029429834090937603	0.028744757540176604	0.7102316310642123	None	0	0	0.1	1	1.0	12	1.0	1.0	13	12	0	1	0	0.07142857142857142	14	1	0.9333333333333333	14	0.3333333333333333	0	0.500279617549004	0.7860620520406895	0.232422348540093	0.8205703208844258	0.7452508856898685	0.8750009734970103	0.8632455931150229	0.8304981234886825	1.0	0.46153846153846156	0.0
756	None	None	None	None	None	0.4	2	0.5	6	0.4666666666666667	7	0.425	0.26666666666666666	7	4	9	5	0	0.625	8	5	1.1333333333333333	17	0.2631578947368421	0.2222222222222222	0.14677499351687204	0.9361008455515243	0.3179725290303641	0.9605928284226262	0.2515642694509849	0.911137533954939	0.9629992292837423	0.9390724949252082	0.2857142857142857	0.2857142857142857	0.0
1611	None	None	None	None	None	0	0	0.5714285714285714	4	0.5	4	0.5	0	0	0	9	1	0	0.8	5	4	0.6666666666666666	10	0.045454545454545456	0.3333333333333333	0	0	0	0	0	0	0	0	0	0	0
6937	0.08864959902637466	0.020634547571509385	0.020301808708451087	0.675532472936467	None	0	0	0.1111111111111111	1	1.0	11	1.0	1.0	12	11	0	1	0	0.07692307692307693	13	1	0.8666666666666667	13	0.3333333333333333	0	0.500279617549004	0.7843976734978171	0.232422348540093	0.7963100682015221	0.7853101989174354	0.765683143639562	0.8664767992281004	0.782391009631436	1.0	0.3333333333333333	0.0
7392	0.0786126703064588	0.007352108877490282	0.006716152386334618	0.7159254001413989	None	0	0	0.125	1	1.0	10	1.0	1.0	11	10	0	1	0	0.08333333333333333	12	1	0.8	12	0.3333333333333333	0	0.500279617549004	0.7861869624512163	0.232422348540093	0.8091913426158395	0.7853101989174354	0.7673757479062752	0.8692535883324455	0.788093177571857	1.0	0.6363636363636364	0.0
1818	None	None	None	None	None	0	0	0.6	3	0.4	2	0.4666666666666667	0.4	5	2	1	1	0	0.6	5	3	0.4666666666666667	7	0.3333333333333333	0	0.48520898634351806	0.906397603656488	0.6324442423337591	0.9707920304668565	0.6853811597056649	0.9075319731558886	0.9265689773846417	0.9361946400016795	1.0	0.4	0.0
5227	0.10441739884517162	0.028723045466376197	0.024902055792839273	0.647266791624818	None	0	0	0.09090909090909091	1	1.0	14	1.0	1.0	15	14	0	1	0	0.0625	16	1	1.0666666666666667	16	0.3333333333333333	0	0.3662323813677239	0.8430411911605351	0.24969359419858667	0.8027581573633298	0.6969406518788397	0.9043536086103723	0.8632455931150229	0.8553350139599853	1.0	0.4666666666666667	0.0
5004	0.08346182216579248	0.03336229782372353	0.03335985639913648	0.6654092762801289	None	0	0	0.1111111111111111	1	1.0	11	1.0	1.0	12	11	0	1	0	0.07692307692307693	13	1	0.8666666666666667	13	0.3333333333333333	0	0.500279617549004	0.7843976734978171	0.232422348540093	0.7963100682015221	0.7411254253981375	0.904917186683553	0.8634480663765609	0.8369883502360103	1.0	0.3333333333333333	0.0
5536	0.09216229436640003	0.022792893912166365	0.022704737479006955	0.669960213955835	None	0	0	0.1	1	1.0	12	1.0	1.0	13	12	0	1	0	0.07142857142857142	14	1	0.9333333333333333	14	0.3333333333333333	0	0.500279617549004	0.7851279167034456	0.232422348540093	0.8089582079280415	0.7853101989174354	0.8973884128176693	0.8632455931150229	0.8369715804599152	1.0	0.3076923076923077	0.0
370	None	None	None	None	None	0.3333333333333333	1	0.625	5	0.3	3	0.48	0.2	4	2	7	3	0	1.0	5	5	0.8	12	0.1875	0.5714285714285714	0.36668770932138656	0.9208387108039703	0.7674190243310491	0.8530251781063586	0.5019974007947334	0.9069665512792212	0.9412684356432658	0.8968918868168474	0.25	0.75	0.0
6587	0.08482397012234295	0.04172195967483313	0.04168804223103973	0.6535628929989543	None	0	0	0.1111111111111111	1	1.0	11	1.0	1.0	12	11	0	1	0	0.07692307692307693	13	1	0.8666666666666667	13	0.3333333333333333	0	0.500279617549004	0.7843976734978171	0.232422348540093	0.7963100682015221	0.7411254253981375	0.8886488289861189	0.8634480663765609	0.8288210106973345	1.0	0.25	0.0
7258	0.08242689183431239	0.04031378609921832	0.040291386404916536	0.6525179968147224	None	0	0	0.1111111111111111	1	1.0	11	1.0	1.0	12	11	0	1	0	0.07692307692307693	13	1	0.8666666666666667	13	0.3333333333333333	0	0.500279617549004	0.7843976734978171	0.232422348540093	0.7963100682015221	0.7411254253981375	0.8886488289861189	0.8634480663765609	0.8288210106973345	1.0	0.3333333333333333	0.0
4055	0.0764188391839742	0.015932967352152945	0.015179202133315353	0.7076926811119144	None	0	0	0.1	1	1.0	13	1.0	1.0	14	13	0	0	0	0.06666666666666667	15	1	1.0	15	0.0	0	0.500279617549004	0.8343684926571572	0.232422348540093	0.9007234090510331	0.7080469565932139	0.8878972288867768	0.8630748949176522	0.876952173689593	0	0	0.0
4370	0.07558576231481963	0.038221039822562794	0.03605842529455476	0.7997179295321414	None	0	0	0.08333333333333333	1	1.0	15	1.0	1.0	16	15	0	0	0	0.058823529411764705	17	1	1.1333333333333333	17	0.0	0	0.500279617549004	0.8466814736759554	0.232422348540093	0.930014514441842	0.7080469565932139	0.8772581064870469	0.8630748949176522	0.8896802271154179	0	0	0.0
3095	0.005942294398697129	0.0007161668398553437	-0.0005852832330698197	0.9971390918917125	None	0	0	0.3333333333333333	2	0.8571428571428571	6	0.5625	0.5714285714285714	5	4	3	0	0	1.0	4	4	0.6	9	0.0	0	0.7757036334442037	0.8787544154499868	0.16857335092109865	0.9755426496619505	0.5737579551756482	0.9062535005646655	0.848646045004336	0.9337119529226058	0	0	0.0
2849	0.004639127848580482	0.0004059631967293052	-0.0001710789572195221	0.9861822661633245	None	0	0	0.5	2	0.6666666666666666	2	0.625	0.3333333333333333	3	1	1	0	0	0.5	2	4	0.3333333333333333	5	0.0	0	0.3662323813677239	0.758949311585483	0.1	0.8735645684489078	0.6969406518788397	0.7198178082797192	0.9042438364872138	0.7926727557442349	0	0	0.0
1771	None	None	None	None	None	0	0	0.16666666666666666	2	0.875	14	0.42857142857142855	0.6875	13	11	4	0	0	0.8571428571428571	7	6	1.2	18	0.0	0.75	0.682640749648629	0.9657438617619073	0.5232305208183682	0.8661514020870902	0.2128253955382781	0.7077125238515866	0.900451498982375	0.8839344527473043	0	0	0.0
1413	None	None	None	None	None	0	0	1.0	2	0.0	0	1.0	0	2	0	0	2	0	0.3333333333333333	1	3	0.2	3	1.0	1.0	0	0	0	0	0	0	0	0	0	0	0
6952	0.0834551325501681	0.028651142582281856	0.02684088052986289	0.6769821559824105	None	0	0	0.1111111111111111	1	1.0	11	1.0	1.0	12	11	0	1	0	0.07692307692307693	13	1	0.8666666666666667	13	0.3333333333333333	0	0.500279617549004	0.7843976734978171	0.232422348540093	0.7963100682015221	0.7411254253981375	0.8886488289861189	0.8634480663765609	0.8288210106973345	1.0	0.3333333333333333	0.0
7124	0.08733027533627725	0.025623959106177714	0.023373749400366895	0.6710194406633874	None	0	0	0.1111111111111111	1	1.0	11	1.0	1.0	12	11	0	1	0	0.07692307692307693	13	1	0.8666666666666667	13	0.3333333333333333	0	0.500279617549004	0.7843976734978171	0.232422348540093	0.7963100682015221	0.7411254253981375	0.8886488289861189	0.8634480663765609	0.8288210106973345	1.0	0.3333333333333333	0.0
4205	0.09027416786703336	0.023122311811477062	0.02241278783765777	0.6712004589426563	None	0	0	0.1111111111111111	1	1.0	11	1.0	1.0	12	11	0	1	0	0.07692307692307693	13	1	0.8666666666666667	13	0.3333333333333333	0	0.500279617549004	0.78819382146374	0.232422348540093	0.819938109638199	0.765280542303652	0.8767603369631182	0.8632455931150229	0.8316501770866802	1.0	0.3333333333333333	0.0
3434	0.020685597915556964	0.0007085477484370082	-0.0005091772621111305	0.95390310648604	None	0	0	0.375	3	0.5555555555555556	5	0.5238095238095238	0.4444444444444444	5	4	5	3	0	0.42857142857142855	7	3	0.7333333333333333	11	0.23076923076923078	0.8	0.47391724959786813	0.7257067536333722	0.5015092701652406	0.8591647794312564	0.556174894433252	0.796267671637398	0.8073645394520739	0.7992289528552788	0.4	0.4	0.0
3318	5.219603585058972e-05	2.062151285143829e-05	7.238109300669466e-07	0.9999936561854649	None	0	0	0.5	2	0.5	2	0.5	0.25	2	1	3	3	0	0.75	4	3	0.4	6	0.3333333333333333	0.6666666666666666	0.44583226750575156	0.7753842967279264	0.21460940192897518	0.7587967506175336	0.8404509810604655	0.7068413577788323	0.931970146287742	0.7480774334262009	0.5	0.5	0.0
6651	0.08250910069956836	0.03790433042546759	0.037866060850094384	0.6623066893285825	None	0	0	0.1111111111111111	1	1.0	11	1.0	1.0	12	11	0	1	0	0.07692307692307693	13	1	0.8666666666666667	13	0.3333333333333333	0	0.500279617549004	0.7843976734978171	0.232422348540093	0.7963100682015221	0.7411254253981375	0.8886488289861189	0.8634480663765609	0.8288210106973345	1.0	0.3333333333333333	0.0
1226	None	None	None	None	None	0	0	0.75	6	0.2	2	0.48	0.1	2	1	9	1	0	1.0	5	5	0.8	12	0.047619047619047616	0.25	0.2947124665800906	0.5098614537580114	0.41470946947463927	0.9278006937786824	0.8598277629825466	0.802457060447185	0.9333777897759172	0.7910919386888335	1.0	1.0	0.0
5600	0.03787968389380061	0.006826504376235355	0.006486399099447131	0.8301383913045288	None	0	0	0.14285714285714285	1	1.0	8	1.0	1.0	9	8	0	1	0	0.1	10	1	0.6666666666666666	10	0.3333333333333333	0	0.500279617549004	0.777407697094222	0.232422348540093	0.8006741499510336	0.7853101989174354	0.9301863778201152	0.8632455931150229	0.851139194884884	1.0	0.4444444444444444	0.0
468	None	None	None	None	None	0.3333333333333333	1	0.5555555555555556	5	0.5454545454545454	6	0.3611111111111111	0.5454545454545454	9	6	3	0	0	0.4444444444444444	9	4	0.8666666666666667	13	0.0	0.8	0.2909529472874649	0.839164118746266	0.4807823328867398	0.8513316897282333	0.5535120329372646	0.9279507349646546	0.7737877686346704	0.8791329350185959	0	0	0.0
1707	None	None	None	None	None	0	0	0.3	3	0.6923076923076923	9	0.625	0.6153846153846154	11	8	3	0	0	0.6666666666666666	4	6	1.0	15	0.0	0	0.4742202966372505	0.9686491839012815	0.5232305208183682	0.9253481258216754	0.2128253955382781	0.854729737479708	0.900451498982375	0.92912959784882	0	0	0.0
3667	0.07101224771349562	0.01580765835768549	0.01444531221510875	0.7180561777518735	None	0	0	0.3	3	0.8333333333333334	10	0.5384615384615384	0.8333333333333334	13	10	0	1	0	0.15384615384615385	13	2	0.9333333333333333	14	1.0	0.16666666666666666	0.500279617549004	0.8288858840263452	0.232422348540093	0.9101458498974414	0.7853101989174354	0.8975733961027172	0.8632455931150229	0.883009073403817	1.0	0.23076923076923078	0.0
5629	0.0812097109141867	0.03751283859263467	0.037481732652692556	0.661153665843814	None	0	0	0.1111111111111111	1	1.0	11	1.0	1.0	12	11	0	1	0	0.07692307692307693	13	1	0.8666666666666667	13	0.3333333333333333	0	0.500279617549004	0.7843976734978171	0.232422348540093	0.7963100682015221	0.7411254253981375	0.904917186683553	0.8634480663765609	0.8369883502360103	1.0	0.3333333333333333	0.0
3385	0.0255415360520593	0.005036886623790072	0.002265401372786514	0.9251916636143512	None	0	0	0.25	2	0.8888888888888888	8	0.55	0.8888888888888888	9	8	1	0	0	0.2	10	2	0.7333333333333333	11	0.0	0	0.500279617549004	0.8202000133078953	0.232422348540093	0.8795069775563579	0.6969406518788397	0.8557167316628024	0.8688266641579833	0.8534446989631785	0	0	0.0
2892	None	None	None	None	None	0.2	1	0.5	6	0.5333333333333333	8	0.53125	0.4	11	6	5	3	0	0.5	8	4	1.1333333333333333	17	0.3333333333333333	0.7142857142857143	0.13311821557715078	0.9105530825669499	0.5232305208183682	0.9003121906729762	0.2128253955382781	0.9459536849950154	0.867828398129338	0.9213731905219408	0.09090909090909091	0.18181818181818182	0.0
1284	None	None	None	None	None	0	0	0.5	2	0.6666666666666666	2	0.8333333333333334	0	0	0	4	6	0	0.6666666666666666	3	2	0.3333333333333333	5	0.5	0.6666666666666666	0	0	0	0	0	0	0	0	0	0	0
2246	None	None	None	None	None	0.5	1	0.8333333333333334	5	0.0	0	0.6666666666666666	0	1	0	6	1	0	0.75	3	4	0.5333333333333333	8	0.06666666666666667	0.8	0	0	0	0	0	0	0	0	0	0	0
2606	5.959039552183876e-06	6.467523247981441e-08	4.8693734485462925e-08	0.9999958317276593	None	0	0	0.5	4	0.5	5	0.6	0.1	3	1	8	2	0	0.8	5	4	0.8	12	0.1111111111111111	0.25	0.974752943112453	0.5297188701248179	0.29243093445782414	0.6882361820998519	0.27538082199563646	0.5000000000000001	0.9629391148889628	0.5753306311568567	0.6666666666666666	0	0.0
2940	0.0020504486072510856	0.0011381407514927532	-0.0001256056419761917	0.9979553178085159	None	0	0	0.5	1	1.0	1	1.0	1.0	2	1	0	1	0	0.3333333333333333	3	1	0.2	3	0.3333333333333333	0	0.5709680074059638	0.8856802108501292	0.11887344831734045	0.5470440584163349	0.5244683063795478	0.8487362472289381	0.9270227031726577	0.78922685678541	1.0	0	0.0
1875	None	None	None	None	None	0	0	0.75	3	0.5	2	0.6666666666666666	0	2	0	3	4	0	1.0	3	3	0.4	6	0.5	0.6666666666666666	0	0	0	0	0	0	0	0	0	0	0
2780	0.04734594830627765	0.0037284828393398767	-0.003520707300907251	0.967203769824547	None	0	0	0.16666666666666666	2	0.9333333333333333	14	0.3148148148148148	0.8	13	12	3	0	0	0.6666666666666666	6	9	1.1333333333333333	17	0.0	0.125	0.4742202966372505	0.9639360746550799	0.8025858896798951	0.9250163017996741	0.2128253955382781	0.9136851020133707	0.8568648457938014	0.9381531536660294	0	0	0.0
2239	None	None	None	None	None	0.5	1	0.8571428571428571	6	0.125	1	0.8333333333333334	0.125	4	1	5	0	0	0.75	4	3	0.6666666666666666	10	0.0	0.5714285714285714	0.12952534274653052	0.9473560523991331	0.6804610432585989	0.6898892234798933	0.668894374926029	0.9738021190252351	0.9458924269154113	0.9194638758838731	0	0	0.0
7252	0.08712000934085737	0.04086696112308544	0.04085859012102268	0.6504790298141261	None	0	0	0.1111111111111111	1	1.0	11	1.0	1.0	12	11	0	1	0	0.07692307692307693	13	1	0.8666666666666667	13	0.3333333333333333	0	0.500279617549004	0.7843976734978171	0.232422348540093	0.7963100682015221	0.7411254253981375	0.8886488289861189	0.8634480663765609	0.8288210106973345	1.0	0.3333333333333333	0.0
2185	None	None	None	None	None	0	0	0.3333333333333333	2	0.7142857142857143	5	0.6	0.42857142857142855	5	3	3	0	0	0.6	5	3	0.6	9	0.0	0	0.7609178106424315	0.664853726991892	0.2732794756622201	0.6372969998410336	0.3901279744309782	0.656557903765223	0.882533299225638	0.6529914481359441	0	0	0.0
4136	0.08746680673743672	0.007645949261852128	0.006980878354803571	0.6829277297697578	None	0	0	0.1111111111111111	1	1.0	11	1.0	1.0	12	11	0	1	0	0.07692307692307693	13	1	0.8666666666666667	13	0.3333333333333333	0	0.35208606795777564	0.8546250293958849	0.3530431882092913	0.802403850648177	0.6801643072198995	0.8667480357640327	0.8629040174912829	0.8431356648114291	1.0	0.5	0.0
1942	None	None	None	None	None	0	0	0.3333333333333333	2	0.8333333333333334	5	0.4444444444444444	0.5	5	3	2	1	0	0.5	6	3	0.5333333333333333	8	0.16666666666666666	0.2857142857142857	0.2721745138378669	0.7763511816716933	0.2732794756622201	0.8933405450912073	0.3642056039093064	0.9585509473738075	0.7510941961818058	0.8975478701355154	1.0	0.6	0.0
6955	0.0864956463325544	0.037758989768831776	0.037700303582688444	0.6547960050863557	None	0	0	0.1111111111111111	1	1.0	11	1.0	1.0	12	11	0	1	0	0.07692307692307693	13	1	0.8666666666666667	13	0.3333333333333333	0	0.500279617549004	0.7843976734978171	0.232422348540093	0.7963100682015221	0.7853101989174354	0.765683143639562	0.8664767992281004	0.782391009631436	1.0	0.3333333333333333	0.0
4902	0.08412637975562738	0.0383843300719701	0.038288825034984514	0.6531321788714161	None	0	0	0.1111111111111111	1	1.0	11	1.0	1.0	12	11	0	1	0	0.07692307692307693	13	1	0.8666666666666667	13	0.3333333333333333	0	0.500279617549004	0.7843976734978171	0.232422348540093	0.7963100682015221	0.7411254253981375	0.904917186683553	0.8634480663765609	0.8369883502360103	1.0	0.3333333333333333	0.0
767	None	None	None	None	None	0	0	0.75	3	0.5	2	0.75	0.25	2	1	3	2	0	0.5	4	2	0.4	6	0.2222222222222222	0.5	0.7861854042606227	0.8393369876156209	0.19568013704424567	0.5305587024773092	0.7543453873247533	0.7095638949806953	0.9385959648179383	0.7088184550220394	0.75	0.5	0.0
788	None	None	None	None	None	0	0	0.5	3	0.7142857142857143	5	0.5625	0.7142857142857143	8	5	0	0	0	0.25	8	2	0.6	9	0.0	0.2857142857142857	0.5680906277437361	0.9064635512276418	0.9689653266949737	0.9353082641682828	0.5688949228696919	0.8355798906102886	0.8738279867306215	0.8992918753077678	0	0	0.0
1298	None	None	None	None	None	0.5	1	0.6666666666666666	4	0.5714285714285714	4	0.36	0.5714285714285714	8	4	0	0	0	1.0	5	5	0.6	9	0.0	0.5	0.2794550198645795	0.9626379068361051	0.740505366550192	0.7851279892919345	0.665435726468386	0.7668911412306582	0.8954943643157213	0.8712311140340796	0	0	0.0
220	None	None	None	None	None	0.5	1	0.6666666666666666	4	0.16666666666666666	1	0.5	0	3	0	4	2	0	1.0	4	4	0.5333333333333333	8	0.2222222222222222	0.4	0	0	0	0	0	0	0	0	0	0	0
1155	None	None	None	None	None	0	0	0.6666666666666666	2	0.5	1	0.6666666666666666	0.5	2	1	1	2	0	0.6666666666666666	3	2	0.26666666666666666	4	0.4	0	0.5727019112202418	0.5718238303462512	0.3175042214667061	0.7653152070045158	0.26844854866513224	0.7714989063423641	0.7916367787675703	0.7101360690787379	0.75	0.5	0.0
978	None	None	None	None	None	0	0	0.3333333333333333	2	0.8333333333333334	5	0.5714285714285714	0.6666666666666666	4	4	3	2	0	0.2857142857142857	7	2	0.5333333333333333	8	0.2	0.2857142857142857	0.2748410084140073	0.8532139789590958	0.2883572861058298	0.8099956060760141	0.6091076117857697	0.8632694957066355	0.7818113033172797	0.843465652309367	0.625	0.5	0.0
2206	None	None	None	None	None	0	0	0.75	3	0.5	2	0.6666666666666666	0	2	0	3	3	0	1.0	3	3	0.4	6	0.375	0.6666666666666666	0	0	0	0	0	0	0	0	0	0	0
458	None	None	None	None	None	0.16666666666666666	1	0.21428571428571427	3	0.8421052631578947	16	0.3684210526315789	0.6842105263157895	15	13	5	3	0	0.15789473684210525	19	3	1.4	21	0.25	1.0	0.39035700340631624	0.9588473421878252	0.2900018006552825	0.9725624795716796	0.49255005422952874	0.8288044785174721	0.9421228087275458	0.940729731225795	0.4666666666666667	0	0.0
4130	0.09561898753266154	0.02920929484590636	0.028831172242131445	0.6789197316243798	None	0	0	0.1111111111111111	1	1.0	11	1.0	1.0	12	11	0	1	0	0.07692307692307693	13	1	0.8666666666666667	13	0.3333333333333333	0	0.500279617549004	0.78819382146374	0.232422348540093	0.819938109638199	0.7853101989174354	0.904931376324988	0.8632455931150229	0.8448045831516258	1.0	0.3333333333333333	0.0
4552	0.08293987978208452	0.0013275858971715287	-0.0005606062089617449	0.6951520659970949	None	0	0	0.1111111111111111	1	1.0	11	1.0	1.0	12	11	0	0	0	0.07692307692307693	13	1	0.8666666666666667	13	0.0	0	0.500279617549004	0.786970180006776	0.232422348540093	0.8331048201993212	0.765280542303652	0.8832756111268719	0.8632455931150229	0.8383665772450323	0	0	0.0
2161	None	None	None	None	None	0	0	0.6666666666666666	2	0.5	1	0.6666666666666666	0	2	0	1	2	0	0.6666666666666666	3	2	0.26666666666666666	4	0.5	0	0	0	0	0	0	0	0	0	0	0	0
1833	None	None	None	None	None	0	0	0.5	2	0.75	3	1.0	0.25	3	1	2	2	0	0.6666666666666666	3	2	0.4	6	0.3333333333333333	0	0.27222415506139985	0.7198944455412032	0.6324442423337591	0.6630495305332447	0.9406909737761421	0.9674545356603588	0.9265689773846417	0.8417038721532638	0.6666666666666666	0.3333333333333333	0.0
6680	0.0850655348092914	0.010156850572181655	0.006586960207319392	0.7054403631657984	None	0	0	0.1111111111111111	1	1.0	11	1.0	1.0	12	11	0	1	0	0.07692307692307693	13	1	0.8666666666666667	13	0.3333333333333333	0	0.500279617549004	0.7843976734978171	0.232422348540093	0.8013733735245735	0.7411254253981375	0.8886488289861189	0.8662781213399098	0.8303060662090826	1.0	0.3333333333333333	0.0
7413	0.08407013870229484	0.04189618867731351	0.04187936580048638	0.6490561672624415	None	0	0	0.1111111111111111	1	1.0	11	1.0	1.0	12	11	0	1	0	0.07692307692307693	13	1	0.8666666666666667	13	0.3333333333333333	0	0.500279617549004	0.7843976734978171	0.232422348540093	0.7963100682015221	0.7853101989174354	0.765683143639562	0.8664767992281004	0.782391009631436	1.0	0.3333333333333333	0.0
1620	None	None	None	None	None	0	0	0.2857142857142857	2	0.875	7	0.5555555555555556	0.875	9	7	0	0	0	0.2222222222222222	2	9	0.6666666666666666	10	0.0	0	0.4641891553345781	0.9080714917282613	0.16274261339465	0.8406725885516091	0.6645007327446271	0.9368378582027568	0.9148599465463941	0.9017468055228879	0	0	0.0
6858	0.08700331607277763	0.041129724378508516	0.04104691151195037	0.6507619087447087	None	0	0	0.1111111111111111	1	1.0	11	1.0	1.0	12	11	0	1	0	0.07692307692307693	13	1	0.8666666666666667	13	0.3333333333333333	0	0.500279617549004	0.7843976734978171	0.232422348540093	0.7963100682015221	0.7411254253981375	0.8886488289861189	0.8634480663765609	0.8288210106973345	1.0	0.16666666666666666	0.0
6559	0.08412676167937462	0.03811203572160765	0.03803056048551289	0.6521145252848608	None	0	0	0.1111111111111111	1	1.0	11	1.0	1.0	12	11	0	1	0	0.07692307692307693	13	1	0.8666666666666667	13	0.3333333333333333	0	0.500279617549004	0.7843976734978171	0.232422348540093	0.7963100682015221	0.7411254253981375	0.8886488289861189	0.8634480663765609	0.8288210106973345	1.0	0.3333333333333333	0.0
356	None	None	None	None	None	0	0	0.6	3	0.6	3	0.4666666666666667	0.6	5	3	1	0	0	0.6	5	3	0.4666666666666667	7	0.0	0.5	0.16809878398627842	0.8546077247345181	0.1	0.9045485613678563	0.3070063758095535	0.9362366173598434	0.7032559393118458	0.9033986794720695	0	0	0.0
4428	0.10055293058391286	0.019900481279289013	0.019537798668937217	0.6996123126316391	None	0	0	0.1	1	1.0	12	1.0	1.0	13	12	0	1	0	0.07142857142857142	14	1	0.9333333333333333	14	0.3333333333333333	0	0.500279617549004	0.7883210611611787	0.232422348540093	0.8258044710083603	0.7853101989174354	0.897303702577077	0.8632455931150229	0.8428441708294583	1.0	0.38461538461538464	0.0
7199	0.08555686383558689	0.04054291684286316	0.040355374431095326	0.6558910789651523	None	0	0	0.1111111111111111	1	1.0	11	1.0	1.0	12	11	0	1	0	0.07692307692307693	13	1	0.8666666666666667	13	0.3333333333333333	0	0.500279617549004	0.7843976734978171	0.232422348540093	0.7963100682015221	0.7853101989174354	0.765683143639562	0.8664767992281004	0.782391009631436	1.0	0.5	0.0
4833	0.07959140125630597	0.0029646275790490948	-0.0017587397864792828	0.767083128701963	None	0	0	0.125	1	1.0	9	1.0	1.0	10	9	0	1	0	0.09090909090909091	11	1	0.7333333333333333	11	0.3333333333333333	0	0.35208606795777564	0.8609468047489771	0.36046802229091635	0.7787704968592949	0.6601346506061161	0.862330008534466	0.8629040174912829	0.837374787028255	1.0	0.7	0.0
3161	0.026967776940018683	0.00131032112757009	0.001134460118034579	0.9654169192257059	None	0	0	0.125	1	1.0	9	0.3142857142857143	0.8888888888888888	9	8	1	2	0	0.7142857142857143	7	5	0.7333333333333333	11	0.4	0	0.5697290491778462	0.9413272218433362	0.5015092701652406	0.9419473164789481	0.719148366273594	0.8376125309957926	0.7306522722039364	0.9168904135157742	0.5555555555555556	0.2222222222222222	0.0
7136	0.08785487306309579	0.04012560131979271	0.040064474860631284	0.6577922023614953	None	0	0	0.1111111111111111	1	1.0	11	1.0	1.0	12	11	0	1	0	0.07692307692307693	13	1	0.8666666666666667	13	0.3333333333333333	0	0.500279617549004	0.7843976734978171	0.232422348540093	0.7963100682015221	0.7411254253981375	0.8886488289861189	0.8634480663765609	0.8288210106973345	1.0	0.3333333333333333	0.0
2809	0.026060595321592574	0.002976327073314377	-0.0020080448251357627	0.9681021597137588	None	0.25	1	0.5	5	0.5	6	0.3888888888888889	0.5	10	6	3	0	0	0.4444444444444444	4	9	0.9333333333333333	14	0.0	0.3333333333333333	0.4742202966372505	0.9133880190693856	0.20049784973059587	0.9489430940611249	0.6885524795493696	0.8090903370304975	0.8555295917130358	0.9038493928641044	0	0	0.0
5008	0.07813903407527086	0.03673243591575531	0.036705502416406556	0.6614949866616211	None	0	0	0.1111111111111111	1	1.0	11	1.0	1.0	12	11	0	1	0	0.07692307692307693	13	1	0.8666666666666667	13	0.3333333333333333	0	0.500279617549004	0.7843976734978171	0.232422348540093	0.7963100682015221	0.7411254253981375	0.904917186683553	0.8634480663765609	0.8369883502360103	1.0	0.16666666666666666	0.0
4665	0.07753621369587274	0.03877108996983684	0.03327489241242347	0.8007586408988292	None	0	0	0.08333333333333333	1	1.0	15	1.0	1.0	16	15	0	0	0	0.058823529411764705	17	1	1.1333333333333333	17	0.0	0	0.500279617549004	0.8466814736759554	0.232422348540093	0.930014514441842	0.7080469565932139	0.8772581064870469	0.8630748949176522	0.8896802271154179	0	0	0.0
2060	None	None	None	None	None	0	0	0.6666666666666666	2	0.5	1	1.0	0.5	3	1	0	0	0	0.25	4	1	0.26666666666666666	4	0.0	0.6666666666666666	0.3662323813677239	0.9330548872745978	0.24969359419858667	0.9745744542688736	0.6853811597056649	0.8170318177129656	0.9173412326160975	0.9303709219552685	0	0	0.0
5288	0.08313020503284065	0.03583568828426191	0.03557782103156816	0.6607327685170857	None	0	0	0.1111111111111111	1	1.0	11	1.0	1.0	12	11	0	1	0	0.07692307692307693	13	1	0.8666666666666667	13	0.3333333333333333	0	0.500279617549004	0.7843976734978171	0.232422348540093	0.7963100682015221	0.7411254253981375	0.904917186683553	0.8634480663765609	0.8369883502360103	1.0	0.3333333333333333	0.0
154	None	None	None	None	None	0	0	0.25	2	0.8888888888888888	8	1.0	0.6666666666666666	7	6	3	1	0	0.09090909090909091	11	1	0.7333333333333333	11	0.1111111111111111	0.2	0.6949805804653401	0.889381172886778	0.47337927417340964	0.8415647313698617	0.8181549960990333	0.8999804162815312	0.7871213775958538	0.8790842243460206	1.0	0.5714285714285714	0.0
6535	0.090668661385609	0.012746692239416175	0.012646518257102841	0.749136160359405	None	0	0	0.1	1	1.0	12	1.0	1.0	13	12	0	1	0	0.07142857142857142	14	1	0.9333333333333333	14	0.3333333333333333	0	0.3662323813677239	0.7638328256257011	0.2645432623618368	0.8795946068310566	0.7853101989174354	0.7741875200431787	0.8632455931150229	0.8122715716035467	1.0	0.23076923076923078	0.0
549	None	None	None	None	None	0.25	1	0.4	4	0.6923076923076923	9	0.46875	0.46153846153846156	7	6	7	0	0	0.5	4	8	1.0	15	0.0	0	0.7220256883541378	0.9494704363544155	0.3884406997669655	0.9256919283439573	0.7121716464089646	0.9325474139163691	0.9350333428553315	0.9366748866432656	0	0	0.0
3815	0.08025819737466561	0.014461144599020212	0.013123326999059938	0.9030101215352155	None	0	0	0.14285714285714285	2	0.8888888888888888	16	0.2777777777777778	0.8333333333333334	17	15	2	1	0	0.8888888888888888	9	8	1.3333333333333333	20	0.16666666666666666	0.3333333333333333	0.5479565332038263	0.8452781220610891	0.232422348540093	0.920253665228775	0.719148366273594	0.8939408945973013	0.8632455931150229	0.8901061748602743	1.0	0.11764705882352941	0.0
2542	None	None	None	None	None	0	0	0.6666666666666666	4	0.42857142857142855	3	0.5625	0.2857142857142857	3	2	5	0	0	1.0	4	4	0.6	9	0.0	0.2857142857142857	0.8705662281116983	0.6052240070042305	0.8794332687655115	0.6764454979401656	0.6307837142689925	0.5000000000000002	0.759842170411758	0.5958625118370042	0	0	0.0
6122	0.08417054949432584	0.03464610619894311	0.03464162703232392	0.665203120733681	None	0	0	0.1111111111111111	1	1.0	11	1.0	1.0	12	11	0	1	0	0.07692307692307693	13	1	0.8666666666666667	13	0.3333333333333333	0	0.500279617549004	0.7843976734978171	0.232422348540093	0.7963100682015221	0.7411254253981375	0.904917186683553	0.8634480663765609	0.8369883502360103	1.0	0.3333333333333333	0.0
2548	None	None	None	None	None	0	0	0.2857142857142857	2	0.875	7	0.4166666666666667	0.375	4	3	5	4	0	0.375	3	8	0.6666666666666666	10	0.3076923076923077	0.2222222222222222	0.8702779340994817	0.8986743610286345	0.16302643126605362	0.611256950705407	0.7133510999965462	0.6444573935980782	0.9540259196122565	0.7458591065679959	0.25	0.25	0.0
670	None	None	None	None	None	0.5	1	0.6666666666666666	4	0.5	3	0.4	0.3333333333333333	5	2	2	2	0	0.8	5	4	0.5333333333333333	8	0.4	1.0	0.713473563349143	0.9063924314692925	0.21070134088306008	0.9273613224985021	0.4278783823950086	0.8464496375266746	0.8991106119783627	0.8979583831354043	0.6	0.4	0.0
1334	None	None	None	None	None	0	0	0.6666666666666666	2	0.5	1	1.0	0.5	2	1	1	2	0	0.25	1	4	0.26666666666666666	4	0.4	0.6666666666666666	0.3573961796958142	0.9143176255607526	0.5434027524848885	0.988272564516915	0.6207780270694585	0.6561155746881804	0.9487154706052524	0.9229079908228389	0.75	0.5	0.0
2682	0.0009168566744929773	0.00037973452864821164	-1.3509021349706682e-06	0.9976988333525342	None	0	0	0.6666666666666666	2	0.5	1	1.0	0	2	0	1	1	0	0.25	4	1	0.26666666666666666	4	0.25	0.6666666666666666	0	0	0	0	0	0	0	0	0	0	0
2108	None	None	None	None	None	0.125	1	0.2777777777777778	5	0.75	18	0.3611111111111111	0.5	13	12	12	0	0	0.8888888888888888	8	9	1.7333333333333334	26	0.0	0	0.13471274332370128	0.9586084653080101	0.753835187452351	0.8525058283832426	0.2128253955382781	0.9197251464939037	0.938896198711578	0.920205227607968	0	0	0.0
6984	0.08572511661503818	0.04001241628194323	0.03977267511372828	0.6557188873425427	None	0	0	0.1111111111111111	1	1.0	11	1.0	1.0	12	11	0	1	0	0.07692307692307693	13	1	0.8666666666666667	13	0.3333333333333333	0	0.500279617549004	0.7843976734978171	0.232422348540093	0.7963100682015221	0.7411254253981375	0.8886488289861189	0.8634480663765609	0.8288210106973345	1.0	0.3333333333333333	0.0
4828	0.08000853443665382	0.035643196113321444	0.03547163683320901	0.6542511153785767	None	0	0	0.1111111111111111	1	1.0	11	1.0	1.0	12	11	0	1	0	0.07692307692307693	13	1	0.8666666666666667	13	0.3333333333333333	0	0.500279617549004	0.7843976734978171	0.232422348540093	0.7963100682015221	0.7411254253981375	0.904917186683553	0.8634480663765609	0.8369883502360103	1.0	0.3333333333333333	0.0
244	None	None	None	None	None	0	0	0.5714285714285714	4	0.5	4	0.5	0	2	0	7	3	0	0.8	5	4	0.6666666666666666	10	0.1875	0.2857142857142857	0	0	0	0	0	0	0	0	0	0	0
5088	0.06550309768908201	0.025516279758634703	0.025516256395917186	0.6697271262279807	None	0	0	0.1111111111111111	1	1.0	11	1.0	1.0	12	11	0	0	0	0.07692307692307693	13	1	0.8666666666666667	13	0.0	0	0.500279617549004	0.7725839681743272	0.20792268381222087	0.8146594411639789	0.6885549270663667	0.9139702501083017	0.8768777373416851	0.8440767967255639	0	0	0.0
7381	0.09405642165857851	0.008541394704057712	0.00030266543132714005	0.6809780802799303	None	0	0	0.1	1	1.0	12	1.0	1.0	13	12	0	1	0	0.07142857142857142	14	1	0.9333333333333333	14	0.3333333333333333	0	0.500279617549004	0.7781124009455216	0.232422348540093	0.7932617126727591	0.6969406518788397	0.8843631499783251	0.8632455931150229	0.8241330469886581	1.0	0.3076923076923077	0.0
1257	None	None	None	None	None	0	0	0.75	3	0.0	0	0.5555555555555556	0	2	0	2	1	0	1.0	3	3	0.3333333333333333	5	0.16666666666666666	1.0	0	0	0	0	0	0	0	0	0	0	0
1653	None	None	None	None	None	0	0	0.5	1	1.0	1	0.75	0	1	0	1	1	0	1.0	2	2	0.2	3	0.2	0	0	0	0	0	0	0	0	0	0	0	0
6860	0.023412429275921846	0.004616628299486853	-0.00366855996082451	0.7359549726066079	None	0	0	0.16666666666666666	1	1.0	6	1.0	1.0	7	6	0	1	0	0.125	8	1	0.5333333333333333	8	0.3333333333333333	0	0.3662323813677239	0.7629021873512478	0.2645432623618368	0.8973254955573394	0.7853101989174354	0.7688357058445513	0.8636502872133895	0.8194689173089694	1.0	0.14285714285714285	0.0
3708	None	None	None	None	None	0	0	0.5	3	0.5714285714285714	4	0.5625	0.2857142857142857	5	2	3	3	0	1.0	4	4	0.6	9	0.42857142857142855	0.25	0.8267063339894525	0.8953495668393923	0.593460866523741	0.8975832897128125	0.38881802521799524	0.9198604545127252	0.8711361531968894	0.9048716205763163	0.8	0.8	0.0
2907	0.00113714280624135	8.09479088262006e-05	1.7989499988028025e-06	0.9962504772083278	None	0.5	2	0.7	7	0.25	3	0.5833333333333334	0.08333333333333333	7	1	6	0	0	0.6666666666666666	4	6	0.9333333333333333	14	0.0	0.6	0.7747544285317203	0.9369878176239955	0.7333045389168467	0.9584900918589169	0.5737579551756482	0.9007063724151416	0.848646045004336	0.9359134844681393	0	0	0.0
324	None	None	None	None	None	0	0	0.4	2	0.6	3	0.4375	0.4	3	2	3	2	0	1.0	4	4	0.4666666666666667	7	0.2222222222222222	0.5	0.6586429303987327	0.9214911436462088	0.6263117752104932	0.677300616685437	0.6087007873419139	0.8201814992189875	0.7272026822137712	0.8283414045919405	0.6666666666666666	0.3333333333333333	0.0
5946	0.08679007231122476	0.04025073646334023	0.040112065881301326	0.6557238708921298	None	0	0	0.1111111111111111	1	1.0	11	1.0	1.0	12	11	0	1	0	0.07692307692307693	13	1	0.8666666666666667	13	0.3333333333333333	0	0.500279617549004	0.7843976734978171	0.232422348540093	0.7963100682015221	0.7411254253981375	0.8886488289861189	0.8634480663765609	0.8288210106973345	1.0	0.3333333333333333	0.0
3247	None	None	None	None	None	0	0	0.2857142857142857	2	0.75	6	0.625	0.5	4	4	5	2	0	1.0	4	4	0.6666666666666666	10	0.14285714285714285	0	0.9276006311728011	0.632287072447689	0.2935926197226014	0.5403607238625745	0.27538082199563646	0.7938018698550919	0.9491430321027523	0.6646184097076406	0.625	0.25	0.0
5173	0.07582675755000179	0.008474096626458053	0.008444721035321729	0.7144195237278255	None	0	0	0.1	1	1.0	12	1.0	1.0	13	12	0	1	0	0.07142857142857142	14	1	0.9333333333333333	14	0.3333333333333333	0	0.500279617549004	0.7806664770578015	0.232422348540093	0.8003863572118385	0.6801643072198995	0.9019167063301683	0.8632455931150229	0.8355737981143434	1.0	0.15384615384615385	0.0
5314	0.08047038726568524	0.03461363346788233	0.034341819847958394	0.6580526516683575	None	0	0	0.1111111111111111	1	1.0	11	1.0	1.0	12	11	0	1	0	0.07692307692307693	13	1	0.8666666666666667	13	0.3333333333333333	0	0.500279617549004	0.7843976734978171	0.232422348540093	0.7963100682015221	0.7411254253981375	0.904917186683553	0.8634480663765609	0.8369883502360103	1.0	0.16666666666666666	0.0
5816	0.08243318989392473	0.03913562541803674	0.03912835677996094	0.656899141459641	None	0	0	0.1111111111111111	1	1.0	11	1.0	1.0	12	11	0	1	0	0.07692307692307693	13	1	0.8666666666666667	13	0.3333333333333333	0	0.500279617549004	0.7843976734978171	0.232422348540093	0.7963100682015221	0.7411254253981375	0.904917186683553	0.8634480663765609	0.8369883502360103	1.0	0.3333333333333333	0.0
4671	0.09156564756880634	0.022127233068151272	0.021970760292309578	0.6764799710776391	None	0	0	0.1	1	1.0	12	1.0	1.0	13	12	0	1	0	0.07142857142857142	14	1	0.9333333333333333	14	0.3333333333333333	0	0.500279617549004	0.7851279167034456	0.232422348540093	0.8089582079280415	0.7853101989174354	0.8973884128176693	0.8632455931150229	0.8369715804599152	1.0	0.3076923076923077	0.0
2727	0.03275418111801521	0.0014826433428788554	-0.0011402807729362808	0.9791177474903273	None	0	0	0.38461538461538464	5	0.5882352941176471	10	0.2375	0.5882352941176471	14	10	4	0	0	0.8	10	8	1.2666666666666666	19	0.0	0.18181818181818182	0.5479565332038263	0.965831607204789	0.7782105385661231	0.9393359106324103	0.21295234857840492	0.9132119314601408	0.8643900675047763	0.9433031745291599	0	0	0.0
4935	0.09761656927233575	0.017670449219964354	0.01767005264621662	0.7595610449024621	None	0	0	0.1111111111111111	1	1.0	11	1.0	1.0	12	11	0	1	0	0.07692307692307693	13	1	0.8666666666666667	13	0.3333333333333333	0	0.500279617549004	0.78819382146374	0.232422348540093	0.8220589193975787	0.7853101989174354	0.904931376324988	0.8632455931150229	0.8454342346351965	1.0	0.3333333333333333	0.0
3264	0.012923164354535107	0.0023086967639411693	4.6041880946873137e-05	0.9828710116201583	None	0	0	0.2	1	1.0	5	0.4666666666666667	0.8	4	4	2	4	0	0.6	5	3	0.4666666666666667	7	0.5	0	0.5512257284741513	0.8917824776598019	0.2961129193085329	0.9492709449619834	0.41905004909691834	0.9417815428589059	0.8066490002750138	0.9313287537329031	0.375	0	0.14332130449463998
4289	0.09730620431731254	0.024103567695680735	0.02361081973904387	0.7018724550330279	None	0	0	0.1	1	1.0	12	1.0	1.0	13	12	0	1	0	0.07142857142857142	14	1	0.9333333333333333	14	0.3333333333333333	0	0.500279617549004	0.7860620520406895	0.232422348540093	0.8205703208844258	0.7853101989174354	0.9022206972638798	0.8632455931150229	0.8430683140007119	1.0	0.23076923076923078	0.0
2817	0.0013383003283593611	0.00025042024824046036	0.0002455055701222081	0.9964729183006644	None	1.0	1	0.8	4	0.4	2	0.4375	0.2	5	1	1	0	0	1.0	4	4	0.4666666666666667	7	0.0	0.6666666666666666	0.8594661796595187	0.900303299885409	0.4065054242858778	0.8692083433497342	0.6345241100464778	0.8628191022533815	0.8804775831158344	0.8784493249302632	0	0	0.0
1676	None	None	None	None	None	0	0	0.5	2	0.75	3	1.0	0.25	3	1	2	2	0	0.6666666666666666	3	2	0.4	6	0.3333333333333333	0	0.27222415506139985	0.7198944455412032	0.6324442423337591	0.6630495305332447	0.9406909737761421	0.9674545356603588	0.9265689773846417	0.8417038721532638	0.6666666666666666	0.3333333333333333	0.0
854	None	None	None	None	None	0	0	0.2	2	0.8461538461538461	11	0.75	0.6153846153846154	9	8	5	0	0	0.2	10	2	1.0	15	0.0	0.6153846153846154	0.19587108680451984	0.9396488224559971	0.4563927822199959	0.9205451482998742	0.665435726468386	0.8753596121022316	0.9161156222642196	0.9154006286018476	0	0	0.0
1556	None	None	None	None	None	0	0	0.3333333333333333	2	0.8333333333333334	5	0.5714285714285714	0.8333333333333334	7	5	0	0	0	0.2857142857142857	7	2	0.5333333333333333	8	0.0	0	0.38536650466947553	0.7737487942274037	0.3292188038579503	0.8435725881174886	0.7524417461271309	0.889923503848579	0.850974045879465	0.8413363628407341	0	0	0.0
7428	0.08410508601305897	0.03591450644976968	0.03572674312503912	0.6595023717492716	None	0	0	0.1111111111111111	1	1.0	11	1.0	1.0	12	11	0	1	0	0.07692307692307693	13	1	0.8666666666666667	13	0.3333333333333333	0	0.500279617549004	0.7843976734978171	0.232422348540093	0.7963100682015221	0.7853101989174354	0.765683143639562	0.8664767992281004	0.782391009631436	1.0	0.3333333333333333	0.0
4048	0.09572892966726201	0.03178261698354765	0.03178226024740097	0.6762618001831713	None	0	0	0.1111111111111111	1	1.0	11	1.0	1.0	12	11	0	1	0	0.07692307692307693	13	1	0.8666666666666667	13	0.3333333333333333	0	0.500279617549004	0.78819382146374	0.232422348540093	0.819938109638199	0.7853101989174354	0.904931376324988	0.8632455931150229	0.8448045831516258	1.0	0.3333333333333333	0.0
2838	0.023475538741206073	0.00039054524651556394	0.00014904610001676335	0.9905258594636479	None	0	0	0.4444444444444444	4	0.5454545454545454	6	0.30952380952380953	0.45454545454545453	8	5	4	3	0	0.8571428571428571	6	7	0.8666666666666667	13	0.3333333333333333	0.2	0.5697290491778462	0.8962344985324773	0.7078287370905854	0.9608364664553855	0.719148366273594	0.6972900248031156	0.849816517993485	0.8873063932285916	0.125	0.125	0.0
709	None	None	None	None	None	0	0	0.42857142857142855	3	0.75	6	0.5	0.125	3	1	6	2	0	0.8	5	4	0.6666666666666666	10	0.14285714285714285	0.2857142857142857	0.11030861333381278	0.9357561280014605	0.6700481198101665	0.8371361285667581	0.6645007327446271	0.9444070242781156	0.9351599027859492	0.9155021773626854	0.6666666666666666	0.3333333333333333	0.0
2337	None	None	None	None	None	0	0	0.25	1	1.0	4	1.0	0.75	4	3	1	0	0	0.16666666666666666	6	1	0.4	6	0.0	0	0.5116261259242199	0.8190545305159851	0.33850546607659426	0.8219939166361144	0.682306400068228	0.8850540089639132	0.8918387217368786	0.8447082249803243	0	0	0.0
4152	0.07263248686044264	0.009510662857766021	-0.009496459704180593	0.7231519789601843	None	0	0	0.125	1	1.0	10	1.0	1.0	11	10	0	1	0	0.08333333333333333	12	1	0.8	12	0.3333333333333333	0	0.500279617549004	0.7328403992967305	0.24969359419858667	0.8707521104541595	0.6969406518788397	0.8699410913298962	0.8636502872133895	0.8328156138701567	1.0	0.09090909090909091	0.0
5239	0.0539972697324569	0.006233499613543696	0.005906665574537183	0.6637585809256275	None	0	0	0.14285714285714285	1	1.0	8	1.0	1.0	9	8	0	1	0	0.1	10	1	0.6666666666666666	10	0.3333333333333333	0	0.500279617549004	0.8034543894453378	0.232422348540093	0.8155390967201257	0.7853101989174354	0.9206288261036858	0.8632455931150229	0.8559173189385594	1.0	0.2222222222222222	0.0
6659	0.09376221885190066	0.009074817616005296	0.008710524627237462	0.716943295909428	None	0	0	0.1	1	1.0	13	1.0	1.0	14	13	0	1	0	0.06666666666666667	15	1	1.0	15	0.3333333333333333	0	0.500279617549004	0.7720779647595715	0.232422348540093	0.7870912372957203	0.7411254253981375	0.8840153077899158	0.8634480663765609	0.8204686965330642	1.0	0.2857142857142857	0.0
2600	0.006563760192375956	0.0010913716985918892	-0.00037529901380601595	0.9896202240533318	None	0	0	0.5	3	0.3333333333333333	2	0.8	0.3333333333333333	3	2	4	4	0	0.4	5	2	0.5333333333333333	8	0.36363636363636365	0	0.17277762655809797	0.742020668663923	0.542540790040371	0.9563778595675038	0.6853811597056649	0.7222271770617851	0.8692535883324455	0.8455182790360702	0.3333333333333333	0.3333333333333333	0.0
2519	None	None	None	None	None	0	0	0.5	2	0.5	2	0.6666666666666666	0.25	2	1	3	1	0	1.0	3	3	0.4	6	0.1111111111111111	0	0.2300370053767617	0.6547861278293042	0.3059493955984851	0.8869034207442562	0.8752912676190707	0.7014271529157942	0.95602195370429	0.7657703945620109	1.0	0	0.0
3759	0.09971485141184375	0.028217192711641588	0.028213941021363587	0.7100050659545092	None	0	0	0.1	1	1.0	12	1.0	1.0	13	12	0	1	0	0.07142857142857142	14	1	0.9333333333333333	14	0.3333333333333333	0	0.500279617549004	0.7860620520406895	0.232422348540093	0.8205703208844258	0.7853101989174354	0.9022206972638798	0.8632455931150229	0.8430683140007119	1.0	0.23076923076923078	0.0
486	None	None	None	None	None	0.5	1	0.8571428571428571	6	0.0	0	0.625	0	4	0	5	1	0	1.0	4	4	0.6666666666666666	10	0.1	0.3333333333333333	0	0	0	0	0	0	0	0	0	0	0
1892	None	None	None	None	None	0	0	0.2222222222222222	2	0.8181818181818182	9	0.5909090909090909	0.7272727272727273	9	8	3	1	0	0.18181818181818182	11	2	0.8666666666666667	13	0.1111111111111111	0	0.5671543890945563	0.8863008412042505	0.4773743078741208	0.8775891929260032	0.556174894433252	0.9349099380372066	0.8632455931150229	0.90285216194456	1.0	0.3333333333333333	0.0
852	None	None	None	None	None	1.0	1	0.8	4	0.4	2	0.4375	0.4	4	2	2	0	0	1.0	4	4	0.4666666666666667	7	0.0	0.6666666666666666	0.5348947406892608	0.8657548611941086	0.16625666695215968	0.8629087335724305	0.27573573547439517	0.8589137076265733	0.8066345447392035	0.8625497774008516	0	0	0.0
5506	0.08337130722646288	0.03686705668280345	0.03686676656606984	0.6630239140309848	None	0	0	0.1111111111111111	1	1.0	11	1.0	1.0	12	11	0	1	0	0.07692307692307693	13	1	0.8666666666666667	13	0.3333333333333333	0	0.500279617549004	0.7843976734978171	0.232422348540093	0.7963100682015221	0.7411254253981375	0.904917186683553	0.8634480663765609	0.8369883502360103	1.0	0.3333333333333333	0.0
7335	0.08043512564075068	0.014100269534979339	0.010610742782816967	0.7162030899721541	None	0	0	0.125	1	1.0	10	1.0	1.0	11	10	0	1	0	0.08333333333333333	12	1	0.8	12	0.3333333333333333	0	0.500279617549004	0.7861869624512163	0.232422348540093	0.8091913426158395	0.7853101989174354	0.7673757479062752	0.8692535883324455	0.788093177571857	1.0	0.36363636363636365	0.0
2983	2.68782883853038e-06	5.8800971843363156e-08	2.9091044551578293e-08	0.9999990886954515	None	1.0	1	1.0	4	0.25	1	0.6666666666666666	0	2	0	3	1	0	1.0	3	3	0.4	6	0.125	0.6666666666666666	0	0	0	0	0	0	0	0	0	0	0
6138	0.0867990533459207	0.003327598481093043	-0.002156993234055956	0.7395184369713774	None	0	0	0.1	1	1.0	13	1.0	1.0	14	13	0	1	0	0.06666666666666667	15	1	1.0	15	0.3333333333333333	0	0.500279617549004	0.814800972460065	0.24105797136933985	0.8007199637843526	0.7853101989174354	0.8602004048484234	0.8664767992281004	0.8267962286814606	1.0	0.35714285714285715	0.0
4609	0.08454788133676357	0.00650400435735022	-0.0013302685638479411	0.6835312074224742	None	0	0	0.1111111111111111	1	1.0	11	1.0	1.0	12	11	0	0	0	0.07692307692307693	13	1	0.8666666666666667	13	0.0	0	0.500279617549004	0.786970180006776	0.232422348540093	0.8331048201993212	0.765280542303652	0.8832756111268719	0.8632455931150229	0.8383665772450323	0	0	0.0
5696	0.08666185124420323	0.03759722901642494	0.03755914473957473	0.6587474057953517	None	0	0	0.1111111111111111	1	1.0	11	1.0	1.0	12	11	0	1	0	0.07692307692307693	13	1	0.8666666666666667	13	0.3333333333333333	0	0.500279617549004	0.7843976734978171	0.232422348540093	0.7963100682015221	0.7411254253981375	0.904917186683553	0.8634480663765609	0.8369883502360103	1.0	0.3333333333333333	0.0
6814	0.08376950769152323	0.039215640601225905	0.03920001159974118	0.6604023420716927	None	0	0	0.1111111111111111	1	1.0	11	1.0	1.0	12	11	0	1	0	0.07692307692307693	13	1	0.8666666666666667	13	0.3333333333333333	0	0.500279617549004	0.7843976734978171	0.232422348540093	0.7963100682015221	0.7411254253981375	0.8886488289861189	0.8634480663765609	0.8288210106973345	1.0	0.6666666666666666	0.0
7031	0.08589782139689006	0.04000925969862493	0.03981159718567648	0.6577574395033874	None	0	0	0.1111111111111111	1	1.0	11	1.0	1.0	12	11	0	1	0	0.07692307692307693	13	1	0.8666666666666667	13	0.3333333333333333	0	0.500279617549004	0.7843976734978171	0.232422348540093	0.7963100682015221	0.7411254253981375	0.8886488289861189	0.8634480663765609	0.8288210106973345	1.0	0.3333333333333333	0.0
1516	None	None	None	None	None	0.1	1	0.4090909090909091	9	0.5483870967741935	17	0.3333333333333333	0.5483870967741935	24	17	8	0	0	0.8181818181818182	11	9	2.2	33	0.0	0.38461538461538464	0.571451459640852	0.9420603600281259	0.3498568644686329	0.9613566668709136	0.6689997286939081	0.8895997556473177	0.8510163607154646	0.9368158170151838	0	0	0.0
4120	0.09294376373869158	0.026241080310325623	0.026090551239386556	0.6705119197545093	None	0	0	0.1111111111111111	1	1.0	11	1.0	1.0	12	11	0	1	0	0.07692307692307693	13	1	0.8666666666666667	13	0.3333333333333333	0	0.500279617549004	0.78819382146374	0.232422348540093	0.819938109638199	0.7853101989174354	0.904931376324988	0.8632455931150229	0.8448045831516258	1.0	0.3333333333333333	0.0
4873	0.08118785855204867	0.03700021865385663	0.03699747998551498	0.6619381669929779	None	0	0	0.1111111111111111	1	1.0	11	1.0	1.0	12	11	0	1	0	0.07692307692307693	13	1	0.8666666666666667	13	0.3333333333333333	0	0.500279617549004	0.7843976734978171	0.232422348540093	0.7963100682015221	0.7411254253981375	0.904917186683553	0.8634480663765609	0.8369883502360103	1.0	0.25	0.0
6081	0.08663844067454127	0.04073103299885319	0.04063325487207925	0.6598662217181899	None	0	0	0.1111111111111111	1	1.0	11	1.0	1.0	12	11	0	1	0	0.07692307692307693	13	1	0.8666666666666667	13	0.3333333333333333	0	0.500279617549004	0.7843976734978171	0.232422348540093	0.7963100682015221	0.7411254253981375	0.8886488289861189	0.8634480663765609	0.8288210106973345	1.0	0.16666666666666666	0.0
2700	0.0028512056027624774	0.00014848890196630235	0.00013997717279309147	0.9883271878830843	None	1.0	1	0.8	4	0.2	1	0.5833333333333334	0.2	3	1	3	1	0	0.75	3	4	0.4666666666666667	7	0.125	0.5	0.5941492680966701	0.899298656808867	0.1	0.8936263760655146	0.6782701538360638	0.6511823286075338	0.9042438364872138	0.8385315124773529	1.0	0.3333333333333333	0.0
1305	None	None	None	None	None	1.0	1	0.75	3	0.0	0	0.5555555555555556	0	2	0	2	0	0	1.0	3	3	0.3333333333333333	5	0.0	1.0	0	0	0	0	0	0	0	0	0	0	0
5325	0.0852162203963009	0.040523463108475724	0.04013433116797882	0.6590895664590037	None	0	0	0.1111111111111111	1	1.0	11	1.0	1.0	12	11	0	1	0	0.07692307692307693	13	1	0.8666666666666667	13	0.3333333333333333	0	0.500279617549004	0.7843976734978171	0.232422348540093	0.7963100682015221	0.7411254253981375	0.8886488289861189	0.8634480663765609	0.8288210106973345	1.0	0.3333333333333333	0.0
7488	0.08376705913302342	0.02377744997222075	0.02289772169232866	0.6660802843948493	None	0	0	0.1111111111111111	1	1.0	11	1.0	1.0	12	11	0	1	0	0.07692307692307693	13	1	0.8666666666666667	13	0.3333333333333333	0	0.500279617549004	0.7843976734978171	0.232422348540093	0.7963100682015221	0.7411254253981375	0.8886488289861189	0.8634480663765609	0.8288210106973345	1.0	0.3333333333333333	0.0
7483	0.10142511503986353	0.014129074161430732	0.009588181372052673	0.7411105596865042	None	0	0	0.1	1	1.0	12	1.0	1.0	13	12	0	1	0	0.07142857142857142	14	1	0.9333333333333333	14	0.3333333333333333	0	0.500279617549004	0.7851279167034456	0.232422348540093	0.8121000420487281	0.7853101989174354	0.7573670155441722	0.8692535883324455	0.7857124159026748	1.0	0.38461538461538464	0.0
7326	0.08476049420697054	0.039078945417500725	0.03884899650500022	0.6587348148622072	None	0	0	0.1111111111111111	1	1.0	11	1.0	1.0	12	11	0	1	0	0.07692307692307693	13	1	0.8666666666666667	13	0.3333333333333333	0	0.500279617549004	0.7843976734978171	0.232422348540093	0.7963100682015221	0.7411254253981375	0.8886488289861189	0.8634480663765609	0.8288210106973345	1.0	0.3333333333333333	0.0
7396	0.08587890347224438	0.036865823260519445	0.036850558658085605	0.6628644463174094	None	0	0	0.1111111111111111	1	1.0	11	1.0	1.0	12	11	0	1	0	0.07692307692307693	13	1	0.8666666666666667	13	0.3333333333333333	0	0.500279617549004	0.7843976734978171	0.232422348540093	0.7963100682015221	0.7411254253981375	0.8886488289861189	0.8634480663765609	0.8288210106973345	1.0	0.3333333333333333	0.0
7197	0.08228729380787836	0.040394915721879074	0.04029598686721899	0.6506534227600398	None	0	0	0.1111111111111111	1	1.0	11	1.0	1.0	12	11	0	1	0	0.07692307692307693	13	1	0.8666666666666667	13	0.3333333333333333	0	0.500279617549004	0.7843976734978171	0.232422348540093	0.7963100682015221	0.7411254253981375	0.8886488289861189	0.8634480663765609	0.8288210106973345	1.0	0.3333333333333333	0.0
103	None	None	None	None	None	0	0	0.16666666666666666	1	1.0	6	0.5714285714285714	0.5	3	3	4	2	0	0.2857142857142857	2	7	0.5333333333333333	8	0.16666666666666666	0	0.7060924038088559	0.7142865022841921	0.7501775497980219	0.949730765069257	0.30850688179176655	0.7432809100475827	0.8842496681918586	0.8374519842619587	0.6666666666666666	0.6666666666666666	0.0
91	None	None	None	None	None	0	0	0.5	1	1.0	1	0.75	0	1	0	1	0	0	1.0	2	2	0.2	3	0.0	0	0	0	0	0	0	0	0	0	0	0	0
5276	0.08518797081887881	0.039250226365740284	0.03924733813573482	0.6585103101570007	None	0	0	0.1111111111111111	1	1.0	11	1.0	1.0	12	11	0	1	0	0.07692307692307693	13	1	0.8666666666666667	13	0.3333333333333333	0	0.500279617549004	0.7843976734978171	0.232422348540093	0.7963100682015221	0.7411254253981375	0.904917186683553	0.8634480663765609	0.8369883502360103	1.0	0.3333333333333333	0.0
1801	None	None	None	None	None	0	0	0.5714285714285714	4	0.5	4	0.5	0	4	0	5	5	0	0.8	4	5	0.6666666666666666	10	0.5	0.4	0	0	0	0	0	0	0	0	0	0	0
6887	0.08507771533098106	0.02589136889368989	0.023698565425744188	0.6675565874455067	None	0	0	0.1111111111111111	1	1.0	11	1.0	1.0	12	11	0	1	0	0.07692307692307693	13	1	0.8666666666666667	13	0.3333333333333333	0	0.500279617549004	0.7843976734978171	0.232422348540093	0.7963100682015221	0.7411254253981375	0.8886488289861189	0.8634480663765609	0.8288210106973345	1.0	0.3333333333333333	0.0
628	None	None	None	None	None	1.0	1	1.0	4	0.25	1	0.5	0	3	0	2	0	0	0.75	4	3	0.4	6	0.0	1.0	0	0	0	0	0	0	0	0	0	0	0
2708	0.0012746682951903035	7.631247935404453e-05	-1.1808203034651625e-05	0.9971736410699708	None	0	0	0.5	2	0.75	3	0.75	0.25	2	1	3	1	0	0.5	4	2	0.4	6	0.1111111111111111	0	0.557240823116159	0.6334420281290307	0.37398784210041847	0.732449029955097	0.42263118543040773	0.5805501239994592	0.6898737846950646	0.6516672454804352	1.0	0.5	0.0
1383	None	None	None	None	None	0	0	0.25	1	1.0	3	0.5555555555555556	0.6666666666666666	2	2	2	1	0	1.0	3	3	0.3333333333333333	5	0.125	0	0.627187075289272	0.7909729140264863	0.3574477746031214	0.5446051754768861	0.4765971445292217	0.7363444638463643	0.8030000504626087	0.6996398780471362	1.0	0	0.0
3206	0.10283368366340395	0.0214980568999752	0.018494060244252795	0.6651082845020362	None	0	0	0.08333333333333333	1	1.0	16	1.0	1.0	17	16	0	1	0	0.05555555555555555	18	1	1.2	18	0.3333333333333333	0	0.500279617549004	0.8474492079938116	0.232422348540093	0.9208935495019585	0.6969455469128338	0.8857350893410374	0.8632455931150229	0.8881909157747391	1.0	0.11764705882352941	0.0
5669	0.09025753869266907	0.020162072577234506	0.018204838534126515	0.6778006057981422	None	0	0	0.1	1	1.0	12	1.0	1.0	13	12	0	1	0	0.07142857142857142	14	1	0.9333333333333333	14	0.3333333333333333	0	0.500279617549004	0.7817882433151733	0.232422348540093	0.7879879268596223	0.6969406518788397	0.8972767759533488	0.8636502872133895	0.8299718658234979	1.0	0.15384615384615385	0.0
1931	None	None	None	None	None	0	0	0.2857142857142857	2	0.75	6	0.5555555555555556	0.5	6	4	3	2	0	0.5	6	3	0.6666666666666666	10	0.25	0.3333333333333333	0.8815075478044735	0.9525745136351806	0.8719432347792303	0.9622059004387961	0.6906354867269219	0.6776214519885656	0.8163010963311123	0.9110601633041447	0.5833333333333334	0.3333333333333333	0.0
3366	0.011397841290467297	0.00090084176497823	-0.0003351085063475289	0.9634999286821724	None	0	0	0.2	1	1.0	5	1.0	1.0	5	5	1	1	0	0.14285714285714285	7	1	0.4666666666666667	7	0.16666666666666666	0	0.3662323813677239	0.930261040296115	0.24969359419858667	0.799838078125867	0.556174894433252	0.9061124976332893	0.8692535883324455	0.8890445243860167	1.0	0.4	0.0
3933	0.07466811663264	0.01629341380251707	0.013318802591824929	0.7244622612004921	None	0	0	0.3	3	0.8333333333333334	10	0.5384615384615384	0.8333333333333334	13	10	0	1	0	0.15384615384615385	13	2	0.9333333333333333	14	1.0	0.16666666666666666	0.500279617549004	0.8288858840263452	0.232422348540093	0.9101458498974414	0.7853101989174354	0.8975733961027172	0.8632455931150229	0.883009073403817	1.0	0.23076923076923078	0.0
3720	2.3615894574601746e-05	6.974323796991437e-07	-4.569619850135447e-07	0.9999973124172966	None	0	0	0.5	2	0.6666666666666666	2	0.625	0.6666666666666666	4	2	0	2	0	0.5	4	2	0.3333333333333333	5	1.0	0	0.7570157569280601	0.8886801698417824	0.3230689258666347	0.9454924159393424	0.6906354867269219	0.7300877478501377	0.8722952190803356	0.8781743910460742	0.625	0.25	0.0
4374	0.08127268379052949	0.005381800320128799	0.005134441740548697	0.7366461580812776	None	0	0	0.1111111111111111	1	1.0	11	1.0	1.0	12	11	0	1	0	0.07692307692307693	13	1	0.8666666666666667	13	0.3333333333333333	0	0.500279617549004	0.8331713693138051	0.232422348540093	0.9153657689825874	0.7411254253981375	0.9050836136007941	0.8662781213399098	0.8890850662204938	1.0	0.16666666666666666	0.0
2274	None	None	None	None	None	0.5	2	0.7	7	0.3076923076923077	4	0.7142857142857143	0.15384615384615385	6	2	8	1	0	0.42857142857142855	3	7	1.0	15	0.0625	0.3333333333333333	0.34327327179139266	0.7895954506436873	0.647975057340483	0.9472177095556416	0.7030996713133942	0.7924948082491237	0.8994266208769613	0.864122071938923	1.0	0.16666666666666666	0.0
104	None	None	None	None	None	0	0	0.5	3	0.5714285714285714	4	0.75	0.2857142857142857	4	2	4	3	0	0.75	4	3	0.6	9	0.3	0.3333333333333333	0.5358122345053891	0.8046878406616389	0.3228207543043151	0.963098928064272	0.6163419863823656	0.6379830099554264	0.8902373165031924	0.8517168429094955	0.5	0	0.0
6685	0.08590406424009356	0.03701055167559973	0.036880030676711265	0.6529765450689253	None	0	0	0.1111111111111111	1	1.0	11	1.0	1.0	12	11	0	1	0	0.07692307692307693	13	1	0.8666666666666667	13	0.3333333333333333	0	0.500279617549004	0.7843976734978171	0.232422348540093	0.7963100682015221	0.7853101989174354	0.765683143639562	0.8664767992281004	0.782391009631436	1.0	0.3333333333333333	0.0
3525	0.013647691636270672	0.004956921174094315	0.004742147181112427	0.9657540671953374	None	0	0	0.3333333333333333	2	0.8333333333333334	5	0.4444444444444444	0.6666666666666666	4	4	3	2	0	0.5	3	6	0.5333333333333333	8	0.2	0	0.5819391586372581	0.7602504811981221	0.4153640370115955	0.9338224960159787	0.5445044791495632	0.8128054996099386	0.8691235121896792	0.8527641844148608	0.625	0.25	0.0
6964	0.09568807926816443	0.015365331229087047	0.014433628794044254	0.7348457595420455	None	0	0	0.1	1	1.0	12	1.0	1.0	13	12	0	1	0	0.07142857142857142	14	1	0.9333333333333333	14	0.3333333333333333	0	0.33793975454782743	0.8527546593278762	0.4563927822199959	0.818743187950268	0.7853101989174354	0.8822882767935292	0.8799264137107923	0.8531473421762316	1.0	0.6153846153846154	0.0
1834	None	None	None	None	None	0	0	1.0	3	0.0	0	0.6666666666666666	0	1	0	2	1	0	0.6666666666666666	3	2	0.26666666666666666	4	0.14285714285714285	1.0	0	0	0	0	0	0	0	0	0	0	0
1399	None	None	None	None	None	0	0	0.4	6	0.5	10	0.55	0.35	10	7	11	0	0	0.625	8	5	1.4666666666666666	22	0.0	0	0.5309301657916199	0.9285605339581784	0.36886407711214153	0.9633643747941213	0.38337289841551925	0.7623227276259114	0.8432622264935387	0.9115909726245525	0	0	0.0
6871	0.0841485097517639	0.04160601129922875	0.04140131022029705	0.6554789791035582	None	0	0	0.1111111111111111	1	1.0	11	1.0	1.0	12	11	0	1	0	0.07692307692307693	13	1	0.8666666666666667	13	0.3333333333333333	0	0.500279617549004	0.7843976734978171	0.232422348540093	0.7963100682015221	0.7853101989174354	0.765683143639562	0.8664767992281004	0.782391009631436	1.0	0.3333333333333333	0.0
4337	0.0905825761836088	0.0025353141281297285	-0.0008077102980991644	0.6960153180775177	None	0	0	0.1111111111111111	1	1.0	11	1.0	1.0	12	11	0	1	0	0.07692307692307693	13	1	0.8666666666666667	13	0.3333333333333333	0	0.500279617549004	0.78819382146374	0.232422348540093	0.8238681036007197	0.765280542303652	0.8767603369631182	0.8632455931150229	0.8328994910760833	1.0	0.5833333333333334	0.0
1900	None	None	None	None	None	0	0	0	0	0	0	1.0	0	0	0	0	2	0	1.0	1	1	0.06666666666666667	1	0.5	0	0	0	0	0	0	0	0	0	0	0	0
1313	None	None	None	None	None	0	0	0.3333333333333333	2	0.8333333333333334	5	0.5714285714285714	0.8333333333333334	7	5	0	0	0	0.2857142857142857	7	2	0.5333333333333333	8	0.0	0	0.3296435286929579	0.9655119738139774	0.6700481198101665	0.8381752142173605	0.6083968450367128	0.883568644491323	0.8491535075194928	0.911692318534619	0	0	0.0
599	None	None	None	None	None	0	0	0.3333333333333333	1	1.0	2	1.0	0.5	1	1	2	3	0	0.25	4	1	0.26666666666666666	4	0.375	0	0.23370597983318514	0.5	0.47595198733400823	0.5	0.6297302591427695	0.5	0.8361907010429	0.5	1.0	1.0	0.0
2475	None	None	None	None	None	0	0	0.14285714285714285	2	0.8947368421052632	17	0.3684210526315789	0.8947368421052632	19	17	1	1	0	0.15789473684210525	3	19	1.4	21	0.25	0	0.48946182138924527	0.9406963455446625	0.7054888602792394	0.9113674223460192	0.2128253955382781	0.9390322347350802	0.938896198711578	0.9314790106580785	1.0	0.21052631578947367	0.0
6880	0.084992579768505	0.03708409576144321	0.03699531220074814	0.6525281256583224	None	0	0	0.1111111111111111	1	1.0	11	1.0	1.0	12	11	0	1	0	0.07692307692307693	13	1	0.8666666666666667	13	0.3333333333333333	0	0.500279617549004	0.7843976734978171	0.232422348540093	0.7963100682015221	0.7853101989174354	0.765683143639562	0.8664767992281004	0.782391009631436	1.0	0.3333333333333333	0.0
1085	None	None	None	None	None	0	0	0.6666666666666666	2	0.0	0	0.6666666666666666	0	2	0	1	0	0	0.6666666666666666	3	2	0.26666666666666666	4	0.0	0	0	0	0	0	0	0	0	0	0	0	0
1696	None	None	None	None	None	1.0	1	0.8	4	0.2	1	0.5833333333333334	0	3	0	3	0	0	0.75	4	3	0.4666666666666667	7	0.0	0.6666666666666666	0	0	0	0	0	0	0	0	0	0	0
2601	0.0034364189584660744	0.00014665579510514848	-2.1472229541944394e-06	0.9963785727375556	None	0.5	2	0.5	5	0.5	6	0.6666666666666666	0.3333333333333333	8	4	5	1	0	0.42857142857142855	3	7	0.9333333333333333	14	0.1	0.18181818181818182	0.6355251440911864	0.8466359230934424	0.5378734938301938	0.9528522751091812	0.6696284256678406	0.9108699165186884	0.8918376465242376	0.9126405693723243	1.0	0	0.0
2084	None	None	None	None	None	0	0	0.625	5	0.2222222222222222	2	0.9166666666666666	0.1111111111111111	4	1	6	2	0	0.75	3	4	0.7333333333333333	11	0.15384615384615385	0.75	0.8380632957829238	0.6962375150863572	0.3397107203389766	0.6778607866035348	0.5961608534591709	0.7680897137459717	0.9070324707670054	0.7157858343836215	0.625	0.75	0.0
1908	None	None	None	None	None	0	0	0.05	1	1.0	27	1.0	1.0	28	27	0	0	0	0.034482758620689655	29	1	1.9333333333333333	29	0.0	0	0.500279617549004	0.872885976796949	0.2645432623618368	0.7987658425264315	0.6801643072198995	0.8754463083305487	0.8636502872133895	0.8521761644814274	0	0	0.0
1178	None	None	None	None	None	0	0	0.6	3	0.6	3	0.4666666666666667	0.6	4	3	2	0	0	0.6	3	5	0.4666666666666667	7	0.0	1.0	0.682640749648629	0.7415766879211849	0.19561786596073594	0.7590155888138371	0.3901279744309782	0.8036298919414913	0.8816477749490976	0.7691531798719768	0	0	0.0
2003	None	None	None	None	None	0	0	1.0	2	0.0	0	1.0	0	2	0	0	2	0	0.3333333333333333	1	3	0.2	3	1.0	1.0	0	0	0	0	0	0	0	0	0	0	0
4180	0.01174033626943236	0.0011766835642597084	0.0011747993956350274	0.9602525435814233	None	0	0	0.16666666666666666	1	1.0	6	1.0	1.0	7	6	0	1	0	0.125	8	1	0.5333333333333333	8	0.3333333333333333	0	0.500279617549004	0.7862285507676559	0.232422348540093	0.598209612861392	0.6969406518788397	0.9387630201910652	0.8692535883324455	0.8140767752782604	1.0	0.42857142857142855	0.0
446	None	None	None	None	None	0	0	0.3333333333333333	1	1.0	2	1.0	0	0	0	3	0	0	0.25	1	4	0.26666666666666666	4	0.0	0	0	0	0	0	0	0	0	0	0	0	0
2375	None	None	None	None	None	0	0	0.375	3	0.6666666666666666	6	0.4583333333333333	0.3333333333333333	5	3	5	3	0	0.375	3	8	0.7333333333333333	11	0.25	0.2222222222222222	0.4047196499304174	0.9414104362270734	0.7715311654801648	0.9291165907214226	0.719148366273594	0.7874540083524459	0.8824179295874227	0.9020213868333812	0.2	0.4	0.0
5515	0.08374250353133661	0.0347334907504321	0.03472503186891157	0.6652957221295321	None	0	0	0.1111111111111111	1	1.0	11	1.0	1.0	12	11	0	1	0	0.07692307692307693	13	1	0.8666666666666667	13	0.3333333333333333	0	0.500279617549004	0.7843976734978171	0.232422348540093	0.7963100682015221	0.7411254253981375	0.904917186683553	0.8634480663765609	0.8369883502360103	1.0	0.3333333333333333	0.0
3786	0.0925471885215453	0.02115420777764864	0.01224057728519834	0.7069125231462612	None	0	0	0.09090909090909091	1	1.0	14	1.0	1.0	15	14	0	1	0	0.0625	16	1	1.0666666666666667	16	0.3333333333333333	0	0.500279617549004	0.7657009622392391	0.232422348540093	0.808498666712865	0.7853101989174354	0.8977846185255256	0.8632455931150229	0.8318937604299657	1.0	0.2	0.0
5132	0.07982396341398904	0.03561102342946387	0.035610820231409525	0.6634607498777602	None	0	0	0.1111111111111111	1	1.0	11	1.0	1.0	12	11	0	1	0	0.07692307692307693	13	1	0.8666666666666667	13	0.3333333333333333	0	0.500279617549004	0.7843976734978171	0.232422348540093	0.7963100682015221	0.7411254253981375	0.904917186683553	0.8634480663765609	0.8369883502360103	1.0	0.3333333333333333	0.0
7373	0.07601436846344099	0.022469197119366378	0.02058835155301708	0.7665335160488704	None	0	0	0.1111111111111111	1	1.0	11	1.0	1.0	12	11	0	0	0	0.07692307692307693	13	1	0.8666666666666667	13	0.0	0	0.500279617549004	0.7843976734978171	0.232422348540093	0.8072765431587946	0.7853101989174354	0.8938079920071786	0.8636502872133895	0.8345252253503682	0	0	0.0
6327	0.08555074896739105	0.03819461997339185	0.03812859548985568	0.6573640433927315	None	0	0	0.1111111111111111	1	1.0	11	1.0	1.0	12	11	0	1	0	0.07692307692307693	13	1	0.8666666666666667	13	0.3333333333333333	0	0.500279617549004	0.7843976734978171	0.232422348540093	0.7963100682015221	0.7411254253981375	0.8886488289861189	0.8634480663765609	0.8288210106973345	1.0	0.3333333333333333	0.0
7115	0.08732681853062765	0.023123268749620972	0.021995262822717895	0.6664327873350824	None	0	0	0.1111111111111111	1	1.0	11	1.0	1.0	12	11	0	1	0	0.07692307692307693	13	1	0.8666666666666667	13	0.3333333333333333	0	0.500279617549004	0.7843976734978171	0.232422348540093	0.7963100682015221	0.7411254253981375	0.8886488289861189	0.8634480663765609	0.8288210106973345	1.0	0.3333333333333333	0.0
897	None	None	None	None	None	0.5	1	0.5714285714285714	4	0.5	4	0.5555555555555556	0.375	6	3	3	0	0	0.5	6	3	0.6666666666666666	10	0.0	0.2857142857142857	0.5291451648548686	0.8723799454784344	0.38501264778407085	0.7063435880648411	0.8683569160824923	0.73847630438354	0.9231322547206295	0.7823319036695376	0	0	0.0
5874	0.08305219913108877	0.03767931080545398	0.03766814346793105	0.6628423080437802	None	0	0	0.1111111111111111	1	1.0	11	1.0	1.0	12	11	0	1	0	0.07692307692307693	13	1	0.8666666666666667	13	0.3333333333333333	0	0.500279617549004	0.7843976734978171	0.232422348540093	0.7963100682015221	0.7411254253981375	0.904917186683553	0.8634480663765609	0.8369883502360103	1.0	0.3333333333333333	0.0
7418	0.08304769382785666	0.03709052455600699	0.036989319840351254	0.6561398985167912	None	0	0	0.1111111111111111	1	1.0	11	1.0	1.0	12	11	0	1	0	0.07692307692307693	13	1	0.8666666666666667	13	0.3333333333333333	0	0.500279617549004	0.7843976734978171	0.232422348540093	0.7963100682015221	0.7853101989174354	0.765683143639562	0.8664767992281004	0.782391009631436	1.0	0.3333333333333333	0.0
3837	0.05538101145243846	0.018194973592229317	0.018130602551498926	0.924609560173868	None	0	0	0.21428571428571427	3	0.8333333333333334	15	0.2777777777777778	0.7777777777777778	17	14	2	1	0	0.8888888888888888	9	8	1.3333333333333333	20	0.2	0.4444444444444444	0.5479565332038263	0.8452781220610891	0.232422348540093	0.9203084829672068	0.719148366273594	0.8939408945973013	0.8632455931150229	0.8901305356213712	1.0	0.11764705882352941	0.0
1580	None	None	None	None	None	0	0	0.5	5	0.38461538461538464	5	0.42857142857142855	0.23076923076923078	5	3	9	1	0	0.7142857142857143	7	5	1.0	15	0.05	0.4	0.3662323813677239	0.6823600489519541	0.1	0.6755390658383009	0.6969406518788397	0.9081838400616119	0.8678308347385264	0.7795789578744856	1.0	0.4	0.0
158	None	None	None	None	None	0	0	0.75	3	0.5	2	0.75	0	3	0	2	2	0	0.5	2	4	0.4	6	0.4	0.5	0	0	0	0	0	0	0	0	0	0	0
396	None	None	None	None	None	0	0	0	0	0	0	1.0	0	0	0	0	1	0	1.0	1	1	0.06666666666666667	1	0.25	0	0	0	0	0	0	0	0	0	0	0	0
7075	0.08302124103410409	0.03778815127655924	0.037116967086000284	0.6560245009593912	None	0	0	0.1111111111111111	1	1.0	11	1.0	1.0	12	11	0	1	0	0.07692307692307693	13	1	0.8666666666666667	13	0.3333333333333333	0	0.500279617549004	0.7843976734978171	0.232422348540093	0.7963100682015221	0.7853101989174354	0.765683143639562	0.8664767992281004	0.782391009631436	1.0	0.3333333333333333	0.0
1361	None	None	None	None	None	0	0	0.3333333333333333	2	0.8333333333333334	5	0.5714285714285714	0.8333333333333334	7	5	0	0	0	0.2857142857142857	7	2	0.5333333333333333	8	0.0	0	0.30696629618415705	0.9022676703926492	0.36766043064162224	0.9006679420398261	0.6645007327446271	0.9423943208980636	0.8702977812291358	0.91738858287879	0	0	0.0
400	None	None	None	None	None	0	0	0.6666666666666666	2	0.5	1	1.0	0	1	0	2	0	0	0.25	4	1	0.26666666666666666	4	0.0	0.6666666666666666	0	0	0	0	0	0	0	0	0	0	0
1828	None	None	None	None	None	0.5	1	0.6666666666666666	4	0.16666666666666666	1	0.5	0	4	0	3	3	0	1.0	4	4	0.5333333333333333	8	0.5	0.4	0	0	0	0	0	0	0	0	0	0	0
7334	0.0852130885324887	0.023785405105891177	0.022599652194944805	0.674337296923218	None	0	0	0.1111111111111111	1	1.0	11	1.0	1.0	12	11	0	1	0	0.07692307692307693	13	1	0.8666666666666667	13	0.3333333333333333	0	0.500279617549004	0.7843976734978171	0.232422348540093	0.7963100682015221	0.7853101989174354	0.765683143639562	0.8664767992281004	0.782391009631436	1.0	0.3333333333333333	0.0
7300	0.08418888206128343	0.03853292273576593	0.03852730535853505	0.6550062695466559	None	0	0	0.1111111111111111	1	1.0	11	1.0	1.0	12	11	0	1	0	0.07692307692307693	13	1	0.8666666666666667	13	0.3333333333333333	0	0.500279617549004	0.7843976734978171	0.232422348540093	0.7963100682015221	0.7853101989174354	0.765683143639562	0.8664767992281004	0.782391009631436	1.0	0.3333333333333333	0.0
2005	None	None	None	None	None	0	0	0.3333333333333333	1	1.0	2	1.0	0.5	2	1	1	2	0	0.25	4	1	0.26666666666666666	4	0.4	0	0.5923634300403778	0.609228156217101	0.40411268754641305	0.9133619673637077	0.6726147369688242	0.5262062879341978	0.7614796630227808	0.7247461868415943	0.75	0.5	0.48355546772303326
2264	None	None	None	None	None	0	0	0.16666666666666666	1	1.0	7	1.0	0.8571428571428571	7	6	1	2	0	0.1111111111111111	9	1	0.6	9	0.4	0	0.500279617549004	0.9192142175574111	0.24969359419858667	0.7879241306071892	0.6801643072198995	0.8803128200673429	0.8692535883324455	0.8713771687515538	0.5714285714285714	0.14285714285714285	0.0
1953	None	None	None	None	None	0.5	1	0.8333333333333334	5	0.16666666666666666	1	0.6666666666666666	0	5	0	2	0	0	0.75	3	4	0.5333333333333333	8	0.0	1.0	0	0	0	0	0	0	0	0	0	0	0
3173	0.028642094508896297	0.011451056963158525	0.009934825750745873	0.9416555049940458	None	0	0	0.375	3	0.6	6	0.48	0.5	7	5	4	2	0	1.0	5	5	0.8	12	0.2	0.2857142857142857	0.6625264973564753	0.9082180534850458	0.5015092701652406	0.7961154564619524	0.4551343964298373	0.8623163641446455	0.7385003262487349	0.8617189496159104	0.6428571428571428	0.2857142857142857	0.0
5581	0.08386007895413712	0.03583805699658319	0.03541980022445961	0.6605803105035152	None	0	0	0.1111111111111111	1	1.0	11	1.0	1.0	12	11	0	1	0	0.07692307692307693	13	1	0.8666666666666667	13	0.3333333333333333	0	0.500279617549004	0.7843976734978171	0.232422348540093	0.7963100682015221	0.7411254253981375	0.904917186683553	0.8634480663765609	0.8369883502360103	1.0	0.3333333333333333	0.0
5773	0.08227142282014663	0.038303372878199814	0.038284395760337195	0.6578509999695472	None	0	0	0.1111111111111111	1	1.0	11	1.0	1.0	12	11	0	1	0	0.07692307692307693	13	1	0.8666666666666667	13	0.3333333333333333	0	0.500279617549004	0.7843976734978171	0.232422348540093	0.7963100682015221	0.7411254253981375	0.904917186683553	0.8634480663765609	0.8369883502360103	1.0	0.3333333333333333	0.0
352	None	None	None	None	None	0	0	0.3333333333333333	1	1.0	2	1.0	0	0	0	3	0	0	0.25	1	4	0.26666666666666666	4	0.0	0	0	0	0	0	0	0	0	0	0	0	0
2529	None	None	None	None	None	0	0	0.21428571428571427	3	0.8333333333333334	15	0.26666666666666666	0.6111111111111112	14	11	5	1	0	0.3333333333333333	5	15	1.3333333333333333	20	0.09090909090909091	0.10526315789473684	0.8702779340994817	0.8688988061381013	0.3062808168809882	0.9540924512338628	0.7427464261389343	0.8401934128491175	0.8654673116667689	0.8998012942538982	1.0	0.2857142857142857	0.0
5866	0.08073365223318611	0.03573461286163126	0.03551325448223447	0.6550325254061067	None	0	0	0.1111111111111111	1	1.0	11	1.0	1.0	12	11	0	1	0	0.07692307692307693	13	1	0.8666666666666667	13	0.3333333333333333	0	0.500279617549004	0.7843976734978171	0.232422348540093	0.7963100682015221	0.7411254253981375	0.904917186683553	0.8634480663765609	0.8369883502360103	1.0	0.25	0.0
3070	0.012647837138267419	0.0011317875833750887	0.0006861991754537898	0.944645232392853	None	0	0	0.42857142857142855	3	0.625	5	0.4166666666666667	0.625	6	5	3	0	0	0.6666666666666666	6	4	0.6666666666666666	10	0.0	0	0.4072017343909885	0.9162848911247194	0.5202633691856344	0.9537996226726209	0.446981822142655	0.852612593554521	0.8834094619209624	0.9162053542928056	0	0	0.0
1701	None	None	None	None	None	0	0	0.6666666666666666	4	0.3333333333333333	2	0.5	0.16666666666666666	4	1	3	1	0	1.0	4	4	0.5333333333333333	8	0.14285714285714285	0.5	0.2652958995082724	0.8636068893595595	0.5160810801913023	0.7197183977757022	0.6918935426442039	0.9610387000931273	0.8902204646471058	0.8805899969765597	1.0	0	0.0
7157	0.08239575646648709	0.03780265896435825	0.03780264992395701	0.6530410258200998	None	0	0	0.1111111111111111	1	1.0	11	1.0	1.0	12	11	0	1	0	0.07692307692307693	13	1	0.8666666666666667	13	0.3333333333333333	0	0.500279617549004	0.7843976734978171	0.232422348540093	0.7963100682015221	0.7411254253981375	0.8886488289861189	0.8634480663765609	0.8288210106973345	1.0	0.3333333333333333	0.0
4987	0.0811500089534649	0.036113862458098805	0.03581596188053292	0.6558315059188662	None	0	0	0.1111111111111111	1	1.0	11	1.0	1.0	12	11	0	1	0	0.07692307692307693	13	1	0.8666666666666667	13	0.3333333333333333	0	0.500279617549004	0.7843976734978171	0.232422348540093	0.7963100682015221	0.7411254253981375	0.904917186683553	0.8634480663765609	0.8369883502360103	1.0	0.16666666666666666	0.0
5672	0.08517755390353235	0.038386413647903496	0.038283063297950316	0.6547406894333323	None	0	0	0.1111111111111111	1	1.0	11	1.0	1.0	12	11	0	1	0	0.07692307692307693	13	1	0.8666666666666667	13	0.3333333333333333	0	0.500279617549004	0.7843976734978171	0.232422348540093	0.7963100682015221	0.7411254253981375	0.904917186683553	0.8634480663765609	0.8369883502360103	1.0	0.3333333333333333	0.0
1857	None	None	None	None	None	0.5	2	0.8	8	0.23076923076923078	3	0.5357142857142857	0.07692307692307693	6	1	8	0	0	0.5714285714285714	7	4	1.0	15	0.0	0.75	0.6641843689433935	0.8441118139253018	0.7271102272282204	0.7881296122675996	0.38881802521799524	0.9079597910606259	0.8129119065242101	0.8537019472764055	0	0	0.0
2521	None	None	None	None	None	0.3333333333333333	1	0.625	5	0.4	4	0.6	0.2	6	2	5	0	0	0.8	4	5	0.8	12	0.0	0.5	0.8033571606072716	0.956774833468842	0.46058423456170594	0.929215720284082	0.4041074429307555	0.9161356913699162	0.8690035370191485	0.9362912403598933	0	0	0.0
384	None	None	None	None	None	0	0	0.25	1	1.0	3	0.5555555555555556	0.6666666666666666	3	2	1	1	0	1.0	3	3	0.3333333333333333	5	0.2	0	0.6586429303987327	0.9214911436462088	0.659311066271197	0.6635906514877093	0.6250648225057539	0.8186603921278948	0.7272026822137712	0.8248856265424249	1.0	0.3333333333333333	0.0
3369	0.07710790845182139	0.01654373911308673	0.016538143193484723	0.9062365665914466	None	0	0	0.14285714285714285	2	0.8888888888888888	16	0.2777777777777778	0.8333333333333334	17	15	2	1	0	0.8888888888888888	9	8	1.3333333333333333	20	0.16666666666666666	0.3333333333333333	0.5479565332038263	0.8452781220610891	0.232422348540093	0.920253665228775	0.719148366273594	0.8939408945973013	0.8632455931150229	0.8901061748602743	1.0	0.11764705882352941	0.0
5585	0.08499454730107872	0.0032195768653646402	0.0015224324618210061	0.6994211274581128	None	0	0	0.125	1	1.0	10	1.0	1.0	11	10	0	1	0	0.08333333333333333	12	1	0.8	12	0.3333333333333333	0	0.3662323813677239	0.8505670323299738	0.2645432623618368	0.7750643412320163	0.6801643072198995	0.8690031588492969	0.8629040174912829	0.8351791099395198	1.0	0.6363636363636364	0.0
5980	0.08172799705497703	0.03843725343679142	0.03842912708735443	0.6571635396240538	None	0	0	0.1111111111111111	1	1.0	11	1.0	1.0	12	11	0	1	0	0.07692307692307693	13	1	0.8666666666666667	13	0.3333333333333333	0	0.500279617549004	0.7843976734978171	0.232422348540093	0.7963100682015221	0.7411254253981375	0.904917186683553	0.8634480663765609	0.8369883502360103	1.0	0.3333333333333333	0.0
5194	0.08079084606593835	0.0048590222451514705	0.00396030146692513	0.6872499827138268	None	0	0	0.125	1	1.0	10	1.0	1.0	11	10	0	1	0	0.08333333333333333	12	1	0.8	12	0.3333333333333333	0	0.500279617549004	0.7861869624512163	0.232422348540093	0.8091913426158395	0.7853101989174354	0.9129268891031429	0.8632455931150229	0.8453938287507458	1.0	0.6363636363636364	0.0
6719	0.08644159640303653	0.03816795234092308	0.03812960471852783	0.6549385099712224	None	0	0	0.1111111111111111	1	1.0	11	1.0	1.0	12	11	0	1	0	0.07692307692307693	13	1	0.8666666666666667	13	0.3333333333333333	0	0.500279617549004	0.7843976734978171	0.232422348540093	0.7963100682015221	0.7210957687843541	0.8764545731865417	0.8634480663765609	0.8231808896404238	1.0	0.3333333333333333	0.0
2402	None	None	None	None	None	0.5	1	0.8333333333333334	5	0.16666666666666666	1	0.8888888888888888	0	3	0	4	2	0	1.0	3	3	0.5333333333333333	8	0.2222222222222222	0.8	0	0	0	0	0	0	0	0	0	0	0
3004	0.017202223308224258	0.0031498599084490786	-0.0018964390613234136	0.9961341110322358	None	0	0	0.2857142857142857	2	0.75	6	0.5	0.625	6	5	3	1	0	0.8	5	4	0.6666666666666666	10	0.1111111111111111	0	0.7461294989410503	0.8914534082391472	0.5407799348361257	0.9775071511816824	0.6906354867269219	0.9023072896613038	0.7791931977419816	0.9370386420828175	1.0	0.16666666666666666	0.0
5538	0.011363798897366321	0.000779361709414306	0.0005717647357517697	0.9673413584541315	None	0.5	1	0.42857142857142855	3	0.625	5	0.35714285714285715	0.5	6	4	3	1	0	0.5714285714285714	7	4	0.6666666666666666	10	0.125	0.6666666666666666	0.571451459640852	0.8680083070023811	0.21273605973911378	0.94026633002877	0.6996563367467468	0.9510697242651273	0.9179574821710669	0.9266028686569018	1.0	0.5	0.0
466	None	None	None	None	None	0	0	0.5	1	1.0	1	1.0	1.0	1	1	1	2	0	0.3333333333333333	3	1	0.2	3	0.3333333333333333	0	0.27518710910753313	0.5	0.7991375711502587	0.5	0.24756205826366862	0.5	0.9267324058726268	0.5	1.0	1.0	0.0
38	None	None	None	None	None	0	0	0.5	1	1.0	1	1.0	1.0	1	1	1	1	0	0.3333333333333333	3	1	0.2	3	0.16666666666666666	0	0.9609344297713381	0.5	0.4821450410643511	0.5	0.22007946632170383	0.5	0.9555261916283243	0.5	1.0	0	0.0
7235	0.0009965560145728798	0.00024439608161391574	0.0002443899057515686	0.99800043402367	None	0	0	1.0	1	0	0	1.0	0	1	0	0	1	0	0.5	1	2	0.13333333333333333	2	0.3333333333333333	0	0	0	0	0	0	0	0	0	0	0	0
3678	0.11029215532710356	0.010926305940601832	0.009989424876007682	0.7740442894336389	None	0	0	0.08333333333333333	1	1.0	15	1.0	1.0	16	15	0	1	0	0.058823529411764705	17	1	1.1333333333333333	17	0.3333333333333333	0	0.5697290491778462	0.8728440366676237	0.34406847202120044	0.9384219083428177	0.7524417461271309	0.9047531177663602	0.8782628435011134	0.90891639314658	1.0	0.125	0.0
1797	None	None	None	None	None	0	0	0.7142857142857143	5	0.25	2	0.5	0.125	3	1	6	0	0	0.8	5	4	0.6666666666666666	10	0.0	0.5714285714285714	0.758488992822697	0.9361571231589509	0.5585479751665916	0.907887419606669	0.38881802521799524	0.7653515414555252	0.8191877938868862	0.8861399317447924	0	0	0.0
3271	0.025477854922534644	0.0017863727361849557	0.0017605199586668643	0.968436670041061	None	0	0	0.5714285714285714	4	0.5	4	0.625	0.5	6	4	3	2	0	0.25	8	2	0.6666666666666666	10	0.25	0.75	0.29635826957397127	0.9337634647734853	0.6629371286971271	0.9540684917259771	0.446981822142655	0.879040406921575	0.9039712490634882	0.9278629640140079	0.5833333333333334	0.3333333333333333	0.0
5725	0.05452967638779234	0.00506503523984351	-0.0002094545504810169	0.7188152887436146	None	0	0	0.125	1	1.0	9	1.0	1.0	10	9	0	0	0	0.09090909090909091	11	1	0.7333333333333333	11	0.0	0	0.500279617549004	0.7809787653021468	0.232422348540093	0.7917726122093787	0.7210957687843541	0.8943965534774769	0.8634480663765609	0.8293687897962797	0	0	0.0
4931	0.08307934571510553	0.03772173378347486	0.03765736602918541	0.6542296470157299	None	0	0	0.1111111111111111	1	1.0	11	1.0	1.0	12	11	0	1	0	0.07692307692307693	13	1	0.8666666666666667	13	0.3333333333333333	0	0.500279617549004	0.7843976734978171	0.232422348540093	0.7963100682015221	0.7411254253981375	0.904917186683553	0.8634480663765609	0.8369883502360103	1.0	0.3333333333333333	0.0
4591	0.06786634435943766	0.03705741065633366	0.034384741511386	0.7890082168729515	None	0	0	0.1	1	1.0	12	1.0	1.0	13	12	0	1	0	0.07142857142857142	14	1	0.9333333333333333	14	0.3333333333333333	0	0.500279617549004	0.7806664770578015	0.232422348540093	0.8055577849863508	0.6801643072198995	0.8737716411237039	0.8632455931150229	0.823739832399408	1.0	0.3076923076923077	0.0
5962	0.08305568226925417	0.037150388443830694	0.03711471073845057	0.6584916915090061	None	0	0	0.1111111111111111	1	1.0	11	1.0	1.0	12	11	0	1	0	0.07692307692307693	13	1	0.8666666666666667	13	0.3333333333333333	0	0.500279617549004	0.7843976734978171	0.232422348540093	0.7963100682015221	0.7411254253981375	0.904917186683553	0.8634480663765609	0.8369883502360103	1.0	0.3333333333333333	0.0
983	None	None	None	None	None	0.5	1	0.7142857142857143	5	0.375	3	0.47619047619047616	0.375	8	3	1	0	0	0.42857142857142855	7	3	0.6666666666666666	10	0.0	0.8571428571428571	0.6180955885205224	0.9309465809634628	0.6481720961591501	0.9570182242143671	0.3785286465862564	0.9544998344348413	0.9514154212026911	0.9486291188339331	0	0	0.0
2002	None	None	None	None	None	0	0	0.6666666666666666	2	0.0	0	0.6666666666666666	0	1	0	2	1	0	0.6666666666666666	2	3	0.26666666666666666	4	0.14285714285714285	1.0	0	0	0	0	0	0	0	0	0	0	0
1426	None	None	None	None	None	0	0	0.16666666666666666	1	1.0	7	1.0	0.8571428571428571	7	6	1	2	0	0.1111111111111111	9	1	0.6	9	0.4	0	0.8815075478044735	0.7394786595300703	0.8118776898940359	0.9397097137039898	0.3694553119984848	0.9149911481676835	0.900451498982375	0.886479364716203	0.6428571428571428	0.2857142857142857	0.0
3431	0.013338025975649625	0.0006183026341681662	-0.0004679294424878129	0.9417580348246156	None	0	0	0.5	4	0.4444444444444444	4	0.6875	0.3333333333333333	4	3	6	3	0	0.25	8	2	0.7333333333333333	11	0.2	0.4	0.745445351466423	0.8798047707103478	0.5543043464974433	0.8323343440011377	0.47377910155601227	0.835745729666138	0.8474442280136326	0.8506766421020665	0.5	0.25	0.07213408757779417
4836	0.09217286038427419	0.020345544700679237	0.02008433656032428	0.6773865582109009	None	0	0	0.1	1	1.0	12	1.0	1.0	13	12	0	1	0	0.07142857142857142	14	1	0.9333333333333333	14	0.3333333333333333	0	0.500279617549004	0.7851279167034456	0.232422348540093	0.8089582079280415	0.7853101989174354	0.8973884128176693	0.8632455931150229	0.8369715804599152	1.0	0.3076923076923077	0.0
1618	None	None	None	None	None	0	0	0.375	3	0.7777777777777778	7	0.4583333333333333	0.4444444444444444	7	4	3	5	0	0.375	3	8	0.7333333333333333	11	0.7142857142857143	0.6666666666666666	0.8338066512410407	0.9073908464120802	0.6700481198101665	0.9607413625476822	0.6083968450367128	0.8827274675123059	0.8483523966381434	0.9241005651918082	0.14285714285714285	0.2857142857142857	0.0
10	None	None	None	None	None	0	0	0.5	2	0.75	3	0.6	0.75	3	3	2	4	0	0.4	2	5	0.4	6	0.5	0	0.3935947778343337	0.5985651906663247	0.381891897900847	0.8208441781837438	0.516081818776699	0.8604944685616669	0.742328471427187	0.7767784144954176	0.3333333333333333	0.6666666666666666	0.0
6742	0.0853428913370543	0.021551486159606836	0.021406730463196688	0.6718845696686137	None	0	0	0.125	1	1.0	10	1.0	1.0	11	10	0	1	0	0.08333333333333333	12	1	0.8	12	0.3333333333333333	0	0.500279617549004	0.7861869624512163	0.232422348540093	0.8053746991612843	0.7853101989174354	0.7673757479062752	0.8636502872133895	0.7867242811072143	1.0	0.36363636363636365	0.0
4985	0.07977836794081151	0.03700120078578767	0.03697663460111912	0.6611057262323671	None	0	0	0.1111111111111111	1	1.0	11	1.0	1.0	12	11	0	1	0	0.07692307692307693	13	1	0.8666666666666667	13	0.3333333333333333	0	0.500279617549004	0.7843976734978171	0.232422348540093	0.7963100682015221	0.7411254253981375	0.904917186683553	0.8634480663765609	0.8369883502360103	1.0	0.16666666666666666	0.0
2081	None	None	None	None	None	0	0	0.3333333333333333	2	0.7142857142857143	5	0.9	0.2857142857142857	3	2	5	3	0	0.4	5	2	0.6	9	0.23076923076923078	0.8571428571428571	0.974752943112453	0.5841180984043286	0.2935926197226014	0.7135327998563666	0.27538082199563646	0.5000000000000001	0.9630931592397812	0.6028694024240028	0.3333333333333333	0.3333333333333333	0.0
973	None	None	None	None	None	0	0	0	0	0	0	1.0	0	0	0	0	0	0	1.0	1	1	0.06666666666666667	1	0.0	0	0	0	0	0	0	0	0	0	0	0	0
3251	0.014669198001347462	0.0013909592729302001	0.00137496995095942	0.9963161885097472	None	0	0	0.3333333333333333	2	0.8571428571428571	6	1.0	0.8571428571428571	8	6	0	1	0	0.1111111111111111	9	1	0.6	9	0.5	0.25	0.5479565332038263	0.9216858827231914	0.37985652923910296	0.9676798546677927	0.6906354867269219	0.8840843169058883	0.7791931977419816	0.932900722711019	1.0	0.125	0.0
5622	0.0841748812231927	0.035464878771079525	0.034789483246650967	0.6570300420216948	None	0	0	0.1111111111111111	1	1.0	11	1.0	1.0	12	11	0	1	0	0.07692307692307693	13	1	0.8666666666666667	13	0.3333333333333333	0	0.500279617549004	0.7843976734978171	0.232422348540093	0.7963100682015221	0.7531886051311829	0.9053155779935098	0.873469315549094	0.8371992155970674	1.0	0.3333333333333333	0.0
980	None	None	None	None	None	0	0	0.6666666666666666	2	0.5	1	1.0	0	2	0	1	4	0	1.0	2	2	0.26666666666666666	4	1.0	0	0	0	0	0	0	0	0	0	0	0	0
7159	0.08529703619710297	0.026666340442131644	0.024407902734993724	0.6675565874455067	None	0	0	0.1111111111111111	1	1.0	11	1.0	1.0	12	11	0	1	0	0.07692307692307693	13	1	0.8666666666666667	13	0.3333333333333333	0	0.500279617549004	0.7843976734978171	0.232422348540093	0.7963100682015221	0.7411254253981375	0.8886488289861189	0.8634480663765609	0.8288210106973345	1.0	0.3333333333333333	0.0
5502	0.08225036000427907	0.03950523382985945	0.039374736010935905	0.6569372904264053	None	0	0	0.1111111111111111	1	1.0	11	1.0	1.0	12	11	0	1	0	0.07692307692307693	13	1	0.8666666666666667	13	0.3333333333333333	0	0.500279617549004	0.7843976734978171	0.232422348540093	0.7963100682015221	0.7411254253981375	0.8886488289861189	0.8634480663765609	0.8288210106973345	1.0	0.3333333333333333	0.0
5121	0.08204425281515312	0.03458466169669076	0.03426150232129651	0.6598218960200934	None	0	0	0.1111111111111111	1	1.0	11	1.0	1.0	12	11	0	1	0	0.07692307692307693	13	1	0.8666666666666667	13	0.3333333333333333	0	0.500279617549004	0.7843976734978171	0.232422348540093	0.7963100682015221	0.7411254253981375	0.904917186683553	0.8634480663765609	0.8369883502360103	1.0	0.3333333333333333	0.0
1814	None	None	None	None	None	0	0	0	0	0	0	1.0	0	0	0	0	2	0	1.0	1	1	0.06666666666666667	1	0.5	0	0	0	0	0	0	0	0	0	0	0	0
6036	0.0824175759685861	0.037263922635977234	0.03724855476428503	0.6629206721749323	None	0	0	0.1111111111111111	1	1.0	11	1.0	1.0	12	11	0	1	0	0.07692307692307693	13	1	0.8666666666666667	13	0.3333333333333333	0	0.500279617549004	0.7843976734978171	0.232422348540093	0.7963100682015221	0.7411254253981375	0.904917186683553	0.8634480663765609	0.8369883502360103	1.0	0.3333333333333333	0.0
6687	3.992937334057346e-09	3.867316061203418e-09	3.7114433019817353e-09	0.999999851816931	None	0	0	0	0	0	0	1.0	0	0	0	0	1	0	1.0	1	1	0.06666666666666667	1	0.25	0	0	0	0	0	0	0	0	0	0	0	0
997	None	None	None	None	None	0	0	1.0	1	0	0	1.0	0	0	0	1	3	0	0.5	1	2	0.13333333333333333	2	0.5	0	0	0	0	0	0	0	0	0	0	0	0
4393	0.0950433259549168	0.027833666529061486	0.027602822644435213	0.6818861845551005	None	0	0	0.1111111111111111	1	1.0	11	1.0	1.0	12	11	0	1	0	0.07692307692307693	13	1	0.8666666666666667	13	0.3333333333333333	0	0.500279617549004	0.78819382146374	0.232422348540093	0.819938109638199	0.7853101989174354	0.904931376324988	0.8632455931150229	0.8448045831516258	1.0	0.3333333333333333	0.0
3783	0.10608682297719785	0.014222636146807575	0.013539471644071524	0.713076239822725	None	0	0	0.1	1	1.0	12	1.0	1.0	13	12	0	1	0	0.07142857142857142	14	1	0.9333333333333333	14	0.3333333333333333	0	0.500279617549004	0.7860620520406895	0.232422348540093	0.8170084950638005	0.7853101989174354	0.9022206972638798	0.8632455931150229	0.8420066864323251	1.0	0.23076923076923078	0.0
5785	0.08067261156932262	0.03725279462463162	0.03723919526026378	0.6556553643877154	None	0	0	0.1111111111111111	1	1.0	11	1.0	1.0	12	11	0	1	0	0.07692307692307693	13	1	0.8666666666666667	13	0.3333333333333333	0	0.500279617549004	0.7843976734978171	0.232422348540093	0.7963100682015221	0.7411254253981375	0.904917186683553	0.8634480663765609	0.8369883502360103	1.0	0.3333333333333333	0.0
11	None	None	None	None	None	0	0	0.5	2	0.5	2	0.5	0.5	3	2	2	2	0	0.75	4	3	0.4	6	0.2857142857142857	1.0	0.8875910544303547	0.6973655927179788	0.33352275683505345	0.8622922636308531	0.8379130036476783	0.6117027898659774	0.9243547035845378	0.7390892230073741	0.6666666666666666	1.0	0.0
136	None	None	None	None	None	0	0	0.25	1	1.0	4	1.0	1.0	4	4	1	1	0	0.16666666666666666	6	1	0.4	6	0.16666666666666666	0	0.6987464437077648	0.8792328189994284	0.4628423355981398	0.959761435780355	0.4833884596665867	0.8249776761356763	0.8835036334261523	0.9034211406616702	1.0	0.5	0.0
2626	0.00395680693159993	0.0002074123733988162	0.0001919259378009353	0.9981810603492497	None	1.0	1	0.8	4	0.4	2	0.4666666666666667	0.4	5	2	1	0	0	0.6	5	3	0.4666666666666667	7	0.0	1.0	0.4419093136447219	0.9203126401337388	0.2732794756622201	0.8094899339830456	0.3901279744309782	0.9304100387305663	0.8547491206722362	0.8967942858122473	0	0	0.0
7460	0.08529139949602638	0.017987779327653188	0.0172581299178843	0.6732235126777921	None	0	0	0.125	1	1.0	10	1.0	1.0	11	10	0	1	0	0.08333333333333333	12	1	0.8	12	0.3333333333333333	0	0.500279617549004	0.7861869624512163	0.232422348540093	0.8053746991612843	0.7853101989174354	0.7673757479062752	0.8636502872133895	0.7867242811072143	1.0	0.36363636363636365	0.0
4821	0.07495133317908684	0.021712378851029942	0.01700106557941303	0.9126977629066696	None	0	0	0.15384615384615385	2	0.8823529411764706	15	0.2638888888888889	0.8235294117647058	16	14	2	0	0	0.8888888888888888	9	8	1.2666666666666666	19	0.0	0.35294117647058826	0.5479565332038263	0.8551177814992681	0.232422348540093	0.930014514441842	0.6996563367467468	0.8671919534268548	0.8630748949176522	0.8888974914273926	0	0	0.0
197	None	None	None	None	None	0	0	0.8	4	0.2	1	0.5833333333333334	0	1	0	5	2	0	0.75	3	4	0.4666666666666667	7	0.15384615384615385	0.6666666666666666	0	0	0	0	0	0	0	0	0	0	0
5184	0.09770549192587943	0.012532137163662428	0.012206738846960705	0.7039360613898874	None	0	0	0.1	1	1.0	12	1.0	1.0	13	12	0	1	0	0.07142857142857142	14	1	0.9333333333333333	14	0.3333333333333333	0	0.3662323813677239	0.7638328256257011	0.24969359419858667	0.8850184507206575	0.7853101989174354	0.7565500182276186	0.8632455931150229	0.8099216250177577	1.0	0.3076923076923077	0.0
6919	0.08593787321503689	0.03672630595699438	0.036662425006008255	0.6617430444024568	None	0	0	0.1111111111111111	1	1.0	11	1.0	1.0	12	11	0	1	0	0.07692307692307693	13	1	0.8666666666666667	13	0.3333333333333333	0	0.500279617549004	0.7843976734978171	0.232422348540093	0.7963100682015221	0.7411254253981375	0.8886488289861189	0.8634480663765609	0.8288210106973345	1.0	0.3333333333333333	0.0
7238	0.08636021016394338	0.03490438771358265	0.03486985023615604	0.6620363017194336	None	0	0	0.1111111111111111	1	1.0	11	1.0	1.0	12	11	0	1	0	0.07692307692307693	13	1	0.8666666666666667	13	0.3333333333333333	0	0.500279617549004	0.7843976734978171	0.232422348540093	0.7963100682015221	0.7411254253981375	0.8886488289861189	0.8634480663765609	0.8288210106973345	1.0	0.3333333333333333	0.0
2902	6.534459002388441e-05	3.181238145728234e-05	-8.684224111847012e-06	0.9999957469605166	None	0	0	0.25	1	1.0	3	1.0	1.0	3	3	1	1	0	0.2	5	1	0.3333333333333333	5	0.16666666666666666	0	0.6228675233434277	0.8181670115419906	0.2732794756622201	0.8429796274026808	0.469341607458035	0.8464609484745966	0.8632455931150229	0.8362451621524761	1.0	0.3333333333333333	0.0
3426	0.001290883607331406	8.312933554139395e-06	-7.63549484758946e-06	0.9972135768923039	None	0	0	0.6666666666666666	2	0.5	1	1.0	0	1	0	2	1	0	1.0	2	2	0.26666666666666666	4	0.14285714285714285	0	0	0	0	0	0	0	0	0	0	0	0
2453	None	None	None	None	None	0	0	0.6666666666666666	4	0.3333333333333333	2	0.6666666666666666	0.3333333333333333	4	2	3	1	0	0.3333333333333333	6	2	0.5333333333333333	8	0.125	0.3333333333333333	0.5441281775451208	0.7830374046641613	0.2528909659152294	0.7529438358431217	0.48816673730261845	0.669823068403873	0.8091471382493552	0.7378979862003116	1.0	0.25	0.0
4457	0.08297125355012831	0.03573036821407554	0.03536677256992703	0.655278477987556	None	0	0	0.1111111111111111	1	1.0	11	1.0	1.0	12	11	0	1	0	0.07692307692307693	13	1	0.8666666666666667	13	0.3333333333333333	0	0.500279617549004	0.7843976734978171	0.232422348540093	0.7963100682015221	0.7411254253981375	0.904917186683553	0.8634480663765609	0.8369883502360103	1.0	0.3333333333333333	0.0
6669	0.08106062804765618	0.03527457357960438	0.03521969278182842	0.6609877928108299	None	0	0	0.1111111111111111	1	1.0	11	1.0	1.0	12	11	0	1	0	0.07692307692307693	13	1	0.8666666666666667	13	0.3333333333333333	0	0.500279617549004	0.7843976734978171	0.232422348540093	0.7963100682015221	0.7411254253981375	0.8886488289861189	0.8634480663765609	0.8288210106973345	1.0	0.3333333333333333	0.0
4455	0.06798884596653387	0.03831197499961542	0.03553024079390369	0.7904200493197532	None	0	0	0.1	1	1.0	12	1.0	1.0	13	12	0	1	0	0.07142857142857142	14	1	0.9333333333333333	14	0.3333333333333333	0	0.500279617549004	0.7806664770578015	0.232422348540093	0.8055577849863508	0.6801643072198995	0.8737716411237039	0.8632455931150229	0.823739832399408	1.0	0.38461538461538464	0.0
2270	None	None	None	None	None	0	0	0.16666666666666666	2	0.8666666666666667	13	0.6071428571428571	0.5333333333333333	10	8	6	1	0	0.5714285714285714	4	7	1.1333333333333333	17	0.07142857142857142	0.7692307692307693	0.7385825621405726	0.9493425338150158	0.34632023837319936	0.8950581705429953	0.27538082199563646	0.874805653348043	0.9418535439277731	0.9120906601421382	1.0	0.1	0.0
3287	0.024552431564547207	0.0068191716169368	-0.004697818763726801	0.7471467051613173	None	0	0	0.14285714285714285	1	1.0	8	0.3333333333333333	0.875	8	7	1	2	0	0.8333333333333334	6	5	0.6666666666666666	10	0.4	0	0.5697290491778462	0.9498292023487638	0.663249614943078	0.9223144784606877	0.719148366273594	0.8499191619147741	0.7306522722039364	0.915522613967932	0.5625	0.25	0.0
2016	None	None	None	None	None	0	0	0.6666666666666666	4	0.42857142857142855	3	0.5	0.42857142857142855	6	3	2	0	0	0.5	3	6	0.6	9	0.0	0.3333333333333333	0.20315113111489075	0.953112656297752	0.35877655422554605	0.9498104407148001	0.6614291190401556	0.9564092532184659	0.9380278050252776	0.953184489992661	0	0	0.0
2511	None	None	None	None	None	0.25	2	0.42105263157894735	8	0.5769230769230769	15	0.36363636363636365	0.5	20	13	7	0	0	0.6363636363636364	11	7	1.8666666666666667	28	0.0	0.2222222222222222	0.5291451648548686	0.8785450854307363	0.36676178756816985	0.9296399654323153	0.7072157431188237	0.867086106253969	0.875329106305379	0.8952110292809826	0	0	0.0
3376	0.0038230697165142135	0.00031019016045492225	0.00027835706711559663	0.9905855031122093	None	0	0	0.75	3	0.25	1	0.6	0.25	2	1	3	0	0	0.4	5	2	0.4	6	0.0	0.8	0.5010620617456104	0.836337118493259	0.6185648457539198	0.7475246789930864	0.6164005237121601	0.9068549859818675	0.8563068392549056	0.8407966193737008	0	0	0.0
5839	0.08373602443338747	0.034733128673689814	0.034730193858085845	0.6641131376062397	None	0	0	0.1111111111111111	1	1.0	11	1.0	1.0	12	11	0	1	0	0.07692307692307693	13	1	0.8666666666666667	13	0.3333333333333333	0	0.500279617549004	0.7843976734978171	0.232422348540093	0.7963100682015221	0.7411254253981375	0.904917186683553	0.8634480663765609	0.8369883502360103	1.0	0.3333333333333333	0.0
1199	None	None	None	None	None	0	0	0.25	2	0.8888888888888888	8	0.55	0.8888888888888888	10	8	0	0	0	0.2	10	2	0.7333333333333333	11	0.0	0	0.3298402931986691	0.8379119004736544	0.3292188038579503	0.848809778850873	0.7524417461271309	0.8013370211523914	0.850974045879465	0.8302754037092177	0	0	0.0
1422	None	None	None	None	None	0	0	0.75	3	0.5	2	0.6666666666666666	0	2	0	3	3	0	1.0	3	3	0.4	6	0.375	0.6666666666666666	0	0	0	0	0	0	0	0	0	0	0
524	None	None	None	None	None	1.0	1	1.0	4	0.25	1	0.5	0	2	0	3	1	0	0.75	4	3	0.4	6	0.125	1.0	0	0	0	0	0	0	0	0	0	0	0
4418	0.077760851586055	0.03813768627625705	0.035876026535661014	0.7981844239196707	None	0	0	0.08333333333333333	1	1.0	15	1.0	1.0	16	15	0	0	0	0.058823529411764705	17	1	1.1333333333333333	17	0.0	0	0.500279617549004	0.8466814736759554	0.232422348540093	0.930014514441842	0.7080469565932139	0.8772581064870469	0.8630748949176522	0.8896802271154179	0	0	0.0
3165	0.00181954783148733	0.0007446472278512734	-0.0005997989198189037	0.9957351991469733	None	0.5	1	0.8333333333333334	5	0.16666666666666666	1	0.5	0.16666666666666666	4	1	3	2	0	1.0	4	4	0.5333333333333333	8	0.2857142857142857	0.5	0.9074593850895265	0.9623157418091556	0.43568142533422705	0.93667622213836	0.4971412020453149	0.8719050318004621	0.9207184311064156	0.9319706339269417	0.625	0.25	0.0
4401	0.0772210749380224	0.037709990875418584	0.035213526830583756	0.8029481575516758	None	0	0	0.08333333333333333	1	1.0	15	1.0	1.0	16	15	0	0	0	0.058823529411764705	17	1	1.1333333333333333	17	0.0	0	0.500279617549004	0.8466814736759554	0.232422348540093	0.930014514441842	0.7080469565932139	0.8772581064870469	0.8630748949176522	0.8896802271154179	0	0	0.0
2340	None	None	None	None	None	0	0	0.6666666666666666	2	0.5	1	1.0	0	2	0	1	1	0	1.0	2	2	0.26666666666666666	4	0.25	0	0	0	0	0	0	0	0	0	0	0	0
6452	0.08542998620192062	0.04203757314680128	0.041922289861564356	0.6529736011590144	None	0	0	0.1111111111111111	1	1.0	11	1.0	1.0	12	11	0	1	0	0.07692307692307693	13	1	0.8666666666666667	13	0.3333333333333333	0	0.500279617549004	0.7843976734978171	0.232422348540093	0.7963100682015221	0.7411254253981375	0.8886488289861189	0.8634480663765609	0.8288210106973345	1.0	0.3333333333333333	0.0
2517	None	None	None	None	None	1.0	1	0.75	3	0.0	0	0.5555555555555556	0	2	0	2	3	0	1.0	3	3	0.3333333333333333	5	0.5	1.0	0	0	0	0	0	0	0	0	0	0	0
1526	None	None	None	None	None	0	0	0.5	2	0.3333333333333333	1	0.5555555555555556	0.3333333333333333	2	1	2	2	0	1.0	3	3	0.3333333333333333	5	0.2857142857142857	0	0.8172188968846532	0.7062385092816446	0.5340165258161945	0.9670502596979476	0.5664372002849563	0.853596520893286	0.8103298409559868	0.881479387354755	0.75	0	0.14143265316138132
515	None	None	None	None	None	0	0	0.5	1	1.0	1	1.0	0	1	0	1	3	0	0.3333333333333333	3	1	0.2	3	0.6	0	0	0	0	0	0	0	0	0	0	0	0
4580	0.08125439873652364	0.03395065435968586	0.033943823891562225	0.6648738913511744	None	0	0	0.1111111111111111	1	1.0	11	1.0	1.0	12	11	0	1	0	0.07692307692307693	13	1	0.8666666666666667	13	0.3333333333333333	0	0.500279617549004	0.7843976734978171	0.232422348540093	0.7963100682015221	0.7411254253981375	0.904917186683553	0.8634480663765609	0.8369883502360103	1.0	0.16666666666666666	0.0
701	None	None	None	None	None	0	0	0.25	1	1.0	3	1.0	0.6666666666666666	3	2	1	1	0	0.2	5	1	0.3333333333333333	5	0.2	0	0.8702547416465819	0.6177169150476751	0.21625583662046255	0.6895041392673726	0.6897506273867517	0.5407164130674849	0.940352598227414	0.6178185647422004	1.0	0.6666666666666666	0.0
6822	0.08525511142663769	0.04005313056749381	0.04004537117933247	0.6580754752239268	None	0	0	0.1111111111111111	1	1.0	11	1.0	1.0	12	11	0	1	0	0.07692307692307693	13	1	0.8666666666666667	13	0.3333333333333333	0	0.500279617549004	0.7843976734978171	0.232422348540093	0.7963100682015221	0.7853101989174354	0.765683143639562	0.8664767992281004	0.782391009631436	1.0	0.6666666666666666	0.0
2215	None	None	None	None	None	1.0	1	0.8	4	0.4	2	0.4666666666666667	0.4	5	2	1	0	0	0.6	3	5	0.4666666666666667	7	0.0	1.0	0.7535143873790192	0.7393944494174141	0.33303738972932756	0.7221349153545144	0.6345241100464778	0.8039535431318381	0.854415831855557	0.75701129876065	0	0	0.0
7364	0.045979219922186065	0.010767132083932911	0.01048250606885514	0.6817435476103272	None	0	0	0.14285714285714285	1	1.0	8	1.0	1.0	9	8	0	1	0	0.1	10	1	0.6666666666666666	10	0.3333333333333333	0	0.500279617549004	0.8034543894453378	0.232422348540093	0.8155390967201257	0.7853101989174354	0.8013900194786049	0.8692535883324455	0.8068723574335	1.0	0.2222222222222222	0.0
6284	0.0825226734689072	0.012079320795516296	0.011862728305679856	0.7530360894247128	None	0	0	0.1111111111111111	1	1.0	11	1.0	1.0	12	11	0	1	0	0.07692307692307693	13	1	0.8666666666666667	13	0.3333333333333333	0	0.500279617549004	0.7843976734978171	0.23984718262171806	0.7960555360765574	0.7411254253981375	0.8886488289861189	0.8662781213399098	0.8287468192837826	1.0	0.3333333333333333	0.0
3681	0.07421658453899618	0.02071070646609699	0.01805732089454987	0.7177902935825063	None	0	0	0.3	3	0.8333333333333334	10	0.5384615384615384	0.8333333333333334	13	10	0	1	0	0.15384615384615385	13	2	0.9333333333333333	14	1.0	0.16666666666666666	0.500279617549004	0.8288858840263452	0.232422348540093	0.9101458498974414	0.7853101989174354	0.8975733961027172	0.8632455931150229	0.883009073403817	1.0	0.23076923076923078	0.0
5869	0.08377026369942878	0.03718365133101919	0.03717164045915772	0.6626146032507232	None	0	0	0.1111111111111111	1	1.0	11	1.0	1.0	12	11	0	1	0	0.07692307692307693	13	1	0.8666666666666667	13	0.3333333333333333	0	0.500279617549004	0.7843976734978171	0.232422348540093	0.7963100682015221	0.7411254253981375	0.904917186683553	0.8634480663765609	0.8369883502360103	1.0	0.3333333333333333	0.0
4329	0.06886931673199218	0.008421956931478226	0.0076527425107706425	0.6875323921170192	None	0	0	0.125	1	1.0	10	1.0	1.0	11	10	0	1	0	0.08333333333333333	12	1	0.8	12	0.3333333333333333	0	0.500279617549004	0.7811560859420079	0.232422348540093	0.8135689704324591	0.7853101989174354	0.9174201960610123	0.8632455931150229	0.8478532446652833	1.0	0.18181818181818182	0.0
1098	None	None	None	None	None	0	0	0.23529411764705882	4	0.7391304347826086	17	0.46296296296296297	0.6086956521739131	18	14	6	2	0	0.6666666666666666	9	6	1.6666666666666667	25	0.16666666666666666	0.2727272727272727	0.571451459640852	0.9124348039686768	0.34626207112112484	0.9500509082349937	0.6711434572000746	0.8838728781864921	0.887741707413187	0.9197993565044024	0.5277777777777778	0.3333333333333333	0.0
6710	0.08742231435414219	0.04079451140205213	0.040650571683279166	0.6558181993122572	None	0	0	0.1111111111111111	1	1.0	11	1.0	1.0	12	11	0	1	0	0.07692307692307693	13	1	0.8666666666666667	13	0.3333333333333333	0	0.500279617549004	0.7843976734978171	0.232422348540093	0.7963100682015221	0.7853101989174354	0.765683143639562	0.8664767992281004	0.782391009631436	1.0	0.3333333333333333	0.0
3269	0.019967359118862923	0.0028389962242327976	0.0028345019456660217	0.9763519417367552	None	0	0	0.3333333333333333	2	0.7142857142857143	5	0.5	0.5714285714285714	5	4	3	2	0	0.5	6	3	0.6	9	0.2222222222222222	0	0.5544949237444763	0.9111712093018437	0.24969359419858667	0.972588223629311	0.6307837142689925	0.7503698248275747	0.8041194789602057	0.9115356649887668	0.6000000000000001	0	0.0
3078	0.025077666425386103	0.005619483375580913	0.005615243645631279	0.8290884686715111	None	0	0	0.16666666666666666	1	1.0	6	1.0	1.0	7	6	0	1	0	0.125	8	1	0.5333333333333333	8	0.3333333333333333	0	0.3639252857735146	0.791066256047672	0.5015092701652406	0.7129198154695844	0.6345241100464778	0.7351775773883252	0.7369074793474925	0.7478807783214844	1.0	0.14285714285714285	0.0
4236	0.09662919443414819	0.01065709863132162	0.004104499680169871	0.716655305207029	None	0	0	0.1111111111111111	1	1.0	11	1.0	1.0	12	11	0	0	0	0.07692307692307693	13	1	0.8666666666666667	13	0.0	0	0.500279617549004	0.786970180006776	0.232422348540093	0.8331048201993212	0.765280542303652	0.8832756111268719	0.8632455931150229	0.8383665772450323	0	0	0.0
6841	0.08490448525234158	0.042018341615024074	0.04169781368523314	0.6554762714298598	None	0	0	0.1111111111111111	1	1.0	11	1.0	1.0	12	11	0	1	0	0.07692307692307693	13	1	0.8666666666666667	13	0.3333333333333333	0	0.500279617549004	0.7843976734978171	0.232422348540093	0.7963100682015221	0.7853101989174354	0.765683143639562	0.8664767992281004	0.782391009631436	1.0	0.3333333333333333	0.0
6400	0.10261275155426636	0.011479294771458856	0.0072734536150865815	0.728046701899461	None	0	0	0.1	1	1.0	13	1.0	1.0	14	13	0	1	0	0.06666666666666667	15	1	1.0	15	0.3333333333333333	0	0.500279617549004	0.769258774909358	0.232422348540093	0.7876396705913982	0.7853101989174354	0.8832477689013578	0.8950327416042397	0.8194776967930023	1.0	0.35714285714285715	0.0
2828	0.0010690891368351227	0.00012496950553660897	0.00012496267006941526	0.9976343111235686	None	1.0	1	1.0	4	0.25	1	0.6666666666666666	0	2	0	3	2	0	1.0	3	3	0.4	6	0.25	0.6666666666666666	0	0	0	0	0	0	0	0	0	0	0
603	None	None	None	None	None	0.16666666666666666	1	0.21428571428571427	3	0.8421052631578947	16	0.3684210526315789	0.6842105263157895	15	13	5	3	0	0.15789473684210525	19	3	1.4	21	0.25	1.0	0.39035700340631624	0.9583495710203136	0.2900018006552825	0.9725624795716796	0.49255005422952874	0.8288044785174721	0.9383562570365649	0.9404961906503589	0.4666666666666667	0	0.0
4869	0.08099962549503155	0.02369290267512756	0.019991986738780387	0.8979594743063708	None	0	0	0.14285714285714285	2	0.8888888888888888	16	0.24691358024691357	0.8333333333333334	17	15	2	0	0	1.0	9	9	1.3333333333333333	20	0.0	0.3333333333333333	0.5479565332038263	0.8563737359440192	0.232422348540093	0.9254539695436014	0.6969406518788397	0.8606863790155369	0.8632455931150229	0.8851151567757202	0	0	0.0
5886	0.08961464719084432	0.02230089496459293	0.022246103142953392	0.6768931174940009	None	0	0	0.1	1	1.0	12	1.0	1.0	13	12	0	1	0	0.07142857142857142	14	1	0.9333333333333333	14	0.3333333333333333	0	0.500279617549004	0.7851279167034456	0.232422348540093	0.8089582079280415	0.7853101989174354	0.8973884128176693	0.8632455931150229	0.8369715804599152	1.0	0.38461538461538464	0.0
2612	0.01402157823615955	0.0015982015068558718	-0.0008904249607391486	0.9973182481305253	None	0	0	0.45454545454545453	5	0.42857142857142855	6	0.5	0.35714285714285715	9	5	6	1	0	0.5	8	4	1.0666666666666667	16	0.08333333333333333	0	0.7588584986265579	0.8524961496789554	0.4105624727093537	0.9685109190109681	0.6621226071802497	0.8903875599761918	0.8220758777790499	0.9187173873113088	1.0	0	0.0
4919	0.0754621419829856	0.005681893570799274	0.00547478451559017	0.7041062480519465	None	0	0	0.09090909090909091	1	1.0	14	1.0	1.0	15	14	0	0	0	0.0625	16	1	1.0666666666666667	16	0.0	0	0.5479565332038263	0.8493423278925354	0.232422348540093	0.9323296341923993	0.6801643072198995	0.8731991087526724	0.8632455931150229	0.8903198047344635	0	0	0.0
6944	0.08446586470192831	0.03786720929132859	0.03785655224241575	0.6574106275513436	None	0	0	0.1111111111111111	1	1.0	11	1.0	1.0	12	11	0	1	0	0.07692307692307693	13	1	0.8666666666666667	13	0.3333333333333333	0	0.500279617549004	0.7843976734978171	0.232422348540093	0.7963100682015221	0.7411254253981375	0.8886488289861189	0.8634480663765609	0.8288210106973345	1.0	0.3333333333333333	0.0
4333	0.06736797256547276	0.00667685019080514	0.004097384886399338	0.9307547330762002	None	0.2	1	0.23076923076923078	3	0.8235294117647058	14	0.2638888888888889	0.7647058823529411	16	13	2	0	0	0.8888888888888888	9	8	1.2666666666666666	19	0.0	0.35294117647058826	0.5479565332038263	0.8749015879191668	0.232422348540093	0.9281198929280583	0.6801643072198995	0.8749949901297439	0.8630748949176522	0.895638758081559	0	0	0.0
4594	0.07748885226343208	0.039610725707012996	0.03384841262505809	0.7981576192572373	None	0	0	0.08333333333333333	1	1.0	15	1.0	1.0	16	15	0	0	0	0.058823529411764705	17	1	1.1333333333333333	17	0.0	0	0.500279617549004	0.8466814736759554	0.232422348540093	0.930014514441842	0.7080469565932139	0.8772581064870469	0.8630748949176522	0.8896802271154179	0	0	0.0
930	None	None	None	None	None	0	0	0.75	3	0.5	2	0.5	0.5	5	2	0	1	0	0.75	4	3	0.4	6	1.0	1.0	0.19587108680451984	0.9554133340869251	0.740505366550192	0.7055564708562703	0.665435726468386	0.7658369492370222	0.9175908481133696	0.8465576620524785	1.0	0.2	0.0
2543	None	None	None	None	None	0.25	1	0.4	4	0.6923076923076923	9	0.5	0.5384615384615384	9	7	5	1	0	0.8333333333333334	6	5	1.0	15	0.08333333333333333	0.7692307692307693	0.5479565332038263	0.917469560382201	0.33745278700763953	0.9614112054028395	0.6621226071802497	0.8160873882769315	0.8918376465242376	0.9146138261613943	1.0	0	0.0
6850	0.08290675306936929	0.04133390891925049	0.04108939564543647	0.6513649045460518	None	0	0	0.1111111111111111	1	1.0	11	1.0	1.0	12	11	0	1	0	0.07692307692307693	13	1	0.8666666666666667	13	0.3333333333333333	0	0.500279617549004	0.7843976734978171	0.232422348540093	0.7963100682015221	0.7853101989174354	0.765683143639562	0.8664767992281004	0.782391009631436	1.0	0.5	0.0
4614	0.09446495295164652	0.028177576881625713	0.02789510608859581	0.6777364412357487	None	0	0	0.1111111111111111	1	1.0	11	1.0	1.0	12	11	0	1	0	0.07692307692307693	13	1	0.8666666666666667	13	0.3333333333333333	0	0.500279617549004	0.78819382146374	0.232422348540093	0.819938109638199	0.7853101989174354	0.904931376324988	0.8632455931150229	0.8448045831516258	1.0	0.3333333333333333	0.0
3731	0.10239133369729769	0.020823835938855385	0.018904835433172607	0.6652733149466541	None	0	0	0.08333333333333333	1	1.0	16	1.0	1.0	17	16	0	1	0	0.05555555555555555	18	1	1.2	18	0.3333333333333333	0	0.500279617549004	0.8474492079938116	0.232422348540093	0.9208935495019585	0.6969455469128338	0.8857350893410374	0.8632455931150229	0.8881909157747391	1.0	0.11764705882352941	0.0
5266	0.08114923717895256	0.034724096159483055	0.0344164072155286	0.6573774327638837	None	0	0	0.1111111111111111	1	1.0	11	1.0	1.0	12	11	0	1	0	0.07692307692307693	13	1	0.8666666666666667	13	0.3333333333333333	0	0.500279617549004	0.7843976734978171	0.232422348540093	0.7963100682015221	0.7411254253981375	0.904917186683553	0.8634480663765609	0.8369883502360103	1.0	0.3333333333333333	0.0
6918	0.08682720482697258	0.023331304559673995	0.0222831521328189	0.6710256679034176	None	0	0	0.1111111111111111	1	1.0	11	1.0	1.0	12	11	0	1	0	0.07692307692307693	13	1	0.8666666666666667	13	0.3333333333333333	0	0.500279617549004	0.7843976734978171	0.232422348540093	0.7963100682015221	0.7411254253981375	0.8886488289861189	0.8634480663765609	0.8288210106973345	1.0	0.3333333333333333	0.0
168	None	None	None	None	None	0.6666666666666666	2	0.6666666666666666	6	0.45454545454545453	5	0.4642857142857143	0.2727272727272727	7	3	5	2	0	0.5714285714285714	7	4	0.8666666666666667	13	0.2	0.4444444444444444	0.2909529472874649	0.9665197521131462	0.606835660623571	0.8350235740658708	0.7641532819088317	0.8617182701611094	0.8012293250083606	0.9064759805595762	0.5714285714285714	0.42857142857142855	0.0
2689	None	None	None	None	None	0.25	1	0.4	4	0.6666666666666666	8	0.5185185185185185	0.4166666666666667	8	5	5	3	0	0.3333333333333333	9	3	0.9333333333333333	14	0.2727272727272727	0.6666666666666666	0.8815075478044735	0.8960845308354715	0.4247888047125842	0.9489125363286194	0.7640283125281848	0.738426912888852	0.804932236905777	0.884730915526835	0.25	0.125	0.0
7195	0.0841740759221008	0.03827327718262904	0.038140351720738465	0.6527486219203082	None	0	0	0.1111111111111111	1	1.0	11	1.0	1.0	12	11	0	1	0	0.07692307692307693	13	1	0.8666666666666667	13	0.3333333333333333	0	0.500279617549004	0.7843976734978171	0.232422348540093	0.7963100682015221	0.7411254253981375	0.8886488289861189	0.8634480663765609	0.8288210106973345	1.0	0.3333333333333333	0.0
1083	None	None	None	None	None	0	0	0.23076923076923078	3	0.8235294117647058	14	0.5588235294117647	0.6470588235294118	14	11	4	1	0	0.11764705882352941	17	2	1.2666666666666666	19	0.1111111111111111	0.11764705882352941	0.3423753128288123	0.8483555440371653	0.48953909437460813	0.8816443940003288	0.24997326456672972	0.9483426779213477	0.877546777147767	0.9014387041631358	1.0	0	0.0
996	None	None	None	None	None	0.5	1	0.8571428571428571	6	0.0	0	0.625	0	4	0	5	1	0	1.0	4	4	0.6666666666666666	10	0.1	0.3333333333333333	0	0	0	0	0	0	0	0	0	0	0
5766	0.02129133364114447	0.004632376363733096	-0.003972357226721918	0.7021659700186887	None	0	0	0.16666666666666666	1	1.0	6	1.0	1.0	7	6	0	1	0	0.125	8	1	0.5333333333333333	8	0.3333333333333333	0	0.3662323813677239	0.7629021873512478	0.2645432623618368	0.8973254955573394	0.7853101989174354	0.7546913615277749	0.8636502872133895	0.8155926514312767	1.0	0.14285714285714285	0.0
3222	0.012849411054992864	0.0007671001253596094	0.0007144615244999357	0.9900557090539323	None	0	0	0.42857142857142855	3	0.625	5	0.625	0.625	8	5	1	0	0	0.25	8	2	0.6666666666666666	10	0.0	0.5	0.3612843247837569	0.9748026557180763	0.6282675298676075	0.9220307875649121	0.2128253955382781	0.8641776249946806	0.8961067930808804	0.9345470532475526	0	0	0.0
710	None	None	None	None	None	0	0	0.2727272727272727	3	0.7142857142857143	10	0.38095238095238093	0.21428571428571427	4	3	11	3	0	0.8571428571428571	6	7	1.0666666666666667	16	0.12	0.16666666666666666	0.3419721030701091	0.9394824793795988	0.661509081079861	0.9132862439419814	0.8659624074026798	0.7421113332898048	0.9320087354076808	0.8860756930538202	0.5	0.75	0.0
4330	0.09584868535739481	0.032798971434472815	0.03276906258451907	0.6855052414509999	None	0	0	0.1111111111111111	1	1.0	11	1.0	1.0	12	11	0	1	0	0.07692307692307693	13	1	0.8666666666666667	13	0.3333333333333333	0	0.500279617549004	0.78819382146374	0.232422348540093	0.819938109638199	0.7853101989174354	0.904931376324988	0.8632455931150229	0.8448045831516258	1.0	0.4166666666666667	0.0
1553	None	None	None	None	None	0.25	1	0.6	6	0.25	3	0.4666666666666667	0.16666666666666666	7	2	6	0	0	0.8333333333333334	6	5	0.9333333333333333	14	0.0	0.8888888888888888	0.5977103622130366	0.9233167825100894	0.33082668958488337	0.9234115850811705	0.38337289841551925	0.7004479909166963	0.752039873430542	0.8746210841857135	0	0	0.0
3283	0.027165311869196445	0.00396805950766436	0.003936802398737936	0.973874488507621	None	0.5	1	0.5714285714285714	4	0.625	5	0.4166666666666667	0.5	6	4	3	1	0	0.375	8	3	0.6666666666666666	10	0.125	1.0	0.2430470474974759	0.9519180535392514	0.5202633691856344	0.9341819969726839	0.3823607510727337	0.8441578985270194	0.858028343248793	0.920019751603199	1.0	0.3333333333333333	0.0
1235	None	None	None	None	None	0	0	0.4	2	0.6	3	0.5833333333333334	0.2	2	1	4	2	0	0.75	4	3	0.4666666666666667	7	0.18181818181818182	0	0.21734479984987903	0.651272041666496	0.6519945919688026	0.9448159321341436	0.3729257583774621	0.8559969968076624	0.9138230781751006	0.8518427777631981	0.75	0.5	0.0
6325	0.06250813203544549	0.004078031608659986	0.002543234422247332	0.6080063109292677	None	0	0	0.125	1	1.0	9	1.0	1.0	10	9	0	1	0	0.09090909090909091	11	1	0.7333333333333333	11	0.3333333333333333	0	0.4332559994583639	0.8021870904302282	0.24105797136933985	0.8278533861592258	0.7853101989174354	0.8939451284929016	0.8632455931150229	0.8456303797013945	1.0	0.1	0.0
959	None	None	None	None	None	0	0	0.3333333333333333	2	0.7142857142857143	5	0.45	0.5714285714285714	6	4	2	1	0	0.8	4	5	0.6	9	0.16666666666666666	0	0.5062502367810837	0.7922290984953727	0.36468813654890153	0.9152000281407233	0.5066863609907761	0.8105008234393255	0.7944058417664268	0.8485803812687847	1.0	0.16666666666666666	0.0
870	None	None	None	None	None	0	0	0.6666666666666666	2	0.0	0	0.6666666666666666	0	2	0	1	0	0	0.6666666666666666	2	3	0.26666666666666666	4	0.0	1.0	0	0	0	0	0	0	0	0	0	0	0
638	None	None	None	None	None	0	0	0.5	2	0.6666666666666666	2	1.0	0.6666666666666666	4	2	0	2	0	0.2	1	5	0.3333333333333333	5	1.0	0.5	0.5579327911594512	0.8600887557518554	0.13839499159128701	0.7938790170430611	0.42653004132033284	0.8526626553660976	0.8212567962416312	0.8375410283814748	0.625	0.25	0.0
4267	0.06708170681529631	0.016135755885649656	0.015653623928275812	0.6907251735966722	None	0	0	0.09090909090909091	1	1.0	14	1.0	1.0	15	14	0	0	0	0.0625	16	1	1.0666666666666667	16	0.0	0	0.500279617549004	0.841514642021032	0.232422348540093	0.9323296341923993	0.719148366273594	0.8863332438304908	0.8632455931150229	0.8923974350594169	0	0	0.0
721	None	None	None	None	None	0	0	0.6	3	0.6	3	0.4666666666666667	0.6	4	3	2	0	0	0.6	3	5	0.4666666666666667	7	0.0	1.0	0.682640749648629	0.7415766879211849	0.19561786596073594	0.7590155888138371	0.3901279744309782	0.8036298919414913	0.8816477749490976	0.7691531798719768	0	0	0.0
6791	0.08828957332802799	0.021110480790034174	-0.006670936795672563	0.6533139895085049	None	0	0	0.1	1	1.0	12	1.0	1.0	13	12	0	1	0	0.07142857142857142	14	1	0.9333333333333333	14	0.3333333333333333	0	0.500279617549004	0.7851279167034456	0.232422348540093	0.8089582079280415	0.7853101989174354	0.8806575387486411	0.8632455931150229	0.8290973504592933	1.0	0.15384615384615385	0.0
6970	0.08315892066607039	0.008021237300004251	0.00334714891483803	0.7023151714181577	None	0	0	0.07142857142857142	1	1.0	19	1.0	1.0	20	19	0	1	0	0.047619047619047616	21	1	1.4	21	0.3333333333333333	0	0.5241180753764152	0.8455542082789441	0.232422348540093	0.908855593247139	0.7522292825955146	0.8210741218566178	0.8634480663765609	0.8630878869605403	1.0	0.2	0.0
3680	0.10438714283663644	0.021820892225497428	0.01924225949585534	0.6650874024866226	None	0	0	0.08333333333333333	1	1.0	16	1.0	1.0	17	16	0	1	0	0.05555555555555555	18	1	1.2	18	0.3333333333333333	0	0.500279617549004	0.8474492079938116	0.232422348540093	0.9208935495019585	0.6969455469128338	0.8857350893410374	0.8632455931150229	0.8881909157747391	1.0	0.11764705882352941	0.0
2643	0.013735648047347953	0.000631707957248477	0.0004222233213760699	0.9878363364836859	None	0.25	1	0.6	6	0.4166666666666667	5	0.5	0.3333333333333333	8	4	5	2	0	0.5714285714285714	4	7	0.9333333333333333	14	0.2	0.6	0.3331510856818276	0.9007765557956157	0.39532954228793526	0.9136074212615667	0.9607015778710284	0.7258338954771437	0.9676000595099254	0.8636555617436062	0.5625	0.25	0.0
262	None	None	None	None	None	0	0	0.75	3	0.25	1	0.5	0.25	3	1	2	0	0	0.75	4	3	0.4	6	0.0	0	0.571451459640852	0.6800242053165888	0.15231895172589782	0.621321121669197	0.2669470625819867	0.93960449097416	0.850502049884632	0.7910383333580873	0	0	0.0
507	None	None	None	None	None	0	0	0.25	3	0.8125	13	0.5625	0.625	12	10	5	1	0	0.125	2	16	1.2	18	0.08333333333333333	0.125	0.8702779340994817	0.951504350105814	0.5716933481900071	0.9430500434268994	0.8111192562614867	0.9487595667553036	0.9341211636641967	0.9478817386568659	1.0	0.5	0.0
4736	0.10364222633795771	0.0059798450654807945	-0.005694251902950199	0.6682326074899867	None	0	0	0.1	1	1.0	12	1.0	1.0	13	12	0	1	0	0.07142857142857142	14	1	0.9333333333333333	14	0.3333333333333333	0	0.500279617549004	0.8172004080614299	0.232422348540093	0.8452457451660249	0.7853101989174354	0.9315787325272482	0.8632455931150229	0.8738562009620526	1.0	0.38461538461538464	0.0
4297	0.08588211202494477	0.008224584477950091	-0.006433554078691661	0.735756352388679	None	0	0	0.08333333333333333	1	1.0	15	1.0	1.0	16	15	0	1	0	0.058823529411764705	17	1	1.1333333333333333	17	0.3333333333333333	0	0.5479565332038263	0.8551177814992681	0.232422348540093	0.9245130370100638	0.719148366273594	0.902230032265982	0.8632455931150229	0.8973043902188755	1.0	0.125	0.0
1303	None	None	None	None	None	0	0	0.3	3	0.75	9	0.28	0.6666666666666666	10	8	3	1	0	0.5	10	5	0.9333333333333333	14	0.125	0.15384615384615385	0.44514292171421416	0.8692129257492639	0.4940982304073202	0.9476785409099906	0.6016873962533975	0.7443839196191365	0.8792186162311422	0.8757917618966171	1.0	0.2	0.0
5051	0.08178763402295934	0.038286088236269264	0.038284655185293504	0.6556916726117858	None	0	0	0.1111111111111111	1	1.0	11	1.0	1.0	12	11	0	1	0	0.07692307692307693	13	1	0.8666666666666667	13	0.3333333333333333	0	0.500279617549004	0.7843976734978171	0.232422348540093	0.7963100682015221	0.7411254253981375	0.904917186683553	0.8634480663765609	0.8369883502360103	1.0	0.3333333333333333	0.0
2806	1.5841333380789144e-05	4.407666141696028e-07	-4.4075757140117943e-07	0.9999992920186889	None	0	0	0.8	4	0.2	1	0.4666666666666667	0.2	3	1	3	1	0	0.6	5	3	0.4666666666666667	7	0.125	0.8	0.1	0.9775584123727088	0.6063844316986533	0.6291265089519604	0.9778353189707204	0.8126313284611846	0.9745518306916885	0.8725027461658021	1.0	0	0.0
3665	0.10019241135667718	0.017811584650164445	0.017209754178957627	0.7001680988229131	None	0	0	0.1111111111111111	1	1.0	11	1.0	1.0	12	11	0	1	0	0.07692307692307693	13	1	0.8666666666666667	13	0.3333333333333333	0	0.468841920504288	0.807891203113045	0.23513995811840838	0.8434689695760654	0.7853101989174354	0.9159766355762488	0.8754054536685855	0.862535441362371	1.0	0.25	0.0
241	None	None	None	None	None	0.6	3	0.6666666666666666	8	0.375	6	0.3333333333333333	0.375	11	6	6	0	0	0.6666666666666666	9	6	1.2	18	0.0	0.4444444444444444	0.5418509997115688	0.9756922667758093	0.42014031527783	0.9597069379128336	0.6445620474241193	0.77677332180943	0.9263153595086387	0.9372183858816651	0	0	0.0
503	None	None	None	None	None	0	0	0.5	5	0.4166666666666667	5	0.5833333333333334	0.16666666666666666	4	2	9	3	0	0.6666666666666666	4	6	0.9333333333333333	14	0.15	0.2	0.2633700173355321	0.7245670839761547	0.695559278304755	0.7993720644114182	0.7459300017204247	0.8847050040072477	0.9261233204171103	0.8119078663216853	0.5	0.75	0.16506294452684103
6577	0.08244827422588458	0.041146296273977236	0.04089084330238823	0.6533668242720917	None	0	0	0.1111111111111111	1	1.0	11	1.0	1.0	12	11	0	1	0	0.07692307692307693	13	1	0.8666666666666667	13	0.3333333333333333	0	0.500279617549004	0.7843976734978171	0.232422348540093	0.7963100682015221	0.7853101989174354	0.765683143639562	0.8664767992281004	0.782391009631436	1.0	0.3333333333333333	0.0
7056	0.08362840572861859	0.04097663103528513	0.040970218959906754	0.6523950390876723	None	0	0	0.1111111111111111	1	1.0	11	1.0	1.0	12	11	0	1	0	0.07692307692307693	13	1	0.8666666666666667	13	0.3333333333333333	0	0.500279617549004	0.7843976734978171	0.232422348540093	0.7963100682015221	0.7853101989174354	0.765683143639562	0.8664767992281004	0.782391009631436	1.0	0.3333333333333333	0.0
4692	0.07853490891631666	0.04043635848808236	0.03518198213949267	0.7978145996736139	None	0	0	0.08333333333333333	1	1.0	15	1.0	1.0	16	15	0	0	0	0.058823529411764705	17	1	1.1333333333333333	17	0.0	0	0.500279617549004	0.8466814736759554	0.232422348540093	0.930014514441842	0.7080469565932139	0.8772581064870469	0.8630748949176522	0.8896802271154179	0	0	0.0
3776	0.09516970680598652	0.024812432558208877	0.02358008358929332	0.71175776957159	None	0	0	0.1111111111111111	1	1.0	11	1.0	1.0	12	11	0	1	0	0.07692307692307693	13	1	0.8666666666666667	13	0.3333333333333333	0	0.500279617549004	0.786970180006776	0.232422348540093	0.8252268786276625	0.7853101989174354	0.9097651592618627	0.8632455931150229	0.8485447881967203	1.0	0.25	0.0
3048	0.0009805898489132112	0.00030448315455239343	-1.4591529964566104e-06	0.9978689566351863	None	0	0	0.75	3	0.0	0	0.5555555555555556	0	2	0	2	1	0	1.0	3	3	0.3333333333333333	5	0.16666666666666666	1.0	0	0	0	0	0	0	0	0	0	0	0
2997	0.02822807778056663	0.006076214279529759	-0.0037882699036835927	0.9665136336047064	None	0	0	0.16666666666666666	1	1.0	7	1.0	1.0	8	7	0	1	0	0.1111111111111111	9	1	0.6	9	0.3333333333333333	0	0.5479565332038263	0.9216858827231914	0.37985652923910296	0.9675914370054746	0.7080445090762169	0.8856812203944282	0.8546757460897051	0.933168423024052	1.0	0.25	0.0
4177	0.09123124121330817	0.0254375135793645	0.025349552328555316	0.7081697158372593	None	0	0	0.1111111111111111	1	1.0	11	1.0	1.0	12	11	0	1	0	0.07692307692307693	13	1	0.8666666666666667	13	0.3333333333333333	0	0.500279617549004	0.786970180006776	0.232422348540093	0.8252268786276625	0.7853101989174354	0.9097651592618627	0.8632455931150229	0.8485447881967203	1.0	0.16666666666666666	0.0
3033	0.007593548155199925	0.0005419241618579305	0.0002625635512105178	0.9909559338233069	None	0.5	1	0.6666666666666666	4	0.5	3	0.4	0.3333333333333333	4	2	3	0	0	0.8	5	4	0.5333333333333333	8	0.0	0.6666666666666666	0.34707463404833505	0.9386895037793839	0.8600550219433117	0.9694055291482508	0.6207780270694585	0.8262451461131306	0.9462166159054068	0.9296427480329688	0	0	0.0
1165	None	None	None	None	None	0	0	0.6	6	0.3333333333333333	4	0.5833333333333334	0.08333333333333333	6	1	7	2	0	0.6666666666666666	4	6	0.9333333333333333	14	0.15384615384615385	0.6	0.6641843689433935	0.9160587270035131	0.6985791735191935	0.8822024413569414	0.34540225512124983	0.9269014042346605	0.9183498079634191	0.9100695993602975	0.5833333333333334	0.16666666666666666	0.0
737	None	None	None	None	None	0	0	1.0	2	0.0	0	0.75	0	1	0	1	2	0	1.0	2	2	0.2	3	0.4	0	0	0	0	0	0	0	0	0	0	0	0
7517	0.08450354282318748	0.04019519850228691	0.040175246019410235	0.6488842831920509	None	0	0	0.1111111111111111	1	1.0	11	1.0	1.0	12	11	0	1	0	0.07692307692307693	13	1	0.8666666666666667	13	0.3333333333333333	0	0.500279617549004	0.7843976734978171	0.232422348540093	0.7963100682015221	0.7853101989174354	0.765683143639562	0.8664767992281004	0.782391009631436	1.0	0.3333333333333333	0.0
7324	0.08784570605995302	0.037277385578055815	0.037272949879554464	0.6582439929770436	None	0	0	0.1111111111111111	1	1.0	11	1.0	1.0	12	11	0	1	0	0.07692307692307693	13	1	0.8666666666666667	13	0.3333333333333333	0	0.500279617549004	0.7843976734978171	0.232422348540093	0.7963100682015221	0.7411254253981375	0.8886488289861189	0.8634480663765609	0.8288210106973345	1.0	0.3333333333333333	0.0
7434	0.08315526061346822	0.019746379933720963	0.01918507119876007	0.6838386433769237	None	0	0	0.1111111111111111	1	1.0	11	1.0	1.0	12	11	0	1	0	0.07692307692307693	13	1	0.8666666666666667	13	0.3333333333333333	0	0.500279617549004	0.7843976734978171	0.232422348540093	0.7963100682015221	0.7853101989174354	0.765683143639562	0.8664767992281004	0.782391009631436	1.0	0.3333333333333333	0.0
1427	None	None	None	None	None	0	0	0.5	2	0.6666666666666666	2	1.0	0.6666666666666666	4	2	0	2	0	0.2	1	5	0.3333333333333333	5	1.0	0.5	0.7535143873790192	0.7571138576567519	0.38448021440366853	0.8274055862519162	0.6345241100464778	0.7871091749545635	0.8880472701802078	0.7920433226447071	0.625	0.25	0.0
3927	0.09684944403132402	0.000754309396329854	0.0006939974813927628	0.6956397155726672	None	0	0	0.1111111111111111	1	1.0	11	1.0	1.0	12	11	0	1	0	0.07692307692307693	13	1	0.8666666666666667	13	0.3333333333333333	0	0.500279617549004	0.78819382146374	0.232422348540093	0.8238681036007197	0.765280542303652	0.8767603369631182	0.8632455931150229	0.8328994910760833	1.0	0.5833333333333334	0.0
4000	0.07337203715222997	0.01501679255028828	0.014939936200573236	0.9054601543971198	None	0	0	0.14285714285714285	2	0.8888888888888888	16	0.2777777777777778	0.8333333333333334	17	15	2	1	0	0.8888888888888888	9	8	1.3333333333333333	20	0.16666666666666666	0.3333333333333333	0.5479565332038263	0.8452781220610891	0.232422348540093	0.920253665228775	0.719148366273594	0.8939408945973013	0.8632455931150229	0.8901061748602743	1.0	0.11764705882352941	0.0
3207	0.002026585627433926	0.0006098686311548794	0.0005060569385952602	0.9890168459672353	None	0	0	0.6	3	0.6	3	0.4375	0.6	5	3	1	1	0	1.0	4	4	0.4666666666666667	7	0.25	0.6666666666666666	0.7757036334442037	0.8627501153224132	0.3093787803607589	0.9650615253943249	0.6307837142689925	0.931470506519015	0.8652357132900758	0.9301378287642227	1.0	0.4	0.0
4090	0.09017905917552099	0.020429332614085218	0.02033485163328059	0.6966942613988001	None	0	0	0.1111111111111111	1	1.0	11	1.0	1.0	12	11	0	1	0	0.07692307692307693	13	1	0.8666666666666667	13	0.3333333333333333	0	0.500279617549004	0.786970180006776	0.232422348540093	0.8288129605986568	0.7853101989174354	0.9097651592618627	0.8632455931150229	0.8496155511230506	1.0	0.25	0.0
4024	0.08438010384256919	0.003965276095021492	0.003017264071713305	0.7372004486173643	None	0	0	0.1	1	1.0	12	1.0	1.0	13	12	0	1	0	0.07142857142857142	14	1	0.9333333333333333	14	0.3333333333333333	0	0.500279617549004	0.8309615026567502	0.232422348540093	0.9119654638038017	0.6969406518788397	0.8730830553712684	0.8632455931150229	0.8757671446442632	1.0	0.38461538461538464	0.0
2485	None	None	None	None	None	0	0	0.8	4	0.2	1	0.5833333333333334	0.2	2	1	4	2	0	0.75	4	3	0.4666666666666667	7	0.18181818181818182	0.6666666666666666	0.5003082334268789	0.9820681515930453	0.5249839440352042	0.5658725020615109	0.8391350769180319	0.8332237654211664	0.9284172936647594	0.8764160996379401	1.0	0.5	0.0
859	None	None	None	None	None	0	0	0.3333333333333333	2	0.7142857142857143	5	0.5625	0.14285714285714285	2	1	6	0	0	1.0	4	4	0.6	9	0.0	0.5714285714285714	0.6408306206267597	0.9731871144336977	0.39520296953605405	0.8793859348047081	0.19563288145437097	0.6894350434809996	0.9426137915181066	0.8933348555392987	0	0	0.0
6299	0.08139550765664161	0.019008722345093355	0.018495081956077575	0.6745846277185183	None	0	0	0.1111111111111111	1	1.0	11	1.0	1.0	12	11	0	1	0	0.07692307692307693	13	1	0.8666666666666667	13	0.3333333333333333	0	0.500279617549004	0.7843976734978171	0.232422348540093	0.7963100682015221	0.7411254253981375	0.8886488289861189	0.8634480663765609	0.8288210106973345	1.0	0.3333333333333333	0.0
2317	None	None	None	None	None	0	0	0.25	1	1.0	3	0.625	0.6666666666666666	3	2	1	0	0	0.5	2	4	0.3333333333333333	5	0.0	0	0.3132898607384591	0.6445529827289884	0.6494281788672401	0.8220338054092471	0.7853101989174354	0.8152712619537819	0.8906373386624608	0.7691173026575002	0	0	0.0
1174	None	None	None	None	None	0	0	1.0	2	0.0	0	1.0	0	1	0	1	2	0	0.3333333333333333	1	3	0.2	3	0.4	1.0	0	0	0	0	0	0	0	0	0	0	0
3806	0.09236454105430282	0.030186415439861475	0.030166255019927493	0.6732169702980215	None	0	0	0.1111111111111111	1	1.0	11	1.0	1.0	12	11	0	1	0	0.07692307692307693	13	1	0.8666666666666667	13	0.3333333333333333	0	0.500279617549004	0.78819382146374	0.232422348540093	0.819938109638199	0.7853101989174354	0.904931376324988	0.8632455931150229	0.8448045831516258	1.0	0.3333333333333333	0.0
3273	0.009347905389887215	0.00020703876704863798	-0.00012203123453072914	0.9475731310674791	None	0	0	0.4	2	0.8	4	0.5833333333333334	0.8	5	4	1	0	0	0.3333333333333333	6	2	0.4666666666666667	7	0.0	0	0.33793975454782743	0.882788563201037	0.5100194642796192	0.8910970074938046	0.7556134751677293	0.8654377030807678	0.8909861542542316	0.8801765805847708	0	0	0.0
7519	0.08743528061937823	0.03940716323112871	0.03932233069051789	0.6549727960710329	None	0	0	0.1111111111111111	1	1.0	11	1.0	1.0	12	11	0	1	0	0.07692307692307693	13	1	0.8666666666666667	13	0.3333333333333333	0	0.500279617549004	0.7843976734978171	0.232422348540093	0.7963100682015221	0.7411254253981375	0.8886488289861189	0.8634480663765609	0.8288210106973345	1.0	0.3333333333333333	0.0
6163	0.09361248132624075	0.017792269397731996	0.015613478404645937	0.6667536211012325	None	0	0	0.1111111111111111	1	1.0	11	1.0	1.0	12	11	0	1	0	0.07692307692307693	13	1	0.8666666666666667	13	0.3333333333333333	0	0.500279617549004	0.7843976734978171	0.232422348540093	0.800083575963766	0.7210957687843541	0.8764545731865417	0.8662781213399098	0.8243146568237978	1.0	0.3333333333333333	0.0
6513	0.09473210992807925	0.010113251517554246	0.01001056419268795	0.7404410304803006	None	0	0	0.1	1	1.0	13	1.0	1.0	14	13	0	1	0	0.06666666666666667	15	1	1.0	15	0.3333333333333333	0	0.500279617549004	0.8835224048088222	0.2868906170813682	0.7540494313315804	0.7580210486624187	0.6382295542772178	0.8692535883324455	0.7752292387055034	1.0	0.35714285714285715	0.0
3854	0.07800651831772498	0.04018123086688281	0.0364217788187375	0.7991887661598144	None	0	0	0.08333333333333333	1	1.0	15	1.0	1.0	16	15	0	0	0	0.058823529411764705	17	1	1.1333333333333333	17	0.0	0	0.500279617549004	0.8466814736759554	0.232422348540093	0.930014514441842	0.7080469565932139	0.8772581064870469	0.8630748949176522	0.8896802271154179	0	0	0.0
3535	0.05995681539861459	0.011765983796700089	0.006605916018190894	0.5316610309474588	None	0	0	0.16666666666666666	2	0.9333333333333333	14	0.53125	0.9333333333333333	15	14	1	0	0	0.125	16	2	1.1333333333333333	17	0.0	0	0.12841938147084364	0.9666892537720948	0.753835187452351	0.860878261600603	0.20978908538267332	0.8376248325408795	0.938896198711578	0.9069615486240734	0	0	0.0
2613	0.002100584511242402	0.0001318054780078765	0.00013137698826778675	0.9899748868632317	None	0	0	0.8	4	0.2	1	0.4375	0.2	3	1	3	0	0	1.0	4	4	0.4666666666666667	7	0.0	0.4	0.5941492680966701	0.8454201530014718	0.10611979560690474	0.892261595756244	0.556174894433252	0.6400457164472415	0.8817371992395696	0.8119777950390599	0	0	0.0
3042	0.01383265153948222	0.0010009934406086248	0.000985745736210481	0.9862266886821445	None	0.25	1	0.6	6	0.4166666666666667	5	0.5	0.3333333333333333	8	4	5	2	0	0.5714285714285714	4	7	0.9333333333333333	14	0.2	0.6	0.3511963167890405	0.8902021091541307	0.3779720746627261	0.915357705753953	0.9607015778710284	0.7258338954771437	0.9661050944987247	0.860056386153035	0.5625	0.25	0.0
5171	0.0865675783627902	0.012348761578818068	0.003545333405859551	0.7340548247421583	None	0	0	0.125	1	1.0	9	1.0	1.0	10	9	0	1	0	0.09090909090909091	11	1	0.7333333333333333	11	0.3333333333333333	0	0.3662323813677239	0.8119960820912673	0.25711842828021175	0.8306618066657114	0.7853101989174354	0.920083370062714	0.8664767992281004	0.8620330330338971	1.0	0.2	0.0
6254	0.0868422261456187	0.028256999885577182	0.027274970540671566	0.6682709268361784	None	0	0	0.1111111111111111	1	1.0	11	1.0	1.0	12	11	0	1	0	0.07692307692307693	13	1	0.8666666666666667	13	0.3333333333333333	0	0.500279617549004	0.7843976734978171	0.232422348540093	0.7963100682015221	0.7853101989174354	0.765683143639562	0.8664767992281004	0.782391009631436	1.0	0.5	0.0
7206	0.08526773059136493	0.022143715562554817	0.020849431615891274	0.6753941736056085	None	0	0	0.1111111111111111	1	1.0	11	1.0	1.0	12	11	0	1	0	0.07692307692307693	13	1	0.8666666666666667	13	0.3333333333333333	0	0.500279617549004	0.7843976734978171	0.232422348540093	0.7963100682015221	0.7411254253981375	0.8886488289861189	0.8634480663765609	0.8288210106973345	1.0	0.3333333333333333	0.0
4877	0.09052552046008235	0.03182794698779993	0.03182249920442357	0.6786117399430197	None	0	0	0.1111111111111111	1	1.0	11	1.0	1.0	12	11	0	1	0	0.07692307692307693	13	1	0.8666666666666667	13	0.3333333333333333	0	0.500279617549004	0.78819382146374	0.232422348540093	0.819938109638199	0.7853101989174354	0.904931376324988	0.8632455931150229	0.8448045831516258	1.0	0.3333333333333333	0.0
6723	0.08325757445008893	0.03656487987610254	0.036525430650654056	0.6576303203222467	None	0	0	0.1111111111111111	1	1.0	11	1.0	1.0	12	11	0	1	0	0.07692307692307693	13	1	0.8666666666666667	13	0.3333333333333333	0	0.500279617549004	0.7843976734978171	0.232422348540093	0.7963100682015221	0.7411254253981375	0.8886488289861189	0.8634480663765609	0.8288210106973345	1.0	0.3333333333333333	0.0
4287	0.08721879048525234	0.022848496625634027	0.018306782448742853	0.721260493214563	None	0	0	0.1111111111111111	1	1.0	11	1.0	1.0	12	11	0	1	0	0.07692307692307693	13	1	0.8666666666666667	13	0.3333333333333333	0	0.500279617549004	0.78819382146374	0.232422348540093	0.816052590722289	0.7853101989174354	0.904931376324988	0.8632455931150229	0.8436605325792218	1.0	0.25	0.0
3412	0.033156749248317026	0.00198531062843332	0.00033945552396561244	0.9949059154883297	None	0.25	2	0.5555555555555556	10	0.4	10	0.3068181818181818	0.32	14	8	12	1	0	0.7272727272727273	11	8	1.8	27	0.045454545454545456	0.16666666666666666	0.6060704510736099	0.9143704881218202	0.7284648551753677	0.9657693952295143	0.6464531607246211	0.8159137772058762	0.8083757072127891	0.9167488606156498	1.0	0.21428571428571427	0.0
1114	None	None	None	None	None	0	0	0.5	2	0.6666666666666666	2	0.8333333333333334	0	0	0	4	6	0	0.6666666666666666	3	2	0.3333333333333333	5	0.5	0.6666666666666666	0	0	0	0	0	0	0	0	0	0	0
35	None	None	None	None	None	0	0	0.75	3	0.5	2	0.5	0.5	4	2	1	1	0	0.75	3	4	0.4	6	0.25	0.6666666666666666	0.5582993643791158	0.9104784139596206	0.8457754749505927	0.9423572956582337	0.6177094438359868	0.8337079781544606	0.7957562942169483	0.903950970235035	1.0	0.5	0.0
3941	0.09065717777922891	0.023953433681261446	0.0200901727947673	0.7193908560045159	None	0	0	0.1111111111111111	1	1.0	11	1.0	1.0	12	11	0	1	0	0.07692307692307693	13	1	0.8666666666666667	13	0.3333333333333333	0	0.500279617549004	0.78819382146374	0.232422348540093	0.8159161647723598	0.7853101989174354	0.904931376324988	0.8632857255121469	0.8436205822124366	1.0	0.25	0.0
1570	None	None	None	None	None	0	0	0.14285714285714285	2	0.8888888888888888	16	0.37037037037037035	0.8888888888888888	18	16	1	1	0	0.16666666666666666	3	18	1.3333333333333333	20	0.25	0	0.4948707194691246	0.9311080825886537	0.4563927822199959	0.9235829917214087	0.42043127164179434	0.9506105969919091	0.9077005638687049	0.9361010299237287	1.0	0.2777777777777778	0.0
3174	0.058733853054658135	0.01708204945425096	-0.010877819083505014	0.6709191259609472	None	0	0	0.2	2	0.9166666666666666	11	0.3888888888888889	0.8333333333333334	12	10	1	1	0	0.25	3	12	0.9333333333333333	14	0.25	0.15384615384615385	0.8125982029206525	0.9200232646550347	0.6978618386703982	0.8443040877656872	0.3014766849846281	0.8989542008716961	0.8149276511607022	0.8915149434363967	1.0	0	0.0
1899	None	None	None	None	None	0	0	0	0	0	0	1.0	0	0	0	0	0	0	1.0	1	1	0.06666666666666667	1	0.0	0	0	0	0	0	0	0	0	0	0	0	0
5258	0.08362748355459117	0.035598910263486286	0.035594069553387356	0.6645150249360229	None	0	0	0.1111111111111111	1	1.0	11	1.0	1.0	12	11	0	1	0	0.07692307692307693	13	1	0.8666666666666667	13	0.3333333333333333	0	0.500279617549004	0.7843976734978171	0.232422348540093	0.7963100682015221	0.7411254253981375	0.904917186683553	0.8634480663765609	0.8369883502360103	1.0	0.3333333333333333	0.0
2961	0.007049160086154189	0.0005151300177039154	-0.0003952110417018982	0.9917967346748621	None	0	0	0.5714285714285714	4	0.375	3	0.6666666666666666	0.25	5	2	4	0	0	0.6	3	5	0.6666666666666666	10	0.0	0	0.7848030500846347	0.9275085270294461	0.7333045389168467	0.9432683691892374	0.5737579551756482	0.9209870949306356	0.8439577063077395	0.9312016186464719	0	0	0.0
3750	0.07702241632038129	0.01533669232606682	0.014480043742999698	0.9030363564083065	None	0	0	0.14285714285714285	2	0.8888888888888888	16	0.2777777777777778	0.8333333333333334	17	15	2	1	0	0.8888888888888888	9	8	1.3333333333333333	20	0.16666666666666666	0.3333333333333333	0.5479565332038263	0.8452781220610891	0.232422348540093	0.920253665228775	0.719148366273594	0.8939408945973013	0.8632455931150229	0.8901061748602743	1.0	0.11764705882352941	0.0
2411	None	None	None	None	None	0.5	1	0.8333333333333334	5	0.0	0	0.6666666666666666	0	3	0	4	3	0	0.75	3	4	0.5333333333333333	8	0.3333333333333333	0.8	0	0	0	0	0	0	0	0	0	0	0
3512	0.07833715536644903	0.0144076164046681	0.01305517072745806	0.9007862912999149	None	0	0	0.14285714285714285	2	0.8888888888888888	16	0.2777777777777778	0.8333333333333334	17	15	2	1	0	0.8888888888888888	9	8	1.3333333333333333	20	0.16666666666666666	0.3333333333333333	0.5479565332038263	0.8452781220610891	0.232422348540093	0.920253665228775	0.719148366273594	0.8939408945973013	0.8632455931150229	0.8901061748602743	1.0	0.11764705882352941	0.0
5567	3.8245247215850856e-09	3.944499362222142e-09	3.7855157184152145e-09	0.9999998486210141	None	0	0	0	0	0	0	1.0	0	0	0	0	1	0	1.0	1	1	0.06666666666666667	1	0.25	0	0	0	0	0	0	0	0	0	0	0	0
3973	0.0930657789881749	0.02609397905981563	0.025611282627581906	0.681093964523573	None	0	0	0.1111111111111111	1	1.0	11	1.0	1.0	12	11	0	1	0	0.07692307692307693	13	1	0.8666666666666667	13	0.3333333333333333	0	0.500279617549004	0.78819382146374	0.232422348540093	0.819938109638199	0.7853101989174354	0.904931376324988	0.8632455931150229	0.8448045831516258	1.0	0.3333333333333333	0.0
1017	None	None	None	None	None	0	0	0.42857142857142855	6	0.5	9	0.5714285714285714	0.3333333333333333	9	6	10	2	0	0.7142857142857143	7	5	1.3333333333333333	20	0.09523809523809523	0.2857142857142857	0.8702779340994817	0.7971695667434527	0.2900018006552825	0.916366587959777	0.8443615494892687	0.9646995365041517	0.9293854702962283	0.9134782461142037	0.5555555555555556	0.1111111111111111	0.0
2356	None	None	None	None	None	0	0	0.3333333333333333	1	1.0	2	0.6666666666666666	0.5	1	1	2	0	0	0.6666666666666666	2	3	0.26666666666666666	4	0.0	0	0.3662323813677239	0.5	0.1	0.5	0.7556134751677293	0.5	0.9365662425825456	0.5	0	0	0.0
6071	0.08311054705818298	0.03399483124096153	0.03397587093646432	0.6656272018382274	None	0	0	0.1111111111111111	1	1.0	11	1.0	1.0	12	11	0	1	0	0.07692307692307693	13	1	0.8666666666666667	13	0.3333333333333333	0	0.500279617549004	0.7843976734978171	0.232422348540093	0.7963100682015221	0.7411254253981375	0.904917186683553	0.8634480663765609	0.8369883502360103	1.0	0.25	0.0
3935	0.0981516205946381	0.028290524839165356	0.02764446529819602	0.7066028609426357	None	0	0	0.1	1	1.0	12	1.0	1.0	13	12	0	1	0	0.07142857142857142	14	1	0.9333333333333333	14	0.3333333333333333	0	0.500279617549004	0.7860620520406895	0.232422348540093	0.8205703208844258	0.7452508856898685	0.8750009734970103	0.8632455931150229	0.8304981234886825	1.0	0.46153846153846156	0.0
2651	0.02347883002749154	0.0014589130890103753	-0.0006944347786219831	0.9960220268460455	None	0.5	3	0.7142857142857143	10	0.2777777777777778	5	0.40816326530612246	0.2777777777777778	9	5	10	1	0	1.0	7	7	1.3333333333333333	20	0.05	0.23529411764705882	0.7799264203728663	0.9298582164164271	0.8794332687655115	0.952389127759869	0.719148366273594	0.8601307695666436	0.8089192819868305	0.9216948506915692	1.0	0	0.0
5823	0.0830734604229935	0.038052121372952066	0.03801697537088369	0.6519550638979914	None	0	0	0.1111111111111111	1	1.0	11	1.0	1.0	12	11	0	1	0	0.07692307692307693	13	1	0.8666666666666667	13	0.3333333333333333	0	0.500279617549004	0.7843976734978171	0.232422348540093	0.7963100682015221	0.7411254253981375	0.8886488289861189	0.8634480663765609	0.8288210106973345	1.0	0.3333333333333333	0.0
3326	0.018822612225414245	0.0010231884125008407	0.0004966824566828658	0.9838877619596269	None	0	0	0.2857142857142857	2	0.875	7	0.625	0.75	8	6	1	0	0	0.25	8	2	0.6666666666666666	10	0.0	0	0.6325138831238863	0.9539018099776411	0.6282675298676075	0.8944979487755416	0.2128253955382781	0.8811547723407086	0.8606700313729276	0.9160802900667132	0	0	0.0
2649	1.7475744285243627e-05	2.8781799307591824e-08	-6.786195678919882e-09	0.9999994738246768	None	0	0	0.8	4	0.2	1	0.4666666666666667	0.2	3	1	3	1	0	0.6	5	3	0.4666666666666667	7	0.125	0.8	0.1	0.9775584123727088	0.6410993669490718	0.6317406517540473	0.9778353189707204	0.8126313284611846	0.9745518306916885	0.8729182165607794	1.0	0	0.0
360	None	None	None	None	None	0	0	0.16666666666666666	2	0.9333333333333333	14	1.0	0.9333333333333333	16	14	0	0	0	0.058823529411764705	17	1	1.1333333333333333	17	0.0	0.125	0.61963531957672	0.9718712803547164	0.7958093513302529	0.7750593431692451	0.20978908538267332	0.9264883404825435	0.938896198711578	0.9196669807283971	0	0	0.0
7128	0.08106376368718315	0.03670029263002357	0.036549284977604325	0.6583893541844206	None	0	0	0.1111111111111111	1	1.0	11	1.0	1.0	12	11	0	1	0	0.07692307692307693	13	1	0.8666666666666667	13	0.3333333333333333	0	0.500279617549004	0.7843976734978171	0.232422348540093	0.7963100682015221	0.7853101989174354	0.765683143639562	0.8664767992281004	0.782391009631436	1.0	0.3333333333333333	0.0
3984	0.09143337897188353	0.024672242973589928	0.02378082088575457	0.7089082904659177	None	0	0	0.1111111111111111	1	1.0	11	1.0	1.0	12	11	0	1	0	0.07692307692307693	13	1	0.8666666666666667	13	0.3333333333333333	0	0.500279617549004	0.786970180006776	0.232422348540093	0.8252268786276625	0.7853101989174354	0.9097651592618627	0.8632455931150229	0.8485447881967203	1.0	0.25	0.0
1958	None	None	None	None	None	0	0	0.5	3	0.5	3	0.6666666666666666	0.16666666666666666	2	1	5	0	0	0.75	4	3	0.5333333333333333	8	0.0	0.3333333333333333	0.2788406648555069	0.8060932301165791	0.3588914351002022	0.5417235199976965	0.5896741409918932	0.6234713162382828	0.8074571493606135	0.6679226648861046	0	0	0.0
7329	0.08519290838265844	0.038090428622898485	0.0379772218556679	0.6528695439704976	None	0	0	0.1111111111111111	1	1.0	11	1.0	1.0	12	11	0	1	0	0.07692307692307693	13	1	0.8666666666666667	13	0.3333333333333333	0	0.500279617549004	0.7843976734978171	0.232422348540093	0.7963100682015221	0.7853101989174354	0.765683143639562	0.8664767992281004	0.782391009631436	1.0	0.3333333333333333	0.0
5124	0.0870004565834143	0.010364024559333542	0.008926447851584569	0.7059039989190421	None	0	0	0.125	1	1.0	10	1.0	1.0	11	10	0	1	0	0.08333333333333333	12	1	0.8	12	0.3333333333333333	0	0.3662323813677239	0.8505670323299738	0.2645432623618368	0.7750643412320163	0.6801643072198995	0.8690031588492969	0.8629040174912829	0.8351791099395198	1.0	0.6363636363636364	0.0
4579	0.09261812926011866	0.027316653053720122	0.027241271876281076	0.6758099412792147	None	0	0	0.1111111111111111	1	1.0	11	1.0	1.0	12	11	0	1	0	0.07692307692307693	13	1	0.8666666666666667	13	0.3333333333333333	0	0.500279617549004	0.78819382146374	0.232422348540093	0.819938109638199	0.7853101989174354	0.904931376324988	0.8632455931150229	0.8448045831516258	1.0	0.4166666666666667	0.0
966	None	None	None	None	None	0	0	0.75	3	0.3333333333333333	1	0.625	0	3	0	1	3	0	0.5	4	2	0.3333333333333333	5	1.0	0.6666666666666666	0	0	0	0	0	0	0	0	0	0	0
4206	0.07382329722530127	0.017531707029574444	-0.009987824878149526	0.7393396740859304	None	0	0	0.09090909090909091	1	1.0	14	1.0	1.0	15	14	0	1	0	0.0625	16	1	1.0666666666666667	16	0.3333333333333333	0	0.500279617549004	0.7193870118911485	0.232422348540093	0.8747522275975445	0.6801643072198995	0.846897929640656	0.8629040174912829	0.8222765913969835	1.0	0.26666666666666666	0.0
4263	0.09420270605747826	0.02983805351870807	0.029837567600600228	0.673839215383766	None	0	0	0.1111111111111111	1	1.0	11	1.0	1.0	12	11	0	1	0	0.07692307692307693	13	1	0.8666666666666667	13	0.3333333333333333	0	0.500279617549004	0.78819382146374	0.232422348540093	0.819938109638199	0.7853101989174354	0.904931376324988	0.8632455931150229	0.8448045831516258	1.0	0.3333333333333333	0.0
6072	0.0828694771798269	0.04130359694309318	0.04119586535479617	0.6551822695119676	None	0	0	0.1111111111111111	1	1.0	11	1.0	1.0	12	11	0	1	0	0.07692307692307693	13	1	0.8666666666666667	13	0.3333333333333333	0	0.500279617549004	0.7843976734978171	0.232422348540093	0.7963100682015221	0.7853101989174354	0.765683143639562	0.8664767992281004	0.782391009631436	1.0	0.3333333333333333	0.0
6679	0.08524480506227024	0.04147354277244362	0.041341765694002205	0.651629249890113	None	0	0	0.1111111111111111	1	1.0	11	1.0	1.0	12	11	0	1	0	0.07692307692307693	13	1	0.8666666666666667	13	0.3333333333333333	0	0.500279617549004	0.7843976734978171	0.232422348540093	0.7963100682015221	0.7853101989174354	0.765683143639562	0.8664767992281004	0.782391009631436	1.0	0.16666666666666666	0.0
2832	6.468233693141883e-05	1.1224295228847445e-05	9.999774499015011e-06	0.999994611095338	None	0	0	0.5	2	0.75	3	0.6	0.75	3	3	2	0	0	0.4	2	5	0.4	6	0.0	0	0.7535143873790192	0.8764287616290922	0.3581452048329711	0.7895195284672069	0.6345241100464778	0.6705806544159276	0.8872495818126416	0.7909443696862489	0	0	0.0
5703	0.08220205897076008	0.03445767228855338	0.034444634359621314	0.6653292801198862	None	0	0	0.1111111111111111	1	1.0	11	1.0	1.0	12	11	0	1	0	0.07692307692307693	13	1	0.8666666666666667	13	0.3333333333333333	0	0.500279617549004	0.7843976734978171	0.232422348540093	0.7963100682015221	0.7411254253981375	0.904917186683553	0.8634480663765609	0.8369883502360103	1.0	0.3333333333333333	0.0
77	None	None	None	None	None	0	0	0.5	2	0.75	3	0.5	0.75	5	3	0	1	0	0.75	3	4	0.4	6	0.5	0	0.11671365819011167	0.8698566073293086	0.4415634137329155	0.8118896965218189	0.1	0.9541976690068349	0.8281015969931902	0.8940556867198215	1.0	0.6	0.0
7499	0.06882609769533253	0.03261772949568219	0.03256570512472274	0.7270994360650138	None	0	0	0.14285714285714285	1	1.0	8	1.0	1.0	9	8	0	1	0	0.1	10	1	0.6666666666666666	10	0.3333333333333333	0	0.3662323813677239	0.8151644682257919	0.24969359419858667	0.8232191625628452	0.7853101989174354	0.9138156806455936	0.8692535883324455	0.8574730454149887	1.0	0.1111111111111111	0.0
6218	0.09748984169731514	0.013242868168134376	0.01323460774784957	0.7208236917877416	None	0	0	0.1111111111111111	1	1.0	11	1.0	1.0	12	11	0	1	0	0.07692307692307693	13	1	0.8666666666666667	13	0.3333333333333333	0	0.500279617549004	0.78819382146374	0.232422348540093	0.816052590722289	0.7853101989174354	0.904931376324988	0.8632455931150229	0.8436605325792218	1.0	0.25	0.0
3751	0.09217005612029495	0.007945536149053281	0.0010521767037014868	0.6921528041423887	None	0	0	0.1111111111111111	1	1.0	11	1.0	1.0	12	11	0	0	0	0.07692307692307693	13	1	0.8666666666666667	13	0.0	0	0.500279617549004	0.786970180006776	0.232422348540093	0.8331048201993212	0.765280542303652	0.8832756111268719	0.8632455931150229	0.8383665772450323	0	0	0.0
4331	0.09945668614936237	0.02977077983311317	0.0288641855711757	0.7071858100697697	None	0	0	0.1	1	1.0	12	1.0	1.0	13	12	0	1	0	0.07142857142857142	14	1	0.9333333333333333	14	0.3333333333333333	0	0.500279617549004	0.7860620520406895	0.232422348540093	0.8205703208844258	0.7452508856898685	0.8750009734970103	0.8632455931150229	0.8304981234886825	1.0	0.46153846153846156	0.0
1	None	None	None	None	None	0	0	0.25	2	0.9	9	0.5454545454545454	0.9	11	9	0	0	0	0.18181818181818182	11	2	0.8	12	0.0	0	0.3625699230365361	0.8309895181641486	0.875001647097012	0.9548155595734712	0.7724462650269941	0.8578575595811675	0.9211425118769725	0.8953890501247747	0	0	0.0
172	None	None	None	None	None	0	0	0.5	2	0.6666666666666666	2	1.0	0.3333333333333333	2	1	2	2	0	0.2	5	1	0.3333333333333333	5	0.2857142857142857	0.5	0.5391382485482589	0.966088132035561	0.11559995438673232	0.5389209866632677	0.5587102604842882	0.94565436757001	0.8882254455406617	0.8928957798626506	0.75	0.5	0.0
1136	None	None	None	None	None	0	0	0.4	2	0.8	4	0.7777777777777778	0	0	0	6	5	0	1.0	3	3	0.4666666666666667	7	0.3125	0.5	0	0	0	0	0	0	0	0	0	0	0
5000	0.06862844754901946	0.02628459357870895	0.023896291739513235	0.809711867644935	None	0	0	0.08333333333333333	1	1.0	16	1.0	1.0	17	16	0	0	0	0.05555555555555555	18	1	1.2	18	0.0	0	0.500279617549004	0.8474492079938116	0.232422348540093	0.9254539695436014	0.6969455469128338	0.8708712058124063	0.8632455931150229	0.8856874976491359	0	0	0.0
4367	0.09284003355627904	0.03001558532522962	0.02995229930157612	0.6842855913898622	None	0	0	0.1111111111111111	1	1.0	11	1.0	1.0	12	11	0	1	0	0.07692307692307693	13	1	0.8666666666666667	13	0.3333333333333333	0	0.500279617549004	0.78819382146374	0.232422348540093	0.819938109638199	0.7853101989174354	0.904931376324988	0.8632455931150229	0.8448045831516258	1.0	0.3333333333333333	0.0
7146	0.0855974437680191	0.040134168879460745	0.03993378202962671	0.657380185953513	None	0	0	0.1111111111111111	1	1.0	11	1.0	1.0	12	11	0	1	0	0.07692307692307693	13	1	0.8666666666666667	13	0.3333333333333333	0	0.500279617549004	0.7843976734978171	0.232422348540093	0.7963100682015221	0.7411254253981375	0.8886488289861189	0.8634480663765609	0.8288210106973345	1.0	0.3333333333333333	0.0
3291	0.020482742437017015	0.00024636649142095095	-0.00023567784945304322	0.9326916923824674	None	0	0	0.5	4	0.4444444444444444	4	0.6875	0.3333333333333333	4	3	6	2	0	0.25	8	2	0.7333333333333333	11	0.13333333333333333	0.4	0.726589064033473	0.916775868055495	0.5543043464974433	0.808166178886812	0.5686207379468182	0.8382626446139365	0.8717684685683058	0.8614764296741	0.625	0.25	0.0
2099	None	None	None	None	None	0	0	0.5	2	0.5	2	0.5	0.5	4	2	1	0	0	0.75	3	4	0.4	6	0.0	0	0.33315108568182766	0.8476207663863282	0.3795854039501566	0.8952522904828885	0.9315116679015191	0.7638802021876017	0.9583017012250383	0.8427139122512854	0	0	0.0
4894	0.10205435893880262	0.016704693980026195	0.01590515267625179	0.6685724015082438	None	0	0	0.08333333333333333	1	1.0	16	1.0	1.0	17	16	0	1	0	0.05555555555555555	18	1	1.2	18	0.3333333333333333	0	0.500279617549004	0.8474492079938116	0.232422348540093	0.9208935495019585	0.719148366273594	0.9043821703937289	0.884313677502565	0.8946104937142993	1.0	0.29411764705882354	0.0
2323	None	None	None	None	None	0	0	0.6666666666666666	2	0.0	0	0.6666666666666666	0	2	0	1	0	0	0.6666666666666666	2	3	0.26666666666666666	4	0.0	1.0	0	0	0	0	0	0	0	0	0	0	0
1195	None	None	None	None	None	0.3333333333333333	1	0.375	3	0.7	7	0.42857142857142855	0.4	5	4	6	1	0	0.5714285714285714	7	4	0.8	12	0.06666666666666667	0.8	0.7060924038088559	0.9110196046525575	0.2183751526690177	0.9745743494585267	0.22245244207218612	0.6371528087783066	0.925865883398652	0.8982996347490191	1.0	0.4	0.0
3568	0.003164829689034768	0.0009281133877510687	0.0009018266242633502	0.9703737110536642	None	0	0	0.375	3	0.6666666666666666	6	0.6111111111111112	0.2222222222222222	2	2	8	7	0	0.5	3	6	0.7333333333333333	11	0.35	0.5	0.9485978077739968	0.6002015361447348	0.7530782985863284	0.5519625817802251	0.25780757572527274	0.5	0.9482179312359323	0.551063717104493	0.5	1.0	0.6015729058039683
2499	None	None	None	None	None	0	0	0.5	2	0.75	3	0.6666666666666666	0	1	0	4	2	0	1.0	3	3	0.4	6	0.18181818181818182	0.6666666666666666	0	0	0	0	0	0	0	0	0	0	0
2470	None	None	None	None	None	0	0	0.4	2	0.6	3	0.5833333333333334	0.6	4	3	2	0	0	0.3333333333333333	2	6	0.4666666666666667	7	0.0	0.4	0.15985730067008103	0.9507556701198338	0.6566614978060441	0.6979210891008585	0.21130724046047572	0.9636999450850237	0.9263323684287956	0.9136427702405219	0	0	0.0
4588	0.09937417362961591	0.011110518619822296	0.010676164382330934	0.728696393084753	None	0	0	0.1111111111111111	1	1.0	11	1.0	1.0	12	11	0	1	0	0.07692307692307693	13	1	0.8666666666666667	13	0.3333333333333333	0	0.500279617549004	0.78819382146374	0.232422348540093	0.816052590722289	0.7853101989174354	0.904931376324988	0.8632455931150229	0.8436605325792218	1.0	0.3333333333333333	0.0
3856	0.0923055122273235	0.026364675281296115	0.025416591273893015	0.7008451490157802	None	0	0	0.1111111111111111	1	1.0	11	1.0	1.0	12	11	0	1	0	0.07692307692307693	13	1	0.8666666666666667	13	0.3333333333333333	0	0.500279617549004	0.786970180006776	0.232422348540093	0.8252268786276625	0.7853101989174354	0.9097651592618627	0.8632455931150229	0.8485447881967203	1.0	0.25	0.0
3635	0.043706782257511304	0.0011410275214015259	0.0011409034539495502	0.934430467476414	None	0	0	0.3333333333333333	3	0.6363636363636364	7	0.43333333333333335	0.5454545454545454	9	6	3	1	0	0.8333333333333334	6	5	0.8666666666666667	13	0.14285714285714285	0.18181818181818182	0.3662323813677239	0.8701338875197631	0.5202633691856344	0.9633922724548719	0.6853811597056649	0.944074398037401	0.8862806120326331	0.9350009991916706	1.0	0.1111111111111111	0.0
3905	0.0998322294562134	0.022185117298398442	0.020165817614723025	0.663661320995361	None	0	0	0.08333333333333333	1	1.0	16	1.0	1.0	17	16	0	1	0	0.05555555555555555	18	1	1.2	18	0.3333333333333333	0	0.500279617549004	0.8474492079938116	0.232422348540093	0.9208935495019585	0.6969455469128338	0.8857350893410374	0.8632455931150229	0.8881909157747391	1.0	0.11764705882352941	0.0
59	None	None	None	None	None	0	0	1.0	1	0	0	1.0	0	0	0	1	2	0	0.5	2	1	0.13333333333333333	2	0.3333333333333333	0	0	0	0	0	0	0	0	0	0	0	0
1841	None	None	None	None	None	0	0	0.75	3	0.3333333333333333	1	0.5555555555555556	0.3333333333333333	3	1	1	0	0	1.0	3	3	0.3333333333333333	5	0.0	1.0	0.7535143873790192	0.75527070678677	0.22990295382315754	0.7198444107365984	0.6345241100464778	0.8397942650433808	0.885911348394372	0.7759879614299291	0	0	0.0
2399	None	None	None	None	None	0	0	0.6	3	0.4	2	0.875	0.2	3	1	3	2	0	0.5	2	4	0.4666666666666667	7	0.25	0	0.20211301602907716	0.5421095194497041	0.6804610432585989	0.9031163167288871	0.9607015778710284	0.5461816335506626	0.9581907440482078	0.7031084579183586	0.6666666666666666	0.3333333333333333	0.0
5847	0.08114280375675485	0.03395482733600576	0.03352116263090932	0.6582068838899673	None	0	0	0.1111111111111111	1	1.0	11	1.0	1.0	12	11	0	1	0	0.07692307692307693	13	1	0.8666666666666667	13	0.3333333333333333	0	0.500279617549004	0.7843976734978171	0.232422348540093	0.7963100682015221	0.7411254253981375	0.904917186683553	0.8634480663765609	0.8369883502360103	1.0	0.25	0.0
3306	0.03388263320316634	0.0016148157942146252	0.0005044195833049958	0.8808944250049434	None	0	0	0.2222222222222222	2	0.9090909090909091	10	1.0	0.9090909090909091	12	10	0	1	0	0.07692307692307693	13	1	0.8666666666666667	13	0.5	0.16666666666666666	0.535865538594928	0.8167075848043167	0.21907950120753647	0.8826553190845544	0.6801643072198995	0.9160016897447917	0.8739975041090146	0.8772970962480195	1.0	0.16666666666666666	0.0
5517	0.08288726375990968	0.038414649077808616	0.038413769735147	0.6566051383723295	None	0	0	0.1111111111111111	1	1.0	11	1.0	1.0	12	11	0	1	0	0.07692307692307693	13	1	0.8666666666666667	13	0.3333333333333333	0	0.500279617549004	0.7843976734978171	0.232422348540093	0.7963100682015221	0.7411254253981375	0.904917186683553	0.8634480663765609	0.8369883502360103	1.0	0.3333333333333333	0.0
3936	0.07869087016719642	0.014199419059116246	0.01162338209056728	0.9008446163732768	None	0	0	0.14285714285714285	2	0.8888888888888888	16	0.2777777777777778	0.8333333333333334	17	15	2	1	0	0.8888888888888888	9	8	1.3333333333333333	20	0.16666666666666666	0.3333333333333333	0.5479565332038263	0.8452781220610891	0.232422348540093	0.920253665228775	0.719148366273594	0.8939408945973013	0.8632455931150229	0.8901061748602743	1.0	0.11764705882352941	0.0
1641	None	None	None	None	None	0	0	0.3333333333333333	2	0.8333333333333334	5	0.5714285714285714	0.8333333333333334	7	5	0	0	0	0.2857142857142857	7	2	0.5333333333333333	8	0.0	0	0.38536650466947553	0.7737487942274037	0.3292188038579503	0.8435725881174886	0.7524417461271309	0.889923503848579	0.850974045879465	0.8413363628407341	0	0	0.0
2954	0.006596731022380449	0.0006515129781681964	0.00015278489212658085	0.9444588713896012	None	0.5	1	0.5714285714285714	4	0.5	4	0.4	0.5	6	4	3	1	0	1.0	5	5	0.6666666666666666	10	0.125	0.4	0.9443024646782741	0.9652990884071657	0.8960327207581613	0.9492500295759925	0.6464531607246211	0.9128555504004626	0.8281713586286547	0.9462322702713294	1.0	0.3333333333333333	0.0
5746	0.08335016605763958	0.036168169768514793	0.0360957573498517	0.6550749124273183	None	0	0	0.1111111111111111	1	1.0	11	1.0	1.0	12	11	0	1	0	0.07692307692307693	13	1	0.8666666666666667	13	0.3333333333333333	0	0.500279617549004	0.7843976734978171	0.232422348540093	0.7963100682015221	0.7411254253981375	0.904917186683553	0.8634480663765609	0.8369883502360103	1.0	0.3333333333333333	0.0
3627	0.004398714335644498	0.0004276784274559124	-7.974308980323042e-05	0.9910805351417782	None	0	0	0.5	2	0.6666666666666666	2	0.625	0.6666666666666666	3	2	1	2	0	0.5	4	2	0.3333333333333333	5	0.4	0	0.5941492680966701	0.9682974343897938	0.21421535688800764	0.6785794535752698	0.4269327522934093	0.8289832633893324	0.8862806120326331	0.871573541127521	0.8333333333333333	1.0	0.0
6834	0.08686973495740835	0.037293581240167	0.03726530505237617	0.6612842430548345	None	0	0	0.1111111111111111	1	1.0	11	1.0	1.0	12	11	0	1	0	0.07692307692307693	13	1	0.8666666666666667	13	0.3333333333333333	0	0.500279617549004	0.7843976734978171	0.232422348540093	0.7963100682015221	0.7411254253981375	0.8886488289861189	0.8634480663765609	0.8288210106973345	1.0	0.3333333333333333	0.0
6838	0.08282051215026232	0.008094058681269238	0.00729456399144433	0.6769832781375791	None	0	0	0.125	1	1.0	10	1.0	1.0	11	10	0	1	0	0.08333333333333333	12	1	0.8	12	0.3333333333333333	0	0.3662323813677239	0.8505670323299738	0.2645432623618368	0.7750643412320163	0.6801643072198995	0.8408821786051323	0.8692535883324455	0.8244797058164522	1.0	0.5454545454545454	0.0
4349	0.07781020425940095	0.03398523358164415	0.030470401393309574	0.8077051534298366	None	0	0	0.08333333333333333	1	1.0	15	1.0	1.0	16	15	0	0	0	0.058823529411764705	17	1	1.1333333333333333	17	0.0	0	0.500279617549004	0.8466814736759554	0.232422348540093	0.930014514441842	0.7080469565932139	0.8772581064870469	0.8630748949176522	0.8896802271154179	0	0	0.0
2913	0.009262942804062785	0.0002421673091531688	0.00020831586157297866	0.9962897132926757	None	0	0	0.2	1	1.0	5	1.0	1.0	6	5	0	1	0	0.14285714285714285	7	1	0.4666666666666667	7	0.3333333333333333	0	0.5479565332038263	0.9174470792707401	0.3831235733985344	0.9615195608179719	0.6906354867269219	0.8417367363963594	0.8053734525636485	0.9192778854024056	1.0	0.3333333333333333	0.0
1189	None	None	None	None	None	0.6666666666666666	2	0.75	6	0.3	3	0.5714285714285714	0.3	6	3	5	0	0	0.42857142857142855	7	3	0.8	12	0.0	0.8	0.3436600387503562	0.8945287495316355	0.6597381493387033	0.6920666941827402	0.47583402136380853	0.9217555009509341	0.8442812078026143	0.8587200690448703	0	0	0.0
3466	0.010513050669949781	0.0005353011790484169	0.0005351077928657904	0.9932515721330549	None	0	0	0.5	3	0.6666666666666666	4	0.4444444444444444	0.5	6	3	1	1	0	0.5	6	3	0.5333333333333333	8	0.3333333333333333	0.4	0.3417162625875689	0.8191890280292188	0.5100194642796192	0.8979562037630092	0.7189114529163978	0.7826834971160846	0.8566619595682268	0.839653449347947	1.0	0.16666666666666666	0.0
6661	0.07666220518747428	0.021349000796153355	0.020061122052973467	0.6788513019521979	None	0	0	0.1111111111111111	1	1.0	11	1.0	1.0	12	11	0	1	0	0.07692307692307693	13	1	0.8666666666666667	13	0.3333333333333333	0	0.500279617549004	0.7843976734978171	0.232422348540093	0.8010996868815415	0.7411254253981375	0.8886488289861189	0.8634480663765609	0.8302253386555708	1.0	0.5833333333333334	0.0
2984	0.0012854934225309893	6.151170731698564e-05	3.707585010046126e-07	0.9968503890364768	None	1.0	1	1.0	5	0.0	0	0.5833333333333334	0	3	0	3	0	0	0.75	3	4	0.4666666666666667	7	0.0	0.6666666666666666	0	0	0	0	0	0	0	0	0	0	0
2695	0.05437281360012279	0.007336180967600645	0.0015200464159648727	0.9103187711429229	None	0	0	0.1	1	1.0	13	0.234375	0.9230769230769231	13	12	1	2	0	1.0	8	8	1.0	15	0.4	0	0.46241890383730483	0.9312655810735981	0.8249899597209154	0.9487915870225123	0.719148366273594	0.7777494328502016	0.8518640476678692	0.9054576744882573	0.5769230769230769	0.15384615384615385	0.0
3021	0.003757309999103992	0.0022463155981973866	-0.0006791593586116894	0.9974267862487546	None	0	0	0.75	3	0.3333333333333333	1	0.625	0.3333333333333333	2	1	2	2	0	0.5	4	2	0.3333333333333333	5	0.2857142857142857	0.6666666666666666	0.6085083957200489	0.5358362661717999	0.19853120668738639	0.6403686986278143	0.5127582509456434	0.6068681344954658	0.8554914987222612	0.595056182405379	0.75	0.5	0.052413206362421146
5682	0.07936151262563432	0.03201907839557917	0.032014638209213984	0.6641732468212806	None	0	0	0.1111111111111111	1	1.0	11	1.0	1.0	12	11	0	1	0	0.07692307692307693	13	1	0.8666666666666667	13	0.3333333333333333	0	0.500279617549004	0.7843976734978171	0.232422348540093	0.7963100682015221	0.7411254253981375	0.904917186683553	0.8634480663765609	0.8369883502360103	1.0	0.3333333333333333	0.0
2693	None	None	None	None	None	0.3333333333333333	1	0.6666666666666666	6	0.36363636363636365	4	0.52	0.2727272727272727	7	3	5	0	0	1.0	5	5	0.8666666666666667	13	0.0	0.4444444444444444	0.8058718499192657	0.8918232124265945	0.27346066261470564	0.965604626489878	0.6621226071802497	0.7420784774098165	0.884313677502565	0.8972508025692679	0	0	0.0
1770	None	None	None	None	None	0	0	0.2	1	1.0	5	0.875	0.6	4	3	2	2	0	0.5	4	2	0.4666666666666667	7	0.2857142857142857	0.4	0.6673370410627959	0.7909882485276007	0.3998195956548504	0.6184721010022247	0.4543473093234067	0.885284093477698	0.8576082887658556	0.7834360494584522	0.75	0	0.0
1806	None	None	None	None	None	0	0	0.6666666666666666	2	0.5	1	1.0	0	2	0	1	1	0	0.25	4	1	0.26666666666666666	4	0.25	0.6666666666666666	0	0	0	0	0	0	0	0	0	0	0
4131	0.10203685410672353	0.003911899850988205	0.003839897642077737	0.7133983768876866	None	0	0	0.1	1	1.0	12	1.0	1.0	13	12	0	1	0	0.07142857142857142	14	1	0.9333333333333333	14	0.3333333333333333	0	0.500279617549004	0.7860620520406895	0.232422348540093	0.8170084950638005	0.7853101989174354	0.9022206972638798	0.8632455931150229	0.8420066864323251	1.0	0.23076923076923078	0.0
1344	None	None	None	None	None	1.0	1	0.75	3	0.0	0	0.5555555555555556	0	1	0	3	1	0	1.0	3	3	0.3333333333333333	5	0.1111111111111111	1.0	0	0	0	0	0	0	0	0	0	0	0
7171	0.10313659581855103	0.02531923803678074	0.02466803940174066	0.7190645825733019	None	0	0	0.09090909090909091	1	1.0	14	1.0	1.0	15	14	0	1	0	0.0625	16	1	1.0666666666666667	16	0.3333333333333333	0	0.3662323813677239	0.8430411911605351	0.24969359419858667	0.8064075764713327	0.6969406518788397	0.8926876869505216	0.8632455931150229	0.8509561470111152	1.0	0.2	0.0
1718	None	None	None	None	None	0	0	0.2	2	0.8333333333333334	10	0.7777777777777778	0.5833333333333334	8	7	5	0	0	0.5	6	3	0.9333333333333333	14	0.0	1.0	0.6953880077814456	0.9390799065730692	0.3010174538042264	0.8749884172790112	0.27538082199563646	0.9303378421232245	0.9401895160402949	0.9186649255808608	0	0	0.0
5430	0.09330654753296483	0.031989110495550706	0.03197780074064796	0.6785239398245264	None	0	0	0.1111111111111111	1	1.0	11	1.0	1.0	12	11	0	1	0	0.07692307692307693	13	1	0.8666666666666667	13	0.3333333333333333	0	0.500279617549004	0.78819382146374	0.232422348540093	0.819938109638199	0.7853101989174354	0.904931376324988	0.8632455931150229	0.8448045831516258	1.0	0.3333333333333333	0.0
3319	0.04677068842843203	0.009947885824614231	0.008275583641076532	0.9197825866499946	None	0	0	0.125	1	1.0	9	1.0	1.0	10	9	0	1	0	0.09090909090909091	11	1	0.7333333333333333	11	0.3333333333333333	0	0.5479565332038263	0.912195895826749	0.5015092701652406	0.9364946997403334	0.6906354867269219	0.7779618237539093	0.849816517993485	0.890435609830769	1.0	0.2	0.0
4602	0.07361763747932233	0.04017365502728309	0.03551070104435086	0.7989874575155252	None	0	0	0.08333333333333333	1	1.0	15	1.0	1.0	16	15	0	0	0	0.058823529411764705	17	1	1.1333333333333333	17	0.0	0	0.500279617549004	0.8466814736759554	0.232422348540093	0.930014514441842	0.7080469565932139	0.8772581064870469	0.8630748949176522	0.8896802271154179	0	0	0.0
3084	0.0018904740740161097	0.0002065055629123982	3.2301563028508196e-05	0.9975299456947523	None	0	0	0.8	4	0.0	0	0.5833333333333334	0	4	0	2	1	0	0.75	4	3	0.4666666666666667	7	0.25	0	0	0	0	0	0	0	0	0	0	0	0
418	None	None	None	None	None	0	0	0.4	2	0.8	4	1.0	0.8	6	4	0	0	0	0.14285714285714285	7	1	0.4666666666666667	7	0.0	0.6666666666666666	0.4924785111343807	0.9473825895259772	0.6161028192150051	0.7479121845058387	0.4915287085173933	0.7173163362913636	0.809850565748465	0.8370514221552359	0	0	0.0
410	None	None	None	None	None	0	0	0.5	4	0.5	5	0.48	0.2	3	2	8	0	0	1.0	5	5	0.8	12	0.0	0.4444444444444444	0.974752943112453	0.9614586336505606	0.2935926197226014	0.7948829224988173	0.27538082199563646	0.9452992106113147	0.9628450492948711	0.9222739781492997	0	0	0.0
4582	0.09947325992260829	0.025703016132413284	0.02452866137945853	0.7021087719132844	None	0	0	0.1	1	1.0	12	1.0	1.0	13	12	0	1	0	0.07142857142857142	14	1	0.9333333333333333	14	0.3333333333333333	0	0.500279617549004	0.7860620520406895	0.232422348540093	0.8205703208844258	0.7452508856898685	0.8750009734970103	0.8632455931150229	0.8304981234886825	1.0	0.46153846153846156	0.0
1514	None	None	None	None	None	1.0	1	1.0	4	0.25	1	0.5	0	4	0	1	0	0	0.75	4	3	0.4	6	0.0	1.0	0	0	0	0	0	0	0	0	0	0	0
3990	0.056144965304095636	0.021363954341760638	0.021061497036138865	0.9252069856398994	None	0	0	0.21428571428571427	3	0.8333333333333334	15	0.2777777777777778	0.7777777777777778	17	14	2	1	0	0.8888888888888888	9	8	1.3333333333333333	20	0.2	0.4444444444444444	0.5479565332038263	0.8452781220610891	0.232422348540093	0.9203084829672068	0.719148366273594	0.8939408945973013	0.8632455931150229	0.8901305356213712	1.0	0.11764705882352941	0.0
3495	0.050359995144010204	0.011917161078503049	0.00993485768891013	0.9249466316814223	None	0	0	0.2	2	0.9166666666666666	11	0.5384615384615384	0.9166666666666666	12	11	1	0	0	0.15384615384615385	13	2	0.9333333333333333	14	0.0	0	0.41388243194870145	0.9473571213999455	0.5232305208183682	0.8818067848413659	0.2753070726951681	0.8598668950358926	0.8452147849588629	0.9036098879307612	0	0	0.0
3107	0.023425258670498578	0.002692959750427434	-0.001991561027461436	0.9700407581158409	None	0.5	1	0.5714285714285714	4	0.625	5	0.4166666666666667	0.5	6	4	3	0	0	0.375	8	3	0.6666666666666666	10	0.0	1.0	0.3439288434277147	0.9392917250287116	0.556416543831521	0.9278527897453991	0.3823607510727337	0.8441578985270194	0.8550498334864326	0.9111346941043704	0	0	0.0
5046	0.08918924921179482	0.016169588242024864	0.013158731845031003	0.7346612662378547	None	0	0	0.125	1	1.0	9	1.0	1.0	10	9	0	1	0	0.09090909090909091	11	1	0.7333333333333333	11	0.3333333333333333	0	0.3662323813677239	0.8119960820912673	0.25711842828021175	0.8306618066657114	0.7853101989174354	0.920083370062714	0.8664767992281004	0.8620330330338971	1.0	0.2	0.0
3630	0.015334635990350273	0.0014429859052269883	-0.00046484506097674565	0.9790730366215923	None	0.5	1	0.5714285714285714	4	0.5	4	0.47619047619047616	0.5	6	4	3	2	0	0.42857142857142855	3	7	0.6666666666666666	10	0.25	0.2857142857142857	0.33793975454782743	0.7834663728121957	0.5470183326773385	0.6889998091696465	0.5016933593725235	0.9551435396924263	0.8750857560813716	0.8472605311430499	0.5833333333333334	0.16666666666666666	0.0
5060	0.09527272002416297	0.001242111295305791	0.0012198567674381092	0.6964636284783219	None	0	0	0.1111111111111111	1	1.0	11	1.0	1.0	12	11	0	1	0	0.07692307692307693	13	1	0.8666666666666667	13	0.3333333333333333	0	0.500279617549004	0.78819382146374	0.232422348540093	0.8238681036007197	0.765280542303652	0.8767603369631182	0.8632455931150229	0.8328994910760833	1.0	0.5833333333333334	0.0
2571	0.00016228955197241727	2.341186254367897e-05	6.808722953824762e-06	0.9999942253193481	None	0	0	0.7142857142857143	5	0.25	2	0.5	0.25	4	2	5	2	0	0.8	5	4	0.6666666666666666	10	0.16666666666666666	0.3333333333333333	0.15105650801453857	0.6249389331004422	0.749770468953335	0.7094192235973209	0.9607015778710284	0.5370277247580683	0.9688969804443455	0.6264859884371962	0.625	0	0.0
2996	0.025745654505369833	0.004196612181347365	-0.0024922747121951597	0.9100015396409884	None	0	0	0.5	6	0.5	8	0.45	0.375	8	6	9	4	0	0.4	4	10	1.2	18	0.2	0.42857142857142855	0.6178179142921227	0.8337850841424688	0.3508045604617813	0.9326372268877249	0.6897506273867517	0.9065068477710228	0.8802015550952453	0.8975943237596952	0.3125	0.375	0.0
4258	0.09680631393467293	0.033613195718122185	0.03360250424351233	0.6760869510017777	None	0	0	0.1111111111111111	1	1.0	11	1.0	1.0	12	11	0	1	0	0.07692307692307693	13	1	0.8666666666666667	13	0.3333333333333333	0	0.500279617549004	0.78819382146374	0.232422348540093	0.819938109638199	0.7853101989174354	0.904931376324988	0.8632455931150229	0.8448045831516258	1.0	0.3333333333333333	0.0
5875	0.07681197551864868	0.020618012281823958	0.018636172787540515	0.6721439213624625	None	0	0	0.1111111111111111	1	1.0	11	1.0	1.0	12	11	0	1	0	0.07692307692307693	13	1	0.8666666666666667	13	0.3333333333333333	0	0.500279617549004	0.7843976734978171	0.232422348540093	0.8010996868815415	0.7210957687843541	0.8764545731865417	0.8634480663765609	0.8246216974679814	1.0	0.5833333333333334	0.0
3143	4.828993109953194e-06	3.289289634747058e-08	8.39889819454988e-09	0.9999984145593376	None	0	0	0.75	3	0.3333333333333333	1	0.625	0	3	0	1	2	0	0.5	4	2	0.3333333333333333	5	0.6666666666666666	0.6666666666666666	0	0	0	0	0	0	0	0	0	0	0
3628	0.07170263064529345	0.018350408454170745	0.014911167165558266	0.7228306776400354	None	0	0	0.3	3	0.8333333333333334	10	0.5384615384615384	0.8333333333333334	13	10	0	1	0	0.15384615384615385	13	2	0.9333333333333333	14	1.0	0.16666666666666666	0.500279617549004	0.8288858840263452	0.232422348540093	0.9101458498974414	0.7853101989174354	0.8975733961027172	0.8632455931150229	0.883009073403817	1.0	0.23076923076923078	0.0
1678	None	None	None	None	None	0	0	0.25	1	1.0	3	0.625	0.6666666666666666	3	2	1	1	0	0.5	2	4	0.3333333333333333	5	0.2	0	0.446497541374877	0.9471288090894661	0.5477112917355291	0.6058343730881883	0.9704493665458175	0.9766905752404806	0.8229560665546664	0.9129534099017113	1.0	0.3333333333333333	0.0
5040	0.08142708076427858	0.03864590436898591	0.0386450004258516	0.6555127889808934	None	0	0	0.1111111111111111	1	1.0	11	1.0	1.0	12	11	0	1	0	0.07692307692307693	13	1	0.8666666666666667	13	0.3333333333333333	0	0.500279617549004	0.7843976734978171	0.232422348540093	0.7963100682015221	0.7411254253981375	0.904917186683553	0.8634480663765609	0.8369883502360103	1.0	0.16666666666666666	0.0
6147	0.0684504451961644	0.0033711934896210505	-0.0027216872407372574	0.6606439905172511	None	0	0	0.1111111111111111	1	1.0	11	1.0	0.9090909090909091	11	10	1	1	0	0.07692307692307693	13	1	0.8666666666666667	13	0.2	0	0.5479565332038263	0.8517964842645477	0.232422348540093	0.9076780790566216	0.719148366273594	0.900081603196261	0.8632455931150229	0.8886970188465609	1.0	0.45454545454545453	0.0
6425	0.10838036988161334	0.018421158119588228	0.018345301125036635	0.6645310288239327	None	0	0	0.1	1	1.0	13	1.0	1.0	14	13	0	1	0	0.06666666666666667	15	1	1.0	15	0.3333333333333333	0	0.4332559994583639	0.7816857456805774	0.24105797136933985	0.8016765935525663	0.7853101989174354	0.7554268082138539	0.8664767992281004	0.7801768465499278	1.0	0.35714285714285715	0.0
5161	0.06943836328990773	0.030113935851169584	0.018716150871907946	0.7075939940906136	None	0	0	0.1	1	1.0	12	1.0	1.0	13	12	0	1	0	0.07142857142857142	14	1	0.9333333333333333	14	0.3333333333333333	0	0.4742202966372505	0.7204269705645575	0.232422348540093	0.801306314072681	0.6801643072198995	0.9019167063301683	0.8632455931150229	0.8205269228520901	1.0	0.15384615384615385	0.0
3841	0.11481151102392256	0.008693730866555822	0.0048289957322187734	0.7066058923031749	None	0	0	0.08333333333333333	1	1.0	15	1.0	1.0	16	15	0	1	0	0.058823529411764705	17	1	1.1333333333333333	17	0.3333333333333333	0	0.4332559994583639	0.8573022749105894	0.24105797136933985	0.8166694645371884	0.6885524795493696	0.9014195666067834	0.8632455931150229	0.8621624516696726	1.0	0.375	0.0
[truncated: 6,364 more rows]
