# Supplementary material for: Constrained by Design: Influence of Genetic Encodings on Evolved Traits of Robots
Source: Front Robot AI. 2021 Jun 15;8:672379. doi: 10.3389/frobt.2021.672379 (PMC8239187; doi:10.3389/frobt.2021.672379)
Supplement: Supplementary file 3 [file DataSheet2.ZIP › plasticoding_plane_9_snapshots_ids.tsv]

generation	robot_id	fitness	novelty	novelty_pop	cons_fitness
145	7307	0.0398638857644944	None	0.0	0.0398638857644944
145	6902	0.04098377099963512	None	0.0	0.04098377099963512
145	7233	0.04393454492102035	None	0.0	0.04393454492102035
145	7340	0.04059559690477135	None	0.0	0.04059559690477135
145	6770	0.041611118880083446	None	0.0	0.041611118880083446
145	7329	0.0379772218556679	None	0.0	0.0379772218556679
145	7014	0.037387014873135914	None	0.0	0.037387014873135914
145	7099	0.04172472435532601	None	0.0	0.04172472435532601
145	6846	0.039903163561949846	None	0.0	0.039903163561949846
145	7347	0.03772859790597715	None	0.0	0.03772859790597715
145	6542	0.04168679017991399	None	0.0	0.04168679017991399
145	7269	0.040499639521099175	None	0.0	0.040499639521099175
145	7264	0.03352083078279244	None	0.0	0.03352083078279244
145	6635	0.041360438933150126	None	0.0	0.041360438933150126
145	7011	0.041114080988244844	None	0.0	0.041114080988244844
145	7304	0.041182395762655144	None	0.0	0.041182395762655144
145	7157	0.03780264992395701	None	0.0	0.03780264992395701
145	7326	0.03884899650500022	None	0.0	0.03884899650500022
145	7031	0.03981159718567648	None	0.0	0.03981159718567648
145	7263	0.026404205190949603	None	0.0	0.026404205190949603
145	6788	0.04208973012233042	None	0.0	0.04208973012233042
145	7256	0.039852541401975174	None	0.0	0.039852541401975174
145	6760	0.04098772436393743	None	0.0	0.04098772436393743
145	7041	0.04101931008557741	None	0.0	0.04101931008557741
145	7042	0.04154294071210337	None	0.0	0.04154294071210337
145	7272	0.03903857924103646	None	0.0	0.03903857924103646
145	6903	0.042175632925574885	None	0.0	0.042175632925574885
145	7302	0.039535457995745205	None	0.0	0.039535457995745205
145	7336	0.038189755078605475	None	0.0	0.038189755078605475
145	6823	0.042243643156294	None	0.0	0.042243643156294
145	7297	0.03996406639291902	None	0.0	0.03996406639291902
145	7219	0.03825704055184918	None	0.0	0.03825704055184918
145	7231	0.042482519725676966	None	0.0	0.042482519725676966
145	7338	0.04040562585727199	None	0.0	0.04040562585727199
145	7323	0.04044424897461169	None	0.0	0.04044424897461169
145	7273	0.03571694943283652	None	0.0	0.03571694943283652
145	7016	0.04244765488520468	None	0.0	0.04244765488520468
145	7082	0.04019932406947999	None	0.0	0.04019932406947999
145	7243	0.03758849604087103	None	0.0	0.03758849604087103
145	7218	0.039897684870847716	None	0.0	0.039897684870847716
145	6207	0.04199668559009759	None	0.0	0.04199668559009759
145	7278	0.039363596687517016	None	0.0	0.039363596687517016
145	7121	0.041166686648318164	None	0.0	0.041166686648318164
145	6605	0.043743205551536074	None	0.0	0.043743205551536074
145	7299	0.04017537148184999	None	0.0	0.04017537148184999
145	7292	0.041753741098050405	None	0.0	0.041753741098050405
145	6619	0.042712604564753134	None	0.0	0.042712604564753134
145	6493	0.04170473451017199	None	0.0	0.04170473451017199
145	7289	0.04183861674174014	None	0.0	0.04183861674174014
145	6452	0.041922289861564356	None	0.0	0.041922289861564356
145	6985	0.0422577605576582	None	0.0	0.0422577605576582
145	6891	0.04106001391654679	None	0.0	0.04106001391654679
145	7344	0.03702003326713661	None	0.0	0.03702003326713661
145	7252	0.04085859012102268	None	0.0	0.04085859012102268
145	7322	0.03973969364859571	None	0.0	0.03973969364859571
145	7328	0.03822893818326499	None	0.0	0.03822893818326499
145	7276	0.03998614223488805	None	0.0	0.03998614223488805
145	7303	0.04187148948983233	None	0.0	0.04187148948983233
145	7101	0.04268291991891382	None	0.0	0.04268291991891382
145	7180	0.041091202425613156	None	0.0	0.041091202425613156
145	5994	0.04143208585247762	None	0.0	0.04143208585247762
145	7214	0.03924149376687115	None	0.0	0.03924149376687115
145	6716	0.04144448339384335	None	0.0	0.04144448339384335
145	6804	0.042104389824343856	None	0.0	0.042104389824343856
145	7200	0.03801697537088369	None	0.0	0.03801697537088369
145	7150	0.040306885802830775	None	0.0	0.040306885802830775
145	7258	0.040291386404916536	None	0.0	0.040291386404916536
145	7076	0.04055324622505502	None	0.0	0.04055324622505502
145	7039	0.04096298488060327	None	0.0	0.04096298488060327
145	7118	0.041784530123087846	None	0.0	0.041784530123087846
145	7318	0.04265333152799327	None	0.0	0.04265333152799327
145	7337	0.03684825310250441	None	0.0	0.03684825310250441
145	7136	0.040064474860631284	None	0.0	0.040064474860631284
145	6885	0.04061277543024972	None	0.0	0.04061277543024972
145	6268	0.041018645213931365	None	0.0	0.041018645213931365
145	7314	0.04104971296709134	None	0.0	0.04104971296709134
145	7294	0.04052663999649847	None	0.0	0.04052663999649847
145	6795	0.04136754303791719	None	0.0	0.04136754303791719
145	6102	0.041955678007483364	None	0.0	0.041955678007483364
145	7262	0.0413400847269757	None	0.0	0.0413400847269757
145	7343	0.042198495698687964	None	0.0	0.042198495698687964
145	6769	0.042456935118598556	None	0.0	0.042456935118598556
145	7173	0.0401978201670697	None	0.0	0.0401978201670697
145	7221	0.041598787583608104	None	0.0	0.041598787583608104
145	6516	0.042723119347817404	None	0.0	0.042723119347817404
145	7320	0.034173088960885466	None	0.0	0.034173088960885466
145	7301	0.04044604619225969	None	0.0	0.04044604619225969
145	7261	0.04137126291416598	None	0.0	0.04137126291416598
145	7129	0.03833451948677014	None	0.0	0.03833451948677014
145	7242	0.0407240515253365	None	0.0	0.0407240515253365
145	7305	0.04203131829146533	None	0.0	0.04203131829146533
145	6695	0.0408684394907992	None	0.0	0.0408684394907992
145	7176	0.0394975623113615	None	0.0	0.0394975623113615
145	7236	0.040528478453899876	None	0.0	0.040528478453899876
145	7186	0.04009058371929983	None	0.0	0.04009058371929983
145	7051	0.041990569479686435	None	0.0	0.041990569479686435
145	7277	0.02036277092775931	None	0.0	0.02036277092775931
145	7260	0.0396770986722071	None	0.0	0.0396770986722071
145	6529	0.043014015192670826	None	0.0	0.043014015192670826
145	7247	0.03944692479220179	None	0.0	0.03944692479220179
143	6703	0.04067790505873117	None	0.0	0.04067790505873117
143	7119	0.038142756968042896	None	0.0	0.038142756968042896
143	7250	0.03737951433389234	None	0.0	0.03737951433389234
143	7167	0.03669279996714247	None	0.0	0.03669279996714247
143	7195	0.038140351720738465	None	0.0	0.038140351720738465
143	7111	0.04055423610214947	None	0.0	0.04055423610214947
143	6902	0.04098377099963512	None	0.0	0.04098377099963512
143	7233	0.04393454492102035	None	0.0	0.04393454492102035
143	6770	0.041611118880083446	None	0.0	0.041611118880083446
143	7014	0.037387014873135914	None	0.0	0.037387014873135914
143	7099	0.04172472435532601	None	0.0	0.04172472435532601
143	7185	0.039270317516328423	None	0.0	0.039270317516328423
143	6750	0.041838023468588455	None	0.0	0.041838023468588455
143	6846	0.039903163561949846	None	0.0	0.039903163561949846
143	6542	0.04168679017991399	None	0.0	0.04168679017991399
143	6635	0.041360438933150126	None	0.0	0.041360438933150126
143	7011	0.041114080988244844	None	0.0	0.041114080988244844
143	7157	0.03780264992395701	None	0.0	0.03780264992395701
143	7031	0.03981159718567648	None	0.0	0.03981159718567648
143	7166	0.0382199094245237	None	0.0	0.0382199094245237
143	7027	0.0398089074970017	None	0.0	0.0398089074970017
143	6788	0.04208973012233042	None	0.0	0.04208973012233042
143	6760	0.04098772436393743	None	0.0	0.04098772436393743
143	7041	0.04101931008557741	None	0.0	0.04101931008557741
143	7042	0.04154294071210337	None	0.0	0.04154294071210337
143	6903	0.042175632925574885	None	0.0	0.042175632925574885
143	7210	0.039722919718235626	None	0.0	0.039722919718235626
143	6823	0.042243643156294	None	0.0	0.042243643156294
143	7153	0.04208903725256412	None	0.0	0.04208903725256412
143	7219	0.03825704055184918	None	0.0	0.03825704055184918
143	7231	0.042482519725676966	None	0.0	0.042482519725676966
143	7197	0.04029598686721899	None	0.0	0.04029598686721899
143	7211	0.03489361646878831	None	0.0	0.03489361646878831
143	7209	0.034844796555998675	None	0.0	0.034844796555998675
143	7142	0.0404995189051064	None	0.0	0.0404995189051064
143	7172	0.04086936547755203	None	0.0	0.04086936547755203
143	7016	0.04244765488520468	None	0.0	0.04244765488520468
143	6518	0.04136927215559907	None	0.0	0.04136927215559907
143	7057	0.04186402177801705	None	0.0	0.04186402177801705
143	7082	0.04019932406947999	None	0.0	0.04019932406947999
143	7178	0.040970218959906754	None	0.0	0.040970218959906754
143	7243	0.03758849604087103	None	0.0	0.03758849604087103
143	6962	0.03822200413249986	None	0.0	0.03822200413249986
143	7218	0.039897684870847716	None	0.0	0.039897684870847716
143	6207	0.04199668559009759	None	0.0	0.04199668559009759
143	7121	0.041166686648318164	None	0.0	0.041166686648318164
143	6605	0.043743205551536074	None	0.0	0.043743205551536074
143	7212	0.03489597397772726	None	0.0	0.03489597397772726
143	6619	0.042712604564753134	None	0.0	0.042712604564753134
143	6493	0.04170473451017199	None	0.0	0.04170473451017199
143	7205	0.017279293833312236	None	0.011465347920282436	0.017279293833312236
143	7244	0.03589030770167534	None	0.0	0.03589030770167534
143	6452	0.041922289861564356	None	0.0	0.041922289861564356
143	6985	0.0422577605576582	None	0.0	0.0422577605576582
143	6891	0.04106001391654679	None	0.0	0.04106001391654679
143	7228	0.039520071678948464	None	0.0	0.039520071678948464
143	7245	0.03988276990585737	None	0.0	0.03988276990585737
143	7064	0.0393393731371719	None	0.0	0.0393393731371719
143	7101	0.04268291991891382	None	0.0	0.04268291991891382
143	7180	0.041091202425613156	None	0.0	0.041091202425613156
143	5994	0.04143208585247762	None	0.0	0.04143208585247762
143	7214	0.03924149376687115	None	0.0	0.03924149376687115
143	6716	0.04144448339384335	None	0.0	0.04144448339384335
143	6804	0.042104389824343856	None	0.0	0.042104389824343856
143	7200	0.03801697537088369	None	0.0	0.03801697537088369
143	7150	0.040306885802830775	None	0.0	0.040306885802830775
143	7143	0.03917539079450882	None	0.0	0.03917539079450882
143	7076	0.04055324622505502	None	0.0	0.04055324622505502
143	7039	0.04096298488060327	None	0.0	0.04096298488060327
143	7201	0.03838835822736065	None	0.0	0.03838835822736065
143	7118	0.041784530123087846	None	0.0	0.041784530123087846
143	7248	0.04022699708049275	None	0.0	0.04022699708049275
143	6912	0.038158740564021146	None	0.0	0.038158740564021146
143	7226	0.0379983721132112	None	0.0	0.0379983721132112
143	7001	0.04185629686608144	None	0.0	0.04185629686608144
143	7175	0.03927341668471332	None	0.0	0.03927341668471332
143	7136	0.040064474860631284	None	0.0	0.040064474860631284
143	6885	0.04061277543024972	None	0.0	0.04061277543024972
143	6268	0.041018645213931365	None	0.0	0.041018645213931365
143	7224	0.03972348575844889	None	0.0	0.03972348575844889
143	7049	0.03786947052630839	None	0.0	0.03786947052630839
143	6795	0.04136754303791719	None	0.0	0.04136754303791719
143	7130	0.038055909032519736	None	0.0	0.038055909032519736
143	6997	0.04158677465395648	None	0.0	0.04158677465395648
143	6102	0.041955678007483364	None	0.0	0.041955678007483364
143	6769	0.042456935118598556	None	0.0	0.042456935118598556
143	7173	0.0401978201670697	None	0.0	0.0401978201670697
143	7221	0.041598787583608104	None	0.0	0.041598787583608104
143	6516	0.042723119347817404	None	0.0	0.042723119347817404
143	7129	0.03833451948677014	None	0.0	0.03833451948677014
143	7242	0.0407240515253365	None	0.0	0.0407240515253365
143	6695	0.0408684394907992	None	0.0	0.0408684394907992
143	7176	0.0394975623113615	None	0.0	0.0394975623113615
143	7236	0.040528478453899876	None	0.0	0.040528478453899876
143	7186	0.04009058371929983	None	0.0	0.04009058371929983
143	7051	0.041990569479686435	None	0.0	0.041990569479686435
143	6884	0.04021989710822179	None	0.0	0.04021989710822179
143	7230	0.03648304532967742	None	0.0	0.03648304532967742
143	6529	0.043014015192670826	None	0.0	0.043014015192670826
143	7247	0.03944692479220179	None	0.0	0.03944692479220179
106	5310	0.03795406018914573	None	0.0	0.03795406018914573
106	5098	0.03891682836439747	None	0.0	0.03891682836439747
106	4964	0.03825487157622033	None	0.0	0.03825487157622033
106	4574	0.03833430050533799	None	0.0	0.03833430050533799
106	5128	0.03723486470002712	None	0.0	0.03723486470002712
106	4342	0.0391891270134062	None	0.0	0.0391891270134062
106	4936	0.038282583309141874	None	0.0	0.038282583309141874
106	5144	0.03794727392075399	None	0.0	0.03794727392075399
106	5328	0.03638908685066039	None	0.0	0.03638908685066039
106	5314	0.034341819847958394	None	0.0	0.034341819847958394
106	5382	0.03614035630535623	None	0.0	0.03614035630535623
106	4978	0.038082000969501886	None	0.0	0.038082000969501886
106	5101	0.03849691902818808	None	0.0	0.03849691902818808
106	4824	0.038763744293963724	None	0.0	0.038763744293963724
106	5363	0.03769611736128551	None	0.0	0.03769611736128551
106	5276	0.03924733813573482	None	0.0	0.03924733813573482
106	5373	0.03798825881103041	None	0.0	0.03798825881103041
106	4448	0.03737541844920797	None	0.0	0.03737541844920797
106	5368	0.034541137881081194	None	0.0	0.034541137881081194
106	4971	0.03855420121247575	None	0.0	0.03855420121247575
106	5316	0.036355663836384056	None	0.0	0.036355663836384056
106	5059	0.03779411340477051	None	0.0	0.03779411340477051
106	4846	0.03798054484086929	None	0.0	0.03798054484086929
106	4558	0.03845141412223828	None	0.0	0.03845141412223828
106	5396	0.032489683649287684	None	0.0	0.032489683649287684
106	4381	0.03735417637026537	None	0.0	0.03735417637026537
106	5143	0.0380742499349295	None	0.0	0.0380742499349295
106	5398	0.038626082770917176	None	0.0	0.038626082770917176
106	5376	0.01798197455049943	None	0.02301587301587302	0.01798197455049943
106	5262	0.0350713399440824	None	0.0	0.0350713399440824
106	4926	0.03805877029394145	None	0.0	0.03805877029394145
106	4982	0.03826018602676921	None	0.0	0.03826018602676921
106	5275	0.038095867923427736	None	0.0	0.038095867923427736
106	5340	0.035688610407468624	None	0.0	0.035688610407468624
106	4803	0.03801831112431714	None	0.0	0.03801831112431714
106	4957	0.03825328332302391	None	0.0	0.03825328332302391
106	5303	0.03886099908033337	None	0.0	0.03886099908033337
106	4854	0.037288139848659835	None	0.0	0.037288139848659835
106	5127	0.03943513280342869	None	0.0	0.03943513280342869
106	5147	0.0377110760203054	None	0.0	0.0377110760203054
106	4944	0.03671921382971013	None	0.0	0.03671921382971013
106	5230	0.037798795406838295	None	0.0	0.037798795406838295
106	5348	0.03635313905862099	None	0.0	0.03635313905862099
106	5285	0.03837529388516854	None	0.0	0.03837529388516854
106	5353	0.04184825328228155	None	0.0	0.04184825328228155
106	4967	0.03874801460627604	None	0.0	0.03874801460627604
106	5380	0.03275833914553194	None	0.0	0.03275833914553194
106	5029	0.039273754984175326	None	0.0	0.039273754984175326
106	5304	0.037477070333630624	None	0.0	0.037477070333630624
106	5333	0.038099666089212524	None	0.0	0.038099666089212524
106	5379	0.03883596554870096	None	0.0	0.03883596554870096
106	5152	0.03841259859126995	None	0.0	0.03841259859126995
106	5192	0.03647246206238706	None	0.0	0.03647246206238706
106	5331	0.03515494409515254	None	0.0	0.03515494409515254
106	5034	0.038631664906005524	None	0.0	0.038631664906005524
106	4969	0.039097138838249335	None	0.0	0.039097138838249335
106	5337	0.038873463823306406	None	0.0	0.038873463823306406
106	4937	0.038714620788681264	None	0.0	0.038714620788681264
106	4974	0.0386673820236036	None	0.0	0.0386673820236036
106	5369	0.006778806857372739	None	0.0	0.006778806857372739
106	5393	0.029663373041608643	None	0.0	0.029663373041608643
106	5007	0.03845196119509084	None	0.0	0.03845196119509084
106	4884	0.036401273148706635	None	0.0	0.036401273148706635
106	5361	0.037521562963941775	None	0.0	0.037521562963941775
106	5214	0.03858650936451654	None	0.0	0.03858650936451654
106	4908	0.03584263783861446	None	0.0	0.03584263783861446
106	5177	0.03872451266793273	None	0.0	0.03872451266793273
106	5199	0.03823019511040688	None	0.0	0.03823019511040688
106	4861	0.037912927111072026	None	0.0	0.037912927111072026
106	5195	0.038386325190227506	None	0.0	0.038386325190227506
106	5068	0.03891682836439747	None	0.0	0.03891682836439747
106	5364	0.034506154866395626	None	0.0	0.034506154866395626
106	5305	0.036794896383584096	None	0.0	0.036794896383584096
106	4851	0.0392665309536463	None	0.0	0.0392665309536463
106	5168	0.0352941907599846	None	0.0	0.0352941907599846
106	5395	0.03533932286099191	None	0.0	0.03533932286099191
106	5367	0.03251441405825649	None	0.0	0.03251441405825649
106	5365	0.03747707238946451	None	0.0	0.03747707238946451
106	5389	0.0371397410027882	None	0.0	0.0371397410027882
106	5265	0.037219071950338814	None	0.0	0.037219071950338814
106	4878	0.04042116695348142	None	0.0	0.04042116695348142
106	5279	0.03577878360812381	None	0.0	0.03577878360812381
106	5397	0.03867802590869446	None	0.0	0.03867802590869446
106	5258	0.035594069553387356	None	0.0	0.035594069553387356
106	5359	0.037047640576076145	None	0.0	0.037047640576076145
106	5134	0.03762063183271161	None	0.0	0.03762063183271161
106	5325	0.04013433116797882	None	0.0	0.04013433116797882
106	5052	0.03728560640760241	None	0.0	0.03728560640760241
106	5125	0.03779894999044203	None	0.0	0.03779894999044203
106	5162	0.037774243852962804	None	0.0	0.037774243852962804
106	5203	0.039080805338850215	None	0.0	0.039080805338850215
106	5229	0.03775622514257458	None	0.0	0.03775622514257458
106	5385	0.038900793893109464	None	0.0	0.038900793893109464
106	4962	0.03805395439719526	None	0.0	0.03805395439719526
106	5217	0.037655175694825856	None	0.0	0.037655175694825856
106	4915	0.036407280362414765	None	0.0	0.036407280362414765
106	5336	0.03540608748614764	None	0.0	0.03540608748614764
106	4952	0.03855203772756116	None	0.0	0.03855203772756116
106	5375	0.0371117352886876	None	0.0	0.0371117352886876
106	5334	0.036599475466237555	None	0.0	0.036599475466237555
141	6703	0.04067790505873117	None	0.0	0.04067790505873117
141	7119	0.038142756968042896	None	0.0	0.038142756968042896
141	7113	0.04000566102240792	None	0.0	0.04000566102240792
141	7111	0.04055423610214947	None	0.0	0.04055423610214947
141	6902	0.04098377099963512	None	0.0	0.04098377099963512
141	7144	0.03695003280489639	None	0.0	0.03695003280489639
141	6317	0.040334907243573144	None	0.0	0.040334907243573144
141	6770	0.041611118880083446	None	0.0	0.041611118880083446
141	7014	0.037387014873135914	None	0.0	0.037387014873135914
141	6994	0.0412091889527047	None	0.0	0.0412091889527047
141	7099	0.04172472435532601	None	0.0	0.04172472435532601
141	6750	0.041838023468588455	None	0.0	0.041838023468588455
141	7127	0.042196477012594845	None	0.0	0.042196477012594845
141	6948	0.04043512667486443	None	0.0	0.04043512667486443
141	6846	0.039903163561949846	None	0.0	0.039903163561949846
141	6542	0.04168679017991399	None	0.0	0.04168679017991399
141	7038	0.04154294071210337	None	0.0	0.04154294071210337
141	6635	0.041360438933150126	None	0.0	0.041360438933150126
141	7011	0.041114080988244844	None	0.0	0.041114080988244844
141	6989	0.03668232146275315	None	0.0	0.03668232146275315
141	7103	0.03659305862795673	None	0.0	0.03659305862795673
141	7071	0.04211407270113298	None	0.0	0.04211407270113298
141	7031	0.03981159718567648	None	0.0	0.03981159718567648
141	7027	0.0398089074970017	None	0.0	0.0398089074970017
141	7116	0.019667827528956	None	0.0	0.019667827528956
141	7022	0.0365297598920573	None	0.0	0.0365297598920573
141	6746	0.041257615292399345	None	0.0	0.041257615292399345
141	6788	0.04208973012233042	None	0.0	0.04208973012233042
141	6760	0.04098772436393743	None	0.0	0.04098772436393743
141	7104	0.026539202026261994	None	0.0	0.026539202026261994
141	7123	0.03652643116421103	None	0.0	0.03652643116421103
141	7041	0.04101931008557741	None	0.0	0.04101931008557741
141	7042	0.04154294071210337	None	0.0	0.04154294071210337
141	6903	0.042175632925574885	None	0.0	0.042175632925574885
141	6823	0.042243643156294	None	0.0	0.042243643156294
141	7087	0.038488095344968984	None	0.0	0.038488095344968984
141	6979	0.04196714857895827	None	0.0	0.04196714857895827
141	7107	0.03849165551786967	None	0.0	0.03849165551786967
141	7142	0.0404995189051064	None	0.0	0.0404995189051064
141	6419	0.03995364887487195	None	0.0	0.03995364887487195
141	7015	0.04045988662912009	None	0.0	0.04045988662912009
141	7016	0.04244765488520468	None	0.0	0.04244765488520468
141	6518	0.04136927215559907	None	0.0	0.04136927215559907
141	7057	0.04186402177801705	None	0.0	0.04186402177801705
141	7082	0.04019932406947999	None	0.0	0.04019932406947999
141	6962	0.03822200413249986	None	0.0	0.03822200413249986
141	6207	0.04199668559009759	None	0.0	0.04199668559009759
141	7072	0.03958933199585212	None	0.0	0.03958933199585212
141	7121	0.041166686648318164	None	0.0	0.041166686648318164
141	6605	0.043743205551536074	None	0.0	0.043743205551536074
141	7058	0.03989418521688907	None	0.0	0.03989418521688907
141	7084	0.037566706064669296	None	0.0	0.037566706064669296
141	6619	0.042712604564753134	None	0.0	0.042712604564753134
141	6493	0.04170473451017199	None	0.0	0.04170473451017199
141	6452	0.041922289861564356	None	0.0	0.041922289861564356
141	6985	0.0422577605576582	None	0.0	0.0422577605576582
141	6891	0.04106001391654679	None	0.0	0.04106001391654679
141	7077	0.040946344224074	None	0.0	0.040946344224074
141	7064	0.0393393731371719	None	0.0	0.0393393731371719
141	7138	0.03927939189444733	None	0.0	0.03927939189444733
141	7106	0.03538007741459904	None	0.0	0.03538007741459904
141	7141	0.020144376141862753	None	0.0	0.020144376141862753
141	7135	0.036742026166265214	None	0.0	0.036742026166265214
141	7091	0.03453516972844923	None	0.0	0.03453516972844923
141	7101	0.04268291991891382	None	0.0	0.04268291991891382
141	5994	0.04143208585247762	None	0.0	0.04143208585247762
141	6716	0.04144448339384335	None	0.0	0.04144448339384335
141	6804	0.042104389824343856	None	0.0	0.042104389824343856
141	7150	0.040306885802830775	None	0.0	0.040306885802830775
141	7114	0.038421966437199785	None	0.0	0.038421966437199785
141	7143	0.03917539079450882	None	0.0	0.03917539079450882
141	7076	0.04055324622505502	None	0.0	0.04055324622505502
141	7075	0.037116967086000284	None	0.0	0.037116967086000284
141	7149	0.041852869796002876	None	0.0	0.041852869796002876
141	7039	0.04096298488060327	None	0.0	0.04096298488060327
141	7118	0.041784530123087846	None	0.0	0.041784530123087846
141	6912	0.038158740564021146	None	0.0	0.038158740564021146
141	7102	0.0408742604409408	None	0.0	0.0408742604409408
141	7001	0.04185629686608144	None	0.0	0.04185629686608144
141	7136	0.040064474860631284	None	0.0	0.040064474860631284
141	6717	0.042396090894460864	None	0.0	0.042396090894460864
141	6885	0.04061277543024972	None	0.0	0.04061277543024972
141	6268	0.041018645213931365	None	0.0	0.041018645213931365
141	7098	0.03677989818887105	None	0.0	0.03677989818887105
141	7049	0.03786947052630839	None	0.0	0.03786947052630839
141	6795	0.04136754303791719	None	0.0	0.04136754303791719
141	7130	0.038055909032519736	None	0.0	0.038055909032519736
141	7147	0.018602048423682092	None	0.009399412513214736	0.018602048423682092
141	6997	0.04158677465395648	None	0.0	0.04158677465395648
141	6102	0.041955678007483364	None	0.0	0.041955678007483364
141	6769	0.042456935118598556	None	0.0	0.042456935118598556
141	7134	0.03748023438538208	None	0.0	0.03748023438538208
141	6516	0.042723119347817404	None	0.0	0.042723119347817404
141	7129	0.03833451948677014	None	0.0	0.03833451948677014
141	7078	0.0401978201670697	None	0.0	0.0401978201670697
141	6695	0.0408684394907992	None	0.0	0.0408684394907992
141	6627	0.040971694982676735	None	0.0	0.040971694982676735
141	7051	0.041990569479686435	None	0.0	0.041990569479686435
141	6884	0.04021989710822179	None	0.0	0.04021989710822179
141	6529	0.043014015192670826	None	0.0	0.043014015192670826
72	3369	0.016538143193484723	None	0.0	0.016538143193484723
72	3680	0.01924225949585534	None	0.0003267973856209153	0.01924225949585534
72	3284	0.004492496403103649	None	0.21006890301886139	0.004492496403103649
72	3654	0.014267324388875484	None	0.0	0.014267324388875484
72	3678	0.009989424876007682	None	0.0022875816993464066	0.009989424876007682
72	3668	0.01625907267597239	None	0.0029552740226052206	0.01625907267597239
72	3457	0.00745684231153176	None	0.10681109952969008	0.00745684231153176
72	3209	0.005001079006253158	None	0.07660407153092752	0.005001079006253158
72	3665	0.017209754178957627	None	0.0	0.017209754178957627
72	3629	0.015742171848388054	None	0.10047342630436955	0.015742171848388054
72	3608	0.005749700972712939	None	0.02893030591270973	0.005749700972712939
72	3667	0.01444531221510875	None	0.01398319345595341	0.01444531221510875
72	3611	0.00874602517016706	None	0.011922385001472982	0.00874602517016706
72	3637	0.0148200955031128	None	0.01398319345595341	0.0148200955031128
72	3551	0.016639091288019176	None	0.0	0.016639091288019176
72	3670	0.014369489782177348	None	0.01849213007253215	0.014369489782177348
72	3626	0.014185655696417094	None	0.0	0.014185655696417094
72	3478	0.012623233645165863	None	0.0029552740226052206	0.012623233645165863
72	3525	0.004742147181112427	None	0.26129986911626707	0.004742147181112427
72	3572	0.005463408134971902	None	0.0003267973856209153	0.005463408134971902
72	3589	0.021042589885722347	None	0.0	0.021042589885722347
72	3691	0.019435514710259175	None	0.10047342630436955	0.019435514710259175
72	3657	0.016820797498879977	None	0.0029552740226052206	0.016820797498879977
72	3498	0.010144230130698657	None	0.19227073264521974	0.010144230130698657
72	3601	0.01340679569355194	None	0.0	0.01340679569355194
72	3692	0.01750872742948883	None	0.01398319345595341	0.01750872742948883
72	3359	0.0045194477845958165	None	0.07660407153092752	0.0045194477845958165
72	3649	0.026229073783106814	None	0.0022875816993464066	0.026229073783106814
72	3666	0.011034576601182098	None	0.0003267973856209153	0.011034576601182098
72	3661	0.015780245934146873	None	0.0003267973856209153	0.015780245934146873
72	3681	0.01805732089454987	None	0.01398319345595341	0.01805732089454987
72	3583	0.021428523635037805	None	0.0	0.021428523635037805
72	3494	0.009108360839824572	None	0.19227073264521974	0.009108360839824572
72	3693	0.009884563499577628	None	0.01849213007253215	0.009884563499577628
72	3645	0.007897697534278044	None	0.006321672677210871	0.007897697534278044
72	3260	0.008389565947133889	None	0.15117892084876208	0.008389565947133889
72	3679	0.004093676627692937	None	0.14313896152460392	0.004093676627692937
72	3651	0.022306222321896458	None	0.0	0.022306222321896458
72	3689	0.014820128327956286	None	0.0	0.014820128327956286
72	3414	0.006335616849833594	None	0.0	0.006335616849833594
72	3564	0.012121000607181845	None	0.16314475583989083	0.012121000607181845
72	3570	0.02133397273064069	None	0.0	0.02133397273064069
72	3684	-3.565146141074556e-05	None	0.2552291190728003	-3.565146141074556e-05
72	3327	0.017208256892997795	None	0.0003267973856209153	0.017208256892997795
72	3642	0.004928088393417908	None	0.4058850056033093	0.004928088393417908
72	3653	0.015862128398619522	None	0.0029552740226052206	0.015862128398619522
72	3549	0.011491977668865429	None	0.11953831381802224	0.011491977668865429
72	3588	0.024118940940317513	None	0.11135570818651816	0.024118940940317513
72	3700	0.02299989505580514	None	0.0	0.02299989505580514
72	3687	0.019713850838998452	None	0.0	0.019713850838998452
72	3648	0.029508928608028947	None	0.0	0.029508928608028947
72	3246	0.003830819621711579	None	0.7739917667006155	0.003830819621711579
72	3413	0.0019348685307501185	None	0.31441479650644566	0.0019348685307501185
72	3597	0.0130086336052727	None	0.16032262084695298	0.0130086336052727
72	3674	0.01181342506301904	None	0.0	0.01181342506301904
72	3602	0.0019281917805761516	None	0.15158464417360862	0.0019281917805761516
72	3517	0.014371298207099672	None	0.01398319345595341	0.014371298207099672
72	3675	0.0061864566118870696	None	0.0003267973856209153	0.0061864566118870696
72	3409	0.005194542899725433	None	0.27599226419482115	0.005194542899725433
72	3690	0.019034025881607367	None	0.0	0.019034025881607367
72	3503	0.01215618551955554	None	0.0	0.01215618551955554
72	3677	0.006031854324189437	None	0.10681109952969008	0.006031854324189437
72	3435	0.005353805967217686	None	0.12771773832139022	0.005353805967217686
72	3544	0.0030667667694448744	None	0.2510235312442594	0.0030667667694448744
72	3663	0.01252209161195682	None	0.010747901814124983	0.01252209161195682
72	3682	0.013243178564353954	None	0.0	0.013243178564353954
72	3688	0.026285471801797675	None	0.0	0.026285471801797675
72	3656	0.009322372036714106	None	0.01398319345595341	0.009322372036714106
72	2588	0.005102593129229066	None	0.07660407153092752	0.005102593129229066
72	3600	0.0009878629899711946	None	0.18826688317794577	0.0009878629899711946
72	3669	0.008299275275774884	None	0.3615552241619836	0.008299275275774884
72	3576	0.006838300162837195	None	0.04883110790216075	0.006838300162837195
72	3673	0.02996126243501301	None	0.0022875816993464066	0.02996126243501301
72	3267	0.0074187617679996746	None	0.4842821284425889	0.0074187617679996746
72	3650	0.0070876687309255155	None	0.36850132447292805	0.0070876687309255155
72	3481	0.015212548615749114	None	0.0	0.015212548615749114
72	3699	0.009173375958263978	None	0.19227073264521974	0.009173375958263978
72	3662	0.02627916112642692	None	0.0029552740226052206	0.02627916112642692
72	3658	0.01716630068387442	None	0.15829697716929725	0.01716630068387442
72	3696	0.009989145488170908	None	0.08559209580557907	0.009989145488170908
72	3389	0.015519988113090822	None	0.0	0.015519988113090822
72	3424	0.005823646330968858	None	0.1178235513042726	0.005823646330968858
72	3312	0.006870995739891619	None	0.07660407153092752	0.006870995739891619
72	3698	0.013770648349509305	None	0.0	0.013770648349509305
72	3555	0.020238660603028306	None	0.0003267973856209153	0.020238660603028306
72	3592	0.018844646356203858	None	0.10047342630436955	0.018844646356203858
72	3492	0.015595781916345162	None	0.0029552740226052206	0.015595781916345162
72	3171	0.01602580666705334	None	0.0	0.01602580666705334
72	3560	0.01992892762552414	None	0.00950683361892375	0.01992892762552414
72	3598	0.010443697779734803	None	0.01849213007253215	0.010443697779734803
72	3206	0.018494060244252795	None	0.0003267973856209153	0.018494060244252795
72	3499	0.016362738133597097	None	0.0003267973856209153	0.016362738133597097
72	3686	0.0059322795531902015	None	0.0022875816993464066	0.0059322795531902015
72	3402	0.01707027111830581	None	0.0029552740226052206	0.01707027111830581
72	3422	0.01496301903743771	None	0.01398319345595341	0.01496301903743771
72	3628	0.014911167165558266	None	0.01398319345595341	0.014911167165558266
72	2668	0.004709795268185957	None	0.21006890301886139	0.004709795268185957
72	3548	0.00736447845575458	None	0.013797456746610634	0.00736447845575458
72	3438	0.014410580495782586	None	0.0	0.014410580495782586
72	3508	0.012919540563615503	None	0.0029552740226052206	0.012919540563615503
50	2598	-1.8529998881947183e-09	None	0.3549520235601822	-1.8529998881947183e-09
50	2579	-0.00016524717238642267	None	0.31843264641338964	-0.00016524717238642267
50	2382	None	None	0.3330096786139587	None
50	2584	None	None	0.43531387597189053	None
50	2554	8.108082775304191e-08	None	0.3549520235601822	8.108082775304191e-08
50	2501	None	None	0.5153193137125089	None
50	1326	None	None	0.5418488600287087	None
50	2576	0.0002869692602031673	None	0.39481001483914396	0.0002869692602031673
50	2498	None	None	0.35953061906415384	None
50	2056	None	None	0.5418488600287087	None
50	2451	None	None	0.4396828686604346	None
50	2558	3.1302085635007657e-05	None	0.3737477300290055	3.1302085635007657e-05
50	2556	0.009704540732271835	None	0.366908310962158	0.009704540732271835
50	2568	0.0001256627348471082	None	0.23923474185690793	0.0001256627348471082
50	1262	None	None	0.3623025307341049	None
50	2502	None	None	0.4465571075033384	None
50	2566	0.00029397082093269623	None	0.34973963952110954	0.00029397082093269623
50	2208	None	None	0.5265756890646858	None
50	2428	None	None	0.3757352395055142	None
50	1718	None	None	0.5300312523351748	None
50	2542	None	None	0.3468548644686101	None
50	2415	None	None	0.45230805879994795	None
50	2597	-4.384657323361385e-08	None	0.347673243536151	-4.384657323361385e-08
50	2552	3.6479254527842834e-05	None	0.35058042324712885	3.6479254527842834e-05
50	2571	6.808722953824762e-06	None	0.3376621034695398	6.808722953824762e-06
50	2508	None	None	0.33460054612602763	None
50	2453	None	None	0.3956506026555913	None
50	2304	None	None	0.3417421992801754	None
50	2600	-3.7529901380601594e-05	None	0.5014318744573474	-3.7529901380601594e-05
50	2585	2.637130535793867e-05	None	0.6425197771423392	2.637130535793867e-05
50	2581	0.00014740756151946182	None	0.2663707426335604	0.00014740756151946182
50	2340	None	None	0.5153193137125089	None
50	2441	None	None	0.4102605354343347	None
50	2482	None	None	0.3873247712513603	None
50	2596	-4.070797704136179e-06	None	0.2983449514998664	-4.070797704136179e-06
50	2526	None	None	0.5065078247975373	None
50	1737	None	None	0.3567957226034888	None
50	2315	None	None	0.4287486609130238	None
50	2517	None	None	0.3148789859332969	None
50	2587	2.974579117404824e-08	None	0.367888945536554	2.974579117404824e-08
50	1856	None	None	0.4267925910288183	None
50	2557	-0.00015138654219089322	None	0.33621651087249393	-0.00015138654219089322
50	2403	None	None	0.3721944692658014	None
50	2199	None	None	0.4187393554057074	None
50	2435	None	None	0.41275612074346923	None
50	2375	None	None	0.35660455047147205	None
50	2594	0.000814406605036111	None	0.34731331458973097	0.000814406605036111
50	2570	-0.00010199661926913809	None	0.34308866360949286	-0.00010199661926913809
50	2491	None	None	0.4478801612964114	None
50	2595	-1.6227603672087333e-06	None	0.456013046738144	-1.6227603672087333e-06
50	2589	0.00015907975988397103	None	0.35816320447166505	0.00015907975988397103
50	2582	4.6004995979281014e-09	None	0.3148789859332969	4.6004995979281014e-09
50	2578	0.0003038785801304644	None	0.316808269208466	0.0003038785801304644
50	2546	None	None	0.42042438731361853	None
50	2580	-1.9948448058159787e-07	None	0.3917873181406001	-1.9948448058159787e-07
50	2434	None	None	0.42850269146212927	None
50	2569	0.0029722524328612133	None	0.3180404212345768	0.0029722524328612133
50	2563	-0.00012473776483961927	None	0.3330096786139587	-0.00012473776483961927
50	2333	None	None	0.4847378943367371	None
50	2523	None	None	0.39564136419872137	None
50	2575	8.347450848420608e-08	None	0.347673243536151	8.347450848420608e-08
50	2564	4.0533213178783934e-06	None	0.6336099062506819	4.0533213178783934e-06
50	2439	None	None	0.3880526916933979	None
50	2538	None	None	0.3468238085045672	None
50	2536	None	None	0.36366130688511356	None
50	2495	None	None	0.3986369868066634	None
50	2555	-2.2300510257685255e-07	None	0.3473559860477108	-2.2300510257685255e-07
50	2437	None	None	0.3623025307341049	None
50	2506	None	None	0.7589610764951258	None
50	2588	0.005102593129229066	None	0.42043083792247915	0.005102593129229066
50	1984	None	None	0.4228300014153115	None
50	2170	None	None	0.38714868455081897	None
50	2273	None	None	0.3549520235601822	None
50	2599	-0.1	None	0.4321803115392937	-0.1
50	2173	None	None	0.3820747959511554	None
50	2449	None	None	0.3951816563961128	None
50	2280	None	None	0.4116626955159619	None
50	2513	None	None	0.4266666150677606	None
50	2551	0.00012807340153493955	None	0.3567957226034888	0.00012807340153493955
50	2275	None	None	0.3277658592939202	None
50	2427	None	None	0.3880526916933979	None
50	2574	0.0011429699455874865	None	0.32512162362004426	0.0011429699455874865
50	2211	None	None	0.41275612074346923	None
50	2565	0.00012893317012545235	None	0.23923474185690793	0.00012893317012545235
50	2179	None	None	0.4995865138930152	None
50	2466	None	None	0.3298873135648676	None
50	2363	None	None	0.4362485995051985	None
50	2586	0.00012772500595400815	None	0.41649864081174914	0.00012772500595400815
50	2549	None	None	0.6336099062506819	None
50	2539	None	None	0.35656242738270877	None
50	2188	None	None	0.44627291985870265	None
50	2591	0.0020112993960978718	None	0.4399570198065376	0.0020112993960978718
50	2446	None	None	0.2663707426335604	None
50	2593	-4.013796082243696e-09	None	0.3880526916933979	-4.013796082243696e-09
50	2543	None	None	0.393319038729639	None
50	2537	None	None	0.5769789517681229	None
50	2590	-9.307435437354702e-11	None	0.4008847186517611	-9.307435437354702e-11
50	1825	None	None	0.42435868522246284	None
50	2572	0.00018811418814140246	None	0.3599354766195878	0.00018811418814140246
50	2583	-2.609463745028106e-09	None	0.45320561653284563	-2.609463745028106e-09
74	3369	0.016538143193484723	None	0.0	0.016538143193484723
74	3757	0.014595311076360829	None	0.20906405785262	0.014595311076360829
74	3709	0.00998035872312796	None	0.0	0.00998035872312796
74	3734	0.019957419609807323	None	0.0	0.019957419609807323
74	3678	0.009989424876007682	None	0.0013071895424836611	0.009989424876007682
74	3762	0.02639265967864235	None	0.0	0.02639265967864235
74	3731	0.018904835433172607	None	0.0	0.018904835433172607
74	3717	0.020057261917280817	None	0.0	0.020057261917280817
74	3668	0.01625907267597239	None	0.0	0.01625907267597239
74	3761	0.014726667611645327	None	0.0	0.014726667611645327
74	3783	0.013539471644071524	None	0.0	0.013539471644071524
74	3665	0.017209754178957627	None	0.0	0.017209754178957627
74	3781	0.011660458936803828	None	0.0	0.011660458936803828
74	3710	0.01612376075902063	None	0.0013071895424836611	0.01612376075902063
74	3667	0.01444531221510875	None	0.0	0.01444531221510875
74	3551	0.016639091288019176	None	0.0	0.016639091288019176
74	3760	0.017989809549125272	None	0.0	0.017989809549125272
74	3766	0.02579489141894581	None	0.0	0.02579489141894581
74	3478	0.012623233645165863	None	0.0	0.012623233645165863
74	3767	0.028954424698372814	None	0.0	0.028954424698372814
74	3589	0.021042589885722347	None	0.0	0.021042589885722347
74	3743	0.021583374324731494	None	0.05680688106013709	0.021583374324731494
74	3691	0.019435514710259175	None	0.05680688106013709	0.019435514710259175
74	3657	0.016820797498879977	None	0.0	0.016820797498879977
74	3692	0.01750872742948883	None	0.0	0.01750872742948883
74	3649	0.026229073783106814	None	0.0013071895424836611	0.026229073783106814
74	3799	0.010120654102302281	None	0.1693871373502886	0.010120654102302281
74	3681	0.01805732089454987	None	0.0	0.01805732089454987
74	3583	0.021428523635037805	None	0.0	0.021428523635037805
74	3746	0.013881902066512027	None	0.0	0.013881902066512027
74	3494	0.009108360839824572	None	0.4542942880984285	0.009108360839824572
74	3693	0.009884563499577628	None	0.026595653525647505	0.009884563499577628
74	3714	0.02738552227167343	None	0.0	0.02738552227167343
74	3689	0.014820128327956286	None	0.0	0.014820128327956286
74	3739	0.019500910210520885	None	0.05680688106013709	0.019500910210520885
74	3414	0.006335616849833594	None	0.0	0.006335616849833594
74	3754	0.017397246284301414	None	0.0	0.017397246284301414
74	3721	0.02754296980828267	None	0.0	0.02754296980828267
74	3570	0.02133397273064069	None	0.0	0.02133397273064069
74	3790	0.01668607531429787	None	0.0	0.01668607531429787
74	3327	0.017208256892997795	None	0.0	0.017208256892997795
74	3642	0.004928088393417908	None	0.4441074890952349	0.004928088393417908
74	3728	0.017069196100994145	None	0.20029374292673158	0.017069196100994145
74	3588	0.024118940940317513	None	0.11326251468813657	0.024118940940317513
74	3758	0.02061395734247176	None	0.013341543012246345	0.02061395734247176
74	3768	0.02111178383562356	None	0.05680688106013709	0.02111178383562356
74	3755	0.026425581550482365	None	0.0	0.026425581550482365
74	3700	0.02299989505580514	None	0.0	0.02299989505580514
74	3732	0.012912610674655916	None	0.13334534613925497	0.012912610674655916
74	3648	0.029508928608028947	None	0.0	0.029508928608028947
74	3792	0.02166588258122612	None	0.0	0.02166588258122612
74	3788	0.014450376674812894	None	0.0	0.014450376674812894
74	3733	0.01500675093074277	None	0.0	0.01500675093074277
74	3706	0.027948726835563483	None	0.0	0.027948726835563483
74	3796	0.01257771206212034	None	0.0	0.01257771206212034
74	3771	0.004504403046168067	None	0.2518592424093157	0.004504403046168067
74	3517	0.014371298207099672	None	0.0	0.014371298207099672
74	3793	0.02809409878396559	None	0.0	0.02809409878396559
74	3690	0.019034025881607367	None	0.0	0.019034025881607367
74	3435	0.005353805967217686	None	0.1820976090382192	0.005353805967217686
74	3663	0.01252209161195682	None	0.011731133036070412	0.01252209161195682
74	3682	0.013243178564353954	None	0.0	0.013243178564353954
74	3784	0.02258856078966626	None	0.0	0.02258856078966626
74	3688	0.026285471801797675	None	0.0	0.026285471801797675
74	3740	0.020745698405081982	None	0.0	0.020745698405081982
74	3656	0.009322372036714106	None	0.0	0.009322372036714106
74	3738	0.011706702553085712	None	0.0	0.011706702553085712
74	2588	0.005102593129229066	None	0.40946715690827895	0.005102593129229066
74	3780	0.015615742332094503	None	0.0	0.015615742332094503
74	3716	0.02429229166223722	None	0.0	0.02429229166223722
74	3673	0.02996126243501301	None	0.0013071895424836611	0.02996126243501301
74	3778	0.015759543681920094	None	0.0013071895424836611	0.015759543681920094
74	3662	0.02627916112642692	None	0.0	0.02627916112642692
74	3658	0.01716630068387442	None	0.20906405785262	0.01716630068387442
74	3764	0.02356031085919456	None	0.0	0.02356031085919456
74	3777	0.017953228376994052	None	0.05680688106013709	0.017953228376994052
74	3698	0.013770648349509305	None	0.0	0.013770648349509305
74	3794	0.01618392497677162	None	0.0	0.01618392497677162
74	3555	0.020238660603028306	None	0.0	0.020238660603028306
74	3592	0.018844646356203858	None	0.05680688106013709	0.018844646356203858
74	3727	0.01391746033953072	None	0.0	0.01391746033953072
74	3171	0.01602580666705334	None	0.0	0.01602580666705334
74	3775	0.018480317755935373	None	0.0	0.018480317755935373
74	3759	0.028213941021363587	None	0.0	0.028213941021363587
74	3560	0.01992892762552414	None	0.006922207882175568	0.01992892762552414
74	3598	0.010443697779734803	None	0.026595653525647505	0.010443697779734803
74	3206	0.018494060244252795	None	0.0	0.018494060244252795
74	3686	0.0059322795531902015	None	0.0013071895424836611	0.0059322795531902015
74	3402	0.01707027111830581	None	0.0	0.01707027111830581
74	3703	0.007589675960693129	None	0.0	0.007589675960693129
74	3422	0.01496301903743771	None	0.0	0.01496301903743771
74	3722	0.03483188129153437	None	0.0013071895424836611	0.03483188129153437
74	3628	0.014911167165558266	None	0.0	0.014911167165558266
74	3701	0.0223123283563668	None	0.0	0.0223123283563668
74	3737	0.016881932789575428	None	0.0	0.016881932789575428
74	3789	0.026832613442820178	None	0.011731133036070412	0.026832613442820178
74	3438	0.014410580495782586	None	0.0	0.014410580495782586
74	3719	0.018592444693026282	None	0.0	0.018592444693026282
74	3712	0.010352198922242279	None	0.0	0.010352198922242279
74	3782	0.011214601592565264	None	0.0	0.011214601592565264
60	3049	0.0007877068749607578	None	0.13975881503216953	0.0007877068749607578
60	3070	0.0006861991754537898	None	0.23609060855111696	0.0006861991754537898
60	3058	-4.6839711084879994e-05	None	0.3439990966391814	-4.6839711084879994e-05
60	3067	0.0020139181243922864	None	0.40738704231686357	0.0020139181243922864
60	2717	0.001970969441861603	None	0.45823722717630516	0.001970969441861603
60	2882	0.001727957888096065	None	0.3048515341125255	0.001727957888096065
60	3045	0.00015274934426071332	None	0.1780308611001929	0.00015274934426071332
60	2868	0.00014840985508169543	None	0.3061972988774353	0.00014840985508169543
60	2960	0.003959391051381147	None	0.15662787653837007	0.003959391051381147
60	2805	0.00011997784540642609	None	0.33132058452204866	0.00011997784540642609
60	2556	0.009704540732271835	None	0.29466399495499895	0.009704540732271835
60	2707	0.0004470160579273528	None	0.0	0.0004470160579273528
60	3031	-2.9130397666987822e-06	None	0.319369470454681	-2.9130397666987822e-06
60	2844	0.0006815934556459997	None	0.24775032367962901	0.0006815934556459997
60	3069	0.0006611087744545827	None	0.37945127956216385	0.0006611087744545827
60	3080	0.0006097590501170008	None	0.281687924145708	0.0006097590501170008
60	3008	0.0011706090444615015	None	0.38264761728328434	0.0011706090444615015
60	2906	0.002217550813643826	None	0.3148156920276823	0.002217550813643826
60	2905	0.001759712100598624	None	0.3130400319705274	0.001759712100598624
60	3074	0.000109962391497669	None	0.2747550342750586	0.000109962391497669
60	3086	-4.510112961659484e-05	None	0.1831813958361901	-4.510112961659484e-05
60	3064	-0.00012499486367790644	None	0.3460514590403061	-0.00012499486367790644
60	2828	0.00012496267006941526	None	0.5331073458675428	0.00012496267006941526
60	3007	0.0009945802311799301	None	0.2781752190219101	0.0009945802311799301
60	3087	-0.00014079145131342237	None	0.2796554193520671	-0.00014079145131342237
60	3078	0.005615243645631279	None	0.15662787653837007	0.005615243645631279
60	3054	0.0013029833938144886	None	0.29466399495499895	0.0013029833938144886
60	2943	0.000263757540816643	None	0.0	0.000263757540816643
60	3048	-1.4591529964566105e-07	None	0.6345825041877914	-1.4591529964566105e-07
60	3015	0.000491707742891003	None	0.3264666228833287	0.000491707742891003
60	2764	0.00012409872860813834	None	0.3437215721095105	0.00012409872860813834
60	2959	0.0026425465067378803	None	0.22501246220744334	0.0026425465067378803
60	2952	0.004682646926831405	None	0.1572004436819064	0.004682646926831405
60	2660	0.00017758848222278924	None	0.3506604473348627	0.00017758848222278924
60	2837	0.0004537878303656814	None	0.0	0.0004537878303656814
60	3072	0.0010211762910297835	None	0.2781752190219101	0.0010211762910297835
60	3050	-2.1548188266388544e-05	None	0.34996056298719086	-2.1548188266388544e-05
60	3025	0.002731490267742297	None	0.43051061052243644	0.002731490267742297
60	3011	0.006635086041651182	None	0.15662787653837007	0.006635086041651182
60	2949	0.00033775216450744914	None	0.0	0.00033775216450744914
60	3034	0.0045012530538235266	None	0.1572004436819064	0.0045012530538235266
60	2594	0.000814406605036111	None	0.2941014402637925	0.000814406605036111
60	3096	0.0008218441954267697	None	0.34841674561972347	0.0008218441954267697
60	3100	0.0005708611920107891	None	0.23006176558590524	0.0005708611920107891
60	2903	0.0021568280435626266	None	0.21568921144550215	0.0021568280435626266
60	3076	0.00038858039117686897	None	0.0	0.00038858039117686897
60	3014	0.00031012804526722157	None	0.13975881503216953	0.00031012804526722157
60	3010	0.0016196538438413982	None	0.3766687216419759	0.0016196538438413982
60	2782	0.0007225429973627696	None	0.6123241813104005	0.0007225429973627696
60	2857	0.0009060185096708553	None	0.3439990966391814	0.0009060185096708553
60	3091	0.00828027852590068	None	0.2978012079801192	0.00828027852590068
60	3083	0.0012021560819592573	None	0.4320504196370926	0.0012021560819592573
60	2589	0.00015907975988397103	None	0.3274605290354648	0.00015907975988397103
60	3063	0.0031936808052237583	None	0.21649962285365723	0.0031936808052237583
60	3059	0.0007572828383310367	None	0.332627483351003	0.0007572828383310367
60	2889	2.497613087527747e-05	None	0.451510164325875	2.497613087527747e-05
60	2852	0.00014921139968449707	None	0.0	0.00014921139968449707
60	3012	2.0836381562204577e-05	None	0.25519068826099844	2.0836381562204577e-05
60	2972	0.00025623528183264024	None	0.0	0.00025623528183264024
60	2569	0.0029722524328612133	None	0.12870450786654114	0.0029722524328612133
60	3079	-2.7728527197947308e-05	None	0.3543599400932864	-2.7728527197947308e-05
60	2859	0.0001891744270274571	None	0.231492885424387	0.0001891744270274571
60	2620	0.0009791311780739014	None	0.22923909739161624	0.0009791311780739014
60	2861	0.0020249075033629146	None	0.45696807426487407	0.0020249075033629146
60	2945	0.002812579911712114	None	0.3668507655091862	0.002812579911712114
60	2985	0.001621382224118563	None	0.24064864880495923	0.001621382224118563
60	3038	0.0012596070611829242	None	0.24013323221768004	0.0012596070611829242
60	2854	0.0006825565351695377	None	0.3688463795478548	0.0006825565351695377
60	3042	0.000985745736210481	None	0.2808009322457755	0.000985745736210481
60	2832	9.999774499015011e-06	None	0.2539616135040706	9.999774499015011e-06
60	2901	0.000460858453827005	None	0.4675652149922377	0.000460858453827005
60	2967	0.0005095841572368653	None	0.1880766842193724	0.0005095841572368653
60	2588	0.005102593129229066	None	0.1696398149034048	0.005102593129229066
60	2976	0.00021809183702303813	None	0.0	0.00021809183702303813
60	2793	0.002085827071188475	None	0.12870450786654114	0.002085827071188475
60	2747	0.0007556150877898233	None	0.22923909739161624	0.0007556150877898233
60	3093	0.00012471056229405321	None	0.4411957968626141	0.00012471056229405321
60	3098	0.003093419541876174	None	0.12870450786654114	0.003093419541876174
60	3090	0.001825776509871612	None	0.4662290266131433	0.001825776509871612
60	3099	5.3099735819457284e-08	None	0.33132058452204866	5.3099735819457284e-08
60	3023	0.005140117899414572	None	0.1696398149034048	0.005140117899414572
60	2643	0.0004222233213760699	None	0.2808009322457755	0.0004222233213760699
60	3052	0.00024403102603458057	None	0.0	0.00024403102603458057
60	2941	0.0002168547106828822	None	0.2831929523077296	0.0002168547106828822
60	2804	0.00026268483892317264	None	0.1696398149034048	0.00026268483892317264
60	2822	0.0008044343336162591	None	0.2589109322213905	0.0008044343336162591
60	3084	3.2301563028508196e-05	None	0.5607227488110101	3.2301563028508196e-05
60	3033	0.0002625635512105178	None	0.0	0.0002625635512105178
60	2668	0.004709795268185957	None	0.1572004436819064	0.004709795268185957
60	2815	0.00046325624802760155	None	0.1696398149034048	0.00046325624802760155
60	2933	0.0002314741907307821	None	0.18048577057121376	0.0002314741907307821
60	3073	0.0007031572196784157	None	0.2589109322213905	0.0007031572196784157
60	2935	0.0036415737724013126	None	0.3688463795478548	0.0036415737724013126
60	2990	0.0008014425083535564	None	0.2976896158642107	0.0008014425083535564
60	3075	0.003426229850721361	None	0.3188184256026634	0.003426229850721361
60	2934	0.003184599177517696	None	0.12870450786654114	0.003184599177517696
60	2910	0.0061173382861903595	None	0.15662787653837007	0.0061173382861903595
60	2821	0.0022133597510160547	None	0.21568921144550215	0.0022133597510160547
60	2667	0.0007311387515915147	None	0.22923909739161624	0.0007311387515915147
60	2974	-4.426489686311572e-09	None	0.47265688251246	-4.426489686311572e-09
109	5098	0.03891682836439747	None	0.0	0.03891682836439747
109	4574	0.03833430050533799	None	0.005434357569019966	0.03833430050533799
109	5128	0.03723486470002712	None	0.0	0.03723486470002712
109	5521	0.03868828228195133	None	0.0	0.03868828228195133
109	5435	0.038003167417495994	None	0.0	0.038003167417495994
109	4342	0.0391891270134062	None	0.005434357569019966	0.0391891270134062
109	4936	0.038282583309141874	None	0.0	0.038282583309141874
109	5144	0.03794727392075399	None	0.0	0.03794727392075399
109	5451	0.037674014689252446	None	0.0	0.037674014689252446
109	5448	0.03424245322635836	None	0.0	0.03424245322635836
109	5328	0.03638908685066039	None	0.0	0.03638908685066039
109	5506	0.03686676656606984	None	0.0	0.03686676656606984
109	5428	0.037836045696467674	None	0.0	0.037836045696467674
109	5479	0.03854323097871928	None	0.0	0.03854323097871928
109	5498	0.039942988798483195	None	0.0	0.039942988798483195
109	5513	0.03746313889724983	None	0.0	0.03746313889724983
109	4824	0.038763744293963724	None	0.0	0.038763744293963724
109	5363	0.03769611736128551	None	0.0	0.03769611736128551
109	5276	0.03924733813573482	None	0.0	0.03924733813573482
109	5373	0.03798825881103041	None	0.0	0.03798825881103041
109	5418	0.04045410981117314	None	0.0	0.04045410981117314
109	4971	0.03855420121247575	None	0.0	0.03855420121247575
109	5487	0.011139607426211562	None	0.008393532068924642	0.011139607426211562
109	5408	0.03847110756916826	None	0.0	0.03847110756916826
109	5059	0.03779411340477051	None	0.0	0.03779411340477051
109	5143	0.0380742499349295	None	0.0	0.0380742499349295
109	5529	0.03731475057847488	None	0.0	0.03731475057847488
109	5495	0.037313114330801374	None	0.0	0.037313114330801374
109	5523	0.03598788928640652	None	0.0	0.03598788928640652
109	5500	0.03705580221677575	None	0.0	0.03705580221677575
109	5262	0.0350713399440824	None	0.0	0.0350713399440824
109	4926	0.03805877029394145	None	0.0	0.03805877029394145
109	5474	0.03926907523180247	None	0.0	0.03926907523180247
109	5503	0.038435569130686	None	0.0	0.038435569130686
109	5340	0.035688610407468624	None	0.0	0.035688610407468624
109	5546	0.013360917683313536	None	0.0	0.013360917683313536
109	5303	0.03886099908033337	None	0.0	0.03886099908033337
109	4854	0.037288139848659835	None	0.0	0.037288139848659835
109	5127	0.03943513280342869	None	0.005434357569019966	0.03943513280342869
109	5502	0.039374736010935905	None	0.0	0.039374736010935905
109	5533	0.03623154952142718	None	0.0	0.03623154952142718
109	5147	0.0377110760203054	None	0.0	0.0377110760203054
109	5230	0.037798795406838295	None	0.0	0.037798795406838295
109	5348	0.03635313905862099	None	0.0	0.03635313905862099
109	5285	0.03837529388516854	None	0.0	0.03837529388516854
109	5353	0.04184825328228155	None	0.0	0.04184825328228155
109	5534	0.03677590278312992	None	0.0	0.03677590278312992
109	4967	0.03874801460627604	None	0.0	0.03874801460627604
109	5029	0.039273754984175326	None	0.0	0.039273754984175326
109	5304	0.037477070333630624	None	0.0	0.037477070333630624
109	5333	0.038099666089212524	None	0.0	0.038099666089212524
109	5519	0.038023914359618924	None	0.0	0.038023914359618924
109	5379	0.03883596554870096	None	0.0	0.03883596554870096
109	5152	0.03841259859126995	None	0.0	0.03841259859126995
109	5517	0.038413769735147	None	0.0	0.038413769735147
109	5508	0.038532045192953016	None	0.0	0.038532045192953016
109	4969	0.039097138838249335	None	0.0	0.039097138838249335
109	5512	0.03530225399551036	None	0.0	0.03530225399551036
109	5337	0.038873463823306406	None	0.0	0.038873463823306406
109	5472	0.03652371051917943	None	0.0	0.03652371051917943
109	4937	0.038714620788681264	None	0.0	0.038714620788681264
109	4974	0.0386673820236036	None	0.0	0.0386673820236036
109	5488	0.03805483217462568	None	0.0	0.03805483217462568
109	5007	0.03845196119509084	None	0.0	0.03845196119509084
109	4884	0.036401273148706635	None	0.0	0.036401273148706635
109	5483	0.03854759301396014	None	0.0	0.03854759301396014
109	4908	0.03584263783861446	None	0.0	0.03584263783861446
109	5478	0.03780929967111472	None	0.0	0.03780929967111472
109	5514	0.0388610259880137	None	0.0	0.0388610259880137
109	5544	0.037906324910352986	None	0.0	0.037906324910352986
109	5199	0.03823019511040688	None	0.0	0.03823019511040688
109	4861	0.037912927111072026	None	0.0	0.037912927111072026
109	5464	0.03732935866629923	None	0.0	0.03732935866629923
109	5410	0.038714620788681264	None	0.0	0.038714620788681264
109	5195	0.038386325190227506	None	0.0	0.038386325190227506
109	5068	0.03891682836439747	None	0.0	0.03891682836439747
109	5511	0.03933082884785575	None	0.0	0.03933082884785575
109	4851	0.0392665309536463	None	0.0	0.0392665309536463
109	5510	0.036290863161479135	None	0.0	0.036290863161479135
109	5421	0.03873376061574906	None	0.0	0.03873376061574906
109	5541	0.0412349463414057	None	0.0	0.0412349463414057
109	5477	0.04000092855599224	None	0.0	0.04000092855599224
109	5389	0.0371397410027882	None	0.0	0.0371397410027882
109	5516	0.009270469598938446	None	0.0	0.009270469598938446
109	5468	0.03843800923805839	None	0.0	0.03843800923805839
109	5426	0.037143253287061404	None	0.0	0.037143253287061404
109	5423	0.03464824871703716	None	0.0	0.03464824871703716
109	5397	0.03867802590869446	None	0.0	0.03867802590869446
109	5480	0.03829528761679388	None	0.0	0.03829528761679388
109	5052	0.03728560640760241	None	0.0	0.03728560640760241
109	5125	0.03779894999044203	None	0.0	0.03779894999044203
109	5542	0.0376602481526051	None	0.0	0.0376602481526051
109	5229	0.03775622514257458	None	0.0	0.03775622514257458
109	5432	0.03745696566156718	None	0.0	0.03745696566156718
109	5489	0.036084478284767005	None	0.0	0.036084478284767005
109	4915	0.036407280362414765	None	0.0	0.036407280362414765
109	4952	0.03855203772756116	None	0.0	0.03855203772756116
109	5334	0.036599475466237555	None	0.0	0.036599475466237555
109	5481	0.03438962891322595	None	0.0	0.03438962891322595
109	5528	0.03586217555315917	None	0.0	0.03586217555315917
110	5098	0.03891682836439747	None	0.0	0.03891682836439747
110	4574	0.03833430050533799	None	0.009152982888642084	0.03833430050533799
110	5521	0.03868828228195133	None	0.0	0.03868828228195133
110	5568	0.038190348880139745	None	0.0	0.038190348880139745
110	4342	0.0391891270134062	None	0.009152982888642084	0.0391891270134062
110	4936	0.038282583309141874	None	0.0	0.038282583309141874
110	5144	0.03794727392075399	None	0.0	0.03794727392075399
110	5451	0.037674014689252446	None	0.0	0.037674014689252446
110	5328	0.03638908685066039	None	0.0	0.03638908685066039
110	5498	0.039942988798483195	None	0.0	0.039942988798483195
110	5513	0.03746313889724983	None	0.0	0.03746313889724983
110	4824	0.038763744293963724	None	0.0	0.038763744293963724
110	5363	0.03769611736128551	None	0.0	0.03769611736128551
110	5586	0.03821577024264015	None	0.0	0.03821577024264015
110	5276	0.03924733813573482	None	0.0	0.03924733813573482
110	5373	0.03798825881103041	None	0.0	0.03798825881103041
110	5418	0.04045410981117314	None	0.0	0.04045410981117314
110	5571	0.03601026563396715	None	0.0	0.03601026563396715
110	4971	0.03855420121247575	None	0.0	0.03855420121247575
110	5059	0.03779411340477051	None	0.0	0.03779411340477051
110	5143	0.0380742499349295	None	0.0	0.0380742499349295
110	5529	0.03731475057847488	None	0.0	0.03731475057847488
110	5495	0.037313114330801374	None	0.0	0.037313114330801374
110	5576	0.03692245117562376	None	0.0	0.03692245117562376
110	5559	0.021384999145027044	None	0.0	0.021384999145027044
110	5500	0.03705580221677575	None	0.0	0.03705580221677575
110	5262	0.0350713399440824	None	0.0	0.0350713399440824
110	4926	0.03805877029394145	None	0.0	0.03805877029394145
110	5474	0.03926907523180247	None	0.0	0.03926907523180247
110	5503	0.038435569130686	None	0.0	0.038435569130686
110	5557	0.038235488698404346	None	0.0	0.038235488698404346
110	5590	0.03368140022622413	None	0.0	0.03368140022622413
110	5303	0.03886099908033337	None	0.0	0.03886099908033337
110	5591	0.03713627834791804	None	0.0	0.03713627834791804
110	5551	0.036219945120624916	None	0.0	0.036219945120624916
110	5127	0.03943513280342869	None	0.009152982888642084	0.03943513280342869
110	5502	0.039374736010935905	None	0.0	0.039374736010935905
110	5533	0.03623154952142718	None	0.0	0.03623154952142718
110	5147	0.0377110760203054	None	0.0	0.0377110760203054
110	5561	0.03781420575696138	None	0.0	0.03781420575696138
110	5230	0.037798795406838295	None	0.0	0.037798795406838295
110	5560	0.03891046226578456	None	0.0	0.03891046226578456
110	5348	0.03635313905862099	None	0.0	0.03635313905862099
110	5285	0.03837529388516854	None	0.0	0.03837529388516854
110	5597	0.03571043540244721	None	0.0	0.03571043540244721
110	4967	0.03874801460627604	None	0.0	0.03874801460627604
110	5029	0.039273754984175326	None	0.0	0.039273754984175326
110	5588	0.039158449008318205	None	0.0	0.039158449008318205
110	5304	0.037477070333630624	None	0.0	0.037477070333630624
110	5519	0.038023914359618924	None	0.0	0.038023914359618924
110	5379	0.03883596554870096	None	0.0	0.03883596554870096
110	5592	0.0059022717740397496	None	0.026562150018160348	0.0059022717740397496
110	5564	0.03767610276969062	None	0.0	0.03767610276969062
110	5152	0.03841259859126995	None	0.0	0.03841259859126995
110	5517	0.038413769735147	None	0.0	0.038413769735147
110	5508	0.038532045192953016	None	0.0	0.038532045192953016
110	4969	0.039097138838249335	None	0.0	0.039097138838249335
110	5337	0.038873463823306406	None	0.0	0.038873463823306406
110	5593	0.038407450989833815	None	0.0	0.038407450989833815
110	5472	0.03652371051917943	None	0.0	0.03652371051917943
110	4937	0.038714620788681264	None	0.0	0.038714620788681264
110	4974	0.0386673820236036	None	0.0	0.0386673820236036
110	5488	0.03805483217462568	None	0.0	0.03805483217462568
110	5007	0.03845196119509084	None	0.0	0.03845196119509084
110	5483	0.03854759301396014	None	0.0	0.03854759301396014
110	5563	0.038816453198763805	None	0.0	0.038816453198763805
110	5478	0.03780929967111472	None	0.0	0.03780929967111472
110	5514	0.0388610259880137	None	0.0	0.0388610259880137
110	5544	0.037906324910352986	None	0.0	0.037906324910352986
110	5199	0.03823019511040688	None	0.0	0.03823019511040688
110	5554	0.03845747730380248	None	0.0	0.03845747730380248
110	4861	0.037912927111072026	None	0.0	0.037912927111072026
110	5464	0.03732935866629923	None	0.0	0.03732935866629923
110	5581	0.03541980022445961	None	0.0	0.03541980022445961
110	5410	0.038714620788681264	None	0.0	0.038714620788681264
110	5195	0.038386325190227506	None	0.0	0.038386325190227506
110	5068	0.03891682836439747	None	0.0	0.03891682836439747
110	5511	0.03933082884785575	None	0.0	0.03933082884785575
110	5595	0.03657964074326312	None	0.0	0.03657964074326312
110	4851	0.0392665309536463	None	0.0	0.0392665309536463
110	5421	0.03873376061574906	None	0.0	0.03873376061574906
110	5477	0.04000092855599224	None	0.0	0.04000092855599224
110	5570	0.035534568120141344	None	0.0	0.035534568120141344
110	5575	0.0357816983768658	None	0.0	0.0357816983768658
110	5389	0.0371397410027882	None	0.0	0.0371397410027882
110	5594	0.03771152517951108	None	0.0	0.03771152517951108
110	5553	0.03662500491939889	None	0.0	0.03662500491939889
110	5468	0.03843800923805839	None	0.0	0.03843800923805839
110	5423	0.03464824871703716	None	0.0	0.03464824871703716
110	5397	0.03867802590869446	None	0.0	0.03867802590869446
110	5480	0.03829528761679388	None	0.0	0.03829528761679388
110	5542	0.0376602481526051	None	0.0	0.0376602481526051
110	5574	0.03472503186891157	None	0.0	0.03472503186891157
110	5229	0.03775622514257458	None	0.0	0.03775622514257458
110	5432	0.03745696566156718	None	0.0	0.03745696566156718
110	5489	0.036084478284767005	None	0.0	0.036084478284767005
110	4915	0.036407280362414765	None	0.0	0.036407280362414765
110	4952	0.03855203772756116	None	0.0	0.03855203772756116
110	5569	0.03843048807509653	None	0.0	0.03843048807509653
110	5334	0.036599475466237555	None	0.0	0.036599475466237555
76	3847	0.019008826696417798	None	0.0	0.019008826696417798
76	3877	0.027102735191090913	None	0.0	0.027102735191090913
76	3369	0.016538143193484723	None	0.06147592613027645	0.016538143193484723
76	3876	0.015890555114806335	None	0.0	0.015890555114806335
76	3709	0.00998035872312796	None	0.0	0.00998035872312796
76	3678	0.009989424876007682	None	0.0009803921568627457	0.009989424876007682
76	3885	0.01893638140369427	None	0.14214547805231495	0.01893638140369427
76	3762	0.02639265967864235	None	0.0	0.02639265967864235
76	3731	0.018904835433172607	None	0.0	0.018904835433172607
76	3717	0.020057261917280817	None	0.0	0.020057261917280817
76	3808	0.015807105830028416	None	0.0	0.015807105830028416
76	3806	0.030166255019927493	None	0.0	0.030166255019927493
76	3665	0.017209754178957627	None	0.0	0.017209754178957627
76	3710	0.01612376075902063	None	0.0009803921568627457	0.01612376075902063
76	3667	0.01444531221510875	None	0.0	0.01444531221510875
76	3854	0.0364217788187375	None	0.0009803921568627457	0.0364217788187375
76	3760	0.017989809549125272	None	0.0	0.017989809549125272
76	3766	0.02579489141894581	None	0.0	0.02579489141894581
76	3767	0.028954424698372814	None	0.0	0.028954424698372814
76	3888	0.020773712394033552	None	0.0	0.020773712394033552
76	3657	0.016820797498879977	None	0.0	0.016820797498879977
76	3801	0.009670099062011772	None	0.023733418875473915	0.009670099062011772
76	3852	0.017158087253060547	None	0.16236800169726548	0.017158087253060547
76	3649	0.026229073783106814	None	0.0009803921568627457	0.026229073783106814
76	3858	0.02516660500490238	None	0.0	0.02516660500490238
76	3886	0.016565104332231597	None	0.0	0.016565104332231597
76	3842	0.019616794170523248	None	0.0	0.019616794170523248
76	3681	0.01805732089454987	None	0.0	0.01805732089454987
76	3583	0.021428523635037805	None	0.0	0.021428523635037805
76	3856	0.025416591273893015	None	0.0	0.025416591273893015
76	3831	0.020701277162916684	None	0.0	0.020701277162916684
76	3874	0.02976177880267189	None	0.0	0.02976177880267189
76	3867	0.012013488344766014	None	0.0	0.012013488344766014
76	3693	0.009884563499577628	None	0.023733418875473915	0.009884563499577628
76	3714	0.02738552227167343	None	0.0	0.02738552227167343
76	3868	0.01501132965219605	None	0.0	0.01501132965219605
76	3739	0.019500910210520885	None	0.0	0.019500910210520885
76	3754	0.017397246284301414	None	0.0	0.017397246284301414
76	3818	0.01635546880435666	None	0.0	0.01635546880435666
76	3844	0.029617046467595193	None	0.0	0.029617046467595193
76	3721	0.02754296980828267	None	0.0	0.02754296980828267
76	3894	0.019526284833035788	None	0.0	0.019526284833035788
76	3570	0.02133397273064069	None	0.0	0.02133397273064069
76	3898	0.0072580992233292965	None	0.011465347920282436	0.0072580992233292965
76	3869	0.011861540722337478	None	0.2004454684319581	0.011861540722337478
76	3758	0.02061395734247176	None	0.01607018401933791	0.02061395734247176
76	3768	0.02111178383562356	None	0.0	0.02111178383562356
76	3700	0.02299989505580514	None	0.0	0.02299989505580514
76	3648	0.029508928608028947	None	0.0	0.029508928608028947
76	3792	0.02166588258122612	None	0.0	0.02166588258122612
76	3896	0.021310816295354824	None	0.19224112835827545	0.021310816295354824
76	3807	0.017565950888261697	None	0.0	0.017565950888261697
76	3733	0.01500675093074277	None	0.0	0.01500675093074277
76	3706	0.027948726835563483	None	0.0	0.027948726835563483
76	3849	0.01649040304326823	None	0.0	0.01649040304326823
76	3883	0.019907391011923927	None	0.0	0.019907391011923927
76	3796	0.01257771206212034	None	0.06147592613027645	0.01257771206212034
76	3517	0.014371298207099672	None	0.0	0.014371298207099672
76	3810	0.013715805640936789	None	0.0	0.013715805640936789
76	3793	0.02809409878396559	None	0.0	0.02809409878396559
76	3881	0.016593075704562758	None	0.0	0.016593075704562758
76	3690	0.019034025881607367	None	0.0	0.019034025881607367
76	3884	0.017784291190045022	None	0.16236800169726548	0.017784291190045022
76	3875	0.027797028133322535	None	0.0	0.027797028133322535
76	3841	0.0048289957322187734	None	0.0009803921568627457	0.0048289957322187734
76	3893	0.018667560401609298	None	0.011465347920282436	0.018667560401609298
76	3859	0.016366328151727297	None	0.0	0.016366328151727297
76	3833	0.015679238287961174	None	0.06147592613027645	0.015679238287961174
76	3784	0.02258856078966626	None	0.0	0.02258856078966626
76	3688	0.026285471801797675	None	0.0	0.026285471801797675
76	3740	0.020745698405081982	None	0.0	0.020745698405081982
76	3880	0.03298924996883139	None	0.0	0.03298924996883139
76	3780	0.015615742332094503	None	0.06147592613027645	0.015615742332094503
76	3872	0.01489385593505674	None	0.0	0.01489385593505674
76	3716	0.02429229166223722	None	0.0	0.02429229166223722
76	3812	0.024310391470138432	None	0.0	0.024310391470138432
76	3764	0.02356031085919456	None	0.0	0.02356031085919456
76	3895	0.018867487396776628	None	0.0	0.018867487396776628
76	3592	0.018844646356203858	None	0.0	0.018844646356203858
76	3840	0.01581995795878762	None	0.0	0.01581995795878762
76	3727	0.01391746033953072	None	0.06147592613027645	0.01391746033953072
76	3845	0.02644202993633642	None	0.0	0.02644202993633642
76	3171	0.01602580666705334	None	0.06147592613027645	0.01602580666705334
76	3821	0.016493450472847598	None	0.0	0.016493450472847598
76	3860	0.026102797573197188	None	0.0	0.026102797573197188
76	3759	0.028213941021363587	None	0.0	0.028213941021363587
76	3598	0.010443697779734803	None	0.023733418875473915	0.010443697779734803
76	3824	0.029392589525299377	None	0.0	0.029392589525299377
76	3402	0.01707027111830581	None	0.0	0.01707027111830581
76	3830	0.0246070220073221	None	0.0	0.0246070220073221
76	3863	0.015972744369278858	None	0.0	0.015972744369278858
76	3628	0.014911167165558266	None	0.0	0.014911167165558266
76	3701	0.0223123283563668	None	0.0	0.0223123283563668
76	3737	0.016881932789575428	None	0.0	0.016881932789575428
76	3853	0.017681273424789708	None	0.0	0.017681273424789708
76	3438	0.014410580495782586	None	0.0	0.014410580495782586
76	3719	0.018592444693026282	None	0.0	0.018592444693026282
76	3900	0.019707966805974895	None	0.0	0.019707966805974895
76	3857	0.02681503166627726	None	0.0	0.02681503166627726
76	3836	0.02797007861656424	None	0.0	0.02797007861656424
30	1433	0.35626564904224983	0.35626564904224983	0.3966052412181821	0.35626564904224983
30	1429	0.3280557676883093	0.3280557676883093	0.3714978432237377	0.3280557676883093
30	1528	0.3131239272513977	0.3131239272513977	0.3401748113589444	0.3131239272513977
30	1599	0.3470190251625487	0.3470190251625487	0.45782074509798143	0.3470190251625487
30	1517	0.37297510792276467	0.37297510792276467	0.4572313696585141	0.37297510792276467
30	1461	0.37445235340787275	0.37445235340787275	0.3809120926209032	0.37445235340787275
30	1600	0.3671573451844191	0.3671573451844191	0.4247845283797447	0.3671573451844191
30	1326	0.4954013562124969	0.4954013562124969	0.5818240159606841	0.4954013562124969
30	1543	0.3287629000396987	0.3287629000396987	0.44218037825072526	0.3287629000396987
30	1499	0.3479221179535477	0.3479221179535477	0.41039076854170553	0.3479221179535477
30	1360	0.36346803652035975	0.36346803652035975	0.4236738949531558	0.36346803652035975
30	1562	0.36187154615269934	0.36187154615269934	0.6153093436247534	0.36187154615269934
30	1559	0.37988769020445434	0.37988769020445434	0.3866397708370098	0.37988769020445434
30	1550	0.3882368486296074	0.3882368486296074	0.4653373519533942	0.3882368486296074
30	612	0.4080047441088447	0.4080047441088447	0.5129211991831355	0.4080047441088447
30	1262	0.4276734841472124	0.4276734841472124	0.44449371983540764	0.4276734841472124
30	1548	0.343785797631967	0.343785797631967	0.3838197941619592	0.343785797631967
30	1415	0.3364154125212985	0.3364154125212985	0.40817444446159995	0.3364154125212985
30	1463	0.5025090807934642	0.5025090807934642	0.5135791170464652	0.5025090807934642
30	1510	0.3381002915304166	0.3381002915304166	0.42481805292005104	0.3381002915304166
30	1551	0.3959027508146958	0.3959027508146958	0.4235210770458446	0.3959027508146958
30	1441	0.3522458986598095	0.3522458986598095	0.4060479514694538	0.3522458986598095
30	1581	0.30200995040843687	0.30200995040843687	0.5084637876286701	0.30200995040843687
30	1144	0.38534765203532306	0.38534765203532306	0.41255192641135674	0.38534765203532306
30	1482	0.39837009209891183	0.39837009209891183	0.506960818816352	0.39837009209891183
30	1048	0.49772932612838483	0.49772932612838483	0.5060450788808211	0.49772932612838483
30	1556	0.3744054707631467	0.3744054707631467	0.38153828449024507	0.3744054707631467
30	1593	0.33480698039623735	0.33480698039623735	0.41227435668931206	0.33480698039623735
30	1498	0.3056156235647133	0.3056156235647133	0.3080873340989902	0.3056156235647133
30	1544	0.408536171375779	0.408536171375779	0.4536059309906889	0.408536171375779
30	1390	0.3729452157990838	0.3729452157990838	0.39576528333247757	0.3729452157990838
30	1578	0.3269274846250745	0.3269274846250745	0.5509631596042242	0.3269274846250745
30	884	0.4276734841472124	0.4276734841472124	0.44449371983540764	0.4276734841472124
30	1588	0.36187154615269934	0.36187154615269934	0.6153093436247534	0.36187154615269934
30	1315	0.47197742656920116	0.47197742656920116	0.5161318742508734	0.47197742656920116
30	1563	0.4023990255044764	0.4023990255044764	0.48019703897889937	0.4023990255044764
30	1512	0.45362613124427853	0.45362613124427853	0.4561933017175465	0.45362613124427853
30	1545	0.42382880208569745	0.42382880208569745	0.45267233144491914	0.42382880208569745
30	1451	0.3280557676883093	0.3280557676883093	0.3714978432237377	0.3280557676883093
30	1574	0.4875082127112618	0.4875082127112618	0.5764395653408103	0.4875082127112618
30	1454	0.39119704673634353	0.39119704673634353	0.41932712007157	0.39119704673634353
30	1538	0.4116119052299849	0.4116119052299849	0.4467621691175753	0.4116119052299849
30	854	0.4529004385537495	0.4529004385537495	0.4961483421558649	0.4529004385537495
30	1539	0.33493023120532656	0.33493023120532656	0.3554901213541572	0.33493023120532656
30	1504	0.37460491401042195	0.37460491401042195	0.4147670132249706	0.37460491401042195
30	1568	0.3493554920632931	0.3493554920632931	0.39406711506349473	0.3493554920632931
30	1329	0.38721896470016215	0.38721896470016215	0.43654750725284075	0.38721896470016215
30	1552	0.32347920318430246	0.32347920318430246	0.38464344704405296	0.32347920318430246
30	1458	0.3848791025582336	0.3848791025582336	0.41405577922505665	0.3848791025582336
30	1138	0.3585147985684173	0.3585147985684173	0.3950278581065153	0.3585147985684173
30	1239	0.35780782595972926	0.35780782595972926	0.42808526988514195	0.35780782595972926
30	1583	0.4036389181881036	0.4036389181881036	0.42831933369314557	0.4036389181881036
30	1464	0.43979945676034615	0.43979945676034615	0.4794851128239664	0.43979945676034615
30	1567	0.40035128629269295	0.40035128629269295	0.41651783037336676	0.40035128629269295
30	1493	0.3882368486296074	0.3882368486296074	0.4653373519533942	0.3882368486296074
30	1047	0.4735367141400147	0.4735367141400147	0.5140459614526928	0.4735367141400147
30	1572	0.3381002915304166	0.3381002915304166	0.42481805292005104	0.3381002915304166
30	1589	0.42069884383566014	0.42069884383566014	0.42991436202100647	0.42069884383566014
30	1251	0.4369236718192667	0.4369236718192667	0.449646544649106	0.4369236718192667
30	1460	0.39991446421876004	0.39991446421876004	0.4401904320888139	0.39991446421876004
30	1503	0.3915503878630651	0.3915503878630651	0.4587822976215542	0.3915503878630651
30	1585	0.37298758693820167	0.37298758693820167	0.40495968002409066	0.37298758693820167
30	1366	0.40035128629269295	0.40035128629269295	0.41651783037336676	0.40035128629269295
30	1268	0.3908095222767217	0.3908095222767217	0.42937327873655223	0.3908095222767217
30	1181	0.39349030917911276	0.39349030917911276	0.49025667208788704	0.39349030917911276
30	1220	0.35435921140619686	0.35435921140619686	0.37640004544045186	0.35435921140619686
30	1566	0.3708951461416913	0.3708951461416913	0.42321030422361366	0.3708951461416913
30	1419	0.28433605322781574	0.28433605322781574	0.29642399903736794	0.28433605322781574
30	1569	0.3915503878630651	0.3915503878630651	0.4587822976215542	0.3915503878630651
30	1554	0.34650703669324284	0.34650703669324284	0.40359672093709886	0.34650703669324284
30	1547	0.3568610407565642	0.3568610407565642	0.4643393547927153	0.3568610407565642
30	1161	0.37592671204875944	0.37592671204875944	0.3908362255477801	0.37592671204875944
30	1524	0.3890144474736301	0.3890144474736301	0.45475796970397	0.3890144474736301
30	1398	0.4036389181881036	0.4036389181881036	0.42831933369314557	0.4036389181881036
30	1456	0.4369236718192667	0.4369236718192667	0.449646544649106	0.4369236718192667
30	1560	0.34650703669324284	0.34650703669324284	0.40359672093709886	0.34650703669324284
30	1465	0.366486981129628	0.366486981129628	0.41338025951933705	0.366486981129628
30	1489	0.3962096643686984	0.3962096643686984	0.41932261107070906	0.3962096643686984
30	1280	0.343785797631967	0.343785797631967	0.3838197941619592	0.343785797631967
30	1293	0.4194404228322407	0.4194404228322407	0.42429305285794305	0.4194404228322407
30	1515	0.4231843010065016	0.4231843010065016	0.49614847258138645	0.4231843010065016
30	1571	0.3653673654329297	0.3653673654329297	0.3810598561762758	0.3653673654329297
30	1424	0.45352777701971536	0.45352777701971536	0.4831417255902403	0.45352777701971536
30	1586	0.35286565764147493	0.35286565764147493	0.39273131473421924	0.35286565764147493
30	1595	0.37988769020445434	0.37988769020445434	0.3866397708370098	0.37988769020445434
30	1519	0.4241044616476978	0.4241044616476978	0.45003092363512	0.4241044616476978
30	1323	0.5218628336577997	0.5218628336577997	0.5783703523536985	0.5218628336577997
30	1534	0.3653673654329297	0.3653673654329297	0.3810598561762758	0.3653673654329297
30	1462	0.4916614013936811	0.4916614013936811	0.5012506933822017	0.4916614013936811
30	1298	0.4243981262792357	0.4243981262792357	0.4489311756175128	0.4243981262792357
30	1340	0.3522200728094427	0.3522200728094427	0.3664209295251654	0.3522200728094427
30	1598	0.3473320747262817	0.3473320747262817	0.357200470623935	0.3473320747262817
30	1573	0.36551424883739736	0.36551424883739736	0.39731112829637616	0.36551424883739736
30	1427	0.3568610407565642	0.3568610407565642	0.4643393547927153	0.3568610407565642
30	1189	0.4657963231204424	0.4657963231204424	0.5031649821747972	0.4657963231204424
30	1592	0.33976523183484925	0.33976523183484925	0.41985074030616654	0.33976523183484925
30	1457	0.38810392925826565	0.38810392925826565	0.38810392925826565	0.38810392925826565
30	1436	0.38810392925826565	0.38810392925826565	0.38810392925826565	0.38810392925826565
30	1546	0.38721896470016215	0.38721896470016215	0.43654750725284075	0.38721896470016215
30	1406	0.4375279655167995	0.4375279655167995	0.45717929637344634	0.4375279655167995
139	6703	0.04067790505873117	None	0.0	0.04067790505873117
139	6852	0.03777093562332118	None	0.0	0.03777093562332118
139	6902	0.04098377099963512	None	0.0	0.04098377099963512
139	7040	0.03833451948677014	None	0.0	0.03833451948677014
139	6317	0.040334907243573144	None	0.0	0.040334907243573144
139	6770	0.041611118880083446	None	0.0	0.041611118880083446
139	7014	0.037387014873135914	None	0.0	0.037387014873135914
139	6364	0.041709627656417406	None	0.0	0.041709627656417406
139	6994	0.0412091889527047	None	0.0	0.0412091889527047
139	6712	0.04175530205224359	None	0.0	0.04175530205224359
139	6750	0.041838023468588455	None	0.0	0.041838023468588455
139	6604	0.040792953862422675	None	0.0	0.040792953862422675
139	6566	0.04019792523735701	None	0.0	0.04019792523735701
139	6948	0.04043512667486443	None	0.0	0.04043512667486443
139	6846	0.039903163561949846	None	0.0	0.039903163561949846
139	6542	0.04168679017991399	None	0.0	0.04168679017991399
139	7038	0.04154294071210337	None	0.0	0.04154294071210337
139	6635	0.041360438933150126	None	0.0	0.041360438933150126
139	7011	0.041114080988244844	None	0.0	0.041114080988244844
139	6989	0.03668232146275315	None	0.0	0.03668232146275315
139	6920	0.03934903777373363	None	0.0	0.03934903777373363
139	6842	0.04114933590478972	None	0.0	0.04114933590478972
139	7031	0.03981159718567648	None	0.0	0.03981159718567648
139	7027	0.0398089074970017	None	0.0	0.0398089074970017
139	7022	0.0365297598920573	None	0.0	0.0365297598920573
139	6746	0.041257615292399345	None	0.0	0.041257615292399345
139	6788	0.04208973012233042	None	0.0	0.04208973012233042
139	6760	0.04098772436393743	None	0.0	0.04098772436393743
139	7041	0.04101931008557741	None	0.0	0.04101931008557741
139	7042	0.04154294071210337	None	0.0	0.04154294071210337
139	6903	0.042175632925574885	None	0.0	0.042175632925574885
139	7002	0.03863525706494289	None	0.0	0.03863525706494289
139	6823	0.042243643156294	None	0.0	0.042243643156294
139	7030	0.039654480035042024	None	0.0	0.039654480035042024
139	6984	0.03977267511372828	None	0.0	0.03977267511372828
139	6600	0.04049433953043922	None	0.0	0.04049433953043922
139	6910	0.03603827110899097	None	0.0	0.03603827110899097
139	6777	0.040444357235874306	None	0.0	0.040444357235874306
139	6908	0.04141954633264897	None	0.0	0.04141954633264897
139	6979	0.04196714857895827	None	0.0	0.04196714857895827
139	6601	0.04144158489126891	None	0.0	0.04144158489126891
139	6988	0.03771408966648754	None	0.0	0.03771408966648754
139	6419	0.03995364887487195	None	0.0	0.03995364887487195
139	7015	0.04045988662912009	None	0.0	0.04045988662912009
139	7016	0.04244765488520468	None	0.0	0.04244765488520468
139	7032	0.019528300408199507	None	0.0	0.019528300408199507
139	6518	0.04136927215559907	None	0.0	0.04136927215559907
139	6870	0.041766184482475655	None	0.0	0.041766184482475655
139	6857	0.04225256091722769	None	0.0	0.04225256091722769
139	6962	0.03822200413249986	None	0.0	0.03822200413249986
139	6207	0.04199668559009759	None	0.0	0.04199668559009759
139	6605	0.043743205551536074	None	0.0	0.043743205551536074
139	6982	0.036549284977604325	None	0.0	0.036549284977604325
139	6517	0.041150550781424225	None	0.0	0.041150550781424225
139	6426	0.04104908069420532	None	0.0	0.04104908069420532
139	6619	0.042712604564753134	None	0.0	0.042712604564753134
139	7021	0.013571493940041049	None	0.0	0.013571493940041049
139	6493	0.04170473451017199	None	0.0	0.04170473451017199
139	6452	0.041922289861564356	None	0.0	0.041922289861564356
139	7012	0.03663742863305911	None	0.0	0.03663742863305911
139	6985	0.0422577605576582	None	0.0	0.0422577605576582
139	6891	0.04106001391654679	None	0.0	0.04106001391654679
139	6915	0.02372867939667097	None	0.0	0.02372867939667097
139	7000	0.022114919466584254	None	0.0	0.022114919466584254
139	6922	0.04100187544374617	None	0.0	0.04100187544374617
139	5994	0.04143208585247762	None	0.0	0.04143208585247762
139	6716	0.04144448339384335	None	0.0	0.04144448339384335
139	6804	0.042104389824343856	None	0.0	0.042104389824343856
139	6382	0.041604969743836324	None	0.0	0.041604969743836324
139	6956	0.038291077908016766	None	0.0	0.038291077908016766
139	6816	0.039950459973991	None	0.0	0.039950459973991
139	6907	0.04049700604636025	None	0.0	0.04049700604636025
139	6919	0.036662425006008255	None	0.0	0.036662425006008255
139	7039	0.04096298488060327	None	0.0	0.04096298488060327
139	6912	0.038158740564021146	None	0.0	0.038158740564021146
139	6905	0.040629296556672356	None	0.0	0.040629296556672356
139	7001	0.04185629686608144	None	0.0	0.04185629686608144
139	6717	0.042396090894460864	None	0.0	0.042396090894460864
139	6885	0.04061277543024972	None	0.0	0.04061277543024972
139	6268	0.041018645213931365	None	0.0	0.041018645213931365
139	7034	0.024774218155693927	None	0.0	0.024774218155693927
139	7049	0.03786947052630839	None	0.0	0.03786947052630839
139	7047	0.04211407270113298	None	0.0	0.04211407270113298
139	6795	0.04136754303791719	None	0.0	0.04136754303791719
139	6940	0.039825701400042025	None	0.0	0.039825701400042025
139	6997	0.04158677465395648	None	0.0	0.04158677465395648
139	7005	0.037415835215303804	None	0.0	0.037415835215303804
139	6980	0.040617013052908976	None	0.0	0.040617013052908976
139	6102	0.041955678007483364	None	0.0	0.041955678007483364
139	6769	0.042456935118598556	None	0.0	0.042456935118598556
139	6679	0.041341765694002205	None	0.0	0.041341765694002205
139	6543	0.0395539920636482	None	0.0	0.0395539920636482
139	6516	0.042723119347817404	None	0.0	0.042723119347817404
139	6695	0.0408684394907992	None	0.0	0.0408684394907992
139	6627	0.040971694982676735	None	0.0	0.040971694982676735
139	6963	0.03798258589765946	None	0.0	0.03798258589765946
139	6817	0.04055293299115319	None	0.0	0.04055293299115319
139	6884	0.04021989710822179	None	0.0	0.04021989710822179
139	6529	0.043014015192670826	None	0.0	0.043014015192670826
139	7018	0.037362470625447536	None	0.0	0.037362470625447536
71	3569	-2.267209854650892e-06	None	0.4170015184886413	-2.267209854650892e-06
71	3369	0.016538143193484723	None	0.015277941054437427	0.016538143193484723
71	3446	0.0036072076995191703	None	0.36263839861160657	0.0036072076995191703
71	3131	0.009740597451957175	None	0.11520243939347656	0.009740597451957175
71	3284	0.004492496403103649	None	0.1503549079097401	0.004492496403103649
71	3558	0.00013624442491855286	None	0.24563336747384534	0.00013624442491855286
71	3607	0.0022520098270960892	None	0.5212089385969749	0.0022520098270960892
71	3457	0.00745684231153176	None	0.11501200047399715	0.00745684231153176
71	3509	0.0019407014162864254	None	0.37901527291332987	0.0019407014162864254
71	3209	0.005001079006253158	None	0.06840317058662045	0.005001079006253158
71	3550	0.0003952110369858641	None	0.31863615798108375	0.0003952110369858641
71	3629	0.015742171848388054	None	0.11948194754109795	0.015742171848388054
71	3305	0.006358346686380746	None	0.09957087590259676	0.006358346686380746
71	3608	0.005749700972712939	None	0.03750964016785883	0.005749700972712939
71	3611	0.00874602517016706	None	0.01863120633110652	0.00874602517016706
71	3637	0.0148200955031128	None	0.08413758577707309	0.0148200955031128
71	3542	0.0019482713094214367	None	0.2629500431773232	0.0019482713094214367
71	3551	0.016639091288019176	None	0.015277941054437427	0.016639091288019176
71	3626	0.014185655696417094	None	0.015277941054437427	0.014185655696417094
71	3478	0.012623233645165863	None	0.00791344111543471	0.012623233645165863
71	3545	0.012669020759096256	None	0.11205978418091427	0.012669020759096256
71	3525	0.004742147181112427	None	0.2347382695830737	0.004742147181112427
71	3572	0.005463408134971902	None	0.00840367218725753	0.005463408134971902
71	3589	0.021042589885722347	None	0.0037186253196221167	0.021042589885722347
71	3498	0.010144230130698657	None	0.11520243939347656	0.010144230130698657
71	3601	0.01340679569355194	None	0.0037186253196221167	0.01340679569355194
71	3359	0.0045194477845958165	None	0.06840317058662045	0.0045194477845958165
71	3649	0.026229073783106814	None	0.009524338316958647	0.026229073783106814
71	3523	0.008450355504373262	None	0.022769440333286615	0.008450355504373262
71	3437	0.017571917357957045	None	0.08413758577707309	0.017571917357957045
71	3583	0.021428523635037805	None	0.0037186253196221167	0.021428523635037805
71	3596	0.00035633738398927525	None	0.15158464417360862	0.00035633738398927525
71	3621	0.003001083206799535	None	0.17848668204710233	0.003001083206799535
71	3365	0.0049120960298159825	None	0.2347382695830737	0.0049120960298159825
71	3118	0.00470880167643963	None	0.06840317058662045	0.00470880167643963
71	3494	0.009108360839824572	None	0.11520243939347656	0.009108360839824572
71	3645	0.007897697534278044	None	0.010465391460638412	0.007897697534278044
71	3260	0.008389565947133889	None	0.15745468868927565	0.008389565947133889
71	3639	0.00018543804725681926	None	0.3798408918124716	0.00018543804725681926
71	3635	0.0011409034539495502	None	0.20817052015970652	0.0011409034539495502
71	3414	0.006335616849833594	None	0.0037186253196221167	0.006335616849833594
71	3564	0.012121000607181845	None	0.1357383856210018	0.012121000607181845
71	3570	0.02133397273064069	None	0.0037186253196221167	0.02133397273064069
71	3641	0.008182828236536653	None	0.35619796790617375	0.008182828236536653
71	3327	0.017208256892997795	None	0.00840367218725753	0.017208256892997795
71	3642	0.004928088393417908	None	0.3744878019308045	0.004928088393417908
71	3549	0.011491977668865429	None	0.11953831381802224	0.011491977668865429
71	3588	0.024118940940317513	None	0.11933239503483373	0.024118940940317513
71	3295	0.01005214727553444	None	0.11205978418091427	0.01005214727553444
71	3606	0.013931479766793783	None	0.015277941054437427	0.013931479766793783
71	3648	0.029508928608028947	None	0.0037186253196221167	0.029508928608028947
71	3622	0.007268383809430628	None	0.06840317058662045	0.007268383809430628
71	3246	0.003830819621711579	None	0.5377406528105426	0.003830819621711579
71	3413	0.0019348685307501185	None	0.2778743358818067	0.0019348685307501185
71	3321	0.004629541388394954	None	0.1503549079097401	0.004629541388394954
71	3495	0.00993485768891013	None	0.1048893669294236	0.00993485768891013
71	3597	0.0130086336052727	None	0.16032262084695298	0.0130086336052727
71	3320	0.001686754981615835	None	0.09291492903524244	0.001686754981615835
71	3640	0.011863923594792122	None	0.11948194754109795	0.011863923594792122
71	3602	0.0019281917805761516	None	0.15158464417360862	0.0019281917805761516
71	3578	0.0002649465293056084	None	0.8944023417937345	0.0002649465293056084
71	3517	0.014371298207099672	None	0.08413758577707309	0.014371298207099672
71	3409	0.005194542899725433	None	0.23612296664286642	0.005194542899725433
71	3503	0.01215618551955554	None	0.015277941054437427	0.01215618551955554
71	3435	0.005353805967217686	None	0.09558532795745732	0.005353805967217686
71	3544	0.0030667667694448744	None	0.20830275590342193	0.0030667667694448744
71	3319	0.008275583641076532	None	0.013797456746610634	0.008275583641076532
71	3392	0.0015541809196054693	None	0.26339516237725596	0.0015541809196054693
71	3587	0.002094661091896769	None	0.2639111148611867	0.002094661091896769
71	2588	0.005102593129229066	None	0.06840317058662045	0.005102593129229066
71	3600	0.0009878629899711946	None	0.18371365167958198	0.0009878629899711946
71	3625	0.002197206063277276	None	0.2778743358818067	0.002197206063277276
71	3576	0.006838300162837195	None	0.09142778793004533	0.006838300162837195
71	3631	-0.0009296540194794036	None	0.017482301402721015	-0.0009296540194794036
71	3267	0.0074187617679996746	None	0.38191477444134975	0.0074187617679996746
71	3650	0.0070876687309255155	None	0.317287157408345	0.0070876687309255155
71	3599	0.00014695394964414822	None	0.24672676268430127	0.00014695394964414822
71	3481	0.015212548615749114	None	0.015277941054437427	0.015212548615749114
71	3389	0.015519988113090822	None	0.015277941054437427	0.015519988113090822
71	3424	0.005823646330968858	None	0.1178235513042726	0.005823646330968858
71	3643	-1.36851016163592e-05	None	0.26252897929672214	-1.36851016163592e-05
71	3312	0.006870995739891619	None	0.06840317058662045	0.006870995739891619
71	3555	0.020238660603028306	None	0.00840367218725753	0.020238660603028306
71	3592	0.018844646356203858	None	0.11948194754109795	0.018844646356203858
71	3492	0.015595781916345162	None	0.00791344111543471	0.015595781916345162
71	3171	0.01602580666705334	None	0.015277941054437427	0.01602580666705334
71	3560	0.01992892762552414	None	0.010803281557381804	0.01992892762552414
71	3598	0.010443697779734803	None	0.022769440333286615	0.010443697779734803
71	3206	0.018494060244252795	None	0.00840367218725753	0.018494060244252795
71	3499	0.016362738133597097	None	0.00840367218725753	0.016362738133597097
71	3402	0.01707027111830581	None	0.00791344111543471	0.01707027111830581
71	3422	0.01496301903743771	None	0.08413758577707309	0.01496301903743771
71	3628	0.014911167165558266	None	0.08413758577707309	0.014911167165558266
71	2668	0.004709795268185957	None	0.1503549079097401	0.004709795268185957
71	3573	0.015714005315063284	None	0.0037186253196221167	0.015714005315063284
71	3548	0.00736447845575458	None	0.013797456746610634	0.00736447845575458
71	3574	0.002784645901378957	None	0.17985160745959847	0.002784645901378957
71	3438	0.014410580495782586	None	0.0037186253196221167	0.014410580495782586
71	3619	0.005076623400037304	None	0.013797456746610634	0.005076623400037304
71	3508	0.012919540563615503	None	0.00791344111543471	0.012919540563615503
54	2717	0.001970969441861603	None	0.4925216555442661	0.001970969441861603
54	2800	-7.531028691404992e-07	None	0.4711719781475745	-7.531028691404992e-07
54	2675	0.00010893081342555019	None	0.2536753749105106	0.00010893081342555019
54	2576	0.0002869692602031673	None	0.30387119443061195	0.0002869692602031673
54	2710	0.0005398891945502616	None	0.3889978577036729	0.0005398891945502616
54	2663	0.002327830397361246	None	0.4253519838411804	0.002327830397361246
54	2556	0.009704540732271835	None	0.40878490878634965	0.009704540732271835
54	2568	0.0001256627348471082	None	0.21133703008320187	0.0001256627348471082
54	2707	0.0004470160579273528	None	0.2903763005030477	0.0004470160579273528
54	2681	3.636268114648408e-05	None	0.27234043297776894	3.636268114648408e-05
54	2724	0.0006847473322040802	None	0.5159859144549875	0.0006847473322040802
54	2676	0.00010861018045672617	None	0.1704200934120475	0.00010861018045672617
54	2622	7.903014148479608e-07	None	0.2983976052679072	7.903014148479608e-07
54	2790	-1.784760249494973e-05	None	0.2939365574004141	-1.784760249494973e-05
54	2552	3.6479254527842834e-05	None	0.27234043297776894	3.6479254527842834e-05
54	2571	6.808722953824762e-06	None	0.24781397697429508	6.808722953824762e-06
54	2719	5.6369569746967265e-05	None	0.2828938582784431	5.6369569746967265e-05
54	2658	0.00013462722689741742	None	0.42858765049911113	0.00013462722689741742
54	2641	0.00029363618669128125	None	0.2286893616418178	0.00029363618669128125
54	2715	0.002421094196527071	None	0.21473866326274932	0.002421094196527071
54	2608	0.0002941860898938304	None	0.23672878634243522	0.0002941860898938304
54	2730	-4.552720064559439e-05	None	0.3781249533161194	-4.552720064559439e-05
54	2755	1.7968976754909253e-06	None	0.47575424836639996	1.7968976754909253e-06
54	2767	6.494665294402743e-05	None	0.1704200934120475	6.494665294402743e-05
54	2764	0.00012409872860813834	None	0.36450192593600156	0.00012409872860813834
54	2781	1.5556569837034345e-06	None	0.2014694911221492	1.5556569837034345e-06
54	2660	0.00017758848222278924	None	0.2859319344367532	0.00017758848222278924
54	2606	4.8693734485462925e-08	None	0.26620651927385464	4.8693734485462925e-08
54	2775	0.0010251539080249085	None	0.17626698464759946	0.0010251539080249085
54	2766	0.0003193928202059981	None	0.33514455895889245	0.0003193928202059981
54	2778	-6.875001561170025e-06	None	0.2406159923777178	-6.875001561170025e-06
54	2587	2.974579117404824e-08	None	0.26620651927385464	2.974579117404824e-08
54	2791	-1.4808766318803977e-06	None	0.2286893616418178	-1.4808766318803977e-06
54	2656	4.1109908036627574e-06	None	0.45734022691576504	4.1109908036627574e-06
54	2712	-7.155001989748282e-08	None	0.36176340160109477	-7.155001989748282e-08
54	2798	0.00014932962575796014	None	0.2859319344367532	0.00014932962575796014
54	2706	0.00010862785056853881	None	0.1704200934120475	0.00010862785056853881
54	2594	0.000814406605036111	None	0.37577939358436624	0.000814406605036111
54	2623	-3.5311268427003864e-08	None	0.3416856398894854	-3.5311268427003864e-08
54	2751	-4.065102210578669e-06	None	0.2286893616418178	-4.065102210578669e-06
54	2782	0.0007225429973627696	None	0.3889978577036729	0.0007225429973627696
54	2786	-4.36067209153089e-05	None	0.3889978577036729	-4.36067209153089e-05
54	2661	-3.7834790661379295e-05	None	0.2831257114583122	-3.7834790661379295e-05
54	2595	-1.6227603672087333e-06	None	0.49866412673255933	-1.6227603672087333e-06
54	2589	0.00015907975988397103	None	0.4192893353763879	0.00015907975988397103
54	2637	0.0001683247640246409	None	0.2859107771860986	0.0001683247640246409
54	2783	8.123197763033805e-05	None	0.27233515307275774	8.123197763033805e-05
54	2736	0.0001358914431913012	None	0.38673796733682286	0.0001358914431913012
54	2716	0.00038125813372243	None	0.25062815214286327	0.00038125813372243
54	2754	2.885280100267595e-07	None	0.2983976052679072	2.885280100267595e-07
54	2711	-5.1115000867869254e-09	None	0.3326594620098633	-5.1115000867869254e-09
54	2569	0.0029722524328612133	None	0.21473866326274932	0.0029722524328612133
54	2797	-2.1110723274527665e-05	None	0.23672878634243522	-2.1110723274527665e-05
54	2649	-6.786195678919881e-10	None	0.43449312970230425	-6.786195678919881e-10
54	2633	3.564278377198797e-06	None	0.2858766700665809	3.564278377198797e-06
54	2756	7.373595797126661e-05	None	0.42698072606279797	7.373595797126661e-05
54	2627	-2.7966452474297684e-05	None	0.3019548599367342	-2.7966452474297684e-05
54	2620	0.0009791311780739014	None	0.17626698464759946	0.0009791311780739014
54	2737	0.000304619270368797	None	0.35081151322716425	0.000304619270368797
54	2770	-2.1805848297185404e-06	None	0.3032891534006689	-2.1805848297185404e-06
54	2740	0.0005030843746108769	None	0.28375926795690554	0.0005030843746108769
54	2674	-2.2997563851355275e-07	None	0.3757527689115601	-2.2997563851355275e-07
54	2700	0.00013997717279309147	None	0.39121001974331543	0.00013997717279309147
54	2795	0.0004550802503802426	None	0.2903763005030477	0.0004550802503802426
54	2692	0.0001752111592945353	None	0.27606083338780346	0.0001752111592945353
54	2744	7.367554373548971e-05	None	0.1704200934120475	7.367554373548971e-05
54	2609	0.0002525900916150708	None	0.3889978577036729	0.0002525900916150708
54	2769	-9.021171010315894e-05	None	0.30279681748593085	-9.021171010315894e-05
54	2750	-1.2300802591350725e-06	None	0.5292370991919028	-1.2300802591350725e-06
54	2705	-1.199436057471817e-05	None	0.24299585061059878	-1.199436057471817e-05
54	2588	0.005102593129229066	None	0.32315217865141327	0.005102593129229066
54	2779	1.2592988468338902e-06	None	0.3326129024065087	1.2592988468338902e-06
54	2688	9.398886018393227e-05	None	0.21133703008320187	9.398886018393227e-05
54	2793	0.002085827071188475	None	0.21473866326274932	0.002085827071188475
54	2657	4.2181756362223946e-05	None	0.36432579788322383	4.2181756362223946e-05
54	2747	0.0007556150877898233	None	0.17626698464759946	0.0007556150877898233
54	2763	0.00012393665635670483	None	0.5669795717308413	0.00012393665635670483
54	2704	-3.2591742187324402e-09	None	0.4995535354341312	-3.2591742187324402e-09
54	2626	0.0001919259378009353	None	0.2983976052679072	0.0001919259378009353
54	2734	2.617759702963517e-05	None	0.47964133697093186	2.617759702963517e-05
54	2788	-1.092717697831009e-05	None	0.3139404501514172	-1.092717697831009e-05
54	2643	0.0004222233213760699	None	0.3392164941484797	0.0004222233213760699
54	2659	2.169656707093133e-08	None	0.49864580429710104	2.169656707093133e-08
54	2586	0.00012772500595400815	None	0.3326594620098633	0.00012772500595400815
54	2773	0.0006052531021002887	None	0.35869364947537086	0.0006052531021002887
54	2789	8.308052950211187e-05	None	0.2859319344367532	8.308052950211187e-05
54	2630	0.00021305630937362282	None	0.3540716537442933	0.00021305630937362282
54	2638	0.0003241475173092363	None	0.3287340432297862	0.0003241475173092363
54	2591	0.0020112993960978718	None	0.3015486697109485	0.0020112993960978718
54	2743	0.00021615710015188098	None	0.36450192593600156	0.00021615710015188098
54	2787	-3.995274247425507e-09	None	0.4449467478812842	-3.995274247425507e-09
54	2722	1.285278038210171e-06	None	0.2983976052679072	1.285278038210171e-06
54	2695	0.0015200464159648727	None	0.6213687647568118	0.0015200464159648727
54	2668	0.004709795268185957	None	0.2640371474121549	0.004709795268185957
54	2731	2.416042361013542e-05	None	0.3712388286237024	2.416042361013542e-05
54	2760	3.3127035693529546e-06	None	0.2858766700665809	3.3127035693529546e-06
54	2572	0.00018811418814140246	None	0.3077312718484405	0.00018811418814140246
54	2702	-6.430400404811979e-08	None	0.4039058066798321	-6.430400404811979e-08
54	2667	0.0007311387515915147	None	0.17626698464759946	0.0007311387515915147
54	2796	6.569791078054218e-05	None	0.45750637546256134	6.569791078054218e-05
108	5098	0.03891682836439747	None	0.0	0.03891682836439747
108	4574	0.03833430050533799	None	0.00791344111543471	0.03833430050533799
108	5128	0.03723486470002712	None	0.0	0.03723486470002712
108	5435	0.038003167417495994	None	0.0	0.038003167417495994
108	4342	0.0391891270134062	None	0.00791344111543471	0.0391891270134062
108	4936	0.038282583309141874	None	0.0	0.038282583309141874
108	5144	0.03794727392075399	None	0.0	0.03794727392075399
108	5451	0.037674014689252446	None	0.0	0.037674014689252446
108	5448	0.03424245322635836	None	0.0	0.03424245322635836
108	5328	0.03638908685066039	None	0.0	0.03638908685066039
108	5428	0.037836045696467674	None	0.0	0.037836045696467674
108	5479	0.03854323097871928	None	0.0	0.03854323097871928
108	5498	0.039942988798483195	None	0.0	0.039942988798483195
108	5382	0.03614035630535623	None	0.0	0.03614035630535623
108	4824	0.038763744293963724	None	0.0	0.038763744293963724
108	5363	0.03769611736128551	None	0.0	0.03769611736128551
108	5276	0.03924733813573482	None	0.0	0.03924733813573482
108	5373	0.03798825881103041	None	0.0	0.03798825881103041
108	5418	0.04045410981117314	None	0.0	0.04045410981117314
108	4448	0.03737541844920797	None	0.0	0.03737541844920797
108	5368	0.034541137881081194	None	0.0	0.034541137881081194
108	4971	0.03855420121247575	None	0.0	0.03855420121247575
108	5487	0.011139607426211562	None	0.010977482937046071	0.011139607426211562
108	5408	0.03847110756916826	None	0.0	0.03847110756916826
108	5059	0.03779411340477051	None	0.0	0.03779411340477051
108	5143	0.0380742499349295	None	0.0	0.0380742499349295
108	5495	0.037313114330801374	None	0.0	0.037313114330801374
108	5500	0.03705580221677575	None	0.0	0.03705580221677575
108	5262	0.0350713399440824	None	0.0	0.0350713399440824
108	4926	0.03805877029394145	None	0.0	0.03805877029394145
108	4982	0.03826018602676921	None	0.0	0.03826018602676921
108	5474	0.03926907523180247	None	0.0	0.03926907523180247
108	5340	0.035688610407468624	None	0.0	0.035688610407468624
108	4957	0.03825328332302391	None	0.0	0.03825328332302391
108	5454	0.03372311362491364	None	0.0	0.03372311362491364
108	5303	0.03886099908033337	None	0.0	0.03886099908033337
108	5482	0.03608609252534123	None	0.0	0.03608609252534123
108	4854	0.037288139848659835	None	0.0	0.037288139848659835
108	5127	0.03943513280342869	None	0.00791344111543471	0.03943513280342869
108	5147	0.0377110760203054	None	0.0	0.0377110760203054
108	5230	0.037798795406838295	None	0.0	0.037798795406838295
108	5348	0.03635313905862099	None	0.0	0.03635313905862099
108	5285	0.03837529388516854	None	0.0	0.03837529388516854
108	5353	0.04184825328228155	None	0.0	0.04184825328228155
108	4967	0.03874801460627604	None	0.0	0.03874801460627604
108	5029	0.039273754984175326	None	0.0	0.039273754984175326
108	5304	0.037477070333630624	None	0.0	0.037477070333630624
108	5333	0.038099666089212524	None	0.0	0.038099666089212524
108	5379	0.03883596554870096	None	0.0	0.03883596554870096
108	5152	0.03841259859126995	None	0.0	0.03841259859126995
108	5192	0.03647246206238706	None	0.0	0.03647246206238706
108	4969	0.039097138838249335	None	0.0	0.039097138838249335
108	5337	0.038873463823306406	None	0.0	0.038873463823306406
108	5472	0.03652371051917943	None	0.0	0.03652371051917943
108	4937	0.038714620788681264	None	0.0	0.038714620788681264
108	4974	0.0386673820236036	None	0.0	0.0386673820236036
108	5488	0.03805483217462568	None	0.0	0.03805483217462568
108	5007	0.03845196119509084	None	0.0	0.03845196119509084
108	4884	0.036401273148706635	None	0.0	0.036401273148706635
108	5483	0.03854759301396014	None	0.0	0.03854759301396014
108	5214	0.03858650936451654	None	0.0	0.03858650936451654
108	4908	0.03584263783861446	None	0.0	0.03584263783861446
108	5450	0.03562598378870178	None	0.0	0.03562598378870178
108	5478	0.03780929967111472	None	0.0	0.03780929967111472
108	5425	0.03509827089629002	None	0.0	0.03509827089629002
108	5427	0.03724090284313515	None	0.0	0.03724090284313515
108	5199	0.03823019511040688	None	0.0	0.03823019511040688
108	4861	0.037912927111072026	None	0.0	0.037912927111072026
108	5464	0.03732935866629923	None	0.0	0.03732935866629923
108	5410	0.038714620788681264	None	0.0	0.038714620788681264
108	5195	0.038386325190227506	None	0.0	0.038386325190227506
108	5068	0.03891682836439747	None	0.0	0.03891682836439747
108	5462	0.03832364464983667	None	0.0	0.03832364464983667
108	4851	0.0392665309536463	None	0.0	0.0392665309536463
108	5421	0.03873376061574906	None	0.0	0.03873376061574906
108	5477	0.04000092855599224	None	0.0	0.04000092855599224
108	5443	0.034604169403989825	None	0.0	0.034604169403989825
108	5460	0.03536235160302456	None	0.0	0.03536235160302456
108	5389	0.0371397410027882	None	0.0	0.0371397410027882
108	5499	0.03558456914571284	None	0.0	0.03558456914571284
108	5496	0.037267453745519624	None	0.0	0.037267453745519624
108	5468	0.03843800923805839	None	0.0	0.03843800923805839
108	5426	0.037143253287061404	None	0.0	0.037143253287061404
108	5423	0.03464824871703716	None	0.0	0.03464824871703716
108	5397	0.03867802590869446	None	0.0	0.03867802590869446
108	5325	0.04013433116797882	None	0.0	0.04013433116797882
108	5480	0.03829528761679388	None	0.0	0.03829528761679388
108	5052	0.03728560640760241	None	0.0	0.03728560640760241
108	5125	0.03779894999044203	None	0.0	0.03779894999044203
108	5459	0.0360222897382719	None	0.0	0.0360222897382719
108	5229	0.03775622514257458	None	0.0	0.03775622514257458
108	5432	0.03745696566156718	None	0.0	0.03745696566156718
108	5489	0.036084478284767005	None	0.0	0.036084478284767005
108	4915	0.036407280362414765	None	0.0	0.036407280362414765
108	5336	0.03540608748614764	None	0.0	0.03540608748614764
108	4952	0.03855203772756116	None	0.0	0.03855203772756116
108	5375	0.0371117352886876	None	0.0	0.0371117352886876
108	5334	0.036599475466237555	None	0.0	0.036599475466237555
108	5481	0.03438962891322595	None	0.0	0.03438962891322595
108	5446	0.03559704517843363	None	0.0	0.03559704517843363
34	1787	0.34734348440924967	0.34734348440924967	0.3743837529419566	0.34734348440924967
34	1676	0.38731113350353147	0.38731113350353147	0.3883463397621738	0.38731113350353147
34	1756	0.30810508051265234	0.30810508051265234	0.3754146301528118	0.30810508051265234
34	1326	0.5061622023382666	0.5061622023382666	0.5782168557778625	0.5061622023382666
34	1784	0.38253960752410643	0.38253960752410643	0.4328179824996809	0.38253960752410643
34	1550	0.44312769043902805	0.44312769043902805	0.49490270849203705	0.44312769043902805
34	1262	0.4226577136601838	0.4226577136601838	0.45081785941345515	0.4226577136601838
34	1548	0.39282102519353285	0.39282102519353285	0.4307226421167134	0.39282102519353285
34	1723	0.3797480794904854	0.3797480794904854	0.4079469176107269	0.3797480794904854
34	1718	0.4511171881658166	0.4511171881658166	0.5011226916428597	0.4511171881658166
34	1726	0.3373270376034461	0.3373270376034461	0.3900870298343403	0.3373270376034461
34	1741	0.5090880888851572	0.5090880888851572	0.5484185605371565	0.5090880888851572
34	1714	0.4057312325057552	0.4057312325057552	0.48200298985115547	0.4057312325057552
34	1581	0.31807063850779255	0.31807063850779255	0.5316718059679237	0.31807063850779255
34	1650	0.36244227231006787	0.36244227231006787	0.4006012649242946	0.36244227231006787
34	1498	0.38731113350353147	0.38731113350353147	0.3883463397621738	0.38731113350353147
34	1717	0.33371356935499374	0.33371356935499374	0.40264815250244135	0.33371356935499374
34	1684	0.3553133983913888	0.3553133983913888	0.3928091206317812	0.3553133983913888
34	1622	0.4250369778235232	0.4250369778235232	0.462294846672158	0.4250369778235232
34	1770	0.4104357175264015	0.4104357175264015	0.4386330976191607	0.4104357175264015
34	1315	0.4357133385113617	0.4357133385113617	0.4786736296173612	0.4357133385113617
34	1678	0.397265584121725	0.397265584121725	0.4500203902995386	0.397265584121725
34	1773	0.5613699962816843	0.5613699962816843	0.6969663917966678	0.5613699962816843
34	1720	0.4166982603254179	0.4166982603254179	0.4746951054146291	0.4166982603254179
34	1737	0.48295037297508703	0.48295037297508703	0.5025010867464351	0.48295037297508703
34	1607	0.40065410458757694	0.40065410458757694	0.4685695247217863	0.40065410458757694
34	1778	0.4413942790448644	0.4413942790448644	0.49800904611673164	0.4413942790448644
34	1651	0.35816298144818154	0.35816298144818154	0.37232718457155956	0.35816298144818154
34	1512	0.4021370109093637	0.4021370109093637	0.40467934170158476	0.4021370109093637
34	1669	0.4104357175264015	0.4104357175264015	0.4386330976191607	0.4104357175264015
34	1716	0.3535124423536838	0.3535124423536838	0.3764128378888611	0.3535124423536838
34	1746	0.3519453095363521	0.3519453095363521	0.44297879216109903	0.3519453095363521
34	1763	0.38541019662496845	0.38541019662496845	0.7038189323799626	0.38541019662496845
34	1702	0.35837689137130335	0.35837689137130335	0.3653290480684448	0.35837689137130335
34	1689	0.32517596445074376	0.32517596445074376	0.40427345606200105	0.32517596445074376
34	1626	0.4977017001194691	0.4977017001194691	0.5389821783747504	0.4977017001194691
34	1799	0.31537721150338827	0.31537721150338827	0.39579530624159254	0.31537721150338827
34	1692	0.4226577136601838	0.4226577136601838	0.45081785941345515	0.4226577136601838
34	1791	0.3450837213709922	0.3450837213709922	0.4401304813759751	0.3450837213709922
34	1736	0.34480868627104316	0.34480868627104316	0.3514964079112696	0.34480868627104316
34	1568	0.3568327271608599	0.3568327271608599	0.3906870452548119	0.3568327271608599
34	1682	0.39378627133532657	0.39378627133532657	0.44217582572615094	0.39378627133532657
34	1680	0.4527139962327089	0.4527139962327089	0.5431599975451047	0.4527139962327089
34	1329	0.35191237675004794	0.35191237675004794	0.3976317921379307	0.35191237675004794
34	1552	0.3539882767693661	0.3539882767693661	0.43929849826725453	0.3539882767693661
34	1458	0.31204052580828734	0.31204052580828734	0.33795861465640564	0.31204052580828734
34	1685	0.4137954955169854	0.4137954955169854	0.45873771214842457	0.4137954955169854
34	1138	0.39261838665439097	0.39261838665439097	0.4441464823786016	0.39261838665439097
34	1664	0.41854413904757815	0.41854413904757815	0.43129541670096394	0.41854413904757815
34	1769	0.4021370109093637	0.4021370109093637	0.40467934170158476	0.4021370109093637
34	1583	0.3553133983913888	0.3553133983913888	0.3928091206317812	0.3553133983913888
34	1758	0.33067588993968505	0.33067588993968505	0.3836498874445159	0.33067588993968505
34	1047	0.3714576723561486	0.3714576723561486	0.3984208789207987	0.3714576723561486
34	1797	0.3234997283710751	0.3234997283710751	0.36466895666325827	0.3234997283710751
34	1781	0.3069374014042965	0.3069374014042965	0.332117684886944	0.3069374014042965
34	1731	0.348397380404574	0.348397380404574	0.43795364930074054	0.348397380404574
34	1779	0.45643387882313685	0.45643387882313685	0.5336944814903786	0.45643387882313685
34	1796	0.3714576723561486	0.3714576723561486	0.3984208789207987	0.3714576723561486
34	1460	0.3932124857154408	0.3932124857154408	0.45411554821493594	0.3932124857154408
34	1776	0.3539882767693661	0.3539882767693661	0.43929849826725453	0.3539882767693661
34	1785	0.32517596445074376	0.32517596445074376	0.40427345606200105	0.32517596445074376
34	1503	0.40065410458757694	0.40065410458757694	0.4685695247217863	0.40065410458757694
34	1366	0.39581236258199815	0.39581236258199815	0.44498437120325446	0.39581236258199815
34	1268	0.40590151351043824	0.40590151351043824	0.4560763233668362	0.40590151351043824
34	1782	0.37662494736461577	0.37662494736461577	0.42907416724404046	0.37662494736461577
34	1220	0.3823037836460446	0.3823037836460446	0.4315384164083661	0.3823037836460446
34	1566	0.41127804271943036	0.41127804271943036	0.5015005774266006	0.41127804271943036
34	1419	0.3149378210255397	0.3149378210255397	0.35523637392644325	0.3149378210255397
34	1734	0.37853428853789	0.37853428853789	0.3993991783881809	0.37853428853789
34	1795	0.31334824792804794	0.31334824792804794	0.32613818307728615	0.31334824792804794
34	1547	0.41863383829883316	0.41863383829883316	0.5288544168872079	0.41863383829883316
34	1668	0.2971517210415148	0.2971517210415148	0.3622525804496411	0.2971517210415148
34	1161	0.3989533726545712	0.3989533726545712	0.4096223199092929	0.3989533726545712
34	1794	0.24162693693288467	0.24162693693288467	0.3555764482976132	0.24162693693288467
34	1601	0.3649191478984914	0.3649191478984914	0.371727983477715	0.3649191478984914
34	1456	0.37853428853789	0.37853428853789	0.3993991783881809	0.37853428853789
34	1798	0.35191237675004794	0.35191237675004794	0.3976317921379307	0.35191237675004794
34	1771	0.4166982603254179	0.4166982603254179	0.4746951054146291	0.4166982603254179
34	1703	0.3978328456989561	0.3978328456989561	0.4132791070874843	0.3978328456989561
34	1713	0.3474088329057173	0.3474088329057173	0.3838033688343322	0.3474088329057173
34	1631	0.41999317510257106	0.41999317510257106	0.500344271292125	0.41999317510257106
34	1730	0.4430401652318051	0.4430401652318051	0.4673271683519852	0.4430401652318051
34	1753	0.3767953818977264	0.3767953818977264	0.4217640381533253	0.3767953818977264
34	1695	0.41783349766120653	0.41783349766120653	0.41852020731736683	0.41783349766120653
34	1644	0.32349364135431996	0.32349364135431996	0.39389330544715884	0.32349364135431996
34	1711	0.4730622073578822	0.4730622073578822	0.5084923318476673	0.4730622073578822
34	1768	0.346328480354059	0.346328480354059	0.42989202205631816	0.346328480354059
34	1752	0.348411414005958	0.348411414005958	0.3732462101507493	0.348411414005958
34	1657	0.4055103483048145	0.4055103483048145	0.4055103483048145	0.4055103483048145
34	1323	0.4598818786219293	0.4598818786219293	0.501645588615057	0.4598818786219293
34	1534	0.4167493377229758	0.4167493377229758	0.44258576148582174	0.4167493377229758
34	1712	0.4021370109093637	0.4021370109093637	0.40467934170158476	0.4021370109093637
34	1800	0.2971517210415148	0.2971517210415148	0.3622525804496411	0.2971517210415148
34	1777	0.3477898937982345	0.3477898937982345	0.3944964342834435	0.3477898937982345
34	1340	0.37303310119559707	0.37303310119559707	0.3951541652007521	0.37303310119559707
34	1725	0.37853428853789	0.37853428853789	0.3993991783881809	0.37853428853789
34	1652	0.3606005986846562	0.3606005986846562	0.3793934702436201	0.3606005986846562
34	1635	0.36288708981299816	0.36288708981299816	0.40517486105225453	0.36288708981299816
34	1406	0.48279418572196925	0.48279418572196925	0.508172723682769	0.48279418572196925
34	1762	0.3376120472342007	0.3376120472342007	0.40586757934060513	0.3376120472342007
0	67	0.40544314210683197	0.40544314210683197	0.40544314210683197	0.40544314210683197
0	78	0.6487138564844642	0.6487138564844642	0.6487138564844642	0.6487138564844642
0	27	0.0	0.0	0.0	0.0
0	40	0.6477208913968846	0.6477208913968846	0.6477208913968846	0.6477208913968846
0	44	0.45519850253019084	0.45519850253019084	0.45519850253019084	0.45519850253019084
0	66	0.0	0.0	0.0	0.0
0	95	0.3055138777295183	0.3055138777295183	0.3055138777295183	0.3055138777295183
0	21	0.33794088291548374	0.33794088291548374	0.33794088291548374	0.33794088291548374
0	37	0.0	0.0	0.0	0.0
0	58	0.393893817968524	0.393893817968524	0.393893817968524	0.393893817968524
0	52	0.2459665882207151	0.2459665882207151	0.2459665882207151	0.2459665882207151
0	15	0.3932770003258853	0.3932770003258853	0.3932770003258853	0.3932770003258853
0	92	0.0	0.0	0.0	0.0
0	84	0.0	0.0	0.0	0.0
0	53	0.643488011278202	0.643488011278202	0.643488011278202	0.643488011278202
0	12	0.46295022056286295	0.46295022056286295	0.46295022056286295	0.46295022056286295
0	41	0.40198596908029083	0.40198596908029083	0.40198596908029083	0.40198596908029083
0	91	0.6706122147586164	0.6706122147586164	0.6706122147586164	0.6706122147586164
0	77	0.3957047169062524	0.3957047169062524	0.3957047169062524	0.3957047169062524
0	38	0.22103275878763248	0.22103275878763248	0.22103275878763248	0.22103275878763248
0	64	0.2459665882207151	0.2459665882207151	0.2459665882207151	0.2459665882207151
0	19	0.1596747542628064	0.1596747542628064	0.1596747542628064	0.1596747542628064
0	85	0.4799795560554837	0.4799795560554837	0.4799795560554837	0.4799795560554837
0	49	0.30749697165151113	0.30749697165151113	0.30749697165151113	0.30749697165151113
0	45	0.1596747542628064	0.1596747542628064	0.1596747542628064	0.1596747542628064
0	86	0.0	0.0	0.0	0.0
0	35	0.4413073142215902	0.4413073142215902	0.4413073142215902	0.4413073142215902
0	88	0.6896503486699135	0.6896503486699135	0.6896503486699135	0.6896503486699135
0	70	0.5161342398119951	0.5161342398119951	0.5161342398119951	0.5161342398119951
0	80	0.3052141316611984	0.3052141316611984	0.3052141316611984	0.3052141316611984
0	17	0.44093726513554293	0.44093726513554293	0.44093726513554293	0.44093726513554293
0	23	0.2459665882207151	0.2459665882207151	0.2459665882207151	0.2459665882207151
0	57	0.3787223024817983	0.3787223024817983	0.3787223024817983	0.3787223024817983
0	39	0.4158993260434671	0.4158993260434671	0.4158993260434671	0.4158993260434671
0	62	0.17935797537765058	0.17935797537765058	0.17935797537765058	0.17935797537765058
0	22	0.6896503486699135	0.6896503486699135	0.6896503486699135	0.6896503486699135
0	29	0.4368297103278979	0.4368297103278979	0.4368297103278979	0.4368297103278979
0	4	0.1596747542628064	0.1596747542628064	0.1596747542628064	0.1596747542628064
0	76	0.1596747542628064	0.1596747542628064	0.1596747542628064	0.1596747542628064
0	25	0.669571725822895	0.669571725822895	0.669571725822895	0.669571725822895
0	61	0.643488011278202	0.643488011278202	0.643488011278202	0.643488011278202
0	60	0.8785512012116099	0.8785512012116099	0.8785512012116099	0.8785512012116099
0	81	0.0	0.0	0.0	0.0
0	73	0.41925726390397966	0.41925726390397966	0.41925726390397966	0.41925726390397966
0	72	0.5212047937184644	0.5212047937184644	0.5212047937184644	0.5212047937184644
0	89	0.5093440942221954	0.5093440942221954	0.5093440942221954	0.5093440942221954
0	51	0.22103275878763248	0.22103275878763248	0.22103275878763248	0.22103275878763248
0	3	0.4854924197864485	0.4854924197864485	0.4854924197864485	0.4854924197864485
0	11	0.5690996495822769	0.5690996495822769	0.5690996495822769	0.5690996495822769
0	24	0.40442735553138043	0.40442735553138043	0.40442735553138043	0.40442735553138043
0	10	0.3438512323195911	0.3438512323195911	0.3438512323195911	0.3438512323195911
0	33	0.2459665882207151	0.2459665882207151	0.2459665882207151	0.2459665882207151
0	56	0.372677996249965	0.372677996249965	0.372677996249965	0.372677996249965
0	75	0.3608840025794743	0.3608840025794743	0.3608840025794743	0.3608840025794743
0	59	0.0	0.0	0.0	0.0
0	43	0.6078830349881799	0.6078830349881799	0.6078830349881799	0.6078830349881799
0	47	0.643488011278202	0.643488011278202	0.643488011278202	0.643488011278202
0	32	0.3855231869741916	0.3855231869741916	0.3855231869741916	0.3855231869741916
0	74	0.4905231256464777	0.4905231256464777	0.4905231256464777	0.4905231256464777
0	90	0.0	0.0	0.0	0.0
0	99	0.0	0.0	0.0	0.0
0	7	0.6896503486699135	0.6896503486699135	0.6896503486699135	0.6896503486699135
0	1	0.36517058285264675	0.36517058285264675	0.36517058285264675	0.36517058285264675
0	5	0.3957489045186667	0.3957489045186667	0.3957489045186667	0.3957489045186667
0	26	0.4214235815180576	0.4214235815180576	0.4214235815180576	0.4214235815180576
0	13	0.6099550469355026	0.6099550469355026	0.6099550469355026	0.6099550469355026
0	71	0.49832263399842136	0.49832263399842136	0.49832263399842136	0.49832263399842136
0	31	0.6076385734593698	0.6076385734593698	0.6076385734593698	0.6076385734593698
0	63	0.1596747542628064	0.1596747542628064	0.1596747542628064	0.1596747542628064
0	54	0.1596747542628064	0.1596747542628064	0.1596747542628064	0.1596747542628064
0	100	0.17935797537765058	0.17935797537765058	0.17935797537765058	0.17935797537765058
0	6	0.43787514628444474	0.43787514628444474	0.43787514628444474	0.43787514628444474
0	96	0.4351940782356306	0.4351940782356306	0.4351940782356306	0.4351940782356306
0	82	0.2747701331841727	0.2747701331841727	0.2747701331841727	0.2747701331841727
0	48	0.22103275878763248	0.22103275878763248	0.22103275878763248	0.22103275878763248
0	83	0.38930533395263683	0.38930533395263683	0.38930533395263683	0.38930533395263683
0	79	0.49849975376688827	0.49849975376688827	0.49849975376688827	0.49849975376688827
0	69	0.3834132977509247	0.3834132977509247	0.3834132977509247	0.3834132977509247
0	87	0.6286459038696535	0.6286459038696535	0.6286459038696535	0.6286459038696535
0	46	0.2459665882207151	0.2459665882207151	0.2459665882207151	0.2459665882207151
0	18	0.3482553805116186	0.3482553805116186	0.3482553805116186	0.3482553805116186
0	20	0.5117626399917177	0.5117626399917177	0.5117626399917177	0.5117626399917177
0	94	0.3438512323195911	0.3438512323195911	0.3438512323195911	0.3438512323195911
0	16	0.42195441137767115	0.42195441137767115	0.42195441137767115	0.42195441137767115
0	36	0.0	0.0	0.0	0.0
0	14	0.4689899060347793	0.4689899060347793	0.4689899060347793	0.4689899060347793
0	34	0.3733340249390672	0.3733340249390672	0.3733340249390672	0.3733340249390672
0	9	0.49253954068129646	0.49253954068129646	0.49253954068129646	0.49253954068129646
0	28	0.24727811086548374	0.24727811086548374	0.24727811086548374	0.24727811086548374
0	68	0.35122845755117255	0.35122845755117255	0.35122845755117255	0.35122845755117255
0	98	0.22103275878763248	0.22103275878763248	0.22103275878763248	0.22103275878763248
0	93	0.1596747542628064	0.1596747542628064	0.1596747542628064	0.1596747542628064
0	30	0.5301554005821443	0.5301554005821443	0.5301554005821443	0.5301554005821443
0	97	0.643488011278202	0.643488011278202	0.643488011278202	0.643488011278202
0	55	0.17935797537765058	0.17935797537765058	0.17935797537765058	0.17935797537765058
0	65	0.1596747542628064	0.1596747542628064	0.1596747542628064	0.1596747542628064
0	50	0.6706122147586164	0.6706122147586164	0.6706122147586164	0.6706122147586164
0	8	0.330504829994931	0.330504829994931	0.330504829994931	0.330504829994931
0	42	0.3731063581520904	0.3731063581520904	0.3731063581520904	0.3731063581520904
0	2	0.8092693945224955	0.8092693945224955	0.8092693945224955	0.8092693945224955
87	4115	0.036588474286626343	None	0.0	0.036588474286626343
87	4185	0.025606248339135374	None	0.0	0.025606248339135374
87	4370	0.03605842529455476	None	0.0	0.03605842529455476
87	4411	0.03333622352624089	None	0.0	0.03333622352624089
87	4342	0.0391891270134062	None	0.0	0.0391891270134062
87	4346	0.03576333575957019	None	0.0	0.03576333575957019
87	4309	0.029313994647233107	None	0.0	0.029313994647233107
87	4441	0.03518719457420693	None	0.0	0.03518719457420693
87	4433	0.029622286191464963	None	0.0	0.029622286191464963
87	4355	0.037347278472872836	None	0.0	0.037347278472872836
87	4327	0.02925957072224891	None	0.0	0.02925957072224891
87	4188	0.03304565939880695	None	0.0	0.03304565939880695
87	4416	0.030966803707241048	None	0.0	0.030966803707241048
87	4367	0.02995229930157612	None	0.0	0.02995229930157612
87	4408	0.027434155796890295	None	0.0	0.027434155796890295
87	4389	0.02198619932701401	None	0.0	0.02198619932701401
87	4448	0.03737541844920797	None	0.0	0.03737541844920797
87	4197	0.030573774092711555	None	0.0	0.030573774092711555
87	4352	0.027666216870988893	None	0.0	0.027666216870988893
87	4263	0.029837567600600228	None	0.0	0.029837567600600228
87	4381	0.03735417637026537	None	0.0	0.03735417637026537
87	4203	0.031156086043427372	None	0.0	0.031156086043427372
87	4428	0.019537798668937217	None	0.0	0.019537798668937217
87	4363	0.03376370747487942	None	0.0	0.03376370747487942
87	4149	0.028744757540176604	None	0.0	0.028744757540176604
87	4415	0.028431174351872403	None	0.0	0.028431174351872403
87	3977	0.028407876617725633	None	0.0	0.028407876617725633
87	4426	0.036757610738809295	None	0.0	0.036757610738809295
87	4395	0.03238279057941441	None	0.0	0.03238279057941441
87	4412	0.0349636300746478	None	0.0	0.0349636300746478
87	4273	0.03302230142498425	None	0.0	0.03302230142498425
87	4225	0.035284840838405857	None	0.0	0.035284840838405857
87	3721	0.02754296980828267	None	0.0	0.02754296980828267
87	4442	0.026340253913895367	None	0.0	0.026340253913895367
87	4396	0.03213043757986038	None	0.0	0.03213043757986038
87	4208	0.0297999582741841	None	0.0	0.0297999582741841
87	4130	0.028831172242131445	None	0.0	0.028831172242131445
87	4436	0.020611882413566547	None	0.0	0.020611882413566547
87	4430	0.03247416637363035	None	0.0	0.03247416637363035
87	4199	0.03247286307561615	None	0.0	0.03247286307561615
87	4335	0.03184940206719668	None	0.0	0.03184940206719668
87	4202	0.028068975504997287	None	0.0	0.028068975504997287
87	4440	0.03632039708774715	None	0.0	0.03632039708774715
87	4437	0.028552872515783954	None	0.0	0.028552872515783954
87	4258	0.03360250424351233	None	0.0	0.03360250424351233
87	4378	0.028060287360748434	None	0.0	0.028060287360748434
87	3706	0.027948726835563483	None	0.0	0.027948726835563483
87	4323	0.03048956076819037	None	0.0	0.03048956076819037
87	4330	0.03276906258451907	None	0.0	0.03276906258451907
87	4366	0.030994238982324358	None	0.0	0.030994238982324358
87	4413	0.029628523454319485	None	0.0	0.029628523454319485
87	4371	0.035037451492867376	None	0.0	0.035037451492867376
87	4217	0.035839804111117424	None	0.0	0.035839804111117424
87	4292	0.03454922807976114	None	0.0	0.03454922807976114
87	4193	0.02998513652281035	None	0.0	0.02998513652281035
87	4387	0.03274758588709684	None	0.0	0.03274758588709684
87	4393	0.027602822644435213	None	0.0	0.027602822644435213
87	4380	0.02868535023256355	None	0.0	0.02868535023256355
87	4332	0.032803415410910766	None	0.0	0.032803415410910766
87	4438	0.0344162324312661	None	0.0	0.0344162324312661
87	4364	0.03143390980047475	None	0.0	0.03143390980047475
87	4420	0.026322798876438704	None	0.0	0.026322798876438704
87	4117	0.03384531286748755	None	0.0	0.03384531286748755
87	4053	0.029122527297420826	None	0.0	0.029122527297420826
87	4189	0.030169050939932683	None	0.0	0.030169050939932683
87	4423	0.028347922067426944	None	0.0	0.028347922067426944
87	4171	0.03332210276649172	None	0.0	0.03332210276649172
87	4356	0.02867065327023461	None	0.0	0.02867065327023461
87	4269	0.03108095319315565	None	0.0	0.03108095319315565
87	4303	0.033089472304671866	None	0.0	0.033089472304671866
87	4156	0.0313925446870969	None	0.0	0.0313925446870969
87	4358	0.03507938028519475	None	0.0	0.03507938028519475
87	4048	0.03178226024740097	None	0.0	0.03178226024740097
87	4249	0.02707709016387082	None	0.0	0.02707709016387082
87	4247	0.031959174443673515	None	0.0	0.031959174443673515
87	4348	0.02893872622863768	None	0.0	0.02893872622863768
87	4422	0.0032299868152834746	None	0.0	0.0032299868152834746
87	4231	0.025427986329840162	None	0.004285714285714283	0.025427986329840162
87	4443	0.02901729215217021	None	0.0	0.02901729215217021
87	4401	0.035213526830583756	None	0.0	0.035213526830583756
87	4282	0.03688624525235914	None	0.0	0.03688624525235914
87	4400	0.03290544145049503	None	0.0	0.03290544145049503
87	4390	0.03220937182838566	None	0.0	0.03220937182838566
87	4062	0.029058942399138667	None	0.0	0.029058942399138667
87	4402	0.03261903575225439	None	0.0	0.03261903575225439
87	4421	0.032398267539836156	None	0.0	0.032398267539836156
87	4262	0.029856680046410122	None	0.0	0.029856680046410122
87	4394	0.03172734396307312	None	0.0	0.03172734396307312
87	3996	0.03122818282816773	None	0.0	0.03122818282816773
87	4349	0.030470401393309574	None	0.0	0.030470401393309574
87	4410	0.03400160039262989	None	0.0	0.03400160039262989
87	4220	0.033054779389925064	None	0.0	0.033054779389925064
87	4223	0.033038088915375456	None	0.0	0.033038088915375456
87	4417	0.02702400277880299	None	0.0	0.02702400277880299
87	4391	0.03685072666727906	None	0.0	0.03685072666727906
87	4418	0.035876026535661014	None	0.0	0.035876026535661014
87	4419	0.02177147905560462	None	0.23741066587726908	0.02177147905560462
87	4093	0.032583377218501415	None	0.0	0.032583377218501415
87	4369	0.03304490199653069	None	0.0	0.03304490199653069
87	4195	0.03031631631553637	None	0.0	0.03031631631553637
51	2598	-1.8529998881947183e-09	None	0.4339423533023156	-1.8529998881947183e-09
51	2601	-2.1472229541944393e-07	None	0.4459506773487674	-2.1472229541944393e-07
51	2640	-0.00011026483931660034	None	0.30526125595984543	-0.00011026483931660034
51	2579	-0.00016524717238642267	None	0.36677296030208906	-0.00016524717238642267
51	2629	2.38949753341414e-08	None	0.3618831150552645	2.38949753341414e-08
51	2576	0.0002869692602031673	None	0.37882159430909873	0.0002869692602031673
51	2602	-6.355071303409566e-09	None	0.25044952813917576	-6.355071303409566e-09
51	2615	None	None	0.3444924091114788	None
51	2558	3.1302085635007657e-05	None	0.36685251786113915	3.1302085635007657e-05
51	2556	0.009704540732271835	None	0.39928401591531915	0.009704540732271835
51	2568	0.0001256627348471082	None	0.24858223403593835	0.0001256627348471082
51	1262	None	None	0.3342245884987351	None
51	2566	0.00029397082093269623	None	0.3021883872444281	0.00029397082093269623
51	2621	-0.00018145596649774557	None	0.3341261811566255	-0.00018145596649774557
51	2625	9.856975394568883e-07	None	0.3342245884987351	9.856975394568883e-07
51	2624	-0.0001900263532910707	None	0.3325836433448099	-0.0001900263532910707
51	2622	7.903014148479608e-07	None	0.4099023921523557	7.903014148479608e-07
51	2645	-1.8759443037604837e-05	None	0.31554215875942504	-1.8759443037604837e-05
51	2628	-1.8378722238785942e-06	None	0.5093586737414926	-1.8378722238785942e-06
51	2552	3.6479254527842834e-05	None	0.3882253501182482	3.6479254527842834e-05
51	2571	6.808722953824762e-06	None	0.308823292338518	6.808722953824762e-06
51	2508	None	None	0.3833744684393001	None
51	2304	None	None	0.3969773319818869	None
51	2600	-3.7529901380601594e-05	None	0.43286033358373527	-3.7529901380601594e-05
51	2585	2.637130535793867e-05	None	0.5311171068327338	2.637130535793867e-05
51	2581	0.00014740756151946182	None	0.29195393599896685	0.00014740756151946182
51	2441	None	None	0.4482670869171623	None
51	2641	0.00029363618669128125	None	0.34579830760277985	0.00029363618669128125
51	2607	0.00013456766981150066	None	0.5606971583395469	0.00013456766981150066
51	2635	9.195351171384732e-10	None	0.3365138807941597	9.195351171384732e-10
51	2608	0.0002941860898938304	None	0.30949268897638493	0.0002941860898938304
51	2596	-4.070797704136179e-06	None	0.2876612157939265	-4.070797704136179e-06
51	2613	0.00013137698826778675	None	0.37424131637106617	0.00013137698826778675
51	2606	4.8693734485462925e-08	None	0.2967708228116798	4.8693734485462925e-08
51	1737	None	None	0.4130775022189127	None
51	2315	None	None	0.41191681518028905	None
51	2605	8.847472040138679e-08	None	0.445516047908974	8.847472040138679e-08
51	2636	1.6415960125694126e-06	None	0.31719218457036763	1.6415960125694126e-06
51	2587	2.974579117404824e-08	None	0.2967708228116798	2.974579117404824e-08
51	1856	None	None	0.36574067179614145	None
51	2557	-0.00015138654219089322	None	0.3502355114807797	-0.00015138654219089322
51	2375	None	None	0.3348565437062581	None
51	2594	0.000814406605036111	None	0.37235325726980417	0.000814406605036111
51	2623	-3.5311268427003864e-08	None	0.37020932971241044	-3.5311268427003864e-08
51	2570	-0.00010199661926913809	None	0.30526125595984543	-0.00010199661926913809
51	2619	2.2101487744062397e-09	None	0.4321175727916892	2.2101487744062397e-09
51	2491	None	None	0.4026336374784899	None
51	2611	0.0007289948183437776	None	0.5317545868318375	0.0007289948183437776
51	2595	-1.6227603672087333e-06	None	0.44213335427344297	-1.6227603672087333e-06
51	2589	0.00015907975988397103	None	0.4466423305639423	0.00015907975988397103
51	2637	0.0001683247640246409	None	0.3021883872444281	0.0001683247640246409
51	2582	4.6004995979281014e-09	None	0.32576792561220647	4.6004995979281014e-09
51	2578	0.0003038785801304644	None	0.3142548604680666	0.0003038785801304644
51	2612	-8.904249607391486e-05	None	0.35403679195080867	-8.904249607391486e-05
51	2603	None	None	0.4403467606739652	None
51	2642	-6.404366208674285e-05	None	0.36795943448174884	-6.404366208674285e-05
51	2580	-1.9948448058159787e-07	None	0.4330183830969679	-1.9948448058159787e-07
51	2647	4.508438587573305e-08	None	0.3649270169383292	4.508438587573305e-08
51	2434	None	None	0.4101772395471837	None
51	2569	0.0029722524328612133	None	0.3016350061757946	0.0029722524328612133
51	2649	-6.786195678919881e-10	None	0.25044952813917576	-6.786195678919881e-10
51	2633	3.564278377198797e-06	None	0.2741990799619243	3.564278377198797e-06
51	2563	-0.00012473776483961927	None	0.3263383059301161	-0.00012473776483961927
51	2627	-2.7966452474297684e-05	None	0.2876612157939265	-2.7966452474297684e-05
51	2620	0.0009791311780739014	None	0.30715564511167487	0.0009791311780739014
51	2333	None	None	0.4499091827675169	None
51	2610	-5.1374853025091796e-09	None	0.31719218457036763	-5.1374853025091796e-09
51	2523	None	None	0.3559594771252969	None
51	2575	8.347450848420608e-08	None	0.25044952813917576	8.347450848420608e-08
51	2564	4.0533213178783934e-06	None	0.5369243352708889	4.0533213178783934e-06
51	2616	-1.0713694506868798e-08	None	0.3589226011773231	-1.0713694506868798e-08
51	2536	None	None	0.3675684855104704	None
51	2495	None	None	0.4195523861512512	None
51	2609	0.0002525900916150708	None	0.6068226580569513	0.0002525900916150708
51	2555	-2.2300510257685255e-07	None	0.32427786213017373	-2.2300510257685255e-07
51	2588	0.005102593129229066	None	0.33712361621440073	0.005102593129229066
51	2273	None	None	0.4339423533023156	None
51	2599	-0.1	None	0.435293719521369	-0.1
51	2173	None	None	0.5062541119409665	None
51	2648	9.239686119023634e-05	None	0.3159193267312335	9.239686119023634e-05
51	2626	0.0001919259378009353	None	0.4099023921523557	0.0001919259378009353
51	2551	0.00012807340153493955	None	0.4130775022189127	0.00012807340153493955
51	2427	None	None	0.31719218457036763	None
51	2574	0.0011429699455874865	None	0.3671496214295938	0.0011429699455874865
51	2565	0.00012893317012545235	None	0.24858223403593835	0.00012893317012545235
51	2643	0.0004222233213760699	None	0.33737802835281067	0.0004222233213760699
51	2363	None	None	0.3921849663177518	None
51	2586	0.00012772500595400815	None	0.42159003082342644	0.00012772500595400815
51	2549	None	None	0.5369243352708889	None
51	2634	5.831928942235392e-07	None	0.25044952813917576	5.831928942235392e-07
51	2188	None	None	0.4321175727916892	None
51	2630	0.00021305630937362282	None	0.3508791523341485	0.00021305630937362282
51	2638	0.0003241475173092363	None	0.3468344430472399	0.0003241475173092363
51	2591	0.0020112993960978718	None	0.3924413728326789	0.0020112993960978718
51	2446	None	None	0.29195393599896685	None
51	2593	-4.013796082243696e-09	None	0.31719218457036763	-4.013796082243696e-09
51	2543	None	None	0.43919385881181183	None
51	2590	-9.307435437354702e-11	None	0.3365138807941597	-9.307435437354702e-11
51	2572	0.00018811418814140246	None	0.3507880705268301	0.00018811418814140246
[truncated: 13,001 more rows]
