# Supplementary material for: Constrained by Design: Influence of Genetic Encodings on Evolved Traits of Robots
Source: Front Robot AI. 2021 Jun 15;8:672379. doi: 10.3389/frobt.2021.672379 (PMC8239187; doi:10.3389/frobt.2021.672379)
Supplement: Supplementary file 3 [file DataSheet2.ZIP › plasticoding_plane_10_all_measures.tsv]

robot_id	velocity	displacement_velocity	displacement_velocity_hill	head_balance	contacts	branching	branching_modules_count	limbs	extremities	length_of_limbs	extensiveness	coverage	joints	hinge_count	active_hinges_count	brick_count	touch_sensor_count	brick_sensor_count	proportion	width	height	size	absolute_size	sensors	symmetry	avg_period	dev_period	avg_phase_offset	dev_phase_offset	avg_amplitude	dev_amplitude	avg_intra_dev_params	avg_inter_dev_params	sensors_reach	recurrence	synaptic_reception
4373	0.07847485783083671	0.02507834450070494	0.019260116378505145	0.6103833003587648	None	0	0	0.16666666666666666	2	0.9333333333333333	14	0.53125	0.9333333333333333	16	14	0	0	0	0.125	16	2	1.1333333333333333	17	0.0	0	0.498414771401862	0.9223138796849187	0.5268923679239991	0.8510856393273387	0.8395800410535221	0.8649298892991655	0.8896784072620973	0.8833697256269136	0	0	0.0
2773	0.07232415939246856	0.00645970407051624	0.005114376382695804	0.8155494510149406	None	0	0	0.25	3	0.8125	13	0.4	0.6875	13	11	4	0	0	0.2	15	3	1.2	18	0.0	0.23529411764705882	0.5527719455134097	0.8956524471969729	0.6442099650269715	0.8397847393520371	0.3952850216436283	0.9531629062222274	0.7411191340576228	0.9066319725090608	0	0	0.0
4104	0.02507986494905943	0.007848942227978786	-0.003984657098585965	0.9861525696419172	None	0	0	0.375	3	0.7777777777777778	7	0.55	0.7777777777777778	10	7	0	0	0	0.2	10	2	0.7333333333333333	11	0.0	0.2222222222222222	0.9087281783242241	0.9162625620399694	0.5188247714643153	0.8875603579063427	0.5218207853882015	0.9154488368582158	0.8646688312817704	0.9072276529216134	0	0	0.0
4	None	None	None	None	None	0	0	1.0	2	0.0	0	0.75	0	1	0	1	1	0	1.0	2	2	0.2	3	0.2	0	0	0	0	0	0	0	0	0	0	0	0
7051	0.04668020175307141	0.030709513767788434	0.030707906470366694	0.7047063132276976	None	0.2	1	0.5833333333333334	7	0.4375	7	0.46153846153846156	0.4375	14	7	3	0	0	0.23076923076923078	13	3	1.2	18	0.0	0.4	0.9151553792014793	0.942994738950314	0.5283734195610609	0.86933699162916	0.6400955163867168	0.9011861292810254	0.901521937417678	0.9091940239425977	0	0	0.0
1702	None	None	None	None	None	0.2	1	0.25	3	0.8	12	0.3541666666666667	0.6666666666666666	11	10	5	1	0	0.75	6	8	1.1333333333333333	17	0.07692307692307693	0.5333333333333333	0.7116155431865051	0.8657676433512832	0.5403988911873426	0.8929648808060576	0.3952850216436283	0.9006493922828105	0.89373775201949	0.8872844762850187	1.0	0.09090909090909091	0.0
131	None	None	None	None	None	0	0	0.5	2	0.3333333333333333	1	0.5555555555555556	0.3333333333333333	2	1	2	1	0	1.0	3	3	0.3333333333333333	5	0.14285714285714285	1.0	0.9575776896007397	0.6044933586191237	0.12077142574554012	0.5517426606617092	0.5926538306249137	0.8308529032518363	0.9704761348252816	0.6772597664686899	1.0	0.5	0.0
4445	0.04368805330741269	0.021193921412784564	0.02119107040867431	0.6556131394340388	None	0.2	1	0.5833333333333334	7	0.4375	7	0.46153846153846156	0.4375	14	7	3	0	0	0.23076923076923078	13	3	1.2	18	0.0	0.4	0.9151553792014793	0.9442420669295788	0.5283734195610609	0.86933699162916	0.6400955163867168	0.9011861292810254	0.901521937417678	0.9098371920731696	0	0	0.0
1977	None	None	None	None	None	0	0	0.375	3	0.7	7	0.75	0.3	5	3	6	0	0	1.0	4	4	0.8	12	0.0	0.25	0.582253321305856	0.5589692934308006	0.5304641959481078	0.5124901865265221	0.2488822596416834	0.9512664746169704	0.812265291804213	0.747651533556275	0	0	0.0
784	None	None	None	None	None	0	0	0.5	2	0.3333333333333333	1	0.5555555555555556	0.3333333333333333	2	1	2	1	0	1.0	3	3	0.3333333333333333	5	0.14285714285714285	0	0.44374162453144467	0.9680415484779805	0.5271477384587235	0.6151543188517026	0.5639807639165143	0.546984162262311	0.8470027180297199	0.7951284720698581	1.0	0.5	0.0
4512	0.09063046830092338	0.0061949192338436355	0.004098684728706798	0.7424115439237848	None	0	0	0.18181818181818182	2	0.9285714285714286	13	0.5333333333333333	0.9285714285714286	15	13	0	0	0	0.13333333333333333	2	15	1.0666666666666667	16	0.0	0	0.46295070073568356	0.9321013427558915	0.5268923679239991	0.8619793963859078	0.6963283720350321	0.8036959635914682	0.877805884947329	0.8758390195081307	0	0	0.0
6386	0.02012028796629885	0.007813822498495052	-0.005397861284224247	0.9461906624104324	None	0	0	0.4	4	0.6666666666666666	8	0.42424242424242425	0.5833333333333334	11	7	2	0	0	0.2727272727272727	11	3	0.9333333333333333	14	0.0	0.18181818181818182	0.9151553792014793	0.9327987553222108	0.5298544711981227	0.8892084807435039	0.7310045495784391	0.8898932520513246	0.901521937417678	0.9061587620193271	0	0	0.0
3813	0.013514680131554534	0.0038184960340504597	-0.003816344006924577	0.9565547903209874	None	0	0	0.625	5	0.4	4	0.4444444444444444	0.4	9	4	2	0	0	0.3333333333333333	9	3	0.8	12	0.0	0.2	0.9151553792014793	0.9465777898554408	0.5268923679239991	0.894965599068941	0.7233149425398688	0.9056874598569399	0.911574551851096	0.9188185098794003	0	0	0.0
3266	0.019593526659330233	0.004384073891508849	0.002200678865157786	0.9895141691617333	None	0	0	0.375	3	0.6666666666666666	6	0.4074074074074074	0.6666666666666666	9	6	1	0	0	0.3333333333333333	3	9	0.7333333333333333	11	0.0	0.25	0.9087281783242241	0.9245073283083065	0.5268923679239991	0.8696343192674238	0.6101561437662688	0.9229633691037119	0.7459420171115315	0.90849710505302	0	0	0.0
5661	0.015742425469693427	0.006344524806180875	-0.006339887586346513	0.9513942945257459	None	0.3333333333333333	1	0.6666666666666666	6	0.36363636363636365	4	0.48148148148148145	0.36363636363636365	10	4	2	0	0	0.3333333333333333	9	3	0.8666666666666667	13	0.0	0.5	0.9151553792014793	0.9402081838573723	0.5283734195610609	0.8800664985940114	0.5927192091165875	0.9000515696039151	0.901521937417678	0.9101414632857335	0	0	0.0
7224	0.04570558346536235	0.031342346665118585	0.03133437890733283	0.7006744835242942	None	0.2	1	0.5833333333333334	7	0.4375	7	0.46153846153846156	0.4375	14	7	3	0	0	0.23076923076923078	13	3	1.2	18	0.0	0.4	0.9151553792014793	0.942994738950314	0.5283734195610609	0.86933699162916	0.7056562262095919	0.8768200572658816	0.8930848718768506	0.9021396023569627	0	0	0.0
4161	0.0789861306974697	0.013509475979482186	0.011437840811458487	0.7915949188947791	None	0	0	0.2	2	0.9230769230769231	12	0.5357142857142857	0.9230769230769231	14	12	0	0	0	0.14285714285714285	14	2	1.0	15	0.0	0	0.46295070073568356	0.9182232993077348	0.5268923679239991	0.8806148440426702	0.6720567477301594	0.8528983046851506	0.877805884947329	0.8867611765577146	0	0	0.0
5138	0.043885283595155214	0.004400112046111437	0.0029373802128990776	0.8770601325890715	None	0.2	1	0.5	6	0.5625	9	0.3	0.5625	14	9	3	0	0	0.4166666666666667	5	12	1.2	18	0.0	0.15384615384615385	0.9151553792014793	0.9337501231028131	0.5283734195610609	0.8179458924396312	0.7056562262095919	0.8673006237161625	0.8909920057023967	0.881688965987093	0	0	0.0
2140	None	None	None	None	None	0	0	0.5	1	1.0	1	1.0	1.0	1	1	1	3	0	0.3333333333333333	3	1	0.2	3	0.5	0	0.1	0.5	0.1	0.5	0.1	0.5	0.5	0.5	1.0	1.0	0.9708051048464273
4456	0.07713477382282599	0.009273079082435841	0.007986399400230793	0.8261849615809386	None	0	0	0.2	2	0.9230769230769231	12	0.5357142857142857	0.9230769230769231	14	12	0	0	0	0.14285714285714285	14	2	1.0	15	0.0	0	0.46295070073568356	0.9194680408666356	0.5268923679239991	0.8777683109468334	0.7040179790736023	0.8631057670046745	0.877805884947329	0.889204857977156	0	0	0.0
7473	0.046978735976209066	0.033138377885899725	0.03310620884705978	0.6960575017901743	None	0.2	1	0.5833333333333334	7	0.4375	7	0.46153846153846156	0.4375	14	7	3	0	0	0.23076923076923078	13	3	1.2	18	0.0	0.4	0.9151553792014793	0.942994738950314	0.5283734195610609	0.86933699162916	0.6400955163867168	0.9011861292810254	0.901521937417678	0.9091940239425977	0	0	0.0
6934	0.048160001001958004	0.030955811890875404	0.03084786491676471	0.6872733498312888	None	0.2	1	0.5833333333333334	7	0.4375	7	0.46153846153846156	0.4375	14	7	3	0	0	0.23076923076923078	13	3	1.2	18	0.0	0.4	0.9151553792014793	0.942994738950314	0.5283734195610609	0.86933699162916	0.6400955163867168	0.9011861292810254	0.901521937417678	0.9091940239425977	0	0	0.0
1051	None	None	None	None	None	0	0	0.25	1	1.0	4	0.6	0.25	1	1	4	1	0	0.4	2	5	0.4	6	0.08333333333333333	0	0.5151583592961919	0.5	0.26920754287903537	0.5	0.4406822272398762	0.5	0.7368751764821202	0.5	1.0	0	0.0
5181	0.04070287686897741	0.019143637129003094	0.01655786799201918	0.695944398958086	None	0.2	1	0.5833333333333334	7	0.4375	7	0.46153846153846156	0.4375	14	7	3	0	0	0.23076923076923078	13	3	1.2	18	0.0	0.4	0.9151553792014793	0.942994738950314	0.5283734195610609	0.8730174594972654	0.6400955163867168	0.8840895019200871	0.8984394544612757	0.9050970763184021	0	0	0.0
3494	0.03071747709212408	0.0022991325016242345	0.002189096824608931	0.7252884833759956	None	0	0	0.5	5	0.4166666666666667	5	0.6363636363636364	0.4166666666666667	10	5	3	0	0	0.18181818181818182	11	2	0.9333333333333333	14	0.0	0.15384615384615385	0.9655067686709913	0.9433940276604595	0.5403988911873426	0.7970986375460455	0.6817052294632928	0.9071527470198046	0.8969802834562627	0.8960103931080364	0	0	0.0
1106	None	None	None	None	None	0	0	0.6	3	0.6	3	0.4375	0.2	2	1	4	2	0	1.0	4	4	0.4666666666666667	7	0.18181818181818182	0.4	0.6665810219200713	0.9655832773292328	0.6733640120837041	0.9632565526284838	0.5865853544500224	0.6927136644816585	0.939732975138687	0.9220928935311873	0.75	0.5	0.4603872267781789
1741	None	None	None	None	None	0.4	2	0.6666666666666666	8	0.3125	5	0.42857142857142855	0.125	7	2	10	0	0	0.8571428571428571	7	6	1.2	18	0.0	0.3333333333333333	0.5484384323623479	0.8632455658932865	0.8493410555464151	0.8603108319075693	0.2488822596416834	0.744713579083531	0.93325777209293	0.8287792211825549	0	0	0.0
5350	0.03898468205676223	0.0083188457494312	0.007852859792466546	0.7744795186334275	None	0.2	1	0.5833333333333334	7	0.4375	7	0.46153846153846156	0.4375	14	7	3	0	0	0.23076923076923078	13	3	1.2	18	0.0	0.4	0.9151553792014793	0.942994738950314	0.5283734195610609	0.86933699162916	0.7056562262095919	0.8768200572658816	0.8930848718768506	0.9021396023569627	0	0	0.0
3302	0.07290474551050569	0.0014663574613299367	0.00045443359762502837	0.9969928598053643	None	0.16666666666666666	1	0.2857142857142857	4	0.7777777777777778	14	0.37037037037037035	0.7777777777777778	18	14	1	0	0	0.16666666666666666	18	3	1.3333333333333333	20	0.0	1.0	0.3936649918265829	0.9112196280978732	0.5585516046760471	0.9034032833742657	0.7164254949825057	0.8279536090028536	0.877805884947329	0.8854561496552236	0	0	0.0
1780	None	None	None	None	None	0.3333333333333333	2	0.6	9	0.4	8	0.4583333333333333	0.35	13	7	8	1	0	0.75	8	6	1.4666666666666666	22	0.07142857142857142	0.4444444444444444	0.5484384323623479	0.8707122748827478	0.6217804636730596	0.8577471870109933	0.31324667550812235	0.893863787000587	0.8547593770788556	0.8748933001438771	1.0	0	0.0
6925	0.04741775198658664	0.031284320435071386	0.031185547841082177	0.6952000182554889	None	0.2	1	0.5833333333333334	7	0.4375	7	0.46153846153846156	0.4375	14	7	3	0	0	0.23076923076923078	13	3	1.2	18	0.0	0.4	0.9151553792014793	0.942994738950314	0.5283734195610609	0.86933699162916	0.7056562262095919	0.8768200572658816	0.8930848718768506	0.9021396023569627	0	0	0.0
4933	0.04680973073094149	0.03207237709942173	0.0319047485377056	0.6952690953730982	None	0.2	1	0.5833333333333334	7	0.4375	7	0.46153846153846156	0.4375	14	7	3	0	0	0.23076923076923078	13	3	1.2	18	0.0	0.4	0.9151553792014793	0.942994738950314	0.5283734195610609	0.86933699162916	0.6400955163867168	0.8840895019200871	0.8984394544612757	0.9041538705736165	0	0	0.0
994	None	None	None	None	None	0	0	0.2857142857142857	2	0.75	6	0.35714285714285715	0.5	4	4	5	3	0	0.5714285714285714	4	7	0.6666666666666666	10	0.21428571428571427	0	0.7151143025204693	0.8042737415315554	0.349134630380997	0.8630918771490701	0.6344364960981794	0.8900707397184602	0.9048442976955701	0.8559394408422151	0.25	0.75	0.0
3882	0.04492699804174095	0.006248056823320722	0.0009625296566631136	0.6040825909163632	None	0	0	0.25	2	0.8888888888888888	8	0.55	0.8888888888888888	10	8	0	0	0	0.2	2	10	0.7333333333333333	11	0.0	0	0.7816344417137676	0.9078882678441786	0.32109248406713875	0.8140953880245096	0.8103944890612171	0.8103282661107762	0.8811094130681402	0.8505645531090529	0	0	0.0
1542	None	None	None	None	None	0	0	0.75	3	0.25	1	0.6666666666666666	0.25	4	1	1	3	0	1.0	3	3	0.4	6	1.0	0.6666666666666666	0.5249150884112407	0.9359681677019983	0.3272819947332498	0.8629569060668734	0.5509112954997916	0.8332552198225243	0.9148282719286027	0.8853110479531119	0.25	0.25	0.0
6211	0.04774546377754177	0.03175667331528035	0.031753311147839615	0.6993226659829485	None	0.2	1	0.5833333333333334	7	0.4375	7	0.46153846153846156	0.4375	14	7	3	0	0	0.23076923076923078	13	3	1.2	18	0.0	0.4	0.9151553792014793	0.942994738950314	0.5283734195610609	0.86933699162916	0.6400955163867168	0.9011861292810254	0.901521937417678	0.9091940239425977	0	0	0.0
6782	0.036681769226455795	0.007389563891630319	-0.007370806368150374	0.8893555311625444	None	0	0	0.42857142857142855	6	0.5555555555555556	10	0.23809523809523808	0.5555555555555556	16	10	3	0	0	0.5833333333333334	7	12	1.3333333333333333	20	0.0	0.1111111111111111	0.4743676133932106	0.952656120932158	0.5283734195610609	0.8814498953645095	0.6400955163867168	0.8997757219751649	0.9010261292048377	0.9168980408571906	0	0	0.0
6354	0.020634500641741518	0.0024613822086946365	-0.002365982120605281	0.9384452304528595	None	0.4	2	0.6666666666666666	8	0.3333333333333333	5	0.37777777777777777	0.3333333333333333	13	5	3	0	0	0.5555555555555556	5	9	1.1333333333333333	17	0.0	0.3333333333333333	0.9151553792014793	0.9336359627459707	0.5358642736166097	0.8135815409964638	0.5453429018464582	0.906795116932656	0.9006385750972317	0.8938640918823088	0	0	0.0
773	None	None	None	None	None	0	0	0.75	3	0.3333333333333333	1	0.5555555555555556	0	1	0	3	6	0	1.0	3	3	0.3333333333333333	5	0.6666666666666666	1.0	0	0	0	0	0	0	0	0	0	0	0
1161	None	None	None	None	None	0	0	1.0	4	0.0	0	0.5	0	2	0	3	3	0	0.75	4	3	0.4	6	0.375	0.5	0	0	0	0	0	0	0	0	0	0	0
3923	0.04297645256868283	0.021714778954493738	0.02171474609487195	0.6538941706146524	None	0.2	1	0.5833333333333334	7	0.4375	7	0.46153846153846156	0.4375	14	7	3	0	0	0.23076923076923078	13	3	1.2	18	0.0	0.4	0.9151553792014793	0.9442420669295788	0.5283734195610609	0.86933699162916	0.6400955163867168	0.8840895019200871	0.8984394544612757	0.9048290007047154	0	0	0.0
4479	0.07667906256968231	0.020345572309427472	0.018683041818259558	0.610841390873763	None	0	0	0.16666666666666666	2	0.9333333333333333	14	0.53125	0.9333333333333333	16	14	0	0	0	0.125	16	2	1.1333333333333333	17	0.0	0	0.498414771401862	0.9231030136908653	0.5268923679239991	0.8472136043376015	0.8395800410535221	0.8668825463592607	0.8896784072620973	0.8832890986296706	0	0	0.0
6722	0.048486567146256335	0.03113537399003106	0.03113168664094905	0.7045197425238425	None	0.2	1	0.5833333333333334	7	0.4375	7	0.46153846153846156	0.4375	14	7	3	0	0	0.23076923076923078	13	3	1.2	18	0.0	0.4	0.9151553792014793	0.942994738950314	0.5283734195610609	0.86933699162916	0.7056562262095919	0.8936207405207258	0.9004226349385083	0.9069062827244632	0	0	0.0
6588	0.052344973486313166	0.023219464440570613	0.0070945700438176515	0.7005604656187621	None	0	0	0.3333333333333333	3	0.8181818181818182	9	0.5416666666666666	0.8181818181818182	12	9	0	0	0	0.16666666666666666	12	2	0.8666666666666667	13	0.0	0.18181818181818182	0.7010766189729072	0.9450337216526516	0.5268923679239991	0.8875568173947839	0.6855500329825779	0.8937716139068747	0.9014236681142918	0.9126791168258993	0	0	0.0
4918	0.043248729241729775	0.017499255659044213	0.017410994433723084	0.7258284677721714	None	0.2	1	0.5833333333333334	7	0.4375	7	0.46153846153846156	0.4375	14	7	3	0	0	0.23076923076923078	13	3	1.2	18	0.0	0.4	0.9151553792014793	0.942994738950314	0.5283734195610609	0.8689370124750078	0.6400955163867168	0.9011861292810254	0.9010811340769932	0.9090971982497137	0	0	0.0
7145	0.04785153126434424	0.03193981543633563	0.0319161771396378	0.697274663491086	None	0.2	1	0.5833333333333334	7	0.4375	7	0.46153846153846156	0.4375	14	7	3	0	0	0.23076923076923078	13	3	1.2	18	0.0	0.4	0.9151553792014793	0.942994738950314	0.5283734195610609	0.86933699162916	0.6400955163867168	0.9011861292810254	0.901521937417678	0.9091940239425977	0	0	0.0
100	None	None	None	None	None	0	0	1.0	2	0.0	0	1.0	0	1	0	1	2	0	0.3333333333333333	1	3	0.2	3	0.4	1.0	0	0	0	0	0	0	0	0	0	0	0
5758	0.0474494896421958	0.03287692935925007	0.032850711181592725	0.6929202432529491	None	0.2	1	0.5833333333333334	7	0.4375	7	0.46153846153846156	0.4375	14	7	3	0	0	0.23076923076923078	13	3	1.2	18	0.0	0.4	0.9151553792014793	0.942994738950314	0.5283734195610609	0.86933699162916	0.6400955163867168	0.9011861292810254	0.901521937417678	0.9091940239425977	0	0	0.0
3090	9.717870177202234e-07	3.7616154012795203e-07	2.5782854817383538e-08	0.9998841235318434	None	0	0	0.5	2	0.75	3	0.6666666666666666	0	1	0	4	0	0	1.0	3	3	0.4	6	0.0	0.6666666666666666	0	0	0	0	0	0	0	0	0	0	0
4098	0.013202323251070172	0.0036332483523966955	0.003485616679382827	0.9821091873167486	None	0	0	0.5	3	0.7142857142857143	5	0.5625	0.7142857142857143	8	5	0	0	0	0.25	8	2	0.6	9	0.0	0.2857142857142857	0.9119417787628518	0.9166277846861443	0.5298544711981227	0.8960443354727559	0.6705803466723539	0.9112028046053584	0.9010261292048377	0.9083184658589186	0	0	0.0
6638	0.04494827335799475	0.02217485000696749	0.022157064113636066	0.7212591345662389	None	0.2	1	0.5833333333333334	7	0.4375	7	0.46153846153846156	0.4375	14	7	3	0	0	0.23076923076923078	13	3	1.2	18	0.0	0.4	0.9151553792014793	0.942994738950314	0.5283734195610609	0.86933699162916	0.6400955163867168	0.9011861292810254	0.901521937417678	0.9091940239425977	0	0	0.0
2916	0.03814536383938617	0.008210488409882135	0.007423542038594319	0.8421779757063439	None	0	0	0.16666666666666666	1	1.0	7	1.0	1.0	7	7	1	1	0	0.1111111111111111	9	1	0.6	9	0.16666666666666666	0	0.9087281783242241	0.8970754440779998	0.5107571750046314	0.9031191527074441	0.8454198158740789	0.9416347786359116	0.7411191340576228	0.9162769666886145	1.0	0.5714285714285714	0.0
3456	0.002306195821242073	0.0012380509958813796	0.0012377507878053304	0.9877665542987375	None	0	0	0.5	2	0.3333333333333333	1	0.625	0.3333333333333333	3	1	1	1	0	0.5	2	4	0.3333333333333333	5	0.25	0	0.41860159897967675	0.5525873007483534	0.5257094301658153	0.8420733696149292	0.3319916944129718	0.7166668601596072	0.6969176895437984	0.7186182743876816	1.0	0.6666666666666666	0.0
5667	0.044874332411736696	0.03213230001650825	0.03208549756510482	0.6916352191284085	None	0.2	1	0.5833333333333334	7	0.4375	7	0.46153846153846156	0.4375	14	7	3	0	0	0.23076923076923078	13	3	1.2	18	0.0	0.4	0.9151553792014793	0.942994738950314	0.5283734195610609	0.86933699162916	0.6400955163867168	0.9011861292810254	0.901521937417678	0.9091940239425977	0	0	0.0
6812	0.02155892038657596	0.0011727472201651075	0.0010082658567047904	0.9775580573252793	None	0.2	1	0.6666666666666666	8	0.26666666666666666	4	0.40476190476190477	0.26666666666666666	12	4	4	0	0	0.8571428571428571	6	7	1.1333333333333333	17	0.0	0.18181818181818182	0.6796244719125679	0.9384603451944399	0.5313783207703044	0.8877790023781582	0.6400955163867168	0.8678642839122733	0.8924841028457242	0.9024726723578793	0	0	0.0
572	None	None	None	None	None	0.6666666666666666	2	0.75	6	0.3333333333333333	3	0.4583333333333333	0.3333333333333333	7	3	3	0	0	0.6666666666666666	4	6	0.7333333333333333	11	0.0	0.5714285714285714	0.502217039007884	0.8531048906102553	0.5727311067999616	0.9396539814340582	0.6821775072940385	0.9198634979597438	0.9038788565244334	0.9101137622161791	0	0	0.0
3500	0.05537075183165399	0.0025354910031409115	0.002462209773490759	0.6692634668672217	None	0	0	0.5	5	0.5384615384615384	7	0.4166666666666667	0.5384615384615384	12	7	2	0	0	0.25	12	3	1.0	15	0.0	0.15384615384615385	0.7055285341603087	0.9503578283954874	0.5336456295556709	0.8848223119281784	0.6855500329825779	0.8790730482484379	0.8920583297915156	0.9109153827417528	0	0	0.0
2294	None	None	None	None	None	0.6	3	0.8333333333333334	10	0.06666666666666667	1	0.8095238095238095	0	6	0	10	0	0	0.42857142857142855	3	7	1.1333333333333333	17	0.0	0.8	0	0	0	0	0	0	0	0	0	0	0
1045	None	None	None	None	None	1.0	1	0.8	4	0.4	2	0.4666666666666667	0.4	4	2	2	0	0	0.6	5	3	0.4666666666666667	7	0.0	1.0	0.26797108774202466	0.930205096316403	0.34722630498299417	0.8635240240122642	0.6821775072940385	0.8729035278895774	0.9030070234834241	0.8928828172879623	0	0	0.0
7183	0.04828546271037856	0.031776239686994674	0.031768959313297505	0.6968415265267274	None	0.2	1	0.5833333333333334	7	0.4375	7	0.46153846153846156	0.4375	14	7	3	0	0	0.23076923076923078	13	3	1.2	18	0.0	0.4	0.9151553792014793	0.942994738950314	0.5283734195610609	0.86933699162916	0.6400955163867168	0.9011861292810254	0.901521937417678	0.9091940239425977	0	0	0.0
4950	0.05215531810954724	0.008226568367403533	0.006067989999241835	0.7289137900459357	None	0	0	0.45454545454545453	5	0.5714285714285714	8	0.41025641025641024	0.5	12	7	3	0	0	0.23076923076923078	13	3	1.0666666666666667	16	0.0	0.14285714285714285	0.686858198233389	0.9498221030571559	0.5268923679239991	0.8923348896321668	0.7440130516199757	0.8798174266974276	0.9166702981073424	0.9128339810192013	0	0	0.0
2464	None	None	None	None	None	0	0	0.6666666666666666	2	0.5	1	1.0	0	1	0	2	0	0	1.0	2	2	0.26666666666666666	4	0.0	0	0	0	0	0	0	0	0	0	0	0	0
2842	None	None	None	None	None	0.25	1	0.6363636363636364	7	0.35714285714285715	5	0.5	0.35714285714285715	10	5	5	0	0	0.5	8	4	1.0666666666666667	16	0.0	0.3076923076923077	0.6007134646244255	0.8918704822264029	0.5381315824019761	0.9081447848098687	0.41744004238780424	0.8512450322307229	0.9016701044975772	0.8857986952088909	0	0	0.0
5188	0.04659250295895728	0.030936229504552614	0.03072602725966166	0.6972999150123148	None	0.2	1	0.5833333333333334	7	0.4375	7	0.46153846153846156	0.4375	14	7	3	0	0	0.23076923076923078	13	3	1.2	18	0.0	0.4	0.9151553792014793	0.942994738950314	0.5283734195610609	0.86933699162916	0.6255575855238852	0.7818969523887904	0.8954452170994764	0.8800172908049912	0	0	0.0
1615	None	None	None	None	None	0	0	0.6666666666666666	4	0.42857142857142855	3	0.45	0.42857142857142855	4	3	4	4	0	0.8	4	5	0.6	9	0.36363636363636365	0.5	0.11423099074619363	0.7010262237100781	0.49124064796813893	0.7220758496757717	0.46714329004049376	0.9269596725194381	0.8819688431120836	0.8098891261041185	0.5	0.75	0.0
7285	0.04639871138252585	0.03091466112361237	0.03091364653822541	0.7129741064444554	None	0.2	1	0.5833333333333334	7	0.4375	7	0.46153846153846156	0.4375	14	7	3	0	0	0.23076923076923078	13	3	1.2	18	0.0	0.4	0.9151553792014793	0.942994738950314	0.5283734195610609	0.86933699162916	0.6400955163867168	0.9011861292810254	0.901521937417678	0.9091940239425977	0	0	0.0
1459	None	None	None	None	None	0	0	1.0	1	0	0	1.0	0	1	0	0	1	0	0.5	2	1	0.13333333333333333	2	0.3333333333333333	0	0	0	0	0	0	0	0	0	0	0	0
1175	None	None	None	None	None	0	0	0.3333333333333333	2	0.8571428571428571	6	0.5625	0.8571428571428571	6	6	2	2	0	0.25	2	8	0.6	9	0.25	0	0.8250623726576952	0.7269712167792048	0.32529400310854084	0.8456069642923447	0.6629993493255959	0.9057009109854078	0.9322741029226553	0.838534848437855	0.5833333333333334	0.16666666666666666	0.0
4485	0.0768904292653403	0.016551277002825947	-0.0034622526330469437	0.6050966840367529	None	0	0	0.42857142857142855	6	0.5789473684210527	11	0.25	0.5789473684210527	17	11	3	0	0	0.42857142857142855	6	14	1.4	21	0.0	0.10526315789473684	0.5098316840593891	0.936863097248585	0.5298544711981227	0.8499313795295811	0.5601471904533072	0.881065923061608	0.9005281001733204	0.895164895502001	0	0	0.0
1212	None	None	None	None	None	0	0	0.5	3	0.5	3	0.5714285714285714	0.5	5	3	2	2	0	0.2857142857142857	7	2	0.5333333333333333	8	0.3333333333333333	0.5714285714285714	0.8288803610305969	0.9247375887623287	0.5973039517912921	0.908722233347316	0.338672060764839	0.8251446802746325	0.8877140635512974	0.8927764613616235	0.6	0.2	0.0
2860	0.00319097614907604	0.0004831809716081357	7.595722844799535e-05	0.9857829214636523	None	0	0	0.5	3	0.6666666666666666	4	0.6666666666666666	0.16666666666666666	3	1	4	0	0	0.75	4	3	0.5333333333333333	8	0.0	0.4	0.7160440600377476	0.9535009282749988	0.8749464708869652	0.9688894902778382	0.45482849449082874	0.7553058768973168	0.9088130250379897	0.9261369162050478	0	0	0.0
4345	0.042261335904758925	0.023245687882056477	0.023231395758571163	0.6336033393242654	None	0.2	1	0.5833333333333334	7	0.4375	7	0.46153846153846156	0.4375	13	7	4	0	0	0.23076923076923078	13	3	1.2	18	0.0	0.4	0.9151553792014793	0.9362327913936509	0.5268923679239991	0.8172742278602401	0.6400955163867168	0.8682874871522259	0.8952716946003556	0.8832429301229787	0	0	0.0
7088	0.06645672059786932	0.0059607744868321105	-0.00273658162845586	0.9023706672889966	None	0.16666666666666666	1	0.4666666666666667	7	0.55	11	0.2222222222222222	0.55	18	11	3	0	0	0.8181818181818182	9	11	1.4666666666666666	22	0.0	0.15384615384615385	0.9151553792014793	0.9422168426606752	0.5268923679239991	0.8645074604332245	0.6400955163867168	0.8906712154816887	0.9014236681142918	0.904431707249266	0	0	0.0
4785	0.044212617557751493	0.004058007264437681	0.00398368501447097	0.8806139281373682	None	0	0	0.2727272727272727	3	0.7857142857142857	11	0.26666666666666666	0.6428571428571429	12	9	3	0	0	0.4166666666666667	12	5	1.0666666666666667	16	0.0	0	0.4743676133932106	0.9347277323634104	0.5403988911873426	0.8877542429356287	0.5408491076015955	0.8276562511148313	0.8985065349326747	0.8908642673452443	0	0	0.0
5925	0.04746224970775809	0.032239201926247144	0.0322170059696861	0.6970963197233526	None	0.2	1	0.5833333333333334	7	0.4375	7	0.46153846153846156	0.4375	14	7	3	0	0	0.23076923076923078	13	3	1.2	18	0.0	0.4	0.9151553792014793	0.942994738950314	0.5283734195610609	0.86933699162916	0.6400955163867168	0.9011861292810254	0.901521937417678	0.9091940239425977	0	0	0.0
2424	None	None	None	None	None	0.5	2	0.7	7	0.25	3	0.5833333333333334	0.16666666666666666	6	2	7	0	0	0.6666666666666666	4	6	0.9333333333333333	14	0.0	0.75	0.5484384323623479	0.6707349352262081	0.5304641959481078	0.6412860896032089	0.2488822596416834	0.9513713414089574	0.8505714762475517	0.8056597402243524	0	0	0.0
2581	0.0031076848677211175	0.00041629099700282854	1.5437674940946047e-06	0.984581889704886	None	0	0	0.5	2	0.75	3	1.0	0.25	3	1	2	2	0	0.16666666666666666	6	1	0.4	6	0.3333333333333333	0.4	0.9721535255935854	0.9707075840966543	0.5403988911873426	0.6641033765237475	0.3638046568939289	0.8509537128905468	0.9279325049525841	0.8781268825374074	0.6666666666666666	0.3333333333333333	0.0
3820	0.051537281080423575	0.020035665682410275	0.019010826326648345	0.6607813112596053	None	0	0	0.5	6	0.4666666666666667	7	0.4358974358974359	0.4666666666666667	13	7	3	0	0	0.23076923076923078	13	3	1.1333333333333333	17	0.0	0.13333333333333333	0.9151553792014793	0.9471271251309795	0.5268923679239991	0.8800295312032244	0.7233149425398688	0.8892336017079786	0.911574551851096	0.9105522323078937	0	0	0.0
4208	0.020408751131512446	0.0027223977779768514	0.0013172785773679341	0.9905400965353623	None	0	0	0.42857142857142855	3	0.75	6	0.5555555555555556	0.75	9	6	0	0	0	0.2222222222222222	9	2	0.6666666666666666	10	0.0	0.25	0.9087281783242241	0.9201447418514	0.5107571750046314	0.897180551312506	0.6101561437662688	0.9207692819991683	0.8730612738034598	0.9132897503435498	0	0	0.0
843	None	None	None	None	None	1.0	1	1.0	4	0.25	1	0.6666666666666666	0	3	0	2	2	0	1.0	3	3	0.4	6	0.4	0.6666666666666666	0	0	0	0	0	0	0	0	0	0	0
4096	0.02159655823850821	0.008733089905142495	0.007362707198500068	0.8810749483907698	None	0	0	0.42857142857142855	3	0.75	6	0.5555555555555556	0.75	9	6	0	0	0	0.2222222222222222	9	2	0.6666666666666666	10	0.0	0.25	0.9151553792014793	0.908640454662617	0.5268923679239991	0.8832273156058288	0.7310045495784391	0.9181144209424836	0.899312431585258	0.9042904992466653	0	0	0.0
3377	0.08728428142176506	0.014387178050467794	0.012962843451647383	0.8073220098820939	None	0	0	0.2	2	0.9230769230769231	12	0.5357142857142857	0.9230769230769231	14	12	0	0	0	0.14285714285714285	14	2	1.0	15	0.0	0	0.46295070073568356	0.9308863112161893	0.5268923679239991	0.8779039529877996	0.7040179790736023	0.8426234117632063	0.877805884947329	0.889305240207385	0	0	0.0
802	None	None	None	None	None	0	0	0.1	1	1.0	12	0.6363636363636364	0.5833333333333334	7	7	6	3	0	0.18181818181818182	11	2	0.9333333333333333	14	0.1875	0.3333333333333333	0.6142208553675874	0.9097249186081034	0.5202373901507111	0.9254415385930741	0.38699422300399394	0.922583433833641	0.8455057286507275	0.9195055925382953	0.2857142857142857	0.2857142857142857	0.0
3726	0.0011074144973845805	0.00015813622900334408	0.00015813210110354655	0.9963131288846298	None	0	0	1.0	1	0	0	1.0	0	1	0	0	1	0	0.5	1	2	0.13333333333333333	2	0.3333333333333333	0	0	0	0	0	0	0	0	0	0	0	0
3775	0.008921740571373996	0.0016617125239951935	0.0016474133164972038	0.9967433640386303	None	0	0	0.42857142857142855	3	0.75	6	0.5555555555555556	0.75	9	6	0	0	0	0.2222222222222222	9	2	0.6666666666666666	10	0.0	0.25	0.778604045052038	0.9050215378545255	0.5107571750046314	0.9003376240470446	0.49555218413334334	0.9260937186371417	0.8682117386298095	0.9111552310344644	0	0	0.0
6057	0.04273001261596749	0.02038115439903002	0.020309099597193098	0.7134218120020979	None	0.2	1	0.5833333333333334	7	0.4375	7	0.46153846153846156	0.4375	14	7	3	0	0	0.23076923076923078	13	3	1.2	18	0.0	0.4	0.9151553792014793	0.942994738950314	0.5283734195610609	0.86933699162916	0.6450406346151929	0.8965180437037673	0.890224135906312	0.9077708604351352	0	0	0.0
855	None	None	None	None	None	1.0	1	0.8	4	0.4	2	0.7777777777777778	0	0	0	6	1	0	1.0	3	3	0.4666666666666667	7	0.0625	1.0	0	0	0	0	0	0	0	0	0	0	0
6870	0.04948142891606546	0.03209459386437087	0.032082922038036664	0.6956435034296632	None	0.2	1	0.5833333333333334	7	0.4375	7	0.46153846153846156	0.4375	14	7	3	0	0	0.23076923076923078	13	3	1.2	18	0.0	0.4	0.9151553792014793	0.942994738950314	0.5283734195610609	0.86933699162916	0.6400955163867168	0.9011861292810254	0.901521937417678	0.9091940239425977	0	0	0.0
4543	0.04500117985872626	0.027173104464913243	0.02701914493899607	0.7007496716422177	None	0.2	1	0.5833333333333334	7	0.4375	7	0.46153846153846156	0.4375	14	7	3	0	0	0.23076923076923078	13	3	1.2	18	0.0	0.4	0.9151553792014793	0.942994738950314	0.5283734195610609	0.86933699162916	0.6400955163867168	0.8840895019200871	0.8984394544612757	0.9041538705736165	0	0	0.0
3344	0.047730474918284846	0.011837874091161011	0.010762762702489694	0.6452779833179431	None	0	0	0.5	6	0.4666666666666667	7	0.4358974358974359	0.4666666666666667	13	7	3	0	0	0.23076923076923078	13	3	1.1333333333333333	17	0.0	0.13333333333333333	0.9107656957310943	0.9459520616437037	0.5268923679239991	0.8800295312032244	0.7233149425398688	0.8892336017079786	0.911574551851096	0.909919761960877	0	0	0.0
2610	0.001957606110264948	0.0002664518780582735	-0.0002040945866837848	0.9889954555445309	None	0	0	0.25	1	1.0	3	0.625	0.3333333333333333	2	1	2	1	0	0.5	4	2	0.3333333333333333	5	0.14285714285714285	0	0.644343903065477	0.9375037827207615	0.49835757340324943	0.5780976666009314	0.3337983882865014	0.6490500777674677	0.817392942971647	0.7707675044122662	1.0	0	0.0
7203	0.0469974346351601	0.022174034073247962	0.018967906718019043	0.7192969525955182	None	0.2	1	0.5384615384615384	7	0.47058823529411764	8	0.4523809523809524	0.47058823529411764	15	8	3	0	0	0.21428571428571427	14	3	1.2666666666666666	19	0.0	0.4	0.9151553792014793	0.9412771673504575	0.5298544711981227	0.8623849798269406	0.7056562262095919	0.8986683793994121	0.901521937417678	0.9058560516992938	0	0	0.0
4316	0.0896394891515906	0.016930680716157106	0.011302692741438199	0.7834941585413351	None	0.14285714285714285	1	0.4375	7	0.5909090909090909	13	0.42105263157894735	0.5909090909090909	20	13	3	0	0	0.15789473684210525	19	3	1.6	24	0.0	0.4	0.6890530399685815	0.9445610206302005	0.5268923679239991	0.8667115080040946	0.6855500329825779	0.8877197952304545	0.8868324096520548	0.9053751047471542	0	0	0.0
4073	0.04239938204882112	0.0208800150684008	0.020824656698243137	0.6593237763937954	None	0.2	1	0.5833333333333334	7	0.4375	7	0.46153846153846156	0.4375	14	7	3	0	0	0.23076923076923078	13	3	1.2	18	0.0	0.4	0.9151553792014793	0.9442420669295788	0.5283734195610609	0.86933699162916	0.6400955163867168	0.9011861292810254	0.901521937417678	0.9098371920731696	0	0	0.0
5457	0.047538672326735774	0.031522141347903945	0.03127594834406708	0.6912089220969447	None	0.2	1	0.5833333333333334	7	0.4375	7	0.46153846153846156	0.4375	14	7	3	0	0	0.23076923076923078	13	3	1.2	18	0.0	0.4	0.9151553792014793	0.942994738950314	0.5283734195610609	0.86933699162916	0.6400955163867168	0.8840895019200871	0.8984394544612757	0.9041538705736165	0	0	0.0
795	None	None	None	None	None	0	0	0.1	1	1.0	12	1.0	1.0	13	12	0	0	0	0.07142857142857142	1	14	0.9333333333333333	14	0.0	0	0.3999045228224799	0.9461041052447955	0.1	0.9182792925269392	0.8454198158740789	0.7312842832334508	0.9168995668996005	0.8904370926961168	0	0	0.0
1534	None	None	None	None	None	0.3333333333333333	1	0.5555555555555556	5	0.45454545454545453	5	0.37142857142857144	0.18181818181818182	4	2	8	0	0	0.7142857142857143	7	5	0.8666666666666667	13	0.0	0.3333333333333333	0.41860159897967675	0.8129920348324805	0.7601933227649539	0.7883593140263435	0.26190200143400166	0.7478860048295994	0.8888184464323599	0.7842601958676071	0	0	0.0
3695	0.12425041119279229	0.0034942714504783614	0.003298228771088695	0.9145179885312998	None	0	0	0.13333333333333333	2	0.95	19	0.5238095238095238	0.95	21	19	0	0	0	0.09523809523809523	21	2	1.4666666666666666	22	0.0	0	0.46295070073568356	0.9347726363817763	0.5268923679239991	0.8845518543876214	0.7310045495784391	0.8188875837873103	0.877805884947329	0.8878704495736532	0	0	0.0
5418	0.07081280720659006	0.022727536244618006	0.015886716861924013	0.7108822631693689	None	0	0	0.35714285714285715	5	0.6666666666666666	12	0.39215686274509803	0.6111111111111112	14	11	5	0	0	0.17647058823529413	17	3	1.3333333333333333	20	0.0	0.1111111111111111	0.9436544523975323	0.9428071667032144	0.5336456295556709	0.8198991410023994	0.6720567477301594	0.8782257286088639	0.8964830586428564	0.8907031872704526	0	0	0.0
1443	None	None	None	None	None	0	0	0.75	3	0.3333333333333333	1	0.5555555555555556	0.3333333333333333	4	1	0	1	0	1.0	3	3	0.3333333333333333	5	1.0	1.0	0.7292428802627546	0.8750621235178199	0.3695144843279592	0.8122466767480889	0.4074650526745864	0.8455774374671609	0.8707841731438964	0.8460338739098843	1.0	0	0.0
7113	0.04939728664112805	0.03249691993598572	0.03248984557775256	0.6999694486500645	None	0.2	1	0.5833333333333334	7	0.4375	7	0.46153846153846156	0.4375	14	7	3	0	0	0.23076923076923078	13	3	1.2	18	0.0	0.4	0.9151553792014793	0.942994738950314	0.5283734195610609	0.86933699162916	0.7056562262095919	0.8936207405207258	0.9004226349385083	0.9069062827244632	0	0	0.0
2069	None	None	None	None	None	0.625	5	0.7777777777777778	14	0.2	5	0.5625	0.08	10	2	16	0	0	0.75	6	8	1.8	27	0.0	0.25	0.5484384323623479	0.8475306615819628	0.5304641959481078	0.7695092393691801	0.2488822596416834	0.8498229499607002	0.7889361688812889	0.8251119369283915	0	0	0.0
1010	None	None	None	None	None	0	0	0.5	2	0.6666666666666666	2	0.8333333333333334	0	0	0	4	2	0	0.6666666666666666	2	3	0.3333333333333333	5	0.16666666666666666	0	0	0	0	0	0	0	0	0	0	0	0
4698	0.047063517728402574	0.017722395299022784	0.0008875879395398009	0.7830876630298158	None	0	0	0.3333333333333333	3	0.8181818181818182	9	0.5416666666666666	0.8181818181818182	12	9	0	0	0	0.16666666666666666	12	2	0.8666666666666667	13	0.0	0.18181818181818182	0.7010766189729072	0.9450337216526516	0.5268923679239991	0.8875568173947839	0.727159746059154	0.8944161002643493	0.9103048388827228	0.9128597589499927	0	0	0.0
5162	0.04332937183275345	0.01734747153202393	0.017059692669056388	0.7679315576775396	None	0.2	1	0.5833333333333334	7	0.4375	7	0.46153846153846156	0.4375	14	7	3	0	0	0.23076923076923078	13	3	1.2	18	0.0	0.4	0.9151553792014793	0.942994738950314	0.5283734195610609	0.86933699162916	0.6400955163867168	0.8840895019200871	0.8984394544612757	0.9041538705736165	0	0	0.0
7456	0.042798201267924676	0.005256843362453614	-0.005109271884791596	0.8780161147207293	None	0	0	0.46153846153846156	6	0.5294117647058824	9	0.2638888888888889	0.5294117647058824	15	9	3	0	0	0.5	6	12	1.2666666666666666	19	0.0	0.11764705882352941	0.9151553792014793	0.9409499418155253	0.5298544711981227	0.8668430998059607	0.6400955163867168	0.8977925275044445	0.89373775201949	0.9064966011894818	0	0	0.0
5958	0.04842120917269739	0.03211086889621549	0.032060245398455915	0.6971440690580495	None	0.2	1	0.5833333333333334	7	0.4375	7	0.46153846153846156	0.4375	14	7	3	0	0	0.23076923076923078	13	3	1.2	18	0.0	0.4	0.9151553792014793	0.942994738950314	0.5283734195610609	0.86933699162916	0.6400955163867168	0.9011861292810254	0.901521937417678	0.9091940239425977	0	0	0.0
4379	0.07504581247799157	0.02420326715090931	0.020386934696917672	0.6222799263854497	None	0	0	0.16666666666666666	2	0.9333333333333333	14	0.53125	0.9333333333333333	16	14	0	0	0	0.125	16	2	1.1333333333333333	17	0.0	0	0.498414771401862	0.9223138796849187	0.5268923679239991	0.8510856393273387	0.6400955163867168	0.8339920575523393	0.8896784072620973	0.8747740812437219	0	0	0.0
15	None	None	None	None	None	0	0	1.0	1	0	0	1.0	0	1	0	0	1	0	0.5	1	2	0.13333333333333333	2	0.3333333333333333	0	0	0	0	0	0	0	0	0	0	0	0
4029	0.09268217201865295	0.025690709776536414	-0.010960997942003108	0.6702175179437322	None	0	0	0.14285714285714285	2	0.9444444444444444	17	0.5263157894736842	0.9444444444444444	19	17	0	0	0	0.10526315789473684	19	2	1.3333333333333333	20	0.0	0	0.46295070073568356	0.9180025915908809	0.5675951237306446	0.8790161449458945	0.6400955163867168	0.8626771390724334	0.877805884947329	0.8888243394275832	0	0	0.0
6521	0.02553072587226212	0.001204428975272214	-0.0012044281802525638	0.9334541908555758	None	0.2	1	0.5384615384615384	7	0.47058823529411764	8	0.2878787878787879	0.47058823529411764	15	8	3	0	0	0.5454545454545454	6	11	1.2666666666666666	19	0.0	0.15384615384615385	0.9151553792014793	0.9397802846675435	0.5298544711981227	0.8618274079395857	0.6400955163867168	0.8952240961127949	0.8969297448773911	0.9038843564172796	0	0	0.0
6161	0.04892845295680514	0.03191941685633278	0.03191884606405411	0.7119570701270406	None	0.2	1	0.5833333333333334	7	0.4375	7	0.46153846153846156	0.4375	14	7	3	0	0	0.23076923076923078	13	3	1.2	18	0.0	0.4	0.9151553792014793	0.942994738950314	0.5283734195610609	0.86933699162916	0.6400955163867168	0.9011861292810254	0.901521937417678	0.9091940239425977	0	0	0.0
3549	0.03149921613482039	0.010877223413177421	0.010714316809289111	0.9064103303221038	None	0	0	0.25	2	0.8888888888888888	8	0.55	0.8888888888888888	10	8	0	0	0	0.2	10	2	0.7333333333333333	11	0.0	0	0.7292428802627546	0.931598460138744	0.5283734195610609	0.6705775047706433	0.7333668805367377	0.8301909961797365	0.8730612738034598	0.8370484095867496	0	0	0.0
4942	0.027465824795339665	0.008728842133600747	0.002800427924951189	0.9157333738436535	None	0	0	0.5	4	0.5	5	0.34285714285714286	0.5	9	5	2	0	0	0.7142857142857143	5	7	0.8	12	0.0	0.18181818181818182	0.9392025372101308	0.9450066858523322	0.5403988911873426	0.8671447552680603	0.72626774465548	0.9145774384603097	0.9251056760105438	0.9140085995176178	0	0	0.0
3389	0.014294223681486945	0.002511905045159424	-0.0012303143317695597	0.9588423936335725	None	0	0	0.3333333333333333	2	0.8571428571428571	6	0.45	0.5714285714285714	5	4	3	1	0	0.8	5	4	0.6	9	0.1111111111111111	0	0.8198530342767301	0.9555166292751417	0.2076433339605143	0.843180359354296	0.4803309191851489	0.9163853185759576	0.9498059593052532	0.9153782744895007	1.0	0.2	0.0
238	None	None	None	None	None	0	0	0.6666666666666666	4	0.3333333333333333	2	0.6666666666666666	0.16666666666666666	3	1	4	1	0	0.75	3	4	0.5333333333333333	8	0.1	0.8	0.7250948178589478	0.9568635043854872	0.5713397795341535	0.7280626773351999	0.7591190445347411	0.753540241649957	0.7402546477830098	0.8499101927069841	1.0	0.3333333333333333	0.0
2855	0.009793179027851465	0.0011322358419526295	0.0008455884858268916	0.9740984161609888	None	0	0	0.2	1	1.0	5	1.0	0.8	5	4	1	2	0	0.14285714285714285	7	1	0.4666666666666667	7	0.4	0	0.5582176124085209	0.9000010814606729	0.5571556215610155	0.6291347907607481	0.3638046568939289	0.9452337285260587	0.8655282302082017	0.8650675970644367	0.6	0.4	0.0
2929	0.0031647836308407004	0.0003620590436931696	0.00035351066292737475	0.9867986316392318	None	0	0	0.5	3	0.6666666666666666	4	0.6666666666666666	0.16666666666666666	3	1	4	0	0	0.75	4	3	0.5333333333333333	8	0.0	0.4	0.7160440600377476	0.9535009282749988	0.8749464708869652	0.9688894902778382	0.45482849449082874	0.7553058768973168	0.9088130250379897	0.9261369162050478	0	0	0.0
7185	0.043894570739192944	0.005285066831575161	-0.005024161010219024	0.9045900747607216	None	0.16666666666666666	1	0.5	7	0.5	9	0.2777777777777778	0.5	16	9	3	0	0	0.5	6	12	1.3333333333333333	20	0.0	0.14285714285714285	0.9151553792014793	0.9382999517323427	0.5298544711981227	0.8557445944335195	0.5927192091165875	0.8997324820988017	0.9010261292048377	0.9030990058151067	0	0	0.0
2775	0.00024342661609099895	1.5971223399145923e-05	-1.329742304286441e-05	0.9999931928760515	None	0	0	0.3333333333333333	2	0.8333333333333334	5	0.6666666666666666	0.3333333333333333	4	2	3	5	0	0.75	3	4	0.5333333333333333	8	0.625	0	0.33075982525635517	0.9011415310789065	0.5138137429752428	0.9392135752241111	0.4969755654119097	0.9560428216638801	0.917355093545458	0.9355801756903213	0.25	0.5	0.220271367636535
1338	None	None	None	None	None	0	0	0.5	3	0.5	3	0.4444444444444444	0.5	6	3	1	2	0	0.5	6	3	0.5333333333333333	8	0.6666666666666666	0	0.6422231911716185	0.9554822528788475	0.35212907411535527	0.7583125581999024	0.5996148194100887	0.9043032159371394	0.9142045913694516	0.8958480142308509	0.5833333333333334	0.5	0.0
1749	None	None	None	None	None	0.5	1	0.6666666666666666	4	0.5714285714285714	4	0.42857142857142855	0.5714285714285714	8	4	0	0	0	0.42857142857142855	7	3	0.6	9	0.0	1.0	0.8465496849955116	0.8619596904769559	0.4543344447887134	0.7906091572199698	0.4026871659470528	0.916346195395887	0.8971825480451938	0.8642824518900666	0	0	0.0
4350	0.07265096668530394	0.009576849581754351	0.008427525311258007	0.8154520997095899	None	0	0	0.2	2	0.9230769230769231	12	0.5357142857142857	0.9230769230769231	14	12	0	0	0	0.14285714285714285	14	2	1.0	15	0.0	0	0.46295070073568356	0.9194680408666356	0.5268923679239991	0.8777683109468334	0.7040179790736023	0.8631057670046745	0.877805884947329	0.889204857977156	0	0	0.0
1819	None	None	None	None	None	0	0	0.42857142857142855	3	0.5	4	0.5	0.5	5	4	4	3	0	0.8	5	4	0.6666666666666666	10	0.2727272727272727	0.2857142857142857	0.1	0.5130782343867525	0.27671074372412907	0.9666005384776	0.5467214313560347	0.7964441307273795	0.93761530211355	0.8311681626476416	0.6	0.6	0.0
1214	None	None	None	None	None	0	0	0.21428571428571427	3	0.8421052631578947	16	0.2916666666666667	0.8421052631578947	19	16	1	0	0	0.2222222222222222	18	4	1.4	21	0.0	0.6666666666666666	0.4177121498352343	0.9601356738305004	0.5902108414280951	0.8705692680847812	0.6400955163867168	0.8490737216977212	0.877805884947329	0.9065016945141785	0	0	0.0
2872	0.0008874271921217071	0.00021176508019442506	-0.0001767346782414853	0.999179397099596	None	0	0	0.2	1	1.0	5	0.4666666666666667	0.8	5	4	1	0	0	0.6	3	5	0.4666666666666667	7	0.0	0	0.1	0.5	0.8693518810541075	0.8702214895290371	0.5367769757610462	0.8659519805458381	0.9620786209708894	0.7783683845105349	0	0	0.0
6551	0.06944568763437678	0.021132361087750743	0.017711571757505682	0.7238076174193477	None	0.2857142857142857	2	0.5	8	0.5454545454545454	12	0.4444444444444444	0.5454545454545454	19	12	4	0	0	0.16666666666666666	18	3	1.6	24	0.0	0.6666666666666666	0.8973076724626301	0.9470188461676227	0.5298544711981227	0.8609155058986261	0.7056562262095919	0.9085919380650481	0.8914393411333263	0.9116771138999789	0	0	0.0
5675	0.04861579444829288	0.023461274608824752	0.02345606233184469	0.7009262335705466	None	0.2	1	0.5833333333333334	7	0.4375	7	0.46153846153846156	0.4375	14	7	3	0	0	0.23076923076923078	13	3	1.2	18	0.0	0.4	0.9151553792014793	0.942994738950314	0.5283734195610609	0.86933699162916	0.6400955163867168	0.8840895019200871	0.8984394544612757	0.9041538705736165	0	0	0.0
14	None	None	None	None	None	0	0	0.5	1	1.0	1	1.0	0	0	0	2	0	0	0.3333333333333333	3	1	0.2	3	0.0	0	0	0	0	0	0	0	0	0	0	0	0
5110	0.014645158268759173	0.009824887534080722	-0.00967636625500386	0.9763688173864599	None	0.75	3	0.8181818181818182	9	0.21428571428571427	3	0.45714285714285713	0.21428571428571427	11	3	4	0	0	0.7142857142857143	7	5	1.0666666666666667	16	0.0	0.4444444444444444	0.46295070073568356	0.9450714109472562	0.5268923679239991	0.8919254451813524	0.7310045495784391	0.8555892042496767	0.9013253114830325	0.90421595090848	0	0	0.0
3874	0.08641815214426024	0.0054628708409142175	-0.002385426007897752	0.7707771958345782	None	0	0	0.15384615384615385	2	0.9411764705882353	16	0.5277777777777778	0.9411764705882353	18	16	0	0	0	0.1111111111111111	18	2	1.2666666666666666	19	0.0	0	0.8296268639799745	0.9257662495361776	0.5298544711981227	0.8519651483718872	0.6765803644839287	0.8658456525027388	0.9083769654594396	0.8855501288086721	0	0	0.0
4804	0.04759547888449217	0.030983192702010037	0.03095873519078808	0.7020116957958169	None	0.2	1	0.5833333333333334	7	0.4375	7	0.46153846153846156	0.4375	14	7	3	0	0	0.23076923076923078	13	3	1.2	18	0.0	0.4	0.9151553792014793	0.942994738950314	0.5283734195610609	0.86933699162916	0.6400955163867168	0.8840895019200871	0.8984394544612757	0.9041538705736165	0	0	0.0
3548	0.08133626405348761	0.012690967816453083	0.01138974357003268	0.7903781246762219	None	0	0	0.2	2	0.9230769230769231	12	0.5357142857142857	0.9230769230769231	14	12	0	0	0	0.14285714285714285	14	2	1.0	15	0.0	0	0.46295070073568356	0.9182232993077348	0.5268923679239991	0.8806148440426702	0.6720567477301594	0.8528983046851506	0.877805884947329	0.8867611765577146	0	0	0.0
3023	0.0008503185129877404	0.00010510306354254133	9.34167846759033e-07	0.9981108173278804	None	1.0	1	1.0	4	0.25	1	0.5	0.25	5	1	0	0	0	0.75	4	3	0.4	6	0.0	1.0	0.43890354272703214	0.9662554773771381	0.5268923679239991	0.9369744242970559	0.4805788827771128	0.8863645007302902	0.901521937417678	0.9371810250811587	0	0	0.0
70	None	None	None	None	None	1.0	1	0.8	4	0.2	1	0.5833333333333334	0.2	4	1	2	1	0	0.75	3	4	0.4666666666666667	7	0.2	0.5	0.46644120073807144	0.8268968774113865	0.48945425940064136	0.7482394274113444	0.6112837961359404	0.8940650082067279	0.7895745039193428	0.8313646687472368	1.0	0.5	0.0
4476	0.07401954277827479	0.006356342434459993	-0.0055455471107277755	0.7166946298154035	None	0	0	0.08333333333333333	1	1.0	15	1.0	0.8	13	12	3	1	0	0.058823529411764705	17	1	1.1333333333333333	17	0.1111111111111111	0	0.9721535255935854	0.9402974785981967	0.5403988911873426	0.8859771053106357	0.4527884027431435	0.9530736389542303	0.9279325049525841	0.9312515658649192	1.0	0.46153846153846156	0.0
1809	None	None	None	None	None	0.5	1	0.8333333333333334	5	0.2857142857142857	2	0.6	0.2857142857142857	4	2	4	1	0	0.6	5	3	0.6	9	0.1	0.6666666666666666	0.36835681597797554	0.971481251059942	0.8601182808644869	0.9668361694686687	0.5238476112187795	0.9218079780253863	0.956797177466957	0.9578180835121978	1.0	0.5	0.0
522	None	None	None	None	None	0.5	1	0.8333333333333334	5	0.16666666666666666	1	0.5	0.16666666666666666	1	1	6	2	0	1.0	4	4	0.5333333333333333	8	0.125	0.5	0.34779815722730667	0.5	0.770126399622505	0.5	0.4327003109600104	0.5	0.8610446911103107	0.5	1.0	1.0	0.0
476	None	None	None	None	None	0	0	0.5	1	1.0	1	0.75	0	0	0	2	4	0	1.0	2	2	0.2	3	0.5	0	0	0	0	0	0	0	0	0	0	0	0
5369	0.049226323766978594	0.03156369503738118	0.03155990528724487	0.7027044112520167	None	0.2	1	0.5833333333333334	7	0.4375	7	0.46153846153846156	0.4375	14	7	3	0	0	0.23076923076923078	13	3	1.2	18	0.0	0.4	0.9151553792014793	0.942994738950314	0.5283734195610609	0.86933699162916	0.6400955163867168	0.9011861292810254	0.901521937417678	0.9091940239425977	0	0	0.0
1625	None	None	None	None	None	0.5	1	0.5714285714285714	4	0.625	5	0.4166666666666667	0.625	6	5	3	1	0	0.375	8	3	0.6666666666666666	10	0.1111111111111111	1.0	0.7417604027140107	0.9403308332496592	0.3600993320606041	0.7734862301107437	0.6958507274546992	0.8946987787499084	0.8590378711265606	0.8851089903827956	1.0	0.3333333333333333	0.0
4803	0.04813945234738974	0.033465545314352654	0.03346545184868621	0.6923329714932038	None	0.2	1	0.5833333333333334	7	0.4375	7	0.46153846153846156	0.4375	14	7	3	0	0	0.23076923076923078	13	3	1.2	18	0.0	0.4	0.9151553792014793	0.942994738950314	0.5283734195610609	0.86933699162916	0.6400955163867168	0.9011861292810254	0.901521937417678	0.9091940239425977	0	0	0.0
6160	0.04407451965548817	0.022163055980840046	0.02198328281412445	0.7114009865452835	None	0.2	1	0.5833333333333334	7	0.4375	7	0.46153846153846156	0.4375	14	7	3	0	0	0.23076923076923078	13	3	1.2	18	0.0	0.4	0.9151553792014793	0.942994738950314	0.5283734195610609	0.86933699162916	0.7056562262095919	0.9003998741097574	0.8889436223587249	0.9089516035301086	0	0	0.0
6817	0.04778836956930322	0.033303034044638455	0.033243565086256255	0.6904080164721791	None	0.2	1	0.5833333333333334	7	0.4375	7	0.46153846153846156	0.4375	14	7	3	0	0	0.23076923076923078	13	3	1.2	18	0.0	0.4	0.9151553792014793	0.942994738950314	0.5283734195610609	0.86933699162916	0.7056562262095919	0.8768200572658816	0.8930848718768506	0.9021396023569627	0	0	0.0
2704	0.00877171515168194	0.00021330189345286025	0.00018525012184852604	0.9736985387518018	None	0.3333333333333333	1	0.5555555555555556	5	0.45454545454545453	5	0.37142857142857144	0.18181818181818182	4	2	8	0	0	0.7142857142857143	7	5	0.8666666666666667	13	0.0	0.3333333333333333	0.41860159897967675	0.8129920348324805	0.7601933227649539	0.7883593140263435	0.18172120063239924	0.6256191649018852	0.9285663688475907	0.7501415678263691	0	0	0.0
3683	0.05583379419262264	0.02163544720769418	0.011664630256021014	0.7049596825874331	None	0	0	0.3	3	0.8333333333333334	10	0.5384615384615384	0.8333333333333334	12	10	1	0	0	0.15384615384615385	13	2	0.9333333333333333	14	0.0	0.16666666666666666	0.9534831896666656	0.9328120313048671	0.5403988911873426	0.7493233988767163	0.4806197209679873	0.8995498609568465	0.8776289515437463	0.877895447608711	0	0	0.0
1762	None	None	None	None	None	0	0	0.3	3	0.6923076923076923	9	0.4166666666666667	0.6153846153846154	9	8	5	1	0	1.0	6	6	1.0	15	0.07692307692307693	0.6153846153846154	0.8970133837147388	0.8993744693219415	0.5675951237306446	0.8534858155527473	0.3952850216436283	0.7874640221637421	0.89373775201949	0.8524652685816845	1.0	0.1111111111111111	0.0
4072	0.023862422182676635	0.007498312576796992	-0.002136365704992911	0.9803908142519245	None	0	0	0.375	3	0.7777777777777778	7	0.55	0.7777777777777778	10	7	0	0	0	0.2	10	2	0.7333333333333333	11	0.0	0.2222222222222222	0.9087281783242241	0.9162625620399694	0.5188247714643153	0.8875603579063427	0.5679075585762914	0.919228521981632	0.8787754780198056	0.9086168620858907	0	0	0.0
7034	0.04885257116620404	0.03177454486392008	0.031761283662722684	0.7001067106869308	None	0.2	1	0.5833333333333334	7	0.4375	7	0.46153846153846156	0.4375	14	7	3	0	0	0.23076923076923078	13	3	1.2	18	0.0	0.4	0.9151553792014793	0.942994738950314	0.5283734195610609	0.86933699162916	0.7056562262095919	0.8768200572658816	0.8930848718768506	0.9021396023569627	0	0	0.0
375	None	None	None	None	None	0	0	0.5	1	1.0	1	1.0	0	0	0	2	0	0	0.3333333333333333	3	1	0.2	3	0.0	0	0	0	0	0	0	0	0	0	0	0	0
3041	0.012111081127306054	0.00314443017313317	0.003129401618570514	0.9501062755133222	None	0.5	1	0.6666666666666666	4	0.5714285714285714	4	0.42857142857142855	0.5714285714285714	8	4	0	0	0	0.42857142857142855	7	3	0.6	9	0.0	1.0	0.8295516446864223	0.8201875613064668	0.465242814616018	0.7628437666133148	0.386644802548783	0.9380846808885136	0.9003252207796673	0.8583121951239847	0	0	0.0
5010	0.047203016851028276	0.03184830153810551	0.03167182588339992	0.6911211532664927	None	0.2	1	0.5833333333333334	7	0.4375	7	0.46153846153846156	0.4375	14	7	3	0	0	0.23076923076923078	13	3	1.2	18	0.0	0.4	0.9151553792014793	0.942994738950314	0.5283734195610609	0.86933699162916	0.6400955163867168	0.8840895019200871	0.8984394544612757	0.9041538705736165	0	0	0.0
7290	0.04618820876447667	0.033056008438788434	0.03299215447134007	0.6959993245443965	None	0.2	1	0.5833333333333334	7	0.4375	7	0.46153846153846156	0.4375	14	7	3	0	0	0.23076923076923078	13	3	1.2	18	0.0	0.4	0.9151553792014793	0.942994738950314	0.5283734195610609	0.86933699162916	0.6400955163867168	0.9011861292810254	0.901521937417678	0.9091940239425977	0	0	0.0
2952	0.026118589502610937	0.0003624124579882919	0.0003183924005669328	0.9273651360621432	None	0	0	0.25	2	0.7777777777777778	7	0.4583333333333333	0.5555555555555556	6	5	4	2	0	0.6666666666666666	4	6	0.7333333333333333	11	0.18181818181818182	0	0.5297168483442929	0.8857319367213528	0.5675951237306446	0.8728645660950276	0.4156962276813118	0.8496214363400489	0.8084071936583485	0.8701188382997594	0.6666666666666667	0.16666666666666666	0.0
330	None	None	None	None	None	1.0	1	1.0	4	0.25	1	0.6666666666666666	0	3	0	2	0	0	1.0	3	3	0.4	6	0.0	0.6666666666666666	0	0	0	0	0	0	0	0	0	0	0
7255	0.04727603467249022	0.03055922493706842	0.030548101588566627	0.7100122293259961	None	0.2	1	0.5833333333333334	7	0.4375	7	0.46153846153846156	0.4375	14	7	3	0	0	0.23076923076923078	13	3	1.2	18	0.0	0.4	0.9151553792014793	0.942994738950314	0.5283734195610609	0.86933699162916	0.7056562262095919	0.8936207405207258	0.9004226349385083	0.9069062827244632	0	0	0.0
5709	0.043151059726166764	0.023188007708803086	0.023072627718969337	0.7071540980104527	None	0.2	1	0.5833333333333334	7	0.4375	7	0.46153846153846156	0.4375	14	7	3	0	0	0.23076923076923078	13	3	1.2	18	0.0	0.4	0.9151553792014793	0.942994738950314	0.5283734195610609	0.86933699162916	0.6400955163867168	0.9011861292810254	0.901521937417678	0.9091940239425977	0	0	0.0
7323	0.04809988560694246	0.032345843725381296	0.0323313960906665	0.6942429778947261	None	0.2	1	0.5833333333333334	7	0.4375	7	0.46153846153846156	0.4375	14	7	3	0	0	0.23076923076923078	13	3	1.2	18	0.0	0.4	0.9151553792014793	0.942994738950314	0.5283734195610609	0.86933699162916	0.7056562262095919	0.8768200572658816	0.8930848718768506	0.9021396023569627	0	0	0.0
5488	0.03630315213263103	0.0005756120999310991	0.000461886628071751	0.9142938000150906	None	0.25	1	0.5454545454545454	6	0.5	7	0.32	0.5	13	7	2	0	0	0.5	5	10	1.0666666666666667	16	0.0	0.18181818181818182	0.9151553792014793	0.9270208154712222	0.5298544711981227	0.873119368137231	0.46047199751497114	0.900163806262577	0.901521937417678	0.9023157720461014	0	0	0.0
6084	0.035832202290501165	0.002084513290626262	0.0019603596750296577	0.9105128836484615	None	0.4	2	0.5833333333333334	7	0.4666666666666667	7	0.34	0.4666666666666667	14	7	2	0	0	0.5	5	10	1.1333333333333333	17	0.0	0.16666666666666666	0.9151553792014793	0.9348551565271181	0.5298544711981227	0.8674424061980761	0.6388059823046773	0.911411889904997	0.901521937417678	0.9081374696596739	0	0	0.0
3939	0.052463808976743714	0.018455038857573595	0.01746950858777175	0.6732200641135786	None	0	0	0.5	6	0.4666666666666667	7	0.4358974358974359	0.4666666666666667	13	7	3	0	0	0.23076923076923078	13	3	1.1333333333333333	17	0.0	0.13333333333333333	0.9151553792014793	0.9471271251309795	0.5268923679239991	0.8800295312032244	0.7233149425398688	0.8892336017079786	0.911574551851096	0.9105522323078937	0	0	0.0
7114	0.018325944147595617	0.008312148410902822	-0.00831024010184405	0.9321757891193294	None	0.6	3	0.75	9	0.26666666666666666	4	0.425	0.26666666666666666	13	4	3	0	0	0.625	8	5	1.1333333333333333	17	0.0	0.4444444444444444	0.9151553792014793	0.9402470600945566	0.5298544711981227	0.8763422089683746	0.6400955163867168	0.8913638825282143	0.9013253114830325	0.9066135975154463	0	0	0.0
7064	0.04753803074291381	0.031585470788366495	0.03150738904621228	0.6885000129968962	None	0.2	1	0.5833333333333334	7	0.4375	7	0.46153846153846156	0.4375	14	7	3	0	0	0.23076923076923078	13	3	1.2	18	0.0	0.4	0.9151553792014793	0.942994738950314	0.5283734195610609	0.86933699162916	0.6400955163867168	0.9011861292810254	0.901521937417678	0.9091940239425977	0	0	0.0
5467	0.04535456241748346	0.02693454250323111	0.026733384374948918	0.6992355299199613	None	0.2	1	0.5833333333333334	7	0.4375	7	0.46153846153846156	0.4375	14	7	3	0	0	0.23076923076923078	13	3	1.2	18	0.0	0.4	0.9151553792014793	0.942994738950314	0.5283734195610609	0.86933699162916	0.6400955163867168	0.9011861292810254	0.901521937417678	0.9091940239425977	0	0	0.0
2064	None	None	None	None	None	0	0	0.5	2	0.75	3	0.6	0.75	4	3	1	2	0	0.4	5	2	0.4	6	0.4	0	0.3522326305539239	0.9560262016772221	0.6817289167654962	0.9534053978226457	0.4223854168091343	0.9295191683308367	0.9359189033342673	0.9474673619190613	0.625	0	0.0
2306	None	None	None	None	None	0.3333333333333333	1	0.5	4	0.6	6	0.42857142857142855	0.4	7	4	4	0	0	0.5714285714285714	7	4	0.8	12	0.0	0.2222222222222222	0.3936649918265829	0.9563082303464346	0.5268923679239991	0.8744213971931412	0.7818335969703136	0.8044194412073044	0.877805884947329	0.8953787232369291	0	0	0.0
5492	0.04788417297019586	0.03034593849239635	0.030276279564434294	0.7111464120283304	None	0.2	1	0.5833333333333334	7	0.4375	7	0.46153846153846156	0.4375	14	7	3	0	0	0.23076923076923078	13	3	1.2	18	0.0	0.4	0.9151553792014793	0.942994738950314	0.5283734195610609	0.86933699162916	0.6400955163867168	0.8840895019200871	0.8984394544612757	0.9041538705736165	0	0	0.0
7245	0.04661882059783482	0.0326981970455069	0.03267526938766549	0.6939499445464561	None	0.2	1	0.5833333333333334	7	0.4375	7	0.46153846153846156	0.4375	14	7	3	0	0	0.23076923076923078	13	3	1.2	18	0.0	0.4	0.9151553792014793	0.942994738950314	0.5283734195610609	0.86933699162916	0.6400955163867168	0.9011861292810254	0.901521937417678	0.9091940239425977	0	0	0.0
342	None	None	None	None	None	0	0	0	0	0	0	1.0	0	0	0	0	1	0	1.0	1	1	0.06666666666666667	1	0.25	0	0	0	0	0	0	0	0	0	0	0	0
7308	0.0483906066810691	0.03265249196723386	0.03265244177639438	0.6954645256010119	None	0.2	1	0.5833333333333334	7	0.4375	7	0.46153846153846156	0.4375	14	7	3	0	0	0.23076923076923078	13	3	1.2	18	0.0	0.4	0.9151553792014793	0.942994738950314	0.5283734195610609	0.86933699162916	0.6400955163867168	0.9081061266376318	0.901521937417678	0.9113785519727055	0	0	0.0
2223	None	None	None	None	None	0	0	0.3333333333333333	2	0.8333333333333334	5	0.4444444444444444	0.5	5	3	2	0	0	0.5	6	3	0.5333333333333333	8	0.0	0.2857142857142857	0.2909314568061293	0.8816998502768816	0.25882289663277136	0.9396093946659755	0.558276986978085	0.8975126845027813	0.8585690474147917	0.9095139951662174	0	0	0.0
2423	None	None	None	None	None	0	0	0.2222222222222222	2	0.9090909090909091	10	0.5416666666666666	0.9090909090909091	12	10	0	0	0	0.16666666666666666	2	12	0.8666666666666667	13	0.0	0	0.6896399094239506	0.8951995437659114	0.5283734195610609	0.777587649426801	0.7211699647494303	0.8740470420630878	0.8512361557645942	0.8554446817232796	0	0	0.0
7305	0.04796682327766577	0.03165289308854959	0.031652785577209956	0.7086012980590518	None	0.2	1	0.5833333333333334	7	0.4375	7	0.46153846153846156	0.4375	14	7	3	0	0	0.23076923076923078	13	3	1.2	18	0.0	0.4	0.9151553792014793	0.942994738950314	0.5283734195610609	0.86933699162916	0.6400955163867168	0.9011861292810254	0.901521937417678	0.9091940239425977	0	0	0.0
6056	0.04229603885932911	0.02439332651216736	0.024258878747936707	0.705931417413426	None	0.2	1	0.5833333333333334	7	0.4375	7	0.46153846153846156	0.4375	14	7	3	0	0	0.23076923076923078	13	3	1.2	18	0.0	0.4	0.9151553792014793	0.942994738950314	0.5283734195610609	0.86933699162916	0.6400955163867168	0.9011861292810254	0.901521937417678	0.9091940239425977	0	0	0.0
5754	0.021186895117337342	0.00691493342743047	0.004990081174505077	0.896815199429438	None	0.3333333333333333	1	0.625	5	0.4	4	0.4	0.4	9	4	2	0	0	0.8333333333333334	5	6	0.8	12	0.0	0.18181818181818182	0.9962006836022368	0.9248215452617942	0.5403988911873426	0.8084415504215163	0.6400955163867168	0.9159769219170897	0.911574551851096	0.8921459093835811	0	0	0.0
6022	0.04471706499914912	0.023836672913075577	0.02383638012262488	0.7243820080913934	None	0.2	1	0.5833333333333334	7	0.4375	7	0.46153846153846156	0.4375	14	7	3	0	0	0.23076923076923078	13	3	1.2	18	0.0	0.4	0.9151553792014793	0.942994738950314	0.5283734195610609	0.86933699162916	0.6400955163867168	0.9011861292810254	0.901521937417678	0.9091940239425977	0	0	0.0
7369	0.0471226759346686	0.01393477777516231	0.012771954800630047	0.7181269300885377	None	0.2	1	0.5833333333333334	7	0.4375	7	0.46153846153846156	0.4375	14	7	3	0	0	0.23076923076923078	13	3	1.2	18	0.0	0.4	0.9151553792014793	0.942994738950314	0.5283734195610609	0.8668357014567386	0.6400955163867168	0.9011861292810254	0.901521937417678	0.9085910945766861	0	0	0.0
4911	0.048981629355528196	0.0316535037129531	0.03148140836901481	0.6971815505853616	None	0.2	1	0.5833333333333334	7	0.4375	7	0.46153846153846156	0.4375	14	7	3	0	0	0.23076923076923078	13	3	1.2	18	0.0	0.4	0.9151553792014793	0.942994738950314	0.5283734195610609	0.86933699162916	0.6400955163867168	0.8840895019200871	0.8984394544612757	0.9041538705736165	0	0	0.0
5774	0.04824501750611646	0.031586881992081935	0.031585006447085825	0.7110545524880567	None	0.2	1	0.5833333333333334	7	0.4375	7	0.46153846153846156	0.4375	14	7	3	0	0	0.23076923076923078	13	3	1.2	18	0.0	0.4	0.9151553792014793	0.942994738950314	0.5283734195610609	0.86933699162916	0.6400955163867168	0.9011861292810254	0.901521937417678	0.9091940239425977	0	0	0.0
6351	0.04278670713068918	0.022484351510710508	0.02241807524820964	0.7108632662418468	None	0.2	1	0.5833333333333334	7	0.4375	7	0.46153846153846156	0.4375	14	7	3	0	0	0.23076923076923078	13	3	1.2	18	0.0	0.4	0.9151553792014793	0.942994738950314	0.5283734195610609	0.86933699162916	0.6400955163867168	0.9011861292810254	0.901521937417678	0.9091940239425977	0	0	0.0
7526	0.049429407945264604	0.03156327368268197	0.03152124248818072	0.6898840373025679	None	0.2	1	0.5833333333333334	7	0.4375	7	0.46153846153846156	0.4375	14	7	3	0	0	0.23076923076923078	13	3	1.2	18	0.0	0.4	0.9151553792014793	0.942994738950314	0.5283734195610609	0.86933699162916	0.6400955163867168	0.9011861292810254	0.901521937417678	0.9091940239425977	0	0	0.0
5164	0.04866966047721362	0.0032939158648223224	0.00293588117961051	0.8664089999669944	None	0	0	0.4166666666666667	5	0.6	9	0.2833333333333333	0.6	14	9	2	0	0	0.4166666666666667	5	12	1.1333333333333333	17	0.0	0.14285714285714285	0.9151553792014793	0.942994738950314	0.5283734195610609	0.86933699162916	0.6400955163867168	0.9011861292810254	0.901521937417678	0.9091940239425977	0	0	0.0
1674	None	None	None	None	None	0.3333333333333333	1	0.875	7	0.1	1	0.8	0	4	0	7	2	0	0.6	3	5	0.8	12	0.14285714285714285	0.5714285714285714	0	0	0	0	0	0	0	0	0	0	0
6042	0.047154776401754514	0.03127291165225939	0.031220064601967933	0.6893192513882718	None	0.2	1	0.5833333333333334	7	0.4375	7	0.46153846153846156	0.4375	14	7	3	0	0	0.23076923076923078	13	3	1.2	18	0.0	0.4	0.9151553792014793	0.942994738950314	0.5283734195610609	0.86933699162916	0.6400955163867168	0.9011861292810254	0.901521937417678	0.9091940239425977	0	0	0.0
3130	0.08342664793186524	0.01599690620740538	0.013436189008972426	0.7884669474474693	None	0	0	0.2	2	0.9230769230769231	12	0.5357142857142857	0.9230769230769231	14	12	0	0	0	0.14285714285714285	14	2	1.0	15	0.0	0	0.46295070073568356	0.9308863112161893	0.5268923679239991	0.8779039529877996	0.7040179790736023	0.8426234117632063	0.877805884947329	0.889305240207385	0	0	0.0
2324	None	None	None	None	None	0	0	0.5	5	0.46153846153846156	6	0.5	0.23076923076923078	7	3	7	2	0	0.8333333333333334	5	6	1.0	15	0.14285714285714285	0	0.5484384323623479	0.8545228934570694	0.5304641959481078	0.8210798518666588	0.24876115578610558	0.7787816393964352	0.7977498595338651	0.8201840959324916	0.5714285714285714	0.14285714285714285	0.0
1287	None	None	None	None	None	0	0	1.0	2	0.0	0	1.0	0	1	0	1	2	0	0.3333333333333333	3	1	0.2	3	0.4	1.0	0	0	0	0	0	0	0	0	0	0	0
3214	0.036881869228443574	0.006637170901792868	0.005714737739536262	0.8411058339609268	None	0	0	0.16666666666666666	1	1.0	7	1.0	1.0	7	7	1	1	0	0.1111111111111111	9	1	0.6	9	0.16666666666666666	0	0.9087281783242241	0.8970754440779998	0.5107571750046314	0.9031191527074441	0.8454198158740789	0.9416347786359116	0.7411191340576228	0.9162769666886145	1.0	0.5714285714285714	0.0
1877	None	None	None	None	None	0	0	0.3333333333333333	4	0.6875	11	0.225	0.5625	12	9	5	1	0	0.8	8	10	1.2	18	0.09090909090909091	0.13333333333333333	0.12625456975051935	0.8026534315544653	0.6178849356696666	0.8382621180961438	0.6248471431865755	0.9268327665425022	0.8923053456165541	0.8655819070997948	1.0	0.08333333333333333	0.0
4929	0.03537926358809171	0.007128315779978316	-0.006665137727461964	0.794439053047906	None	0	0	0.6	6	0.38461538461538464	5	0.45454545454545453	0.38461538461538464	11	5	3	0	0	0.2727272727272727	11	3	1.0	15	0.0	0.15384615384615385	0.9348128537397459	0.9409277574253032	0.5268923679239991	0.8913669139869735	0.7310045495784391	0.9088456642562067	0.901521937417678	0.9161257914250295	0	0	0.0
1999	None	None	None	None	None	0	0	0.5	2	0.75	3	0.5	0.5	4	2	1	2	0	0.75	4	3	0.4	6	0.5	0	0.5527719455134097	0.8226486240816642	0.5107571750046314	0.6241571029843017	0.33996539930272746	0.8981097842342408	0.7411191340576228	0.8031355103425238	0.625	0.25	0.0
835	None	None	None	None	None	0	0	0.8	4	0.2	1	0.4666666666666667	0.2	3	1	3	1	0	0.6	5	3	0.4666666666666667	7	0.125	0.8	0.797355504463571	0.6661906012817799	0.9106168836966951	0.9374553801388874	0.5996148194100887	0.6236412088393514	0.8431646472504	0.7860215605663686	1.0	0.3333333333333333	0.0
736	None	None	None	None	None	0	0	0.75	3	0.3333333333333333	1	0.8333333333333334	0	3	0	1	2	0	0.6666666666666666	2	3	0.3333333333333333	5	0.6666666666666666	0.6666666666666666	0	0	0	0	0	0	0	0	0	0	0
5119	0.04764061304579244	0.031625665343680213	0.03159180420049203	0.6954600303696588	None	0.2	1	0.5833333333333334	7	0.4375	7	0.46153846153846156	0.4375	14	7	3	0	0	0.23076923076923078	13	3	1.2	18	0.0	0.4	0.9151553792014793	0.942994738950314	0.5283734195610609	0.86933699162916	0.6400955163867168	0.9011861292810254	0.901521937417678	0.9091940239425977	0	0	0.0
7270	0.048209662687912484	0.030628873985654996	0.030606462416589892	0.7072020261781344	None	0.2	1	0.5833333333333334	7	0.4375	7	0.46153846153846156	0.4375	14	7	3	0	0	0.23076923076923078	13	3	1.2	18	0.0	0.4	0.9151553792014793	0.942994738950314	0.5283734195610609	0.8680581935370003	0.7056562262095919	0.8936207405207258	0.901521937417678	0.9065902837951311	0	0	0.0
3418	0.020237151138650388	0.0011542913304213595	0.00084131835155203	0.9970098672939373	None	0	0	0.3333333333333333	2	0.8571428571428571	6	0.42857142857142855	0.7142857142857143	6	5	2	2	0	0.42857142857142855	3	7	0.6	9	0.2857142857142857	0	0.3917076906355338	0.9109095860299418	0.717145509958164	0.842905779829232	0.3794246698410892	0.939797733497173	0.8129379661001765	0.9047297481791304	0.5833333333333334	0.5	0.0
521	None	None	None	None	None	0	0	0.16666666666666666	1	1.0	6	1.0	1.0	7	6	0	1	0	0.125	8	1	0.5333333333333333	8	0.3333333333333333	0	0.7160440600377476	0.9613044985015008	0.24323817497309044	0.9710658450527705	0.588253935145483	0.7211719631327842	0.9417234888356406	0.928158525613994	1.0	0.14285714285714285	0.0
1768	None	None	None	None	None	0.2	1	0.5	6	0.4	6	0.3541666666666667	0.2	5	3	11	1	0	0.75	8	6	1.1333333333333333	17	0.041666666666666664	0	0.6611808115590967	0.7853317086500737	0.38571832294392067	0.8512524714793538	0.4297655389220319	0.9435165783003349	0.8466552621270468	0.8757058259025818	1.0	0.6	0.0
2875	0.0011102938823582735	0.00013699495086411928	0.0001369902141424287	0.9962629455588489	None	0	0	1.0	1	0	0	1.0	0	1	0	0	3	0	0.5	1	2	0.13333333333333333	2	1.0	0	0	0	0	0	0	0	0	0	0	0	0
6146	None	None	None	None	None	0	0	0.5	7	0.4444444444444444	8	0.2777777777777778	0.4444444444444444	15	8	4	0	0	0.5	6	12	1.3333333333333333	20	0.0	0.1111111111111111	0.9151553792014793	0.9412771673504575	0.5298544711981227	0.8623849798269406	0.6400955163867168	0.9052945340193022	0.901521937417678	0.9079657986817606	0	0	0.0
1743	None	None	None	None	None	0	0	0.8	4	0.2	1	0.875	0	3	0	3	2	0	0.5	2	4	0.4666666666666667	7	0.2857142857142857	0.4	0	0	0	0	0	0	0	0	0	0	0
1252	None	None	None	None	None	0	0	0.25	1	1.0	4	0.5	0.5	3	2	2	2	0	0.75	3	4	0.4	6	0.2857142857142857	0	0.6671762664541607	0.7208194134915369	0.2905525508306877	0.7267577647537651	0.47024067151731497	0.9145059482688205	0.8611614167758453	0.8072491335291248	0.6666666666666666	1.0	0.0
2284	None	None	None	None	None	0.25	1	0.6	6	0.38461538461538464	5	0.75	0.15384615384615385	5	2	9	0	0	0.8	5	4	1.0	15	0.0	0.9090909090909091	0.5484384323623479	0.812365256785023	0.5304641959481078	0.8379499589766687	0.3232628375347362	0.6951951543163671	0.7597850015844348	0.7876819450994155	0	0	0.0
3830	0.05204139646754312	0.019758178620346758	0.018574121000865255	0.6679576501471124	None	0	0	0.5	6	0.4666666666666667	7	0.4358974358974359	0.4666666666666667	13	7	3	0	0	0.23076923076923078	13	3	1.1333333333333333	17	0.0	0.13333333333333333	0.9151553792014793	0.9471271251309795	0.5268923679239991	0.8800295312032244	0.7233149425398688	0.8892336017079786	0.911574551851096	0.9105522323078937	0	0	0.0
7033	0.042847048254101947	0.023764991811193133	0.023610634807742364	0.7085173723391709	None	0.2	1	0.5833333333333334	7	0.4375	7	0.46153846153846156	0.4375	14	7	3	0	0	0.23076923076923078	13	3	1.2	18	0.0	0.4	0.9151553792014793	0.942994738950314	0.5283734195610609	0.86933699162916	0.6400955163867168	0.9011861292810254	0.901521937417678	0.9091940239425977	0	0	0.0
7435	0.04838574702696663	0.03307284349675031	0.03302990117435263	0.6909937071705209	None	0.2	1	0.5833333333333334	7	0.4375	7	0.46153846153846156	0.4375	14	7	3	0	0	0.23076923076923078	13	3	1.2	18	0.0	0.4	0.9151553792014793	0.942994738950314	0.5283734195610609	0.86933699162916	0.6400955163867168	0.9011861292810254	0.901521937417678	0.9091940239425977	0	0	0.0
4971	0.0433408738971798	0.022588258481516504	0.022586444242520404	0.6441589146087524	None	0.2	1	0.5833333333333334	7	0.4375	7	0.46153846153846156	0.4375	14	7	3	0	0	0.23076923076923078	13	3	1.2	18	0.0	0.4	0.9151553792014793	0.9442420669295788	0.5283734195610609	0.86933699162916	0.6400955163867168	0.8840895019200871	0.8984394544612757	0.9048290007047154	0	0	0.0
3844	0.0022920172125457626	0.0005304476285067752	-0.0001548603682892946	0.995779358847902	None	0.5	1	0.6666666666666666	4	0.5714285714285714	4	0.42857142857142855	0.5714285714285714	8	4	0	0	0	0.42857142857142855	7	3	0.6	9	0.0	1.0	0.724535094301431	0.921683031882704	0.5188247714643153	0.9266289143991138	0.7400277586433043	0.9192401309148869	0.8880798416038653	0.922573826455499	0	0	0.0
6290	0.04669215590333519	0.03132783567574838	0.03132438854170146	0.7123432785973538	None	0.2	1	0.5833333333333334	7	0.4375	7	0.46153846153846156	0.4375	14	7	3	0	0	0.23076923076923078	13	3	1.2	18	0.0	0.4	0.9151553792014793	0.942994738950314	0.5283734195610609	0.86933699162916	0.6400955163867168	0.9011861292810254	0.901521937417678	0.9091940239425977	0	0	0.0
3282	0.004657790836847227	0.0008577592312700666	6.908238939554913e-05	0.9726448859121373	None	0.6666666666666666	2	0.75	6	0.3333333333333333	3	0.5238095238095238	0.3333333333333333	6	3	4	1	0	0.42857142857142855	7	3	0.7333333333333333	11	0.1111111111111111	1.0	0.6700657541128004	0.927349426671285	0.5055257089138931	0.8390717517029008	0.434415234775812	0.9578571426331409	0.8985310156819424	0.9198673978045031	1.0	0.16666666666666666	0.0
5715	0.0395520805675584	0.005167072106249626	0.004242544606352669	0.7512995252101041	None	0.2	1	0.5833333333333334	7	0.4375	7	0.46153846153846156	0.4375	14	7	3	0	0	0.23076923076923078	13	3	1.2	18	0.0	0.4	0.9151553792014793	0.942994738950314	0.5283734195610609	0.86933699162916	0.7056562262095919	0.8768200572658816	0.8930848718768506	0.9021396023569627	0	0	0.0
3618	0.019541533603274593	0.004589236860859835	-0.004505494415337255	0.6812139827337027	None	0	0	0.5	3	0.7142857142857143	5	0.5625	0.7142857142857143	8	5	0	0	0	0.25	8	2	0.6	9	0.0	0.2857142857142857	0.9087281783242241	0.9145740440988516	0.5283734195610609	0.8869890588317204	0.5679075585762914	0.9305281502986518	0.8179758283535086	0.9122958980917134	0	0	0.0
6150	0.04500826927668092	0.027448798864002952	0.027256906948883688	0.703269965745189	None	0.2	1	0.5833333333333334	7	0.4375	7	0.46153846153846156	0.4375	14	7	3	0	0	0.23076923076923078	13	3	1.2	18	0.0	0.4	0.9151553792014793	0.942994738950314	0.5283734195610609	0.86933699162916	0.7056562262095919	0.906146755121224	0.9004226349385083	0.9107503880198947	0	0	0.0
344	None	None	None	None	None	0	0	0.6666666666666666	2	0.0	0	0.6666666666666666	0	1	0	2	0	0	0.6666666666666666	3	2	0.26666666666666666	4	0.0	0	0	0	0	0	0	0	0	0	0	0	0
3134	0.08928910330994656	0.013793672855827655	0.006580035812550143	0.7007991753299889	None	0	0	0.21428571428571427	3	0.8888888888888888	16	0.37037037037037035	0.8888888888888888	19	16	0	0	0	0.16666666666666666	3	18	1.3333333333333333	20	0.0	1.0	0.7160440600377476	0.9528135559274438	0.8741294412719789	0.9029685706598111	0.6004414312657704	0.8366369596758009	0.8982363676070177	0.9080282109471752	0	0	0.0
828	None	None	None	None	None	0	0	0.16666666666666666	2	0.9375	15	0.225	0.8125	14	13	3	1	0	0.8	10	8	1.2	18	0.1111111111111111	0	0.5458844068431888	0.9484561454675844	0.3955589983668243	0.8507473128495461	0.49194470048284805	0.946212966669338	0.894997241552578	0.9246151127119817	1.0	0.5714285714285714	0.0
2254	None	None	None	None	None	0.1111111111111111	1	0.2	4	0.8571428571428571	24	0.2777777777777778	0.8571428571428571	28	24	1	0	0	0.14814814814814814	27	4	2.0	30	0.0	0.6666666666666666	0.3936649918265829	0.9392049475600269	0.5585516046760471	0.9371627007573028	0.6611365118403777	0.837653044362151	0.8978783521679062	0.9137442401449657	0	0	0.0
5548	0.04773639063538543	0.031726994510479764	0.03171263994003087	0.7125119525477567	None	0.2	1	0.5833333333333334	7	0.4375	7	0.46153846153846156	0.4375	14	7	3	0	0	0.23076923076923078	13	3	1.2	18	0.0	0.4	0.9151553792014793	0.942994738950314	0.5283734195610609	0.86933699162916	0.7056562262095919	0.8768200572658816	0.8930848718768506	0.9021396023569627	0	0	0.0
6433	0.04828950099669869	0.03156012416043648	0.03150247940962353	0.6892242010332836	None	0.2	1	0.5833333333333334	7	0.4375	7	0.46153846153846156	0.4375	14	7	3	0	0	0.23076923076923078	13	3	1.2	18	0.0	0.4	0.9151553792014793	0.942994738950314	0.5283734195610609	0.86933699162916	0.6400955163867168	0.9011861292810254	0.901521937417678	0.9091940239425977	0	0	0.0
1159	None	None	None	None	None	0	0	0.1111111111111111	1	1.0	11	0.3939393939393939	0.8181818181818182	9	9	3	3	0	0.2727272727272727	3	11	0.8666666666666667	13	0.3	0	0.12077993407107093	0.6674386583063959	0.3955589983668243	0.923195166653583	0.7556283726766976	0.676115989110049	0.9031060197266911	0.7869087487239901	0.3333333333333333	0.6666666666666666	0.0
4521	0.035998627358537864	0.015226347132257173	0.015226238529844857	0.6779987378760636	None	0.2	1	0.5833333333333334	7	0.4375	7	0.46153846153846156	0.4375	14	7	3	0	0	0.23076923076923078	13	3	1.2	18	0.0	0.4	0.9151553792014793	0.9449158939936895	0.5351266811927327	0.8473407626120302	0.665443839755564	0.8802123226143271	0.8763666606620487	0.8987601649701282	0	0	0.0
1983	None	None	None	None	None	0.75	6	0.8888888888888888	16	0.08333333333333333	2	0.7878787878787878	0	9	0	16	1	0	0.2727272727272727	3	11	1.7333333333333334	26	0.037037037037037035	0.9333333333333333	0	0	0	0	0	0	0	0	0	0	0
3805	0.047164804412670715	0.008612952020170959	-0.007188389851721056	0.7124519744604216	None	0	0	0.25	2	0.9	9	0.5454545454545454	0.9	11	9	0	0	0	0.18181818181818182	11	2	0.8	12	0.0	0	0.7629554848704968	0.9112911022264575	0.23408577105250497	0.867120037892578	0.7040179790736023	0.8715749572756656	0.9013253114830325	0.8849397131023453	0	0	0.0
1917	None	None	None	None	None	0.25	1	0.45454545454545453	5	0.5714285714285714	8	0.4444444444444444	0.5	11	7	4	1	0	0.4444444444444444	4	9	1.0666666666666667	16	0.125	0.16666666666666666	0.6142208553675874	0.8364409014176174	0.5902108414280951	0.8602372377152694	0.7265671108023668	0.9329540946526889	0.8200457415112448	0.8836447640125502	1.0	0	0.0
2686	0.008712951689878106	0.0001793306065921916	-7.551322222349864e-05	0.9735977232289763	None	0.3333333333333333	1	0.5555555555555556	5	0.45454545454545453	5	0.37142857142857144	0.18181818181818182	4	2	8	0	0	0.7142857142857143	7	5	0.8666666666666667	13	0.0	0.3333333333333333	0.41860159897967675	0.8129920348324805	0.7601933227649539	0.7883593140263435	0.18172120063239924	0.6256191649018852	0.9285663688475907	0.7501415678263691	0	0	0.0
4953	0.04261591164484708	0.017204917883850594	0.016992134798061456	0.7668179953375649	None	0.2	1	0.5833333333333334	7	0.4375	7	0.46153846153846156	0.4375	14	7	3	0	0	0.23076923076923078	13	3	1.2	18	0.0	0.4	0.9151553792014793	0.942994738950314	0.5283734195610609	0.86933699162916	0.6400955163867168	0.8840895019200871	0.8984394544612757	0.9041538705736165	0	0	0.0
6303	0.04762788314684771	0.03206625056687345	0.03205774854724461	0.701173758715707	None	0.2	1	0.5833333333333334	7	0.4375	7	0.46153846153846156	0.4375	14	7	3	0	0	0.23076923076923078	13	3	1.2	18	0.0	0.4	0.9151553792014793	0.942994738950314	0.5283734195610609	0.86933699162916	0.6400955163867168	0.9011861292810254	0.901521937417678	0.9091940239425977	0	0	0.0
315	None	None	None	None	None	0	0	0.5	2	0.3333333333333333	1	0.625	0.3333333333333333	3	1	1	3	0	0.5	4	2	0.3333333333333333	5	0.75	0.6666666666666666	0.5125713459485085	0.9164794740825475	0.40544307346686015	0.9565032423167333	0.878743589087227	0.899086521033017	0.7851591284647153	0.928090459910705	0.3333333333333333	0.3333333333333333	0.0
3696	0.030377375534898346	0.010728851959474438	0.010562302257937903	0.9121779492300186	None	0	0	0.25	2	0.8888888888888888	8	0.55	0.8888888888888888	10	8	0	0	0	0.2	10	2	0.7333333333333333	11	0.0	0	0.7292428802627546	0.931598460138744	0.5283734195610609	0.6705775047706433	0.7333668805367377	0.8301909961797365	0.8730612738034598	0.8370484095867496	0	0	0.0
1411	None	None	None	None	None	0	0	0.6	3	0.4	2	0.4375	0.4	4	2	2	2	0	1.0	4	4	0.4666666666666667	7	0.3333333333333333	0.6666666666666666	0.6694505940919095	0.8971211557183507	0.3220141527202123	0.7966488546190665	0.717320398649455	0.7498464785046975	0.8852604866172104	0.8238961724365567	0.625	0.5	0.0
2128	None	None	None	None	None	0	0	0.42857142857142855	3	0.625	5	0.4166666666666667	0.5	6	4	3	1	0	0.375	8	3	0.6666666666666666	10	0.125	0.6666666666666666	0.13230869059779654	0.9292787506029164	0.34722630498299417	0.9091088002034577	0.6821775072940385	0.9258567572307403	0.9133508619891918	0.9218482581035131	1.0	0	0.0
3470	0.07970417740676841	0.011936659449794836	0.007712880124183	0.8120644222278117	None	0	0	0.2	2	0.9230769230769231	12	0.5357142857142857	0.9230769230769231	14	12	0	0	0	0.14285714285714285	14	2	1.0	15	0.0	0	0.46295070073568356	0.9182232993077348	0.5268923679239991	0.8806148440426702	0.6720567477301594	0.8528983046851506	0.877805884947329	0.8867611765577146	0	0	0.0
6861	0.04446050830251993	0.02384202120157301	0.023661344089724267	0.7081240738553737	None	0.2	1	0.5833333333333334	7	0.4375	7	0.46153846153846156	0.4375	14	7	3	0	0	0.23076923076923078	13	3	1.2	18	0.0	0.4	0.9151553792014793	0.942994738950314	0.5283734195610609	0.86933699162916	0.6400955163867168	0.9011861292810254	0.901521937417678	0.9091940239425977	0	0	0.0
1800	None	None	None	None	None	0	0	0.3333333333333333	2	0.8333333333333334	5	1.0	0.16666666666666666	1	1	6	2	0	0.5	2	4	0.5333333333333333	8	0.125	0.6666666666666666	0.1	0.5	0.477752942070741	0.5	0.44721699221551486	0.5	0.8472653508620687	0.5	1.0	1.0	0.41539666800508973
6910	0.04426470442477985	0.017955407680984276	0.01766551667362512	0.7748545309968764	None	0.2	1	0.5833333333333334	7	0.4375	7	0.46153846153846156	0.4375	14	7	3	0	0	0.23076923076923078	13	3	1.2	18	0.0	0.4	0.9151553792014793	0.942994738950314	0.5283734195610609	0.86933699162916	0.7056562262095919	0.8615267714721282	0.8930848718768506	0.898105707682908	0	0	0.0
1616	None	None	None	None	None	0	0	0.4	2	0.6	3	0.5833333333333334	0.4	4	2	2	0	0	0.3333333333333333	6	2	0.4666666666666667	7	0.0	0	0.3496462205696157	0.8255029011344254	0.3568632860457231	0.8748921661812049	0.8063697813131288	0.9453752277402324	0.9111944143425904	0.8925158840025919	0	0	0.0
7312	0.04752727731597691	0.01728376915016576	0.017162045185172312	0.6779782908233093	None	0.2	1	0.5833333333333334	7	0.4375	7	0.46153846153846156	0.4375	14	7	3	0	0	0.23076923076923078	13	3	1.2	18	0.0	0.4	0.9151553792014793	0.9416941306668235	0.5283734195610609	0.86933699162916	0.6400955163867168	0.9081061266376318	0.901521937417678	0.9107319231463644	0	0	0.0
1767	None	None	None	None	None	0	0	1.0	3	0.0	0	0.6666666666666666	0	3	0	0	1	0	0.6666666666666666	2	3	0.26666666666666666	4	1.0	1.0	0	0	0	0	0	0	0	0	0	0	0
7420	0.049417330719611935	0.03093912704480932	0.030920796040369763	0.7052797118787297	None	0.2	1	0.5833333333333334	7	0.4375	7	0.46153846153846156	0.4375	14	7	3	0	0	0.23076923076923078	13	3	1.2	18	0.0	0.4	0.9151553792014793	0.942994738950314	0.5283734195610609	0.86933699162916	0.6400955163867168	0.9081061266376318	0.901521937417678	0.9113785519727055	0	0	0.0
5244	0.044394228217091686	0.024550224723698107	0.02445349951367016	0.7075727571643562	None	0.2	1	0.5833333333333334	7	0.4375	7	0.46153846153846156	0.4375	14	7	3	0	0	0.23076923076923078	13	3	1.2	18	0.0	0.4	0.9151553792014793	0.942994738950314	0.5283734195610609	0.86933699162916	0.7056562262095919	0.8936207405207258	0.9004226349385083	0.9069062827244632	0	0	0.0
4988	0.043617635415033065	0.023473889019892287	0.023374421736370693	0.7089980195863201	None	0.2	1	0.5833333333333334	7	0.4375	7	0.46153846153846156	0.4375	14	7	3	0	0	0.23076923076923078	13	3	1.2	18	0.0	0.4	0.9151553792014793	0.942994738950314	0.5283734195610609	0.86933699162916	0.6400955163867168	0.8840895019200871	0.8984394544612757	0.9041538705736165	0	0	0.0
2835	0.01532983652481401	0.00252022045468075	-0.0019316549146132468	0.9960014923080298	None	0	0	0.2	2	0.8333333333333334	10	0.5833333333333334	0.5	6	6	7	4	0	0.6666666666666666	6	4	0.9333333333333333	14	0.2222222222222222	0.16666666666666666	0.1	0.5154114800659498	0.5047283538655369	0.9579638591270261	0.6248471431865755	0.8482886000893518	0.9042389089707522	0.8370438818342216	0.25	0.3333333333333333	0.0
5651	0.04330108139135272	0.01844717441997195	0.018239146617231403	0.7538266536905867	None	0.2	1	0.5833333333333334	7	0.4375	7	0.46153846153846156	0.4375	14	7	3	0	0	0.23076923076923078	13	3	1.2	18	0.0	0.4	0.9151553792014793	0.942994738950314	0.5283734195610609	0.86933699162916	0.6400955163867168	0.8840895019200871	0.8984394544612757	0.9041538705736165	0	0	0.0
5037	0.04735457819103516	0.03086232807391852	0.030818569200607934	0.6985700389432861	None	0.2	1	0.5833333333333334	7	0.4375	7	0.46153846153846156	0.4375	14	7	3	0	0	0.23076923076923078	13	3	1.2	18	0.0	0.4	0.9151553792014793	0.942994738950314	0.5283734195610609	0.86933699162916	0.6400955163867168	0.8840895019200871	0.8984394544612757	0.9041538705736165	0	0	0.0
2836	0.003119406333239132	0.00040441647043702625	0.0004035729056528594	0.9900372687554718	None	0	0	0.5	3	0.5714285714285714	4	0.45	0.14285714285714285	3	1	5	4	0	0.8	5	4	0.6	9	0.3333333333333333	0.2857142857142857	0.5098316840593891	0.9434528120425031	0.5298544711981227	0.6718860936980982	0.4100893102504773	0.9175597338121023	0.9005281001733204	0.8787110984914053	0.5	0.3333333333333333	0.0
5433	0.04701400222836919	0.0330720163621791	0.03301987759409947	0.6971440690580495	None	0.2	1	0.5833333333333334	7	0.4375	7	0.46153846153846156	0.4375	14	7	3	0	0	0.23076923076923078	13	3	1.2	18	0.0	0.4	0.9151553792014793	0.942994738950314	0.5283734195610609	0.86933699162916	0.6400955163867168	0.9011861292810254	0.901521937417678	0.9091940239425977	0	0	0.0
4294	0.11651468277056232	0.02752265694372217	0.027000019163716173	0.66125004215931	None	0	0	0.15384615384615385	2	0.9411764705882353	16	0.5277777777777778	0.9411764705882353	18	16	0	0	0	0.1111111111111111	18	2	1.2666666666666666	19	0.0	0	0.46295070073568356	0.9332409059141719	0.5268923679239991	0.8761655837325558	0.7040179790736023	0.8199500979313556	0.877805884947329	0.8845999462786697	0	0	0.0
2251	None	None	None	None	None	0	0	0.75	3	0.25	1	0.6666666666666666	0.25	3	1	2	1	0	1.0	3	3	0.4	6	0.16666666666666666	0.6666666666666666	0.5484384323623479	0.909948885132575	0.4289810253915444	0.8416067198202476	0.766464736618093	0.8576383343262332	0.9323988829211126	0.8728450349488966	1.0	0.6666666666666666	0.0
5324	0.0483975956864689	0.03178012500708735	0.031780068065800686	0.7028304804437153	None	0.2	1	0.5833333333333334	7	0.4375	7	0.46153846153846156	0.4375	14	7	3	0	0	0.23076923076923078	13	3	1.2	18	0.0	0.4	0.9151553792014793	0.942994738950314	0.5283734195610609	0.86933699162916	0.6400955163867168	0.9011861292810254	0.901521937417678	0.9091940239425977	0	0	0.0
4565	0.042795859503707054	0.01998659509912142	0.01998481407395113	0.6650321075275236	None	0.2	1	0.5833333333333334	7	0.4375	7	0.46153846153846156	0.4375	14	7	3	0	0	0.23076923076923078	13	3	1.2	18	0.0	0.4	0.9151553792014793	0.9442420669295788	0.5283734195610609	0.86933699162916	0.6400955163867168	0.8840895019200871	0.8984394544612757	0.9048290007047154	0	0	0.0
2559	0.005710721674630336	0.0006385856257714734	0.0001724696244099017	0.9923265150121937	None	0	0	0.5	3	0.7142857142857143	5	0.36	0.7142857142857143	8	5	0	1	0	1.0	5	5	0.6	9	1.0	0.5	0.3936649918265829	0.9201348034448489	0.3759489439676529	0.8476617055545093	0.7310045495784391	0.7417674821584195	0.901521937417678	0.8505063289394859	1.0	0.25	0.0
3997	0.019348045364528322	0.002594890409605231	-0.0022820675752359613	0.9445857100699644	None	0.25	1	0.6	6	0.38461538461538464	5	0.3333333333333333	0.38461538461538464	11	5	3	0	0	0.5555555555555556	5	9	1.0	15	0.0	0.2	0.9348128537397459	0.9373195363628932	0.5403988911873426	0.7573343214718259	0.5453429018464582	0.9129471645149251	0.877805884947329	0.887396500680529	0	0	0.0
4357	0.04508390717789034	0.021648995032787784	0.021637848703733895	0.664470556125801	None	0.2	1	0.5833333333333334	7	0.4375	7	0.46153846153846156	0.4375	14	7	3	0	0	0.23076923076923078	13	3	1.2	18	0.0	0.4	0.9151553792014793	0.9442420669295788	0.5283734195610609	0.86933699162916	0.6400955163867168	0.8840895019200871	0.8984394544612757	0.9048290007047154	0	0	0.0
6498	0.048162144217109425	0.03271699643848454	0.03269249430998321	0.693958558407161	None	0.2	1	0.5833333333333334	7	0.4375	7	0.46153846153846156	0.4375	14	7	3	0	0	0.23076923076923078	13	3	1.2	18	0.0	0.4	0.9151553792014793	0.942994738950314	0.5283734195610609	0.86933699162916	0.6400955163867168	0.9011861292810254	0.901521937417678	0.9091940239425977	0	0	0.0
4454	None	None	None	None	None	0	0	0.5	7	0.4444444444444444	8	0.2777777777777778	0.4444444444444444	15	8	4	0	0	0.5	6	12	1.3333333333333333	20	0.0	0.1111111111111111	0.9151553792014793	0.9427431965148881	0.5298544711981227	0.8619822546971405	0.6400955163867168	0.9052945340193022	0.901521937417678	0.9086168864193498	0	0	0.0
3059	0.040237573559172894	0.004395796427495445	0.0013351403362133008	0.9090758756055979	None	0.4	2	0.46153846153846156	6	0.5294117647058824	9	0.38	0.35294117647058826	10	6	8	1	0	0.5	5	10	1.2666666666666666	19	0.0625	0	0.8122152533889395	0.9261533769871779	0.5268923679239991	0.8864098690759532	0.6911182953467603	0.846614896247693	0.89373775201949	0.8906413377812893	1.0	0.1	0.0
3649	0.06864901848078239	0.020211383786481553	0.005663555347956037	0.7562703296220328	None	0	0	0.3	3	0.8461538461538461	11	0.5357142857142857	0.8461538461538461	14	11	0	0	0	0.14285714285714285	14	2	1.0	15	0.0	0.15384615384615385	0.9370076954749382	0.9456650014297727	0.5336456295556709	0.8728716552961552	0.6817052294632928	0.9117039894006731	0.9288062729008596	0.914717334362016	0	0	0.0
6184	0.04835011604759479	0.032367297520429765	0.03234099660296136	0.6925253307165273	None	0.2	1	0.5833333333333334	7	0.4375	7	0.46153846153846156	0.4375	14	7	3	0	0	0.23076923076923078	13	3	1.2	18	0.0	0.4	0.9151553792014793	0.942994738950314	0.5283734195610609	0.86933699162916	0.6400955163867168	0.9011861292810254	0.901521937417678	0.9091940239425977	0	0	0.0
4151	0.04430151717871299	0.020512536419316618	0.02051246120148634	0.6680986582423489	None	0.2	1	0.5833333333333334	7	0.4375	7	0.46153846153846156	0.4375	14	7	3	0	0	0.23076923076923078	13	3	1.2	18	0.0	0.4	0.9151553792014793	0.9442420669295788	0.5283734195610609	0.86933699162916	0.6400955163867168	0.8840895019200871	0.8984394544612757	0.9048290007047154	0	0	0.0
426	None	None	None	None	None	0.3333333333333333	1	0.75	6	0.3	3	0.42857142857142855	0.3	7	3	4	0	0	0.5714285714285714	7	4	0.8	12	0.0	0.4	0.2044392055134768	0.6906597343342582	0.6428167088097722	0.8731549819148716	1.0	0.9449903280739937	0.9627985614214901	0.8651421673307907	0	0	0.0
777	None	None	None	None	None	0	0	0.5	3	0.5	3	0.5	0.5	5	3	2	0	0	1.0	4	4	0.5333333333333333	8	0.0	0.5	0.6112763508899133	0.8491452575278566	0.5298544711981227	0.5425282109050193	0.3952850216436283	0.921995286843018	0.8890117707524037	0.8109307833502871	0	0	0.0
2506	None	None	None	None	None	0	0	0.75	3	0.5	2	0.6	0.5	5	2	0	1	0	0.4	5	2	0.4	6	1.0	1.0	0.796801126901571	0.8494483292975508	0.34107376584678223	0.8742666482076051	0.46047199751497114	0.9194759364097492	0.8905823316885136	0.8844146565444259	1.0	0	0.0
5842	0.04316882176151392	0.0215744088365284	0.021449558653183962	0.7130690967328135	None	0.2	1	0.5833333333333334	7	0.4375	7	0.46153846153846156	0.4375	14	7	3	0	0	0.23076923076923078	13	3	1.2	18	0.0	0.4	0.9151553792014793	0.942994738950314	0.5283734195610609	0.86933699162916	0.6400955163867168	0.9011861292810254	0.901521937417678	0.9091940239425977	0	0	0.0
5179	0.046062712690557166	0.020460762310524756	0.020264264159445877	0.7227417028179758	None	0.2	1	0.5833333333333334	7	0.4375	7	0.46153846153846156	0.4375	14	7	3	0	0	0.23076923076923078	13	3	1.2	18	0.0	0.4	0.9151553792014793	0.942994738950314	0.5283734195610609	0.86933699162916	0.6400955163867168	0.8840895019200871	0.8984394544612757	0.9041538705736165	0	0	0.0
3063	0.008212296571171757	0.0027460467298220377	-0.0009968414660835104	0.9892467522631386	None	0.3333333333333333	1	0.625	5	0.4444444444444444	4	0.44	0.3333333333333333	7	3	3	3	0	1.0	5	5	0.7333333333333333	11	0.5	0.2857142857142857	0.6985961650059815	0.9655811286335566	0.2968020004574303	0.7285804381800018	0.7811079219163102	0.6486903259673802	0.9152394415841016	0.8382071198295802	0.42857142857142855	0.2857142857142857	0.0
2197	None	None	None	None	None	0	0	0.15	3	0.8888888888888888	24	0.5370370370370371	0.8888888888888888	25	24	3	0	0	0.07407407407407407	2	27	1.9333333333333333	29	0.0	0.07407407407407407	0.3936649918265829	0.9310251558526533	0.5268923679239991	0.853240726254264	0.7018464403865725	0.733011957812614	0.877805884947329	0.8570396522443905	0	0	0.0
4314	0.0450078556962553	0.021449003369457865	0.02143963708123844	0.6578382001481553	None	0.2	1	0.5833333333333334	7	0.4375	7	0.46153846153846156	0.4375	14	7	3	0	0	0.23076923076923078	13	3	1.2	18	0.0	0.4	0.9151553792014793	0.9442420669295788	0.5283734195610609	0.86933699162916	0.6400955163867168	0.8840895019200871	0.8984394544612757	0.9048290007047154	0	0	0.0
3729	0.07382299436260031	0.018720292389614215	0.0165898767659828	0.6242896984082003	None	0	0	0.16666666666666666	2	0.9333333333333333	14	0.53125	0.9333333333333333	16	14	0	0	0	0.125	16	2	1.1333333333333333	17	0.0	0	0.498414771401862	0.9223138796849187	0.5268923679239991	0.8510856393273387	0.6400955163867168	0.8339920575523393	0.8896784072620973	0.8747740812437219	0	0	0.0
6438	0.046809617309721135	0.03151978522580051	0.03151978263770862	0.7099948492403598	None	0.2	1	0.5833333333333334	7	0.4375	7	0.46153846153846156	0.4375	14	7	3	0	0	0.23076923076923078	13	3	1.2	18	0.0	0.4	0.9151553792014793	0.942994738950314	0.5283734195610609	0.86933699162916	0.6400955163867168	0.9011861292810254	0.901521937417678	0.9091940239425977	0	0	0.0
3144	0.04147205926459719	0.001907859772576323	-0.0006490829322635149	0.9591130745317596	None	0.4	2	0.6153846153846154	8	0.35294117647058826	6	0.3958333333333333	0.35294117647058826	12	6	6	0	0	0.75	6	8	1.2666666666666666	19	0.0	0.15384615384615385	0.38852752427386417	0.9481205790807188	0.5638840738697	0.9013350642369243	0.3978631680609328	0.9330026690476759	0.9128689132939277	0.9298130232709076	0	0	0.0
1078	None	None	None	None	None	0	0	1.0	2	0.0	0	0.75	0	2	0	0	2	0	1.0	2	2	0.2	3	1.0	0	0	0	0	0	0	0	0	0	0	0	0
5961	0.04693166447881159	0.03258120354909512	0.03251661718230527	0.6923282902966379	None	0.2	1	0.5833333333333334	7	0.4375	7	0.46153846153846156	0.4375	14	7	3	0	0	0.23076923076923078	13	3	1.2	18	0.0	0.4	0.9151553792014793	0.942994738950314	0.5283734195610609	0.86933699162916	0.6400955163867168	0.9040642618343997	0.901521937417678	0.9100912362064981	0	0	0.0
3328	0.10111366809414031	0.011934440853744442	0.010023466375338649	0.6760233991194766	None	0	0	0.16666666666666666	2	0.9333333333333333	14	0.53125	0.9333333333333333	16	14	0	0	0	0.125	16	2	1.1333333333333333	17	0.0	0	0.46295070073568356	0.9289309005828278	0.5268923679239991	0.8783422359194245	0.7040179790736023	0.8371149214653104	0.877805884947329	0.8870918824792104	0	0	0.0
2720	0.01754325506104104	0.001278621290767051	0.00026801595755534185	0.9231145011191219	None	0	0	0.42857142857142855	6	0.5	9	0.5555555555555556	0.2777777777777778	10	5	9	0	0	0.25	12	3	1.3333333333333333	20	0.0	0.21052631578947367	0.6015983066533817	0.9007483720148374	0.5377021677902655	0.8195418621323983	0.4026871659470528	0.7351373892257421	0.8196834247362109	0.8291884871939099	0	0	0.0
2091	None	None	None	None	None	0.5	2	0.8	8	0.08333333333333333	1	0.7777777777777778	0	5	0	8	0	0	0.5	3	6	0.9333333333333333	14	0.0	0.5	0	0	0	0	0	0	0	0	0	0	0
6554	0.04777884965121908	0.030976139258813717	0.030962488048400922	0.6995493896510823	None	0.2	1	0.5833333333333334	7	0.4375	7	0.46153846153846156	0.4375	14	7	3	0	0	0.23076923076923078	13	3	1.2	18	0.0	0.4	0.9151553792014793	0.942994738950314	0.5283734195610609	0.86933699162916	0.6400955163867168	0.8840895019200871	0.8984394544612757	0.9041538705736165	0	0	0.0
2960	0.010358096075586787	0.00041263064371958804	-0.00024892217366527335	0.9577989484569271	None	0	0	0.5	5	0.46153846153846156	6	0.625	0.15384615384615385	4	2	10	1	0	0.16666666666666666	12	2	1.0	15	0.045454545454545456	0.2857142857142857	0.5559832641135255	0.8945308725635271	0.7110745332063308	0.8945166931908881	0.5197725105732642	0.8717814211556215	0.8631146223212647	0.8873684175198386	1.0	0.25	0.0
3982	0.051463968682933695	0.01996249195623149	0.019239001335898398	0.6616365535140367	None	0	0	0.5	6	0.4666666666666667	7	0.4358974358974359	0.4666666666666667	13	7	3	0	0	0.23076923076923078	13	3	1.1333333333333333	17	0.0	0.13333333333333333	0.9151553792014793	0.9471271251309795	0.5268923679239991	0.8800295312032244	0.7233149425398688	0.8892336017079786	0.911574551851096	0.9105522323078937	0	0	0.0
840	None	None	None	None	None	0.6666666666666666	6	0.8571428571428571	18	0.06896551724137931	2	0.6458333333333334	0	9	0	21	0	0	0.75	8	6	2.066666666666667	31	0.0	0.43478260869565216	0	0	0	0	0	0	0	0	0	0	0
5107	0.04623530237621173	0.03220095854700154	0.03219639707160682	0.6958630963395424	None	0.2	1	0.5833333333333334	7	0.4375	7	0.46153846153846156	0.4375	14	7	3	0	0	0.23076923076923078	13	3	1.2	18	0.0	0.4	0.9151553792014793	0.942994738950314	0.5283734195610609	0.86933699162916	0.6400955163867168	0.9011861292810254	0.901521937417678	0.9091940239425977	0	0	0.0
7190	0.04799374235814803	0.03280615320874293	0.03277849968898435	0.6961910832761753	None	0.2	1	0.5833333333333334	7	0.4375	7	0.46153846153846156	0.4375	14	7	3	0	0	0.23076923076923078	13	3	1.2	18	0.0	0.4	0.9151553792014793	0.942994738950314	0.5283734195610609	0.86933699162916	0.7056562262095919	0.900300102374164	0.901521937417678	0.9089209220374863	0	0	0.0
6148	None	None	None	None	None	0	0	0.5	7	0.4444444444444444	8	0.2777777777777778	0.4444444444444444	15	8	4	0	0	0.5	6	12	1.3333333333333333	20	0.0	0.1111111111111111	0.9151553792014793	0.9412771673504575	0.5298544711981227	0.8623849798269406	0.6400955163867168	0.9028904911389953	0.901521937417678	0.9071905654270771	0	0	0.0
3910	0.06287622828883238	0.00686600499183047	0.006860342604759233	0.7971848708572986	None	0	0	0.46153846153846156	6	0.5294117647058824	9	0.4222222222222222	0.5294117647058824	15	9	3	0	0	0.2	15	3	1.2666666666666666	19	0.0	0.11764705882352941	0.9151553792014793	0.9412336769098232	0.5298544711981227	0.8618274079395857	0.6400955163867168	0.8914129427247346	0.901521937417678	0.9034776250797331	0	0	0.0
780	None	None	None	None	None	0.5	1	0.7142857142857143	5	0.375	3	0.5555555555555556	0.375	7	3	2	1	0	0.5	6	3	0.6666666666666666	10	0.25	1.0	0.5017970172120114	0.8371948524124716	0.6455449625152145	0.8923905538161935	0.3870874618708008	0.9421537737957038	0.8987742832922091	0.8985387456722504	1.0	0.42857142857142855	0.0
3980	0.06625139026314647	0.02219565679990267	0.019619270540959	0.8324426154726292	None	0	0	0.2	2	0.9230769230769231	12	0.5357142857142857	0.9230769230769231	14	12	0	0	0	0.14285714285714285	14	2	1.0	15	0.0	0	0.6484171634692687	0.9194832544669502	0.43997001121083806	0.8489776980843945	0.6400955163867168	0.8361295590330785	0.9009274195155247	0.8733106344834124	0	0	0.0
1753	None	None	None	None	None	0.16666666666666666	1	0.3333333333333333	5	0.75	15	0.4074074074074074	0.65	16	13	5	4	0	0.6666666666666666	6	9	1.4666666666666666	22	0.36363636363636365	0.2222222222222222	0.3938836515328169	0.9391640611190772	0.6455590299112383	0.8592510817023308	0.6248471431865755	0.9022233849297095	0.8916486243149306	0.9051688239617388	0.21875	0.1875	0.0
1779	None	None	None	None	None	1.0	1	0.8	4	0.4	2	0.5833333333333334	0.2	3	1	3	3	0	0.75	4	3	0.4666666666666667	7	0.375	0.6666666666666666	0.8533236184138195	0.7121337695848747	0.25892274811561805	0.7278421499947489	0.5996148194100887	0.8239393313457929	0.91271611708566	0.7584584849700141	0.3333333333333333	0.6666666666666666	0.0
2063	None	None	None	None	None	0	0	0.125	2	0.9545454545454546	21	0.24	0.9090909090909091	22	20	1	0	0	0.25	20	5	1.6	24	0.0	0	0.5031405410298567	0.9011352497366563	0.5902108414280951	0.9269378587607279	0.6400955163867168	0.901411252930109	0.877805884947329	0.9106144933913062	0	0	0.0
3098	0.09439680178854104	0.013453389522194962	0.006289411150127282	0.7097023724425748	None	0	0	0.21428571428571427	3	0.8888888888888888	16	0.37037037037037035	0.8888888888888888	19	16	0	0	0	0.16666666666666666	3	18	1.3333333333333333	20	0.0	1.0	0.7160440600377476	0.9528135559274438	0.8741294412719789	0.9029685706598111	0.6004414312657704	0.8348614348661679	0.8982363676070177	0.9076675130838758	0	0	0.0
916	None	None	None	None	None	0.5714285714285714	4	0.5882352941176471	10	0.4782608695652174	11	0.44642857142857145	0.34782608695652173	13	8	11	0	0	0.875	7	8	1.6666666666666667	25	0.0	0.4444444444444444	0.6007134646244255	0.9177762500074714	0.34722630498299417	0.7118048787183252	0.6821775072940385	0.8801025482590595	0.853651429826383	0.8544608683637204	0	0	0.0
3437	0.06799066284061965	0.013662297320730092	0.013337429821541735	0.737877159422066	None	0	0	0.09090909090909091	1	1.0	14	1.0	1.0	15	14	0	1	0	0.0625	1	16	1.0666666666666667	16	0.3333333333333333	0	0.43890354272703214	0.9350233666872455	0.5902108414280951	0.8634824122368627	0.7056562262095919	0.9380814319079651	0.8909883875771343	0.9175635017908299	1.0	0.06666666666666667	0.0
4634	0.04244412452702647	0.02248188514032197	0.02240547178912024	0.6396180216903031	None	0.2	1	0.5833333333333334	7	0.4375	7	0.46153846153846156	0.4375	13	7	4	0	0	0.23076923076923078	13	3	1.2	18	0.0	0.4	0.9151553792014793	0.9362327913936509	0.5268923679239991	0.8172742278602401	0.6400955163867168	0.8682874871522259	0.8952716946003556	0.8832429301229787	0	0	0.0
3760	0.06472536049146407	0.005443830236399429	0.0034538052019660536	0.6876321633394812	None	0	0	0.4166666666666667	5	0.6	9	0.40476190476190477	0.6	14	9	2	0	0	0.21428571428571427	14	3	1.1333333333333333	17	0.0	0.13333333333333333	0.9249841164706126	0.9458407220275263	0.5336456295556709	0.8728716552961552	0.6400955163867168	0.9091592102916525	0.901521937417678	0.9139920932670792	0	0	0.0
3411	0.03016559823941751	0.01428015845447181	0.01413167307727617	0.9241902889008489	None	0	0	0.25	2	0.8888888888888888	8	0.55	0.8888888888888888	10	8	0	0	0	0.2	10	2	0.7333333333333333	11	0.0	0	0.8390554320359881	0.9283775199652387	0.5283734195610609	0.7723535537829643	0.678669655704755	0.8393692975281256	0.8739902581681241	0.8596525284571684	0	0	0.0
3022	0.022482316825552264	0.0020381022842833716	-0.001878874313006015	0.9762077839842366	None	0	0	0.2857142857142857	2	0.875	7	0.5555555555555556	0.875	9	7	0	0	0	0.2222222222222222	9	2	0.6666666666666666	10	0.0	0	0.9087281783242241	0.9503206672414475	0.5107571750046314	0.9254812597914677	0.5982700971720968	0.9096702770298157	0.7980229922515488	0.930433217661006	0	0	0.0
2857	0.011094928308617021	0.0002776820237483637	0.00013747065461673706	0.9510275587779021	None	0	0	0.5	5	0.46153846153846156	6	0.625	0.15384615384615385	5	2	9	0	0	0.16666666666666666	12	2	1.0	15	0.0	0.2857142857142857	0.7101231701266913	0.9204801935695334	0.5780741869822628	0.8531708670319779	0.389965487683559	0.8112019486279864	0.8558613714532196	0.8686193599598794	0	0	0.0
687	None	None	None	None	None	0.125	1	0.2222222222222222	4	0.88	22	0.36	0.88	26	22	0	0	0	0.12	25	3	1.8	27	0.0	1.0	0.3936649918265829	0.9234212920220991	0.5585516046760471	0.9449706933745925	0.6611365118403777	0.8473925718067684	0.8997914156650536	0.9128639844587423	0	0	0.0
472	None	None	None	None	None	0	0	0	0	0	0	1.0	0	0	0	0	2	0	1.0	1	1	0.06666666666666667	1	0.5	0	0	0	0	0	0	0	0	0	0	0	0
452	None	None	None	None	None	0	0	0.1	1	1.0	13	0.625	0.7692307692307693	10	10	4	0	0	0.375	3	8	1.0	15	0.0	0	0.6206368303319583	0.9041817124334063	0.5001696787134907	0.8461369839607072	0.5827274510925229	0.800003206313269	0.8067658433871228	0.8555119494443767	0	0	0.0
2126	None	None	None	None	None	0	0	0.375	3	0.5555555555555556	5	0.55	0.4444444444444444	5	4	5	3	0	0.8	4	5	0.7333333333333333	11	0.23076923076923078	0	0.37592768705295576	0.8682278468353125	0.4028532402621433	0.8166029611265304	0.6248471431865755	0.9299976679635521	0.8923053456165541	0.8795855184429866	0.4	0.4	0.12024124533879567
2623	0.003414871789527516	0.0015220978644375454	0.0015198336138524198	0.9841779306151209	None	0	0	0.5	3	0.6666666666666666	4	0.4	0.6666666666666666	7	4	0	0	0	0.8	4	5	0.5333333333333333	8	0.0	0.6666666666666666	0.7846648383754972	0.8864187553960253	0.32109248406713875	0.7888008525072994	0.7023599176670003	0.889773356639188	0.877805884947329	0.8605985851570948	0	0	0.0
5821	0.09941349507601545	0.01848395944568701	0.011673757078640138	0.7083335502562669	None	0	0	0.23076923076923078	3	0.8823529411764706	15	0.5277777777777778	0.8823529411764706	18	15	0	0	0	0.1111111111111111	18	2	1.2666666666666666	19	0.0	0.11764705882352941	0.9151553792014793	0.9638285625571286	0.5351266811927327	0.8883039373062719	0.5386357100793584	0.8907806369985694	0.901521937417678	0.9230815628773742	0	0	0.0
3920	0.11336298413431246	0.026366281977458855	0.0262517790577731	0.6748768761293622	None	0	0	0.15384615384615385	2	0.9411764705882353	16	0.5277777777777778	0.9411764705882353	18	16	0	0	0	0.1111111111111111	18	2	1.2666666666666666	19	0.0	0	0.46295070073568356	0.9332409059141719	0.5268923679239991	0.8761655837325558	0.7040179790736023	0.8199500979313556	0.877805884947329	0.8845999462786697	0	0	0.0
4892	0.04189884162161181	0.017124193853269392	0.016821564366946783	0.7684658750520543	None	0.2	1	0.5833333333333334	7	0.4375	7	0.46153846153846156	0.4375	14	7	3	0	0	0.23076923076923078	13	3	1.2	18	0.0	0.4	0.9151553792014793	0.942994738950314	0.5283734195610609	0.86933699162916	0.6400955163867168	0.8840895019200871	0.8984394544612757	0.9041538705736165	0	0	0.0
4501	0.046718584324360414	0.0159766854064365	0.0003770806543175289	0.6862189720573573	None	0.25	1	0.4	4	0.75	9	0.3888888888888889	0.75	12	9	1	0	0	0.25	12	3	0.9333333333333333	14	0.0	1.0	0.6988817772377147	0.9457721348049298	0.5268923679239991	0.8839557609440981	0.7595343274735796	0.9039020656544013	0.8967164476930707	0.9150460593157376	0	0	0.0
1439	None	None	None	None	None	0.125	1	0.21052631578947367	4	0.8461538461538461	22	0.28	0.8461538461538461	26	22	1	0	0	0.16	25	4	1.8666666666666667	28	0.0	0.6666666666666666	0.45092712173135785	0.9343109259074351	0.5268923679239991	0.867591103729701	0.6686842220416201	0.8315137978944124	0.877805884947329	0.8853093671891534	0	0	0.0
4351	0.046221123398734756	0.031228885173953967	0.031187805499040436	0.7034417325245077	None	0.2	1	0.5833333333333334	7	0.4375	7	0.46153846153846156	0.4375	14	7	3	0	0	0.23076923076923078	13	3	1.2	18	0.0	0.4	0.9151553792014793	0.942994738950314	0.5283734195610609	0.86933699162916	0.6400955163867168	0.8840895019200871	0.8984394544612757	0.9041538705736165	0	0	0.0
2593	0.03578615973388624	0.0037274582356817488	0.0036979287475684833	0.963759979305029	None	0.25	1	0.5	5	0.6153846153846154	8	0.3409090909090909	0.6153846153846154	12	8	2	0	0	0.36363636363636365	4	11	1.0	15	0.0	0.4	0.46295070073568356	0.9261117173499998	0.5268923679239991	0.8510629120277149	0.8409602914793577	0.7540379416310657	0.877805884947329	0.8578105188255315	0	0	0.0
3571	0.08486645593893138	0.00982232368088642	0.007058586348479691	0.7176826235018803	None	0	0	0.2777777777777778	5	0.7083333333333334	17	0.325	0.6666666666666666	20	16	5	0	0	0.2	20	4	1.7333333333333334	26	0.0	0	0.6404906510559835	0.9528757529053828	0.5653048663077189	0.8164827790081104	0.6400955163867168	0.922106229200042	0.877805884947329	0.9108103370168587	0	0	0.0
3372	0.024829828656289146	0.00554842641382521	0.0016770619767684574	0.8836952631320527	None	0.3333333333333333	1	0.4444444444444444	4	0.7272727272727273	8	0.3939393939393939	0.7272727272727273	12	8	0	0	0	0.2727272727272727	11	3	0.8666666666666667	13	0.0	1.0	0.7588430922641722	0.9298268810538677	0.5283734195610609	0.7416333899908593	0.7468601657891561	0.882605532017177	0.8739902581681241	0.8682166954791548	0	0	0.0
1577	None	None	None	None	None	0	0	0.42857142857142855	3	0.625	5	0.5555555555555556	0.375	3	3	6	3	0	0.2222222222222222	9	2	0.6666666666666666	10	0.1875	0.6666666666666666	0.5675537519130681	0.721231079915361	0.9996238498773057	0.7606079606966021	0.4472632575449301	0.6720749821905374	0.914645524235821	0.7193808062679509	0.3333333333333333	0.3333333333333333	0.0
2241	None	None	None	None	None	0.5	2	0.7	7	0.3333333333333333	4	0.5185185185185185	0.3333333333333333	9	4	4	0	0	0.3333333333333333	9	3	0.9333333333333333	14	0.0	0.8	0.5527719455134097	0.8905827337936372	0.5358642736166097	0.6808491885161498	0.31518437645085534	0.9384440626448626	0.837638774596343	0.8652449279231368	0	0	0.0
5624	0.05781388011827929	0.01782652080431618	-0.003880883785999065	0.8354437131166134	None	0.16666666666666666	1	0.5	7	0.5263157894736842	10	0.2692307692307692	0.5263157894736842	17	10	3	0	0	0.46153846153846156	6	13	1.4	21	0.0	0.26666666666666666	0.9151553792014793	0.9365513741594054	0.5298544711981227	0.8499254276468696	0.4797821920235831	0.8873935485930564	0.9005281001733204	0.8969198717000699	0	0	0.0
6133	0.024813770659610674	0.0033741006287434506	-0.0021928928850588262	0.9204763274375011	None	0.4	2	0.6666666666666666	8	0.375	6	0.36	0.375	14	6	3	0	0	0.5	5	10	1.2	18	0.0	0.13333333333333333	0.9151553792014793	0.942994738950314	0.5283734195610609	0.86933699162916	0.7183303878940155	0.8953563792466633	0.8899766261018817	0.9074225468873677	0	0	0.0
6609	0.03638372241297122	0.00999227218480493	-0.008696179639590764	0.8897988419761573	None	0.25	1	0.45454545454545453	5	0.5714285714285714	8	0.4444444444444444	0.5714285714285714	12	8	3	0	0	0.25	12	3	1.0666666666666667	16	0.0	0.15384615384615385	0.6890530399685815	0.9444050085858595	0.5336456295556709	0.8614146403121571	0.7144855843747304	0.7910920531229021	0.8730612738034598	0.880484267654609	0	0	0.0
350	None	None	None	None	None	0	0	0.6666666666666666	2	0.0	0	0.6666666666666666	0	2	0	1	3	0	0.6666666666666666	3	2	0.26666666666666666	4	0.75	1.0	0	0	0	0	0	0	0	0	0	0	0
7049	0.04705340137838418	0.03192817784390868	0.031902026994379086	0.6951050141420926	None	0.2	1	0.5833333333333334	7	0.4375	7	0.46153846153846156	0.4375	14	7	3	0	0	0.23076923076923078	13	3	1.2	18	0.0	0.4	0.9151553792014793	0.942994738950314	0.5283734195610609	0.86933699162916	0.7056562262095919	0.8936207405207258	0.9004226349385083	0.9069062827244632	0	0	0.0
5930	0.04853988661755167	0.031742558564756156	0.03169212163290285	0.6963792538813465	None	0.2	1	0.5833333333333334	7	0.4375	7	0.46153846153846156	0.4375	14	7	3	0	0	0.23076923076923078	13	3	1.2	18	0.0	0.4	0.9151553792014793	0.942994738950314	0.5283734195610609	0.86933699162916	0.7056562262095919	0.8768200572658816	0.8930848718768506	0.9021396023569627	0	0	0.0
6875	0.0468496562638837	0.031573868522182226	0.03156560331338616	0.6980042642932176	None	0.2	1	0.5833333333333334	7	0.4375	7	0.46153846153846156	0.4375	14	7	3	0	0	0.23076923076923078	13	3	1.2	18	0.0	0.4	0.9151553792014793	0.942994738950314	0.5283734195610609	0.86933699162916	0.7056562262095919	0.8768200572658816	0.8930848718768506	0.9021396023569627	0	0	0.0
1773	None	None	None	None	None	0	0	0.2857142857142857	2	0.875	7	0.8333333333333334	0.125	3	1	6	1	0	0.75	3	4	0.6666666666666666	10	0.07142857142857142	0.6666666666666666	0.5484384323623479	0.8922525390038862	0.5525094552963441	0.8370331729723806	0.3232628375347362	0.9574659507197933	0.8547593770788556	0.9078856010107464	1.0	0	0.0
1372	None	None	None	None	None	0	0	1.0	3	0.0	0	0.6666666666666666	0	1	0	2	2	0	0.6666666666666666	2	3	0.26666666666666666	4	0.2857142857142857	1.0	0	0	0	0	0	0	0	0	0	0	0
2431	None	None	None	None	None	0.6	3	0.6153846153846154	8	0.47058823529411764	8	0.5277777777777778	0.17647058823529413	8	3	10	0	0	1.0	6	6	1.2666666666666666	19	0.0	0.14285714285714285	0.5484384323623479	0.8205087489322973	0.47493499972388575	0.6809993389634602	0.3285726371854244	0.8450542153240009	0.7533746181424652	0.789984268346689	0	0	0.0
1536	None	None	None	None	None	0	0	0.1	1	1.0	12	0.4	0.5	6	6	7	1	0	0.7142857142857143	5	7	0.9333333333333333	14	0.05555555555555555	0.36363636363636365	0.7417604027140107	0.8965375757325627	0.4802446649043457	0.7250660549573275	0.5406587010914803	0.8846447233167927	0.8463625561068213	0.8483962591924428	1.0	0.16666666666666666	0.0
5009	0.04835948150522463	0.033408145731805464	0.03337522120383311	0.6904876840330874	None	0.2	1	0.5833333333333334	7	0.4375	7	0.46153846153846156	0.4375	14	7	3	0	0	0.23076923076923078	13	3	1.2	18	0.0	0.4	0.9151553792014793	0.942994738950314	0.5283734195610609	0.86933699162916	0.6400955163867168	0.9011861292810254	0.901521937417678	0.9091940239425977	0	0	0.0
5862	0.04430583717453034	0.018177342723896688	0.0178284356855192	0.7664470183582557	None	0.2	1	0.5833333333333334	7	0.4375	7	0.46153846153846156	0.4375	14	7	3	0	0	0.23076923076923078	13	3	1.2	18	0.0	0.4	0.9151553792014793	0.942994738950314	0.5283734195610609	0.86933699162916	0.7056562262095919	0.8768200572658816	0.8930848718768506	0.9021396023569627	0	0	0.0
1964	None	None	None	None	None	0	0	0.7142857142857143	5	0.125	1	0.6666666666666666	0	5	0	4	0	0	0.6	3	5	0.6666666666666666	10	0.0	0	0	0	0	0	0	0	0	0	0	0	0
6315	0.04710409575753974	0.032760665820974325	0.0327294981220167	0.68852157974076	None	0.2	1	0.5833333333333334	7	0.4375	7	0.46153846153846156	0.4375	14	7	3	0	0	0.23076923076923078	13	3	1.2	18	0.0	0.4	0.9151553792014793	0.942994738950314	0.5283734195610609	0.86933699162916	0.6450406346151929	0.8965180437037673	0.890224135906312	0.9077708604351352	0	0	0.0
2112	None	None	None	None	None	0	0	0.15789473684210525	3	0.9230769230769231	24	0.358974358974359	0.9230769230769231	27	24	0	0	0	0.11538461538461539	3	26	1.8666666666666667	28	0.0	1.0	0.43890354272703214	0.927141735808214	0.6455590299112383	0.9245195785409613	0.5932269942573363	0.9081924227924898	0.8839894721134868	0.9203357496432485	0	0	0.0
5469	0.04698993795603148	0.03210273553812828	0.03204510476390231	0.6935631933926132	None	0.2	1	0.5833333333333334	7	0.4375	7	0.46153846153846156	0.4375	14	7	3	0	0	0.23076923076923078	13	3	1.2	18	0.0	0.4	0.9151553792014793	0.942994738950314	0.5283734195610609	0.86933699162916	0.6400955163867168	0.9011861292810254	0.901521937417678	0.9091940239425977	0	0	0.0
4868	0.046146509441648616	0.03050938455692951	0.03041240604711545	0.7195473379949866	None	0.2	1	0.5833333333333334	7	0.4375	7	0.46153846153846156	0.4375	13	7	4	0	0	0.23076923076923078	13	3	1.2	18	0.0	0.4	0.9151553792014793	0.9356167909228266	0.5268923679239991	0.8172742278602401	0.6400955163867168	0.8819914772471766	0.8952716946003556	0.8871467665001948	0	0	0.0
1646	None	None	None	None	None	0	0	0.6	3	0.4	2	0.7	0.4	3	2	3	0	0	0.4	5	2	0.4666666666666667	7	0.0	0	0.7423267641927109	0.8726411856337004	1.0	0.8425347766297382	0.40675270187398976	0.9136980354112475	0.9025150581315462	0.8794386135887879	0	0	0.0
2469	None	None	None	None	None	0	0	1.0	2	0.0	0	0.75	0	2	0	0	2	0	1.0	2	2	0.2	3	1.0	0	0	0	0	0	0	0	0	0	0	0	0
6086	0.019007476748796655	0.0026369453961322827	0.002607113886144406	0.9806732750965069	None	0	0	0.6363636363636364	7	0.2857142857142857	4	0.38095238095238093	0.2857142857142857	11	4	4	0	0	0.8571428571428571	6	7	1.0666666666666667	16	0.0	0.15384615384615385	0.46295070073568356	0.9409536080823611	0.5268923679239991	0.892849683452878	0.6400955163867168	0.8613083558146134	0.8912174637119292	0.9036381376800623	0	0	0.0
6167	0.04379546106503979	0.02607360501398859	0.025882536980639314	0.6994189346945482	None	0.2	1	0.5833333333333334	7	0.4375	7	0.46153846153846156	0.4375	14	7	3	0	0	0.23076923076923078	13	3	1.2	18	0.0	0.4	0.9151553792014793	0.942994738950314	0.5283734195610609	0.86933699162916	0.6400955163867168	0.9011861292810254	0.901521937417678	0.9091940239425977	0	0	0.0
4317	0.05990882292827809	0.014611142985856623	0.012728555066566585	0.735980202382617	None	0	0	0.42857142857142855	6	0.5789473684210527	11	0.328125	0.5789473684210527	17	11	3	0	0	0.25	16	4	1.4	21	0.0	0.10526315789473684	0.5098316840593891	0.936863097248585	0.5298544711981227	0.8499313795295811	0.5601471904533072	0.8912877711702432	0.9005281001733204	0.8982947437852037	0	0	0.0
2779	7.235380629965737e-05	4.5499434312593274e-05	-1.1384164508107435e-05	0.9921350538453061	None	0	0	0.5555555555555556	5	0.36363636363636365	4	0.43333333333333335	0	2	0	10	4	0	0.8333333333333334	5	6	0.8666666666666667	13	0.18181818181818182	0.16666666666666666	0	0	0	0	0	0	0	0	0	0	0
4328	0.006269401930457894	0.0023056299075994357	0.00010387939650479627	0.9500123750342077	None	0	0	0.4	2	0.8	4	0.5833333333333334	0.8	6	4	0	0	0	0.3333333333333333	6	2	0.4666666666666667	7	0.0	0	0.995447896721051	0.9496692294638382	0.1313678928245276	0.8306192206796732	0.8454198158740789	0.8862642834881703	0.9774642396587356	0.8996690118309089	0	0	0.0
4462	0.07520115774524275	0.005834301698878352	0.005812674709650496	0.9269107479982951	None	0	0	0.2	2	0.9230769230769231	12	0.5357142857142857	0.9230769230769231	14	12	0	0	0	0.14285714285714285	2	14	1.0	15	0.0	0	0.46295070073568356	0.9365389488472776	0.5268923679239991	0.8853771289810317	0.7310045495784391	0.7716127278420191	0.877805884947329	0.8791625663168462	0	0	0.0
1347	None	None	None	None	None	0.14285714285714285	1	0.4375	7	0.5454545454545454	12	0.3333333333333333	0.5	14	11	9	0	0	0.8888888888888888	9	8	1.6	24	0.0	0	0.3851382363150377	0.9236052970567226	0.6962537989918379	0.8098643728304793	0.42806035117312347	0.9150669587638324	0.8310281704795144	0.8915054441313344	0	0	0.0
744	None	None	None	None	None	1.0	1	1.0	4	0.25	1	0.5	0	4	0	1	0	0	0.75	4	3	0.4	6	0.0	1.0	0	0	0	0	0	0	0	0	0	0	0
761	None	None	None	None	None	0	0	0.75	3	0.3333333333333333	1	0.8333333333333334	0	2	0	2	1	0	0.6666666666666666	2	3	0.3333333333333333	5	0.16666666666666666	0.6666666666666666	0	0	0	0	0	0	0	0	0	0	0
6819	0.045909503958964565	0.006451542815938271	0.006421611519684954	0.728628075608666	None	0.2	1	0.5833333333333334	7	0.4375	7	0.46153846153846156	0.4375	14	7	3	0	0	0.23076923076923078	13	3	1.2	18	0.0	0.4	0.9151553792014793	0.942994738950314	0.5283734195610609	0.86933699162916	0.6117932667683922	0.927996541237642	0.877805884947329	0.9182732340748548	0	0	0.0
1860	None	None	None	None	None	0	0	1.0	3	0.0	0	0.6666666666666666	0	1	0	2	1	0	0.6666666666666666	2	3	0.26666666666666666	4	0.14285714285714285	1.0	0	0	0	0	0	0	0	0	0	0	0
1053	None	None	None	None	None	0	0	0.75	3	0.5	2	0.6	0.5	3	2	2	1	0	0.4	2	5	0.4	6	0.14285714285714285	0.5	0.7094528108145555	0.8465591465566402	0.47175357804924334	0.9248231555690234	0.7208575023721517	0.8239083516517719	0.8375561487290767	0.8721636662536766	1.0	0.6666666666666666	0.0
2790	0.1072176478346162	0.008735388630076254	-0.000864156072685398	0.7279230179630254	None	0	0	0.15384615384615385	2	0.9411764705882353	16	1.0	0.9411764705882353	18	16	0	0	0	0.05263157894736842	19	1	1.2666666666666666	19	0.0	0.1111111111111111	0.6344080027755787	0.9452698004979728	0.8741294412719789	0.8394051610052329	0.45482849449082874	0.8647726103046034	0.8982363676070177	0.8927800084095389	0	0	0.0
7137	0.07735267688803191	0.013762390797867393	0.009462937019282771	0.8061879373333047	None	0	0	0.17647058823529413	3	0.9130434782608695	21	0.5208333333333334	0.9130434782608695	24	21	0	0	0	0.08333333333333333	24	2	1.6666666666666667	25	0.0	0.08695652173913043	0.7769562931576184	0.9330836169110914	0.5268923679239991	0.854043666633342	0.6400955163867168	0.9076822742617546	0.8909683340292291	0.9028348921793101	0	0	0.0
2466	None	None	None	None	None	0.25	1	0.6	6	0.38461538461538464	5	0.75	0.15384615384615385	5	2	9	0	0	0.8	5	4	1.0	15	0.0	0.9090909090909091	0.5484384323623479	0.812365256785023	0.5304641959481078	0.8379499589766687	0.3232628375347362	0.6951951543163671	0.7597850015844348	0.7876819450994155	0	0	0.0
3507	0.049933773695439325	0.0031988463610689933	-0.00018856980505866557	0.6084615782809691	None	0	0	0.125	1	1.0	9	1.0	0.7777777777777778	8	7	2	3	0	0.09090909090909091	1	11	0.7333333333333333	11	0.42857142857142855	0	0.7421744341280891	0.9472717617291107	0.5929789605492906	0.7927926258946899	0.2776324286251656	0.9420021111982105	0.8909883875771343	0.9120793633617936	0.125	0.125	0.0
3028	0.03631511708291975	0.003043370163033834	0.0027885694623532315	0.9333204952318479	None	0.3333333333333333	1	0.625	5	0.4	4	0.4	0.4	7	4	4	0	0	0.8333333333333334	6	5	0.8	12	0.0	0.3333333333333333	0.5527719455134097	0.8462419333188341	0.5107571750046314	0.7992909405690708	0.24336005666238641	0.7686217137091857	0.8851949334868207	0.8067890282511083	0	0	0.0
4223	0.044010193487894485	0.021519052265704133	0.021512266094622326	0.653804910536151	None	0.2	1	0.5833333333333334	7	0.4375	7	0.46153846153846156	0.4375	14	7	3	0	0	0.23076923076923078	13	3	1.2	18	0.0	0.4	0.9151553792014793	0.9442420669295788	0.5283734195610609	0.86933699162916	0.6400955163867168	0.8840895019200871	0.8984394544612757	0.9048290007047154	0	0	0.0
3735	0.061743535388191086	0.005196782269293264	0.0015517475903913203	0.7141806367645658	None	0	0	0.16666666666666666	2	0.9333333333333333	14	0.53125	0.9333333333333333	16	14	0	0	0	0.125	2	16	1.1333333333333333	17	0.0	0	0.45092712173135785	0.9145037480148287	0.5283734195610609	0.8703772097219155	0.7191296643208025	0.8749834616827805	0.890224135906312	0.8882830514848948	0	0	0.0
4972	0.04551832918177994	0.031330717112811025	0.0313252527593806	0.7127611203779368	None	0.2	1	0.5833333333333334	7	0.4375	7	0.46153846153846156	0.4375	14	7	3	0	0	0.23076923076923078	13	3	1.2	18	0.0	0.4	0.9151553792014793	0.942994738950314	0.5283734195610609	0.86933699162916	0.6400955163867168	0.915029034181774	0.901521937417678	0.9136646289830952	0	0	0.0
7509	0.048403581836805855	0.03120324173844153	0.03118659662495335	0.7051483425205491	None	0.2	1	0.5833333333333334	7	0.4375	7	0.46153846153846156	0.4375	14	7	3	0	0	0.23076923076923078	13	3	1.2	18	0.0	0.4	0.9151553792014793	0.942994738950314	0.5283734195610609	0.86933699162916	0.6400955163867168	0.9081061266376318	0.901521937417678	0.9113785519727055	0	0	0.0
2684	0.02663143645303804	0.0018121054896046717	-0.0007205350945981975	0.9953157016275822	None	0.5	3	0.5714285714285714	8	0.3888888888888889	7	0.4166666666666667	0.1111111111111111	6	2	13	0	0	0.75	6	8	1.3333333333333333	20	0.0	0.26666666666666666	0.5484384323623479	0.566655281086098	0.5304641959481078	0.5205279122053428	0.2488822596416834	0.6233091473998507	0.7976578656493154	0.5706893940184607	0	0	0.0
3314	0.08693418046967044	0.015542429263977076	0.013725467946950688	0.8057679438773007	None	0	0	0.2	2	0.9230769230769231	12	0.5357142857142857	0.9230769230769231	14	12	0	0	0	0.14285714285714285	14	2	1.0	15	0.0	0	0.46295070073568356	0.9308863112161893	0.5268923679239991	0.8779039529877996	0.7040179790736023	0.8426234117632063	0.877805884947329	0.889305240207385	0	0	0.0
7186	0.046551808421256675	0.03303355830988248	0.03298414528200783	0.689564431009537	None	0.2	1	0.5833333333333334	7	0.4375	7	0.46153846153846156	0.4375	14	7	3	0	0	0.23076923076923078	13	3	1.2	18	0.0	0.4	0.9151553792014793	0.942994738950314	0.5283734195610609	0.86933699162916	0.6400955163867168	0.9011861292810254	0.901521937417678	0.9091940239425977	0	0	0.0
3109	0.0012023088727164104	0.0006461518094140167	0.0006248335535122784	0.9918718688849537	None	0	0	0.8	4	0.2	1	0.4375	0.2	5	1	1	1	0	1.0	4	4	0.4666666666666667	7	0.5	0.5	0.3801104559627332	0.9228678539097538	0.32109248406713875	0.7993212147435159	0.8755571509638077	0.9444209690495967	0.9378935748600805	0.9031095664521932	1.0	0.4	0.0
933	None	None	None	None	None	0	0	0	0	0	0	1.0	0	0	0	0	2	0	1.0	1	1	0.06666666666666667	1	0.5	0	0	0	0	0	0	0	0	0	0	0	0
2031	None	None	None	None	None	0.3333333333333333	2	0.42857142857142855	6	0.5555555555555556	10	0.35714285714285715	0.3888888888888889	12	7	7	1	0	0.875	7	8	1.3333333333333333	20	0.07692307692307693	0.16666666666666666	0.5484384323623479	0.9038914321295191	0.779234697196269	0.8984335322303378	0.3250563792681881	0.8903521059687276	0.8547593770788556	0.8976918578201162	1.0	0.16666666666666666	0.0
2522	None	None	None	None	None	0	0	0.5	1	1.0	1	1.0	1.0	1	1	1	3	0	0.3333333333333333	1	3	0.2	3	0.5	0	0.1	0.5	0.5932847369297682	0.5	0.319811265607239	0.5	0.8826527761077411	0.5	1.0	0	0.0
1423	None	None	None	None	None	0	0	1.0	3	0.0	0	0.6666666666666666	0	1	0	2	2	0	0.6666666666666666	3	2	0.26666666666666666	4	0.2857142857142857	1.0	0	0	0	0	0	0	0	0	0	0	0
1561	None	None	None	None	None	0.6666666666666666	2	0.7777777777777778	7	0.2727272727272727	3	0.5416666666666666	0.2727272727272727	8	3	4	0	0	0.375	8	3	0.8666666666666667	13	0.0	0.8	0.41860159897967675	0.8797896897841065	0.6359520467312348	0.6921060237162662	0.36315630463531134	0.9452774186534137	0.8333043184788613	0.8679792370450727	0	0	0.0
5220	0.04921506516646452	0.03179551852410072	0.03179235979984054	0.6974575094843112	None	0.2	1	0.5833333333333334	7	0.4375	7	0.46153846153846156	0.4375	14	7	3	0	0	0.23076923076923078	13	3	1.2	18	0.0	0.4	0.9151553792014793	0.942994738950314	0.5283734195610609	0.86933699162916	0.7056562262095919	0.906146755121224	0.9004226349385083	0.9107503880198947	0	0	0.0
545	None	None	None	None	None	0	0	0.5	1	1.0	1	1.0	0	0	0	2	0	0	0.3333333333333333	3	1	0.2	3	0.0	0	0	0	0	0	0	0	0	0	0	0	0
6324	0.04743721196177845	0.031658733979531915	0.03165755025191815	0.7125834314032838	None	0.2	1	0.5833333333333334	7	0.4375	7	0.46153846153846156	0.4375	14	7	3	0	0	0.23076923076923078	13	3	1.2	18	0.0	0.4	0.9151553792014793	0.942994738950314	0.5283734195610609	0.86933699162916	0.6400955163867168	0.9011861292810254	0.901521937417678	0.9091940239425977	0	0	0.0
2352	None	None	None	None	None	0.25	1	0.6	6	0.3333333333333333	4	0.7	0.16666666666666666	6	2	7	0	0	0.8	4	5	0.9333333333333333	14	0.0	0.2222222222222222	0.5484384323623479	0.6707349352262081	0.5304641959481078	0.6412860896032089	0.2488822596416834	0.9513713414089574	0.8505714762475517	0.8056597402243524	0	0	0.0
6398	0.04783290635033537	0.03126405299713558	0.031206419562353854	0.6987095600971955	None	0.2	1	0.5833333333333334	7	0.4375	7	0.46153846153846156	0.4375	14	7	3	0	0	0.23076923076923078	13	3	1.2	18	0.0	0.4	0.9151553792014793	0.942994738950314	0.5283734195610609	0.86933699162916	0.6400955163867168	0.9011861292810254	0.901521937417678	0.9091940239425977	0	0	0.0
2018	None	None	None	None	None	0	0	0.75	3	0.25	1	0.6666666666666666	0	1	0	4	1	0	1.0	3	3	0.4	6	0.09090909090909091	0	0	0	0	0	0	0	0	0	0	0	0
948	None	None	None	None	None	0	0	1.0	2	0.0	0	0.75	0	2	0	0	1	0	1.0	2	2	0.2	3	0.5	0	0	0	0	0	0	0	0	0	0	0	0
5371	0.05071397047397613	0.016263396875264	0.0033411608619515264	0.6526732840415337	None	0.16666666666666666	1	0.5	7	0.5	9	0.3076923076923077	0.5	16	9	3	0	0	0.38461538461538464	5	13	1.3333333333333333	20	0.0	0.13333333333333333	0.8526902853139455	0.9353356298736075	0.5298544711981227	0.8591203915664988	0.5927192091165875	0.9157286657333459	0.9010261292048377	0.9079166915472026	0	0	0.0
6414	0.0472693586235069	0.03314970338093262	0.033112002088319895	0.691239720825058	None	0.2	1	0.5833333333333334	7	0.4375	7	0.46153846153846156	0.4375	14	7	3	0	0	0.23076923076923078	13	3	1.2	18	0.0	0.4	0.9151553792014793	0.942994738950314	0.5283734195610609	0.86933699162916	0.6400955163867168	0.9011861292810254	0.901521937417678	0.9091940239425977	0	0	0.0
6936	0.04641653499641397	0.03144214866701219	0.03144195362379625	0.7094242489903821	None	0.2	1	0.5833333333333334	7	0.4375	7	0.46153846153846156	0.4375	14	7	3	0	0	0.23076923076923078	13	3	1.2	18	0.0	0.4	0.9151553792014793	0.942994738950314	0.5283734195610609	0.86933699162916	0.7056562262095919	0.900300102374164	0.901521937417678	0.9089209220374863	0	0	0.0
7281	0.04683187573447343	0.03302698776069045	0.03300593591857272	0.6924681507768251	None	0.2	1	0.5833333333333334	7	0.4375	7	0.46153846153846156	0.4375	14	7	3	0	0	0.23076923076923078	13	3	1.2	18	0.0	0.4	0.9151553792014793	0.942994738950314	0.5283734195610609	0.86933699162916	0.6701774853994749	0.8806812499841852	0.890224135906312	0.9032009514112703	0	0	0.0
1220	None	None	None	None	None	0	0	0	0	0	0	1.0	0	0	0	0	1	0	1.0	1	1	0.06666666666666667	1	0.25	0	0	0	0	0	0	0	0	0	0	0	0
2619	0.032275046635980444	0.0022643274519951167	-0.0010989012445900112	0.9394960345529022	None	0.5	4	0.6666666666666666	12	0.32	8	0.375	0.2	11	5	15	0	0	0.8888888888888888	8	9	1.8	27	0.0	0.15384615384615385	0.5484384323623479	0.7331426638374292	0.5304641959481078	0.818972197102178	0.2488822596416834	0.7687640237898037	0.7825539839562382	0.7756435492977302	0	0	0.0
2234	None	None	None	None	None	0	0	0.6	3	0.6	3	0.5833333333333334	0.4	4	2	2	1	0	0.75	3	4	0.4666666666666667	7	0.16666666666666666	0.5	0.7260774487338761	0.9368753854759656	0.518715060988942	0.8870100134899155	0.4860144778372096	0.9214125028558522	0.8812102663195237	0.9173264680905415	1.0	0.25	0.0
6043	0.0485668496005685	0.03200561193457477	0.03199605106399159	0.6946456865752524	None	0.2	1	0.5833333333333334	7	0.4375	7	0.46153846153846156	0.4375	14	7	3	0	0	0.23076923076923078	13	3	1.2	18	0.0	0.4	0.9151553792014793	0.942994738950314	0.5283734195610609	0.86933699162916	0.6400955163867168	0.8997909175121086	0.901521937417678	0.9087646187631909	0	0	0.0
519	None	None	None	None	None	1.0	1	0.8	4	0.4	2	0.7777777777777778	0	0	0	6	2	0	1.0	3	3	0.4666666666666667	7	0.125	1.0	0	0	0	0	0	0	0	0	0	0	0
740	None	None	None	None	None	0	0	1.0	2	0.0	0	0.75	0	2	0	0	0	0	1.0	2	2	0.2	3	0.0	0	0	0	0	0	0	0	0	0	0	0	0
4092	0.04485345225499802	0.02136398407081763	0.02133294789933014	0.6545797372476863	None	0.2	1	0.5833333333333334	7	0.4375	7	0.46153846153846156	0.4375	14	7	3	0	0	0.23076923076923078	13	3	1.2	18	0.0	0.4	0.9151553792014793	0.9442420669295788	0.5283734195610609	0.86933699162916	0.6400955163867168	0.9011861292810254	0.901521937417678	0.9098371920731696	0	0	0.0
898	None	None	None	None	None	1.0	1	0.8	4	0.2	1	0.5833333333333334	0.2	4	1	2	1	0	0.75	3	4	0.4666666666666667	7	0.2	0.5	0.46644120073807144	0.8268968774113865	0.48945425940064136	0.7482394274113444	0.5626381870416	0.8505381646870095	0.7895745039193428	0.8121368460525187	1.0	0.5	0.0
5674	0.041531682977302614	0.017481833410471825	0.017258096478678427	0.7699908738985431	None	0.2	1	0.5833333333333334	7	0.4375	7	0.46153846153846156	0.4375	14	7	3	0	0	0.23076923076923078	13	3	1.2	18	0.0	0.4	0.9151553792014793	0.942994738950314	0.5283734195610609	0.86933699162916	0.6400955163867168	0.9011861292810254	0.901521937417678	0.9091940239425977	0	0	0.0
615	None	None	None	None	None	1.0	1	1.0	4	0.0	0	0.5555555555555556	0	2	0	2	0	0	1.0	3	3	0.3333333333333333	5	0.0	1.0	0	0	0	0	0	0	0	0	0	0	0
4461	0.04272264117935947	0.00941275098685969	0.008823635831290734	0.6831611181602608	None	0.2	1	0.5833333333333334	7	0.4375	7	0.46153846153846156	0.4375	14	7	3	0	0	0.23076923076923078	13	3	1.2	18	0.0	0.4	0.8148399495655276	0.9401734154672972	0.5336456295556709	0.871698232847879	0.6730739037803023	0.878178078483356	0.890224135906312	0.901616886964111	0	0	0.0
1996	None	None	None	None	None	0	0	0.3	3	0.6666666666666666	8	0.4375	0.5833333333333334	9	7	4	1	0	0.5	8	4	0.9333333333333333	14	0.1	0	0.11308121815036234	0.9731048661299758	0.6809465637185583	0.9144084590431043	0.809475390623785	0.8374393304403652	0.8923053456165541	0.9263670762302322	1.0	0.2222222222222222	0.0
7198	0.0490613620314785	0.03235170993463739	0.03235052201201732	0.6981606641647704	None	0.2	1	0.5833333333333334	7	0.4375	7	0.46153846153846156	0.4375	14	7	3	0	0	0.23076923076923078	13	3	1.2	18	0.0	0.4	0.9151553792014793	0.942994738950314	0.5283734195610609	0.86933699162916	0.6400955163867168	0.9011861292810254	0.901521937417678	0.9091940239425977	0	0	0.0
537	None	None	None	None	None	0	0	0.5	3	0.7142857142857143	5	0.5625	0.7142857142857143	7	5	1	1	0	0.25	8	2	0.6	9	0.25	0.8571428571428571	0.16418506626769236	0.9848464662385266	0.26966969634516247	0.7219183726748147	0.9041092901585677	0.8279729259977266	0.9660682950070983	0.9031908751767395	1.0	0.42857142857142855	0.0
5473	0.05226112198070456	0.028197263864487596	0.02819102121066813	0.7021958094478027	None	0.4	2	0.5384615384615384	7	0.5294117647058824	9	0.31666666666666665	0.5294117647058824	15	9	3	0	0	0.4166666666666667	12	5	1.2666666666666666	19	0.0	0.5714285714285714	0.9392025372101308	0.9410947454815419	0.5298544711981227	0.8623849798269406	0.6400955163867168	0.890605885345541	0.9215399188504981	0.9032993062295295	0	0	0.0
2995	0.023031731285185205	0.0011977204917139384	-0.0009044398067650643	0.9472871234276949	None	0	0	0.375	3	0.7	7	0.34285714285714286	0.7	10	7	1	1	0	0.7142857142857143	5	7	0.8	12	0.3333333333333333	0	0.5313018147863995	0.8657816160417509	0.4721194601854407	0.8643587007174942	0.4026871659470528	0.8338963346684096	0.7292264842599253	0.8552697378198537	1.0	0.1	0.0
3228	0.0012923158405757473	0.00042039937627177015	3.509528345829827e-05	0.9944261341174623	None	0	0	0.75	3	0.25	1	0.5	0.25	3	1	2	0	0	0.75	4	3	0.4	6	0.0	1.0	0.3493427731266888	0.8938851590796959	0.9276506225443562	0.8322518729881455	0.9052811809852581	0.9605424270321261	0.906898297712937	0.9095648290726416	0	0	0.0
1469	None	None	None	None	None	0	0	0.75	3	0.5	2	0.6	0.5	5	2	0	1	0	0.4	5	2	0.4	6	1.0	1.0	0.796801126901571	0.8494483292975508	0.34107376584678223	0.8742666482076051	0.46047199751497114	0.9151664726407711	0.8779650825381256	0.8824639290580838	1.0	0	0.0
7044	0.015578209434906029	0.006876519083956694	-0.00686494893223358	0.9511900719537089	None	0.3333333333333333	1	0.6666666666666666	6	0.36363636363636365	4	0.48148148148148145	0.36363636363636365	10	4	2	0	0	0.3333333333333333	9	3	0.8666666666666667	13	0.0	0.5	0.9151553792014793	0.9402081838573723	0.5283734195610609	0.8800664985940114	0.5745881204115182	0.8960267512709994	0.9021395545251948	0.908935801425031	0	0	0.0
7089	0.02655380614020008	0.008333695652605473	0.00244077630848979	0.9173958139471111	None	0	0	0.5	4	0.5	5	0.34285714285714286	0.5	9	5	2	0	0	0.7142857142857143	5	7	0.8	12	0.0	0.18181818181818182	0.9392025372101308	0.9450066858523322	0.5403988911873426	0.8671447552680603	0.6400955163867168	0.8898461308877711	0.9163181782366322	0.9063362252155769	0	0	0.0
1119	None	None	None	None	None	0	0	0.6	3	0.2	1	0.5833333333333334	0	1	0	5	1	0	0.75	4	3	0.4666666666666667	7	0.07692307692307693	0.4	0	0	0	0	0	0	0	0	0	0	0
1883	None	None	None	None	None	0	0	0.6	6	0.38461538461538464	5	0.4166666666666667	0.38461538461538464	11	5	3	3	0	0.4444444444444444	9	4	1.0	15	0.75	0.15384615384615385	0.5098316840593891	0.9066792661264569	0.5675951237306446	0.8663007827229956	0.3919276870904085	0.7805785556109204	0.8440557530131267	0.8586119738561423	0.18181818181818182	0	0.0
4214	0.04315275673460087	0.02066538300961844	0.020649435202673247	0.6570464736552759	None	0.2	1	0.5833333333333334	7	0.4375	7	0.46153846153846156	0.4375	14	7	3	0	0	0.23076923076923078	13	3	1.2	18	0.0	0.4	0.9151553792014793	0.9442420669295788	0.5283734195610609	0.86933699162916	0.6400955163867168	0.9011861292810254	0.901521937417678	0.9098371920731696	0	0	0.0
3056	0.0599448912890549	0.009959748450449397	-0.002811038038667261	0.9038495317605071	None	0	0	0.25	3	0.8125	13	0.32142857142857145	0.75	14	12	3	0	0	0.2857142857142857	14	4	1.2	18	0.0	0	0.6461257821903716	0.9507057741097197	0.5929789605492906	0.8546958653099693	0.5371191640429369	0.9180796270665089	0.8855794985576111	0.9154921158411531	0	0	0.0
1048	None	None	None	None	None	0	0	0.25	1	1.0	4	0.6	0.25	1	1	4	1	0	0.4	2	5	0.4	6	0.08333333333333333	0	0.5151583592961919	0.5	0.26920754287903537	0.5	0.4406822272398762	0.5	0.7368751764821202	0.5	1.0	0	0.0
5168	0.04876160952849774	0.032687931087770544	0.032647101487497915	0.6936967076059937	None	0.2	1	0.5833333333333334	7	0.4375	7	0.46153846153846156	0.4375	14	7	3	0	0	0.23076923076923078	13	3	1.2	18	0.0	0.4	0.9151553792014793	0.942994738950314	0.5283734195610609	0.86933699162916	0.6400955163867168	0.9011861292810254	0.901521937417678	0.9091940239425977	0	0	0.0
2015	None	None	None	None	None	0.3333333333333333	1	0.375	3	0.6666666666666666	6	0.55	0.3333333333333333	5	3	5	1	0	0.8	5	4	0.7333333333333333	11	0.08333333333333333	0.4444444444444444	0.784825458442699	0.7159011344682538	0.4802446649043457	0.7832600333261858	0.5828300400586104	0.8861330462020527	0.7799422482093396	0.805381399019919	1.0	0.4	0.0
623	None	None	None	None	None	0	0	0.625	5	0.3333333333333333	3	0.55	0.1111111111111111	3	1	7	1	0	0.8	5	4	0.7333333333333333	11	0.0625	0.25	1.0	0.8196254431063718	0.4756475262495127	0.6614271101601735	0.5837700449681712	0.8827561640975851	0.8779138528107733	0.8023036931905486	1.0	0.6666666666666666	0.0
7336	0.044198426205610895	0.026042200379466713	0.02556318595478337	0.7401551440989433	None	0.16666666666666666	1	0.5	7	0.5	9	0.4444444444444444	0.4444444444444444	15	8	4	0	0	0.2	15	3	1.3333333333333333	20	0.0	0.4	0.9151553792014793	0.9412771673504575	0.5298544711981227	0.8623849798269406	0.7056562262095919	0.8884436036765928	0.901521937417678	0.902753207405558	0	0	0.0
4762	0.042820439739849274	0.021247874499922593	0.02124512826388215	0.6525347403059576	None	0.2	1	0.5833333333333334	7	0.4375	7	0.46153846153846156	0.4375	14	7	3	0	0	0.23076923076923078	13	3	1.2	18	0.0	0.4	0.9151553792014793	0.9442420669295788	0.5283734195610609	0.86933699162916	0.6400955163867168	0.8840895019200871	0.8984394544612757	0.9048290007047154	0	0	0.0
3032	0.011794305920839179	0.0018010127990412258	0.0010099294188746328	0.9621000615346627	None	0	0	0.2	1	1.0	5	1.0	1.0	6	5	0	1	0	0.14285714285714285	7	1	0.4666666666666667	7	0.3333333333333333	0	0.9119417787628518	0.9202672360266017	0.6416309179560511	0.931598456810908	0.8454198158740789	0.938940574585007	0.8764316634672156	0.9306552331853583	1.0	0.6666666666666666	0.0
601	None	None	None	None	None	0	0	0.6666666666666666	4	0.16666666666666666	1	0.5333333333333333	0.16666666666666666	2	1	5	1	0	0.6	5	3	0.5333333333333333	8	0.07692307692307693	0.2857142857142857	0.7051722208065592	0.9501820289341911	0.5735110150225453	0.875095302991127	0.599870225091607	0.860442408448653	0.8929374697300931	0.9036112404395101	1.0	1.0	0.0
4729	0.009803641685662872	0.0038509360379794257	-0.00039467940788046014	0.9930623340514267	None	0.5	2	0.8181818181818182	9	0.14285714285714285	2	0.45714285714285713	0.14285714285714285	11	2	4	0	0	0.7142857142857143	7	5	1.0666666666666667	16	0.0	0.2222222222222222	0.46295070073568356	0.9401130298315185	0.5268923679239991	0.8925311174810694	0.7310045495784391	0.8571220994812866	0.877805884947329	0.902089833419902	0	0	0.0
6401	None	None	None	None	None	0	0	0.5	7	0.4444444444444444	8	0.2777777777777778	0.4444444444444444	15	8	4	0	0	0.5	6	12	1.3333333333333333	20	0.0	0.1111111111111111	0.9151553792014793	0.9412771673504575	0.5298544711981227	0.8623849798269406	0.6400955163867168	0.9052945340193022	0.901521937417678	0.9079657986817606	0	0	0.0
3131	0.07641318128798821	0.005971020005536858	-0.005722076418801071	0.7958699959567412	None	0	0	0.25	3	0.8666666666666667	13	0.53125	0.8666666666666667	16	13	0	0	0	0.125	16	2	1.1333333333333333	17	0.0	0.26666666666666666	0.46295070073568356	0.9068091632324524	0.5010397560675879	0.8633057685143578	0.7175112643260206	0.8750275896173726	0.8976954244388661	0.8830349022307379	0	0	0.0
1310	None	None	None	None	None	0.6	3	0.6153846153846154	8	0.35294117647058826	6	0.4523809523809524	0.058823529411764705	6	1	12	0	0	0.8571428571428571	6	7	1.2666666666666666	19	0.0	0	0.5484384323623479	0.5227579250860963	0.5304641959481078	0.7099004787529274	0.2488822596416834	0.6250717179155102	0.7976578656493154	0.6222342513531036	0	0	0.0
5986	0.051537705015763435	0.007433631629140128	-0.006455475632768796	0.69068913219859	None	0	0	0.2727272727272727	3	0.7857142857142857	11	0.5714285714285714	0.6428571428571429	12	9	3	0	0	0.14285714285714285	2	14	1.0666666666666667	16	0.0	0	0.43890354272703214	0.9439459351441623	0.5336456295556709	0.8863901490334292	0.7056562262095919	0.870048658185359	0.901521937417678	0.905496175851753	0	0	0.0
3160	0.011711828092175006	0.001103331090421656	0.0010867541814566584	0.996532388938801	None	0.3333333333333333	1	0.5555555555555556	5	0.45454545454545453	5	0.4642857142857143	0.18181818181818182	5	2	7	5	0	0.5714285714285714	7	4	0.8666666666666667	13	0.3333333333333333	0.3333333333333333	0.5484384323623479	0.6108697205105517	0.5525094552963441	0.8523832633530225	0.17450168174863062	0.9385013585566833	0.8547593770788556	0.8379724128515278	0.2	0.4	0.0
7046	0.044829493050571906	0.030211880750175727	0.030001407784619447	0.7104206717393478	None	0.2	1	0.5833333333333334	7	0.4375	7	0.46153846153846156	0.4375	13	7	4	0	0	0.23076923076923078	13	3	1.2	18	0.0	0.4	0.9151553792014793	0.9383361454482588	0.5268923679239991	0.8172742278602401	0.7056562262095919	0.8588042273030722	0.8840179589987976	0.8816967949732455	0	0	0.0
6579	0.044189731043441115	0.02812686702439185	0.028126684901604655	0.7315156877247924	None	0.2	1	0.5833333333333334	7	0.4375	7	0.46153846153846156	0.4375	14	7	3	0	0	0.23076923076923078	13	3	1.2	18	0.0	0.4	0.9151553792014793	0.9416941306668235	0.5283734195610609	0.86933699162916	0.6400955163867168	0.9011861292810254	0.901521937417678	0.908533055350013	0	0	0.0
1493	None	None	None	None	None	0	0	0.2857142857142857	2	0.875	7	0.5555555555555556	0.875	7	7	2	0	0	0.2222222222222222	2	9	0.6666666666666666	10	0.0	0	0.5375667883377915	0.9408286528099976	0.5107571750046314	0.8758392155811279	0.41765023271113594	0.9323514364540944	0.7041407585505256	0.9203982823995622	0	0	0.0
6194	0.04729466325920165	0.03200887552231755	0.03200817152700706	0.7047545889614519	None	0.2	1	0.5833333333333334	7	0.4375	7	0.46153846153846156	0.4375	14	7	3	0	0	0.23076923076923078	13	3	1.2	18	0.0	0.4	0.9151553792014793	0.942994738950314	0.5283734195610609	0.86933699162916	0.6400955163867168	0.9011861292810254	0.901521937417678	0.9091940239425977	0	0	0.0
1097	None	None	None	None	None	0	0	0.4	2	0.8	4	0.875	0.4	3	2	3	1	0	0.5	4	2	0.4666666666666667	7	0.1111111111111111	0.4	0.7099209816343066	0.704783494318596	0.36592245926798045	0.8131077011651561	0.44622952384361403	0.9084977654274864	0.8791424923220312	0.8242358850378056	1.0	0.6666666666666666	0.0
5781	0.04643606965456139	0.03359603542765701	0.03356539077300643	0.6924696737281261	None	0.2	1	0.5833333333333334	7	0.4375	7	0.46153846153846156	0.4375	14	7	3	0	0	0.23076923076923078	13	3	1.2	18	0.0	0.4	0.9151553792014793	0.942994738950314	0.5283734195610609	0.86933699162916	0.6400955163867168	0.9011861292810254	0.901521937417678	0.9091940239425977	0	0	0.0
3821	0.05483601794785866	0.00779065994712699	0.00243213234228111	0.6289089835895936	None	0	0	0.1	1	1.0	12	1.0	1.0	13	12	0	1	0	0.07142857142857142	14	1	0.9333333333333333	14	0.3333333333333333	0	0.7606176803668457	0.9257656171457217	0.6455590299112383	0.8801168772359049	0.3840684432485517	0.9528305005131287	0.874419348068305	0.9246687291281771	1.0	0.46153846153846156	0.0
1575	None	None	None	None	None	0.25	1	0.8	8	0.08333333333333333	1	0.7	0.08333333333333333	6	1	7	1	0	0.8	4	5	0.9333333333333333	14	0.07692307692307693	0.6666666666666666	0.5484384323623479	0.8401911599645225	0.5525094552963441	0.9130252899829103	0.3232628375347362	0.9017481223715943	0.891295516632395	0.888535262763151	1.0	0	0.0
4439	0.013778412577676355	0.0036775429206844404	-0.0036247933765359125	0.956356389829045	None	0.3333333333333333	1	0.6666666666666666	6	0.36363636363636365	4	0.48148148148148145	0.36363636363636365	10	4	2	0	0	0.3333333333333333	9	3	0.8666666666666667	13	0.0	0.5	0.9151553792014793	0.9422880975280743	0.5283734195610609	0.8800664985940114	0.5927192091165875	0.8944140564982203	0.8984394544612757	0.9094976895816338	0	0	0.0
6253	0.04396025542917093	0.0259232305419789	0.025717240827139033	0.6904278063519803	None	0.2	1	0.5833333333333334	7	0.4375	7	0.46153846153846156	0.4375	14	7	3	0	0	0.23076923076923078	13	3	1.2	18	0.0	0.4	0.9151553792014793	0.942994738950314	0.5283734195610609	0.86933699162916	0.7056562262095919	0.8768200572658816	0.8930848718768506	0.9021396023569627	0	0	0.0
7388	0.043824383708060285	0.025249477959163935	0.02503344917570979	0.6956167221553444	None	0.2	1	0.5833333333333334	7	0.4375	7	0.46153846153846156	0.4375	14	7	3	0	0	0.23076923076923078	13	3	1.2	18	0.0	0.4	0.9151553792014793	0.942994738950314	0.5283734195610609	0.86933699162916	0.6400955163867168	0.9011861292810254	0.901521937417678	0.9091940239425977	0	0	0.0
448	None	None	None	None	None	0	0	0.5	1	1.0	1	1.0	0	0	0	2	0	0	0.3333333333333333	3	1	0.2	3	0.0	0	0	0	0	0	0	0	0	0	0	0	0
6169	0.03968335138366519	0.006864628723254424	0.006638416251236696	0.622482630409708	None	0.2	1	0.4166666666666667	5	0.6666666666666666	10	0.3269230769230769	0.6	14	9	2	0	0	0.3076923076923077	13	4	1.1333333333333333	17	0.0	0.5	0.9151553792014793	0.9264145635412687	0.5313783207703044	0.8699563373358307	0.4777161060484677	0.8993205174116178	0.901521937417678	0.900940181998551	0	0	0.0
169	None	None	None	None	None	0	0	0.5	1	1.0	1	1.0	0	1	0	1	4	0	0.3333333333333333	1	3	0.2	3	0.8	0	0	0	0	0	0	0	0	0	0	0	0
2396	None	None	None	None	None	0	0	0.25	1	1.0	4	0.6666666666666666	0.25	1	1	4	2	0	1.0	3	3	0.4	6	0.16666666666666666	0	0.6611808115590967	0.5	0.5135196605471518	0.5	0.9427107361771224	0.5	0.8557399791856415	0.5	1.0	1.0	0.8038587910826237
2122	None	None	None	None	None	0	0	0.1	1	1.0	12	0.6363636363636364	0.5833333333333334	7	7	6	3	0	0.18181818181818182	11	2	0.9333333333333333	14	0.1875	0.3333333333333333	0.6142208553675874	0.9097249186081034	0.5202373901507111	0.9254415385930741	0.38699422300399394	0.922583433833641	0.8455057286507275	0.9195055925382953	0.2857142857142857	0.2857142857142857	0.0
866	None	None	None	None	None	0.2	1	0.5833333333333334	7	0.4375	7	0.3333333333333333	0.4375	10	7	7	0	0	0.6666666666666666	9	6	1.2	18	0.0	0.125	0.5425843216527764	0.8860111338677763	0.5225202372949493	0.8398121433097246	0.27963675498354457	0.9436223659539272	0.8631458346267157	0.8979853895269256	0	0	0.0
434	None	None	None	None	None	0	0	0.6666666666666666	4	0.14285714285714285	1	0.75	0	2	0	6	0	0	0.75	3	4	0.6	9	0.0	0	0	0	0	0	0	0	0	0	0	0	0
2837	0.036411653851564425	0.0049640800151560405	-0.004028026802520218	0.9329948049127894	None	0.5	4	0.6111111111111112	11	0.375	9	0.32098765432098764	0.20833333333333334	12	5	13	0	0	1.0	9	9	1.7333333333333334	26	0.0	0.3157894736842105	0.5520327068373962	0.8967873874510971	0.5304641959481078	0.8705388428258362	0.26466310292365014	0.8928473379086894	0.8499414848790682	0.88721861250749	0	0	0.0
1437	None	None	None	None	None	0	0	0.6	3	0.4	2	0.5833333333333334	0	1	0	5	0	0	0.75	4	3	0.4666666666666667	7	0.0	0.5	0	0	0	0	0	0	0	0	0	0	0
174	None	None	None	None	None	0	0	0.6666666666666666	4	0.3333333333333333	2	0.5	0.3333333333333333	5	2	2	2	0	1.0	4	4	0.5333333333333333	8	0.4	0.5	0.4067779093162329	0.8387156726540079	0.402934873749456	0.8554270776539036	0.7725691541026667	0.9572558417013742	0.914965707530278	0.8982977940479716	0.6	0.2	0.0
5619	0.046482568653140294	0.032520119497649554	0.03249651029585926	0.6972204824807693	None	0.2	1	0.5833333333333334	7	0.4375	7	0.46153846153846156	0.4375	14	7	3	0	0	0.23076923076923078	13	3	1.2	18	0.0	0.4	0.9151553792014793	0.942994738950314	0.5283734195610609	0.86933699162916	0.6400955163867168	0.9011861292810254	0.901521937417678	0.9091940239425977	0	0	0.0
6820	0.047240200823161826	0.03170508291865623	0.03165047464668067	0.6907050484135954	None	0.2	1	0.5833333333333334	7	0.4375	7	0.46153846153846156	0.4375	14	7	3	0	0	0.23076923076923078	13	3	1.2	18	0.0	0.4	0.9151553792014793	0.942994738950314	0.5283734195610609	0.86933699162916	0.6400955163867168	0.9011861292810254	0.901521937417678	0.9091940239425977	0	0	0.0
7498	0.04655351259820277	0.03265789034523261	0.03261974471187932	0.6970915084923788	None	0.2	1	0.5833333333333334	7	0.4375	7	0.46153846153846156	0.4375	14	7	3	0	0	0.23076923076923078	13	3	1.2	18	0.0	0.4	0.9151553792014793	0.942994738950314	0.5283734195610609	0.86933699162916	0.6400955163867168	0.9011861292810254	0.901521937417678	0.9091940239425977	0	0	0.0
6481	0.04775082347880534	0.03089738474143085	0.030895002439243764	0.70471270765348	None	0.2	1	0.5833333333333334	7	0.4375	7	0.46153846153846156	0.4375	14	7	3	0	0	0.23076923076923078	13	3	1.2	18	0.0	0.4	0.9151553792014793	0.942994738950314	0.5283734195610609	0.86933699162916	0.7056562262095919	0.906146755121224	0.9004226349385083	0.9107503880198947	0	0	0.0
5432	0.040913870233046955	0.011753508489898423	0.011451774264463444	0.7605838660853571	None	0.2	1	0.5833333333333334	7	0.4375	7	0.46153846153846156	0.4375	14	7	3	0	0	0.23076923076923078	13	3	1.2	18	0.0	0.4	0.9151553792014793	0.942994738950314	0.5283734195610609	0.86933699162916	0.6400955163867168	0.9011861292810254	0.901521937417678	0.9091940239425977	0	0	0.0
1349	None	None	None	None	None	0.25	1	0.45454545454545453	5	0.5	7	0.6666666666666666	0.35714285714285715	9	5	6	4	0	0.6666666666666666	6	4	1.0666666666666667	16	0.3333333333333333	0.7142857142857143	0.5484384323623479	0.8680175287318315	0.5132814232588192	0.7979925858709916	0.41765023271113594	0.9336381280489149	0.8547593770788556	0.8772994247609475	0.2777777777777778	0.2222222222222222	0.0
379	None	None	None	None	None	0.3333333333333333	1	0.5	4	0.6	6	0.3	0.6	9	6	2	0	0	0.625	8	5	0.8	12	0.0	0.5	0.1837052138669092	0.722464498259347	0.43063221703386656	0.8164036113788172	0.6346630040968904	0.955534936554017	0.9005235456718278	0.8628089335159512	0	0	0.0
6436	0.04409798066665374	0.02069180003497738	0.020648027591113203	0.6887658618359604	None	0.2	1	0.5833333333333334	7	0.4375	7	0.46153846153846156	0.4375	14	7	3	0	0	0.23076923076923078	13	3	1.2	18	0.0	0.4	0.9151553792014793	0.942994738950314	0.5283734195610609	0.86933699162916	0.6400955163867168	0.8840895019200871	0.8984394544612757	0.9041538705736165	0	0	0.0
5549	0.046995672938793046	0.03243216294156891	0.03239909848942845	0.6901625513406318	None	0.2	1	0.5833333333333334	7	0.4375	7	0.46153846153846156	0.4375	14	7	3	0	0	0.23076923076923078	13	3	1.2	18	0.0	0.4	0.9151553792014793	0.942994738950314	0.5283734195610609	0.86933699162916	0.6400955163867168	0.9011861292810254	0.901521937417678	0.9091940239425977	0	0	0.0
715	None	None	None	None	None	0.2	1	0.3076923076923077	4	0.8235294117647058	14	0.296875	0.8235294117647058	18	14	0	0	0	0.25	16	4	1.2666666666666666	19	0.0	0.6666666666666666	0.5897673103433009	0.9509587335943837	0.8741294412719789	0.9425387620641884	0.4391127375244662	0.8166022460707407	0.9324865965604753	0.9182339390717964	0	0	0.0
4717	0.04363759585110149	0.022105368268919866	0.02209088249753974	0.6478016835288241	None	0.2	1	0.5833333333333334	7	0.4375	7	0.46153846153846156	0.4375	14	7	3	0	0	0.23076923076923078	13	3	1.2	18	0.0	0.4	0.9151553792014793	0.9442420669295788	0.5283734195610609	0.86933699162916	0.6400955163867168	0.9011861292810254	0.901521937417678	0.9098371920731696	0	0	0.0
5016	0.039081055774147236	0.010342278242415655	0.009730597454387506	0.7680249049273465	None	0.2	1	0.5833333333333334	7	0.4375	7	0.46153846153846156	0.4375	14	7	3	0	0	0.23076923076923078	13	3	1.2	18	0.0	0.4	0.9151553792014793	0.942994738950314	0.5283734195610609	0.86933699162916	0.6400955163867168	0.8798091474671005	0.8960433927568517	0.902959577822278	0	0	0.0
6608	0.04918556240532321	0.03155406920175354	0.03148891981815951	0.7001006138107941	None	0.2	1	0.5833333333333334	7	0.4375	7	0.46153846153846156	0.4375	14	7	3	0	0	0.23076923076923078	13	3	1.2	18	0.0	0.4	0.9151553792014793	0.942994738950314	0.5283734195610609	0.86933699162916	0.7056562262095919	0.8768200572658816	0.8930848718768506	0.9021396023569627	0	0	0.0
3241	0.039229294319894185	0.004958973112915474	0.004817506362135055	0.6180480319370643	None	0	0	0.25	2	0.8888888888888888	8	0.55	0.8888888888888888	10	8	0	0	0	0.2	10	2	0.7333333333333333	11	0.0	0	0.6484171634692687	0.9132437022946901	0.21711973629373488	0.8652643661300083	0.7175112643260206	0.8726863780064938	0.9055235391569567	0.8855611605594564	0	0	0.0
4986	0.03946468552129893	0.020948304730893937	0.020731463055303306	0.7280350333658252	None	0.2	1	0.5833333333333334	7	0.4375	7	0.46153846153846156	0.4375	14	7	3	0	0	0.23076923076923078	13	3	1.2	18	0.0	0.4	0.9151553792014793	0.942994738950314	0.5283734195610609	0.8857455608793321	0.7056562262095919	0.8768200572658816	0.8930848718768506	0.9065476163051746	0	0	0.0
2620	0.01780606306757824	0.00027738830943604726	0.00027675187720521335	0.9384411161749102	None	0.3333333333333333	1	0.625	5	0.4	4	0.48	0.2	4	2	7	0	0	1.0	5	5	0.8	12	0.0	0	0.5248147855350431	0.9657429485464839	0.3788657820656467	0.769996326239125	0.4884231336767305	0.6654747922274175	0.880935078961041	0.8513246003903987	0	0	0.0
6328	0.04349648855678423	0.026074334480820582	0.025858071462455383	0.6955901684952887	None	0.2	1	0.5833333333333334	7	0.4375	7	0.46153846153846156	0.4375	14	7	3	0	0	0.23076923076923078	13	3	1.2	18	0.0	0.4	0.9151553792014793	0.942994738950314	0.5283734195610609	0.86933699162916	0.6400955163867168	0.9011861292810254	0.901521937417678	0.9091940239425977	0	0	0.0
4025	0.05342309302708732	0.012497550781265136	0.002659331472413877	0.5940947303344022	None	0.16666666666666666	1	0.5	7	0.5	9	0.3076923076923077	0.5	16	9	3	0	0	0.38461538461538464	5	13	1.3333333333333333	20	0.0	0.26666666666666666	0.9151553792014793	0.9394767704002301	0.5298544711981227	0.8557445944335195	0.5927192091165875	0.8834925041187752	0.9010261292048377	0.898700638105817	0	0	0.0
5947	0.044545810493242036	0.026095564198920326	0.02583423973260184	0.7056536497102369	None	0.2	1	0.5833333333333334	7	0.4375	7	0.46153846153846156	0.4375	14	7	3	0	0	0.23076923076923078	13	3	1.2	18	0.0	0.4	0.9151553792014793	0.942994738950314	0.5283734195610609	0.86933699162916	0.6400955163867168	0.9011861292810254	0.901521937417678	0.9091940239425977	0	0	0.0
1848	None	None	None	None	None	0.25	1	0.5	5	0.5	6	0.5833333333333334	0.25	5	3	8	0	0	0.6666666666666666	6	4	0.9333333333333333	14	0.0	0	0.6589965622865688	0.8080721056881335	0.6442099650269715	0.8392499112295362	0.3306884457531568	0.9692857998005588	0.9025150581315462	0.8985006034633852	0	0	0.0
4937	0.04820839711847472	0.024272801558337363	0.024190219587673808	0.7097533338698986	None	0.2	1	0.5833333333333334	7	0.4375	7	0.46153846153846156	0.4375	14	7	3	0	0	0.23076923076923078	13	3	1.2	18	0.0	0.4	0.9151553792014793	0.9442420669295788	0.5283734195610609	0.8689370124750078	0.6400955163867168	0.8840895019200871	0.890224135906312	0.9047280083430873	0	0	0.0
7532	0.04199707640869213	0.0232542654971616	0.02302577571176025	0.7126877815174901	None	0.2	1	0.5833333333333334	7	0.4375	7	0.46153846153846156	0.4375	14	7	3	0	0	0.23076923076923078	13	3	1.2	18	0.0	0.4	0.9151553792014793	0.942994738950314	0.5283734195610609	0.86933699162916	0.6400955163867168	0.9011861292810254	0.901521937417678	0.9091940239425977	0	0	0.0
6552	0.01931687654911786	0.0022647370757972185	0.002244937027750899	0.9800959367706664	None	0	0	0.6363636363636364	7	0.2857142857142857	4	0.38095238095238093	0.2857142857142857	11	4	4	0	0	0.8571428571428571	6	7	1.0666666666666667	16	0.0	0.15384615384615385	0.46295070073568356	0.9409536080823611	0.5268923679239991	0.892849683452878	0.6400955163867168	0.8508863121879723	0.8921852301307176	0.9011535910173456	0	0	0.0
6027	0.018269212982649007	0.002943726311683579	-0.002761460849533836	0.9451555702993688	None	0.25	1	0.6	6	0.38461538461538464	5	0.3333333333333333	0.38461538461538464	11	5	3	0	0	0.5555555555555556	5	9	1.0	15	0.0	0.2	0.9962006836022368	0.9334078502639521	0.5403988911873426	0.7573343214718259	0.5453429018464582	0.8998701629490188	0.8802935988731088	0.8798897075529766	0	0	0.0
7444	0.06983389990592252	0.0270765704842391	0.013602133420958116	0.7384529210293547	None	0.2	1	0.4166666666666667	5	0.625	10	0.42857142857142855	0.5625	13	9	4	0	0	0.21428571428571427	3	14	1.2	18	0.0	0.13333333333333333	0.9151553792014793	0.9434774154361492	0.5268923679239991	0.8257159115092267	0.6400955163867168	0.8863296141299355	0.8912174637119292	0.8948649802709945	0	0	0.0
2236	None	None	None	None	None	0	0	0	0	0	0	1.0	0	0	0	0	2	0	1.0	1	1	0.06666666666666667	1	0.5	0	0	0	0	0	0	0	0	0	0	0	0
1647	None	None	None	None	None	0.5	1	0.8333333333333334	5	0.16666666666666666	1	0.6666666666666666	0	2	0	5	1	0	0.75	3	4	0.5333333333333333	8	0.08333333333333333	0.5	0	0	0	0	0	0	0	0	0	0	0
7367	0.049535688833251074	0.015486765419241242	0.0137927831870191	0.7205379124425266	None	0.2	1	0.5833333333333334	7	0.4375	7	0.46153846153846156	0.4375	14	7	3	0	0	0.23076923076923078	13	3	1.2	18	0.0	0.4	0.9151553792014793	0.942994738950314	0.5403988911873426	0.8743680428455181	0.6400955163867168	0.9011861292810254	0.8977619331877099	0.9104258133732956	0	0	0.0
5904	0.047809632038109715	0.03171076791923669	0.031709521771249555	0.707824579810362	None	0.2	1	0.5833333333333334	7	0.4375	7	0.46153846153846156	0.4375	14	7	3	0	0	0.23076923076923078	13	3	1.2	18	0.0	0.4	0.9151553792014793	0.942994738950314	0.5283734195610609	0.86933699162916	0.6400955163867168	0.9011861292810254	0.901521937417678	0.9091940239425977	0	0	0.0
2632	0.01229993842112169	0.0012707509888538575	-0.0006347807549770062	0.9949095023457672	None	0	0	0.2857142857142857	2	0.75	6	0.4166666666666667	0.25	2	2	7	1	0	0.6666666666666666	4	6	0.6666666666666666	10	0.05555555555555555	0	0.1	0.5	0.554550693459492	0.6220417319087455	0.5559583655260241	0.6657194614650311	0.9002616481137	0.5976549974308	1.0	0.5	0.0
3520	0.0821826485699629	0.002429069635323508	0.0024238936819522845	0.7025126570650382	None	0	0	0.16666666666666666	2	0.9333333333333333	14	0.53125	0.9333333333333333	16	14	0	0	0	0.125	16	2	1.1333333333333333	17	0.0	0	0.45092712173135785	0.9458631174208091	0.5585516046760471	0.8805365321460092	0.7164254949825057	0.9192654910143564	0.8862421776907509	0.9190992195160094	0	0	0.0
3204	0.01528546180310392	0.0021596990538768402	-0.00020502010561959273	0.9862033160334396	None	0	0	0.5	3	0.7142857142857143	5	0.5625	0.7142857142857143	7	5	1	0	0	0.25	8	2	0.6	9	0.0	0.2857142857142857	0.4177121498352343	0.9663596847495782	0.5902108414280951	0.753585820715933	0.6400955163867168	0.8767124546642798	0.877805884947329	0.8952725155594855	0	0	0.0
1872	None	None	None	None	None	0	0	0.42857142857142855	3	0.625	5	0.5	0.25	4	2	5	0	0	0.8	5	4	0.6666666666666666	10	0.0	0.5	0.7084204242929619	0.8745748960969663	0.10344843399206911	0.9732432333848644	0.42392305517330603	0.8865314839539238	0.9467510799929756	0.9262563176078464	0	0	0.0
2576	0.0019188545362262039	0.00046520406056418874	9.647456435287305e-05	0.9964326173037307	None	0	0	0.3333333333333333	2	0.6666666666666666	4	0.5333333333333333	0	2	0	5	2	0	0.6	5	3	0.5333333333333333	8	0.16666666666666666	0	0	0	0	0	0	0	0	0	0	0	0
5712	0.04952343899943147	0.031419208605008124	0.031372042496496395	0.689905311966018	None	0.2	1	0.5833333333333334	7	0.4375	7	0.46153846153846156	0.4375	14	7	3	0	0	0.23076923076923078	13	3	1.2	18	0.0	0.4	0.9151553792014793	0.942994738950314	0.5283734195610609	0.86933699162916	0.6400955163867168	0.9011861292810254	0.901521937417678	0.9091940239425977	0	0	0.0
1076	None	None	None	None	None	0	0	1.0	1	0	0	1.0	0	1	0	0	1	0	0.5	1	2	0.13333333333333333	2	0.3333333333333333	0	0	0	0	0	0	0	0	0	0	0	0
3068	0.1273966647054605	0.005479390689482951	-0.005280672905013137	0.9586376872810456	None	0.125	1	0.2222222222222222	4	0.875	21	0.3611111111111111	0.875	25	21	0	0	0	0.125	24	3	1.7333333333333334	26	0.0	1.0	0.3936649918265829	0.9497804838550591	0.5268923679239991	0.9144969177723391	0.7310045495784391	0.7905444632015058	0.877805884947329	0.9013770586769588	0	0	0.0
1322	None	None	None	None	None	0	0	0.4	2	0.6	3	0.4666666666666667	0.6	3	3	3	2	0	0.6	3	5	0.4666666666666667	7	0.2	1.0	0.1	0.7572712993913603	0.19931931908192663	0.9682256351834683	0.5467214313560347	0.8477888028019145	0.9034108773602934	0.8899909208177897	0.8333333333333333	0.6666666666666666	0.6512351777026005
3687	0.08188280898275373	0.014358976332779166	0.01351198968461598	0.7919559390834419	None	0	0	0.2	2	0.9230769230769231	12	0.5357142857142857	0.9230769230769231	14	12	0	0	0	0.14285714285714285	14	2	1.0	15	0.0	0	0.46295070073568356	0.9182232993077348	0.5268923679239991	0.8806148440426702	0.6720567477301594	0.8528983046851506	0.877805884947329	0.8867611765577146	0	0	0.0
7283	0.04633401284046198	0.03121375040822536	0.030769539523533458	0.6970897139102713	None	0.2	1	0.5833333333333334	7	0.4375	7	0.46153846153846156	0.4375	13	7	4	0	0	0.23076923076923078	13	3	1.2	18	0.0	0.4	0.9151553792014793	0.9383361454482588	0.5268923679239991	0.8172742278602401	0.7056562262095919	0.8588042273030722	0.8840179589987976	0.8816967949732455	0	0	0.0
947	None	None	None	None	None	0	0	0.75	3	0.3333333333333333	1	0.625	0	2	0	2	1	0	0.5	4	2	0.3333333333333333	5	0.16666666666666666	0.6666666666666666	0	0	0	0	0	0	0	0	0	0	0
892	None	None	None	None	None	0	0	0.125	1	1.0	9	0.4074074074074074	0.7777777777777778	7	7	3	2	0	0.3333333333333333	3	9	0.7333333333333333	11	0.2	0	0.678167071236569	0.8139818608172993	0.7188268328265377	0.9315871929085284	0.43307788529742375	0.9060810258347797	0.7604885037831737	0.8926442442098621	0.5714285714285714	0.42857142857142855	0.0
6219	0.04646699561257371	0.03236692513573126	0.03234587751694913	0.689939150115416	None	0.2	1	0.5833333333333334	7	0.4375	7	0.46153846153846156	0.4375	14	7	3	0	0	0.23076923076923078	13	3	1.2	18	0.0	0.4	0.9151553792014793	0.942994738950314	0.5283734195610609	0.86933699162916	0.6400955163867168	0.9011861292810254	0.901521937417678	0.9091940239425977	0	0	0.0
4538	0.023884821763589855	0.007581638086614452	-0.002407730934307684	0.9778010014821419	None	0	0	0.375	3	0.7777777777777778	7	0.55	0.7777777777777778	10	7	0	0	0	0.2	10	2	0.7333333333333333	11	0.0	0.2222222222222222	0.9087281783242241	0.9162625620399694	0.5188247714643153	0.8875603579063427	0.660925249418048	0.9327848242899822	0.8832403310385134	0.9139607536446219	0	0	0.0
2883	0.01193936216730359	0.0007020012138174192	0.000493221671938859	0.9710953113854258	None	0.25	1	0.5	5	0.4166666666666667	5	0.56	0.25	7	3	6	1	0	1.0	5	5	0.9333333333333333	14	0.08333333333333333	0.2	0.8035765802715795	0.860208185775718	0.5675951237306446	0.8892148972509493	0.4100893102504773	0.8495566661256044	0.9033726776046461	0.8672621284579648	1.0	0.14285714285714285	0.0
1939	None	None	None	None	None	0	0	0.3333333333333333	1	1.0	2	1.0	0.5	1	1	2	0	0	0.25	4	1	0.26666666666666666	4	0.0	0	0.6611808115590967	0.5	0.42336682997815467	0.5	0.7728074866371136	0.5	0.8111133423664615	0.5	0	0	0.0
2801	0.0010483967478632562	0.00016850377068234555	-0.0001685005742427694	0.9964900456237972	None	0	0	1.0	3	0.0	0	0.6666666666666666	0	2	0	1	1	0	0.6666666666666666	2	3	0.26666666666666666	4	0.25	1.0	0	0	0	0	0	0	0	0	0	0	0
2634	1.547073746845961e-05	5.18152173570584e-07	7.691941614345661e-08	0.9999990011777751	None	1.0	1	1.0	4	0.25	1	0.5	0.25	4	1	1	0	0	0.75	3	4	0.4	6	0.0	1.0	0.592659133511128	0.940111596766706	0.33631417275782044	0.7951831955963822	0.46389793749631386	0.6416352068539846	0.7683196380651928	0.8269476043846111	0	0	0.0
7053	0.04832032422119772	0.031756195192296104	0.031755950566629054	0.7041634947858062	None	0.2	1	0.5833333333333334	7	0.4375	7	0.46153846153846156	0.4375	14	7	3	0	0	0.23076923076923078	13	3	1.2	18	0.0	0.4	0.9151553792014793	0.942994738950314	0.5283734195610609	0.86933699162916	0.7056562262095919	0.8838787423655418	0.9021395545251948	0.904094490410104	0	0	0.0
1993	None	None	None	None	None	1.0	1	1.0	5	0.0	0	0.7777777777777778	0	3	0	3	1	0	1.0	3	3	0.4666666666666667	7	0.14285714285714285	1.0	0	0	0	0	0	0	0	0	0	0	0
5078	0.04851348518875062	0.03127659692369017	0.031146595018574526	0.6961442093187648	None	0.2	1	0.5833333333333334	7	0.4375	7	0.46153846153846156	0.4375	14	7	3	0	0	0.23076923076923078	13	3	1.2	18	0.0	0.4	0.9151553792014793	0.942994738950314	0.5283734195610609	0.86933699162916	0.6400955163867168	0.8840895019200871	0.8984394544612757	0.9041538705736165	0	0	0.0
277	None	None	None	None	None	0	0	0.25	4	0.8095238095238095	17	0.19658119658119658	0.7142857142857143	19	15	3	1	0	0.6923076923076923	9	13	1.5333333333333334	23	0.16666666666666666	0.11764705882352941	0.5542730816174559	0.9353745017588129	0.6890014000398228	0.8861100196988145	0.5776167811131285	0.7990244508848111	0.8578087320810707	0.8843943420688472	1.0	0.15789473684210525	0.0
331	None	None	None	None	None	0	0	0.4444444444444444	4	0.6363636363636364	7	0.3611111111111111	0.36363636363636365	6	4	6	0	0	1.0	6	6	0.8666666666666667	13	0.0	0.36363636363636365	0.3000795835639295	0.9667122919050212	0.6741676101672606	0.9160597427371446	0.7101605419757386	0.9642895939433	0.9405602315132019	0.9533901729842235	0	0	0.0
640	None	None	None	None	None	0	0	0.5	2	0.5	2	0.5	0	0	0	5	1	0	0.75	3	4	0.4	6	0.07142857142857142	0	0	0	0	0	0	0	0	0	0	0	0
6231	0.04296770425623727	0.024016964727314814	0.023804106888902752	0.709278389128802	None	0.2	1	0.5833333333333334	7	0.4375	7	0.46153846153846156	0.4375	14	7	3	0	0	0.23076923076923078	13	3	1.2	18	0.0	0.4	0.9151553792014793	0.942994738950314	0.5283734195610609	0.86933699162916	0.6450406346151929	0.8965180437037673	0.890224135906312	0.9077708604351352	0	0	0.0
2477	None	None	None	None	None	0	0	0.5	2	0.75	3	1.0	0.25	2	1	3	4	0	0.6666666666666666	2	3	0.4	6	0.4444444444444444	0	0.27025828098930915	0.8458717637628937	0.5793497528946496	0.7341864921474587	0.3169601399907897	0.897486299307156	0.7998248168909541	0.8360852500058524	0.5	1.0	0.05309028178535406
3578	0.084130165916303	0.016843412445470895	0.014979992145429572	0.7937200481626279	None	0	0	0.2	2	0.9230769230769231	12	0.5357142857142857	0.9230769230769231	14	12	0	0	0	0.14285714285714285	14	2	1.0	15	0.0	0	0.46295070073568356	0.9316659002689939	0.5268923679239991	0.8750204263293148	0.7175112643260206	0.8273511514875957	0.877805884947329	0.885124283263938	0	0	0.0
3501	0.04295611740638179	0.021365404524702536	0.021365141730026932	0.64655745176179	None	0.2	1	0.5833333333333334	7	0.4375	7	0.46153846153846156	0.4375	14	7	3	0	0	0.23076923076923078	13	3	1.2	18	0.0	0.4	0.9151553792014793	0.9442420669295788	0.5283734195610609	0.86933699162916	0.6400955163867168	0.8840895019200871	0.8984394544612757	0.9048290007047154	0	0	0.0
6050	0.04623180197520154	0.03255995419451299	0.032511333292902435	0.6938273884901138	None	0.2	1	0.5833333333333334	7	0.4375	7	0.46153846153846156	0.4375	14	7	3	0	0	0.23076923076923078	13	3	1.2	18	0.0	0.4	0.9151553792014793	0.942994738950314	0.5283734195610609	0.86933699162916	0.6400955163867168	0.9011861292810254	0.901521937417678	0.9091940239425977	0	0	0.0
1759	None	None	None	None	None	0	0	1.0	1	0	0	1.0	0	1	0	0	1	0	0.5	2	1	0.13333333333333333	2	0.3333333333333333	0	0	0	0	0	0	0	0	0	0	0	0
2944	0.025925655664372098	0.0016532671795549674	-0.0016354538899088448	0.9661092430123277	None	0	0	0.25	2	0.7777777777777778	7	0.55	0.5555555555555556	7	5	3	1	0	0.8	4	5	0.7333333333333333	11	0.125	0	0.5484384323623479	0.6303001129854569	0.5525094552963441	0.5890096800919341	0.3048756334913164	0.9228945192525531	0.760947436021231	0.7549592686435845	1.0	0	0.0
7187	0.046703911769901144	0.03217106713482033	0.03215401104741329	0.696288751071504	None	0.2	1	0.5833333333333334	7	0.4375	7	0.46153846153846156	0.4375	14	7	3	0	0	0.23076923076923078	13	3	1.2	18	0.0	0.4	0.9151553792014793	0.942994738950314	0.5283734195610609	0.86933699162916	0.6400955163867168	0.9011861292810254	0.901521937417678	0.9091940239425977	0	0	0.0
2732	0.02432742509459454	0.003998383462492361	0.002957639352146495	0.9390611148955507	None	0	0	0.25	2	0.8888888888888888	8	0.34375	0.7777777777777778	9	7	1	1	0	0.5	8	4	0.7333333333333333	11	0.25	0	0.5098316840593891	0.8580251861809016	0.5257094301658153	0.8371293504035446	0.3952850216436283	0.6569849027317721	0.6571418202544322	0.7960787478985721	1.0	0	0.0
2295	None	None	None	None	None	0.5	1	0.6666666666666666	4	0.5714285714285714	4	0.42857142857142855	0.5714285714285714	7	4	1	0	0	0.42857142857142855	7	3	0.6	9	0.0	1.0	0.4182694386869292	0.9578105913549035	0.6809465637185583	0.7867243588459654	0.2776324286251656	0.9030289848967079	0.8944574562690691	0.9020051494805958	0	0	0.0
153	None	None	None	None	None	0	0	0.3333333333333333	3	0.6363636363636364	7	0.40625	0.5454545454545454	9	6	3	2	0	0.5	8	4	0.8666666666666667	13	0.2857142857142857	0	0.6655393321637203	0.9238245211567272	0.7188268328265377	0.889538916779776	0.5965237437201379	0.8224963038280678	0.8912708238620137	0.8847592026366163	0.6111111111111112	0.2222222222222222	0.0
3559	0.06850536766874936	0.01159087459129318	0.010817911661676095	0.8041680728712493	None	0	0	0.2	2	0.9166666666666666	11	0.5384615384615384	0.9166666666666666	13	11	0	0	0	0.15384615384615385	13	2	0.9333333333333333	14	0.0	0	0.46295070073568356	0.9307260954475386	0.5268923679239991	0.8771709668093041	0.7310045495784391	0.843198271822394	0.8839894721134868	0.8891421546005285	0	0	0.0
4577	0.07568912158405042	0.012694966959519535	0.00857435671319093	0.7444619305774788	None	0	0	0.16666666666666666	2	0.9375	15	0.5294117647058824	0.9375	17	15	0	0	0	0.11764705882352941	17	2	1.2	18	0.0	0	0.5338788420680405	0.9185025393096085	0.5268923679239991	0.842324101176606	0.8096406684330744	0.8734309838628292	0.877805884947329	0.8818234801006349	0	0	0.0
6664	0.045774140873469954	0.0322168564295468	0.032163869779786795	0.6907669922820963	None	0.2	1	0.5833333333333334	7	0.4375	7	0.46153846153846156	0.4375	14	7	3	0	0	0.23076923076923078	13	3	1.2	18	0.0	0.4	0.9151553792014793	0.942994738950314	0.5283734195610609	0.86933699162916	0.7056562262095919	0.8936207405207258	0.9004226349385083	0.9069062827244632	0	0	0.0
2789	0.01090159922349612	0.0008508293112003582	-0.0007436471563044899	0.9866056360320474	None	0.5	2	0.6363636363636364	7	0.2857142857142857	4	0.5333333333333333	0.21428571428571427	8	3	7	1	0	0.8333333333333334	5	6	1.0666666666666667	16	0.07692307692307693	0.15384615384615385	0.7787395273242745	0.8722987190331127	0.5675951237306446	0.893945552720482	0.4026871659470528	0.872005002885667	0.89373775201949	0.879811336712203	1.0	0.125	0.0
2361	None	None	None	None	None	0	0	0.3333333333333333	3	0.6363636363636364	7	0.43333333333333335	0.45454545454545453	7	5	5	1	0	0.3	3	10	0.8666666666666667	13	0.08333333333333333	0.2	0.6611808115590967	0.9705342643452908	0.5403988911873426	0.9202327245796369	0.3638046568939289	0.9447330272652404	0.9279325049525841	0.9491306682073836	1.0	0.14285714285714285	0.0
2959	0.10795476433348353	0.014279718465015225	0.012593553127496491	0.9397629639794578	None	0.2857142857142857	2	0.375	6	0.7272727272727273	16	0.4	0.7272727272727273	22	16	1	0	0	0.15	20	3	1.6	24	0.0	1.0	0.41628426727680756	0.9340944796370326	0.5268923679239991	0.882047145352891	0.7310045495784391	0.7922107027830332	0.877805884947329	0.8808537175545419	0	0	0.0
1884	None	None	None	None	None	0	0	0.6	3	0.4	2	0.5833333333333334	0	1	0	5	0	0	0.75	3	4	0.4666666666666667	7	0.0	0.5	0	0	0	0	0	0	0	0	0	0	0
3804	0.009506855477125035	0.0007477242859506215	0.0007467653472933881	0.9968001201567782	None	0	0	0.42857142857142855	3	0.75	6	0.5555555555555556	0.75	9	6	0	0	0	0.2222222222222222	9	2	0.6666666666666666	10	0.0	0.25	0.7666131352619099	0.9050824269553294	0.5107571750046314	0.9003376240470446	0.49555218413334334	0.9260937186371417	0.8730612738034598	0.9111743489683128	0	0	0.0
3262	0.05360380314052616	0.007500739221721907	0.005264917485663594	0.732021431067005	None	0	0	0.45454545454545453	5	0.5714285714285714	8	0.41025641025641024	0.5714285714285714	13	8	2	0	0	0.23076923076923078	13	3	1.0666666666666667	16	0.0	0.14285714285714285	0.6677655446308703	0.9454466296604249	0.5403988911873426	0.8769100053204094	0.6400955163867168	0.8886900512771866	0.901521937417678	0.9086945737565729	0	0	0.0
3472	0.03226894275155042	0.0006088249664259188	0.00022437269153386356	0.9858698936712805	None	0	0	0.14285714285714285	1	1.0	8	1.0	1.0	9	8	0	1	0	0.1	1	10	0.6666666666666666	10	0.3333333333333333	0	0.3938836515328169	0.9215604447365733	0.5902108414280951	0.8763115088315522	0.7056562262095919	0.9350440387671721	0.8848382602192738	0.9139509833620515	1.0	0.1111111111111111	0.0
1270	None	None	None	None	None	0.25	1	0.5454545454545454	6	0.35714285714285715	5	0.35555555555555557	0.2857142857142857	6	4	9	1	0	0.5555555555555556	5	9	1.0666666666666667	16	0.05	0	0.5484384323623479	0.8444847326971406	0.5525094552963441	0.9001517484057661	0.42245333648635963	0.7795838739028221	0.8547593770788556	0.8478769602845274	1.0	0	0.0
5251	0.046212144894335755	0.025785441714928022	0.02577852325872775	0.7190515936717885	None	0.2	1	0.5833333333333334	7	0.4375	7	0.46153846153846156	0.4375	14	7	3	0	0	0.23076923076923078	13	3	1.2	18	0.0	0.4	0.9151553792014793	0.942994738950314	0.5283734195610609	0.86933699162916	0.7056562262095919	0.8768200572658816	0.8930848718768506	0.9021396023569627	0	0	0.0
5730	0.048503178869051124	0.03156089318183519	0.031490717486958114	0.689509306610228	None	0.2	1	0.5833333333333334	7	0.4375	7	0.46153846153846156	0.4375	14	7	3	0	0	0.23076923076923078	13	3	1.2	18	0.0	0.4	0.9151553792014793	0.942994738950314	0.5283734195610609	0.86933699162916	0.7056562262095919	0.8768200572658816	0.8930848718768506	0.9021396023569627	0	0	0.0
6980	0.04729056290422262	0.03204821588560538	0.03202694662257191	0.6944381189493005	None	0.2	1	0.5833333333333334	7	0.4375	7	0.46153846153846156	0.4375	14	7	3	0	0	0.23076923076923078	13	3	1.2	18	0.0	0.4	0.9151553792014793	0.942994738950314	0.5283734195610609	0.86933699162916	0.6400955163867168	0.9011861292810254	0.901521937417678	0.9091940239425977	0	0	0.0
4315	0.01340965255728864	0.004489414376660571	-0.004428027086430499	0.9564283565142702	None	0.3333333333333333	1	0.6666666666666666	6	0.36363636363636365	4	0.48148148148148145	0.36363636363636365	10	4	2	0	0	0.3333333333333333	9	3	0.8666666666666667	13	0.0	0.5	0.9151553792014793	0.9422880975280743	0.5283734195610609	0.8800664985940114	0.5927192091165875	0.8944140564982203	0.8984394544612757	0.9094976895816338	0	0	0.0
5495	0.04808780057284329	0.03115427875289466	0.03115379378359264	0.7003908718775289	None	0.2	1	0.5833333333333334	7	0.4375	7	0.46153846153846156	0.4375	14	7	3	0	0	0.23076923076923078	13	3	1.2	18	0.0	0.4	0.9151553792014793	0.942994738950314	0.5283734195610609	0.86933699162916	0.6400955163867168	0.9011861292810254	0.901521937417678	0.9091940239425977	0	0	0.0
4002	0.0747410116564733	0.020488256859508606	0.018456231636803377	0.6146047453718446	None	0	0	0.16666666666666666	2	0.9333333333333333	14	0.53125	0.9333333333333333	16	14	0	0	0	0.125	16	2	1.1333333333333333	17	0.0	0	0.498414771401862	0.9223138796849187	0.5268923679239991	0.8510856393273387	0.6400955163867168	0.8339920575523393	0.8896784072620973	0.8747740812437219	0	0	0.0
1831	None	None	None	None	None	0	0	0.75	3	0.5	2	0.5	0.5	5	2	0	0	0	0.75	4	3	0.4	6	0.0	0.6666666666666666	0.7666131352619099	0.8431354450291146	0.36209194056775795	0.9297515725905324	0.6793246005266782	0.8407024060598832	0.8606440373472458	0.8782572505702847	0	0	0.0
308	None	None	None	None	None	0.3333333333333333	1	0.5	4	0.5	5	0.48	0.4	5	4	6	5	0	1.0	5	5	0.8	12	0.3333333333333333	0	0.7690477934818419	0.9380868247086794	0.5403988911873426	0.9064932489345633	0.85874138237143	0.9643450373378627	0.9491966861336726	0.940610224242909	0.2	0.8	0.0
3577	0.034797155489451705	0.013682058670322269	0.013670811963389925	0.8526072688210565	None	0.25	1	0.6	6	0.46153846153846156	6	0.45454545454545453	0.46153846153846156	12	6	2	0	0	0.2727272727272727	11	3	1.0	15	0.0	0.5	0.6796244719125679	0.9469936422606464	0.5268923679239991	0.8872689931565828	0.6855500329825779	0.9037027151849681	0.9166702981073424	0.9164473906169467	0	0	0.0
2192	None	None	None	None	None	0	0	0.3333333333333333	2	0.8333333333333334	5	0.5	0.3333333333333333	2	2	5	2	0	1.0	4	4	0.5333333333333333	8	0.14285714285714285	0	0.5804161795609659	0.6055139712918854	0.7234171497370834	0.8250495233509757	0.2829014982302158	0.8379637735845082	0.8868497108545549	0.76986157918612	0.75	1.0	0.2495032236999225
6526	0.0519390655840998	0.0038690828261599237	0.003865084775009209	0.6842361207131304	None	0	0	0.5	6	0.5	8	0.42857142857142855	0.5	14	8	3	0	0	0.21428571428571427	14	3	1.2	18	0.0	0.125	0.9151553792014793	0.942994738950314	0.5283734195610609	0.86933699162916	0.6400955163867168	0.9011861292810254	0.901521937417678	0.9091940239425977	0	0	0.0
4047	0.064872291576105	0.020411200420374122	0.017444148773428144	0.8332595091399899	None	0	0	0.2	2	0.9230769230769231	12	0.5357142857142857	0.9230769230769231	14	12	0	0	0	0.14285714285714285	14	2	1.0	15	0.0	0	0.6484171634692687	0.9194832544669502	0.43997001121083806	0.8489776980843945	0.6400955163867168	0.8361295590330785	0.9009274195155247	0.8733106344834124	0	0	0.0
6355	0.04778675871410096	0.032741749068700955	0.03270929429791346	0.6913353682455441	None	0.2	1	0.5833333333333334	7	0.4375	7	0.46153846153846156	0.4375	14	7	3	0	0	0.23076923076923078	13	3	1.2	18	0.0	0.4	0.9151553792014793	0.942994738950314	0.5283734195610609	0.86933699162916	0.6400955163867168	0.9011861292810254	0.901521937417678	0.9091940239425977	0	0	0.0
2256	None	None	None	None	None	1.0	1	0.8	4	0.4	2	0.4375	0.4	4	2	2	3	0	1.0	4	4	0.4666666666666667	7	0.5	0.6666666666666666	0.265875791197065	0.8982471493382621	0.4279271163030304	0.9436246047566738	0.6609553877702347	0.932468552814126	0.9568498018542426	0.9269177078598497	0.75	0	0.0
3603	0.08825043855849074	0.014847794847595826	0.01316643035393272	0.808149599949545	None	0	0	0.2	2	0.9230769230769231	12	0.5357142857142857	0.9230769230769231	14	12	0	0	0	0.14285714285714285	14	2	1.0	15	0.0	0	0.46295070073568356	0.9308863112161893	0.5268923679239991	0.8779039529877996	0.7040179790736023	0.8426234117632063	0.877805884947329	0.889305240207385	0	0	0.0
915	None	None	None	None	None	0	0	0.4	2	0.8	4	0.5833333333333334	0.2	1	1	5	2	0	0.75	4	3	0.4666666666666667	7	0.14285714285714285	0	0.385748180755164	0.5	0.4510288675635968	0.5	0.6881053930169181	0.5	0.7856815009688004	0.5	1.0	0	0.4640889814855419
3608	0.1579926076878335	0.004055025551223948	-0.0035713426851184888	0.8268524359155649	None	0	0	0.1875	3	0.8571428571428571	18	0.36507936507936506	0.8571428571428571	21	18	1	0	0	0.14285714285714285	21	3	1.5333333333333334	23	0.0	0	0.46295070073568356	0.9307502976505866	0.5268923679239991	0.8739881945575294	0.6400955163867168	0.8747934306600598	0.877805884947329	0.8965682183039759	0	0	0.0
2010	None	None	None	None	None	0	0	0.5	3	0.3333333333333333	2	0.5333333333333333	0	0	0	7	2	0	0.6	3	5	0.5333333333333333	8	0.1111111111111111	0	0	0	0	0	0	0	0	0	0	0	0
4697	0.04254510908078449	0.01778576372433477	0.017779520547765933	0.7584600793183339	None	0.2	1	0.5833333333333334	7	0.4375	7	0.46153846153846156	0.4375	13	7	4	0	0	0.23076923076923078	13	3	1.2	18	0.0	0.4	0.9151553792014793	0.9405283333893693	0.5268923679239991	0.8172742278602401	0.6400955163867168	0.8682874871522259	0.877805884947329	0.8857734098556482	0	0	0.0
7359	0.04640547283622556	0.031396601138116494	0.03137567099470058	0.6968649871905579	None	0.2	1	0.5833333333333334	7	0.4375	7	0.46153846153846156	0.4375	14	7	3	0	0	0.23076923076923078	13	3	1.2	18	0.0	0.4	0.9151553792014793	0.942994738950314	0.5283734195610609	0.86933699162916	0.6400955163867168	0.9011861292810254	0.901521937417678	0.9091940239425977	0	0	0.0
535	None	None	None	None	None	0	0	0.25	1	1.0	3	0.625	0.3333333333333333	2	1	2	1	0	0.5	2	4	0.3333333333333333	5	0.14285714285714285	0	0.7393693098370839	0.5736563558714695	0.5378945312995774	0.5648567504836952	0.8333381379039688	0.7666946442413253	0.7799050228157509	0.6416364886143292	1.0	1.0	0.0
976	None	None	None	None	None	0	0	0.6	3	0.4	2	0.5833333333333334	0.4	5	2	1	0	0	0.3333333333333333	6	2	0.4666666666666667	7	0.0	0.6666666666666666	0.32174868247942395	0.8612931900928922	0.5249809443032178	0.8765367921361347	0.7190494832744616	0.8908578565248882	0.9023309974047989	0.8767363326289752	0	0	0.0
6569	0.05051350377581515	0.013632709860418724	0.011538627288683398	0.7260734857196034	None	0.2	1	0.5833333333333334	7	0.4375	7	0.46153846153846156	0.4375	14	7	3	0	0	0.23076923076923078	13	3	1.2	18	0.0	0.4	0.9151553792014793	0.942994738950314	0.5403988911873426	0.8743680428455181	0.7056562262095919	0.8768200572658816	0.8880798416038653	0.9034569242405204	0	0	0.0
2359	None	None	None	None	None	0.5	1	0.6666666666666666	4	0.3333333333333333	2	0.6666666666666666	0.16666666666666666	4	1	3	0	0	0.75	3	4	0.5333333333333333	8	0.0	0.4	0.5198849021288723	0.9151528095181846	0.5188247714643153	0.8966745635905465	0.8435516117418468	0.9090157897274828	0.8904022360002188	0.9072273909308749	0	0	0.0
207	None	None	None	None	None	0	0	0.1	1	1.0	13	1.0	1.0	14	13	0	1	0	0.06666666666666667	1	15	1.0	15	0.3333333333333333	0	0.4163935971299245	0.9184048261249046	0.8741294412719789	0.9371088496231624	0.45482849449082874	0.8584808078548274	0.8982363676070177	0.909564611274308	1.0	0.14285714285714285	0.0
3766	0.07304159378106116	0.009210610845703602	-0.007640892308073346	0.9230817502514614	None	0	0	0.16666666666666666	2	0.9375	15	0.375	0.9375	17	15	0	0	0	0.1875	16	3	1.2	18	0.0	0	0.7629554848704968	0.9315246426693441	0.5268923679239991	0.8505455554828911	0.6400955163867168	0.8302430807849401	0.877805884947329	0.8785598003773597	0	0	0.0
4851	0.057374107124317876	0.03274253871204561	0.029270556544106045	0.6849769617425914	None	0.2	1	0.5833333333333334	7	0.4375	7	0.46153846153846156	0.4375	14	7	3	0	0	0.23076923076923078	13	3	1.2	18	0.0	0.4	0.6770294609642556	0.9449553938897258	0.5351266811927327	0.8711287485099796	0.6110196546610536	0.9069308890562416	0.901521937417678	0.9124213433276032	0	0	0.0
143	None	None	None	None	None	0	0	0.5714285714285714	4	0.375	3	0.625	0.375	6	3	3	2	0	1.0	4	4	0.6666666666666666	10	0.2857142857142857	0	0.21867956457513218	0.9747413819521096	0.2479954676256794	0.8512367443289901	0.26059889428119176	0.7891933111533711	0.8710380591106357	0.90370931949789	0.5833333333333334	0.3333333333333333	0.0
6257	0.041883719261501744	0.01782982218778393	0.01759094336192766	0.7551308659276923	None	0.2	1	0.5833333333333334	7	0.4375	7	0.46153846153846156	0.4375	14	7	3	0	0	0.23076923076923078	13	3	1.2	18	0.0	0.4	0.9151553792014793	0.942994738950314	0.5283734195610609	0.86933699162916	0.6400955163867168	0.9011861292810254	0.901521937417678	0.9091940239425977	0	0	0.0
6082	0.046914489940384836	0.030723402563918836	0.030667289157331867	0.6880677096896746	None	0.2	1	0.5833333333333334	7	0.4375	7	0.46153846153846156	0.4375	14	7	3	0	0	0.23076923076923078	13	3	1.2	18	0.0	0.4	0.9151553792014793	0.942994738950314	0.5283734195610609	0.86933699162916	0.6400955163867168	0.9011861292810254	0.901521937417678	0.9091940239425977	0	0	0.0
7513	0.04757538083041512	0.03255995419451299	0.032511333292902435	0.6938273884901138	None	0.2	1	0.5833333333333334	7	0.4375	7	0.46153846153846156	0.4375	14	7	3	0	0	0.23076923076923078	13	3	1.2	18	0.0	0.4	0.9151553792014793	0.942994738950314	0.5283734195610609	0.86933699162916	0.6400955163867168	0.9011861292810254	0.901521937417678	0.9091940239425977	0	0	0.0
4707	0.04712405946520017	0.02422070515990926	0.024199007579193434	0.7318512924566062	None	0.2	1	0.5833333333333334	7	0.4375	7	0.46153846153846156	0.4375	14	7	3	0	0	0.23076923076923078	13	3	1.2	18	0.0	0.4	0.9151553792014793	0.9442420669295788	0.5283734195610609	0.8689370124750078	0.6400955163867168	0.8840895019200871	0.890224135906312	0.9047280083430873	0	0	0.0
461	None	None	None	None	None	0	0	0	0	0	0	1.0	0	0	0	0	2	0	1.0	1	1	0.06666666666666667	1	0.5	0	0	0	0	0	0	0	0	0	0	0	0
5858	0.04593801337356837	0.031293552001182015	0.0312192784577987	0.6894735067463562	None	0.2	1	0.5833333333333334	7	0.4375	7	0.46153846153846156	0.4375	14	7	3	0	0	0.23076923076923078	13	3	1.2	18	0.0	0.4	0.9151553792014793	0.942994738950314	0.5283734195610609	0.86933699162916	0.6400955163867168	0.9011861292810254	0.901521937417678	0.9091940239425977	0	0	0.0
659	None	None	None	None	None	0	0	1.0	1	0	0	1.0	0	1	0	0	1	0	0.5	2	1	0.13333333333333333	2	0.3333333333333333	0	0	0	0	0	0	0	0	0	0	0	0
2259	None	None	None	None	None	0	0	0.75	3	0.5	2	0.5	0.5	2	2	3	2	0	0.75	4	3	0.4	6	0.2	0.6666666666666666	0.41418745299878557	0.8637083713663121	0.8320145800472776	0.8428852237635401	0.3383719670153954	0.9155773925732297	0.8983244477915461	0.8776115474784332	0.75	0	0.0
6997	0.047380152622994505	0.03067296186817054	0.030659100296349138	0.7121399440563023	None	0.2	1	0.5833333333333334	7	0.4375	7	0.46153846153846156	0.4375	14	7	3	0	0	0.23076923076923078	13	3	1.2	18	0.0	0.4	0.9151553792014793	0.942994738950314	0.5283734195610609	0.86933699162916	0.7056562262095919	0.8838787423655418	0.9021395545251948	0.904094490410104	0	0	0.0
1116	None	None	None	None	None	0	0	0.5	2	0.6666666666666666	2	0.625	0.3333333333333333	2	1	2	2	0	0.5	4	2	0.3333333333333333	5	0.2857142857142857	0.5	0.7293143087928533	0.6638306356702643	0.9553084418483475	0.6099056360543297	0.629970701277485	0.5	0.8044156275379939	0.592853885731548	0.75	0.5	0.0
6421	0.041382876167726096	0.01674693338803774	0.016696959557556703	0.7148327978602885	None	0.2	1	0.5833333333333334	7	0.4375	7	0.46153846153846156	0.4375	14	7	3	0	0	0.23076923076923078	13	3	1.2	18	0.0	0.4	0.9151553792014793	0.942994738950314	0.5283734195610609	0.8689370124750078	0.6400955163867168	0.9011861292810254	0.9010811340769932	0.9090971982497137	0	0	0.0
861	None	None	None	None	None	1.0	1	0.75	3	0.25	1	0.5	0.25	3	1	2	1	0	0.75	3	4	0.4	6	0.16666666666666666	0.6666666666666666	0.18827519959360312	0.937751133034744	0.8741294412719789	0.8953591469217367	0.42932343598572087	0.5246947482132888	0.8744759207104844	0.839246391265201	1.0	0	0.0
932	None	None	None	None	None	0	0	0	0	0	0	1.0	0	0	0	0	2	0	1.0	1	1	0.06666666666666667	1	0.5	0	0	0	0	0	0	0	0	0	0	0	0
6728	0.04738239666451182	0.03154789140934965	0.03154716410524422	0.7127889263704169	None	0.2	1	0.5833333333333334	7	0.4375	7	0.46153846153846156	0.4375	14	7	3	0	0	0.23076923076923078	13	3	1.2	18	0.0	0.4	0.9151553792014793	0.942994738950314	0.5283734195610609	0.86933699162916	0.6400955163867168	0.9011861292810254	0.901521937417678	0.9091940239425977	0	0	0.0
963	None	None	None	None	None	0	0	0.6666666666666666	4	0.3333333333333333	2	0.5	0.16666666666666666	5	1	2	1	0	1.0	4	4	0.5333333333333333	8	0.25	0.3333333333333333	0.5988312790539327	0.9332565208939814	0.6182578795483454	0.9257706283357657	0.4805788827771128	0.8880175693376519	0.7198723875614188	0.9176355611123574	1.0	0.2	0.0
178	None	None	None	None	None	0	0	0.5	2	0.5	2	0.5	0	0	0	5	1	0	0.75	3	4	0.4	6	0.07142857142857142	0	0	0	0	0	0	0	0	0	0	0	0
4872	None	None	None	None	None	0	0	0.375	6	0.5714285714285714	12	0.2875	0.5714285714285714	18	12	4	1	0	0.3125	16	5	1.5333333333333334	23	0.16666666666666666	0	0.6770294609642556	0.9449972569786335	0.5403988911873426	0.8765906809959159	0.6765803644839287	0.9185356086048707	0.901521937417678	0.9175096958629666	1.0	0.1111111111111111	0.0
351	None	None	None	None	None	0	0	0.5	2	0.75	3	0.6	0.75	3	3	2	0	0	0.4	2	5	0.4	6	0.0	0	0.354382990038408	0.7934324942001526	0.5766198736294132	0.7894825462677191	0.7687781404814699	0.8134200344092303	0.8310281704795144	0.7989876846401585	0	0	0.0
3099	0.09106299452633315	0.01443581444741613	0.006994886780298248	0.7002664732170691	None	0	0	0.21428571428571427	3	0.8888888888888888	16	0.37037037037037035	0.8888888888888888	19	16	0	0	0	0.16666666666666666	3	18	1.3333333333333333	20	0.0	1.0	0.7160440600377476	0.9528135559274438	0.8741294412719789	0.9029685706598111	0.6004414312657704	0.8366369596758009	0.8982363676070177	0.9080282109471752	0	0	0.0
5099	0.046098926157278286	0.03103913375698456	0.03098399773903125	0.6989119287230501	None	0.2	1	0.5833333333333334	7	0.4375	7	0.46153846153846156	0.4375	14	7	3	0	0	0.23076923076923078	13	3	1.2	18	0.0	0.4	0.9151553792014793	0.942994738950314	0.5283734195610609	0.86933699162916	0.6400955163867168	0.8840895019200871	0.8984394544612757	0.9041538705736165	0	0	0.0
7349	0.047425283547045574	0.03303049908148339	0.03301573259120418	0.692785989611219	None	0.2	1	0.5833333333333334	7	0.4375	7	0.46153846153846156	0.4375	14	7	3	0	0	0.23076923076923078	13	3	1.2	18	0.0	0.4	0.9151553792014793	0.942994738950314	0.5283734195610609	0.86933699162916	0.6400955163867168	0.9002695278968721	0.901521937417678	0.9089115234745786	0	0	0.0
2697	6.810014185814711e-05	4.4161665603890654e-05	-1.1033902753672898e-05	0.9921237638837505	None	0	0	0.5555555555555556	5	0.36363636363636365	4	0.43333333333333335	0	2	0	10	4	0	0.8333333333333334	5	6	0.8666666666666667	13	0.18181818181818182	0.16666666666666666	0	0	0	0	0	0	0	0	0	0	0
2166	None	None	None	None	None	0	0	0.5	1	1.0	1	1.0	1.0	1	1	1	1	0	0.3333333333333333	3	1	0.2	3	0.16666666666666666	0	0.1	0.5	0.1	0.5	0.1	0.5	0.5	0.5	1.0	1.0	0.0
3019	0.016897619676016988	0.006353185564905191	0.004118904483692125	0.9536318939501564	None	0.5	1	0.5714285714285714	4	0.625	5	0.4166666666666667	0.625	7	5	2	1	0	0.375	8	3	0.6666666666666666	10	0.16666666666666666	1.0	0.7606176803668457	0.9145529618615754	0.3216182920355881	0.7544848253297988	0.47024067151731497	0.9565278290828604	0.9162211806909114	0.8997816947595443	1.0	0.2857142857142857	0.0
1446	None	None	None	None	None	0	0	0.5	3	0.6666666666666666	4	0.4444444444444444	0.3333333333333333	4	2	3	3	0	0.5	6	3	0.5333333333333333	8	0.375	0.6666666666666666	0.757252214986458	0.7573379048040444	0.29761846043671925	0.9182026882925567	0.5996148194100887	0.726666226193664	0.9022575547524965	0.8192630160916331	0.25	0.5	0.35462469748325126
6956	0.06125606770390159	0.01711098773726444	0.01638449295312969	0.784573604606307	None	0	0	0.42857142857142855	6	0.5789473684210527	11	0.328125	0.5789473684210527	17	11	3	0	0	0.25	16	4	1.4	21	0.0	0.10526315789473684	0.5098316840593891	0.93628445176672	0.5298544711981227	0.8499313795295811	0.5601471904533072	0.8912877711702432	0.9005281001733204	0.8979977090967215	0	0	0.0
5370	0.048050997852369624	0.031659893620787645	0.03165311328772811	0.7127054707141283	None	0.2	1	0.5833333333333334	7	0.4375	7	0.46153846153846156	0.4375	14	7	3	0	0	0.23076923076923078	13	3	1.2	18	0.0	0.4	0.9151553792014793	0.942994738950314	0.5283734195610609	0.86933699162916	0.6400955163867168	0.9011861292810254	0.901521937417678	0.9091940239425977	0	0	0.0
1388	None	None	None	None	None	0.375	3	0.6111111111111112	11	0.36	9	0.34615384615384615	0.16	12	4	14	3	0	0.46153846153846156	6	13	1.8	27	0.125	0.23529411764705882	0.5484384323623479	0.7723626591830101	0.5525094552963441	0.8830930161818027	0.3269682068259341	0.8960246662949656	0.8547593770788556	0.8580501688172484	0.25	0.4166666666666667	0.0
4777	0.04569781686521503	0.02504162251941498	0.024933046428992973	0.7083244997618025	None	0.2	1	0.5833333333333334	7	0.4375	7	0.46153846153846156	0.4375	14	7	3	0	0	0.23076923076923078	13	3	1.2	18	0.0	0.4	0.9151553792014793	0.942994738950314	0.5283734195610609	0.86933699162916	0.6400955163867168	0.8840895019200871	0.8984394544612757	0.9041538705736165	0	0	0.0
6309	0.08837687261394216	0.0023978481799877102	0.0017347349061804366	0.7027228878312692	None	0	0	0.3125	5	0.7142857142857143	15	0.38333333333333336	0.6666666666666666	19	14	3	0	0	0.15	20	3	1.5333333333333334	23	0.0	0.09523809523809523	0.7546847760429519	0.9416555937176145	0.5403988911873426	0.8693410002871093	0.6400955163867168	0.9095767614911314	0.8911107559619025	0.911193836729052	0	0	0.0
904	None	None	None	None	None	0	0	0.5	1	1.0	1	1.0	1.0	2	1	0	0	0	0.3333333333333333	3	1	0.2	3	0.0	0	0.20453997256483292	0.5723414777162211	0.6735533217873412	0.8076978295969035	0.5551672071115977	0.9399819381937541	0.9323431168948835	0.816465498403226	0	0	0.0
7320	0.04396585700195588	0.022092993075891833	0.02194656765661925	0.7116058343951732	None	0.2	1	0.5833333333333334	7	0.4375	7	0.46153846153846156	0.4375	14	7	3	0	0	0.23076923076923078	13	3	1.2	18	0.0	0.4	0.9151553792014793	0.942994738950314	0.5283734195610609	0.86933699162916	0.6400955163867168	0.9011861292810254	0.901521937417678	0.9091940239425977	0	0	0.0
5393	0.043329131276525	0.018419760128337372	0.01825228316731625	0.755290157637696	None	0.2	1	0.5833333333333334	7	0.4375	7	0.46153846153846156	0.4375	14	7	3	0	0	0.23076923076923078	13	3	1.2	18	0.0	0.4	0.9151553792014793	0.942994738950314	0.5283734195610609	0.86933699162916	0.6400955163867168	0.8840895019200871	0.8984394544612757	0.9041538705736165	0	0	0.0
5224	0.043888121565472935	0.02637229136272544	0.02628647848261372	0.7323834620358158	None	0.2	1	0.5833333333333334	7	0.4375	7	0.46153846153846156	0.4375	14	7	3	0	0	0.23076923076923078	13	3	1.2	18	0.0	0.4	0.9151553792014793	0.9442420669295788	0.5283734195610609	0.8689370124750078	0.6400955163867168	0.8840895019200871	0.890224135906312	0.9047280083430873	0	0	0.0
90	None	None	None	None	None	0	0	0.3125	5	0.6190476190476191	13	0.32857142857142857	0.5714285714285714	15	12	7	2	0	0.7	7	10	1.5333333333333334	23	0.13333333333333333	0.21052631578947367	0.4393624035830734	0.9565419216238212	0.6892203909206278	0.8670038749052972	0.9048941998574035	0.97217132920768	0.9243094181438718	0.9447945344121782	0.5333333333333333	0.13333333333333333	0.0
4371	0.04322642987817393	0.007718669207748137	0.005017536349346141	0.7337846129331924	None	0	0	0.5	6	0.4666666666666667	7	0.4358974358974359	0.4666666666666667	13	7	3	0	0	0.23076923076923078	13	3	1.1333333333333333	17	0.0	0.13333333333333333	0.9151553792014793	0.9471271251309795	0.5268923679239991	0.8800295312032244	0.6400955163867168	0.9036232824506335	0.901521937417678	0.9146775149282043	0	0	0.0
5924	0.045783565483294465	0.03132839662429355	0.031267525832793894	0.6907960633851533	None	0.2	1	0.5833333333333334	7	0.4375	7	0.46153846153846156	0.4375	14	7	3	0	0	0.23076923076923078	13	3	1.2	18	0.0	0.4	0.9151553792014793	0.942994738950314	0.5283734195610609	0.86933699162916	0.6400955163867168	0.9011861292810254	0.901521937417678	0.9091940239425977	0	0	0.0
4593	0.04420954662442823	0.028701393215867933	0.028546957291861772	0.7232477639702067	None	0.2	1	0.5833333333333334	7	0.4375	7	0.46153846153846156	0.4375	14	7	3	0	0	0.23076923076923078	13	3	1.2	18	0.0	0.4	0.9151553792014793	0.9442420669295788	0.5283734195610609	0.8689370124750078	0.6400955163867168	0.8840895019200871	0.890224135906312	0.9047280083430873	0	0	0.0
6537	0.04574268264053782	0.03178603668160627	0.031730258521215374	0.691448168724266	None	0.2	1	0.5833333333333334	7	0.4375	7	0.46153846153846156	0.4375	14	7	3	0	0	0.23076923076923078	13	3	1.2	18	0.0	0.4	0.9151553792014793	0.942994738950314	0.5283734195610609	0.86933699162916	0.6400955163867168	0.9011861292810254	0.901521937417678	0.9091940239425977	0	0	0.0
5232	0.047926596624620725	0.03150528249989431	0.031489366853894564	0.696885909532949	None	0.2	1	0.5833333333333334	7	0.4375	7	0.46153846153846156	0.4375	14	7	3	0	0	0.23076923076923078	13	3	1.2	18	0.0	0.4	0.9151553792014793	0.942994738950314	0.5283734195610609	0.86933699162916	0.6400955163867168	0.9011861292810254	0.901521937417678	0.9091940239425977	0	0	0.0
2826	1.4411203937086657e-06	3.0939895879008276e-08	-1.8440307456531836e-09	0.999961787912449	None	0	0	0.6666666666666666	4	0.16666666666666666	1	0.6666666666666666	0	1	0	6	0	0	0.3333333333333333	6	2	0.5333333333333333	8	0.0	0.2857142857142857	0	0	0	0	0	0	0	0	0	0	0
7160	0.016370700659297976	0.006770799737551808	-0.006770419609388327	0.950842470038911	None	0.3333333333333333	1	0.6666666666666666	6	0.36363636363636365	4	0.48148148148148145	0.36363636363636365	10	4	2	0	0	0.3333333333333333	9	3	0.8666666666666667	13	0.0	0.5	0.9151553792014793	0.9402081838573723	0.5283734195610609	0.8800664985940114	0.5927192091165875	0.9000515696039151	0.901521937417678	0.9101414632857335	0	0	0.0
5870	0.0486460740904438	0.032755806163701384	0.032714208932592144	0.6901171599793019	None	0.2	1	0.5833333333333334	7	0.4375	7	0.46153846153846156	0.4375	14	7	3	0	0	0.23076923076923078	13	3	1.2	18	0.0	0.4	0.9151553792014793	0.942994738950314	0.5283734195610609	0.86933699162916	0.6400955163867168	0.9011861292810254	0.901521937417678	0.9091940239425977	0	0	0.0
5632	0.04696626897535966	0.03196746929158489	0.031941421050551096	0.6939346664524482	None	0.2	1	0.5833333333333334	7	0.4375	7	0.46153846153846156	0.4375	14	7	3	0	0	0.23076923076923078	13	3	1.2	18	0.0	0.4	0.9151553792014793	0.942994738950314	0.5283734195610609	0.86933699162916	0.7056562262095919	0.8936207405207258	0.9004226349385083	0.9069062827244632	0	0	0.0
5404	0.048380013290382294	0.031285974412168724	0.031220161192842783	0.6896056773008219	None	0.2	1	0.5833333333333334	7	0.4375	7	0.46153846153846156	0.4375	14	7	3	0	0	0.23076923076923078	13	3	1.2	18	0.0	0.4	0.9151553792014793	0.942994738950314	0.5283734195610609	0.86933699162916	0.6400955163867168	0.9011861292810254	0.901521937417678	0.9091940239425977	0	0	0.0
27	None	None	None	None	None	0	0	1.0	2	0.0	0	0.75	0	1	0	1	0	0	1.0	2	2	0.2	3	0.0	0	0	0	0	0	0	0	0	0	0	0	0
7417	0.04055040630867243	0.014328307262365248	0.014131484148416818	0.7118433758600377	None	0.2	1	0.5833333333333334	7	0.4375	7	0.46153846153846156	0.4375	14	7	3	0	0	0.23076923076923078	13	3	1.2	18	0.0	0.4	0.9151553792014793	0.942994738950314	0.5283734195610609	0.8689370124750078	0.7056562262095919	0.900300102374164	0.901521937417678	0.9088238343410832	0	0	0.0
6996	0.04806598033091751	0.031506510502688434	0.031506489316462806	0.7038763575034757	None	0.2	1	0.5833333333333334	7	0.4375	7	0.46153846153846156	0.4375	14	7	3	0	0	0.23076923076923078	13	3	1.2	18	0.0	0.4	0.9151553792014793	0.942994738950314	0.5283734195610609	0.86933699162916	0.7056562262095919	0.8768200572658816	0.8930848718768506	0.9021396023569627	0	0	0.0
4531	0.045690737508236275	0.019780274166543026	0.01804086525777912	0.6539333481628551	None	0	0	0.5	6	0.4666666666666667	7	0.4358974358974359	0.4666666666666667	13	7	3	0	0	0.23076923076923078	13	3	1.1333333333333333	17	0.0	0.13333333333333333	0.9151553792014793	0.9471271251309795	0.5268923679239991	0.8800295312032244	0.6400955163867168	0.9036232824506335	0.901521937417678	0.9146775149282043	0	0	0.0
5937	0.04864971167880187	0.03245629120408501	0.032438363600156	0.6923680072171488	None	0.2	1	0.5833333333333334	7	0.4375	7	0.46153846153846156	0.4375	14	7	3	0	0	0.23076923076923078	13	3	1.2	18	0.0	0.4	0.9151553792014793	0.942994738950314	0.5283734195610609	0.86933699162916	0.6400955163867168	0.9011861292810254	0.901521937417678	0.9091940239425977	0	0	0.0
5639	0.0430306881375368	0.018574486134031207	0.01839109219715532	0.7490874669033981	None	0.2	1	0.5833333333333334	7	0.4375	7	0.46153846153846156	0.4375	14	7	3	0	0	0.23076923076923078	13	3	1.2	18	0.0	0.4	0.9151553792014793	0.942994738950314	0.5283734195610609	0.86933699162916	0.6400955163867168	0.9011861292810254	0.901521937417678	0.9091940239425977	0	0	0.0
4390	0.09692026963077922	0.020059079809918258	0.01614671024089625	0.6157458963910329	None	0	0	0.14285714285714285	2	0.9444444444444444	17	0.5263157894736842	0.9444444444444444	19	17	0	0	0	0.10526315789473684	19	2	1.3333333333333333	20	0.0	0	0.5527719455134097	0.9192136705429825	0.5268923679239991	0.8335884614282533	0.7310045495784391	0.8877278809444797	0.877805884947329	0.8846181307373617	0	0	0.0
954	None	None	None	None	None	0	0	0.6666666666666666	4	0.14285714285714285	1	0.6	0.14285714285714285	1	1	7	2	0	0.6	3	5	0.6	9	0.1111111111111111	0	0.6950879213581528	0.5	0.7112602351262798	0.5	1.0	0.5	0.802312009542916	0.5	1.0	1.0	0.0
1596	None	None	None	None	None	0	0	0.5	2	0.6666666666666666	2	0.625	0.6666666666666666	4	2	0	0	0	0.5	4	2	0.3333333333333333	5	0.0	0	0.8627920366218451	0.8875931445002113	0.5067279222955473	0.9647900281326814	0.6008113272569373	0.5852264702779114	0.8902773882823485	0.8706905930330604	0	0	0.0
5636	0.04890113304217025	0.032025095260353825	0.03201796493943197	0.7047558476181692	None	0.2	1	0.5833333333333334	7	0.4375	7	0.46153846153846156	0.4375	14	7	3	0	0	0.23076923076923078	13	3	1.2	18	0.0	0.4	0.9151553792014793	0.942994738950314	0.5283734195610609	0.86933699162916	0.7056562262095919	0.906146755121224	0.9004226349385083	0.9107503880198947	0	0	0.0
4398	0.05299873983707491	0.018190954748157125	0.013922666989296319	0.7053539457403983	None	0.2	1	0.5384615384615384	7	0.47058823529411764	8	0.4523809523809524	0.47058823529411764	15	8	3	0	0	0.21428571428571427	14	3	1.2666666666666666	19	0.0	0.4	0.9151553792014793	0.9427431965148881	0.5298544711981227	0.8623849798269406	0.6400955163867168	0.8943629421309472	0.901521937417678	0.905298126524067	0	0	0.0
6356	0.04839327659356933	0.031190401706995795	0.031163043554642895	0.700791028589323	None	0.2	1	0.5833333333333334	7	0.4375	7	0.46153846153846156	0.4375	14	7	3	0	0	0.23076923076923078	13	3	1.2	18	0.0	0.4	0.9151553792014793	0.942994738950314	0.5283734195610609	0.86933699162916	0.6400955163867168	0.9011861292810254	0.901521937417678	0.9091940239425977	0	0	0.0
6957	0.0422952147200089	0.017222183181842952	0.017114301690301266	0.7672064992018455	None	0.2	1	0.5833333333333334	7	0.4375	7	0.46153846153846156	0.4375	14	7	3	0	0	0.23076923076923078	13	3	1.2	18	0.0	0.4	0.9151553792014793	0.942994738950314	0.5283734195610609	0.86933699162916	0.6400955163867168	0.9011861292810254	0.901521937417678	0.9091940239425977	0	0	0.0
940	None	None	None	None	None	0	0	0.6	3	0.4	2	0.5833333333333334	0.4	4	2	2	0	0	0.75	4	3	0.4666666666666667	7	0.0	0	0.7303154692575342	0.9283856071736759	0.8319050762580616	0.7051840800141533	0.43307788529742375	0.8471220334841171	0.8894944519906218	0.8475467307122525	0	0	0.0
6798	0.039233093699449426	0.012908182382452638	0.01209970151170057	0.7626879068024857	None	0.2	1	0.5833333333333334	7	0.4375	7	0.46153846153846156	0.4375	14	7	3	0	0	0.23076923076923078	13	3	1.2	18	0.0	0.4	0.9151553792014793	0.942994738950314	0.5283734195610609	0.86933699162916	0.6400955163867168	0.9011861292810254	0.901521937417678	0.9091940239425977	0	0	0.0
2776	0.01217025436330065	0.0057186812311859755	0.0031036281738653685	0.9741161692814351	None	0.5	1	0.6666666666666666	4	0.5	3	0.4444444444444444	0.5	6	3	1	0	0	0.5	6	3	0.5333333333333333	8	0.0	1.0	0.6519740308454378	0.8904277980972923	0.32109248406713875	0.6669408726142697	0.6321698528140411	0.966636219835761	0.8838805668023277	0.886144541272393	0	0	0.0
7504	0.043904391962948305	0.022309374047711	0.022144025906781908	0.7114772902636516	None	0.2	1	0.5833333333333334	7	0.4375	7	0.46153846153846156	0.4375	14	7	3	0	0	0.23076923076923078	13	3	1.2	18	0.0	0.4	0.9151553792014793	0.942994738950314	0.5283734195610609	0.86933699162916	0.7056562262095919	0.8838787423655418	0.9021395545251948	0.904094490410104	0	0	0.0
1040	None	None	None	None	None	0	0	0.4	2	0.6	3	0.4666666666666667	0.6	3	3	3	2	0	0.6	3	5	0.4666666666666667	7	0.2	1.0	0.1	0.7572712993913603	0.19931931908192663	0.942136589447097	0.616060760102943	0.5930037203005304	0.9034108773602934	0.8076397653869751	0.8333333333333333	0.6666666666666666	0.6512351777026005
1030	None	None	None	None	None	0.1111111111111111	1	0.2	4	0.8571428571428571	24	0.2777777777777778	0.8571428571428571	28	24	1	0	0	0.14814814814814814	27	4	2.0	30	0.0	0.6666666666666666	0.3936649918265829	0.9392049475600269	0.5585516046760471	0.9371627007573028	0.6611365118403777	0.837653044362151	0.8978783521679062	0.9137442401449657	0	0	0.0
2368	None	None	None	None	None	0.5	3	0.6428571428571429	9	0.3333333333333333	6	0.6666666666666666	0.1111111111111111	7	2	12	2	0	0.8333333333333334	6	5	1.3333333333333333	20	0.08695652173913043	0.625	0.5484384323623479	0.7783766710668389	0.5525094552963441	0.8406877913474353	0.2488822596416834	0.7192897450950606	0.8056226327340731	0.7836122464575309	0.5714285714285714	0	0.0
2385	None	None	None	None	None	0.25	1	0.5	5	0.5384615384615384	7	0.42857142857142855	0.07692307692307693	4	1	10	3	0	0.7142857142857143	7	5	1.0	15	0.14285714285714285	0.3076923076923077	0.3976139313498877	0.9394231127153718	0.5585516046760471	0.9141685484756373	0.7599306108756307	0.8620515455582456	0.8912861119674225	0.9099593745682215	0.5	0	0.14114699694484825
1766	None	None	None	None	None	0	0	0.3333333333333333	2	0.8571428571428571	6	0.5625	0.8571428571428571	8	6	0	0	0	0.25	8	2	0.6	9	0.0	0	0.995447896721051	0.8146953541559033	0.10927967357032589	0.8338750022388695	0.8032818987102217	0.8230169827240956	0.9778125575797927	0.8240009426813204	0	0	0.0
5590	0.047056019003654775	0.031815150439994555	0.031739916175281324	0.692572790047665	None	0.2	1	0.5833333333333334	7	0.4375	7	0.46153846153846156	0.4375	14	7	3	0	0	0.23076923076923078	13	3	1.2	18	0.0	0.4	0.9151553792014793	0.942994738950314	0.5283734195610609	0.86933699162916	0.7056562262095919	0.8768200572658816	0.8930848718768506	0.9021396023569627	0	0	0.0
3542	0.08646135427264731	0.014299218971430116	0.013477240999033153	0.7251855544889324	None	0	0	0.2777777777777778	5	0.7083333333333334	17	0.325	0.6666666666666666	20	16	5	0	0	0.2	20	4	1.7333333333333334	26	0.0	0	0.6461257821903716	0.9525507485601863	0.5653048663077189	0.8164827790081104	0.6400955163867168	0.922106229200042	0.877805884947329	0.9106147953158432	0	0	0.0
544	None	None	None	None	None	0	0	0.6666666666666666	2	0.5	1	1.0	0.5	3	1	0	0	0	0.25	4	1	0.26666666666666666	4	0.0	0.6666666666666666	0.19782100939470726	0.9431187822085294	0.3092005055457884	0.9301146250120534	0.8285740883460315	0.9265519103237642	0.942102463431424	0.9336313312244281	0	0	0.0
7497	0.04575892420657954	0.026470718328237962	0.02625316533242255	0.701879908394446	None	0.2	1	0.5833333333333334	7	0.4375	7	0.46153846153846156	0.4375	14	7	3	0	0	0.23076923076923078	13	3	1.2	18	0.0	0.4	0.9151553792014793	0.942994738950314	0.5283734195610609	0.86933699162916	0.6400955163867168	0.9011861292810254	0.901521937417678	0.9091940239425977	0	0	0.0
5448	0.02123619364155702	0.0011328447961432588	0.001023149541049003	0.9775411892814052	None	0.2	1	0.6666666666666666	8	0.26666666666666666	4	0.40476190476190477	0.26666666666666666	12	4	4	0	0	0.8571428571428571	6	7	1.1333333333333333	17	0.0	0.18181818181818182	0.6796244719125679	0.9384603451944399	0.5313783207703044	0.8877790023781582	0.6400955163867168	0.889819766361555	0.9040258335068588	0.9083709381788458	0	0	0.0
3441	0.05110127762064205	0.018756480918762683	0.017847738505727878	0.6801303427620911	None	0	0	0.5	6	0.4666666666666667	7	0.4358974358974359	0.4666666666666667	13	7	3	0	0	0.23076923076923078	13	3	1.1333333333333333	17	0.0	0.13333333333333333	0.9151553792014793	0.9471271251309795	0.5268923679239991	0.8800295312032244	0.7233149425398688	0.8892336017079786	0.911574551851096	0.9105522323078937	0	0	0.0
2627	0.05627423439578901	0.008634153846415419	0.0048493044523118525	0.8754782402416603	None	0.16666666666666666	1	0.21428571428571427	3	0.8333333333333334	15	0.2	0.7777777777777778	16	14	3	0	0	1.0	10	10	1.3333333333333333	20	0.0	0	0.4835200156710123	0.8980846378415949	0.6442099650269715	0.8630771341782203	0.23798784401811313	0.9195178195017355	0.8890882338324998	0.8957628576394221	0	0	0.0
1886	None	None	None	None	None	0.5	1	0.6666666666666666	4	0.5	3	0.4444444444444444	0.5	5	3	2	1	0	0.5	3	6	0.5333333333333333	8	0.16666666666666666	1.0	0.8533236184138195	0.8037960347881674	0.33631417275782044	0.7744899631839806	0.44721699221551486	0.6616994220716972	0.8982839720885522	0.751190016238755	1.0	0	0.0
3938	0.08084890959250357	0.01643606012203885	-0.006075598888749567	0.8229997534945349	None	0	0	0.18181818181818182	2	0.9285714285714286	13	0.5333333333333333	0.9285714285714286	15	13	0	0	0	0.13333333333333333	2	15	1.0666666666666667	16	0.0	0	0.46295070073568356	0.9321013427558915	0.5268923679239991	0.8619793963859078	0.6400955163867168	0.809485651270414	0.877805884947329	0.8771781387237979	0	0	0.0
3333	0.08316562352559023	0.006131044226570055	0.005564582788893093	0.805009179868966	None	0	0	0.2	2	0.9230769230769231	12	0.5357142857142857	0.9230769230769231	14	12	0	0	0	0.14285714285714285	14	2	1.0	15	0.0	0	0.46295070073568356	0.9299341623342589	0.5268923679239991	0.8782319079074374	0.7040179790736023	0.8466947183907588	0.877805884947329	0.8899398249126441	0	0	0.0
2770	0.003790718409224393	0.0009090767755529267	0.0005993866613846495	0.9889315153482786	None	0	0	0.5	2	0.75	3	0.5	0.5	3	2	2	0	0	0.75	3	4	0.4	6	0.0	0	0.5484384323623479	0.6885835742070654	0.37430555823547706	0.7336650291990767	0.49493463361647005	0.9544057659451781	0.8231348581487465	0.8342478627041101	0	0	0.0
1635	None	None	None	None	None	0.6	3	0.6666666666666666	8	0.3125	5	0.5142857142857142	0.125	6	2	11	0	0	0.7142857142857143	5	7	1.2	18	0.0	0.2857142857142857	0.5484384323623479	0.5227579250860963	0.5304641959481078	0.616093456492705	0.2488822596416834	0.6339902868993228	0.7902057438697945	0.5917382731600879	0	0	0.0
4156	0.06640135179551719	0.006484389727051104	0.002490995483650415	0.6942344508197533	None	0	0	0.4166666666666667	5	0.6	9	0.40476190476190477	0.6	14	9	2	0	0	0.21428571428571427	14	3	1.1333333333333333	17	0.0	0.13333333333333333	0.9249841164706126	0.9458407220275263	0.5336456295556709	0.8728716552961552	0.6817052294632928	0.9013097483038195	0.9201351501631969	0.9115626838816442	0	0	0.0
4034	0.050224350913327075	0.01712596063726098	0.01658838892053556	0.6554567379575473	None	0	0	0.5	6	0.4666666666666667	7	0.4358974358974359	0.4666666666666667	13	7	3	0	0	0.23076923076923078	13	3	1.1333333333333333	17	0.0	0.13333333333333333	0.9151553792014793	0.9471271251309795	0.5268923679239991	0.8800295312032244	0.7233149425398688	0.8892336017079786	0.911574551851096	0.9105522323078937	0	0	0.0
2366	None	None	None	None	None	0	0	0.6	3	0.6	3	0.4666666666666667	0.6	5	3	1	1	0	0.6	3	5	0.4666666666666667	7	0.25	1.0	0.3938836515328169	0.9319042873057665	0.6809465637185583	0.7063289134117341	0.27262434761185866	0.9304508003820141	0.8909883875771343	0.8838279796759857	1.0	0	0.0
173	None	None	None	None	None	0	0	0.6	3	0.4	2	0.5833333333333334	0.4	4	2	2	0	0	0.3333333333333333	6	2	0.4666666666666667	7	0.0	0.6666666666666666	0.48261672005889233	0.9825917102173971	0.4022224886531348	0.8777165140004353	0.7374091970012285	0.8022834950133618	0.9479181618523586	0.9218883961441802	0	0	0.0
5028	0.04767957161138507	0.03254931176165053	0.032502264734877336	0.6874007184685471	None	0.2	1	0.5833333333333334	7	0.4375	7	0.46153846153846156	0.4375	14	7	3	0	0	0.23076923076923078	13	3	1.2	18	0.0	0.4	0.9151553792014793	0.942994738950314	0.5283734195610609	0.86933699162916	0.6400955163867168	0.9011861292810254	0.901521937417678	0.9091940239425977	0	0	0.0
3769	0.029411926991603353	0.0012844078587800351	9.820542356998185e-05	0.9129655496455222	None	0	0	0.5	6	0.5	8	0.2727272727272727	0.5	14	8	3	0	0	0.5454545454545454	6	11	1.2	18	0.0	0.125	0.9151553792014793	0.946745041344623	0.5283734195610609	0.86933699162916	0.8171767778472023	0.9105091575881006	0.8972502221399685	0.9140645912441788	0	0	0.0
7536	0.04765451735663746	0.03199935776798492	0.031932919441825025	0.689708523381801	None	0.2	1	0.5833333333333334	7	0.4375	7	0.46153846153846156	0.4375	14	7	3	0	0	0.23076923076923078	13	3	1.2	18	0.0	0.4	0.9151553792014793	0.942994738950314	0.5283734195610609	0.86933699162916	0.7056562262095919	0.8768200572658816	0.8930848718768506	0.9021396023569627	0	0	0.0
7317	0.0431807487257133	0.025869914780416288	0.025673501434879138	0.698558801323286	None	0.2	1	0.5833333333333334	7	0.4375	7	0.46153846153846156	0.4375	14	7	3	0	0	0.23076923076923078	13	3	1.2	18	0.0	0.4	0.9151553792014793	0.942994738950314	0.5283734195610609	0.86933699162916	0.6400955163867168	0.9011861292810254	0.901521937417678	0.9091940239425977	0	0	0.0
1353	None	None	None	None	None	0	0	0.2857142857142857	2	0.875	7	0.5555555555555556	0.625	7	5	2	3	0	0.2222222222222222	2	9	0.6666666666666666	10	0.5	0	0.5017970172120114	0.9586590061545078	0.5830487185395594	0.9223694997337424	0.7830340018711992	0.914291304757148	0.9275808789474799	0.93474394323415	0.14285714285714285	0.2857142857142857	0.0
6884	0.04671254619364759	0.03178659392293783	0.031751046278815545	0.6930230491266337	None	0.2	1	0.5833333333333334	7	0.4375	7	0.46153846153846156	0.4375	14	7	3	0	0	0.23076923076923078	13	3	1.2	18	0.0	0.4	0.9151553792014793	0.942994738950314	0.5283734195610609	0.86933699162916	0.6400955163867168	0.9011861292810254	0.901521937417678	0.9091940239425977	0	0	0.0
76	None	None	None	None	None	0	0	1.0	1	0	0	1.0	0	1	0	0	0	0	0.5	2	1	0.13333333333333333	2	0.0	0	0	0	0	0	0	0	0	0	0	0	0
3069	0.0013250642539529198	1.73270929534027e-05	1.3224496902279083e-05	0.9942005284546204	None	0	0	0.3333333333333333	1	1.0	2	1.0	1.0	2	2	1	0	0	0.25	4	1	0.26666666666666666	4	0.0	0	0.13487456900506248	0.5863133790120515	0.4490712692294749	0.9704223589479858	0.4289573672897779	0.8552907982830542	0.9301597251260327	0.8666962135470889	0	0	0.0
219	None	None	None	None	None	0	0	0.2	1	1.0	5	0.875	0.6	3	3	3	2	0	0.5	4	2	0.4666666666666667	7	0.2	0.4	0.7099209816343066	0.6675069320385194	0.36592245926798045	0.8131077011651561	0.5852550869678835	0.8994362409300862	0.8791424923220312	0.8104206890269581	0.6666666666666666	0.6666666666666666	0.0
4691	0.041953698675533495	0.0046779654869363975	-0.004639392053596722	0.8746801548913786	None	0	0	0.46153846153846156	6	0.5294117647058824	9	0.2638888888888889	0.5294117647058824	15	9	3	0	0	0.5	6	12	1.2666666666666666	19	0.0	0.11764705882352941	0.8962982430894524	0.9404779679682832	0.5358642736166097	0.8669366790538622	0.6400955163867168	0.8971217547166076	0.901521937417678	0.9060736220508155	0	0	0.0
563	None	None	None	None	None	0.3333333333333333	1	0.75	6	0.1	1	0.48	0	4	0	7	1	0	1.0	5	5	0.8	12	0.07142857142857142	0.5	0	0	0	0	0	0	0	0	0	0	0
5768	0.01392040237620174	0.0008376434782152804	-0.0008093022273701943	0.9532017728394012	None	0	0	0.5	5	0.5	6	0.4	0.5	11	6	2	0	0	0.7142857142857143	5	7	0.9333333333333333	14	0.0	0.18181818181818182	0.9151553792014793	0.9420430539151021	0.5268923679239991	0.8909738225986684	0.7310045495784391	0.8842640299961706	0.901521937417678	0.9094968821436015	0	0	0.0
7508	0.04427690948393028	0.023009194875513096	0.022869318189230086	0.7140640386965068	None	0.2	1	0.5833333333333334	7	0.4375	7	0.46153846153846156	0.4375	14	7	3	0	0	0.23076923076923078	13	3	1.2	18	0.0	0.4	0.9151553792014793	0.942994738950314	0.5283734195610609	0.86933699162916	0.7056562262095919	0.8936207405207258	0.9004226349385083	0.9069062827244632	0	0	0.0
6336	0.04792237372287028	0.032025359426078724	0.03201123432611656	0.6931178499735162	None	0.2	1	0.5833333333333334	7	0.4375	7	0.46153846153846156	0.4375	14	7	3	0	0	0.23076923076923078	13	3	1.2	18	0.0	0.4	0.9151553792014793	0.942994738950314	0.5283734195610609	0.86933699162916	0.6400955163867168	0.9011861292810254	0.901521937417678	0.9091940239425977	0	0	0.0
5248	0.04719831212523476	0.03150483583811759	0.031497688354847626	0.710371807485729	None	0.2	1	0.5833333333333334	7	0.4375	7	0.46153846153846156	0.4375	14	7	3	0	0	0.23076923076923078	13	3	1.2	18	0.0	0.4	0.9151553792014793	0.942994738950314	0.5283734195610609	0.86933699162916	0.6400955163867168	0.9011861292810254	0.901521937417678	0.9091940239425977	0	0	0.0
2558	1.5054467810650805e-08	1.3510462271008056e-08	4.658580238277766e-09	0.9999979996887711	None	0	0	0.5	1	1.0	1	1.0	0	0	0	2	2	0	0.3333333333333333	3	1	0.2	3	0.25	0	0	0	0	0	0	0	0	0	0	0	0
2736	0.0034081981941141266	0.00017587278873174323	-0.0001704271649263394	0.9829113460690079	None	0.16666666666666666	1	0.6666666666666666	10	0.2	4	0.6111111111111112	0.1	5	2	16	0	0	0.4444444444444444	4	9	1.4666666666666666	22	0.0	0.3157894736842105	0.5098316840593891	0.9546805973560776	0.5298544711981227	0.7667300088547843	0.4100893102504773	0.7814750311658677	0.9005281001733204	0.8626275960402005	0	0	0.0
6921	0.06185971736033055	0.0073897250969995765	0.0054688210860301	0.6901932406063729	None	0.16666666666666666	1	0.5	7	0.5	9	0.4444444444444444	0.5	16	9	3	0	0	0.2	15	3	1.3333333333333333	20	0.0	0.4	0.6967224378332845	0.9404138994405463	0.5268923679239991	0.8552946403105317	0.5927192091165875	0.8961315667880869	0.890224135906312	0.9029290745704575	0	0	0.0
5361	0.0581811979391995	0.002259553727283738	-0.0003779090894138361	0.6211043212121135	None	0	0	0.5	6	0.5	8	0.46153846153846156	0.5	14	8	3	0	0	0.23076923076923078	3	13	1.2	18	0.0	0.4	0.6770294609642556	0.9472199488841917	0.5336456295556709	0.8744870593578409	0.6400955163867168	0.900985024465278	0.901521937417678	0.9125850310633273	0	0	0.0
2674	0.010958159674339938	0.005214282907469555	0.0033851758405048908	0.9757019968116596	None	0.5	1	0.6666666666666666	4	0.5	3	0.4444444444444444	0.5	6	3	1	0	0	0.5	6	3	0.5333333333333333	8	0.0	1.0	0.6519740308454378	0.9386478775179602	0.32135538805136343	0.6666886077467021	0.6321698528140411	0.9716506929400153	0.8971862816885015	0.910396305121539	0	0	0.0
1600	None	None	None	None	None	0.6666666666666666	2	0.75	6	0.3	3	0.5	0.3	6	3	5	0	0	0.6666666666666666	4	6	0.8	12	0.0	0.2222222222222222	0.4856867722465433	0.6783322643300178	0.5107571750046314	0.6657464873151863	0.27620152783433133	0.92717719014774	0.7993826364089994	0.7902468929631647	0	0	0.0
1896	None	None	None	None	None	0	0	0.4444444444444444	4	0.5454545454545454	6	0.43333333333333335	0.45454545454545453	5	5	7	2	0	0.8333333333333334	5	6	0.8666666666666667	13	0.1111111111111111	0.36363636363636365	0.22694609130604554	0.6193536725819574	0.6640291600945553	0.8378827902420419	0.3134691903894824	0.8838774218160627	0.9177536484348141	0.8000081810852611	0.6000000000000001	0	0.0
874	None	None	None	None	None	0	0	0.5	4	0.3333333333333333	3	0.44	0.2222222222222222	5	2	5	2	0	1.0	5	5	0.7333333333333333	11	0.18181818181818182	0.2857142857142857	0.5484384323623479	0.6286633930967503	0.5525094552963441	0.9262053029548469	0.4069086083521147	0.8660434087004976	0.7604885037831737	0.8376580567684799	0.6	0.2	0.0
7117	0.04452651391213302	0.022462032698958728	0.022340526515242817	0.7146095201708997	None	0.2	1	0.5833333333333334	7	0.4375	7	0.46153846153846156	0.4375	14	7	3	0	0	0.23076923076923078	13	3	1.2	18	0.0	0.4	0.9151553792014793	0.942994738950314	0.5283734195610609	0.86933699162916	0.6400955163867168	0.9011861292810254	0.901521937417678	0.9091940239425977	0	0	0.0
1196	None	None	None	None	None	0	0	0.5	2	0.3333333333333333	1	0.625	0.3333333333333333	3	1	1	0	0	0.5	4	2	0.3333333333333333	5	0.0	0.6666666666666666	0.46919562624277156	0.9276066453581773	0.5298544711981227	0.871290927352481	0.3952850216436283	0.6239642482183785	0.9005281001733204	0.839759690656131	0	0	0.0
292	None	None	None	None	None	0	0	0.3333333333333333	2	0.8571428571428571	6	1.0	0.8571428571428571	8	6	0	0	0	0.1111111111111111	9	1	0.6	9	0.0	0.5	0.4186105728460355	0.9582014276382873	0.3702143606525109	0.8582726131750119	0.6442211756897208	0.9747689076440205	0.954672403335971	0.9459584367439614	0	0	0.0
3420	0.05152016453125798	0.019656021682378094	0.01878837620719502	0.6628127191572448	None	0	0	0.5	6	0.4666666666666667	7	0.4358974358974359	0.4666666666666667	13	7	3	0	0	0.23076923076923078	13	3	1.1333333333333333	17	0.0	0.13333333333333333	0.9151553792014793	0.9471271251309795	0.5268923679239991	0.8800295312032244	0.7233149425398688	0.8892336017079786	0.911574551851096	0.9105522323078937	0	0	0.0
1122	None	None	None	None	None	0	0	0.3076923076923077	4	0.6470588235294118	11	0.3958333333333333	0.47058823529411764	11	8	7	1	0	0.75	8	6	1.2666666666666666	19	0.06666666666666667	0.35294117647058826	0.5675537519130681	0.847577409423302	0.6397540853159616	0.931294691661625	0.4472632575449301	0.90603690498894	0.7600141150542773	0.8999093278566652	1.0	0.36363636363636365	0.0
565	None	None	None	None	None	0	0	0.5	3	0.5	3	0.4	0.3333333333333333	4	2	3	1	0	0.8	5	4	0.5333333333333333	8	0.125	0.2857142857142857	0.5026737195141125	0.9539062287046969	0.40982816763482155	0.9644379894891743	0.6645054480140636	0.8037931339803681	0.9114674005337043	0.9295704172484094	1.0	0.25	0.0
5036	0.04782472334255734	0.03125568079790179	0.03111345589766352	0.7006672262270329	None	0.2	1	0.5833333333333334	7	0.4375	7	0.46153846153846156	0.4375	14	7	3	0	0	0.23076923076923078	13	3	1.2	18	0.0	0.4	0.9151553792014793	0.942994738950314	0.5283734195610609	0.86933699162916	0.6400955163867168	0.8840895019200871	0.8984394544612757	0.9041538705736165	0	0	0.0
5573	0.04127489575054508	0.016698535952124123	0.016594290909700972	0.7487005140925637	None	0.2	1	0.5833333333333334	7	0.4375	7	0.46153846153846156	0.4375	14	7	3	0	0	0.23076923076923078	13	3	1.2	18	0.0	0.4	0.9151553792014793	0.942994738950314	0.5283734195610609	0.86933699162916	0.6400955163867168	0.9011861292810254	0.901521937417678	0.9091940239425977	0	0	0.0
6077	0.04750610337934719	0.03204069143852307	0.03201263883258226	0.6925948129832443	None	0.2	1	0.5833333333333334	7	0.4375	7	0.46153846153846156	0.4375	14	7	3	0	0	0.23076923076923078	13	3	1.2	18	0.0	0.4	0.9151553792014793	0.942994738950314	0.5283734195610609	0.86933699162916	0.6400955163867168	0.9011861292810254	0.901521937417678	0.9091940239425977	0	0	0.0
525	None	None	None	None	None	0	0	0.16666666666666666	1	1.0	7	1.0	1.0	8	7	0	0	0	0.1111111111111111	9	1	0.6	9	0.0	0	0.8254815825796527	0.9730939915032486	0.5220476566393353	0.9396630545163402	0.7510594393983618	0.873393614136199	0.9328676757033086	0.9401953202323515	0	0	0.0
5167	0.04775784837704236	0.03107017767325373	0.031069441227990463	0.7053031398470113	None	0.2	1	0.5833333333333334	7	0.4375	7	0.46153846153846156	0.4375	14	7	3	0	0	0.23076923076923078	13	3	1.2	18	0.0	0.4	0.9151553792014793	0.942994738950314	0.5283734195610609	0.86933699162916	0.6400955163867168	0.9011861292810254	0.901521937417678	0.9091940239425977	0	0	0.0
5782	0.04294414393756504	0.0209336726842481	0.020861319388939897	0.7120296999480101	None	0.2	1	0.5833333333333334	7	0.4375	7	0.46153846153846156	0.4375	14	7	3	0	0	0.23076923076923078	13	3	1.2	18	0.0	0.4	0.9151553792014793	0.942994738950314	0.5283734195610609	0.86933699162916	0.7056562262095919	0.8936207405207258	0.9004226349385083	0.9069062827244632	0	0	0.0
2792	5.222933042430171e-05	1.3304739436942348e-07	1.0073724221311702e-07	0.9999970601976687	None	0	0	0.6666666666666666	2	0.5	1	0.6666666666666666	0.5	1	1	2	1	0	0.6666666666666666	2	3	0.26666666666666666	4	0.125	0	0.1	0.5	0.6239695462359627	0.5	1.0	0.5	0.9756540761959053	0.5	1.0	1.0	0.0
441	None	None	None	None	None	0	0	0.2727272727272727	3	0.8571428571428571	12	0.5333333333333333	0.8571428571428571	15	12	0	1	0	0.13333333333333333	15	2	1.0666666666666667	16	1.0	0.14285714285714285	0.6051099009074048	0.929784912402438	0.4567534399668551	0.8650787723546189	0.7224359710084874	0.7678702642066578	0.8775719794749519	0.867528553359697	1.0	0.8666666666666667	0.0
5319	0.047972402625602165	0.03086793093458207	0.03074271196831813	0.698582273634428	None	0.2	1	0.5833333333333334	7	0.4375	7	0.46153846153846156	0.4375	14	7	3	0	0	0.23076923076923078	13	3	1.2	18	0.0	0.4	0.9151553792014793	0.942994738950314	0.5283734195610609	0.86933699162916	0.6400955163867168	0.8840895019200871	0.8984394544612757	0.9041538705736165	0	0	0.0
1299	None	None	None	None	None	0	0	0.5	2	0.5	2	0.5	0	0	0	5	0	0	0.75	3	4	0.4	6	0.0	0	0	0	0	0	0	0	0	0	0	0	0
3876	0.07727408415092846	0.023309511056550977	0.0190451155978459	0.6242201594012113	None	0	0	0.16666666666666666	2	0.9333333333333333	14	0.53125	0.9333333333333333	16	14	0	0	0	0.125	16	2	1.1333333333333333	17	0.0	0	0.498414771401862	0.9223138796849187	0.5268923679239991	0.8510856393273387	0.8096406684330744	0.8564806156540027	0.8896784072620973	0.8809269268634135	0	0	0.0
2698	0.011230200779050977	0.0019492654980543755	-7.069536366246279e-05	0.9682914362058287	None	0	0	0.2	1	1.0	5	1.0	1.0	6	5	0	1	0	0.14285714285714285	7	1	0.4666666666666667	7	0.3333333333333333	0	0.9198829130824662	0.8662329458340566	0.5487772563741791	0.7985015476456301	0.3789036247127904	0.8996844269786801	0.9209996553056741	0.8597132989139237	1.0	0.3333333333333333	0.0
1071	None	None	None	None	None	0	0	0	0	0	0	1.0	0	0	0	0	2	0	1.0	1	1	0.06666666666666667	1	0.5	0	0	0	0	0	0	0	0	0	0	0	0
6178	0.04450624830603054	0.026158473869283622	0.02591116249858502	0.6983804586039157	None	0.2	1	0.5833333333333334	7	0.4375	7	0.46153846153846156	0.4375	14	7	3	0	0	0.23076923076923078	13	3	1.2	18	0.0	0.4	0.9151553792014793	0.942994738950314	0.5283734195610609	0.86933699162916	0.6400955163867168	0.9011861292810254	0.901521937417678	0.9091940239425977	0	0	0.0
366	None	None	None	None	None	0	0	0.5	5	0.5	6	0.3333333333333333	0.3333333333333333	6	4	7	0	0	0.8571428571428571	7	6	0.9333333333333333	14	0.0	0.3333333333333333	0.3217519450850107	0.9654898325926176	0.6741676101672606	0.9160597427371446	0.7101605419757386	0.9642895939433	0.9385530119856417	0.9528340771015935	0	0	0.0
2443	None	None	None	None	None	0	0	1.0	4	0.0	0	1.0	0	2	0	3	1	0	0.6666666666666666	2	3	0.4	6	0.125	1.0	0	0	0	0	0	0	0	0	0	0	0
1271	None	None	None	None	None	0	0	0.18181818181818182	2	0.9285714285714286	13	0.26666666666666666	0.8571428571428571	13	12	2	1	0	0.6	10	6	1.0666666666666667	16	0.14285714285714285	0	0.4031695193886257	0.9651026534676902	0.3064750115469618	0.8094826449058943	0.7556283726766976	0.6282353496738606	0.8984979312130521	0.8536736853933553	1.0	0.6153846153846154	0.0
6583	0.04760871819610182	0.03165228730160734	0.031647659485934114	0.7106893671922461	None	0.2	1	0.5833333333333334	7	0.4375	7	0.46153846153846156	0.4375	14	7	3	0	0	0.23076923076923078	13	3	1.2	18	0.0	0.4	0.9151553792014793	0.942994738950314	0.5283734195610609	0.86933699162916	0.6400955163867168	0.9011861292810254	0.901521937417678	0.9091940239425977	0	0	0.0
7267	0.05669481978063993	0.016740918631445688	0.009106205997487796	0.7376611569561355	None	0.2	1	0.5384615384615384	7	0.47058823529411764	8	0.4523809523809524	0.47058823529411764	15	8	3	0	0	0.21428571428571427	14	3	1.2666666666666666	19	0.0	0.4	0.9151553792014793	0.9412771673504575	0.5298544711981227	0.8623849798269406	0.6400955163867168	0.9052945340193022	0.901521937417678	0.9079657986817606	0	0	0.0
681	None	None	None	None	None	0	0	0.5	5	0.5	6	0.4666666666666667	0.3333333333333333	8	4	5	1	0	0.8333333333333334	6	5	0.9333333333333333	14	0.1	0.2222222222222222	0.6429159290501968	0.838750377940762	0.6442099650269715	0.899607978228736	0.5198439723949667	0.8721807152590227	0.8383984788240955	0.872220748247859	1.0	0.25	0.0
3867	0.07279423686727722	0.01928507504475945	0.010951894359864225	0.7794404101545017	None	0	0	0.2	2	0.9166666666666666	11	0.5384615384615384	0.9166666666666666	13	11	0	0	0	0.15384615384615385	13	2	0.9333333333333333	14	0.0	0	0.46295070073568356	0.9264011549276906	0.5268923679239991	0.8882745049040082	0.7056562262095919	0.7872342866008623	0.8780813070177204	0.8777631311072008	0	0	0.0
6144	0.04697938319837459	0.0054210334231115645	0.0005219623061451023	0.8165175178061719	None	0	0	0.3	3	0.7692307692307693	10	0.3125	0.6923076923076923	12	9	2	0	0	0.3333333333333333	4	12	1.0	15	0.0	0	0.4743676133932106	0.9347277323634104	0.5403988911873426	0.8897135130612578	0.5509619440203234	0.8458216363253072	0.9103105087021783	0.8957218583914867	0	0	0.0
6783	0.009968964205989141	0.003968222292610794	-0.00046188090288256983	0.9930035159618343	None	0.5	2	0.8181818181818182	9	0.14285714285714285	2	0.45714285714285713	0.14285714285714285	11	2	4	0	0	0.7142857142857143	7	5	1.0666666666666667	16	0.0	0.2222222222222222	0.46295070073568356	0.9401130298315185	0.5268923679239991	0.8925311174810694	0.7040179790736023	0.8174497494098883	0.877805884947329	0.8931366218479894	0	0	0.0
6928	None	None	None	None	None	0	0	0.5	7	0.4444444444444444	8	0.2777777777777778	0.4444444444444444	15	8	4	0	0	0.5	6	12	1.3333333333333333	20	0.0	0.1111111111111111	0.9151553792014793	0.9412771673504575	0.5298544711981227	0.8623849798269406	0.6400955163867168	0.9052945340193022	0.901521937417678	0.9079657986817606	0	0	0.0
7012	0.04199293176609746	0.01779719007002525	0.01749706230496974	0.766283721134857	None	0.2	1	0.5833333333333334	7	0.4375	7	0.46153846153846156	0.4375	14	7	3	0	0	0.23076923076923078	13	3	1.2	18	0.0	0.4	0.9151553792014793	0.942994738950314	0.5283734195610609	0.86933699162916	0.7056562262095919	0.8768200572658816	0.8930848718768506	0.9021396023569627	0	0	0.0
1219	None	None	None	None	None	0.3333333333333333	1	0.375	3	0.6666666666666666	6	0.36666666666666664	0.5555555555555556	8	5	2	2	0	0.8333333333333334	5	6	0.7333333333333333	11	0.4	0.8	0.5173228135366926	0.9281927995309786	0.4026241264900018	0.6472564238403146	0.5070869882156369	0.8147798606285448	0.8298182036225875	0.8247995434160229	0.5625	0.375	0.0
6596	0.02795863932746851	0.008275120936841131	-0.006365793244243567	0.8863454629895566	None	0	0	0.3333333333333333	3	0.8181818181818182	9	0.3939393939393939	0.6363636363636364	10	7	2	0	0	0.2727272727272727	11	3	0.8666666666666667	13	0.0	0.2	0.9271789582058052	0.9379392811880498	0.5268923679239991	0.8973673719486321	0.6379868587366826	0.8925762753823414	0.901521937417678	0.9116328826145651	0	0	0.0
5733	0.04619302341322326	0.032238491950660864	0.03220795596442213	0.6929291400255265	None	0.2	1	0.5833333333333334	7	0.4375	7	0.46153846153846156	0.4375	14	7	3	0	0	0.23076923076923078	13	3	1.2	18	0.0	0.4	0.9151553792014793	0.942994738950314	0.5283734195610609	0.86933699162916	0.6400955163867168	0.9011861292810254	0.901521937417678	0.9091940239425977	0	0	0.0
2288	None	None	None	None	None	0	0	0.25	2	0.7777777777777778	7	0.9166666666666666	0.3333333333333333	5	3	5	1	0	0.75	4	3	0.7333333333333333	11	0.08333333333333333	0	0.6611808115590967	0.7421894959611561	0.4802446649043457	0.8439496601415478	0.5828300400586104	0.9293117243307724	0.8547593770788556	0.854932019023187	1.0	0.4	0.0
4149	0.04633553449249116	0.017807964485757548	0.017293869386917335	0.7675480338363758	None	0.2	1	0.5833333333333334	7	0.4375	7	0.46153846153846156	0.4375	14	7	3	0	0	0.23076923076923078	13	3	1.2	18	0.0	0.4	0.9151553792014793	0.9442420669295788	0.5283734195610609	0.86933699162916	0.6400955163867168	0.8840895019200871	0.8984394544612757	0.9048290007047154	0	0	0.0
756	None	None	None	None	None	0	0	0.25	1	1.0	3	1.0	0.6666666666666666	3	2	1	0	0	0.2	5	1	0.3333333333333333	5	0.0	0	0.3920906188291793	0.9740343267126554	0.39841357392105403	0.9110626656789557	0.36621792404373893	0.853668359529233	0.9214571285630966	0.929016080170588	0	0	0.0
1611	None	None	None	None	None	0	0	0.1111111111111111	1	1.0	11	0.65	0.45454545454545453	5	5	7	4	0	0.8	4	5	0.8666666666666667	13	0.2222222222222222	0.6	0.12846198149238724	0.9203505510930718	0.5047283538655369	0.9403741024449244	0.4870695878654727	0.7802787982951994	0.8923053456165541	0.8963706151759917	0.30000000000000004	0.4	0.0
6937	0.04515137767914426	0.026702331539862085	0.026465771747849292	0.7044841695938056	None	0.2	1	0.5833333333333334	7	0.4375	7	0.46153846153846156	0.4375	14	7	3	0	0	0.23076923076923078	13	3	1.2	18	0.0	0.4	0.9151553792014793	0.942994738950314	0.5283734195610609	0.86933699162916	0.6450406346151929	0.8965180437037673	0.890224135906312	0.9077708604351352	0	0	0.0
7392	0.04427555033859968	0.009334403587951156	-0.008165082474631493	0.8159290443364787	None	0	0	0.46153846153846156	6	0.5294117647058824	9	0.2638888888888889	0.5294117647058824	15	9	3	0	0	0.5	6	12	1.2666666666666666	19	0.0	0.11764705882352941	0.9151553792014793	0.9397802846675435	0.5298544711981227	0.8618274079395857	0.6400955163867168	0.9035922091699996	0.901521937417678	0.9065310769964716	0	0	0.0
1818	None	None	None	None	None	0	0	0.3	3	0.6923076923076923	9	0.4166666666666667	0.6153846153846154	9	8	5	1	0	1.0	6	6	1.0	15	0.07692307692307693	0.6153846153846154	0.8970133837147388	0.8993744693219415	0.5675951237306446	0.8534858155527473	0.3952850216436283	0.7874640221637421	0.89373775201949	0.8524652685816845	1.0	0.1111111111111111	0.0
5227	0.04839669136381441	0.033063927260551365	0.033004570956640326	0.6935631933926132	None	0.2	1	0.5833333333333334	7	0.4375	7	0.46153846153846156	0.4375	14	7	3	0	0	0.23076923076923078	13	3	1.2	18	0.0	0.4	0.9151553792014793	0.942994738950314	0.5283734195610609	0.86933699162916	0.6400955163867168	0.9011861292810254	0.901521937417678	0.9091940239425977	0	0	0.0
5004	0.04141331403392018	0.01567314406491392	0.01562706313706308	0.7479191829806064	None	0.2	1	0.5833333333333334	7	0.4375	7	0.46153846153846156	0.4375	14	7	3	0	0	0.23076923076923078	13	3	1.2	18	0.0	0.4	0.9151553792014793	0.942994738950314	0.5283734195610609	0.86933699162916	0.6400955163867168	0.8840895019200871	0.8984394544612757	0.9041538705736165	0	0	0.0
5536	0.047726730683799505	0.03198874963082622	0.03194162158364621	0.6915146364279907	None	0.2	1	0.5833333333333334	7	0.4375	7	0.46153846153846156	0.4375	14	7	3	0	0	0.23076923076923078	13	3	1.2	18	0.0	0.4	0.9151553792014793	0.942994738950314	0.5283734195610609	0.86933699162916	0.6400955163867168	0.9011861292810254	0.901521937417678	0.9091940239425977	0	0	0.0
370	None	None	None	None	None	0	0	0.5	5	0.38461538461538464	5	0.5555555555555556	0.3076923076923077	5	4	9	2	0	0.3333333333333333	3	9	1.0	15	0.09523809523809523	0	0.2498259326390569	0.8495878337313443	0.8324911290816341	0.7489268704825667	0.44575832913725943	0.9564234067557217	0.9184041818578174	0.8777166821163418	0.6	0.4	0.0
6587	0.049180700204007104	0.03118646626975531	0.031139530407228274	0.6985995939750258	None	0.2	1	0.5833333333333334	7	0.4375	7	0.46153846153846156	0.4375	14	7	3	0	0	0.23076923076923078	13	3	1.2	18	0.0	0.4	0.9151553792014793	0.942994738950314	0.5283734195610609	0.86933699162916	0.6400955163867168	0.8840895019200871	0.8984394544612757	0.9041538705736165	0	0	0.0
7258	0.09313068802898006	0.026134603434520152	0.013938626764716928	0.754968676682118	None	0.16666666666666666	1	0.42857142857142855	6	0.631578947368421	12	0.4117647058823529	0.631578947368421	18	12	2	0	0	0.17647058823529413	17	3	1.4	21	0.0	0.5	0.46295070073568356	0.9362087383794481	0.5268923679239991	0.8911267442348317	0.7056562262095919	0.8705608649352626	0.8850436041659379	0.9030413549224043	0	0	0.0
4055	0.03833400645817077	0.016138551063940028	0.009233941094483663	0.7490987713763857	None	0	0	0.16666666666666666	1	1.0	7	1.0	1.0	8	7	0	1	0	0.1111111111111111	9	1	0.6	9	0.3333333333333333	0	0.834672929345535	0.9221309366532626	0.5107571750046314	0.896934611673639	0.6147441295613153	0.944153504603059	0.80537132754042	0.9232717229811588	1.0	0.75	0.0
4370	0.045644678408598	0.010834520460376171	-0.010824662145614658	0.9067032636196568	None	0	0	0.25	3	0.8666666666666667	13	0.3469387755102041	0.7333333333333333	14	11	2	0	0	1.0	7	7	1.1333333333333333	17	0.0	0.13333333333333333	0.9249841164706126	0.9458407220275263	0.5268923679239991	0.8691976245386522	0.6817052294632928	0.9013097483038195	0.9156611089192764	0.910679787736499	0	0	0.0
3095	0.06768985336387091	0.005246337538272441	0.00514650566436044	0.5864870922796945	None	0	0	0.125	3	0.9411764705882353	32	0.35294117647058826	0.9411764705882353	35	32	0	0	0	0.08823529411764706	3	34	2.4	36	0.0	1.0	0.46295070073568356	0.9356974131828877	0.8741294412719789	0.9490451156088501	0.463369575865135	0.8234725800748942	0.8982363676070177	0.9153478780825717	0	0	0.0
2849	0.00011830504372938802	5.591732345494078e-07	-5.585550291647599e-07	0.9995223083637105	None	0	0	0.6	3	0.4	2	0.4666666666666667	0.2	3	1	3	2	0	0.6	3	5	0.4666666666666667	7	0.25	0.5	0.1	0.6689185407961012	0.5047283538655369	0.8152115040264645	0.5209922745055005	0.934377983826873	0.8751600694809548	0.8340353688816485	0.6666666666666666	0	0.0
1771	None	None	None	None	None	0	0	0.25	1	1.0	4	1.0	1.0	4	4	1	1	0	0.16666666666666666	6	1	0.4	6	0.16666666666666666	0	0.6786125196995192	0.9310630700761484	0.5120192991317253	0.7614331613128742	0.6312703688832879	0.9289154769887307	0.7900113810119631	0.8919945817005803	1.0	0.5	0.0
1413	None	None	None	None	None	0.25	1	0.4	4	0.75	9	0.3888888888888889	0.75	12	9	1	0	0	0.25	3	12	0.9333333333333333	14	0.0	1.0	0.6065260672107601	0.8563257444895416	0.3600993320606041	0.7969067950321069	0.5068647395267254	0.799967795731004	0.7808914337725364	0.8194692885841385	0	0	0.0
6952	0.04308738035505365	0.02256999670436889	0.022390071726074413	0.7095690789698981	None	0.2	1	0.5833333333333334	7	0.4375	7	0.46153846153846156	0.4375	14	7	3	0	0	0.23076923076923078	13	3	1.2	18	0.0	0.4	0.9151553792014793	0.942994738950314	0.5283734195610609	0.86933699162916	0.6400955163867168	0.9011861292810254	0.901521937417678	0.9091940239425977	0	0	0.0
7124	0.048719890795576405	0.03141857974534629	0.03141673732036364	0.7026821980420495	None	0.2	1	0.5833333333333334	7	0.4375	7	0.46153846153846156	0.4375	14	7	3	0	0	0.23076923076923078	13	3	1.2	18	0.0	0.4	0.9151553792014793	0.942994738950314	0.5283734195610609	0.86933699162916	0.6400955163867168	0.9011861292810254	0.901521937417678	0.9091940239425977	0	0	0.0
4205	0.04439083683638978	0.02113689378534529	0.021136513562615897	0.6537029353905224	None	0.2	1	0.5833333333333334	7	0.4375	7	0.46153846153846156	0.4375	14	7	3	0	0	0.23076923076923078	13	3	1.2	18	0.0	0.4	0.9151553792014793	0.9442420669295788	0.5283734195610609	0.86933699162916	0.6400955163867168	0.8840895019200871	0.8984394544612757	0.9048290007047154	0	0	0.0
3434	0.00861492349219225	0.003849641523054518	0.002282055380188845	0.9349604227785948	None	0	0	0.3333333333333333	2	0.8333333333333334	5	0.5714285714285714	0.8333333333333334	7	5	0	0	0	0.2857142857142857	7	2	0.5333333333333333	8	0.0	0	0.9392025372101308	0.6858704354786396	0.4710654681131897	0.761355493301422	0.5067687625284198	0.8742194700868408	0.9094942333400694	0.7846996758960297	0	0	0.0
3318	0.014158754928284773	0.0038627599844028955	-0.003726439423465819	0.9957120546675952	None	0	0	0.42857142857142855	3	0.75	6	0.5555555555555556	0.625	7	5	2	1	0	0.2222222222222222	9	2	0.6666666666666666	10	0.16666666666666666	0.25	0.6861239218782695	0.8838528751750248	0.5268923679239991	0.8965943367777462	0.7310045495784391	0.9176664394699541	0.7411191340576228	0.900262437170643	1.0	0.14285714285714285	0.0
6651	0.04924450049437909	0.032408016466281914	0.03240777741852316	0.6954719434314689	None	0.2	1	0.5833333333333334	7	0.4375	7	0.46153846153846156	0.4375	14	7	3	0	0	0.23076923076923078	13	3	1.2	18	0.0	0.4	0.9151553792014793	0.942994738950314	0.5283734195610609	0.86933699162916	0.6400955163867168	0.9081061266376318	0.901521937417678	0.9113785519727055	0	0	0.0
1226	None	None	None	None	None	0	0	0.125	2	0.9090909090909091	20	0.36363636363636365	0.9090909090909091	22	20	1	1	0	0.13636363636363635	3	22	1.6	24	0.25	0.09523809523809523	0.43890354272703214	0.935880633587102	0.5585516046760471	0.9276072539996921	0.7037513332980823	0.8367512639520068	0.8843053513875965	0.9079200036070423	1.0	0.09090909090909091	0.0
5600	0.04478818346974515	0.0314029113204688	0.03136407271417257	0.6885597150231935	None	0.2	1	0.5833333333333334	7	0.4375	7	0.46153846153846156	0.4375	14	7	3	0	0	0.23076923076923078	13	3	1.2	18	0.0	0.4	0.9151553792014793	0.942994738950314	0.5283734195610609	0.86933699162916	0.6400955163867168	0.9011861292810254	0.901521937417678	0.9091940239425977	0	0	0.0
468	None	None	None	None	None	0	0	0.8	4	0.2	1	0.7777777777777778	0	4	0	2	1	0	1.0	3	3	0.4666666666666667	7	0.25	0.5	0	0	0	0	0	0	0	0	0	0	0
1707	None	None	None	None	None	0	0	0.2857142857142857	2	0.75	6	0.3333333333333333	0.75	7	6	2	2	0	0.8333333333333334	5	6	0.6666666666666666	10	0.2857142857142857	0	0.5675537519130681	0.9815175036803471	0.34722630498299417	0.9611827929046017	0.6821775072940385	0.8857675293722493	0.9238275179177289	0.9559170705115368	0.5714285714285714	0.5714285714285714	0.0
3667	0.08020332769612759	0.009503329175989133	0.009493842700867674	0.7978583456682585	None	0.2	1	0.38461538461538464	5	0.6470588235294118	11	0.4222222222222222	0.6470588235294118	16	11	2	0	0	0.2	15	3	1.2666666666666666	19	0.0	0.5	0.6129530928030902	0.9324126712619358	0.5268923679239991	0.8704951767160277	0.6720567477301594	0.8915253055971161	0.8896784072620973	0.9013253893279672	0	0	0.0
5629	0.053281657370691834	0.007154636335935542	-0.005254319462174978	0.8853468619055919	None	0	0	0.46153846153846156	6	0.5294117647058824	9	0.4222222222222222	0.5294117647058824	15	9	3	0	0	0.2	15	3	1.2666666666666666	19	0.0	0.11764705882352941	0.9151553792014793	0.9397802846675435	0.5298544711981227	0.8618274079395857	0.6400955163867168	0.9035922091699996	0.901521937417678	0.9065310769964716	0	0	0.0
3385	0.04122259637686587	0.0082598992789837	0.007660272107444116	0.9441646931710455	None	0	0	0.1	1	1.0	13	1.0	1.0	14	13	0	1	0	0.06666666666666667	1	15	1.0	15	0.3333333333333333	0	0.7547527591098654	0.9259184238502328	0.6809465637185583	0.8651259828498128	0.40675270187398976	0.9144750853720335	0.879683360644929	0.904756745165862	1.0	0.2857142857142857	0.0
2892	0.028228506234911223	0.00048260616050081723	-0.0004536825863627651	0.9312029543967787	None	0	0	0.5	5	0.4166666666666667	5	0.4375	0.16666666666666666	6	2	7	1	0	0.5	8	4	0.9333333333333333	14	0.07142857142857142	0	0.22373807420187458	0.9172856159588065	0.5829966804479936	0.7004550816816308	0.4675556897983915	0.8931194604542962	0.8610260126420263	0.8572742929040773	1.0	0	0.0
1284	None	None	None	None	None	0	0	1.0	2	0.0	0	0.75	0	2	0	0	1	0	1.0	2	2	0.2	3	0.5	0	0	0	0	0	0	0	0	0	0	0	0
2246	None	None	None	None	None	0.7142857142857143	5	0.75	12	0.2727272727272727	6	0.375	0.13636363636363635	9	3	14	0	0	1.0	8	8	1.6	24	0.0	0.17391304347826086	0.5484384323623479	0.7524521696550877	0.5304641959481078	0.817676974879139	0.2488822596416834	0.7446210888061905	0.7976578656493154	0.7733835272346236	0	0	0.0
2606	0.03406217985491724	0.003746760446515742	0.0036173821138630233	0.9642889023180445	None	0.25	1	0.5	5	0.6153846153846154	8	0.3409090909090909	0.6153846153846154	12	8	2	0	0	0.36363636363636365	4	11	1.0	15	0.0	0.4	0.46295070073568356	0.9261117173499998	0.5268923679239991	0.8510629120277149	0.8409602914793577	0.7540379416310657	0.877805884947329	0.8578105188255315	0	0	0.0
2940	0.06851201632400697	0.0034505937785243037	0.003436433430111485	0.992154236521175	None	0.16666666666666666	1	0.2857142857142857	4	0.7894736842105263	15	0.3684210526315789	0.7894736842105263	18	15	2	0	0	0.15789473684210525	19	3	1.4	21	0.0	1.0	0.3936649918265829	0.9059517631425795	0.5268923679239991	0.8993319726548261	0.7164254949825057	0.8327205171478951	0.877805884947329	0.8828821931704403	0	0	0.0
1875	None	None	None	None	None	0	0	1.0	4	0.0	0	1.0	0	2	0	3	1	0	0.6666666666666666	2	3	0.4	6	0.125	1.0	0	0	0	0	0	0	0	0	0	0	0
2780	0.0023128140890572003	0.0009491784539718258	0.0005715224943800468	0.9812376921725441	None	0	0	0.75	3	0.25	1	0.5	0.25	4	1	1	0	0	0.75	4	3	0.4	6	0.0	0	0.9151553792014793	0.6850283025864843	0.36500408636654375	0.8763051237999008	0.4158340135019632	0.7426984318420451	0.9331419986595383	0.7798807724048142	0	0	0.0
2239	None	None	None	None	None	0	0	0.16666666666666666	1	1.0	7	0.75	0.42857142857142855	4	3	4	0	0	0.75	3	4	0.6	9	0.0	0	0.4992637470076737	0.83543596315399	0.516785574907838	0.801433311099893	0.4140299436477578	0.9017482998704426	0.7762784090481217	0.851394171467047	0	0	0.0
7252	0.045646096801284494	0.03171653570968635	0.03171583513068237	0.6953510543460503	None	0.2	1	0.5833333333333334	7	0.4375	7	0.46153846153846156	0.4375	14	7	3	0	0	0.23076923076923078	13	3	1.2	18	0.0	0.4	0.9151553792014793	0.942994738950314	0.5283734195610609	0.86933699162916	0.6400955163867168	0.9081061266376318	0.901521937417678	0.9113785519727055	0	0	0.0
2185	None	None	None	None	None	0	0	0.3333333333333333	2	0.8333333333333334	5	0.6666666666666666	0.5	5	3	2	4	0	0.75	3	4	0.5333333333333333	8	0.6666666666666666	0.6666666666666666	0.1837052138669092	0.6029725403280335	0.6781704081423919	0.8108522620863563	0.3894688240609666	0.8158515237867203	0.938515914359492	0.7541070213802658	0.2	0	0.0
4136	0.05617877057388486	0.001017820659110701	0.0004070303499003438	0.9054289537135561	None	0.16666666666666666	1	0.35714285714285715	5	0.6666666666666666	12	0.3333333333333333	0.6666666666666666	17	12	2	0	0	0.6	10	6	1.3333333333333333	20	0.0	0	0.5338788420680405	0.8901795024718736	0.5107571750046314	0.8375953026642463	0.6595827882302443	0.901607418845424	0.9087060241188433	0.8789734207264529	0	0	0.0
1942	None	None	None	None	None	0	0	0	0	0	0	1.0	0	0	0	0	1	0	1.0	1	1	0.06666666666666667	1	0.25	0	0	0	0	0	0	0	0	0	0	0	0
6955	0.04486660901399348	0.02444236005028987	0.024301555440713822	0.705688546157351	None	0.2	1	0.5833333333333334	7	0.4375	7	0.46153846153846156	0.4375	14	7	3	0	0	0.23076923076923078	13	3	1.2	18	0.0	0.4	0.9151553792014793	0.942994738950314	0.5283734195610609	0.86933699162916	0.6400955163867168	0.9011861292810254	0.901521937417678	0.9091940239425977	0	0	0.0
4902	0.04653096779020281	0.005787139005316899	0.005607644220266006	0.8744818815918889	None	0.2	1	0.5	6	0.5625	9	0.3	0.5625	15	9	2	0	0	0.4166666666666667	5	12	1.2	18	0.0	0.15384615384615385	0.9151553792014793	0.9409499418155253	0.5298544711981227	0.8616492289623967	0.6110196546610536	0.7916594222318822	0.8954452170994764	0.8784150326370437	0	0	0.0
767	None	None	None	None	None	0.5	1	0.6666666666666666	4	0.5	3	0.4	0.5	7	3	0	0	0	0.8	5	4	0.5333333333333333	8	0.0	1.0	0.4878309469981854	0.7937967102749985	0.23982810652506995	0.8168895929479878	0.6198571647301178	0.931659098608968	0.8285464240190538	0.8603995774919487	0	0	0.0
788	None	None	None	None	None	1.0	1	0.75	3	0.25	1	0.5	0.25	3	1	2	1	0	0.75	3	4	0.4	6	0.16666666666666666	0.6666666666666666	0.18827519959360312	0.937751133034744	0.8741294412719789	0.8515482814871447	0.42932343598572087	0.5246947482132888	0.9000803069293776	0.820440295186383	1.0	0	0.0
1298	None	None	None	None	None	0	0	0.6666666666666666	2	0.5	1	1.0	0.5	2	1	1	1	0	0.25	4	1	0.26666666666666666	4	0.2	0.6666666666666666	0.1	0.5	0.15655646330929984	0.6377391087834555	0.43757356296202776	0.9202713401195675	0.8144764666083135	0.7318183985665226	1.0	0	0.0
220	None	None	None	None	None	0	0	0.6666666666666666	2	0.5	1	0.6666666666666666	0	0	0	3	1	0	0.6666666666666666	3	2	0.26666666666666666	4	0.1	0	0	0	0	0	0	0	0	0	0	0	0
1155	None	None	None	None	None	0.5	1	0.6666666666666666	4	0.2857142857142857	2	0.45	0.14285714285714285	3	1	5	3	0	0.8	4	5	0.6	9	0.25	0.3333333333333333	0.23379873292896797	0.8823317027509585	0.1	0.6969936282003771	0.8802712623795305	0.6048233933640688	0.9632749704203861	0.7485903459224461	0.6666666666666666	0.6666666666666666	0.0
978	None	None	None	None	None	0	0	0.6666666666666666	2	0.5	1	0.6666666666666666	0.5	2	1	1	1	0	0.6666666666666666	3	2	0.26666666666666666	4	0.2	0	0.5064467752104448	0.840553244033712	0.8116875977820627	0.8339967678155168	0.6221663549053543	0.5877067636162914	0.8136565668201541	0.7703618036868903	1.0	0	0.0
2206	None	None	None	None	None	0.1111111111111111	1	0.2	4	0.8571428571428571	24	0.2777777777777778	0.8571428571428571	28	24	1	0	0	0.14814814814814814	27	4	2.0	30	0.0	0.6666666666666666	0.3936649918265829	0.9392049475600269	0.5585516046760471	0.9371627007573028	0.6611365118403777	0.837653044362151	0.8978783521679062	0.9137442401449657	0	0	0.0
458	None	None	None	None	None	0	0	0.5	2	0.5	2	0.6666666666666666	0	2	0	3	0	0	1.0	3	3	0.4	6	0.0	0.5	0	0	0	0	0	0	0	0	0	0	0
4130	0.04303163509267534	0.006367299967579758	0.006151899396281695	0.7898106424247417	None	0	0	0.25	2	0.9	9	0.5454545454545454	0.9	11	9	0	0	0	0.18181818181818182	11	2	0.8	12	0.0	0	0.7629554848704968	0.9277752496725202	0.23408577105250497	0.8698147440074755	0.7310045495784391	0.8644590047091898	0.9013253114830325	0.8910701842371516	0	0	0.0
4552	0.07947805389000373	0.012898088121285872	0.012751546647000919	0.7980604678968849	None	0	0	0.2	2	0.9230769230769231	12	0.5357142857142857	0.9230769230769231	14	12	0	0	0	0.14285714285714285	14	2	1.0	15	0.0	0	0.46295070073568356	0.9194680408666356	0.5268923679239991	0.8777683109468334	0.7040179790736023	0.8631057670046745	0.877805884947329	0.889204857977156	0	0	0.0
2161	None	None	None	None	None	0	0	0.5	3	0.6666666666666666	4	0.4	0.6666666666666666	7	4	0	0	0	0.8	4	5	0.5333333333333333	8	0.0	0.6666666666666666	0.7846648383754972	0.8864187553960253	0.32109248406713875	0.7888008525072994	0.7023599176670003	0.889773356639188	0.877805884947329	0.8605985851570948	0	0	0.0
1833	None	None	None	None	None	0.5	1	0.6666666666666666	4	0.5	3	0.6666666666666666	0.16666666666666666	1	1	6	1	0	0.75	3	4	0.5333333333333333	8	0.0625	0.5	0.42601990358748126	0.5	1.0	0.5	0.338672060764839	0.5	0.9494732396051562	0.5	1.0	1.0	0.0
6680	0.043488128913407295	0.017318412393527594	0.01715959583038688	0.7650094190635139	None	0.2	1	0.5833333333333334	7	0.4375	7	0.46153846153846156	0.4375	14	7	3	0	0	0.23076923076923078	13	3	1.2	18	0.0	0.4	0.9151553792014793	0.942994738950314	0.5283734195610609	0.86933699162916	0.6400955163867168	0.9011861292810254	0.901521937417678	0.9091940239425977	0	0	0.0
7413	0.044462700358978334	0.02222105911637239	0.02209246679545144	0.7130690967328135	None	0.2	1	0.5833333333333334	7	0.4375	7	0.46153846153846156	0.4375	14	7	3	0	0	0.23076923076923078	13	3	1.2	18	0.0	0.4	0.9151553792014793	0.942994738950314	0.5283734195610609	0.86933699162916	0.6400955163867168	0.9011861292810254	0.901521937417678	0.9091940239425977	0	0	0.0
1620	None	None	None	None	None	0	0	0.75	3	0.0	0	0.5555555555555556	0	2	0	2	3	0	1.0	3	3	0.3333333333333333	5	0.5	0	0	0	0	0	0	0	0	0	0	0	0
6858	0.04854955034028957	0.03246389056549569	0.032297629467894585	0.692376433100343	None	0.2	1	0.5833333333333334	7	0.4375	7	0.46153846153846156	0.4375	14	7	3	0	0	0.23076923076923078	13	3	1.2	18	0.0	0.4	0.9151553792014793	0.942994738950314	0.5283734195610609	0.86933699162916	0.6400955163867168	0.8840895019200871	0.8984394544612757	0.9041538705736165	0	0	0.0
6559	0.01071162248695895	0.0016142518194981713	-0.001589931794512978	0.9653499230506342	None	0	0	0.6666666666666666	6	0.2727272727272727	3	0.37142857142857144	0.2727272727272727	9	3	3	0	0	0.7142857142857143	7	5	0.8666666666666667	13	0.0	0.18181818181818182	0.43890354272703214	0.9400718159319423	0.5268923679239991	0.9167869938152722	0.7310045495784391	0.8500002704309753	0.901521937417678	0.9085143049561932	0	0	0.0
356	None	None	None	None	None	0	0	0.42857142857142855	3	0.5	4	0.4166666666666667	0.375	6	3	3	2	0	0.6666666666666666	4	6	0.6666666666666666	10	0.2857142857142857	0.4	0.26027245423065265	0.7994625903419669	0.7039532516849476	0.912226370240782	0.8154315679728651	0.6458670528779101	0.9408340601881852	0.8087119553415675	0.5833333333333334	0.3333333333333333	0.0
4428	0.04307924416985986	0.006206518150490905	0.005150267721359383	0.9147615282136025	None	0	0	0.3	3	0.7692307692307693	10	0.2777777777777778	0.6923076923076923	12	9	2	0	0	0.6666666666666666	9	6	1.0	15	0.0	0	0.43890354272703214	0.9448926706147889	0.5268923679239991	0.8860958431087252	0.6400955163867168	0.8308098638692942	0.8887829625160395	0.8967426708408354	0	0	0.0
7199	0.004446533546729062	0.0021633627177085227	0.000644575653852509	0.995681207509232	None	0.5	1	0.8333333333333334	5	0.2857142857142857	2	0.5	0.14285714285714285	5	1	3	0	0	0.5	6	3	0.6	9	0.0	0.6666666666666666	0.9151553792014793	0.9305795978953938	0.5268923679239991	0.9160713660731173	0.7396002007671492	0.8933057651151255	0.876029723443268	0.9145295189522802	0	0	0.0
4833	0.04352579596308297	0.026255251925047286	0.026248185965208563	0.7185320130843186	None	0.2	1	0.5833333333333334	7	0.4375	7	0.46153846153846156	0.4375	14	7	3	0	0	0.23076923076923078	13	3	1.2	18	0.0	0.4	0.9151553792014793	0.9442420669295788	0.5283734195610609	0.8689370124750078	0.6400955163867168	0.8846003685962682	0.8896162360908125	0.9048714222360419	0	0	0.0
3161	0.007496943392162767	0.000690876082570428	5.5160277867636724e-05	0.9747982299376018	None	0.4	2	0.5833333333333334	7	0.3333333333333333	5	0.5666666666666667	0.06666666666666667	3	1	13	2	0	0.8333333333333334	5	6	1.1333333333333333	17	0.07142857142857142	0	0.24919200254688678	0.5231392922561297	0.6139067873829986	0.6342619229383131	0.4430805689925942	0.943591516105003	0.8343653762090554	0.7601339254987726	0.6666666666666666	0	0.0
7136	0.04451294683868614	0.023919197592456507	0.02389352498329285	0.7112054963966966	None	0.2	1	0.5833333333333334	7	0.4375	7	0.46153846153846156	0.4375	14	7	3	0	0	0.23076923076923078	13	3	1.2	18	0.0	0.4	0.9151553792014793	0.942994738950314	0.5283734195610609	0.86933699162916	0.6400955163867168	0.8840895019200871	0.8984394544612757	0.9041538705736165	0	0	0.0
2809	0.0003458663186587699	5.269607809772956e-05	5.221045061352182e-05	0.9987262466836425	None	0	0	0.3333333333333333	1	1.0	2	0.6666666666666666	0.5	2	1	1	1	0	0.6666666666666666	2	3	0.26666666666666666	4	0.2	0	0.47666180920690976	0.9773927538931981	0.21815708637891024	0.7652301316914871	0.41245626100463595	0.8666416361721363	0.7942491395398017	0.906637943938861	1.0	0.5	0.0
5008	0.04744113029668813	0.03248189871031747	0.032454275649297384	0.6963386847608836	None	0.2	1	0.5833333333333334	7	0.4375	7	0.46153846153846156	0.4375	14	7	3	0	0	0.23076923076923078	13	3	1.2	18	0.0	0.4	0.9151553792014793	0.942994738950314	0.5283734195610609	0.86933699162916	0.7056562262095919	0.8768200572658816	0.8930848718768506	0.9021396023569627	0	0	0.0
4665	0.042546916109937404	0.020739605368988934	0.02070712654366929	0.6599392960278283	None	0.2	1	0.5833333333333334	7	0.4375	7	0.46153846153846156	0.4375	14	7	3	0	0	0.23076923076923078	13	3	1.2	18	0.0	0.4	0.9151553792014793	0.9442420669295788	0.5283734195610609	0.86933699162916	0.6400955163867168	0.8840895019200871	0.8984394544612757	0.9048290007047154	0	0	0.0
2060	None	None	None	None	None	0	0	0.5	2	0.75	3	0.6666666666666666	0.5	4	2	1	2	0	1.0	3	3	0.4	6	0.5	0	0.5527719455134097	0.8226486240816642	0.5107571750046314	0.6241571029843017	0.33996539930272746	0.8981097842342408	0.7411191340576228	0.8031355103425238	0.625	0.25	0.0
5288	0.04875802343425216	0.031045962876173713	0.0310319364108193	0.7114579989715113	None	0.2	1	0.5833333333333334	7	0.4375	7	0.46153846153846156	0.4375	14	7	3	0	0	0.23076923076923078	13	3	1.2	18	0.0	0.4	0.9151553792014793	0.942994738950314	0.5283734195610609	0.86933699162916	0.6400955163867168	0.9011861292810254	0.901521937417678	0.9091940239425977	0	0	0.0
154	None	None	None	None	None	0	0	1.0	2	0.0	0	0.75	0	0	0	2	1	0	1.0	2	2	0.2	3	0.125	0	0	0	0	0	0	0	0	0	0	0	0
6535	0.04792143108029732	0.03233608378781715	0.032298307955440184	0.6936092260983611	None	0.2	1	0.5833333333333334	7	0.4375	7	0.46153846153846156	0.4375	14	7	3	0	0	0.23076923076923078	13	3	1.2	18	0.0	0.4	0.9151553792014793	0.942994738950314	0.5283734195610609	0.86933699162916	0.6400955163867168	0.9011861292810254	0.901521937417678	0.9091940239425977	0	0	0.0
549	None	None	None	None	None	0	0	0.25	1	1.0	4	1.0	0.5	2	2	3	5	0	0.16666666666666666	6	1	0.4	6	0.5	0	0.542668803860141	0.5618932986034847	0.8770098876726806	0.7731422037266358	0.45248562747137255	0.5130529583237825	0.861310034286768	0.6245886544561542	0.5	0	0.386571497549122
3815	0.0517718153874202	0.02022082706032146	0.018681991342474138	0.6599484805300193	None	0	0	0.5	6	0.4666666666666667	7	0.4358974358974359	0.4666666666666667	13	7	3	0	0	0.23076923076923078	13	3	1.1333333333333333	17	0.0	0.13333333333333333	0.9151553792014793	0.9471271251309795	0.5268923679239991	0.8800295312032244	0.7233149425398688	0.8892336017079786	0.911574551851096	0.9105522323078937	0	0	0.0
2542	None	None	None	None	None	0	0	0.2	1	1.0	5	0.7777777777777778	0.6	3	3	3	3	0	1.0	3	3	0.4666666666666667	7	0.3	0	0.1	0.8689383624799802	0.7919604564119052	0.9694926966176819	0.5412758271199435	0.8879912684234217	0.9530840808409132	0.9222701472228617	0.6666666666666666	0.6666666666666666	0.0
6122	0.04455002875010193	0.03221569600385864	0.03221200546605885	0.6948903884250539	None	0.2	1	0.5833333333333334	7	0.4375	7	0.46153846153846156	0.4375	14	7	3	0	0	0.23076923076923078	13	3	1.2	18	0.0	0.4	0.9151553792014793	0.942994738950314	0.5283734195610609	0.86933699162916	0.6450406346151929	0.8965180437037673	0.890224135906312	0.9077708604351352	0	0	0.0
2548	None	None	None	None	None	0.625	5	0.7368421052631579	14	0.23076923076923078	6	0.3181818181818182	0.11538461538461539	11	3	16	0	0	0.7272727272727273	11	8	1.8666666666666667	28	0.0	0.14814814814814814	0.5484384323623479	0.7336012085188797	0.5304641959481078	0.8827345856760471	0.2488822596416834	0.8109741133755519	0.7976578656493154	0.8169725487396826	0	0	0.0
670	None	None	None	None	None	0	0	0.6666666666666666	2	0.5	1	1.0	0.5	3	1	0	2	0	0.25	4	1	0.26666666666666666	4	1.0	0.6666666666666666	0.41034444161311817	0.9546536317547858	0.6923044165320821	0.6679858742381309	0.4599138988829946	0.865892584252927	0.9013241761708412	0.8665056252210533	0.8333333333333333	0.6666666666666666	0.0
1334	None	None	None	None	None	0	0	0.5	3	0.6666666666666666	4	0.6666666666666666	0.3333333333333333	3	2	4	3	0	0.75	3	4	0.5333333333333333	8	0.2727272727272727	0.4	0.5675537519130681	0.9325096955733014	0.33631417275782044	0.9636104918143822	0.5231634524806029	0.6506673716286486	0.8919487767613576	0.8979598281534394	0.3333333333333333	0.3333333333333333	0.0
2682	0.045719050762571566	0.005015142509241812	-0.0025917955978849105	0.9960819616425224	None	0	0	0.3333333333333333	3	0.7272727272727273	8	0.5909090909090909	0.7272727272727273	10	8	2	0	0	0.18181818181818182	11	2	0.8666666666666667	13	0.0	0	0.46295070073568356	0.9118421027320854	0.49932297298662115	0.8579444933004615	0.8536248151915954	0.7672221540989604	0.890540841218188	0.8551754418589478	0	0	0.0
2108	None	None	None	None	None	0.6	3	0.7692307692307693	10	0.23529411764705882	4	0.76	0	5	0	13	0	0	1.0	5	5	1.2666666666666666	19	0.0	0.5714285714285714	0	0	0	0	0	0	0	0	0	0	0
6984	0.049483205773847676	0.03181596644118606	0.03179238016829122	0.6976190340049566	None	0.2	1	0.5833333333333334	7	0.4375	7	0.46153846153846156	0.4375	14	7	3	0	0	0.23076923076923078	13	3	1.2	18	0.0	0.4	0.9151553792014793	0.942994738950314	0.5283734195610609	0.86933699162916	0.6400955163867168	0.9011861292810254	0.901521937417678	0.9091940239425977	0	0	0.0
4828	0.04486453440191687	0.028375583540410382	0.02829358360227056	0.7086505205772209	None	0.2	1	0.5833333333333334	7	0.4375	7	0.46153846153846156	0.4375	14	7	3	0	0	0.23076923076923078	13	3	1.2	18	0.0	0.4	0.9151553792014793	0.9442420669295788	0.5283734195610609	0.8689370124750078	0.6400955163867168	0.9011861292810254	0.9010811340769932	0.9097409841029893	0	0	0.0
244	None	None	None	None	None	0	0	0.3333333333333333	2	0.8333333333333334	5	1.0	0.5	5	3	2	1	0	0.5	4	2	0.5333333333333333	8	0.16666666666666666	0.6666666666666666	0.708252817722875	0.9052227790189786	0.3467280241674082	0.9267036373676105	0.8088282307428593	0.9241988792605577	0.9142365236674089	0.9192002162890124	1.0	0.8	0.0
5088	0.015761314733660388	0.007210690841032343	-0.004625361689403998	0.9619119653839849	None	0.5	2	0.7	7	0.38461538461538464	5	0.4166666666666667	0.38461538461538464	12	5	2	0	0	0.4444444444444444	9	4	1.0	15	0.0	0.6666666666666666	0.9271789582058052	0.9302330587706651	0.5283734195610609	0.8808519601781988	0.649317013879797	0.886110569350368	0.8961093701370828	0.9015118653291392	0	0	0.0
7381	None	None	None	None	None	0	0	0.5	7	0.4444444444444444	8	0.2777777777777778	0.4444444444444444	15	8	4	0	0	0.5	6	12	1.3333333333333333	20	0.0	0.1111111111111111	0.9151553792014793	0.9412771673504575	0.5298544711981227	0.8623849798269406	0.6400955163867168	0.9052945340193022	0.901521937417678	0.9079657986817606	0	0	0.0
1257	None	None	None	None	None	0	0	0.75	3	0.5	2	0.6	0.5	5	2	0	1	0	0.4	5	2	0.4	6	1.0	0.5	0.7606176803668457	0.8682343681375236	0.3467280241674082	0.9240617677089478	0.3840684432485517	0.7933309202691077	0.8987742832922091	0.8709973165985899	1.0	0.6	0.0
1653	None	None	None	None	None	0	0	0.5	2	0.5	2	0.75	0.25	3	1	2	1	0	0.5	4	2	0.4	6	0.16666666666666666	0	0.5484384323623479	0.7935815265123387	0.5084189365998715	0.5738056830573746	0.4104262574119947	0.8420689744391067	0.7799422482093396	0.751367050014509	1.0	0.3333333333333333	0.0
6860	0.04629717074045018	0.03228769456039915	0.03226066074433194	0.6883016075036146	None	0.2	1	0.5833333333333334	7	0.4375	7	0.46153846153846156	0.4375	14	7	3	0	0	0.23076923076923078	13	3	1.2	18	0.0	0.4	0.9151553792014793	0.942994738950314	0.5283734195610609	0.86933699162916	0.7056562262095919	0.8768200572658816	0.8930848718768506	0.9021396023569627	0	0	0.0
3708	0.07416288845506726	0.021158284518554362	0.017305673781427066	0.8050482917093674	None	0	0	0.2	2	0.9166666666666666	11	0.5384615384615384	0.9166666666666666	13	11	0	0	0	0.15384615384615385	13	2	0.9333333333333333	14	0.0	0	0.46295070073568356	0.9264011549276906	0.5268923679239991	0.8882745049040082	0.7056562262095919	0.7872342866008623	0.8780813070177204	0.8777631311072008	0	0	0.0
2907	0.016004116011292695	0.007465861775002024	-0.007053085662850683	0.9792364247490305	None	0	0	0.5	4	0.4444444444444444	4	0.39285714285714285	0.3333333333333333	7	3	3	1	0	0.5714285714285714	7	4	0.7333333333333333	11	0.16666666666666666	0.2	0.9721535255935854	0.9281935945063279	0.5403988911873426	0.801587512429866	0.6765803644839287	0.8837788756842421	0.8772690428964078	0.8802438777690357	1.0	0.2857142857142857	0.0
324	None	None	None	None	None	0	0	0.3333333333333333	3	0.7272727272727273	8	0.28888888888888886	0.7272727272727273	11	8	1	0	0	0.5555555555555556	5	9	0.8666666666666667	13	0.0	0.16666666666666666	0.23485175020973797	0.8812271257125545	0.33839851652495917	0.8186634918712253	0.8431020697382612	0.9647206171418666	0.9146611076391457	0.9066431994217595	0	0	0.0
5946	0.04317229275774083	0.026239909537436584	0.02598094657903951	0.696804336806768	None	0.2	1	0.5833333333333334	7	0.4375	7	0.46153846153846156	0.4375	14	7	3	0	0	0.23076923076923078	13	3	1.2	18	0.0	0.4	0.9151553792014793	0.942994738950314	0.5283734195610609	0.86933699162916	0.6400955163867168	0.9011861292810254	0.901521937417678	0.9091940239425977	0	0	0.0
3247	0.06859909763844471	0.003356554048468198	0.0032850009564778706	0.7881119018576345	None	0	0	0.25	3	0.8666666666666667	13	0.53125	0.8666666666666667	16	13	0	0	0	0.125	16	2	1.1333333333333333	17	0.0	0.26666666666666666	0.46295070073568356	0.9161765267466486	0.5010397560675879	0.8633057685143578	0.7175112643260206	0.8750275896173726	0.8976954244388661	0.8869769215913639	0	0	0.0
5173	0.004585290836998534	0.001988932722513397	0.0002530038534575809	0.9960278876427275	None	0.5	1	0.8333333333333334	5	0.2857142857142857	2	0.5	0.14285714285714285	5	1	3	0	0	0.5	6	3	0.6	9	0.0	0.6666666666666666	0.9151553792014793	0.9305795978953938	0.5268923679239991	0.9160713660731173	0.5453429018464582	0.8676927499729457	0.8912174637119292	0.9079470146264628	0	0	0.0
5314	0.04361163494460546	0.0045313957358393605	-0.004333205070538775	0.8952380673976945	None	0	0	0.46153846153846156	6	0.5294117647058824	9	0.2638888888888889	0.5294117647058824	15	9	3	0	0	0.5	6	12	1.2666666666666666	19	0.0	0.11764705882352941	0.5098316840593891	0.9466557911808973	0.5298544711981227	0.8622152845994219	0.6400955163867168	0.8909337645328231	0.9005281001733204	0.9063702012419942	0	0	0.0
5816	0.046274338023237625	0.017990868922752208	0.001829723097717281	0.7811444289091904	None	0	0	0.3333333333333333	3	0.8181818181818182	9	0.5416666666666666	0.8181818181818182	12	9	0	0	0	0.16666666666666666	12	2	0.8666666666666667	13	0.0	0.18181818181818182	0.7010766189729072	0.9450337216526516	0.5268923679239991	0.8875568173947839	0.727159746059154	0.8944161002643493	0.9103048388827228	0.9128597589499927	0	0	0.0
4671	0.04485679928945392	0.021637554729271057	0.021637288575612697	0.6495504911713565	None	0.2	1	0.5833333333333334	7	0.4375	7	0.46153846153846156	0.4375	14	7	3	0	0	0.23076923076923078	13	3	1.2	18	0.0	0.4	0.9151553792014793	0.9442420669295788	0.5283734195610609	0.86933699162916	0.6400955163867168	0.8840895019200871	0.8984394544612757	0.9048290007047154	0	0	0.0
2727	1.2467912669903216e-06	3.8630771221312385e-08	2.3865765491682543e-08	0.999997328108048	None	0	0	0.6666666666666666	2	0.5	1	1.0	0	1	0	2	0	0	1.0	2	2	0.26666666666666666	4	0.0	0	0	0	0	0	0	0	0	0	0	0	0
4935	0.04592291118408771	0.031626215564962576	0.031507792240390194	0.6947983314796279	None	0.2	1	0.5833333333333334	7	0.4375	7	0.46153846153846156	0.4375	14	7	3	0	0	0.23076923076923078	13	3	1.2	18	0.0	0.4	0.9151553792014793	0.942994738950314	0.5283734195610609	0.86933699162916	0.6400955163867168	0.8840895019200871	0.8984394544612757	0.9041538705736165	0	0	0.0
3264	0.08325922316465967	0.007775912234207378	0.0073666304259173195	0.7893914565108883	None	0	0	0.2	2	0.9230769230769231	12	0.5357142857142857	0.9230769230769231	14	12	0	0	0	0.14285714285714285	14	2	1.0	15	0.0	0	0.46295070073568356	0.9299341623342589	0.5268923679239991	0.8782319079074374	0.7040179790736023	0.8466947183907588	0.877805884947329	0.8899398249126441	0	0	0.0
4289	0.04353393943535793	0.021872148780038087	0.021799909222391035	0.6593188129843712	None	0.2	1	0.5833333333333334	7	0.4375	7	0.46153846153846156	0.4375	14	7	3	0	0	0.23076923076923078	13	3	1.2	18	0.0	0.4	0.9151553792014793	0.9442420669295788	0.5283734195610609	0.86933699162916	0.6400955163867168	0.8840895019200871	0.8984394544612757	0.9048290007047154	0	0	0.0
2817	0.01071201814689155	0.005191945198792159	0.003261573486688308	0.9766868118818969	None	0.5	1	0.6666666666666666	4	0.5	3	0.4444444444444444	0.5	6	3	1	0	0	0.5	6	3	0.5333333333333333	8	0.0	1.0	0.6519740308454378	0.9386478775179602	0.32135538805136343	0.6666886077467021	0.6235536571417912	0.971809409483567	0.8996718904247254	0.9105532852011711	0	0	0.0
1676	None	None	None	None	None	0	0	0.3333333333333333	1	1.0	2	0.6666666666666666	0.5	1	1	2	3	0	0.6666666666666666	3	2	0.26666666666666666	4	0.375	0	0.6611808115590967	0.5	0.1	0.5	1.0	0.5	0.9761405756236262	0.5	1.0	1.0	0.0749032745074695
854	None	None	None	None	None	0	0	0.6666666666666666	2	0.5	1	1.0	0.5	2	1	1	1	0	0.25	4	1	0.26666666666666666	4	0.2	0.6666666666666666	0.5175947386913543	0.849442079105285	0.7698222211810236	0.792276362726464	0.4999867094350135	0.7582765304730087	0.7783615250376141	0.8028277485510663	1.0	1.0	0.0
1556	None	None	None	None	None	0	0	0.2	1	1.0	5	0.4666666666666667	0.6	4	3	2	1	0	0.6	3	5	0.4666666666666667	7	0.14285714285714285	0	0.42544074016053496	0.9467226622434673	0.37421470664523665	0.8425824991040762	0.38676863365475916	0.8496088361461421	0.8501257654612093	0.8904683354348876	1.0	0.5	0.0
7428	0.03961083326975778	0.01783689801736906	0.017584556035704642	0.7550252370805561	None	0.2	1	0.5833333333333334	7	0.4375	7	0.46153846153846156	0.4375	14	7	3	0	0	0.23076923076923078	13	3	1.2	18	0.0	0.4	0.9151553792014793	0.942994738950314	0.5283734195610609	0.86933699162916	0.6400955163867168	0.9011861292810254	0.901521937417678	0.9091940239425977	0	0	0.0
4048	0.07659183119970774	0.02230496132282549	0.01875564648229811	0.625453326182349	None	0	0	0.16666666666666666	2	0.9333333333333333	14	0.53125	0.9333333333333333	16	14	0	0	0	0.125	16	2	1.1333333333333333	17	0.0	0	0.498414771401862	0.9223138796849187	0.5268923679239991	0.8510856393273387	0.8096406684330744	0.8564806156540027	0.8896784072620973	0.8809269268634135	0	0	0.0
2838	0.011926397402036288	0.0006194496310944673	0.00014256273166016005	0.9576204935075951	None	0.4	2	0.6666666666666666	8	0.26666666666666666	4	0.425	0.13333333333333333	9	2	7	0	0	0.625	8	5	1.1333333333333333	17	0.0	0.25	0.7547527591098654	0.9118989355632916	0.6442099650269715	0.8156163754757791	0.2558865746223261	0.8260599942908567	0.8413095427709134	0.8574140185845655	0	0	0.0
709	None	None	None	None	None	0.5	1	0.5714285714285714	4	0.625	5	0.5555555555555556	0.375	5	3	4	0	0	0.5	6	3	0.6666666666666666	10	0.0	0.6666666666666666	0.47953114582842116	0.9211748945513536	0.34722630498299417	0.6733503686592467	0.6821775072940385	0.9091742150262961	0.8593267101921168	0.86157854646423	0	0	0.0
2337	None	None	None	None	None	0	0	0.1111111111111111	1	1.0	11	0.65	0.6363636363636364	8	7	4	5	0	0.8	5	4	0.8666666666666667	13	0.45454545454545453	0.6	0.3938836515328169	0.8968110369045237	0.6455590299112383	0.826270067474331	0.5377525682168787	0.9535796356998074	0.8909883875771343	0.9044832840654682	0.125	0.125	0.0
4152	0.05260435040311992	0.012521616616400185	0.0002342704532885915	0.5799147654012113	None	0.16666666666666666	1	0.5	7	0.5	9	0.3076923076923077	0.5	16	9	3	0	0	0.38461538461538464	5	13	1.3333333333333333	20	0.0	0.26666666666666666	0.9151553792014793	0.9394767704002301	0.5298544711981227	0.8557445944335195	0.5927192091165875	0.8997324820988017	0.9010261292048377	0.9036956695816213	0	0	0.0
5239	0.046269193033734834	0.030746874532698157	0.03070960888104065	0.6996277262159878	None	0.2	1	0.5833333333333334	7	0.4375	7	0.46153846153846156	0.4375	14	7	3	0	0	0.23076923076923078	13	3	1.2	18	0.0	0.4	0.9151553792014793	0.942994738950314	0.5283734195610609	0.86933699162916	0.6400955163867168	0.8840895019200871	0.8984394544612757	0.9041538705736165	0	0	0.0
6659	0.04671607556256	0.03159682925822902	0.03158642361915961	0.6980265533410409	None	0.2	1	0.5833333333333334	7	0.4375	7	0.46153846153846156	0.4375	14	7	3	0	0	0.23076923076923078	13	3	1.2	18	0.0	0.4	0.9151553792014793	0.942994738950314	0.5283734195610609	0.86933699162916	0.7056562262095919	0.906146755121224	0.9004226349385083	0.9107503880198947	0	0	0.0
2600	0.005910268865592797	0.0018464269117269526	-9.613020905081206e-07	0.982684073370545	None	0	0	0.75	3	0.5	2	0.6	0.5	5	2	0	0	0	0.4	5	2	0.4	6	0.0	1.0	0.796801126901571	0.8541189600812724	0.43348174536625006	0.7791096031041352	0.4048407950986955	0.9326974003621478	0.9005281001733204	0.8682471602246615	0	0	0.0
2519	None	None	None	None	None	0	0	0.3333333333333333	1	1.0	2	0.6666666666666666	0.5	1	1	2	5	0	0.6666666666666666	3	2	0.26666666666666666	4	0.625	0	0.1	0.5	0.1	0.5	0.22145893281825552	0.5	0.6393543404337022	0.5	1.0	1.0	0.665505724084019
3759	0.04304604068650597	0.022099767059734307	0.022062563926589455	0.6529140455167071	None	0.2	1	0.5833333333333334	7	0.4375	7	0.46153846153846156	0.4375	14	7	3	0	0	0.23076923076923078	13	3	1.2	18	0.0	0.4	0.9151553792014793	0.9442420669295788	0.5283734195610609	0.86933699162916	0.6400955163867168	0.9011861292810254	0.901521937417678	0.9098371920731696	0	0	0.0
486	None	None	None	None	None	0.3333333333333333	1	0.75	6	0.2222222222222222	2	0.6111111111111112	0.2222222222222222	4	2	6	0	0	0.5	3	6	0.7333333333333333	11	0.0	0.6666666666666666	0.6463242848860079	0.747928302065829	0.8885199292956276	0.8744419141455931	0.6530636546879328	0.7740977804281042	0.8469708468855931	0.8053387764201226	0	0	0.0
1892	None	None	None	None	None	0.6	3	0.75	9	0.3125	5	0.375	0.25	9	4	8	0	0	0.75	8	6	1.2	18	0.0	0.26666666666666666	0.41860159897967675	0.9104405869781933	0.5047283538655369	0.8348957893465461	0.24629088792744894	0.9171466009038356	0.9031314999530554	0.8923189810149293	0	0	0.0
852	None	None	None	None	None	0	0	0.16666666666666666	1	1.0	6	0.5714285714285714	0.8333333333333334	6	5	1	2	0	0.2857142857142857	2	7	0.5333333333333333	8	0.4	0	0.5017970172120114	0.8036553896459026	0.8083303741627471	0.89453272326804	0.46486948691378255	0.8651505553109614	0.8987742832922091	0.8583899743777379	0.5833333333333334	0.5	0.0
5506	0.0475970762293625	0.030810811430359318	0.030789203385184725	0.7053639235645501	None	0.2	1	0.5833333333333334	7	0.4375	7	0.46153846153846156	0.4375	14	7	3	0	0	0.23076923076923078	13	3	1.2	18	0.0	0.4	0.9151553792014793	0.942994738950314	0.5283734195610609	0.86933699162916	0.6400955163867168	0.8840895019200871	0.8984394544612757	0.9041538705736165	0	0	0.0
7335	0.027250421225879364	0.002064833790815508	-0.0020094115157815264	0.9334379696117783	None	0	0	0.5	6	0.5	8	0.2727272727272727	0.5	14	8	3	0	0	0.5454545454545454	6	11	1.2	18	0.0	0.125	0.9151553792014793	0.942994738950314	0.5283734195610609	0.86933699162916	0.6400955163867168	0.9002695278968721	0.901521937417678	0.9089115234745786	0	0	0.0
2983	0.0011745934887046918	0.00019519476028318983	-7.584149720541303e-05	0.9957642517909735	None	0	0	0.6666666666666666	2	0.5	1	0.6666666666666666	0.5	3	1	0	2	0	0.6666666666666666	3	2	0.26666666666666666	4	1.0	0	0.23379873292896797	0.9701318087746308	0.27671074372412907	0.7760923529814718	0.9664434906482938	0.9570054971448306	0.9663381926796643	0.9314260578191107	0.6666666666666666	1.0	0.0
6138	0.04683292519587472	0.03272915394075649	0.03270981982640857	0.6965671391570443	None	0.2	1	0.5833333333333334	7	0.4375	7	0.46153846153846156	0.4375	14	7	3	0	0	0.23076923076923078	13	3	1.2	18	0.0	0.4	0.9151553792014793	0.942994738950314	0.5283734195610609	0.86933699162916	0.6400955163867168	0.9011861292810254	0.901521937417678	0.9091940239425977	0	0	0.0
4609	0.043529912036489676	0.0012593296914738042	-0.0005718884094739635	0.8812667183446474	None	0	0	0.25	2	0.8888888888888888	8	0.55	0.8888888888888888	10	8	0	0	0	0.2	2	10	0.7333333333333333	11	0.0	0	0.868001832055851	0.92531278628091	0.4841717153859495	0.81354699820231	0.8246103547432982	0.808444888406102	0.877805884947329	0.8593612444052949	0	0	0.0
5696	0.0460171147879803	0.005405137436623103	-0.0054011240993516296	0.7562449542318388	None	0	0	0.46153846153846156	6	0.5294117647058824	9	0.2923076923076923	0.5294117647058824	15	9	3	0	0	0.38461538461538464	5	13	1.2666666666666666	19	0.0	0.11764705882352941	0.9151553792014793	0.9412771673504575	0.5298544711981227	0.8623849798269406	0.6400955163867168	0.9072788784735714	0.901521937417678	0.9086145564063259	0	0	0.0
6814	0.03675682602818786	0.005377633354610076	0.003058586287905808	0.8016823389735787	None	0.2	1	0.46153846153846156	6	0.47058823529411764	8	0.4523809523809524	0.47058823529411764	14	8	4	0	0	0.21428571428571427	3	14	1.2666666666666666	19	0.0	0.4	0.6770294609642556	0.9444365164327678	0.5351266811927327	0.8711287485099796	0.6400955163867168	0.8826733568176555	0.901521937417678	0.9049959123114858	0	0	0.0
7031	0.04926027629033683	0.0327440228685089	0.03269400858713569	0.6929130919763362	None	0.2	1	0.5833333333333334	7	0.4375	7	0.46153846153846156	0.4375	14	7	3	0	0	0.23076923076923078	13	3	1.2	18	0.0	0.4	0.9151553792014793	0.942994738950314	0.5283734195610609	0.86933699162916	0.7056562262095919	0.8768200572658816	0.8930848718768506	0.9021396023569627	0	0	0.0
1516	None	None	None	None	None	1.0	1	1.0	4	0.25	1	0.5	0.25	3	1	2	0	0	0.75	4	3	0.4	6	0.0	1.0	0.5988312790539327	0.9199107219016722	0.7615858380636866	0.8841156763397467	0.4577079973978149	0.710186897152386	0.8982839720885522	0.8569036529798687	0	0	0.0
4120	0.0512008463877005	0.020121607900256442	0.019159104690853506	0.663429896632945	None	0	0	0.5	6	0.4666666666666667	7	0.4358974358974359	0.4666666666666667	13	7	3	0	0	0.23076923076923078	13	3	1.1333333333333333	17	0.0	0.13333333333333333	0.9151553792014793	0.9471271251309795	0.5268923679239991	0.8800295312032244	0.7233149425398688	0.8892336017079786	0.911574551851096	0.9105522323078937	0	0	0.0
4873	0.06325090945284857	0.00554321129683186	-0.0002463846324635858	0.7807874009828185	None	0	0	0.42857142857142855	6	0.5789473684210527	11	0.328125	0.5789473684210527	17	11	3	0	0	0.25	16	4	1.4	21	0.0	0.10526315789473684	0.5098316840593891	0.93628445176672	0.5298544711981227	0.8499313795295811	0.5601471904533072	0.8912877711702432	0.9005281001733204	0.8979977090967215	0	0	0.0
6081	0.047042416742817984	0.03276236031513631	0.03269073958824713	0.691377713180375	None	0.2	1	0.5833333333333334	7	0.4375	7	0.46153846153846156	0.4375	14	7	3	0	0	0.23076923076923078	13	3	1.2	18	0.0	0.4	0.9151553792014793	0.942994738950314	0.5283734195610609	0.86933699162916	0.6400955163867168	0.9011861292810254	0.901521937417678	0.9091940239425977	0	0	0.0
2700	0.0674716641723761	0.011386677927743265	0.004656726173678975	0.7130208927942066	None	0	0	0.2727272727272727	3	0.7857142857142857	11	0.41025641025641024	0.6428571428571429	11	9	4	0	0	0.23076923076923078	13	3	1.0666666666666667	16	0.0	0.26666666666666666	0.5527719455134097	0.8994163936875844	0.6442099650269715	0.8512800695174296	0.3952850216436283	0.9466643075427154	0.7800099473181629	0.9064119031911618	0	0	0.0
1305	None	None	None	None	None	0	0	0.75	3	0.5	2	0.6	0.5	5	2	0	1	0	0.4	5	2	0.4	6	1.0	1.0	0.5098316840593891	0.9110991725776322	0.3500311228195564	0.9536783363596918	0.4100893102504773	0.9044470327972307	0.8987742832922091	0.9264342380745118	1.0	0.6	0.0
5325	0.04747972243276357	0.031291338866404346	0.03126085725684224	0.6898030498243615	None	0.2	1	0.5833333333333334	7	0.4375	7	0.46153846153846156	0.4375	14	7	3	0	0	0.23076923076923078	13	3	1.2	18	0.0	0.4	0.9151553792014793	0.942994738950314	0.5283734195610609	0.86933699162916	0.7056562262095919	0.906146755121224	0.9004226349385083	0.9107503880198947	0	0	0.0
7488	0.04793851387003083	0.032085725459710945	0.03204163909302871	0.6925537339155614	None	0.2	1	0.5833333333333334	7	0.4375	7	0.46153846153846156	0.4375	14	7	3	0	0	0.23076923076923078	13	3	1.2	18	0.0	0.4	0.9151553792014793	0.942994738950314	0.5283734195610609	0.86933699162916	0.6400955163867168	0.9011861292810254	0.901521937417678	0.9091940239425977	0	0	0.0
7483	0.04934777539738622	0.03297319326248266	0.032938278710782205	0.6941797187720864	None	0.2	1	0.5833333333333334	7	0.4375	7	0.46153846153846156	0.4375	14	7	3	0	0	0.23076923076923078	13	3	1.2	18	0.0	0.4	0.9151553792014793	0.942994738950314	0.5283734195610609	0.86933699162916	0.6400955163867168	0.9002695278968721	0.901521937417678	0.9089115234745786	0	0	0.0
7326	0.03565245879139854	0.0021930389734975317	0.0021032009157292437	0.9106061398311528	None	0.4	2	0.5833333333333334	7	0.4666666666666667	7	0.34	0.4666666666666667	14	7	2	0	0	0.5	5	10	1.1333333333333333	17	0.0	0.16666666666666666	0.9151553792014793	0.9348551565271181	0.5298544711981227	0.8674424061980761	0.6388059823046773	0.9028110105139726	0.901521937417678	0.9052573832935595	0	0	0.0
7396	0.04717380647693769	0.032199454158681765	0.03219007887724325	0.6972202438903541	None	0.2	1	0.5833333333333334	7	0.4375	7	0.46153846153846156	0.4375	14	7	3	0	0	0.23076923076923078	13	3	1.2	18	0.0	0.4	0.9151553792014793	0.942994738950314	0.5283734195610609	0.86933699162916	0.6400955163867168	0.9011861292810254	0.901521937417678	0.9091940239425977	0	0	0.0
7197	0.046594702711558696	0.03300753667116395	0.03300718190556762	0.6983987328827153	None	0.2	1	0.5833333333333334	7	0.4375	7	0.46153846153846156	0.4375	14	7	3	0	0	0.23076923076923078	13	3	1.2	18	0.0	0.4	0.9151553792014793	0.942994738950314	0.5283734195610609	0.86933699162916	0.6400955163867168	0.9081061266376318	0.901521937417678	0.9113785519727055	0	0	0.0
103	None	None	None	None	None	0	0	0.6666666666666666	2	0.0	0	0.6666666666666666	0	1	0	2	0	0	0.6666666666666666	2	3	0.26666666666666666	4	0.0	1.0	0	0	0	0	0	0	0	0	0	0	0
91	None	None	None	None	None	0	0	1.0	1	0	0	1.0	0	1	0	0	1	0	0.5	1	2	0.13333333333333333	2	0.3333333333333333	0	0	0	0	0	0	0	0	0	0	0	0
5276	0.04596002343599591	0.03202605032369412	0.03196550825295555	0.69033017031956	None	0.2	1	0.5833333333333334	7	0.4375	7	0.46153846153846156	0.4375	14	7	3	0	0	0.23076923076923078	13	3	1.2	18	0.0	0.4	0.9151553792014793	0.942994738950314	0.5283734195610609	0.86933699162916	0.6400955163867168	0.9011861292810254	0.901521937417678	0.9091940239425977	0	0	0.0
1801	None	None	None	None	None	0	0	0.6	3	0.4	2	0.5833333333333334	0.2	3	1	3	0	0	0.75	4	3	0.4666666666666667	7	0.0	0	0.5484384323623479	0.765489758064789	0.33666289150812173	0.6686519909041531	0.908326983276312	0.9639133751451188	0.8700819883536887	0.8485658412139268	0	0	0.0
6887	0.044956686772868446	0.008386707683928693	-0.003606842068171624	0.8528458864846924	None	0	0	0.42857142857142855	6	0.5555555555555556	10	0.2564102564102564	0.5555555555555556	16	10	3	0	0	0.46153846153846156	6	13	1.3333333333333333	20	0.0	0.1111111111111111	0.9151553792014793	0.9382999517323427	0.5298544711981227	0.8557445944335195	0.5927192091165875	0.8993795570930971	0.9005281001733204	0.9029850068320908	0	0	0.0
628	None	None	None	None	None	0.3333333333333333	1	0.5	4	0.5	5	0.48	0.4	7	4	4	1	0	1.0	5	5	0.8	12	0.1111111111111111	0.6	0.7911930972675417	0.8854586380340065	0.44331388391018284	0.8842927709960541	0.6765803644839287	0.931997438276429	0.8791424923220312	0.9031063650326079	1.0	0.2857142857142857	0.0
2708	4.4011216579851326e-05	1.211963390561499e-05	3.3883633229255753e-08	0.997388482489133	None	0	0	0.5555555555555556	5	0.36363636363636365	4	0.43333333333333335	0	3	0	9	1	0	0.3	10	3	0.8666666666666667	13	0.05263157894736842	0.16666666666666666	0	0	0	0	0	0	0	0	0	0	0
1383	None	None	None	None	None	0	0	0.5	1	1.0	1	1.0	0	1	0	1	2	0	0.3333333333333333	3	1	0.2	3	0.4	0	0	0	0	0	0	0	0	0	0	0	0
3206	0.0870281644482762	0.01547179460948664	0.013533419452913946	0.8188226727704744	None	0	0	0.2	2	0.9230769230769231	12	0.5357142857142857	0.9230769230769231	14	12	0	0	0	0.14285714285714285	14	2	1.0	15	0.0	0	0.46295070073568356	0.9308863112161893	0.5268923679239991	0.8779039529877996	0.7040179790736023	0.8426234117632063	0.877805884947329	0.889305240207385	0	0	0.0
5669	0.04666790812401798	0.03189177121473457	0.031863754685662014	0.6918102705402207	None	0.2	1	0.5833333333333334	7	0.4375	7	0.46153846153846156	0.4375	14	7	3	0	0	0.23076923076923078	13	3	1.2	18	0.0	0.4	0.9151553792014793	0.942994738950314	0.5283734195610609	0.86933699162916	0.6400955163867168	0.9011861292810254	0.901521937417678	0.9091940239425977	0	0	0.0
1931	None	None	None	None	None	0	0	0.2857142857142857	2	0.75	6	0.5	0.625	6	5	3	3	0	0.8	4	5	0.6666666666666666	10	0.3333333333333333	0.25	0.1207715998213748	0.9169030456049093	0.8306561687330063	0.9455775996647197	0.585784287271305	0.8587563330793744	0.9269001278723575	0.9132255626804061	0.5	0.3333333333333333	0.0
3366	0.04114796198247574	0.016838400163693916	-0.004386936994881841	0.7892309368030971	None	0	0	0.16666666666666666	1	1.0	7	1.0	1.0	7	7	1	1	0	0.1111111111111111	9	1	0.6	9	0.16666666666666666	0	0.9087281783242241	0.9334424736645472	0.5107571750046314	0.9031191527074441	0.8454198158740789	0.9416347786359116	0.7411191340576228	0.927664887037985	1.0	0.5714285714285714	0.0
3933	0.04231246590544169	0.009207923169974251	0.00825198868680543	0.7301314213098884	None	0	0	0.5	6	0.4666666666666667	7	0.4358974358974359	0.4666666666666667	13	7	3	0	0	0.23076923076923078	13	3	1.1333333333333333	17	0.0	0.13333333333333333	0.9151553792014793	0.9471271251309795	0.5268923679239991	0.8800295312032244	0.6400955163867168	0.9036232824506335	0.901521937417678	0.9146775149282043	0	0	0.0
3720	0.031271244178781375	0.014466413824800324	0.014390515533115671	0.9224502335918825	None	0	0	0.25	2	0.8888888888888888	8	0.55	0.8888888888888888	10	8	0	0	0	0.2	10	2	0.7333333333333333	11	0.0	0	0.8390554320359881	0.9283775199652387	0.5283734195610609	0.7723535537829643	0.678669655704755	0.8393692975281256	0.8739902581681241	0.8596525284571684	0	0	0.0
4374	0.04900713130230331	0.028464541251709465	0.028464338481188935	0.7190360536554001	None	0.2	1	0.5833333333333334	7	0.4375	7	0.46153846153846156	0.4375	14	7	3	0	0	0.23076923076923078	13	3	1.2	18	0.0	0.4	0.9151553792014793	0.9442420669295788	0.5283734195610609	0.8689370124750078	0.6400955163867168	0.8846003685962682	0.8896162360908125	0.9048714222360419	0	0	0.0
2274	None	None	None	None	None	0	0	0.75	3	0.5	2	0.6666666666666666	0.25	3	1	2	4	0	1.0	3	3	0.4	6	0.6666666666666666	0.6666666666666666	0.5988312790539327	0.9088912286417551	0.7543959254680555	0.816352005761379	0.5337405647300127	0.8959675765349232	0.7347713585084746	0.8788657352046215	0.3333333333333333	0	0.0
104	None	None	None	None	None	0	0	0.3333333333333333	2	0.8571428571428571	6	0.6	0.2857142857142857	4	2	4	0	0	0.6	3	5	0.6	9	0.0	0.2857142857142857	0.8017360662585364	0.5399159170047055	0.4617792744072643	0.546032752036407	0.5109540057714399	0.8055134943786001	0.8194141185589265	0.6430419614641334	0	0	0.0
6685	0.045023688733034105	0.02545297729617905	0.025339811678277157	0.6925870277167809	None	0.2	1	0.5833333333333334	7	0.4375	7	0.46153846153846156	0.4375	14	7	3	0	0	0.23076923076923078	13	3	1.2	18	0.0	0.4	0.9151553792014793	0.942994738950314	0.5283734195610609	0.86933699162916	0.6400955163867168	0.8840895019200871	0.8984394544612757	0.9041538705736165	0	0	0.0
3525	0.04191537123933771	0.01645285530960836	0.015217807992426453	0.7175523217421593	None	0	0	0.45454545454545453	5	0.5714285714285714	8	0.41025641025641024	0.5	12	7	3	0	0	0.23076923076923078	13	3	1.0666666666666667	16	0.0	0.14285714285714285	0.43890354272703214	0.9532392089557309	0.5336456295556709	0.8848223119281784	0.6855500329825779	0.8790730482484379	0.890224135906312	0.9126001543222556	0	0	0.0
6964	0.04293464976787409	0.02362180608304664	0.02346334840151659	0.7136069586106037	None	0.2	1	0.5833333333333334	7	0.4375	7	0.46153846153846156	0.4375	14	7	3	0	0	0.23076923076923078	13	3	1.2	18	0.0	0.4	0.9151553792014793	0.942994738950314	0.5283734195610609	0.86933699162916	0.7056562262095919	0.900300102374164	0.901521937417678	0.9089209220374863	0	0	0.0
1834	None	None	None	None	None	0	0	0.375	3	0.6666666666666666	6	0.3142857142857143	0.6666666666666666	7	6	3	2	0	0.7142857142857143	7	5	0.7333333333333333	11	0.2222222222222222	0.5	0.18827519959360312	0.8836663771471021	0.8741294412719789	0.8765274301191437	0.4284050615714106	0.8754027911073317	0.9345549128039625	0.8785803653617074	0.5714285714285714	0	0.0
1399	None	None	None	None	None	0	0	0.4444444444444444	4	0.5454545454545454	6	0.3611111111111111	0.2727272727272727	5	3	7	1	0	1.0	6	6	0.8666666666666667	13	0.0625	0	0.7606176803668457	0.8621869651301937	0.477752942070741	0.7108657221461955	0.3840684432485517	0.7259323106536195	0.8365096054179416	0.7748232692416743	1.0	0.6	0.0
6871	0.006027365648526883	0.000270581479212762	6.996201232016185e-05	0.9963674355071456	None	0.5	1	0.7142857142857143	5	0.25	2	0.5555555555555556	0.25	6	2	3	0	0	0.5	3	6	0.6666666666666666	10	0.0	0.5	0.45092712173135785	0.9385604076261648	0.5268923679239991	0.8532504640782667	0.7595343274735796	0.6650742772286707	0.8730612738034598	0.8486693980976812	0	0	0.0
4337	0.044672521183409336	0.023075952342270088	0.02306312623274221	0.7290369043674694	None	0.2	1	0.5833333333333334	7	0.4375	7	0.46153846153846156	0.4375	14	7	3	0	0	0.23076923076923078	13	3	1.2	18	0.0	0.4	0.9151553792014793	0.9442420669295788	0.5283734195610609	0.8689370124750078	0.6400955163867168	0.8840895019200871	0.890224135906312	0.9047280083430873	0	0	0.0
1900	None	None	None	None	None	0	0	0.42857142857142855	3	0.5	4	0.5	0.375	4	3	5	4	0	0.8	4	5	0.6666666666666666	10	0.3076923076923077	0.3333333333333333	0.14267976544931021	0.9548918329127755	0.35202383647373175	0.859330102778508	0.6552613859640906	0.7621401420171722	0.921954800146372	0.8817290773966705	0.5	0.75	0.0
1313	None	None	None	None	None	0.3333333333333333	1	0.625	5	0.3333333333333333	3	0.39285714285714285	0.3333333333333333	6	3	4	0	0	0.5714285714285714	4	7	0.7333333333333333	11	0.0	0.25	0.4856867722465433	0.8563942555002089	0.5774835700158014	0.7103813469893385	0.29200566575672693	0.9634867451513763	0.8192984727141633	0.8792407455786438	0	0	0.0
599	None	None	None	None	None	0	0	0.29411764705882354	5	0.7391304347826086	17	0.21008403361344538	0.6956521739130435	20	16	4	1	0	0.4117647058823529	17	7	1.6666666666666667	25	0.125	0.08695652173913043	0.27211306368442323	0.8723911281925277	0.6202595249153777	0.8970931233488924	0.24336005666238641	0.7301664574786639	0.8288610042997697	0.8447962645065686	1.0	0.15	0.0
2475	None	None	None	None	None	0	0	0.3333333333333333	2	0.8333333333333334	5	0.6666666666666666	0.3333333333333333	2	2	5	1	0	0.75	3	4	0.5333333333333333	8	0.07142857142857142	1.0	0.10756468510250991	0.5189026994760124	0.5616559859909896	0.6982609760076667	0.2891045528480071	0.8293637006016511	0.8881582799153562	0.6967636863305227	1.0	0	0.0
6880	0.04549544379079304	0.02764288301389618	0.027386019505958027	0.6986400122638499	None	0.2	1	0.5833333333333334	7	0.4375	7	0.46153846153846156	0.4375	14	7	3	0	0	0.23076923076923078	13	3	1.2	18	0.0	0.4	0.9151553792014793	0.942994738950314	0.5283734195610609	0.86933699162916	0.6400955163867168	0.9011861292810254	0.901521937417678	0.9091940239425977	0	0	0.0
1085	None	None	None	None	None	0	0	0	0	0	0	1.0	0	0	0	0	1	0	1.0	1	1	0.06666666666666667	1	0.25	0	0	0	0	0	0	0	0	0	0	0	0
1696	None	None	None	None	None	0	0	0.16666666666666666	2	0.9333333333333333	14	0.53125	0.9333333333333333	16	14	0	0	0	0.125	16	2	1.1333333333333333	17	0.0	0	0.45092712173135785	0.8840499994413468	0.5472437458273218	0.8400591269039541	0.7107628458872159	0.8460014273245275	0.8605699680546085	0.8578890612061819	0	0	0.0
2601	6.011764548773488e-06	3.6409516968817937e-07	-3.6187016312411077e-07	0.9998903469098205	None	0	0	0.8333333333333334	5	0.0	0	0.6666666666666666	0	2	0	5	4	0	0.75	4	3	0.5333333333333333	8	0.3333333333333333	0.6666666666666666	0	0	0	0	0	0	0	0	0	0	0
2084	None	None	None	None	None	0	0	0.3333333333333333	1	1.0	2	1.0	1.0	3	2	0	0	0	0.25	4	1	0.26666666666666666	4	0.0	0	0.7606176803668457	0.615691186698554	0.24370105942493633	0.7142341434976871	0.35542381133711287	0.8846597863836643	0.9068805799687543	0.7579643606202283	0	0	0.0
1908	None	None	None	None	None	0	0	0.4166666666666667	5	0.5333333333333333	8	0.265625	0.3333333333333333	10	5	6	2	0	1.0	8	8	1.1333333333333333	17	0.18181818181818182	0.4	0.5484384323623479	0.9160625000914284	0.5638840738697	0.9267848633582798	0.26466310292365014	0.9219433265829083	0.9271612792186132	0.9217087426309338	0.55	0	0.0
1178	None	None	None	None	None	0	0	0.5	2	0.6666666666666666	2	0.8333333333333334	0	0	0	4	2	0	0.6666666666666666	2	3	0.3333333333333333	5	0.16666666666666666	0	0	0	0	0	0	0	0	0	0	0	0
2003	None	None	None	None	None	0	0	0.5	2	0.6666666666666666	2	0.8333333333333334	0.3333333333333333	3	1	1	1	0	0.6666666666666666	3	2	0.3333333333333333	5	0.25	0	0.6611808115590967	0.9563412011068104	0.25892274811561805	0.7930347029553675	0.766464736618093	0.8725136874335118	0.9323988829211126	0.8926210881798124	1.0	0.6666666666666666	0.0
4180	0.04443041953621111	0.022549668050627383	0.022526425602793228	0.6486199517981606	None	0.2	1	0.5833333333333334	7	0.4375	7	0.46153846153846156	0.4375	14	7	3	0	0	0.23076923076923078	13	3	1.2	18	0.0	0.4	0.9151553792014793	0.9442420669295788	0.5283734195610609	0.86933699162916	0.6400955163867168	0.8840895019200871	0.8984394544612757	0.9048290007047154	0	0	0.0
446	None	None	None	None	None	0.5	2	0.7272727272727273	8	0.21428571428571427	3	0.5333333333333333	0.21428571428571427	9	3	6	0	0	0.8333333333333334	6	5	1.0666666666666667	16	0.0	0	0.6870005790464606	0.8066214966058682	0.6442099650269715	0.9007165850901117	0.629970701277485	0.9453272939787956	0.8413095427709134	0.8967102467405689	0	0	0.0
2375	None	None	None	None	None	0	0	0.1875	3	0.8095238095238095	17	0.25555555555555554	0.7619047619047619	19	16	3	4	0	0.9	9	10	1.5333333333333334	23	0.5714285714285714	0.3157894736842105	0.43890354272703214	0.9344158970201362	0.6455590299112383	0.9314834749663502	0.6765803644839287	0.9222390888337701	0.8909883875771343	0.9295514261052807	0.07894736842105263	0.10526315789473684	0.0
5515	0.04750610337934719	0.03204069143852307	0.03201263883258226	0.6925948129832443	None	0.2	1	0.5833333333333334	7	0.4375	7	0.46153846153846156	0.4375	14	7	3	0	0	0.23076923076923078	13	3	1.2	18	0.0	0.4	0.9151553792014793	0.942994738950314	0.5283734195610609	0.86933699162916	0.6400955163867168	0.9011861292810254	0.901521937417678	0.9091940239425977	0	0	0.0
3786	0.030226202959819953	0.009252136873841979	0.0014773927327121528	0.9935134169915902	None	0	0	0.2857142857142857	2	0.875	7	0.5555555555555556	0.875	8	7	1	3	0	0.2222222222222222	9	2	0.6666666666666666	10	0.6	0	0.6051945742512664	0.9534192279480078	0.5268923679239991	0.8590640890223097	0.8408816278751547	0.8312324219377996	0.877805884947329	0.8947554765569545	0.125	0.125	0.0
5132	0.0476889217536979	0.03153437162042135	0.03147354137096364	0.6904493062769099	None	0.2	1	0.5833333333333334	7	0.4375	7	0.46153846153846156	0.4375	14	7	3	0	0	0.23076923076923078	13	3	1.2	18	0.0	0.4	0.9151553792014793	0.942994738950314	0.5283734195610609	0.86933699162916	0.6400955163867168	0.9011861292810254	0.901521937417678	0.9091940239425977	0	0	0.0
7373	0.04658831707248754	0.03214408424687781	0.03214404649959546	0.705718311318607	None	0.2	1	0.5833333333333334	7	0.4375	7	0.46153846153846156	0.4375	14	7	3	0	0	0.23076923076923078	13	3	1.2	18	0.0	0.4	0.9151553792014793	0.942994738950314	0.5283734195610609	0.86933699162916	0.7056562262095919	0.900300102374164	0.901521937417678	0.9089209220374863	0	0	0.0
6327	0.04682518380532173	0.03155839841959967	0.031505723170181944	0.697832473537528	None	0.2	1	0.5833333333333334	7	0.4375	7	0.46153846153846156	0.4375	14	7	3	0	0	0.23076923076923078	13	3	1.2	18	0.0	0.4	0.9151553792014793	0.942994738950314	0.5283734195610609	0.86933699162916	0.6400955163867168	0.9011861292810254	0.901521937417678	0.9091940239425977	0	0	0.0
7115	0.03018403600208845	0.0020265788009255544	0.0009121953088368663	0.9256198982663866	None	0.4	2	0.5833333333333334	7	0.4666666666666667	7	0.34	0.4666666666666667	14	7	2	0	0	0.5	5	10	1.1333333333333333	17	0.0	0.3333333333333333	0.9151553792014793	0.928708313504389	0.5381315824019761	0.8072071007175087	0.47031396174504325	0.9060972097262838	0.8976954244388661	0.8897923426484152	0	0	0.0
897	None	None	None	None	None	0	0	0.5	2	0.6666666666666666	2	0.625	0.3333333333333333	1	1	3	0	0	0.5	4	2	0.3333333333333333	5	0.0	0.5	0.2430286734253991	0.5	0.7430602163780903	0.5	0.2800456957749756	0.5	0.9067807357372792	0.5	0	0	0.0
5874	0.04715907180765378	0.031509805689115586	0.03141549500917368	0.6945951990097947	None	0.2	1	0.5833333333333334	7	0.4375	7	0.46153846153846156	0.4375	14	7	3	0	0	0.23076923076923078	13	3	1.2	18	0.0	0.4	0.9151553792014793	0.942994738950314	0.5283734195610609	0.86933699162916	0.6400955163867168	0.8840895019200871	0.8984394544612757	0.9041538705736165	0	0	0.0
7418	0.05046197135238014	0.022769071705677688	0.008157538088088563	0.7178189095621703	None	0	0	0.3333333333333333	3	0.8181818181818182	9	0.5416666666666666	0.8181818181818182	12	9	0	0	0	0.16666666666666666	12	2	0.8666666666666667	13	0.0	0.18181818181818182	0.7010766189729072	0.9450337216526516	0.5268923679239991	0.8875568173947839	0.6855500329825779	0.89007959778462	0.9014236681142918	0.9116561693064464	0	0	0.0
3837	0.08047074740840415	0.013984454191422566	0.010447402508271397	0.8119206364142995	None	0	0	0.16666666666666666	2	0.9333333333333333	14	0.53125	0.9333333333333333	16	14	0	0	0	0.125	16	2	1.1333333333333333	17	0.0	0	0.6298759138186273	0.9306470808263969	0.5268923679239991	0.8434139749807275	0.7110602024296092	0.8397591746699208	0.8809323903936638	0.8785731547111301	0	0	0.0
1580	None	None	None	None	None	0.6666666666666666	2	0.7777777777777778	7	0.2727272727272727	3	0.5416666666666666	0.2727272727272727	8	3	4	0	0	0.375	8	3	0.8666666666666667	13	0.0	0.8	0.41860159897967675	0.8797896897841065	0.6359520467312348	0.6921060237162662	0.36315630463531134	0.9452774186534137	0.8333043184788613	0.8679792370450727	0	0	0.0
158	None	None	None	None	None	0	0	0.4	2	0.8	4	0.7	0.4	3	2	3	2	0	0.4	5	2	0.4666666666666667	7	0.2222222222222222	0	0.6232655707841405	0.5827184037453033	0.3679439754728901	0.5000000000000001	0.11858600424491676	0.5	0.8869936339102672	0.5277998649433023	0.6666666666666666	1.0	0.0
396	None	None	None	None	None	0	0	0.75	3	0.3333333333333333	1	0.5555555555555556	0	2	0	2	1	0	1.0	3	3	0.3333333333333333	5	0.16666666666666666	0.6666666666666666	0	0	0	0	0	0	0	0	0	0	0
7075	0.04854999672820262	0.031710670297669864	0.03170962942093466	0.7124070747756093	None	0.2	1	0.5833333333333334	7	0.4375	7	0.46153846153846156	0.4375	14	7	3	0	0	0.23076923076923078	13	3	1.2	18	0.0	0.4	0.9151553792014793	0.942994738950314	0.5283734195610609	0.86933699162916	0.6400955163867168	0.8881879444737566	0.901521937417678	0.9053209528792602	0	0	0.0
1361	None	None	None	None	None	0	0	0.4	2	0.8	4	0.5833333333333334	0.8	6	4	0	0	0	0.3333333333333333	6	2	0.4666666666666667	7	0.0	0	0.5853989228438303	0.7945719463194791	0.4767882189444429	0.8656292235134746	0.6151759926810506	0.9152677848605549	0.872916734236292	0.865889598075102	0	0	0.0
400	None	None	None	None	None	0	0	0.75	3	0.25	1	0.75	0	1	0	4	3	0	0.5	2	4	0.4	6	0.2727272727272727	0.4	0	0	0	0	0	0	0	0	0	0	0
1828	None	None	None	None	None	0	0	0	0	0	0	1.0	0	0	0	0	2	0	1.0	1	1	0.06666666666666667	1	0.5	0	0	0	0	0	0	0	0	0	0	0	0
7334	0.03775609978278948	0.011547283905638266	-0.010391748135936305	0.97471810076482	None	0.2	1	0.46153846153846156	6	0.5294117647058824	9	0.30158730158730157	0.5294117647058824	15	9	3	0	0	0.7777777777777778	9	7	1.2666666666666666	19	0.0	0.2	0.9151553792014793	0.9448814061625799	0.5298544711981227	0.8638914999677735	0.6400955163867168	0.8818777716990304	0.8952716946003556	0.9032002802611743	0	0	0.0
7300	0.04150925479978872	0.016374650323374578	0.016298997869456423	0.7518044500778531	None	0.2	1	0.5833333333333334	7	0.4375	7	0.46153846153846156	0.4375	14	7	3	0	0	0.23076923076923078	13	3	1.2	18	0.0	0.4	0.9151553792014793	0.942994738950314	0.5283734195610609	0.86933699162916	0.6400955163867168	0.9011861292810254	0.901521937417678	0.9091940239425977	0	0	0.0
2005	None	None	None	None	None	0	0	0.6666666666666666	4	0.42857142857142855	3	0.42857142857142855	0.42857142857142855	7	3	1	0	0	0.42857142857142855	7	3	0.6	9	0.0	0.5714285714285714	0.796801126901571	0.9388122034815135	0.5298544711981227	0.7543887153969838	0.4196450837055445	0.9173223253027742	0.89373775201949	0.8895786946807015	0	0	0.0
2264	None	None	None	None	None	0	0	0.3	3	0.7692307692307693	10	0.2777777777777778	0.07692307692307693	3	1	11	0	0	0.6666666666666666	9	6	1.0	15	0.0	0.14285714285714285	0.784825458442699	0.9618854097046029	0.4802446649043457	0.8435554912135795	0.7267274135639338	0.7157812170258764	0.8580867221678393	0.8749679967461265	0	0	0.0
1953	None	None	None	None	None	0.3333333333333333	1	0.625	5	0.5	5	0.3333333333333333	0.4	7	4	4	0	0	1.0	6	6	0.8	12	0.0	0.4444444444444444	0.1	0.8450020544464946	0.5200946925226357	0.9003533273732018	0.5637139855221607	0.9282019871604195	0.8711168673750138	0.895870335756008	0	0	0.0
3173	0.03894441335909828	0.008293202449268962	0.007057391586632994	0.8324982099589657	None	0	0	0.2222222222222222	2	0.8181818181818182	9	0.3939393939393939	0.8181818181818182	11	9	1	1	0	0.2727272727272727	3	11	0.8666666666666667	13	0.25	0.2	0.9151553792014793	0.9557815803867815	0.16273578564905522	0.8679239422901583	0.7455825835978298	0.8760498286746887	0.9552635782490658	0.90919834958967	1.0	0.5454545454545454	0.0
5581	0.047531282139150706	0.03375535049004432	0.033717215002936986	0.6920087459716107	None	0.2	1	0.5833333333333334	7	0.4375	7	0.46153846153846156	0.4375	14	7	3	0	0	0.23076923076923078	13	3	1.2	18	0.0	0.4	0.9151553792014793	0.942994738950314	0.5283734195610609	0.86933699162916	0.7056562262095919	0.8936207405207258	0.9004226349385083	0.9069062827244632	0	0	0.0
5773	0.04762476732907927	0.030609142349656074	0.030598691730391817	0.7088920153969217	None	0.2	1	0.5833333333333334	7	0.4375	7	0.46153846153846156	0.4375	14	7	3	0	0	0.23076923076923078	13	3	1.2	18	0.0	0.4	0.9151553792014793	0.942994738950314	0.5283734195610609	0.86933699162916	0.6400955163867168	0.9011861292810254	0.901521937417678	0.9091940239425977	0	0	0.0
352	None	None	None	None	None	0	0	0.75	3	0.0	0	0.75	0	1	0	4	0	0	0.5	2	4	0.4	6	0.0	0.5	0	0	0	0	0	0	0	0	0	0	0
2529	None	None	None	None	None	0	0	0.125	1	1.0	10	0.6	0.7	8	7	3	3	0	0.8	4	5	0.8	12	0.3333333333333333	0.5	0.3938836515328169	0.9196356030505461	0.6455590299112383	0.922153431692261	0.7183303878940155	0.9619937784476346	0.8448045635691284	0.9378212106952717	0.25	0.25	0.0
5866	0.04611216380878953	0.022601096157757353	0.022276461222979514	0.6901452013066959	None	0.2	1	0.5833333333333334	7	0.4375	7	0.46153846153846156	0.4375	14	7	3	0	0	0.23076923076923078	13	3	1.2	18	0.0	0.4	0.9151553792014793	0.942994738950314	0.5283734195610609	0.86933699162916	0.6400955163867168	0.9011861292810254	0.901521937417678	0.9091940239425977	0	0	0.0
3070	0.007775172765715537	0.0010753455717487299	0.0010702919109162943	0.9754843463507018	None	0.3333333333333333	1	0.625	5	0.4444444444444444	4	0.36666666666666664	0.4444444444444444	8	4	2	1	0	0.8333333333333334	5	6	0.7333333333333333	11	0.25	0.8	0.5313018147863995	0.9123496212596225	0.5466522769482299	0.7464099087473937	0.3988160274620072	0.9337103779545147	0.7292264842599253	0.8831343154144593	1.0	0.25	0.0
1701	None	None	None	None	None	0	0	0.4444444444444444	4	0.45454545454545453	5	0.37142857142857144	0.36363636363636365	6	4	6	5	0	0.7142857142857143	5	7	0.8666666666666667	13	0.35714285714285715	0	0.8166671685763409	0.8436962543718854	0.47603657949391864	0.7368665044059042	0.32071854275954725	0.9428416539741328	0.891096766093613	0.8629017688872435	0.16666666666666666	0.5	0.0
7157	0.048213871909522144	0.015056309796578226	0.014090012761204251	0.7318786332710816	None	0.2	1	0.5833333333333334	7	0.4375	7	0.46153846153846156	0.4375	14	7	3	0	0	0.23076923076923078	13	3	1.2	18	0.0	0.4	0.9151553792014793	0.942994738950314	0.5403988911873426	0.8743680428455181	0.6400955163867168	0.9011861292810254	0.8977619331877099	0.9104258133732956	0	0	0.0
4987	0.048923158497901846	0.03242855203324626	0.03241137602637891	0.6978117505399051	None	0.2	1	0.5833333333333334	7	0.4375	7	0.46153846153846156	0.4375	14	7	3	0	0	0.23076923076923078	13	3	1.2	18	0.0	0.4	0.9151553792014793	0.942994738950314	0.5283734195610609	0.86933699162916	0.6400955163867168	0.9011861292810254	0.901521937417678	0.9091940239425977	0	0	0.0
5672	0.0480907107297492	0.03260450957250676	0.03254960961969656	0.6888518278348477	None	0.2	1	0.5833333333333334	7	0.4375	7	0.46153846153846156	0.4375	14	7	3	0	0	0.23076923076923078	13	3	1.2	18	0.0	0.4	0.9151553792014793	0.942994738950314	0.5283734195610609	0.86933699162916	0.6400955163867168	0.9011861292810254	0.901521937417678	0.9091940239425977	0	0	0.0
1857	None	None	None	None	None	0	0	1.0	2	0.0	0	0.75	0	2	0	0	2	0	1.0	2	2	0.2	3	1.0	0	0	0	0	0	0	0	0	0	0	0	0
2521	None	None	None	None	None	0	0	0.6	3	0.6	3	0.4375	0.6	5	3	1	0	0	1.0	4	4	0.4666666666666667	7	0.0	0.6666666666666666	0.9107656957310943	0.9340473216944329	0.4062855128229481	0.8337749920654726	0.3638046568939289	0.6892977651647273	0.9230360718604672	0.8437874519447179	0	0	0.0
384	None	None	None	None	None	1.0	1	0.8	4	0.4	2	0.5833333333333334	0.2	4	1	2	2	0	0.75	4	3	0.4666666666666667	7	0.4	0.6666666666666666	0.6561890874029359	0.9166940149940914	0.47467717054027625	0.9457141969570443	0.749414599178196	0.8111466824419999	0.8224928884805909	0.9035932503536782	0.625	0.25	0.0
3369	0.07571847939849329	0.010990089719772417	0.010939973589723803	0.8122095086731032	None	0	0	0.2	2	0.9230769230769231	12	0.5357142857142857	0.9230769230769231	14	12	0	0	0	0.14285714285714285	14	2	1.0	15	0.0	0	0.46295070073568356	0.9194401555880688	0.5268923679239991	0.8868312716163256	0.6720567477301594	0.8460656869771466	0.8901159668899497	0.887541416324239	0	0	0.0
5585	0.04006229311676275	0.0162643694457412	0.016214189733439167	0.748906140104044	None	0.2	1	0.5833333333333334	7	0.4375	7	0.46153846153846156	0.4375	14	7	3	0	0	0.23076923076923078	13	3	1.2	18	0.0	0.4	0.9151553792014793	0.942994738950314	0.5283734195610609	0.86933699162916	0.6400955163867168	0.9011861292810254	0.901521937417678	0.9091940239425977	0	0	0.0
5980	0.020308896426176733	0.0011671838632849373	0.001019868537091808	0.9775298293527452	None	0.2	1	0.6666666666666666	8	0.26666666666666666	4	0.40476190476190477	0.26666666666666666	12	4	4	0	0	0.8571428571428571	6	7	1.1333333333333333	17	0.0	0.18181818181818182	0.6796244719125679	0.9384603451944399	0.5313783207703044	0.8877790023781582	0.6400955163867168	0.8678642839122733	0.8924841028457242	0.9024726723578793	0	0	0.0
5194	0.046904908578580734	0.03208413970896322	0.03179187344341218	0.6930934035329358	None	0.2	1	0.5833333333333334	7	0.4375	7	0.46153846153846156	0.4375	14	7	3	0	0	0.23076923076923078	13	3	1.2	18	0.0	0.4	0.9151553792014793	0.942994738950314	0.5283734195610609	0.86933699162916	0.6255575855238852	0.7818969523887904	0.8954452170994764	0.8800172908049912	0	0	0.0
6719	0.041089575561992775	0.017340057360331253	0.01711497886512198	0.7719673909581399	None	0.2	1	0.5833333333333334	7	0.4375	7	0.46153846153846156	0.4375	14	7	3	0	0	0.23076923076923078	13	3	1.2	18	0.0	0.4	0.9151553792014793	0.942994738950314	0.5283734195610609	0.86933699162916	0.6400955163867168	0.8840895019200871	0.8984394544612757	0.9041538705736165	0	0	0.0
2402	None	None	None	None	None	0	0	0.6	3	0.6	3	0.5833333333333334	0.4	5	2	1	1	0	0.3333333333333333	6	2	0.4666666666666667	7	0.3333333333333333	0.8	0.6547371733664944	0.9257514363441935	0.5973039517912921	0.9281493785218149	0.5767439340307908	0.8764165559873067	0.9152871696363014	0.9126879238019159	1.0	0.2	0.0
3004	0.007961379575199292	0.0012128199731927967	0.0011539994747358966	0.9862756362895022	None	0	0	0.25	1	1.0	3	0.5555555555555556	0.6666666666666666	2	2	2	3	0	1.0	3	3	0.3333333333333333	5	0.375	0	0.788168095380288	0.7807209791338594	0.1	0.5	0.7334012422990861	0.5304157521808188	0.9597297337988541	0.6139378695321143	1.0	1.0	0.5694284820508656
5538	0.05053276613090835	0.016024502226847818	0.01596708688433393	0.7293686039422067	None	0.2	1	0.5833333333333334	7	0.4375	7	0.46153846153846156	0.4375	14	7	3	0	0	0.23076923076923078	13	3	1.2	18	0.0	0.4	0.43890354272703214	0.9517925859930879	0.5268923679239991	0.9113051006227177	0.6400955163867168	0.9157824521470053	0.890224135906312	0.9286606335538792	0	0	0.0
466	None	None	None	None	None	0	0	0.25	1	1.0	3	0.8333333333333334	0.3333333333333333	1	1	3	0	0	0.6666666666666666	3	2	0.3333333333333333	5	0.0	0	0.2654507872817234	0.5	1.0	0.5	0.9929824977832837	0.5	0.9691199146323107	0.5	0	0	0.0
38	None	None	None	None	None	0	0	0.08333333333333333	2	0.9696969696969697	32	0.5147058823529411	0.9696969696969697	34	32	0	0	0	0.058823529411764705	2	34	2.3333333333333335	35	0.0	0	0.7506440976431266	0.8640507789090137	0.7416357889031355	0.785136083014934	0.8631385431878797	0.9207896514146702	0.7885341677526716	0.8660074115298567	0	0	0.0
7235	0.04431197915784004	0.021883593447058987	0.021857271436127867	0.7221623482747718	None	0.2	1	0.5833333333333334	7	0.4375	7	0.46153846153846156	0.4375	13	7	4	0	0	0.23076923076923078	13	3	1.2	18	0.0	0.4	0.9151553792014793	0.9383361454482588	0.5268923679239991	0.8172742278602401	0.6400955163867168	0.8943490919206715	0.901521937417678	0.892715597781235	0	0	0.0
3678	0.029598734763246294	0.006835122311635625	-0.003705338839173407	0.9893798989693338	None	0	0	0.2857142857142857	2	0.875	7	1.0	0.875	9	7	0	0	0	0.1	10	1	0.6666666666666666	10	0.0	0.2222222222222222	0.9087281783242241	0.9201447418514	0.5268923679239991	0.9194393502486968	0.6556591911774674	0.9217358307914202	0.8558131652314058	0.9204452899765619	0	0	0.0
1797	None	None	None	None	None	0	0	0.125	1	1.0	10	0.6	0.7	8	7	3	3	0	0.8	4	5	0.8	12	0.3333333333333333	0.5	0.3938836515328169	0.9196356030505461	0.6455590299112383	0.922153431692261	0.6910288402761846	0.9552530186310783	0.8448045635691284	0.934427446766138	0.25	0.25	0.0
3271	0.040842314883713746	0.017391217978604847	-0.003509919150117907	0.7852692812286777	None	0	0	0.16666666666666666	1	1.0	7	1.0	1.0	8	7	0	1	0	0.1111111111111111	9	1	0.6	9	0.3333333333333333	0	0.834672929345535	0.9221309366532626	0.5107571750046314	0.896934611673639	0.6147441295613153	0.944153504603059	0.80537132754042	0.9232717229811588	1.0	0.75	0.0
5725	0.04670687977704551	0.03050147404917916	0.03033302949037575	0.6970244592458128	None	0.2	1	0.5833333333333334	7	0.4375	7	0.46153846153846156	0.4375	13	7	4	0	0	0.23076923076923078	13	3	1.2	18	0.0	0.4	0.9151553792014793	0.9383361454482588	0.5268923679239991	0.8172742278602401	0.6400955163867168	0.8943490919206715	0.901521937417678	0.892715597781235	0	0	0.0
4931	0.044614567347664814	0.03164337305671315	0.031502132234139085	0.6921447406239948	None	0.2	1	0.5833333333333334	7	0.4375	7	0.46153846153846156	0.4375	14	7	3	0	0	0.23076923076923078	13	3	1.2	18	0.0	0.4	0.9151553792014793	0.942994738950314	0.5283734195610609	0.86933699162916	0.6400955163867168	0.8840895019200871	0.8984394544612757	0.9041538705736165	0	0	0.0
4591	0.07643846984736445	0.02308470788393523	0.019703687279057996	0.5995459507474251	None	0	0	0.16666666666666666	2	0.9333333333333333	14	0.53125	0.9333333333333333	16	14	0	0	0	0.125	16	2	1.1333333333333333	17	0.0	0	0.498414771401862	0.9231030136908653	0.5268923679239991	0.8472136043376015	0.8395800410535221	0.8668825463592607	0.8896784072620973	0.8832890986296706	0	0	0.0
5962	0.04568348751405898	0.03067073780762296	0.030481387958216376	0.6956510178027715	None	0.2	1	0.5833333333333334	7	0.4375	7	0.46153846153846156	0.4375	13	7	4	0	0	0.23076923076923078	13	3	1.2	18	0.0	0.4	0.9151553792014793	0.9383361454482588	0.5268923679239991	0.8172742278602401	0.6400955163867168	0.8943490919206715	0.901521937417678	0.892715597781235	0	0	0.0
983	None	None	None	None	None	0	0	0.42857142857142855	3	0.625	5	0.47619047619047616	0.5	4	4	5	1	0	0.42857142857142855	3	7	0.6666666666666666	10	0.07142857142857142	0.25	0.7099209816343066	0.9064755596400675	0.5835264630672384	0.8936425637483012	0.3232699196955721	0.5612777181011938	0.8635367646312471	0.8247302727999013	1.0	0.25	0.0
2002	None	None	None	None	None	0	0	0.5	1	1.0	1	1.0	0	0	0	2	1	0	0.3333333333333333	3	1	0.2	3	0.125	0	0	0	0	0	0	0	0	0	0	0	0
1426	None	None	None	None	None	0	0	0.5	2	0.75	3	0.6666666666666666	0	1	0	4	0	0	1.0	3	3	0.4	6	0.0	0.6666666666666666	0	0	0	0	0	0	0	0	0	0	0
3431	0.010495706586563965	0.005330464589475393	0.0034093333334855066	0.9755624787902258	None	0.5	1	0.6666666666666666	4	0.5	3	0.4444444444444444	0.5	6	3	1	0	0	0.5	6	3	0.5333333333333333	8	0.0	1.0	0.6519740308454378	0.9386478775179602	0.32135538805136343	0.6666886077467021	0.6321698528140411	0.9716506929400153	0.8971862816885015	0.910396305121539	0	0	0.0
4836	0.04350399899140307	0.021893896414074895	0.021811447075156535	0.7037352365533347	None	0.2	1	0.5833333333333334	7	0.4375	7	0.46153846153846156	0.4375	14	7	3	0	0	0.23076923076923078	13	3	1.2	18	0.0	0.4	0.9151553792014793	0.942994738950314	0.5283734195610609	0.86933699162916	0.6400955163867168	0.9011861292810254	0.901521937417678	0.9091940239425977	0	0	0.0
1618	None	None	None	None	None	0	0	0.3333333333333333	2	0.8333333333333334	5	0.6666666666666666	0.3333333333333333	3	2	4	1	0	0.75	4	3	0.5333333333333333	8	0.09090909090909091	0.8	0.5484384323623479	0.6930975131933548	0.9559094813035273	0.8760645701719184	0.2488822596416834	0.7166061570883581	0.9361410435205774	0.7742854592717414	1.0	0.3333333333333333	0.0
10	None	None	None	None	None	0.2857142857142857	2	0.47058823529411764	8	0.5217391304347826	12	0.3968253968253968	0.34782608695652173	14	8	10	0	0	0.7777777777777778	9	7	1.6666666666666667	25	0.0	0.2857142857142857	0.38676117851887526	0.8811313544128924	0.6622619120011253	0.8770243673164536	0.6117620331759286	0.9648577148298441	0.9225543409548735	0.9188460466750592	0	0	0.0
6742	0.04723604151078992	0.031580487633231714	0.031580162316110764	0.7089279127462211	None	0.2	1	0.5833333333333334	7	0.4375	7	0.46153846153846156	0.4375	14	7	3	0	0	0.23076923076923078	13	3	1.2	18	0.0	0.4	0.9151553792014793	0.942994738950314	0.5283734195610609	0.86933699162916	0.6400955163867168	0.9011861292810254	0.901521937417678	0.9091940239425977	0	0	0.0
4985	0.04739900394422202	0.032619612635928046	0.03242111357394334	0.6926398881135531	None	0.2	1	0.5833333333333334	7	0.4375	7	0.46153846153846156	0.4375	14	7	3	0	0	0.23076923076923078	13	3	1.2	18	0.0	0.4	0.9151553792014793	0.942994738950314	0.5283734195610609	0.86933699162916	0.6255575855238852	0.7818969523887904	0.8954452170994764	0.8800172908049912	0	0	0.0
2081	None	None	None	None	None	0.3333333333333333	1	0.625	5	0.3333333333333333	3	0.6111111111111112	0.2222222222222222	6	2	4	1	0	0.5	6	3	0.7333333333333333	11	0.125	0.8	0.19092447515949978	0.8770048583391425	0.7567809230405395	0.8471659769154953	0.2684525317180113	0.9583098948246689	0.9497430457013619	0.9064132399161432	1.0	0.3333333333333333	0.0
973	None	None	None	None	None	0	0	0.75	3	0.25	1	0.6666666666666666	0	1	0	4	4	0	1.0	3	3	0.4	6	0.36363636363636365	0	0	0	0	0	0	0	0	0	0	0	0
3251	0.014530028479482957	0.003217288355270381	-0.0005292788168640916	0.943662879719784	None	0	0	0.3333333333333333	2	0.8333333333333334	5	0.5714285714285714	0.8333333333333334	7	5	0	0	0	0.2857142857142857	2	7	0.5333333333333333	8	0.0	0	0.3936649918265829	0.9667050206585175	0.5268923679239991	0.8527864666262899	0.7310045495784391	0.8190664295698887	0.877805884947329	0.9012966614998814	0	0	0.0
5622	0.04798761908056754	0.03273487467936554	0.032673751567468434	0.69321151453435	None	0.2	1	0.5833333333333334	7	0.4375	7	0.46153846153846156	0.4375	14	7	3	0	0	0.23076923076923078	13	3	1.2	18	0.0	0.4	0.9151553792014793	0.942994738950314	0.5283734195610609	0.86933699162916	0.6400955163867168	0.9011861292810254	0.901521937417678	0.9091940239425977	0	0	0.0
980	None	None	None	None	None	0	0	0.6666666666666666	2	0.5	1	1.0	0	0	0	3	0	0	1.0	2	2	0.26666666666666666	4	0.0	0	0	0	0	0	0	0	0	0	0	0	0
7159	0.02643952267108448	0.0016372070569617642	-0.0015470995708692034	0.9326664959673856	None	0.2	1	0.5384615384615384	7	0.47058823529411764	8	0.2878787878787879	0.47058823529411764	15	8	3	0	0	0.5454545454545454	6	11	1.2666666666666666	19	0.0	0.15384615384615385	0.9151553792014793	0.9397802846675435	0.5298544711981227	0.8618274079395857	0.7056562262095919	0.8950524389795074	0.901521937417678	0.9038313842907996	0	0	0.0
5502	0.04746969280680763	0.03356633078355858	0.03354746541598639	0.6899682536010454	None	0.2	1	0.5833333333333334	7	0.4375	7	0.46153846153846156	0.4375	14	7	3	0	0	0.23076923076923078	13	3	1.2	18	0.0	0.4	0.9151553792014793	0.942994738950314	0.5283734195610609	0.86933699162916	0.6400955163867168	0.9011861292810254	0.901521937417678	0.9091940239425977	0	0	0.0
5121	0.04897694226405003	0.013591421924230296	0.0057221055861722304	0.5958372736247184	None	0	0	0.3	3	0.75	9	0.5833333333333334	0.5833333333333334	10	7	3	0	0	0.16666666666666666	2	12	0.9333333333333333	14	0.0	0	0.43890354272703214	0.9411546245724546	0.5403988911873426	0.9048902740244359	0.6386191153289111	0.8303705622907416	0.9050418797091909	0.9006449045739746	0	0	0.0
1814	None	None	None	None	None	0.3333333333333333	1	0.4444444444444444	4	0.7272727272727273	8	0.3611111111111111	0.6363636363636364	9	7	3	0	0	0.4444444444444444	9	4	0.8666666666666667	13	0.0	0.5	0.9151553792014793	0.9020476619460147	0.5403988911873426	0.8318045174323838	0.3952850216436283	0.8880967839717308	0.9164564825275869	0.8768969596087203	0	0	0.0
6036	0.046794640034849566	0.03106662371262987	0.03106377713568826	0.689901189409658	None	0.2	1	0.5833333333333334	7	0.4375	7	0.46153846153846156	0.4375	14	7	3	0	0	0.23076923076923078	13	3	1.2	18	0.0	0.4	0.9151553792014793	0.942994738950314	0.5283734195610609	0.86933699162916	0.6450406346151929	0.8965180437037673	0.890224135906312	0.9077708604351352	0	0	0.0
6687	0.048970506880739534	0.004217248066456468	-0.0005349663138394521	0.8544693510029294	None	0.16666666666666666	1	0.5	7	0.5	9	0.2597402597402597	0.4444444444444444	15	8	4	0	0	0.6363636363636364	7	11	1.3333333333333333	20	0.0	0.15384615384615385	0.9151553792014793	0.9412771673504575	0.5298544711981227	0.8623849798269406	0.6400955163867168	0.9052945340193022	0.901521937417678	0.9079657986817606	0	0	0.0
997	None	None	None	None	None	0	0	0.5	3	0.6666666666666666	4	0.6666666666666666	0.16666666666666666	4	1	3	2	0	0.75	4	3	0.5333333333333333	8	0.2857142857142857	0.3333333333333333	0.757252214986458	0.7573379048040444	0.33631417275782044	0.913555587017147	0.6090518223944744	0.5654693414664701	0.8919487767613576	0.7778401619286263	0.625	0.25	0.0
4393	0.04446337861633408	0.022650597431989765	0.02263977107470132	0.6485310008190288	None	0.2	1	0.5833333333333334	7	0.4375	7	0.46153846153846156	0.4375	14	7	3	0	0	0.23076923076923078	13	3	1.2	18	0.0	0.4	0.9151553792014793	0.9442420669295788	0.5283734195610609	0.86933699162916	0.6400955163867168	0.8840895019200871	0.8984394544612757	0.9048290007047154	0	0	0.0
3783	0.024017483575920855	0.0017121121083911095	-0.0012460615071465501	0.9178541184651963	None	0	0	0.2222222222222222	2	0.8181818181818182	9	0.2653061224489796	0.5454545454545454	8	6	4	5	0	1.0	7	7	0.8666666666666667	13	0.5	0	0.9721535255935854	0.9558887273228469	0.4513149043674802	0.8832026119671718	0.40829652981853626	0.9104959583559215	0.9321613271566176	0.9222211313081081	0.125	0.625	0.1675945039831232
5785	0.02083738783193693	0.0012435939796093865	0.0011396040924797552	0.9779651420967885	None	0.2	1	0.6666666666666666	8	0.26666666666666666	4	0.40476190476190477	0.26666666666666666	12	4	4	0	0	0.8571428571428571	6	7	1.1333333333333333	17	0.0	0.18181818181818182	0.6796244719125679	0.9384603451944399	0.5313783207703044	0.8877790023781582	0.6400955163867168	0.8678642839122733	0.8924841028457242	0.9024726723578793	0	0	0.0
11	None	None	None	None	None	0	0	1.0	2	0.0	0	0.75	0	2	0	0	2	0	1.0	2	2	0.2	3	1.0	0	0	0	0	0	0	0	0	0	0	0	0
136	None	None	None	None	None	1.0	1	0.8	4	0.2	1	0.5833333333333334	0.2	4	1	2	1	0	0.75	3	4	0.4666666666666667	7	0.2	0.5	0.46644120073807144	0.8268968774113865	0.48945425940064136	0.7482394274113444	0.6112837961359404	0.8940650082067279	0.7895745039193428	0.8313646687472368	1.0	0.5	0.0
2626	0.022270725473621602	0.001180360141778863	0.0007310908295024777	0.9577555468973208	None	0	0	0.46153846153846156	6	0.47058823529411764	8	0.4523809523809524	0.29411764705882354	10	5	8	0	0	0.8571428571428571	7	6	1.2666666666666666	19	0.0	0.2222222222222222	0.5484384323623479	0.8220267953792126	0.5331642347823587	0.8187569019456584	0.26006630191279523	0.7593108690367466	0.8305342798898081	0.8014949862374234	0	0	0.0
7460	0.012917910523404031	0.0032313100249450645	-0.0007944801953033256	0.9930338031543755	None	0.2	1	0.75	9	0.13333333333333333	2	0.40476190476190477	0.13333333333333333	11	2	5	0	0	0.8571428571428571	7	6	1.1333333333333333	17	0.0	0.2	0.46295070073568356	0.9401130298315185	0.5268923679239991	0.8925311174810694	0.7040179790736023	0.8499446529351437	0.877805884947329	0.9003861701769835	0	0	0.0
4821	0.045626872597139365	0.01447091308557523	0.013618011783159035	0.8376116068338717	None	0.2	1	0.5	6	0.5333333333333333	8	0.4358974358974359	0.5333333333333333	14	8	2	0	0	0.23076923076923078	13	3	1.1333333333333333	17	0.0	0.5	0.9151553792014793	0.9442420669295788	0.5283734195610609	0.8689370124750078	0.6400955163867168	0.8840895019200871	0.890224135906312	0.9047280083430873	0	0	0.0
197	None	None	None	None	None	0	0	1.0	1	0	0	1.0	0	0	0	1	2	0	0.5	2	1	0.13333333333333333	2	0.3333333333333333	0	0	0	0	0	0	0	0	0	0	0	0
5184	0.04322007510427146	0.026072135373340015	0.025868650407746448	0.7027842377618082	None	0.2	1	0.5833333333333334	7	0.4375	7	0.46153846153846156	0.4375	14	7	3	0	0	0.23076923076923078	13	3	1.2	18	0.0	0.4	0.9151553792014793	0.942994738950314	0.5283734195610609	0.86933699162916	0.6400955163867168	0.9011861292810254	0.901521937417678	0.9091940239425977	0	0	0.0
6919	0.04619018798227371	0.02718572630637321	0.026907170593163363	0.6984977866229529	None	0.2	1	0.5833333333333334	7	0.4375	7	0.46153846153846156	0.4375	14	7	3	0	0	0.23076923076923078	13	3	1.2	18	0.0	0.4	0.9151553792014793	0.942994738950314	0.5283734195610609	0.86933699162916	0.7056562262095919	0.8721452215688039	0.8913929033448178	0.9008789529739407	0	0	0.0
7238	0.08196787107048012	0.0007952405810039374	-0.000795098535915918	0.6786322850417807	None	0.16666666666666666	1	0.5	7	0.5	9	0.4444444444444444	0.5	16	9	3	0	0	0.2	15	3	1.3333333333333333	20	0.0	0.4	0.6770294609642556	0.9495292460493299	0.5351266811927327	0.8636910310496059	0.5927192091165875	0.9261219909245958	0.8964277277970626	0.9195674662535794	0	0	0.0
2902	6.961134908140395e-06	1.0483202644260863e-07	2.1449240479236763e-09	0.9999988290541496	None	0	0	1.0	2	0.0	0	0.75	0	1	0	1	2	0	1.0	2	2	0.2	3	0.4	0	0	0	0	0	0	0	0	0	0	0	0
3426	0.024148650632019028	0.00668755104542257	0.00013459605022232685	0.9511694671100699	None	0	0	0.3333333333333333	3	0.8181818181818182	9	0.5416666666666666	0.8181818181818182	12	9	0	1	0	0.16666666666666666	12	2	0.8666666666666667	13	1.0	0.18181818181818182	0.934856737323049	0.9764138961717586	0.16273578564905522	0.7919716159191426	0.8454198158740789	0.8424799516560858	0.9684786971883231	0.9042725455600468	1.0	0.4166666666666667	0.0
2453	None	None	None	None	None	0	0	0.75	3	0.3333333333333333	1	0.8333333333333334	0	2	0	2	2	0	0.6666666666666666	3	2	0.3333333333333333	5	0.3333333333333333	0.6666666666666666	0	0	0	0	0	0	0	0	0	0	0
4457	0.0439604915919126	0.021307068736981148	0.021297450822428596	0.6544867278580278	None	0.2	1	0.5833333333333334	7	0.4375	7	0.46153846153846156	0.4375	14	7	3	0	0	0.23076923076923078	13	3	1.2	18	0.0	0.4	0.9151553792014793	0.9442420669295788	0.5283734195610609	0.86933699162916	0.6400955163867168	0.9011861292810254	0.901521937417678	0.9098371920731696	0	0	0.0
6669	0.04714232945261005	0.03159263334757281	0.03156365705879246	0.6974059970719422	None	0.2	1	0.5833333333333334	7	0.4375	7	0.46153846153846156	0.4375	14	7	3	0	0	0.23076923076923078	13	3	1.2	18	0.0	0.4	0.9151553792014793	0.942994738950314	0.5283734195610609	0.86933699162916	0.6400955163867168	0.9011861292810254	0.901521937417678	0.9091940239425977	0	0	0.0
4455	0.04423095920156528	0.024058993250394407	0.024058990792623178	0.7266832437442631	None	0.2	1	0.5833333333333334	7	0.4375	7	0.46153846153846156	0.4375	14	7	3	0	0	0.23076923076923078	13	3	1.2	18	0.0	0.4	0.9151553792014793	0.9442420669295788	0.5283734195610609	0.8689370124750078	0.6400955163867168	0.8829412292655183	0.8924951835340533	0.9044069520959888	0	0	0.0
2270	None	None	None	None	None	0.4	2	0.6666666666666666	8	0.3125	5	0.72	0.125	7	2	10	0	0	1.0	5	5	1.2	18	0.0	0.4	0.5484384323623479	0.8414337858165818	0.5304641959481078	0.8104979148245764	0.2488822596416834	0.8768965400414135	0.7976578656493154	0.8449045016740753	0	0	0.0
3287	0.005219487417052585	0.0030726389852601898	1.2174848249273608e-05	0.9675989258038675	None	1.0	2	0.8571428571428571	6	0.25	2	0.5555555555555556	0.25	6	2	3	1	0	0.5	6	3	0.6666666666666666	10	0.16666666666666666	1.0	0.8465496849955116	0.886075038071738	0.5163836523825943	0.7878507185574274	0.2907286249561958	0.9682147860634405	0.9174942776173625	0.9055020105986964	1.0	0.3333333333333333	0.0
2016	None	None	None	None	None	1.0	2	1.0	6	0.14285714285714285	1	0.5625	0.14285714285714285	7	1	1	0	0	1.0	4	4	0.6	9	0.0	0.8	0.41860159897967675	0.8794994494583529	0.6359520467312348	0.8139261395326488	0.38566133441955525	0.8825386887816842	0.8413095427709134	0.861368856305809	0	0	0.0
2511	None	None	None	None	None	0	0	0.3	3	0.6666666666666666	8	0.3333333333333333	0.6666666666666666	10	8	3	1	0	0.8571428571428571	6	7	0.9333333333333333	14	0.125	0.3333333333333333	0.47838205692278973	0.9581363498697737	0.5585516046760471	0.8977277661836842	0.6765803644839287	0.7987780964915943	0.8772690428964078	0.9026619872295532	1.0	0.1	0.0
3376	0.05648053406088045	0.003317338413542964	0.0005387763069774607	0.5979292553250475	None	0	0	0.1111111111111111	1	1.0	11	1.0	1.0	12	11	0	1	0	0.07692307692307693	1	13	0.8666666666666667	13	0.3333333333333333	0	0.43890354272703214	0.8866162042759957	0.5902108414280951	0.8812678557624487	0.7183303878940155	0.9159196406625889	0.8811057489836346	0.8956463754874181	1.0	0	0.0
5839	0.0467580846388046	0.03102746033999471	0.031024226647189873	0.7108330098183389	None	0.2	1	0.5833333333333334	7	0.4375	7	0.46153846153846156	0.4375	14	7	3	0	0	0.23076923076923078	13	3	1.2	18	0.0	0.4	0.9151553792014793	0.942994738950314	0.5283734195610609	0.86933699162916	0.6400955163867168	0.9011861292810254	0.901521937417678	0.9091940239425977	0	0	0.0
1199	None	None	None	None	None	0	0	0.8	4	0.2	1	0.5833333333333334	0	1	0	5	0	0	0.75	4	3	0.4666666666666667	7	0.0	0.5	0	0	0	0	0	0	0	0	0	0	0
1422	None	None	None	None	None	0.5	1	0.6666666666666666	4	0.5	3	0.5	0.3333333333333333	6	2	1	1	0	1.0	4	4	0.5333333333333333	8	0.5	0.5	0.7146798380569068	0.9685554698925937	0.32232053552976936	0.805100963014998	0.6830397780140908	0.8176008346362043	0.9261982983103244	0.89239238291728	1.0	0.3333333333333333	0.0
524	None	None	None	None	None	1.0	1	1.0	5	0.0	0	0.5833333333333334	0	2	0	4	0	0	0.75	4	3	0.4666666666666667	7	0.0	0.6666666666666666	0	0	0	0	0	0	0	0	0	0	0
4418	0.06931312163101408	0.01918744817105193	0.0005156669592835452	0.8602625120620622	None	0	0	0.16666666666666666	2	0.9375	15	0.5294117647058824	0.9375	17	15	0	0	0	0.11764705882352941	17	2	1.2	18	0.0	0	0.7629554848704968	0.9331447373677483	0.5268923679239991	0.8446488279037662	0.6400955163867168	0.8215906232283006	0.877805884947329	0.8756799641761431	0	0	0.0
3165	0.05782311476796928	0.0189232241190392	0.01738511746508478	0.6730846748804575	None	0	0	0.45454545454545453	5	0.5714285714285714	8	0.41025641025641024	0.5	12	7	3	1	0	0.23076923076923078	13	3	1.0666666666666667	16	0.2	0.14285714285714285	0.7342892163952645	0.938304906399575	0.5336456295556709	0.8848223119281784	0.7056562262095919	0.8461507771266136	0.8899798053771243	0.896150778185701	1.0	0.08333333333333333	0.0
4401	0.04940770711996728	0.005242782197482086	0.0038389351054978023	0.9126911409168468	None	0.2	1	0.3076923076923077	4	0.7647058823529411	13	0.24358974358974358	0.6470588235294118	15	11	3	0	0	0.46153846153846156	13	6	1.2666666666666666	19	0.0	0.3076923076923077	0.5098316840593891	0.9376962348027155	0.5403988911873426	0.8671022426422927	0.49287728469933834	0.8536786083659788	0.901521937417678	0.8925359183423613	0	0	0.0
2340	None	None	None	None	None	0	0	0.75	3	0.5	2	0.6	0.5	5	2	0	1	0	0.4	5	2	0.4	6	1.0	1.0	0.796801126901571	0.8494483292975508	0.43348174536625006	0.8797627071258903	0.4986724028814772	0.9426878425608871	0.9164564825275869	0.8978501863295186	1.0	0	0.0
6452	0.03675551454400777	0.006277716914847736	0.0062407139559515655	0.8703133768044794	None	0.25	1	0.5454545454545454	6	0.5	7	0.32	0.5	13	7	2	0	0	0.5	5	10	1.0666666666666667	16	0.0	0.15384615384615385	0.9151553792014793	0.9393909024160249	0.5268923679239991	0.8749202040300785	0.6400955163867168	0.9026951920024967	0.901521937417678	0.909249152278737	0	0	0.0
2517	None	None	None	None	None	0	0	0.1	1	1.0	12	0.4666666666666667	0.8333333333333334	11	10	2	3	0	0.3	10	3	0.9333333333333333	14	0.42857142857142855	0.3333333333333333	0.3938836515328169	0.9536127923815512	0.6455590299112383	0.920348734837168	0.7310045495784391	0.9496664681691817	0.8909883875771343	0.9428155877774286	0.09090909090909091	0.09090909090909091	0.0
1526	None	None	None	None	None	0	0	0.5	2	0.5	2	0.5	0	0	0	5	0	0	0.75	3	4	0.4	6	0.0	0	0	0	0	0	0	0	0	0	0	0	0
515	None	None	None	None	None	0	0	0.5555555555555556	5	0.45454545454545453	5	0.30952380952380953	0.45454545454545453	9	5	3	2	0	0.8571428571428571	6	7	0.8666666666666667	13	0.3333333333333333	0.25	0.23485175020973797	0.8752033756325481	0.22506089620484512	0.929353867285978	0.2733747190376642	0.9640109003024204	0.8248672663952918	0.9311284799182958	0.5555555555555556	0.6666666666666666	0.0
4580	0.04781580659669085	0.032766849953900896	0.03256333347225643	0.6910996723073365	None	0.2	1	0.5833333333333334	7	0.4375	7	0.46153846153846156	0.4375	14	7	3	0	0	0.23076923076923078	13	3	1.2	18	0.0	0.4	0.9151553792014793	0.942994738950314	0.5283734195610609	0.86933699162916	0.6400955163867168	0.8840895019200871	0.8984394544612757	0.9041538705736165	0	0	0.0
701	None	None	None	None	None	0	0	0.5	2	0.3333333333333333	1	0.5555555555555556	0	1	0	3	3	0	1.0	3	3	0.3333333333333333	5	0.3333333333333333	1.0	0	0	0	0	0	0	0	0	0	0	0
6822	0.029218299089757514	0.008061116897671505	-0.00803955791875122	0.9003351451608579	None	0.25	1	0.6	6	0.46153846153846156	6	0.45454545454545453	0.46153846153846156	12	6	2	0	0	0.2727272727272727	11	3	1.0	15	0.0	0.5	0.6796244719125679	0.9463055028018864	0.5268923679239991	0.8872689931565828	0.7571821081019859	0.8701771209724041	0.9083399953778175	0.9070645218545504	0	0	0.0
2215	None	None	None	None	None	0	0	0.5	1	1.0	1	0.75	0	1	0	1	2	0	1.0	2	2	0.2	3	0.4	0	0	0	0	0	0	0	0	0	0	0	0
7364	0.0482883988536533	0.032515124904998666	0.03250069372737359	0.6975600322974476	None	0.2	1	0.5833333333333334	7	0.4375	7	0.46153846153846156	0.4375	14	7	3	0	0	0.23076923076923078	13	3	1.2	18	0.0	0.4	0.9151553792014793	0.942994738950314	0.5283734195610609	0.86933699162916	0.6400955163867168	0.9011861292810254	0.901521937417678	0.9091940239425977	0	0	0.0
6284	0.047773118151968816	0.03241210536335192	0.03236834523497287	0.6892734746100603	None	0.2	1	0.5833333333333334	7	0.4375	7	0.46153846153846156	0.4375	14	7	3	0	0	0.23076923076923078	13	3	1.2	18	0.0	0.4	0.9151553792014793	0.942994738950314	0.5283734195610609	0.86933699162916	0.6400955163867168	0.9011861292810254	0.901521937417678	0.9091940239425977	0	0	0.0
3681	0.07588967951260457	0.023438737908171085	0.02028878384814407	0.6058540530117982	None	0	0	0.16666666666666666	2	0.9333333333333333	14	0.53125	0.9333333333333333	16	14	0	0	0	0.125	16	2	1.1333333333333333	17	0.0	0	0.498414771401862	0.9223138796849187	0.5268923679239991	0.8510856393273387	0.8096406684330744	0.8564806156540027	0.8896784072620973	0.8809269268634135	0	0	0.0
5869	0.048596259488131795	0.0322971662522581	0.03227012435820277	0.6920910536702487	None	0.2	1	0.5833333333333334	7	0.4375	7	0.46153846153846156	0.4375	14	7	3	0	0	0.23076923076923078	13	3	1.2	18	0.0	0.4	0.9151553792014793	0.942994738950314	0.5283734195610609	0.86933699162916	0.6400955163867168	0.9011861292810254	0.901521937417678	0.9091940239425977	0	0	0.0
4329	0.044274569123933225	0.021905940089507185	0.02182544264495086	0.7098127962525485	None	0.2	1	0.5833333333333334	7	0.4375	7	0.46153846153846156	0.4375	14	7	3	0	0	0.23076923076923078	13	3	1.2	18	0.0	0.4	0.9151553792014793	0.942994738950314	0.5283734195610609	0.86933699162916	0.6400955163867168	0.8840895019200871	0.8984394544612757	0.9041538705736165	0	0	0.0
1098	None	None	None	None	None	0	0	0.5	1	1.0	1	0.75	0	0	0	2	0	0	1.0	2	2	0.2	3	0.0	0	0	0	0	0	0	0	0	0	0	0	0
6710	0.014546247805492777	0.009773467880051142	-0.009624794207928881	0.9764039464982645	None	0.75	3	0.8181818181818182	9	0.21428571428571427	3	0.45714285714285713	0.21428571428571427	11	3	4	0	0	0.7142857142857143	7	5	1.0666666666666667	16	0.0	0.4444444444444444	0.46295070073568356	0.9450714109472562	0.5268923679239991	0.8919254451813524	0.7310045495784391	0.8555892042496767	0.9013253114830325	0.90421595090848	0	0	0.0
3269	0.044751972991346915	0.004385814803935639	0.0011844461119878168	0.737648766000474	None	0	0	0.3333333333333333	4	0.6666666666666666	10	0.38636363636363635	0.5333333333333333	11	8	5	1	0	0.36363636363636365	4	11	1.1333333333333333	17	0.09090909090909091	0.4	0.9340600668585601	0.8961317409548253	0.4513149043674802	0.9043189067237767	0.809475390623785	0.9611771036883259	0.936159079760495	0.9266788513252302	1.0	0.36363636363636365	0.0
3078	0.09018813544663765	0.011633973809225168	0.0031211865950586267	0.9589981945256572	None	0.2857142857142857	2	0.375	6	0.7272727272727273	16	0.4	0.7272727272727273	21	16	2	0	0	0.15	20	3	1.6	24	0.0	1.0	0.3936649918265829	0.9315623641455445	0.5268923679239991	0.910716714873184	0.7310045495784391	0.8053716533907819	0.877805884947329	0.8926266713995318	0	0	0.0
4236	0.07527831462200416	0.018465078569850576	0.016160574055490984	0.617581228613798	None	0	0	0.16666666666666666	2	0.9333333333333333	14	0.53125	0.9333333333333333	16	14	0	0	0	0.125	16	2	1.1333333333333333	17	0.0	0	0.498414771401862	0.9223138796849187	0.5268923679239991	0.8510856393273387	0.6400955163867168	0.8339920575523393	0.8896784072620973	0.8747740812437219	0	0	0.0
6841	0.04583610761828937	0.030237633300387756	0.030135551024423456	0.7116104601995654	None	0.2	1	0.5833333333333334	7	0.4375	7	0.46153846153846156	0.4375	14	7	3	0	0	0.23076923076923078	13	3	1.2	18	0.0	0.4	0.9151553792014793	0.942994738950314	0.5283734195610609	0.86933699162916	0.6400955163867168	0.8840895019200871	0.8984394544612757	0.9041538705736165	0	0	0.0
6400	0.06209286928062406	0.006422255390966954	-0.005509327701306245	0.6223110957792646	None	0	0	0.42857142857142855	6	0.5555555555555556	10	0.4166666666666667	0.5555555555555556	16	10	3	0	0	0.1875	16	3	1.3333333333333333	20	0.0	0.1111111111111111	0.4743676133932106	0.9274161546002947	0.5653048663077189	0.9551490186484474	0.6914757762281969	0.8970584554746286	0.8376582100482242	0.9302399161796968	0	0	0.0
2828	0.011026054018422979	0.0006143418935165869	-0.0006131143587739693	0.9614235710110616	None	0	0	0.3333333333333333	2	0.8571428571428571	6	0.5625	0.8571428571428571	7	6	1	0	0	0.25	8	2	0.6	9	0.0	0	0.7083693258904179	0.9351126978517067	0.4103909367094003	0.9091062787276224	0.3545211376553925	0.6511566539323659	0.8413095427709134	0.8658753255222248	0	0	0.0
603	None	None	None	None	None	1.0	1	1.0	4	0.25	1	0.5	0	4	0	1	0	0	0.75	4	3	0.4	6	0.0	1.0	0	0	0	0	0	0	0	0	0	0	0
4869	0.047766679076894684	0.02973679215121967	0.029717845555856544	0.723226166737517	None	0.2	1	0.5833333333333334	7	0.4375	7	0.46153846153846156	0.4375	14	7	3	0	0	0.23076923076923078	13	3	1.2	18	0.0	0.4	0.9129605374662869	0.943266681473505	0.5283734195610609	0.8689370124750078	0.6400955163867168	0.8977135423665454	0.890224135906312	0.908174895117943	0	0	0.0
5886	None	None	None	None	None	0.25	1	0.45454545454545453	5	0.5714285714285714	8	0.4444444444444444	0.5714285714285714	12	8	3	0	0	0.25	3	12	1.0666666666666667	16	0.0	0.15384615384615385	0.6890530399685815	0.9444050085858595	0.5268923679239991	0.8317106513750134	0.6720567477301594	0.8660569513712163	0.8846811222064053	0.8907993885524599	0	0	0.0
2612	0.010683276446807752	0.000546510653201214	0.00023645547291190004	0.9457191254379864	None	0	0	0.3333333333333333	2	0.8571428571428571	6	0.45	0.7142857142857143	6	5	2	0	0	0.8	4	5	0.6	9	0.0	0	0.995447896721051	0.8477614588728416	0.1	0.5217168279808264	0.8454198158740789	0.9378606996572639	0.9804638708243412	0.8184822819427465	0	0	0.0
4919	0.03384701891568725	0.015691603533820965	0.01556444085886338	0.6458805854628773	None	0.2	1	0.5833333333333334	7	0.4375	7	0.46153846153846156	0.4375	14	7	3	0	0	0.23076923076923078	13	3	1.2	18	0.0	0.4	0.924730142736965	0.942370141882002	0.5283734195610609	0.86933699162916	0.6400955163867168	0.8840895019200871	0.9024736363814951	0.9038194269827542	0	0	0.0
6944	0.04719831212523476	0.03150483583811759	0.031497688354847626	0.710371807485729	None	0.2	1	0.5833333333333334	7	0.4375	7	0.46153846153846156	0.4375	14	7	3	0	0	0.23076923076923078	13	3	1.2	18	0.0	0.4	0.9151553792014793	0.942994738950314	0.5283734195610609	0.86933699162916	0.6400955163867168	0.9011861292810254	0.901521937417678	0.9091940239425977	0	0	0.0
4333	None	None	None	None	None	0.4	2	0.75	9	0.25	4	0.5	0.25	13	4	4	0	0	1.0	6	6	1.2	18	0.0	0.3076923076923077	0.5098316840593891	0.9441156641814519	0.5268923679239991	0.8774348126807481	0.6400955163867168	0.8824466003079354	0.9013253114830325	0.9063937443302365	0	0	0.0
4594	0.04242668156192898	0.022079832323357525	0.022077725785914267	0.6500648776433279	None	0.2	1	0.5833333333333334	7	0.4375	7	0.46153846153846156	0.4375	14	7	3	0	0	0.23076923076923078	13	3	1.2	18	0.0	0.4	0.9151553792014793	0.9442420669295788	0.5283734195610609	0.86933699162916	0.6400955163867168	0.8840895019200871	0.8984394544612757	0.9048290007047154	0	0	0.0
930	None	None	None	None	None	0	0	0.5	2	0.75	3	0.6	0.5	3	2	2	0	0	0.4	5	2	0.4	6	0.0	0.4	0.13381488894350807	0.6061598334941608	0.34722630498299417	0.9403554990291907	0.5947031797184386	0.8652589441785359	0.9052471205137479	0.8432894157360754	0	0	0.0
2543	None	None	None	None	None	0	0	0.25	1	1.0	4	0.6	0	0	0	5	2	0	0.4	5	2	0.4	6	0.14285714285714285	0	0	0	0	0	0	0	0	0	0	0	0
6850	0.0425525084619303	0.02501154314550186	0.024902258634584885	0.7077727775397846	None	0.2	1	0.5833333333333334	7	0.4375	7	0.46153846153846156	0.4375	14	7	3	0	0	0.23076923076923078	13	3	1.2	18	0.0	0.4	0.9151553792014793	0.942994738950314	0.5283734195610609	0.86933699162916	0.7056562262095919	0.8936207405207258	0.9004226349385083	0.9069062827244632	0	0	0.0
4614	0.07093861686991053	0.024315249051244076	0.023679176960415247	0.6966183708537271	None	0	0	0.25	3	0.875	14	0.5294117647058824	0.6875	14	11	3	0	0	0.11764705882352941	17	2	1.2	18	0.0	0.125	0.9249841164706126	0.9458407220275263	0.5268923679239991	0.8691976245386522	0.6817052294632928	0.9013097483038195	0.9156611089192764	0.910679787736499	0	0	0.0
3731	0.009304989716930084	0.0018457804637194493	0.0017974737846009445	0.996747631039632	None	0	0	0.42857142857142855	3	0.75	6	0.5555555555555556	0.75	9	6	0	0	0	0.2222222222222222	9	2	0.6666666666666666	10	0.0	0.25	0.7666131352619099	0.9050824269553294	0.5107571750046314	0.9003376240470446	0.49555218413334334	0.9260937186371417	0.8730612738034598	0.9111743489683128	0	0	0.0
5266	0.04338883317189837	0.021771557601742562	0.021627456908509767	0.7142093242643484	None	0.2	1	0.5833333333333334	7	0.4375	7	0.46153846153846156	0.4375	14	7	3	0	0	0.23076923076923078	13	3	1.2	18	0.0	0.4	0.9151553792014793	0.942994738950314	0.5283734195610609	0.86933699162916	0.7056562262095919	0.906146755121224	0.9004226349385083	0.9107503880198947	0	0	0.0
6918	0.04752077030915452	0.03052281872261402	0.030522711943295346	0.7066032592536748	None	0.2	1	0.5833333333333334	7	0.4375	7	0.46153846153846156	0.4375	14	7	3	0	0	0.23076923076923078	13	3	1.2	18	0.0	0.4	0.9151553792014793	0.942994738950314	0.5283734195610609	0.86933699162916	0.6400955163867168	0.8881879444737566	0.901521937417678	0.9053209528792602	0	0	0.0
168	None	None	None	None	None	0.2857142857142857	2	0.4117647058823529	7	0.6521739130434783	15	0.390625	0.43478260869565216	15	10	9	0	0	1.0	8	8	1.6666666666666667	25	0.0	0.23529411764705882	0.5065392191200464	0.905568884200144	0.5880601131528951	0.8712024709298355	0.4287481808954553	0.8056168088422193	0.6645215701975136	0.8658439194010757	0	0	0.0
2689	0.018909046369806698	0.0036201890225074007	-0.003365007848442911	0.9531488040021505	None	0	0	0.5	4	0.4444444444444444	4	0.36666666666666664	0.4444444444444444	8	4	2	0	0	0.8333333333333334	5	6	0.7333333333333333	11	0.0	0	0.6460833573277451	0.9592743501188176	0.5403988911873426	0.888785097996906	0.6008113272569373	0.8776195425184149	0.9359290440936472	0.9170250618518317	0	0	0.0
7195	0.04917219192540485	0.031150093372776442	0.031106123241790407	0.6898870310706926	None	0.2	1	0.5833333333333334	7	0.4375	7	0.46153846153846156	0.4375	14	7	3	0	0	0.23076923076923078	13	3	1.2	18	0.0	0.4	0.9151553792014793	0.942994738950314	0.5283734195610609	0.86933699162916	0.6400955163867168	0.9011861292810254	0.901521937417678	0.9091940239425977	0	0	0.0
1083	None	None	None	None	None	0	0	0.6	3	0.6	3	0.875	0.2	4	1	2	1	0	0.5	4	2	0.4666666666666667	7	0.2	0.4	0.5220635602069025	0.9299826165650447	0.49154533789819865	0.9045074742706204	0.7781115665177937	0.8812972116173288	0.9163502618735806	0.9071940558864974	1.0	0.5	0.0
996	None	None	None	None	None	0	0	0.3	3	0.8333333333333334	10	0.3888888888888889	0.8333333333333334	13	10	0	0	0	0.25	3	12	0.9333333333333333	14	0.0	1.0	0.6726818002892005	0.918024546586058	0.7258541120300175	0.893885616269798	0.5534886230053858	0.8627710654299785	0.8554385901946123	0.8936381926559365	0	0	0.0
5766	0.04812713587186629	0.033180480007775265	0.03316348532073482	0.6937604032726512	None	0.2	1	0.5833333333333334	7	0.4375	7	0.46153846153846156	0.4375	14	7	3	0	0	0.23076923076923078	13	3	1.2	18	0.0	0.4	0.9151553792014793	0.942994738950314	0.5283734195610609	0.86933699162916	0.6400955163867168	0.9011861292810254	0.901521937417678	0.9091940239425977	0	0	0.0
3222	0.05694469007435551	0.018742901286955233	-0.007331404150081436	0.6418266821243419	None	0.25	1	0.36363636363636365	4	0.6428571428571429	9	0.41025641025641024	0.6428571428571429	12	9	3	2	0	0.23076923076923078	3	13	1.0666666666666667	16	0.2857142857142857	0.6666666666666666	0.49367098754469	0.9383683937824419	0.5810053788317766	0.8358421773588494	0.6911182953467603	0.9388023317161525	0.8688456445419767	0.9137540533238884	0.5416666666666666	0	0.0
710	None	None	None	None	None	0	0	1.0	3	0.0	0	0.6666666666666666	0	3	0	0	1	0	0.6666666666666666	3	2	0.26666666666666666	4	1.0	1.0	0	0	0	0	0	0	0	0	0	0	0
4330	0.02152252994465111	0.00842302151382176	0.0063017907867677575	0.8816357657979257	None	0	0	0.42857142857142855	3	0.75	6	0.5555555555555556	0.75	9	6	0	0	0	0.2222222222222222	9	2	0.6666666666666666	10	0.0	0.25	0.9151553792014793	0.8990121420850683	0.5298544711981227	0.8756084954534711	0.5453429018464582	0.9122439971762283	0.9005281001733204	0.8965726184146324	0	0	0.0
1553	None	None	None	None	None	0	0	0.2222222222222222	2	0.9090909090909091	10	0.5416666666666666	0.6363636363636364	7	7	5	5	0	0.16666666666666666	2	12	0.8666666666666667	13	0.35714285714285715	0	0.4588873374107235	0.9191919311712291	0.43726522674693175	0.9237043784621052	0.4069086083521147	0.9081067020717453	0.7604885037831737	0.9172312829938024	0.14285714285714285	0.2857142857142857	0.0
3283	0.10034397928288634	0.007639552866504583	-0.0054816082120763285	0.681799946832679	None	0	0	0.23076923076923078	3	0.8235294117647058	14	0.5588235294117647	0.8235294117647058	17	14	1	0	0	0.11764705882352941	17	2	1.2666666666666666	19	0.0	0	0.46295070073568356	0.9132325296623685	0.5268923679239991	0.8884061433853316	0.7040179790736023	0.8622265864436286	0.877805884947329	0.8896734436794862	0	0	0.0
1235	None	None	None	None	None	0	0	1.0	1	0	0	1.0	0	1	0	0	3	0	0.5	2	1	0.13333333333333333	2	1.0	0	0	0	0	0	0	0	0	0	0	0	0
6325	0.06354747258706085	0.0037262763055116105	0.0015284014167731505	0.7730441031444646	None	0	0	0.42857142857142855	6	0.5789473684210527	11	0.328125	0.5789473684210527	17	11	3	0	0	0.25	16	4	1.4	21	0.0	0.10526315789473684	0.5098316840593891	0.93628445176672	0.5298544711981227	0.8499313795295811	0.5601471904533072	0.8912877711702432	0.9005281001733204	0.8979977090967215	0	0	0.0
959	None	None	None	None	None	0.42857142857142855	3	0.625	10	0.3181818181818182	7	0.38095238095238093	0.09090909090909091	8	2	15	0	0	0.7777777777777778	7	9	1.6	24	0.0	0.36363636363636365	0.5484384323623479	0.7396616269365707	0.5304641959481078	0.5673022595832318	0.2903097335373279	0.8473128866317619	0.7889361688812889	0.7329381186719707	0	0	0.0
870	None	None	None	None	None	1.0	1	1.0	4	0.25	1	0.6666666666666666	0	3	0	2	1	0	1.0	3	3	0.4	6	0.2	0.6666666666666666	0	0	0	0	0	0	0	0	0	0	0
638	None	None	None	None	None	0	0	0.4	2	0.6	3	0.4666666666666667	0.6	4	3	2	1	0	0.6	3	5	0.4666666666666667	7	0.14285714285714285	0.5	0.9151553792014793	0.6972423496755913	0.24285916147196032	0.897668920129218	0.4446680325438882	0.86040528736394	0.9398907134435638	0.8331543106480254	1.0	0.25	0.0
4267	0.018843451636162172	0.0009423529764749176	-0.0009422161247589874	0.9224044598645516	None	0.16666666666666666	1	0.35714285714285715	5	0.7222222222222222	13	0.47619047619047616	0.5555555555555556	15	10	4	0	0	0.8571428571428571	7	6	1.3333333333333333	20	0.0	0.47058823529411764	0.9151553792014793	0.9436145622256297	0.5268923679239991	0.8631281711995885	0.6400955163867168	0.8857822960458123	0.901521937417678	0.9034183237932144	0	0	0.0
721	None	None	None	None	None	0	0	0.4	2	0.8	4	0.5833333333333334	0.4	4	2	2	2	0	0.75	4	3	0.4666666666666667	7	0.3333333333333333	0	0.6274729622552675	0.8469160574017531	0.22761513716947465	0.838702420078411	0.7902898714885211	0.7468124423622874	0.9005261754836871	0.8146180744241162	0.625	0	0.0
6791	0.04632665975779972	0.030994282822117795	0.0309847197625712	0.7032405476941349	None	0.2	1	0.5833333333333334	7	0.4375	7	0.46153846153846156	0.4375	14	7	3	0	0	0.23076923076923078	13	3	1.2	18	0.0	0.4	0.9151553792014793	0.942994738950314	0.5283734195610609	0.86933699162916	0.7056562262095919	0.8768200572658816	0.8930848718768506	0.9021396023569627	0	0	0.0
6970	0.04640193742429734	0.03218888656746171	0.03213913514406526	0.6884331004444089	None	0.2	1	0.5833333333333334	7	0.4375	7	0.46153846153846156	0.4375	14	7	3	0	0	0.23076923076923078	13	3	1.2	18	0.0	0.4	0.9151553792014793	0.942994738950314	0.5283734195610609	0.86933699162916	0.6400955163867168	0.9011861292810254	0.901521937417678	0.9091940239425977	0	0	0.0
3680	0.0876052516891038	0.015760649834544165	0.013082343402981934	0.7862773047546486	None	0	0	0.2	2	0.9230769230769231	12	0.5357142857142857	0.9230769230769231	14	12	0	0	0	0.14285714285714285	14	2	1.0	15	0.0	0	0.46295070073568356	0.9308863112161893	0.5268923679239991	0.8779039529877996	0.7040179790736023	0.8426234117632063	0.877805884947329	0.889305240207385	0	0	0.0
2643	6.637041124279827e-06	8.906042145488172e-08	-8.751951124494186e-08	0.9999969207510276	None	0	0	0.6666666666666666	2	0.0	0	0.6666666666666666	0	1	0	2	3	0	0.6666666666666666	3	2	0.26666666666666666	4	0.42857142857142855	0	0	0	0	0	0	0	0	0	0	0	0
262	None	None	None	None	None	0	0	0.2	1	1.0	5	1.0	1.0	5	5	1	3	0	0.14285714285714285	7	1	0.4666666666666667	7	0.5	0	0.17370623019860842	0.8997208274456133	0.566163457231221	0.8814380992980978	0.7766243383204785	0.8506274568405823	0.8578087320810707	0.8786732333800233	0.2	0.4	0.0
507	None	None	None	None	None	0	0	0.5	2	0.75	3	1.0	0.5	3	2	2	0	0	0.16666666666666666	6	1	0.4	6	0.0	0.4	0.6224270331600267	0.8093433831375851	0.6023496016864544	0.8585715568335642	0.4338951063277599	0.9122008378796945	0.743281888428408	0.8656863066743803	0	0	0.0
4736	0.042927728666251753	0.02182624254227276	0.021823544682381093	0.6532756652448207	None	0.2	1	0.5833333333333334	7	0.4375	7	0.46153846153846156	0.4375	14	7	3	0	0	0.23076923076923078	13	3	1.2	18	0.0	0.4	0.9151553792014793	0.9442420669295788	0.5283734195610609	0.86933699162916	0.6255575855238852	0.7886821689009903	0.901521937417678	0.8822408947316347	0	0	0.0
4297	0.04415005175510874	0.01999417872645671	0.019994178312202626	0.6624354568947668	None	0.2	1	0.5833333333333334	7	0.4375	7	0.46153846153846156	0.4375	14	7	3	0	0	0.23076923076923078	13	3	1.2	18	0.0	0.4	0.9151553792014793	0.9442420669295788	0.5283734195610609	0.86933699162916	0.6400955163867168	0.8840895019200871	0.8984394544612757	0.9048290007047154	0	0	0.0
1303	None	None	None	None	None	0	0	0.5384615384615384	7	0.4117647058823529	7	0.6333333333333333	0.4117647058823529	12	7	6	1	0	0.8333333333333334	6	5	1.2666666666666666	19	0.09090909090909091	0.2857142857142857	0.5098316840593891	0.861887679033824	0.5412753847305483	0.7838235161357333	0.4100893102504773	0.8607969070582849	0.7868078103515169	0.8384883879408267	1.0	0.16666666666666666	0.0
5051	0.0458270868361524	0.03150368982643107	0.031334795662791154	0.6890573326681044	None	0.2	1	0.5833333333333334	7	0.4375	7	0.46153846153846156	0.4375	14	7	3	0	0	0.23076923076923078	13	3	1.2	18	0.0	0.4	0.9151553792014793	0.942994738950314	0.5283734195610609	0.86933699162916	0.6400955163867168	0.8840895019200871	0.8984394544612757	0.9041538705736165	0	0	0.0
2806	0.004482795559475874	0.00014056170798048198	-9.153040831412342e-07	0.9960068154052757	None	0.5	1	0.8333333333333334	5	0.2857142857142857	2	0.6	0.2857142857142857	3	2	5	1	0	0.6	5	3	0.6	9	0.07692307692307693	0.6666666666666666	0.18827519959360312	0.8063066945643852	0.8741294412719789	0.6925432527507711	0.2939779571450488	0.8405874978822846	0.9532492156993978	0.785881559132697	1.0	0	0.0
3665	0.07463743107514695	0.0072718794255515855	0.006162483395806107	0.832555315420616	None	0	0	0.2	2	0.9230769230769231	12	0.5357142857142857	0.9230769230769231	14	12	0	0	0	0.14285714285714285	14	2	1.0	15	0.0	0	0.46295070073568356	0.9182232993077348	0.5268923679239991	0.8806148440426702	0.6720567477301594	0.8528983046851506	0.877805884947329	0.8867611765577146	0	0	0.0
241	None	None	None	None	None	0	0	0.75	3	0.3333333333333333	1	0.5555555555555556	0.3333333333333333	4	1	0	1	0	1.0	3	3	0.3333333333333333	5	1.0	1.0	0.7124935316304342	0.9678834042827723	0.4867811608830196	0.860767397952262	0.4217873686303058	0.6872571132739964	0.8842489957490204	0.881312128117744	1.0	0.5	0.0
503	None	None	None	None	None	0	0	0.75	3	0.25	1	0.6	0.25	3	1	2	1	0	0.4	5	2	0.4	6	0.16666666666666666	0.4	0.11817804780649985	0.6769979054294081	0.653605799295744	0.7779540173913059	0.5301391974950668	0.8783047449111744	0.8990235586466686	0.7897504699484638	1.0	0.3333333333333333	0.0
6577	0.04473740528518203	0.023275339052367935	0.02305739141114147	0.7117534811608943	None	0.2	1	0.5833333333333334	7	0.4375	7	0.46153846153846156	0.4375	14	7	3	0	0	0.23076923076923078	13	3	1.2	18	0.0	0.4	0.9151553792014793	0.942994738950314	0.5283734195610609	0.86933699162916	0.6400955163867168	0.9011861292810254	0.901521937417678	0.9091940239425977	0	0	0.0
7056	0.04413101051783117	0.024191622494128453	0.02405822726888342	0.7086586926264806	None	0.2	1	0.5833333333333334	7	0.4375	7	0.46153846153846156	0.4375	14	7	3	0	0	0.23076923076923078	13	3	1.2	18	0.0	0.4	0.9151553792014793	0.942994738950314	0.5283734195610609	0.86933699162916	0.6255575855238852	0.7886821689009903	0.901521937417678	0.8814265259269115	0	0	0.0
4692	0.049167861735787854	0.030505679989672765	0.03045824626385792	0.7020627329936673	None	0.2	1	0.5833333333333334	7	0.4375	7	0.46153846153846156	0.4375	14	7	3	0	0	0.23076923076923078	13	3	1.2	18	0.0	0.4	0.9151553792014793	0.942994738950314	0.5283734195610609	0.86933699162916	0.6400955163867168	0.8840895019200871	0.8984394544612757	0.9041538705736165	0	0	0.0
3776	0.044249072543401664	0.024126344770713484	0.019266617664102998	0.7755288800120503	None	0	0	0.14285714285714285	1	1.0	8	1.0	1.0	9	8	0	1	0	0.1	10	1	0.6666666666666666	10	0.3333333333333333	0	0.7606176803668457	0.9114388544024501	0.5107571750046314	0.8902717672229322	0.3840684432485517	0.9400654225665109	0.8567587973677437	0.9162548084758894	1.0	0.6666666666666666	0.0
3048	0.06681455940465715	0.012709749688098492	0.005384935639249876	0.6944012812344149	None	0	0	0.3	3	0.7692307692307693	10	0.45454545454545453	0.6923076923076923	11	9	3	0	0	0.2727272727272727	11	3	1.0	15	0.0	0	0.5527719455134097	0.8994163936875844	0.6442099650269715	0.8512800695174296	0.3952850216436283	0.9466643075427154	0.7800099473181629	0.9064119031911618	0	0	0.0
2997	0.0009452842801064233	0.00025824250897705386	0.00025402236870935495	0.9945729760062768	None	0	0	0.5	2	0.6666666666666666	2	0.625	0.3333333333333333	2	1	2	2	0	0.5	2	4	0.3333333333333333	5	0.2857142857142857	0.5	0.4158305964836967	0.7901912094639328	0.32625472764817204	0.9057273559495002	0.22402066661511535	0.6213282637097377	0.7870319945705205	0.7959663253337527	0.75	0.5	0.0
4177	0.024007557401345515	0.007477953881029687	-0.0023413092868397236	0.9804311749439506	None	0	0	0.375	3	0.7777777777777778	7	0.55	0.7777777777777778	10	7	0	0	0	0.2	10	2	0.7333333333333333	11	0.0	0.2222222222222222	0.9087281783242241	0.9162625620399694	0.5188247714643153	0.8875603579063427	0.660925249418048	0.9327848242899822	0.8832403310385134	0.9139607536446219	0	0	0.0
3033	0.00412330488076614	0.00028958794385793225	-0.00027248413722376585	0.9888012696169673	None	0.5	1	0.8333333333333334	5	0.2857142857142857	2	0.5	0.2857142857142857	6	2	2	0	0	0.5	6	3	0.6	9	0.0	0.6666666666666666	0.5228421079579973	0.9513115323537493	0.605902544378808	0.8659785798329828	0.3378644839246226	0.8083636034149166	0.8880034075049362	0.8901776863082842	0	0	0.0
1165	None	None	None	None	None	0	0	0.6666666666666666	2	0.0	0	0.6666666666666666	0	2	0	1	1	0	0.6666666666666666	3	2	0.26666666666666666	4	0.25	0	0	0	0	0	0	0	0	0	0	0	0
737	None	None	None	None	None	0	0	0.6666666666666666	2	0.5	1	1.0	0	0	0	3	0	0	1.0	2	2	0.26666666666666666	4	0.0	0	0	0	0	0	0	0	0	0	0	0	0
7517	0.054513398140470425	0.010641436786399505	0.0006799634402763872	0.852320824325628	None	0.2	1	0.5	6	0.5333333333333333	8	0.3090909090909091	0.5333333333333333	14	8	2	0	0	0.45454545454545453	5	11	1.1333333333333333	17	0.0	0.16666666666666666	0.9151553792014793	0.942994738950314	0.5283734195610609	0.86933699162916	0.6400955163867168	0.9081061266376318	0.901521937417678	0.9113785519727055	0	0	0.0
7324	0.056794691187007626	0.01138576198638996	0.001302774076732638	0.7109898878505516	None	0	0	0.2727272727272727	3	0.7857142857142857	11	0.5714285714285714	0.6428571428571429	12	9	3	0	0	0.14285714285714285	2	14	1.0666666666666667	16	0.0	0	0.43890354272703214	0.9439459351441623	0.5336456295556709	0.8863901490334292	0.7056562262095919	0.870048658185359	0.901521937417678	0.905496175851753	0	0	0.0
7434	0.04696844506055683	0.0319751286588311	0.03193170991807559	0.6926331956931504	None	0.2	1	0.5833333333333334	7	0.4375	7	0.46153846153846156	0.4375	14	7	3	0	0	0.23076923076923078	13	3	1.2	18	0.0	0.4	0.9151553792014793	0.942994738950314	0.5283734195610609	0.86933699162916	0.6400955163867168	0.9011861292810254	0.901521937417678	0.9091940239425977	0	0	0.0
1427	None	None	None	None	None	0	0	0.75	3	0.25	1	0.5	0	3	0	2	0	0	0.75	3	4	0.4	6	0.0	0	0	0	0	0	0	0	0	0	0	0	0
3927	0.022725248788189278	0.007168868678697489	-0.002077444246419681	0.980072627068667	None	0	0	0.375	3	0.7777777777777778	7	0.55	0.7777777777777778	10	7	0	0	0	0.2	10	2	0.7333333333333333	11	0.0	0.2222222222222222	0.9087281783242241	0.9162625620399694	0.5188247714643153	0.8875603579063427	0.660925249418048	0.9327848242899822	0.8832403310385134	0.9139607536446219	0	0	0.0
4000	0.04391946251806389	0.021422208066107326	0.02141667204572803	0.6520818982073184	None	0.2	1	0.5833333333333334	7	0.4375	7	0.46153846153846156	0.4375	14	7	3	0	0	0.23076923076923078	13	3	1.2	18	0.0	0.4	0.9151553792014793	0.9442420669295788	0.5283734195610609	0.86933699162916	0.6400955163867168	0.8840895019200871	0.8984394544612757	0.9048290007047154	0	0	0.0
3207	0.006637588978205966	0.0017191716190931357	0.000938721801912662	0.9970483159612389	None	0.2	1	0.6153846153846154	8	0.29411764705882354	5	0.5277777777777778	0.11764705882352941	6	2	12	4	0	1.0	6	6	1.2666666666666666	19	0.16666666666666666	0.375	0.5484384323623479	0.6035229810274286	0.5525094552963441	0.8437505559869141	0.17450168174863062	0.9528738970453654	0.8547593770788556	0.8461096003932507	0.25	0.16666666666666666	0.0
4090	0.049684470297253716	0.009203081703204127	-0.00919428224819414	0.8343405909483186	None	0.16666666666666666	1	0.4666666666666667	7	0.55	11	0.24175824175824176	0.5	17	10	4	0	0	0.5384615384615384	7	13	1.4666666666666666	22	0.0	0.13333333333333333	0.9151553792014793	0.937696033512334	0.5298544711981227	0.8487580600894379	0.5453429018464582	0.9096829267961234	0.901521937417678	0.9045372961988843	0	0	0.0
4024	0.07695113786742866	0.023730311932655464	0.02134954895112645	0.6100694204109753	None	0	0	0.16666666666666666	2	0.9333333333333333	14	0.53125	0.9333333333333333	16	14	0	0	0	0.125	16	2	1.1333333333333333	17	0.0	0	0.498414771401862	0.9223138796849187	0.5268923679239991	0.8510856393273387	0.6400955163867168	0.8339920575523393	0.8896784072620973	0.8747740812437219	0	0	0.0
2485	None	None	None	None	None	0	0	0.5	2	0.3333333333333333	1	0.8333333333333334	0	0	0	4	2	0	0.6666666666666666	2	3	0.3333333333333333	5	0.16666666666666666	0.6666666666666666	0	0	0	0	0	0	0	0	0	0	0
859	None	None	None	None	None	0	0	0.5	2	0.6666666666666666	2	0.8333333333333334	0	0	0	4	2	0	0.6666666666666666	2	3	0.3333333333333333	5	0.16666666666666666	0	0	0	0	0	0	0	0	0	0	0	0
6299	0.05166811122575236	0.013900208423368657	0.013240823433142868	0.6552633466694158	None	0.16666666666666666	1	0.5	7	0.5	9	0.3076923076923077	0.4444444444444444	15	8	4	0	0	0.38461538461538464	5	13	1.3333333333333333	20	0.0	0.13333333333333333	0.9151553792014793	0.9397802846675435	0.5298544711981227	0.8618274079395857	0.6400955163867168	0.9035922091699996	0.901521937417678	0.9065310769964716	0	0	0.0
2317	None	None	None	None	None	0	0	0.5	2	0.75	3	0.75	0.25	2	1	3	2	0	0.5	2	4	0.4	6	0.2222222222222222	0	0.27205796996693316	0.6455114235788012	0.4228484587718155	0.6339139565843808	0.2829014982302158	0.8379637735845082	0.6959502530811683	0.7171812137868502	0.75	0.5	0.20769833400254487
1174	None	None	None	None	None	0	0	0.5	1	1.0	1	1.0	1.0	1	1	1	3	0	0.3333333333333333	1	3	0.2	3	0.5	0	0.6658090585531008	0.5	0.1	0.5	0.908326983276312	0.5	0.9672899684976428	0.5	1.0	0	0.0
3806	0.03154600279082323	0.005545489386046018	0.004986533208617681	0.9302632093832176	None	0	0	0.2857142857142857	2	0.875	7	0.5555555555555556	0.875	9	7	0	0	0	0.2222222222222222	9	2	0.6666666666666666	10	0.0	0	0.5338788420680405	0.9194645671304689	0.5358642736166097	0.8329867939274291	0.678669655704755	0.8626244910908878	0.8730612738034598	0.8765077169779709	0	0	0.0
3273	0.08424882768876071	0.015075643387521424	0.013035285334277754	0.8165310909446054	None	0	0	0.2	2	0.9230769230769231	12	0.5357142857142857	0.9230769230769231	14	12	0	0	0	0.14285714285714285	14	2	1.0	15	0.0	0	0.46295070073568356	0.9308863112161893	0.5268923679239991	0.8779039529877996	0.7040179790736023	0.8426234117632063	0.877805884947329	0.889305240207385	0	0	0.0
7519	0.043462876068006424	0.023903432156800474	0.023704869002766634	0.7113450964250028	None	0.2	1	0.5833333333333334	7	0.4375	7	0.46153846153846156	0.4375	14	7	3	0	0	0.23076923076923078	13	3	1.2	18	0.0	0.4	0.9151553792014793	0.942994738950314	0.5283734195610609	0.86933699162916	0.7056562262095919	0.900300102374164	0.901521937417678	0.9089209220374863	0	0	0.0
6163	0.009821853862181972	0.003864357095323234	-0.0007378106547739094	0.9929372302181588	None	0.5	2	0.8181818181818182	9	0.14285714285714285	2	0.45714285714285713	0.14285714285714285	11	2	4	0	0	0.7142857142857143	7	5	1.0666666666666667	16	0.0	0.2222222222222222	0.46295070073568356	0.9401130298315185	0.5268923679239991	0.8925311174810694	0.7056562262095919	0.8317300507330586	0.8749134179496045	0.8962386519479411	0	0	0.0
6513	0.015598420878521905	0.006496263326048822	-0.006494160714962632	0.9516402499928577	None	0.3333333333333333	1	0.6666666666666666	6	0.36363636363636365	4	0.48148148148148145	0.36363636363636365	10	4	2	0	0	0.3333333333333333	9	3	0.8666666666666667	13	0.0	0.5	0.9151553792014793	0.9402081838573723	0.5283734195610609	0.8800664985940114	0.6450406346151929	0.8957210387963942	0.890224135906312	0.9088453405944216	0	0	0.0
3854	0.05239463036149238	0.007406996351938934	0.002054641086971487	0.641061766725042	None	0	0	0.1	1	1.0	12	1.0	1.0	13	12	0	1	0	0.07142857142857142	14	1	0.9333333333333333	14	0.3333333333333333	0	0.7606176803668457	0.9257656171457217	0.6455590299112383	0.8801168772359049	0.3840684432485517	0.9528305005131287	0.874419348068305	0.9246687291281771	1.0	0.46153846153846156	0.0
3535	0.07088658769576053	0.0027750798826346856	0.0012832083662756206	0.7341456451910657	None	0.16666666666666666	1	0.4	6	0.65	13	0.4074074074074074	0.65	19	13	2	0	0	0.16666666666666666	18	3	1.4666666666666666	22	0.0	0.5	0.46295070073568356	0.9205097181435936	0.5358642736166097	0.8576706682634043	0.6400955163867168	0.8578427342754098	0.89373775201949	0.8822888132968182	0	0	0.0
2613	0.014650265194109391	0.0026170284796858015	0.0006182167538807951	0.9734626729647707	None	0	0	0.3333333333333333	2	0.7142857142857143	5	0.36	0.5714285714285714	6	4	2	3	0	1.0	5	5	0.6	9	0.5	0.6666666666666666	0.788168095380288	0.8416800795322892	0.393206702430053	0.9027151370794866	0.3952850216436283	0.8001876065443362	0.89373775201949	0.8534605169428349	0.16666666666666666	0.5	0.0
3042	0.05101756633497119	0.004876494536639731	0.00455123907735338	0.905936809614101	None	0.5	4	0.5555555555555556	10	0.48	12	0.375	0.28	13	7	13	1	0	0.5	12	6	1.8	27	0.041666666666666664	0.16666666666666666	0.5484384323623479	0.8962314876628379	0.5525094552963441	0.8363320548648174	0.17450168174863062	0.9680256863937242	0.8547593770788556	0.9167649560414339	1.0	0.15384615384615385	0.0
5171	0.03219156930870541	0.0049241568110040745	0.004869698412550567	0.8447556703518817	None	0.25	1	0.6	6	0.38461538461538464	5	0.45454545454545453	0.38461538461538464	11	5	3	0	0	0.2727272727272727	11	3	1.0	15	0.0	0.5	0.9962006836022368	0.9334078502639521	0.5403988911873426	0.7685001324352984	0.5466442257837344	0.8912995306058036	0.8802935988731088	0.8788303739015988	0	0	0.0
6254	0.04761642097922634	0.033242788607250856	0.03318636197416692	0.6886515198755161	None	0.2	1	0.5833333333333334	7	0.4375	7	0.46153846153846156	0.4375	14	7	3	0	0	0.23076923076923078	13	3	1.2	18	0.0	0.4	0.9151553792014793	0.942994738950314	0.5283734195610609	0.86933699162916	0.7056562262095919	0.8768200572658816	0.8930848718768506	0.9021396023569627	0	0	0.0
7206	0.0476142986367568	0.03280388682267933	0.03277420831784071	0.6949587218140242	None	0.2	1	0.5833333333333334	7	0.4375	7	0.46153846153846156	0.4375	14	7	3	0	0	0.23076923076923078	13	3	1.2	18	0.0	0.4	0.9151553792014793	0.942994738950314	0.5283734195610609	0.86933699162916	0.6400955163867168	0.9011861292810254	0.901521937417678	0.9091940239425977	0	0	0.0
4877	0.07426414530865237	0.028421148659507955	0.020776306435932267	0.6988893138872476	None	0	0	0.25	3	0.875	14	0.5294117647058824	0.6875	14	11	3	0	0	0.11764705882352941	17	2	1.2	18	0.0	0.125	0.9249841164706126	0.9458407220275263	0.5336456295556709	0.8728716552961552	0.6817052294632928	0.9013097483038195	0.9201351501631969	0.9115626838816442	0	0	0.0
6723	0.04835168871258526	0.0320332129330441	0.03202333549650086	0.7087071760774154	None	0.2	1	0.5833333333333334	7	0.4375	7	0.46153846153846156	0.4375	14	7	3	0	0	0.23076923076923078	13	3	1.2	18	0.0	0.4	0.9151553792014793	0.942994738950314	0.5283734195610609	0.86933699162916	0.7056562262095919	0.8838787423655418	0.9021395545251948	0.904094490410104	0	0	0.0
4287	0.04877493124364824	0.010544768226672177	0.006968503570456102	0.6493727115170558	None	0	0	0.3	3	0.8333333333333334	10	0.5384615384615384	0.8333333333333334	13	10	0	0	0	0.15384615384615385	13	2	0.9333333333333333	14	0.0	0.16666666666666666	0.9087281783242241	0.9191354814343627	0.5107571750046314	0.873391799898007	0.6110196546610536	0.8637942082525911	0.8862438956503088	0.8879235415190087	0	0	0.0
3412	0.10041790819023003	0.014172015479738781	-0.013974220658746945	0.642477526960741	None	0	0	0.14285714285714285	2	0.9444444444444444	17	0.5263157894736842	0.9444444444444444	19	17	0	0	0	0.10526315789473684	19	2	1.3333333333333333	20	0.0	0	0.43890354272703214	0.9315788509943831	0.5268923679239991	0.8873307338497572	0.6996228465834748	0.8302201540527395	0.8780813070177204	0.8896707886734645	0	0	0.0
1114	None	None	None	None	None	0	0	0.25	1	1.0	4	0.6	0.25	1	1	4	1	0	0.4	2	5	0.4	6	0.08333333333333333	0	0.5151583592961919	0.5	0.26920754287903537	0.5	0.4406822272398762	0.5	0.7368751764821202	0.5	1.0	0	0.0
35	None	None	None	None	None	0	0	0	0	0	0	1.0	0	0	0	0	2	0	1.0	1	1	0.06666666666666667	1	0.5	0	0	0	0	0	0	0	0	0	0	0	0
3941	0.05497900819404467	0.007435091034360645	0.007419322816442603	0.6842101943387189	None	0	0	0.5	6	0.4666666666666667	7	0.4358974358974359	0.4666666666666667	13	7	3	0	0	0.23076923076923078	13	3	1.1333333333333333	17	0.0	0.13333333333333333	0.9151553792014793	0.9471271251309795	0.5268923679239991	0.8800295312032244	0.7310045495784391	0.9157759946207987	0.9158304309296567	0.9184532735450409	0	0	0.0
1570	None	None	None	None	None	0	0	0.6	3	0.6	3	0.5833333333333334	0.4	2	2	4	1	0	0.3333333333333333	6	2	0.4666666666666667	7	0.08333333333333333	0.8	0.7051722208065592	0.9501820289341911	0.44753194293078796	0.9610808641138628	0.696853516841454	0.8716378378183033	0.9368295428565243	0.936441295784452	1.0	0.5	0.0
3174	0.03372298139405313	0.0005901531099227889	9.381512129648408e-05	0.9537004776302017	None	0.3333333333333333	1	0.5555555555555556	5	0.45454545454545453	5	0.37142857142857144	0.45454545454545453	8	5	4	0	0	0.7142857142857143	7	5	0.8666666666666667	13	0.0	0.2857142857142857	0.5313018147863995	0.8446318783674688	0.5107571750046314	0.7924249207903072	0.24052272496572566	0.7767207328794485	0.8631458346267157	0.8063484059057281	0	0	0.0
1899	None	None	None	None	None	0	0	0.5	3	0.5714285714285714	4	0.75	0.42857142857142855	5	3	3	0	0	0.3333333333333333	2	6	0.6	9	0.0	0	0.784825458442699	0.7625943163534359	0.477752942070741	0.6684321878376699	0.5677423026543713	0.6515158025633052	0.8141323053773308	0.6966203783479701	0	0	0.0
5258	0.04402511571788152	0.026850490338043324	0.026760461444331984	0.6944020731095092	None	0.2	1	0.5833333333333334	7	0.4375	7	0.46153846153846156	0.4375	14	7	3	0	0	0.23076923076923078	13	3	1.2	18	0.0	0.4	0.9151553792014793	0.942994738950314	0.5283734195610609	0.86933699162916	0.6400955163867168	0.8840895019200871	0.8984394544612757	0.9041538705736165	0	0	0.0
2961	0.0819428403544901	0.019154797481536485	-0.006453017543579851	0.6228460286466154	None	0	0	0.2	2	0.9230769230769231	12	0.5357142857142857	0.9230769230769231	14	12	0	0	0	0.14285714285714285	14	2	1.0	15	0.0	0	0.46295070073568356	0.9194401555880688	0.5268923679239991	0.8868312716163256	0.7056562262095919	0.8435660967170439	0.8896784072620973	0.886905504368198	0	0	0.0
3750	0.08561614990049204	0.014721145418852345	0.012980779317136948	0.7970517530336325	None	0	0	0.2	2	0.9230769230769231	12	0.5357142857142857	0.9230769230769231	14	12	0	0	0	0.14285714285714285	14	2	1.0	15	0.0	0	0.46295070073568356	0.9308863112161893	0.5268923679239991	0.8779039529877996	0.7040179790736023	0.8426234117632063	0.877805884947329	0.889305240207385	0	0	0.0
2411	None	None	None	None	None	0	0	0.5	2	0.75	3	0.6	0.25	1	1	4	3	0	0.4	5	2	0.4	6	0.25	0.4	0.2295436269436383	0.5	0.6879312399536869	0.5	0.8754885693500393	0.5	0.9378023739820828	0.5	1.0	1.0	0.8588348900098016
3512	0.05107323660359907	0.006916782078480497	0.004711807368627601	0.5744341325265747	None	0	0	0.125	1	1.0	10	1.0	1.0	10	10	1	1	0	0.08333333333333333	1	12	0.8	12	0.16666666666666666	0	0.3938836515328169	0.943533744898616	0.6403387098253962	0.7948572212416548	0.7056562262095919	0.955689599228906	0.8843053513875965	0.9178800939597592	1.0	0.1	0.0
5567	0.04398759650056256	0.021123636471213687	0.021015515223636243	0.7113858590042074	None	0.2	1	0.5833333333333334	7	0.4375	7	0.46153846153846156	0.4375	14	7	3	0	0	0.23076923076923078	13	3	1.2	18	0.0	0.4	0.9151553792014793	0.942994738950314	0.5283734195610609	0.86933699162916	0.6400955163867168	0.9011861292810254	0.901521937417678	0.9091940239425977	0	0	0.0
3973	0.050793132397625125	0.019266979009300852	0.018618032536040097	0.6618149792097756	None	0	0	0.5	6	0.4666666666666667	7	0.4358974358974359	0.4666666666666667	13	7	3	0	0	0.23076923076923078	13	3	1.1333333333333333	17	0.0	0.13333333333333333	0.9151553792014793	0.9471271251309795	0.5268923679239991	0.8800295312032244	0.7233149425398688	0.8892336017079786	0.911574551851096	0.9105522323078937	0	0	0.0
1017	None	None	None	None	None	0	0	0.5	4	0.5	5	0.4	0.4	7	4	4	3	0	0.8333333333333334	5	6	0.8	12	0.3333333333333333	0.25	0.7160440600377476	0.9324118054477584	0.8741294412719789	0.960073517540111	0.4284050615714106	0.6620006402041498	0.8982363676070177	0.8964923836042487	0.14285714285714285	0.2857142857142857	0.0
2356	None	None	None	None	None	0.6	3	0.8333333333333334	10	0.06666666666666667	1	0.8095238095238095	0	7	0	9	0	0	0.42857142857142855	3	7	1.1333333333333333	17	0.0	0.8	0	0	0	0	0	0	0	0	0	0	0
6071	0.04263711744151254	0.01770449573645715	0.01745951390957276	0.7740625594864207	None	0.2	1	0.5833333333333334	7	0.4375	7	0.46153846153846156	0.4375	14	7	3	0	0	0.23076923076923078	13	3	1.2	18	0.0	0.4	0.9151553792014793	0.942994738950314	0.5283734195610609	0.86933699162916	0.6400955163867168	0.9011861292810254	0.901521937417678	0.9091940239425977	0	0	0.0
3935	0.04383104409752326	0.021639599205325447	0.02157437213897338	0.6569106729938675	None	0.2	1	0.5833333333333334	7	0.4375	7	0.46153846153846156	0.4375	14	7	3	0	0	0.23076923076923078	13	3	1.2	18	0.0	0.4	0.9151553792014793	0.9442420669295788	0.5283734195610609	0.86933699162916	0.6400955163867168	0.8840895019200871	0.8984394544612757	0.9048290007047154	0	0	0.0
2651	None	None	None	None	None	0	0	0.125	1	1.0	10	0.75	0.6	6	6	5	4	0	1.0	4	4	0.8	12	0.2857142857142857	0.4444444444444444	0.11308121815036234	0.8102911982125781	0.6975306556099614	0.9433224569138748	0.6008608771687086	0.9417336834682263	0.8958711906102172	0.9128449472997087	0.16666666666666666	0.16666666666666666	0.0
5823	0.049089281576850476	0.032132901858300415	0.032130037388953155	0.7108284954472626	None	0.2	1	0.5833333333333334	7	0.4375	7	0.46153846153846156	0.4375	14	7	3	0	0	0.23076923076923078	13	3	1.2	18	0.0	0.4	0.9151553792014793	0.942994738950314	0.5283734195610609	0.86933699162916	0.6400955163867168	0.9011861292810254	0.901521937417678	0.9091940239425977	0	0	0.0
3326	0.08041947654645605	0.001168873323003571	-0.0008611183094901445	0.6885575167642601	None	0	0	0.1	1	1.0	12	1.0	1.0	13	12	0	0	0	0.07142857142857142	1	14	0.9333333333333333	14	0.0	0	0.46295070073568356	0.9303848857666092	0.5268923679239991	0.8891409883259043	0.7310045495784391	0.7451646311782588	0.877805884947329	0.8716768297021762	0	0	0.0
2649	0.005006480634264947	0.0006351405215986392	-5.395791561366956e-05	0.9722734192212202	None	0	0	0.4	4	0.6153846153846154	8	0.375	0.15384615384615385	5	2	9	1	0	0.4	10	4	1.0	15	0.05263157894736842	0.14285714285714285	0.5098316840593891	0.9546805973560776	0.5675951237306446	0.6625246945538739	0.4100893102504773	0.8533512512791971	0.89373775201949	0.861496971761271	1.0	0	0.0
360	None	None	None	None	None	0	0	0.3	3	0.75	9	0.3888888888888889	0.3333333333333333	4	4	9	4	0	1.0	6	6	0.9333333333333333	14	0.18181818181818182	0.18181818181818182	0.1513174891192254	0.876700010060248	0.5422824680633518	0.8128401160922986	0.7296111817557748	0.8285259649761704	0.8673550804763503	0.84136825778007	0.5	0.5	0.0
7128	0.04701400222836919	0.0330720163621791	0.03301987759409947	0.6971440690580495	None	0.2	1	0.5833333333333334	7	0.4375	7	0.46153846153846156	0.4375	14	7	3	0	0	0.23076923076923078	13	3	1.2	18	0.0	0.4	0.9151553792014793	0.942994738950314	0.5283734195610609	0.86933699162916	0.6400955163867168	0.9011861292810254	0.901521937417678	0.9091940239425977	0	0	0.0
3984	0.04391341861181031	0.01878377871671937	0.0177680058332291	0.7754508238664165	None	0.2	1	0.5833333333333334	7	0.4375	7	0.46153846153846156	0.4375	14	7	3	0	0	0.23076923076923078	13	3	1.2	18	0.0	0.4	0.9151553792014793	0.9442420669295788	0.5283734195610609	0.86933699162916	0.6400955163867168	0.9011861292810254	0.901521937417678	0.9098371920731696	0	0	0.0
1958	None	None	None	None	None	0	0	0.5	6	0.4666666666666667	7	0.4857142857142857	0.3333333333333333	10	5	6	2	0	0.7142857142857143	7	5	1.1333333333333333	17	0.18181818181818182	0.3076923076923077	0.5720219229742277	0.8769996576712878	0.6971120668973073	0.9521387348984242	0.3004798334832735	0.9033196968865406	0.8969515308880962	0.9165572308961853	0.55	0.1	0.0
7329	0.047546494497298884	0.030798533965681094	0.030798129527440266	0.7037083755301572	None	0.2	1	0.5833333333333334	7	0.4375	7	0.46153846153846156	0.4375	14	7	3	0	0	0.23076923076923078	13	3	1.2	18	0.0	0.4	0.9151553792014793	0.942994738950314	0.5283734195610609	0.86933699162916	0.6450406346151929	0.8965180437037673	0.890224135906312	0.9077708604351352	0	0	0.0
5124	0.05027450936607088	0.00897900821765359	0.001182395899189868	0.8604984153360593	None	0	0	0.35714285714285715	5	0.6111111111111112	11	0.22727272727272727	0.6111111111111112	16	11	3	0	0	0.7272727272727273	8	11	1.3333333333333333	20	0.0	0.10526315789473684	0.7124935316304342	0.9423913127138399	0.5298544711981227	0.8564352766109083	0.6400955163867168	0.8820890285835178	0.8896784072620973	0.9000428736935114	0	0	0.0
4579	0.02333461637717788	0.006615884964035553	-0.002401066100002761	0.9559606659185252	None	0.25	1	0.6	6	0.46153846153846156	6	0.375	0.46153846153846156	12	6	2	0	0	0.625	5	8	1.0	15	0.0	0.2	0.9057268111454657	0.9394236369325148	0.5283734195610609	0.885816849149268	0.649317013879797	0.8885347800560223	0.8961093701370828	0.9079320907557307	0	0	0.0
966	None	None	None	None	None	0	0	0.25	1	1.0	3	0.625	0.6666666666666666	3	2	1	1	0	0.5	2	4	0.3333333333333333	5	0.2	0	0.6732466595127992	0.9015391279698256	0.5200946925226357	0.7065139903422517	0.5996148194100887	0.5999964943476797	0.8109716529033218	0.7624458543644906	1.0	0.3333333333333333	0.0
4206	0.04421156952879307	0.008850630507475572	0.006232189122067369	0.7548563638666842	None	0	0	0.5	6	0.4666666666666667	7	0.4358974358974359	0.4666666666666667	13	7	3	0	0	0.23076923076923078	13	3	1.1333333333333333	17	0.0	0.13333333333333333	0.9151553792014793	0.9471271251309795	0.5268923679239991	0.8800295312032244	0.6400955163867168	0.9036232824506335	0.901521937417678	0.9146775149282043	0	0	0.0
4263	0.04349365316081801	0.021223655463439985	0.02122032356264279	0.6533713855941102	None	0.2	1	0.5833333333333334	7	0.4375	7	0.46153846153846156	0.4375	14	7	3	0	0	0.23076923076923078	13	3	1.2	18	0.0	0.4	0.9151553792014793	0.9442420669295788	0.5283734195610609	0.86933699162916	0.6400955163867168	0.8840895019200871	0.8984394544612757	0.9048290007047154	0	0	0.0
6072	0.03742811823469312	0.012201861396328421	0.011293525760917434	0.7620663975935715	None	0.2	1	0.5833333333333334	7	0.4375	7	0.46153846153846156	0.4375	14	7	3	0	0	0.23076923076923078	13	3	1.2	18	0.0	0.4	0.9151553792014793	0.942994738950314	0.5283734195610609	0.86933699162916	0.6400955163867168	0.8840895019200871	0.8984394544612757	0.9041538705736165	0	0	0.0
6679	0.04752338755362554	0.03208397479733531	0.03201951741340581	0.6982785624390242	None	0.2	1	0.5833333333333334	7	0.4375	7	0.46153846153846156	0.4375	14	7	3	0	0	0.23076923076923078	13	3	1.2	18	0.0	0.4	0.9151553792014793	0.942994738950314	0.5283734195610609	0.86933699162916	0.7056562262095919	0.8768200572658816	0.8930848718768506	0.9021396023569627	0	0	0.0
2832	0.010900840314471593	0.0008431848497168945	0.00015530580109569835	0.9393862884600342	None	0	0	0.4	4	0.6153846153846154	8	0.625	0.15384615384615385	3	2	11	2	0	0.16666666666666666	12	2	1.0	15	0.08	0.2857142857142857	0.4353598398589937	0.850521519068644	0.8100409024582274	0.7268032286346652	0.4292051019917225	0.8321085940803605	0.8734153180665581	0.8083413911013693	0.6666666666666666	0	0.0
5703	0.045739222674263044	0.03220841198035963	0.031967928996990705	0.6888351143318097	None	0.2	1	0.5833333333333334	7	0.4375	7	0.46153846153846156	0.4375	14	7	3	0	0	0.23076923076923078	13	3	1.2	18	0.0	0.4	0.9151553792014793	0.942994738950314	0.5283734195610609	0.86933699162916	0.5916638481623393	0.9142610781118531	0.877805884947329	0.913405628134188	0	0	0.0
77	None	None	None	None	None	0	0	0	0	0	0	1.0	0	0	0	0	1	0	1.0	1	1	0.06666666666666667	1	0.25	0	0	0	0	0	0	0	0	0	0	0	0
7499	0.043959346007857135	0.026470718328237962	0.02625316533242255	0.701879908394446	None	0.2	1	0.5833333333333334	7	0.4375	7	0.46153846153846156	0.4375	14	7	3	0	0	0.23076923076923078	13	3	1.2	18	0.0	0.4	0.9151553792014793	0.942994738950314	0.5283734195610609	0.86933699162916	0.6400955163867168	0.9011861292810254	0.901521937417678	0.9091940239425977	0	0	0.0
6218	0.04765758666951645	0.03166695647819055	0.03166614878695175	0.7099042952171667	None	0.2	1	0.5833333333333334	7	0.4375	7	0.46153846153846156	0.4375	14	7	3	0	0	0.23076923076923078	13	3	1.2	18	0.0	0.4	0.9151553792014793	0.942994738950314	0.5283734195610609	0.86933699162916	0.6400955163867168	0.9011861292810254	0.901521937417678	0.9091940239425977	0	0	0.0
3751	0.04580007416357604	0.014553739544020691	0.008605803468215635	0.926793566155404	None	0	0	0.2222222222222222	2	0.9090909090909091	10	0.5416666666666666	0.9090909090909091	12	10	0	0	0	0.16666666666666666	12	2	0.8666666666666667	13	0.0	0	0.9151553792014793	0.9243026317563665	0.5268923679239991	0.7558404390729191	0.8125934705486854	0.8765461795726401	0.877805884947329	0.8657790296419918	0	0	0.0
4331	0.048625685111376674	0.030988389207021474	0.03086577186921634	0.6906406954239117	None	0.2	1	0.5833333333333334	7	0.4375	7	0.46153846153846156	0.4375	14	7	3	0	0	0.23076923076923078	13	3	1.2	18	0.0	0.4	0.9151553792014793	0.942994738950314	0.5283734195610609	0.86933699162916	0.6400955163867168	0.8840895019200871	0.8984394544612757	0.9041538705736165	0	0	0.0
1	None	None	None	None	None	0	0	0.15789473684210525	3	0.9230769230769231	24	0.16470588235294117	0.8461538461538461	24	22	3	1	0	0.5882352941176471	17	10	1.8666666666666667	28	0.125	0.08333333333333333	0.6045813978605132	0.9544758129158676	0.5410530582790384	0.8301764688138473	0.6945220695528349	0.8073395008056758	0.8241797514070632	0.8829709970674106	1.0	0.125	0.0
172	None	None	None	None	None	0	0	0.6	3	0.6	3	0.5833333333333334	0.4	5	2	1	3	0	0.75	3	4	0.4666666666666667	7	1.0	0.5	0.4067779093162329	0.9384006371471387	0.402934873749456	0.8287095157715336	0.5732724351366425	0.9730487573370051	0.914965707530278	0.9326930732141107	0.4	0.4	0.0
1136	None	None	None	None	None	0	0	0.25	1	1.0	3	0.5555555555555556	0.3333333333333333	1	1	3	1	0	1.0	3	3	0.3333333333333333	5	0.1	0	0.4500547959560056	0.5	1.0	0.5	0.8788189242134841	0.5	0.913669971550167	0.5	1.0	0	0.0
5000	0.020991441352715218	0.002607053768135906	0.002544221493615872	0.9773706948426406	None	0	0	0.5555555555555556	5	0.36363636363636365	4	0.37142857142857144	0.2727272727272727	7	3	5	0	0	0.7142857142857143	5	7	0.8666666666666667	13	0.0	0	0.43890354272703214	0.9469439622093044	0.5268923679239991	0.8416594657791073	0.7310045495784391	0.8338111414366622	0.877805884947329	0.8864653147041077	0	0	0.0
4367	0.04376254321359558	0.021828080624561635	0.021752565640298444	0.6536213027845863	None	0.2	1	0.5833333333333334	7	0.4375	7	0.46153846153846156	0.4375	14	7	3	0	0	0.23076923076923078	13	3	1.2	18	0.0	0.4	0.9151553792014793	0.9442420669295788	0.5283734195610609	0.86933699162916	0.6400955163867168	0.9011861292810254	0.901521937417678	0.9098371920731696	0	0	0.0
7146	0.09297938877996452	0.01809298769602898	-0.017847733381135548	0.6953552162273919	None	0.14285714285714285	1	0.4375	7	0.5909090909090909	13	0.42105263157894735	0.5909090909090909	20	13	3	0	0	0.15789473684210525	19	3	1.6	24	0.0	0.4	0.6283124906693272	0.9302798031580357	0.5268923679239991	0.8701743209413894	0.6855500329825779	0.8338616465899401	0.877805884947329	0.8844825278833046	0	0	0.0
3291	0.011506171593328418	0.0014916100240435597	0.0008259983892431978	0.9607060927912543	None	0	0	0.2	1	1.0	5	1.0	1.0	6	5	0	1	0	0.14285714285714285	7	1	0.4666666666666667	7	0.3333333333333333	0	0.9119417787628518	0.9202672360266017	0.6416309179560511	0.931598456810908	0.8454198158740789	0.938940574585007	0.8764316634672156	0.9306552331853583	1.0	0.6666666666666666	0.0
2099	None	None	None	None	None	0	0	0.3333333333333333	2	0.8333333333333334	5	1.0	0.16666666666666666	1	1	6	2	0	0.5	2	4	0.5333333333333333	8	0.125	0.6666666666666666	0.1	0.5	0.477752942070741	0.5	0.44721699221551486	0.5	0.8472653508620687	0.5	1.0	1.0	0.41539666800508973
4894	0.0471398618134737	0.03293706412906428	0.03290491672381114	0.6955877581682156	None	0.2	1	0.5833333333333334	7	0.4375	7	0.46153846153846156	0.4375	14	7	3	0	0	0.23076923076923078	13	3	1.2	18	0.0	0.4	0.9151553792014793	0.942994738950314	0.5283734195610609	0.86933699162916	0.6400955163867168	0.9011861292810254	0.901521937417678	0.9091940239425977	0	0	0.0
2323	None	None	None	None	None	0	0	0.16666666666666666	1	1.0	6	0.4444444444444444	0.6666666666666666	5	4	2	2	0	0.5	3	6	0.5333333333333333	8	0.2857142857142857	0	0.5569398249789764	0.9075597571610724	0.5047283538655369	0.8530861998317008	0.4870695878654727	0.8885592485061398	0.8463625561068213	0.8849101795842127	0.8	0.4	0.503180296360339
1195	None	None	None	None	None	0	0	0.16666666666666666	1	1.0	6	0.8888888888888888	0.3333333333333333	3	2	4	4	0	1.0	3	3	0.5333333333333333	8	0.36363636363636365	0	0.5484384323623479	0.6298265238736827	0.4751180306541417	0.8782709274075021	0.397643415427789	0.9424883009429368	0.8547593770788556	0.8542156266287033	0.3333333333333333	0.6666666666666666	0.0
3568	0.0723987167932556	0.008276920154479764	0.002173327045323121	0.9225482238383076	None	0	0	0.2	2	0.9230769230769231	12	0.5357142857142857	0.9230769230769231	14	12	0	0	0	0.14285714285714285	14	2	1.0	15	0.0	0	0.46295070073568356	0.926470025056375	0.5268923679239991	0.8779039529877996	0.6954017834013524	0.841588280072236	0.877805884947329	0.8868375137574014	0	0	0.0
2499	None	None	None	None	None	0.3333333333333333	1	0.4444444444444444	4	0.5454545454545454	6	0.52	0.2727272727272727	5	3	7	1	0	1.0	5	5	0.8666666666666667	13	0.0625	0.6	0.5484384323623479	0.813556184492943	0.5525094552963441	0.7921985287390152	0.17450168174863062	0.8179553984159704	0.8404654552077198	0.8081483672307919	1.0	0.4	0.0
2470	None	None	None	None	None	0	0	0.8333333333333334	5	0.0	0	0.8	0	3	0	4	1	0	0.4	5	2	0.5333333333333333	8	0.1111111111111111	1.0	0	0	0	0	0	0	0	0	0	0	0
4588	0.04696980957153046	0.03245661164801552	0.032374821434362516	0.6942242737495861	None	0.2	1	0.5833333333333334	7	0.4375	7	0.46153846153846156	0.4375	14	7	3	0	0	0.23076923076923078	13	3	1.2	18	0.0	0.4	0.9151553792014793	0.942994738950314	0.5283734195610609	0.86933699162916	0.6400955163867168	0.8840895019200871	0.8984394544612757	0.9041538705736165	0	0	0.0
3856	0.07870640899106814	0.010146140676939964	0.007585387903186461	0.7796836337046428	None	0	0	0.2	2	0.9230769230769231	12	0.5357142857142857	0.9230769230769231	14	12	0	0	0	0.14285714285714285	14	2	1.0	15	0.0	0	0.46295070073568356	0.9308863112161893	0.5268923679239991	0.8779039529877996	0.7040179790736023	0.8426234117632063	0.877805884947329	0.889305240207385	0	0	0.0
3635	0.08363938984586657	0.011344602984419775	0.00984402027617697	0.5802733830650435	None	0	0	0.2	2	0.9230769230769231	12	0.5357142857142857	0.9230769230769231	14	12	0	0	0	0.14285714285714285	14	2	1.0	15	0.0	0	0.46295070073568356	0.9260834914868576	0.5268923679239991	0.8846767119460733	0.6710257362888165	0.8384933165101152	0.8938596426019665	0.8880382042136578	0	0	0.0
3905	0.02721046628173386	0.0020545204716283165	-0.0005853853243461017	0.9330166741813836	None	0	0	0.5	6	0.5	8	0.2727272727272727	0.5	14	8	3	0	0	0.5454545454545454	6	11	1.2	18	0.0	0.125	0.9151553792014793	0.9442420669295788	0.5283734195610609	0.86933699162916	0.6400955163867168	0.8840895019200871	0.8984394544612757	0.9048290007047154	0	0	0.0
59	None	None	None	None	None	0.25	1	0.6	6	0.38461538461538464	5	0.42857142857142855	0.15384615384615385	7	2	7	2	0	0.7142857142857143	7	5	1.0	15	0.15384615384615385	0.3333333333333333	0.48524984798835735	0.9382038280256346	0.7004306990296807	0.9345776448556232	0.47796563311951373	0.9134221744308963	0.807366081740853	0.9294652318802021	0.6428571428571428	0.5714285714285714	0.0
1841	None	None	None	None	None	0.3333333333333333	1	0.5	4	0.6	6	0.34285714285714286	0.5	8	5	3	0	0	0.7142857142857143	5	7	0.8	12	0.0	0.6666666666666666	0.7697891087762823	0.7951884775915122	0.717145509958164	0.8208226106471026	0.6986380918473076	0.8888599480414847	0.7292264842599253	0.8392317165351489	0	0	0.0
2399	None	None	None	None	None	0.8	4	0.9166666666666666	11	0.0	0	0.8095238095238095	0	7	0	9	0	0	0.42857142857142855	3	7	1.1333333333333333	17	0.0	0.8	0	0	0	0	0	0	0	0	0	0	0
5847	0.02084777449488714	0.0014118643966091135	0.0012573184959954837	0.9774300651005545	None	0.2	1	0.6666666666666666	8	0.26666666666666666	4	0.40476190476190477	0.26666666666666666	12	4	4	0	0	0.8571428571428571	6	7	1.1333333333333333	17	0.0	0.18181818181818182	0.6796244719125679	0.9384603451944399	0.5313783207703044	0.8877790023781582	0.6400955163867168	0.8678642839122733	0.8924841028457242	0.9024726723578793	0	0	0.0
3306	0.002158711958545856	0.0017242700606482785	-0.0017151665701466388	0.9814877017397976	None	0	0	0.5	2	0.6666666666666666	2	0.625	0.6666666666666666	4	2	0	0	0	0.5	4	2	0.3333333333333333	5	0.0	0	0.7666131352619099	0.7370306241122626	0.3435462582228683	0.6986392369306695	0.6107668936300997	0.9595926422069473	0.8911950446718923	0.842856644773496	0	0	0.0
5517	0.043772923417273873	0.02343936476094639	0.023276898779711893	0.7097783074585526	None	0.2	1	0.5833333333333334	7	0.4375	7	0.46153846153846156	0.4375	14	7	3	0	0	0.23076923076923078	13	3	1.2	18	0.0	0.4	0.9151553792014793	0.942994738950314	0.5283734195610609	0.86933699162916	0.6400955163867168	0.9011861292810254	0.901521937417678	0.9091940239425977	0	0	0.0
3936	0.013019996314312604	0.0012146024605110344	0.0007761607974860408	0.9908932113807692	None	0	0	0.5	3	0.7142857142857143	5	0.5625	0.7142857142857143	8	5	0	0	0	0.25	8	2	0.6	9	0.0	0.2857142857142857	0.730750061918817	0.9236294809519224	0.5107571750046314	0.9054951358884766	0.6005010465119629	0.9102733292080868	0.8880798416038653	0.913450069443104	0	0	0.0
1641	None	None	None	None	None	0.3333333333333333	1	0.75	6	0.2222222222222222	2	0.55	0.1111111111111111	5	1	5	4	0	0.8	5	4	0.7333333333333333	11	0.4	0.8571428571428571	0.5484384323623479	0.8527751075166966	0.5525094552963441	0.8414862654880096	0.4776143411386541	0.9601311240867709	0.8645561417983624	0.9004689149887688	0.4	0.4	0.0
2954	None	None	None	None	None	0.6666666666666666	4	0.7142857142857143	10	0.2777777777777778	5	0.5714285714285714	0.05555555555555555	8	1	11	4	0	0.7142857142857143	7	5	1.3333333333333333	20	0.21052631578947367	0.26666666666666666	0.5484384323623479	0.813481939585525	0.5525094552963441	0.7039952391470563	0.17450168174863062	0.9418855964519937	0.8547593770788556	0.8466053534191057	0.3125	0.25	0.0
5746	0.046882573554622026	0.03272590746345964	0.03269989075203156	0.6893538838887526	None	0.2	1	0.5833333333333334	7	0.4375	7	0.46153846153846156	0.4375	14	7	3	0	0	0.23076923076923078	13	3	1.2	18	0.0	0.4	0.9151553792014793	0.942994738950314	0.5283734195610609	0.86933699162916	0.6400955163867168	0.9011861292810254	0.901521937417678	0.9091940239425977	0	0	0.0
3627	0.08925403274216476	0.019929297641375496	0.01060115771350106	0.822276164019156	None	0	0	0.125	2	0.9545454545454546	21	0.2857142857142857	0.8636363636363636	21	19	2	0	0	0.19047619047619047	21	4	1.6	24	0.0	0	0.43890354272703214	0.9338789535439029	0.5403988911873426	0.8639527765662848	0.6400955163867168	0.9004607252091764	0.877805884947329	0.9031661591132997	0	0	0.0
6834	0.04539021345898337	0.03191410607843507	0.03176383570206015	0.6997968893177203	None	0.2	1	0.5833333333333334	7	0.4375	7	0.46153846153846156	0.4375	13	7	4	0	0	0.23076923076923078	13	3	1.2	18	0.0	0.4	0.9151553792014793	0.9383361454482588	0.5268923679239991	0.8172742278602401	0.6400955163867168	0.8943490919206715	0.901521937417678	0.892715597781235	0	0	0.0
6838	0.0371752948695635	0.004638529284541575	0.004331218332272303	0.6510062830550178	None	0	0	0.4	4	0.6666666666666666	8	0.3181818181818182	0.5833333333333334	11	7	2	1	0	0.36363636363636365	11	4	0.9333333333333333	14	0.25	0.18181818181818182	0.43890354272703214	0.9412560398344939	0.5298544711981227	0.8960234977835189	0.7056562262095919	0.882224007717564	0.901521937417678	0.9100159780056569	1.0	0.18181818181818182	0.0
4349	0.04243401103261332	0.021397978097098293	0.02139199710009425	0.654796379517925	None	0.2	1	0.5833333333333334	7	0.4375	7	0.46153846153846156	0.4375	14	7	3	0	0	0.23076923076923078	13	3	1.2	18	0.0	0.4	0.9151553792014793	0.9442420669295788	0.5283734195610609	0.86933699162916	0.6400955163867168	0.8840895019200871	0.8984394544612757	0.9048290007047154	0	0	0.0
2913	0.08739048866511819	0.009872276964611133	0.00336952113613048	0.9443519289977299	None	0.2857142857142857	2	0.375	6	0.7272727272727273	16	0.4	0.7272727272727273	22	16	1	0	0	0.15	20	3	1.6	24	0.0	1.0	0.41628426727680756	0.9340944796370326	0.5268923679239991	0.882047145352891	0.7310045495784391	0.7922107027830332	0.877805884947329	0.8808537175545419	0	0	0.0
1189	None	None	None	None	None	0	0	1.0	1	0	0	1.0	0	1	0	0	1	0	0.5	2	1	0.13333333333333333	2	0.3333333333333333	0	0	0	0	0	0	0	0	0	0	0	0
3466	0.08361253133549662	0.014143534728248775	0.009081516908556155	0.7826947049817966	None	0	0	0.2	2	0.9230769230769231	12	0.5357142857142857	0.9230769230769231	14	12	0	0	0	0.14285714285714285	14	2	1.0	15	0.0	0	0.46295070073568356	0.9308863112161893	0.5268923679239991	0.8845252069865921	0.7310045495784391	0.8284337030653972	0.8901159668899497	0.8879844682092456	0	0	0.0
6661	0.048546249295001564	0.03268704374405245	0.03268098673015012	0.6952404158638668	None	0.2	1	0.5833333333333334	7	0.4375	7	0.46153846153846156	0.4375	14	7	3	0	0	0.23076923076923078	13	3	1.2	18	0.0	0.4	0.9151553792014793	0.942994738950314	0.5283734195610609	0.86933699162916	0.6400955163867168	0.9011861292810254	0.901521937417678	0.9091940239425977	0	0	0.0
2984	0.027027322667390184	0.009301914946664672	0.008751167669878195	0.903909373497617	None	0	0	0.25	2	0.9	9	0.4	0.7	7	7	4	1	0	0.8333333333333334	5	6	0.8	12	0.08333333333333333	0	0.7629554848704968	0.8404476071545209	0.4517750071740757	0.9606205098797438	0.17450168174863062	0.915732667337291	0.9376537202905195	0.9178792855414305	1.0	0	0.0
2695	7.5489450544974125e-06	7.294397348643577e-07	-7.893424560086336e-09	0.9977322606691486	None	0	0	0.4444444444444444	4	0.5454545454545454	6	0.65	0	1	0	11	0	0	0.2	10	2	0.8666666666666667	13	0.0	0.16666666666666666	0	0	0	0	0	0	0	0	0	0	0
3021	0.0015072097700363197	8.181569770694211e-05	8.179144759308741e-05	0.9981138320714312	None	1.0	1	0.8	4	0.2	1	0.5833333333333334	0.2	3	1	3	0	0	0.75	3	4	0.4666666666666667	7	0.0	0.5	0.2978314515911576	0.7252304870143184	0.47175357804924334	0.7716554401624935	0.14550271289894665	0.9456710574402846	0.8586420934016586	0.8431284944369395	0	0	0.0
5682	0.047963585920628486	0.03234569810823017	0.03232376944489438	0.6956894849731665	None	0.2	1	0.5833333333333334	7	0.4375	7	0.46153846153846156	0.4375	14	7	3	0	0	0.23076923076923078	13	3	1.2	18	0.0	0.4	0.9151553792014793	0.942994738950314	0.5283734195610609	0.86933699162916	0.6400955163867168	0.9011861292810254	0.901521937417678	0.9091940239425977	0	0	0.0
2693	0.007587476946875213	0.0006654676476121034	0.00016355098838062877	0.9964396145746961	None	0	0	0.5	4	0.5555555555555556	5	0.39285714285714285	0.1111111111111111	3	1	7	3	0	0.5714285714285714	4	7	0.7333333333333333	11	0.1875	0.5	0.3938836515328169	0.9016984160609651	0.6455590299112383	0.6985140996527747	0.7606501002039615	0.9714579917953879	0.8774478966896163	0.899766339992665	0.6666666666666666	0	0.0
1770	None	None	None	None	None	0.8	4	0.8333333333333334	10	0.25	4	0.45	0.1875	9	3	8	0	0	0.625	8	5	1.2	18	0.0	0.36363636363636365	0.41860159897967675	0.9104405869781933	0.5047283538655369	0.8348957893465461	0.28458985432886796	0.907567061853915	0.9031314999530554	0.8884177594067373	0	0	0.0
1806	None	None	None	None	None	0	0	0.5	2	0.75	3	1.0	0.75	5	3	0	0	0	0.16666666666666666	6	1	0.4	6	0.0	0.4	0.6611808115590967	0.9439135604460965	0.5902108414280951	0.9526621383744779	0.6657158930328358	0.8173761765134419	0.8982363676070177	0.9199195012170458	0	0	0.0
4131	0.07922892650070029	0.013160761847651291	0.011547318213341233	0.7994980470084588	None	0	0	0.2	2	0.9230769230769231	12	0.5357142857142857	0.9230769230769231	14	12	0	0	0	0.14285714285714285	14	2	1.0	15	0.0	0	0.46295070073568356	0.9182232993077348	0.5268923679239991	0.8806148440426702	0.6720567477301594	0.8528983046851506	0.877805884947329	0.8867611765577146	0	0	0.0
1344	None	None	None	None	None	0	0	0.5	2	0.3333333333333333	1	0.625	0	0	0	4	1	0	0.5	4	2	0.3333333333333333	5	0.08333333333333333	0	0	0	0	0	0	0	0	0	0	0	0
7171	0.04454478285931739	0.020917802749009926	0.020789464339370817	0.690328067789314	None	0.2	1	0.5833333333333334	7	0.4375	7	0.46153846153846156	0.4375	14	7	3	0	0	0.23076923076923078	13	3	1.2	18	0.0	0.4	0.9151553792014793	0.942994738950314	0.5283734195610609	0.86933699162916	0.7056562262095919	0.8838787423655418	0.9021395545251948	0.904094490410104	0	0	0.0
1718	None	None	None	None	None	0.3333333333333333	1	0.5555555555555556	5	0.5454545454545454	6	0.65	0.2727272727272727	7	3	5	3	0	0.8	5	4	0.8666666666666667	13	0.3	0.4444444444444444	0.2784652610445961	0.9109055157705227	0.34722630498299417	0.9386065358114154	0.6821775072940385	0.8858031269626315	0.9152394415841016	0.9142604948539044	0.2857142857142857	0.42857142857142855	0.0
5430	0.04439957587698881	0.02350014092090885	0.023435804444375676	0.7091797376762901	None	0.2	1	0.5833333333333334	7	0.4375	7	0.46153846153846156	0.4375	14	7	3	0	0	0.23076923076923078	13	3	1.2	18	0.0	0.4	0.9151553792014793	0.942994738950314	0.5283734195610609	0.86933699162916	0.6400955163867168	0.8840895019200871	0.8984394544612757	0.9041538705736165	0	0	0.0
3319	0.08389631795825318	0.011599020699361225	0.00632181623858047	0.772609785966547	None	0	0	0.2	2	0.9230769230769231	12	0.5357142857142857	0.9230769230769231	14	12	0	0	0	0.14285714285714285	14	2	1.0	15	0.0	0	0.46295070073568356	0.9308863112161893	0.5268923679239991	0.8779039529877996	0.7040179790736023	0.8426234117632063	0.877805884947329	0.889305240207385	0	0	0.0
4602	0.04403358314945465	0.021367305889475864	0.02136004722193376	0.6660634993877437	None	0.2	1	0.5833333333333334	7	0.4375	7	0.46153846153846156	0.4375	14	7	3	0	0	0.23076923076923078	13	3	1.2	18	0.0	0.4	0.9151553792014793	0.9442420669295788	0.5283734195610609	0.86933699162916	0.6400955163867168	0.8840895019200871	0.8984394544612757	0.9048290007047154	0	0	0.0
3084	0.006256010933120975	0.0001708357535507617	0.00015010708837288078	0.96505218044083	None	0	0	0.375	3	0.6666666666666666	6	0.4583333333333333	0.1111111111111111	3	1	7	1	0	0.6666666666666666	6	4	0.7333333333333333	11	0.0625	0	0.65503433633201	0.7869180424789157	0.32109248406713875	0.6615438488044801	0.4584490211416045	0.7210421782214246	0.8562657979236427	0.726198897185922	1.0	0	0.0
418	None	None	None	None	None	0.6666666666666666	2	0.875	7	0.2	2	0.6	0.1	4	1	7	1	0	0.8	4	5	0.8	12	0.06666666666666667	0.25	0.48261672005889233	0.9825917102173971	0.5300910204708997	0.7116950152911301	0.6443166535435699	0.6894848375353889	0.8756869456911978	0.8711909272019934	1.0	0.25	0.0
410	None	None	None	None	None	0	0	0.5	1	1.0	1	0.75	0	0	0	2	4	0	1.0	2	2	0.2	3	0.5	0	0	0	0	0	0	0	0	0	0	0	0
4582	0.07651150504062533	0.021522311770838805	0.014398882990272987	0.70759533073742	None	0	0	0.35714285714285715	5	0.6666666666666666	12	0.39215686274509803	0.6111111111111112	14	11	5	0	0	0.17647058823529413	17	3	1.3333333333333333	20	0.0	0.1111111111111111	0.9436544523975323	0.9428071667032144	0.5336456295556709	0.8198991410023994	0.6400955163867168	0.8976377421699955	0.8964830586428564	0.8968880106856152	0	0	0.0
1514	None	None	None	None	None	0	0	0.3333333333333333	2	0.8571428571428571	6	0.75	0	1	0	7	0	0	0.75	4	3	0.6	9	0.0	0.6666666666666666	0	0	0	0	0	0	0	0	0	0	0
3990	0.029240234795023395	0.0022589479915536633	0.0012829072665917606	0.6019087420932363	None	0	0	0.14285714285714285	1	1.0	8	1.0	1.0	9	8	0	1	0	0.1	10	1	0.6666666666666666	10	0.3333333333333333	0	0.9087281783242241	0.9199226376429976	0.6182578795483454	0.8970686221814266	0.3952850216436283	0.9452610362856547	0.8567587973677437	0.9230895045284848	1.0	0.5555555555555556	0.0
3495	0.09066324654642585	0.00877167700289085	0.008554495538040456	0.9168523496396047	None	0	0	0.2	2	0.9230769230769231	12	0.5357142857142857	0.9230769230769231	14	12	0	0	0	0.14285714285714285	14	2	1.0	15	0.0	0	0.46295070073568356	0.9303539095742375	0.5268923679239991	0.8732636118316647	0.7175112643260206	0.8222281183206884	0.877805884947329	0.8826665701409818	0	0	0.0
3107	0.01760146719580046	0.0077637771796802	0.0076263309082824395	0.5937521838409151	None	0	0	0.5714285714285714	4	0.5	4	0.4166666666666667	0.5	6	4	3	1	0	0.375	8	3	0.6666666666666666	10	0.125	0.5	0.7030649635744208	0.9259405608040655	0.5517296986736271	0.8091382188120546	0.5916745635061742	0.7734540465134732	0.8615752332174887	0.8497651454584824	1.0	0.16666666666666666	0.0
5046	0.04363722141202866	0.02276476399319455	0.022623964908733557	0.7086178276175386	None	0.2	1	0.5833333333333334	7	0.4375	7	0.46153846153846156	0.4375	14	7	3	0	0	0.23076923076923078	13	3	1.2	18	0.0	0.4	0.9151553792014793	0.942994738950314	0.5283734195610609	0.86933699162916	0.6400955163867168	0.9011861292810254	0.901521937417678	0.9091940239425977	0	0	0.0
3630	0.05133751372676365	0.01982310277011238	0.01847889238928239	0.666116158327005	None	0	0	0.5	6	0.4666666666666667	7	0.4358974358974359	0.4666666666666667	13	7	3	0	0	0.23076923076923078	13	3	1.1333333333333333	17	0.0	0.13333333333333333	0.9151553792014793	0.9471271251309795	0.5268923679239991	0.8800295312032244	0.7233149425398688	0.8892336017079786	0.911574551851096	0.9105522323078937	0	0	0.0
5060	0.04214623785761883	0.017901229824349933	0.017551257310292986	0.759359619420793	None	0.2	1	0.5833333333333334	7	0.4375	7	0.46153846153846156	0.4375	14	7	3	0	0	0.23076923076923078	13	3	1.2	18	0.0	0.4	0.9151553792014793	0.942994738950314	0.5283734195610609	0.86933699162916	0.6400955163867168	0.9042683773671603	0.89176223931357	0.9101554658583584	0	0	0.0
2571	0.03554088865701537	0.005969539109155597	-0.0008735556111321167	0.9189081781807424	None	0.2	1	0.5	6	0.5625	9	0.2571428571428571	0.5	13	8	4	2	0	0.7	7	10	1.2	18	0.2857142857142857	0.125	0.9348128537397459	0.9446577705751158	0.5403988911873426	0.9164881835093981	0.6765803644839287	0.8333481057531671	0.901521937417678	0.9072741400916563	0.5384615384615384	0.07692307692307693	0.0
2996	0.12323008188818244	0.011859702467492402	-0.007947785781513917	0.7591001146602436	None	0	0	0.06666666666666667	1	1.0	20	1.0	1.0	21	20	0	0	0	0.045454545454545456	22	1	1.4666666666666666	22	0.0	0	0.3936649918265829	0.9344096199126554	0.5268923679239991	0.8864612579172678	0.7018464403865725	0.8092586023819016	0.877805884947329	0.8861757505188907	0	0	0.0
4258	0.04293023203313882	0.0212376215313978	0.021237475174230212	0.6501170115767252	None	0.2	1	0.5833333333333334	7	0.4375	7	0.46153846153846156	0.4375	14	7	3	0	0	0.23076923076923078	13	3	1.2	18	0.0	0.4	0.9151553792014793	0.9442420669295788	0.5283734195610609	0.86933699162916	0.6400955163867168	0.9042683773671603	0.89176223931357	0.910792492364201	0	0	0.0
5875	0.047095023630038355	0.03223915250821697	0.032101500705195005	0.6898700227728757	None	0.2	1	0.5833333333333334	7	0.4375	7	0.46153846153846156	0.4375	14	7	3	0	0	0.23076923076923078	13	3	1.2	18	0.0	0.4	0.9151553792014793	0.942994738950314	0.5283734195610609	0.86933699162916	0.6400955163867168	0.8840895019200871	0.8984394544612757	0.9041538705736165	0	0	0.0
3143	0.08773953904141067	0.012384728634366128	0.008580807729099572	0.9432366527954563	None	0.2857142857142857	2	0.375	6	0.7272727272727273	16	0.4	0.7272727272727273	22	16	1	0	0	0.15	20	3	1.6	24	0.0	1.0	0.41628426727680756	0.9340944796370326	0.5268923679239991	0.882047145352891	0.7310045495784391	0.794324353483565	0.877805884947329	0.8813038706469519	0	0	0.0
3628	0.08690928246768419	0.015198415318591878	0.013034202678996484	0.7913726016668283	None	0	0	0.2	2	0.9230769230769231	12	0.5357142857142857	0.9230769230769231	14	12	0	0	0	0.14285714285714285	14	2	1.0	15	0.0	0	0.46295070073568356	0.9308863112161893	0.5268923679239991	0.8779039529877996	0.7040179790736023	0.8426234117632063	0.877805884947329	0.889305240207385	0	0	0.0
1678	None	None	None	None	None	0	0	0.3	3	0.6923076923076923	9	0.4166666666666667	0.6153846153846154	9	8	5	1	0	1.0	6	6	1.0	15	0.07692307692307693	0.6153846153846154	0.8970133837147388	0.8993744693219415	0.5675951237306446	0.8534858155527473	0.3952850216436283	0.7874640221637421	0.89373775201949	0.8524652685816845	1.0	0.1111111111111111	0.0
5040	0.046458527341281454	0.03134140635155097	0.03130003037758673	0.697900940285084	None	0.2	1	0.5833333333333334	7	0.4375	7	0.46153846153846156	0.4375	14	7	3	0	0	0.23076923076923078	13	3	1.2	18	0.0	0.4	0.9151553792014793	0.942994738950314	0.5283734195610609	0.86933699162916	0.6400955163867168	0.8840895019200871	0.8984394544612757	0.9041538705736165	0	0	0.0
6147	0.04599470367720899	0.031445461098810495	0.031442257526564155	0.7144552030880946	None	0.2	1	0.5833333333333334	7	0.4375	7	0.46153846153846156	0.4375	14	7	3	0	0	0.23076923076923078	13	3	1.2	18	0.0	0.4	0.9151553792014793	0.942994738950314	0.5283734195610609	0.86933699162916	0.6400955163867168	0.9011861292810254	0.901521937417678	0.9091940239425977	0	0	0.0
6425	0.05837797252311344	0.0020594427919540755	0.0020525103507701386	0.7423056658402644	None	0.16666666666666666	1	0.5	7	0.5	9	0.4444444444444444	0.5	16	9	3	0	0	0.2	15	3	1.3333333333333333	20	0.0	0.4	0.9151553792014793	0.9412498723253282	0.5298544711981227	0.8725526713753285	0.639276392818722	0.889001351187164	0.8903890362199964	0.9054587349342672	0	0	0.0
5161	0.04883005536439502	0.014388899339422884	0.012508703573143523	0.6986549585702184	None	0	0	0.5	6	0.4666666666666667	7	0.4358974358974359	0.4666666666666667	13	7	3	0	0	0.23076923076923078	13	3	1.1333333333333333	17	0.0	0.13333333333333333	0.9151553792014793	0.9461121637639425	0.5268923679239991	0.8800295312032244	0.6400955163867168	0.746271675282313	0.8954452170994764	0.8785742294788914	0	0	0.0
3841	0.05161057658983375	0.020577100709471687	0.019047536495975632	0.6655681727537333	None	0	0	0.5	6	0.4666666666666667	7	0.4358974358974359	0.4666666666666667	13	7	3	0	0	0.23076923076923078	13	3	1.1333333333333333	17	0.0	0.13333333333333333	0.9151553792014793	0.9471271251309795	0.5268923679239991	0.8800295312032244	0.7233149425398688	0.8892336017079786	0.911574551851096	0.9105522323078937	0	0	0.0
1744	None	None	None	None	None	0	0	0.3333333333333333	2	0.7142857142857143	5	0.36	0.7142857142857143	7	5	1	4	0	1.0	5	5	0.6	9	1.0	0	0.648502593453917	0.8987610332615903	0.3600993320606041	0.7497892246918426	0.6521865329093139	0.8027910425369836	0.8212864264186829	0.8265853321360027	0.14285714285714285	0.42857142857142855	0.0
3633	0.011202721788301182	0.0015887590548067756	8.68370872694145e-05	0.9460845379166463	None	0	0	0.16666666666666666	1	1.0	7	1.0	0.5714285714285714	5	4	3	3	0	0.1111111111111111	9	1	0.6	9	0.3333333333333333	0	0.9721535255935854	0.9371121573907463	0.4513149043674802	0.8394723040065174	0.3638046568939289	0.8913193345252531	0.9352981937154967	0.8959812815831344	0.2	0.8	0.0
2165	None	None	None	None	None	0	0	0.4	2	0.6	3	0.4666666666666667	0.6	3	3	3	2	0	0.6	3	5	0.4666666666666667	7	0.2	1.0	0.1	0.7572712993913603	0.19931931908192663	0.9682256351834683	0.5467214313560347	0.8477888028019145	0.9034108773602934	0.8899909208177897	0.6666666666666666	0.6666666666666666	0.0
2546	None	None	None	None	None	0	0	0.5	1	1.0	1	0.75	0	1	0	1	3	0	1.0	2	2	0.2	3	0.6	0	0	0	0	0	0	0	0	0	0	0	0
1125	None	None	None	None	None	0.5	2	0.9	9	0.0	0	0.7777777777777778	0	5	0	8	2	0	0.5	3	6	0.9333333333333333	14	0.13333333333333333	0.75	0	0	0	0	0	0	0	0	0	0	0
1654	None	None	None	None	None	1.0	1	1.0	4	0.0	0	0.5555555555555556	0	2	0	2	0	0	1.0	3	3	0.3333333333333333	5	0.0	1.0	0	0	0	0	0	0	0	0	0	0	0
1552	None	None	None	None	None	0.6666666666666666	2	0.8888888888888888	8	0.09090909090909091	1	0.7222222222222222	0	4	0	8	3	0	0.5	3	6	0.8666666666666667	13	0.1875	0.5714285714285714	0	0	0	0	0	0	0	0	0	0	0
5806	0.04381285443206886	0.02235602796193857	0.022072152073396113	0.6891515106596079	None	0.2	1	0.5833333333333334	7	0.4375	7	0.46153846153846156	0.4375	14	7	3	0	0	0.23076923076923078	13	3	1.2	18	0.0	0.4	0.9151553792014793	0.942994738950314	0.5283734195610609	0.86933699162916	0.6400955163867168	0.9011861292810254	0.901521937417678	0.9091940239425977	0	0	0.0
6306	0.05277398161706419	0.024768306038081705	0.00779623601929852	0.6910632664744334	None	0	0	0.3333333333333333	3	0.8181818181818182	9	0.5416666666666666	0.8181818181818182	12	9	0	0	0	0.16666666666666666	12	2	0.8666666666666667	13	0.0	0.18181818181818182	0.7010766189729072	0.9450337216526516	0.5268923679239991	0.8875568173947839	0.6855500329825779	0.8937716139068747	0.9014236681142918	0.9126791168258993	0	0	0.0
[truncated: 6,355 more rows]
