# Supplementary material for: Constrained by Design: Influence of Genetic Encodings on Evolved Traits of Robots
Source: Front Robot AI. 2021 Jun 15;8:672379. doi: 10.3389/frobt.2021.672379 (PMC8239187; doi:10.3389/frobt.2021.672379)
Supplement: Supplementary file 3 [file DataSheet2.ZIP › plasticoding_plane_10_snapshots_ids.tsv]

generation	robot_id	fitness	novelty	novelty_pop	cons_fitness
145	7250	0.03172456787877917	None	0.0	0.03172456787877917
145	7317	0.025673501434879138	None	0.0	0.025673501434879138
145	7266	0.033149296665985976	None	0.0	0.033149296665985976
145	7340	0.03129061011535598	None	0.0	0.03129061011535598
145	5026	0.0330933189340283	None	0.0	0.0330933189340283
145	7334	-0.0010391748135936305	None	0.4831493849691732	-0.0010391748135936305
145	6696	0.03245340157139103	None	0.0	0.03245340157139103
145	7127	0.03258009376524123	None	0.0	0.03258009376524123
145	7347	0.01766343226890101	None	0.0	0.01766343226890101
145	7282	0.0334738929941093	None	0.0	0.0334738929941093
145	7311	0.032958132764490736	None	0.0	0.032958132764490736
145	7269	0.032148917538586085	None	0.0	0.032148917538586085
145	7264	0.032858838190721815	None	0.0	0.032858838190721815
145	7251	0.030796532802689385	None	0.0	0.030796532802689385
145	7257	0.03152690740838625	None	0.0	0.03152690740838625
145	7304	0.017167915850607476	None	0.0	0.017167915850607476
145	7312	0.017162045185172312	None	0.0	0.017162045185172312
145	6920	0.03352180294865294	None	0.0	0.03352180294865294
145	6771	0.03260393625129402	None	0.0	0.03260393625129402
145	7031	0.03269400858713569	None	0.0	0.03269400858713569
145	7166	0.031765289008478304	None	0.0	0.031765289008478304
145	7116	0.01715936918159745	None	0.0	0.01715936918159745
145	6760	0.033037404412948175	None	0.0	0.033037404412948175
145	7104	0.032963684178732564	None	0.0	0.032963684178732564
145	7308	0.03265244177639438	None	0.0	0.03265244177639438
145	6081	0.03269073958824713	None	0.0	0.03269073958824713
145	7316	0.030906899030349773	None	0.0	0.030906899030349773
145	7302	0.02205990722720671	None	0.0	0.02205990722720671
145	6942	0.03306611221422422	None	0.0	0.03306611221422422
145	7168	0.029618018873939035	None	0.0	0.029618018873939035
145	7153	0.032853775388610264	None	0.0	0.032853775388610264
145	7219	0.03278175601498895	None	0.0	0.03278175601498895
145	7231	0.033476003307088595	None	0.0	0.033476003307088595
145	7197	0.03300718190556762	None	0.0	0.03300718190556762
145	7087	0.03252323142579138	None	0.0	0.03252323142579138
145	7338	0.03287357866736365	None	0.0	0.03287357866736365
145	7209	0.033297829880689876	None	0.0	0.033297829880689876
145	7007	0.032955530412855656	None	0.0	0.032955530412855656
145	7190	0.03277849968898435	None	0.0	0.03277849968898435
145	6917	0.03248433841489572	None	0.0	0.03248433841489572
145	7015	0.03316348532073482	None	0.0	0.03316348532073482
145	7048	0.03317003844740705	None	0.0	0.03317003844740705
145	6690	0.03281190783440834	None	0.0	0.03281190783440834
145	7309	0.03157822023656317	None	0.0	0.03157822023656317
145	6876	0.031946345680366174	None	0.0	0.031946345680366174
145	7310	0.017472303300815704	None	0.0	0.017472303300815704
145	6429	0.03320333150444409	None	0.0	0.03320333150444409
145	6254	0.03318636197416692	None	0.0	0.03318636197416692
145	6248	0.033659475662339115	None	0.0	0.033659475662339115
145	7278	0.03221187980456294	None	0.0	0.03221187980456294
145	7133	0.032099351863398656	None	0.0	0.032099351863398656
145	7284	0.032971490964427974	None	0.0	0.032971490964427974
145	7325	0.010526099731314763	None	0.0	0.010526099731314763
145	7288	0.03233812243702789	None	0.0	0.03233812243702789
145	7290	0.03299215447134007	None	0.0	0.03299215447134007
145	7349	0.03301573259120418	None	0.0	0.03301573259120418
145	7313	0.03305625476673864	None	0.0	0.03305625476673864
145	7212	0.029245645431502057	None	0.0	0.029245645431502057
145	7296	0.032850498143366935	None	0.0	0.032850498143366935
145	7295	0.031229869299183907	None	0.0	0.031229869299183907
145	6224	0.032831999410256496	None	0.0	0.032831999410256496
145	7252	0.03171583513068237	None	0.0	0.03171583513068237
145	7322	0.03192379745551455	None	0.0	0.03192379745551455
145	7206	0.03277420831784071	None	0.0	0.03277420831784071
145	6141	0.03333031518523531	None	0.0	0.03333031518523531
145	7065	0.032153723162789596	None	0.0	0.032153723162789596
145	7306	0.023096233943805933	None	0.0	0.023096233943805933
145	7200	0.03300260234103879	None	0.0	0.03300260234103879
145	7150	0.03301286755265636	None	0.0	0.03301286755265636
145	7229	0.03109413361158766	None	0.0	0.03109413361158766
145	7232	0.031062179071624698	None	0.0	0.031062179071624698
145	6815	0.03210647523943115	None	0.0	0.03210647523943115
145	7149	0.03264366651732376	None	0.0	0.03264366651732376
145	7346	0.03284760515847742	None	0.0	0.03284760515847742
145	7318	0.03196369120114994	None	0.0	0.03196369120114994
145	6646	0.032437347139204646	None	0.0	0.032437347139204646
145	7182	0.03272978546244586	None	0.0	0.03272978546244586
145	7102	0.03161803935743544	None	0.0	0.03161803935743544
145	6953	0.03242308319427121	None	0.0	0.03242308319427121
145	7196	0.0328940486980637	None	0.0	0.0328940486980637
145	7314	0.033222909860572344	None	0.0	0.033222909860572344
145	6859	0.03267778623352619	None	0.0	0.03267778623352619
145	7343	0.02160859973466908	None	0.0	0.02160859973466908
145	7320	0.02194656765661925	None	0.0	0.02194656765661925
145	7036	0.03281448301704528	None	0.0	0.03281448301704528
145	7301	0.03323667215571134	None	0.0	0.03323667215571134
145	7305	0.031652785577209956	None	0.0	0.031652785577209956
145	5835	0.03298634502670465	None	0.0	0.03298634502670465
145	6695	0.033263025478891824	None	0.0	0.033263025478891824
145	6774	0.033283569681532774	None	0.0	0.033283569681532774
145	7186	0.03298414528200783	None	0.0	0.03298414528200783
145	7223	0.024869500511618098	None	0.0	0.024869500511618098
145	6709	0.033882634051351265	None	0.0	0.033882634051351265
145	7207	0.03304762836116042	None	0.0	0.03304762836116042
145	6817	0.033243565086256255	None	0.0	0.033243565086256255
145	7277	0.031371884513990526	None	0.0	0.031371884513990526
145	7345	0.0316797296510993	None	0.0	0.0316797296510993
145	7332	0.031761509742816996	None	0.0	0.031761509742816996
145	5528	0.03329425686656497	None	0.0	0.03329425686656497
145	7247	0.03302768083417927	None	0.0	0.03302768083417927
143	7250	0.03172456787877917	None	0.0	0.03172456787877917
143	7167	0.022837804918293778	None	0.0	0.022837804918293778
143	7195	0.031106123241790407	None	0.0	0.031106123241790407
143	6496	0.03256094217572244	None	0.0	0.03256094217572244
143	5026	0.0330933189340283	None	0.0	0.0330933189340283
143	7099	0.03198571961059342	None	0.0	0.03198571961059342
143	6696	0.03245340157139103	None	0.0	0.03245340157139103
143	7127	0.03258009376524123	None	0.0	0.03258009376524123
143	7128	0.03301987759409947	None	0.0	0.03301987759409947
143	7217	0.018349967112965368	None	0.0	0.018349967112965368
143	7235	0.021857271436127867	None	0.0	0.021857271436127867
143	6920	0.03352180294865294	None	0.0	0.03352180294865294
143	6771	0.03260393625129402	None	0.0	0.03260393625129402
143	7177	0.0312887882407938	None	0.0	0.0312887882407938
143	7031	0.03269400858713569	None	0.0	0.03269400858713569
143	7166	0.031765289008478304	None	0.0	0.031765289008478304
143	7116	0.01715936918159745	None	0.0	0.01715936918159745
143	6746	0.03293288524967022	None	0.0	0.03293288524967022
143	6760	0.033037404412948175	None	0.0	0.033037404412948175
143	7104	0.032963684178732564	None	0.0	0.032963684178732564
143	7174	0.033053500337745755	None	0.0	0.033053500337745755
143	6081	0.03269073958824713	None	0.0	0.03269073958824713
143	6942	0.03306611221422422	None	0.0	0.03306611221422422
143	7168	0.029618018873939035	None	0.0	0.029618018873939035
143	7153	0.032853775388610264	None	0.0	0.032853775388610264
143	7219	0.03278175601498895	None	0.0	0.03278175601498895
143	6179	0.03262620502483517	None	0.0	0.03262620502483517
143	7231	0.033476003307088595	None	0.0	0.033476003307088595
143	7020	0.0323239747854533	None	0.0	0.0323239747854533
143	7162	0.015318268986424109	None	0.0	0.015318268986424109
143	7197	0.03300718190556762	None	0.0	0.03300718190556762
143	7087	0.03252323142579138	None	0.0	0.03252323142579138
143	7209	0.033297829880689876	None	0.0	0.033297829880689876
143	7194	0.03296348000799714	None	0.0	0.03296348000799714
143	7007	0.032955530412855656	None	0.0	0.032955530412855656
143	7190	0.03277849968898435	None	0.0	0.03277849968898435
143	6917	0.03248433841489572	None	0.0	0.03248433841489572
143	7015	0.03316348532073482	None	0.0	0.03316348532073482
143	7048	0.03317003844740705	None	0.0	0.03317003844740705
143	6690	0.03281190783440834	None	0.0	0.03281190783440834
143	7085	0.03213128371130066	None	0.0	0.03213128371130066
143	6876	0.031946345680366174	None	0.0	0.031946345680366174
143	7243	0.031762128997193634	None	0.0	0.031762128997193634
143	6429	0.03320333150444409	None	0.0	0.03320333150444409
143	7218	0.03267756581623151	None	0.0	0.03267756581623151
143	6254	0.03318636197416692	None	0.0	0.03318636197416692
143	6248	0.033659475662339115	None	0.0	0.033659475662339115
143	7202	0.032438840311364396	None	0.0	0.032438840311364396
143	7249	0.03203145200757828	None	0.0	0.03203145200757828
143	7133	0.032099351863398656	None	0.0	0.032099351863398656
143	7050	0.032592050532425976	None	0.0	0.032592050532425976
143	7212	0.029245645431502057	None	0.0	0.029245645431502057
143	6839	0.03165765925048139	None	0.0	0.03165765925048139
143	6224	0.032831999410256496	None	0.0	0.032831999410256496
143	7188	-5.794293655762224e-05	None	0.33208120320817547	-5.794293655762224e-05
143	7206	0.03277420831784071	None	0.0	0.03277420831784071
143	6141	0.03333031518523531	None	0.0	0.03333031518523531
143	7245	0.03267526938766549	None	0.0	0.03267526938766549
143	7065	0.032153723162789596	None	0.0	0.032153723162789596
143	7237	0.03175493595920522	None	0.0	0.03175493595920522
143	7080	0.03318649844430562	None	0.0	0.03318649844430562
143	7180	0.03177566137133101	None	0.0	0.03177566137133101
143	7214	0.031499767217117725	None	0.0	0.031499767217117725
143	5580	0.033611728412574746	None	0.0	0.033611728412574746
143	7200	0.03300260234103879	None	0.0	0.03300260234103879
143	7150	0.03301286755265636	None	0.0	0.03301286755265636
143	7229	0.03109413361158766	None	0.0	0.03109413361158766
143	7232	0.031062179071624698	None	0.0	0.031062179071624698
143	6815	0.03210647523943115	None	0.0	0.03210647523943115
143	7149	0.03264366651732376	None	0.0	0.03264366651732376
143	7248	0.031386874427476424	None	0.0	0.031386874427476424
143	6646	0.032437347139204646	None	0.0	0.032437347139204646
143	7183	0.031768959313297505	None	0.0	0.031768959313297505
143	7182	0.03272978546244586	None	0.0	0.03272978546244586
143	7226	0.03170696635440428	None	0.0	0.03170696635440428
143	6430	0.033439860971457146	None	0.0	0.033439860971457146
143	7102	0.03161803935743544	None	0.0	0.03161803935743544
143	6953	0.03242308319427121	None	0.0	0.03242308319427121
143	7196	0.0328940486980637	None	0.0	0.0328940486980637
143	7224	0.03133437890733283	None	0.0	0.03133437890733283
143	6859	0.03267778623352619	None	0.0	0.03267778623352619
143	6972	0.032647467662971996	None	0.0	0.032647467662971996
143	7187	0.03215401104741329	None	0.0	0.03215401104741329
143	7036	0.03281448301704528	None	0.0	0.03281448301704528
143	6872	0.0325274749866806	None	0.0	0.0325274749866806
143	7239	0.0315223798669361	None	0.0	0.0315223798669361
143	7242	0.03249721262849778	None	0.0	0.03249721262849778
143	5835	0.03298634502670465	None	0.0	0.03298634502670465
143	6695	0.033263025478891824	None	0.0	0.033263025478891824
143	6774	0.033283569681532774	None	0.0	0.033283569681532774
143	6818	0.0325609664454688	None	0.0	0.0325609664454688
143	7186	0.03298414528200783	None	0.0	0.03298414528200783
143	7051	0.030707906470366694	None	0.0	0.030707906470366694
143	7223	0.024869500511618098	None	0.0	0.024869500511618098
143	6709	0.033882634051351265	None	0.0	0.033882634051351265
143	7207	0.03304762836116042	None	0.0	0.03304762836116042
143	6817	0.033243565086256255	None	0.0	0.033243565086256255
143	7230	0.03104370151712549	None	0.0	0.03104370151712549
143	5528	0.03329425686656497	None	0.0	0.03329425686656497
143	7247	0.03302768083417927	None	0.0	0.03302768083417927
106	4985	0.03242111357394334	None	0.0	0.03242111357394334
106	5136	0.031793702339992874	None	0.0	0.031793702339992874
106	5212	0.031830629017289655	None	0.0	0.031830629017289655
106	5026	0.0330933189340283	None	0.0	0.0330933189340283
106	5264	0.032229741742283456	None	0.0	0.032229741742283456
106	5319	0.03074271196831813	None	0.0	0.03074271196831813
106	5032	0.03249256449698092	None	0.0	0.03249256449698092
106	5339	0.03211977963785031	None	0.0	0.03211977963785031
106	5328	0.03240564372984536	None	0.0	0.03240564372984536
106	5371	0.0033411608619515264	None	0.3235895871099942	0.0033411608619515264
106	5292	0.03037450654135578	None	0.0	0.03037450654135578
106	5067	0.03283852698201291	None	0.0	0.03283852698201291
106	5057	0.032171856323516816	None	0.0	0.032171856323516816
106	5259	0.032024642100256503	None	0.0	0.032024642100256503
106	5390	0.03299918026948655	None	0.0	0.03299918026948655
106	5219	0.03293267228816833	None	0.0	0.03293267228816833
106	5382	0.03042765241415928	None	0.0	0.03042765241415928
106	4978	0.0320622394706847	None	0.0	0.0320622394706847
106	4659	0.03183841423110781	None	0.0	0.03183841423110781
106	5289	0.032121847380118626	None	0.0	0.032121847380118626
106	5363	0.03210290134935081	None	0.0	0.03210290134935081
106	5223	0.032955530412855656	None	0.0	0.032955530412855656
106	5276	0.03196550825295555	None	0.0	0.03196550825295555
106	5169	0.033037404412948175	None	0.0	0.033037404412948175
106	4834	0.03229736703023507	None	0.0	0.03229736703023507
106	5215	0.03206140234247349	None	0.0	0.03206140234247349
106	5295	0.03273834800013515	None	0.0	0.03273834800013515
106	5073	0.03201709729126515	None	0.0	0.03201709729126515
106	4842	0.03268098673015012	None	0.0	0.03268098673015012
106	5271	0.032108127235860574	None	0.0	0.032108127235860574
106	5211	0.03147073426788081	None	0.0	0.03147073426788081
106	5398	0.03175936363590368	None	0.0	0.03175936363590368
106	5167	0.031069441227990463	None	0.0	0.031069441227990463
106	5376	0.03206284718706743	None	0.0	0.03206284718706743
106	5352	0.0319195694547049	None	0.0	0.0319195694547049
106	5366	0.016996243336917048	None	0.0	0.016996243336917048
106	4505	0.03242797586612116	None	0.0	0.03242797586612116
106	5093	0.03247255849817497	None	0.0	0.03247255849817497
106	5226	0.033112002088319895	None	0.0	0.033112002088319895
106	5227	0.033004570956640326	None	0.0	0.033004570956640326
106	4910	0.03238362961778697	None	0.0	0.03238362961778697
106	5232	0.031489366853894564	None	0.0	0.031489366853894564
106	5387	0.03164952764606838	None	0.0	0.03164952764606838
106	5323	0.032017380741329794	None	0.0	0.032017380741329794
106	5208	0.03178377314564098	None	0.0	0.03178377314564098
106	5190	0.03143672758665471	None	0.0	0.03143672758665471
106	5209	0.03244333589345861	None	0.0	0.03244333589345861
106	4803	0.03346545184868621	None	0.0	0.03346545184868621
106	5341	0.030642650279900156	None	0.0	0.030642650279900156
106	5399	0.03211466622240008	None	0.0	0.03211466622240008
106	5131	0.033114641405896955	None	0.0	0.033114641405896955
106	5381	0.03239767970670343	None	0.0	0.03239767970670343
106	5089	0.03262884785497749	None	0.0	0.03262884785497749
106	5353	0.03188262020476651	None	0.0	0.03188262020476651
106	5370	0.03165311328772811	None	0.0	0.03165311328772811
106	4840	0.031850740808413484	None	0.0	0.031850740808413484
106	5010	0.03167182588339992	None	0.0	0.03167182588339992
106	5380	0.03237158013391743	None	0.0	0.03237158013391743
106	5383	0.032468023110623016	None	0.0	0.032468023110623016
106	5330	0.030428643086127916	None	0.0	0.030428643086127916
106	5267	0.03246527725139851	None	0.0	0.03246527725139851
106	5345	0.03234735028092851	None	0.0	0.03234735028092851
106	4849	0.03251082409323342	None	0.0	0.03251082409323342
106	5126	0.032373026848757765	None	0.0	0.032373026848757765
106	5061	0.031943500231205166	None	0.0	0.031943500231205166
106	5145	0.03158268870384728	None	0.0	0.03158268870384728
106	5355	0.031873450206778085	None	0.0	0.031873450206778085
106	4949	0.03181357186169816	None	0.0	0.03181357186169816
106	4987	0.03241137602637891	None	0.0	0.03241137602637891
106	5388	0.022864045806077416	None	0.0	0.022864045806077416
106	5369	0.03155990528724487	None	0.0	0.03155990528724487
106	5206	0.03271787002296397	None	0.0	0.03271787002296397
106	5393	0.01825228316731625	None	0.0	0.01825228316731625
106	5362	0.03309820852162556	None	0.0	0.03309820852162556
106	5031	0.031888336316917634	None	0.0	0.031888336316917634
106	5008	0.032454275649297384	None	0.0	0.032454275649297384
106	5028	0.032502264734877336	None	0.0	0.032502264734877336
106	5372	0.011571571274384797	None	0.238484357029677	0.011571571274384797
106	5240	0.03207610862804339	None	0.0	0.03207610862804339
106	5301	0.032234001955356174	None	0.0	0.032234001955356174
106	5070	0.03272993262616969	None	0.0	0.03272993262616969
106	5122	0.03228444495677263	None	0.0	0.03228444495677263
106	5392	0.03252323142579138	None	0.0	0.03252323142579138
106	5321	0.03132683112216513	None	0.0	0.03132683112216513
106	5168	0.032647101487497915	None	0.0	0.032647101487497915
106	5367	0.03201263883258226	None	0.0	0.03201263883258226
106	5311	0.033112002088319895	None	0.0	0.033112002088319895
106	5148	0.03220273183765544	None	0.0	0.03220273183765544
106	5119	0.03159180420049203	None	0.0	0.03159180420049203
106	5360	0.03231867594574594	None	0.0	0.03231867594574594
106	5317	0.03314052837621555	None	0.0	0.03314052837621555
106	5325	0.03126085725684224	None	0.0	0.03126085725684224
106	4730	0.032836101509276176	None	0.0	0.032836101509276176
106	5186	0.03243406126553505	None	0.0	0.03243406126553505
106	5217	0.031916043847734867	None	0.0	0.031916043847734867
106	5107	0.03219639707160682	None	0.0	0.03219639707160682
106	5351	0.031622177498030576	None	0.0	0.031622177498030576
106	5375	0.03224013321967296	None	0.0	0.03224013321967296
106	5141	0.03159294028214344	None	0.0	0.03159294028214344
106	5356	0.024926447501872607	None	0.0	0.024926447501872607
141	6714	0.03190733759982795	None	0.0	0.03190733759982795
141	7111	0.005831504064309698	None	0.4543117847583565	0.005831504064309698
141	7053	0.031755950566629054	None	0.0	0.031755950566629054
141	7144	0.03107717908266518	None	0.0	0.03107717908266518
141	7124	0.03141673732036364	None	0.0	0.03141673732036364
141	6496	0.03256094217572244	None	0.0	0.03256094217572244
141	5026	0.0330933189340283	None	0.0	0.0330933189340283
141	6994	0.03211466622240008	None	0.0	0.03211466622240008
141	7099	0.03198571961059342	None	0.0	0.03198571961059342
141	6696	0.03245340157139103	None	0.0	0.03245340157139103
141	7127	0.03258009376524123	None	0.0	0.03258009376524123
141	7128	0.03301987759409947	None	0.0	0.03301987759409947
141	6833	0.031992851665301796	None	0.0	0.031992851665301796
141	6759	0.03232815061134195	None	0.0	0.03232815061134195
141	7137	0.009462937019282771	None	0.6161720208139649	0.009462937019282771
141	6967	0.031893462738386794	None	0.0	0.031893462738386794
141	6920	0.03352180294865294	None	0.0	0.03352180294865294
141	7062	0.03193819489208348	None	0.0	0.03193819489208348
141	7103	0.028531656070034314	None	0.48188973064645674	0.028531656070034314
141	6771	0.03260393625129402	None	0.0	0.03260393625129402
141	7031	0.03269400858713569	None	0.0	0.03269400858713569
141	7116	0.01715936918159745	None	0.0	0.01715936918159745
141	6746	0.03293288524967022	None	0.0	0.03293288524967022
141	6760	0.033037404412948175	None	0.0	0.033037404412948175
141	7104	0.032963684178732564	None	0.0	0.032963684178732564
141	6663	0.03246834045491361	None	0.0	0.03246834045491361
141	6081	0.03269073958824713	None	0.0	0.03269073958824713
141	7081	0.03267788751790438	None	0.0	0.03267788751790438
141	6942	0.03306611221422422	None	0.0	0.03306611221422422
141	6179	0.03262620502483517	None	0.0	0.03262620502483517
141	7020	0.0323239747854533	None	0.0	0.0323239747854533
141	7087	0.03252323142579138	None	0.0	0.03252323142579138
141	7066	0.031826293155979964	None	0.0	0.031826293155979964
141	7107	0.0316797296510993	None	0.0	0.0316797296510993
141	7007	0.032955530412855656	None	0.0	0.032955530412855656
141	7142	0.023590716082958617	None	0.0	0.023590716082958617
141	7145	0.0319161771396378	None	0.0	0.0319161771396378
141	6917	0.03248433841489572	None	0.0	0.03248433841489572
141	7015	0.03316348532073482	None	0.0	0.03316348532073482
141	7086	0.03276809693876315	None	0.0	0.03276809693876315
141	7048	0.03317003844740705	None	0.0	0.03317003844740705
141	6690	0.03281190783440834	None	0.0	0.03281190783440834
141	7109	0.032468023110623016	None	0.0	0.032468023110623016
141	7057	0.03210487249805304	None	0.0	0.03210487249805304
141	7085	0.03213128371130066	None	0.0	0.03213128371130066
141	6876	0.031946345680366174	None	0.0	0.031946345680366174
141	6429	0.03320333150444409	None	0.0	0.03320333150444409
141	6254	0.03318636197416692	None	0.0	0.03318636197416692
141	6248	0.033659475662339115	None	0.0	0.033659475662339115
141	7121	0.03153467983105629	None	0.0	0.03153467983105629
141	7133	0.032099351863398656	None	0.0	0.032099351863398656
141	6536	0.03242573856513954	None	0.0	0.03242573856513954
141	7084	0.03126192267005811	None	0.0	0.03126192267005811
141	7050	0.032592050532425976	None	0.0	0.032592050532425976
141	7122	0.01135528392062527	None	0.43939573772312246	0.01135528392062527
141	6839	0.03165765925048139	None	0.0	0.03165765925048139
141	6224	0.032831999410256496	None	0.0	0.032831999410256496
141	7140	0.03083000369477735	None	0.0	0.03083000369477735
141	6867	0.032489657326131266	None	0.0	0.032489657326131266
141	6141	0.03333031518523531	None	0.0	0.03333031518523531
141	7065	0.032153723162789596	None	0.0	0.032153723162789596
141	6922	0.0320878550191724	None	0.0	0.0320878550191724
141	7138	0.031935429498832144	None	0.0	0.031935429498832144
141	7117	0.022340526515242817	None	0.0	0.022340526515242817
141	7080	0.03318649844430562	None	0.0	0.03318649844430562
141	7101	0.031031832867031078	None	0.0	0.031031832867031078
141	5580	0.033611728412574746	None	0.0	0.033611728412574746
141	7055	0.03228850743476279	None	0.0	0.03228850743476279
141	7150	0.03301286755265636	None	0.0	0.03301286755265636
141	7075	0.03170962942093466	None	0.0	0.03170962942093466
141	6907	0.03191859131448889	None	0.0	0.03191859131448889
141	6815	0.03210647523943115	None	0.0	0.03210647523943115
141	7149	0.03264366651732376	None	0.0	0.03264366651732376
141	6934	0.03084786491676471	None	0.0	0.03084786491676471
141	7118	0.023592487757327238	None	0.0	0.023592487757327238
141	6355	0.03270929429791346	None	0.0	0.03270929429791346
141	7068	0.020462586919153276	None	0.0	0.020462586919153276
141	6646	0.032437347139204646	None	0.0	0.032437347139204646
141	6430	0.033439860971457146	None	0.0	0.033439860971457146
141	6905	0.03252851152478324	None	0.0	0.03252851152478324
141	7102	0.03161803935743544	None	0.0	0.03161803935743544
141	6953	0.03242308319427121	None	0.0	0.03242308319427121
141	7136	0.02389352498329285	None	0.0	0.02389352498329285
141	7147	0.03302034498042857	None	0.0	0.03302034498042857
141	6859	0.03267778623352619	None	0.0	0.03267778623352619
141	6972	0.032647467662971996	None	0.0	0.032647467662971996
141	7134	None	None	0.37251592546853474	None
141	6858	0.032297629467894585	None	0.0	0.032297629467894585
141	7036	0.03281448301704528	None	0.0	0.03281448301704528
141	6872	0.0325274749866806	None	0.0	0.0325274749866806
141	7129	0.006823337294768475	None	0.30808985895129426	0.006823337294768475
141	5835	0.03298634502670465	None	0.0	0.03298634502670465
141	6695	0.033263025478891824	None	0.0	0.033263025478891824
141	6774	0.033283569681532774	None	0.0	0.033283569681532774
141	6818	0.0325609664454688	None	0.0	0.0325609664454688
141	7051	0.030707906470366694	None	0.0	0.030707906470366694
141	6709	0.033882634051351265	None	0.0	0.033882634051351265
141	6817	0.033243565086256255	None	0.0	0.033243565086256255
141	6914	0.032849479863954444	None	0.0	0.032849479863954444
141	5528	0.03329425686656497	None	0.0	0.03329425686656497
72	3488	0.014069409434374531	None	0.0	0.014069409434374531
72	3479	0.013387599607292546	None	0.0	0.013387599607292546
72	3212	0.014430133587026259	None	0.0	0.014430133587026259
72	3680	0.013082343402981934	None	0.0	0.013082343402981934
72	3654	0.014397356262254588	None	0.0	0.014397356262254588
72	3480	0.013627098623960053	None	0.0	0.013627098623960053
72	3558	0.025432036431446783	None	0.01711750393847495	0.025432036431446783
72	3668	0.013826798406726471	None	0.0	0.013826798406726471
72	3527	0.01399451957396794	None	0.14738060262917024	0.01399451957396794
72	3374	0.01795455313206782	None	0.028090438051974743	0.01795455313206782
72	3665	0.006162483395806107	None	0.0	0.006162483395806107
72	3305	0.023351809416483477	None	0.023647064796066923	0.023351809416483477
72	3364	0.013842370966818923	None	0.0	0.013842370966818923
72	3667	0.009493842700867674	None	0.30192344303670476	0.009493842700867674
72	3637	0.012683016344484939	None	0.0	0.012683016344484939
72	3542	0.013477240999033153	None	0.2203181120596125	0.013477240999033153
72	3670	-0.00029908361437389546	None	0.0052549032880148715	-0.00029908361437389546
72	3478	0.01657124528019186	None	0.18998336679002528	0.01657124528019186
72	3545	0.018216080304234227	None	0.028090438051974743	0.018216080304234227
72	3459	0.011826224082073749	None	0.0	0.011826224082073749
72	3531	0.014206469340327061	None	0.0	0.014206469340327061
72	3644	0.012491412511530386	None	0.0	0.012491412511530386
72	3411	0.01413167307727617	None	0.0	0.01413167307727617
72	3676	0.019519532196156614	None	0.0	0.019519532196156614
72	3362	0.013158867138663538	None	0.0145082230016071	0.013158867138663538
72	3563	0.013120504227862897	None	0.0	0.013120504227862897
72	3437	0.013337429821541735	None	0.031752230535904855	0.013337429821541735
72	3577	0.013670811963389925	None	0.14738060262917024	0.013670811963389925
72	3681	0.02028878384814407	None	0.0050990127864954365	0.02028878384814407
72	3583	0.01886592772735666	None	0.0052549032880148715	0.01886592772735666
72	3408	0.021054080746881036	None	0.08314262351659847	0.021054080746881036
72	3596	0.0141241009160466	None	0.0	0.0141241009160466
72	3447	0.01832017513272381	None	0.0052549032880148715	0.01832017513272381
72	3621	0.01905206325846477	None	0.028090438051974743	0.01905206325846477
72	3471	0.013339530182399537	None	0.0	0.013339530182399537
72	3556	0.012206572766675004	None	0.0	0.012206572766675004
72	3693	0.017488949216660495	None	0.19749179557933186	0.017488949216660495
72	3613	0.00813028248112603	None	0.0	0.00813028248112603
72	3609	0.01362620385218255	None	0.0	0.01362620385218255
72	3407	0.012483548195919163	None	0.0	0.012483548195919163
72	3570	0.01848130098298653	None	0.028090438051974743	0.01848130098298653
72	3244	0.009763923395311928	None	0.2203181120596125	0.009763923395311928
72	3554	0.010513464554888878	None	0.0	0.010513464554888878
72	3684	0.0133455609248579	None	0.0	0.0133455609248579
72	3273	0.013035285334277754	None	0.0	0.013035285334277754
72	3505	0.01303515124081474	None	0.0	0.01303515124081474
72	3463	0.015191331001138234	None	0.7500362101250856	0.015191331001138234
72	3200	0.00851749770355024	None	0.7155317437050556	0.00851749770355024
72	3653	0.015449053121126016	None	0.0	0.015449053121126016
72	3259	0.012944874666441616	None	0.02545318023322444	0.012944874666441616
72	3514	0.014960485218548994	None	0.0050990127864954365	0.014960485218548994
72	3452	0.013480643251800683	None	0.0	0.013480643251800683
72	3652	0.010230828928583123	None	0.0050990127864954365	0.010230828928583123
72	3504	0.013705818688891746	None	0.0	0.013705818688891746
72	3623	0.01668887934473964	None	0.0050990127864954365	0.01668887934473964
72	3603	0.01316643035393272	None	0.0	0.01316643035393272
72	3620	0.016107098614048816	None	0.008259046255127422	0.016107098614048816
72	3674	0.021711579372831375	None	0.08314262351659847	0.021711579372831375
72	3640	0.01892780351648629	None	0.0050990127864954365	0.01892780351648629
72	3578	0.014979992145429572	None	0.0	0.014979992145429572
72	3493	0.012717462184602865	None	0.0	0.012717462184602865
72	3584	0.01853857790632765	None	0.028090438051974743	0.01853857790632765
72	3675	0.01882494794612858	None	0.0052549032880148715	0.01882494794612858
72	3690	0.017605696167817465	None	0.0050990127864954365	0.017605696167817465
72	3553	0.03289430181232947	None	0.08314262351659847	0.03289430181232947
72	3547	0.014013494906803998	None	0.0	0.014013494906803998
72	3677	0.006679298934731149	None	0.02545318023322444	0.006679298934731149
72	3682	0.012652061952292586	None	0.0	0.012652061952292586
72	3580	0.022160785444359617	None	0.08314262351659847	0.022160785444359617
72	3656	0.018584758469236295	None	0.028090438051974743	0.018584758469236295
72	3453	0.018695881306892773	None	0.0052549032880148715	0.018695881306892773
72	3600	0.016093124368608953	None	0.0052549032880148715	0.016093124368608953
72	3669	0.014618732456056403	None	0.0	0.014618732456056403
72	3625	0.013476857641796871	None	0.0	0.013476857641796871
72	3697	0.01344276172073829	None	0.0	0.01344276172073829
72	3673	0.019948905132027114	None	0.028090438051974743	0.019948905132027114
72	3599	0.02063335437960707	None	0.0050990127864954365	0.02063335437960707
72	3662	0.013070325104895069	None	0.0	0.013070325104895069
72	3397	0.009980559156880288	None	0.2335679555310754	0.009980559156880288
72	3683	0.011664630256021014	None	0.1556818519437969	0.011664630256021014
72	3630	0.01847889238928239	None	0.028090438051974743	0.01847889238928239
72	3658	0.016433837267611665	None	0.02676896566236069	0.016433837267611665
72	3696	0.010562302257937903	None	0.0	0.010562302257937903
72	3605	0.012985579516513102	None	0.0	0.012985579516513102
72	3567	0.011915919602431841	None	0.0	0.011915919602431841
72	3694	0.012409141492791162	None	0.23990872615980283	0.012409141492791162
72	3441	0.017847738505727878	None	0.028090438051974743	0.017847738505727878
72	3560	0.01408307779796637	None	0.0	0.01408307779796637
72	3660	0.017103322000999472	None	0.18998336679002528	0.017103322000999472
72	3562	0.017480310258565782	None	0.008259046255127422	0.017480310258565782
72	3686	0.014696583464295252	None	0.0	0.014696583464295252
72	3528	0.017826351140505268	None	0.02676896566236069	0.017826351140505268
72	3628	0.013034202678996484	None	0.0	0.013034202678996484
72	3316	0.012788515703665388	None	0.0	0.012788515703665388
72	3672	0.012913126646139632	None	0.0	0.012913126646139632
72	3627	0.01060115771350106	None	0.2376982420874461	0.01060115771350106
72	3636	0.015379814833039157	None	0.01956573739442957	0.015379814833039157
72	3574	0.01357884228136585	None	0.0	0.01357884228136585
72	3585	0.013315000003663025	None	0.18998336679002528	0.013315000003663025
72	3664	0.017530344034018222	None	0.0052549032880148715	0.017530344034018222
50	2598	-0.1	None	0.28156205279587704	-0.1
50	2579	0.00015324727087186359	None	0.3318589337096056	0.00015324727087186359
50	2124	None	None	0.4048595029496943	None
50	2584	0.0010147998733541265	None	0.46302038838253934	0.0010147998733541265
50	2554	-8.948412746869074e-10	None	0.6401782758386217	-8.948412746869074e-10
50	2419	None	None	0.37951610415383386	None
50	2498	None	None	0.5011285895615347	None
50	2558	-0.1	None	0.48340861750077196	-0.1
50	1826	None	None	0.41521105969831884	None
50	2520	None	None	0.28156205279587704	None
50	2568	6.621162068025265e-09	None	0.4891813753862061	6.621162068025265e-09
50	2592	None	None	0.39019594163573734	None
50	2566	-5.7320537126153295e-05	None	0.38694463041595256	-5.7320537126153295e-05
50	2540	None	None	0.35486595253462627	None
50	2428	None	None	0.45483826801587723	None
50	2468	None	None	0.44078413920880377	None
50	2577	-0.00012851041973782208	None	0.3369555751671783	-0.00012851041973782208
50	2597	-2.5607845212571987e-05	None	0.47694808485923695	-2.5607845212571987e-05
50	2410	None	None	0.5421997662397885	None
50	2552	-7.679382230378176e-07	None	0.4484850134178968	-7.679382230378176e-07
50	2571	-8.735556111321167e-05	None	0.400891635245035	-8.735556111321167e-05
50	2469	None	None	0.5443781586767138	None
50	2426	None	None	0.41521105969831884	None
50	2245	None	None	0.43064425093461967	None
50	2484	None	None	0.45800602231421744	None
50	2600	-9.613020905081207e-08	None	0.42892877848262323	-9.613020905081207e-08
50	2367	None	None	0.45578056853206395	None
50	2585	-4.969938144510021e-05	None	0.3154732775874047	-4.969938144510021e-05
50	2581	1.5437674940946047e-06	None	0.5125341502816201	1.5437674940946047e-06
50	2331	None	None	0.5922109552625391	None
50	2534	None	None	0.4175702963407958	None
50	2596	0.0034251173136082063	None	0.43631331350416946	0.0034251173136082063
50	2287	None	None	0.46302038838253934	None
50	2553	-8.636572574529312e-07	None	0.4453676887151873	-8.636572574529312e-07
50	2443	None	None	0.6813944906480291	None
50	2526	None	None	0.5341224983680795	None
50	2483	None	None	0.4680345334580977	None
50	2476	None	None	0.4547523405488777	None
50	2517	None	None	0.48501500113954127	None
50	2587	-0.1	None	0.39589468795324995	-0.1
50	2557	-9.407609864194976e-06	None	0.39363577506884856	-9.407609864194976e-06
50	2403	None	None	0.6450421055792266	None
50	2435	None	None	0.4283943586731228	None
50	2594	-0.00012129663539344628	None	0.36430489363643376	-0.00012129663539344628
50	2570	-1.9826431539215386e-05	None	0.35256295326221676	-1.9826431539215386e-05
50	2524	None	None	0.42550302182470146	None
50	2398	None	None	0.3937694193520908	None
50	2595	1.6268537415639677e-06	None	0.49073093431137266	1.6268537415639677e-06
50	2589	0.004673075780674305	None	0.3801603599163264	0.004673075780674305
50	2305	None	None	0.46529245382237655	None
50	2582	0.00016841904690218412	None	0.41865895103207834	0.00016841904690218412
50	2578	-0.1	None	0.5443781586767138	-0.1
50	1991	None	None	0.46956267600969176	None
50	2481	None	None	0.540230791211153	None
50	2433	None	None	0.4314149888584719	None
50	2242	None	None	0.39834504238935214	None
50	2569	-7.473624759241613e-07	None	0.40494446778984605	-7.473624759241613e-07
50	2561	3.405771148079908e-06	None	0.4141676687828749	3.405771148079908e-06
50	2357	None	None	0.42263247307994034	None
50	2563	-1.3546442425684886e-05	None	0.5568953054183379	-1.3546442425684886e-05
50	2438	None	None	0.32298288419085436	None
50	2532	None	None	0.45894825821870605	None
50	2260	None	None	0.4284719747200646	None
50	2523	None	None	0.35346054752254447	None
50	2344	None	None	0.3446389294838411	None
50	2575	-0.00035839748798184194	None	0.4616538161670672	-0.00035839748798184194
50	2564	-5.643747910336948e-07	None	0.3233586542079079	-5.643747910336948e-07
50	2538	None	None	0.4550153449147912	None
50	2459	None	None	0.4106185212092751	None
50	2495	None	None	0.442177690696708	None
50	2555	0.0004297429271001596	None	0.38027986384171497	0.0004297429271001596
50	2437	None	None	0.43869970374049344	None
50	2588	None	None	0.40397464850215326	None
50	2450	None	None	0.45677228706762796	None
50	2379	None	None	0.39130333258260686	None
50	2599	3.930028346067774e-08	None	0.32298288419085436	3.930028346067774e-08
50	2551	0.0030318282895638	None	0.3610688833633569	0.0030318282895638
50	2565	-8.208273804256616e-08	None	0.3552460501731117	-8.208273804256616e-08
50	2567	-0.0001238272717873751	None	0.416590439446728	-0.0001238272717873751
50	2519	None	None	0.40521355592039504	None
50	2308	None	None	0.859258714335754	None
50	2302	None	None	0.45020157248545667	None
50	2549	None	None	0.42729743793921565	None
50	2539	None	None	0.3520000234307496	None
50	2456	None	None	0.41865895103207834	None
50	2377	None	None	0.5540969936674907	None
50	2591	-7.430882477025084e-09	None	0.28156205279587704	-7.430882477025084e-09
50	2573	0.000332379725289608	None	0.36654368949755267	0.000332379725289608
50	2446	None	None	0.45666808389346897	None
50	2593	0.0036979287475684833	None	0.3977316965768698	0.0036979287475684833
50	2543	None	None	0.4491020349388237	None
50	2477	None	None	0.4547523405488777	None
50	2181	None	None	0.49273299507719887	None
50	2590	0.00985064300959152	None	0.382641423439921	0.00985064300959152
50	2161	None	None	0.3915744538929237	None
50	2452	None	None	0.37951610415383386	None
50	2562	-0.1	None	0.28156205279587704	-0.1
50	2572	0.00021236361044265159	None	0.44078413920880377	0.00021236361044265159
50	2583	0.004214218390857911	None	0.5432708860038502	0.004214218390857911
50	2511	None	None	0.37025119171492765	None
74	3757	0.018693145138777578	None	0.007680294792817201	0.018693145138777578
74	3212	0.014430133587026259	None	0.0	0.014430133587026259
74	3717	0.012551303283790253	None	0.0	0.012551303283790253
74	3480	0.013627098623960053	None	0.0	0.013627098623960053
74	3729	0.0165898767659828	None	0.0	0.0165898767659828
74	3730	0.017251247865070738	None	0.02088666559930763	0.017251247865070738
74	3558	0.025432036431446783	None	0.016305229507578865	0.025432036431446783
74	3668	0.013826798406726471	None	0.0	0.013826798406726471
74	3753	0.0016899833397540198	None	0.13574237989561527	0.0016899833397540198
74	3761	0.01856507938758209	None	0.0	0.01856507938758209
74	3527	0.01399451957396794	None	0.1003764194645161	0.01399451957396794
74	3781	0.018244870775911932	None	0.0026274516440074358	0.018244870775911932
74	3305	0.023351809416483477	None	0.026274516440074357	0.023351809416483477
74	3667	0.009493842700867674	None	0.32646207901806357	0.009493842700867674
74	3542	0.013477240999033153	None	0.23535611123662786	0.013477240999033153
74	3545	0.018216080304234227	None	0.0	0.018216080304234227
74	3459	0.011826224082073749	None	0.0	0.011826224082073749
74	3531	0.014206469340327061	None	0.0	0.014206469340327061
74	3644	0.012491412511530386	None	0.0	0.012491412511530386
74	3411	0.01413167307727617	None	0.0	0.01413167307727617
74	3676	0.019519532196156614	None	0.0	0.019519532196156614
74	3362	0.013158867138663538	None	0.011606578401285681	0.013158867138663538
74	3799	0.013401954561535877	None	0.0	0.013401954561535877
74	3437	0.013337429821541735	None	0.05380372607250215	0.013337429821541735
74	3577	0.013670811963389925	None	0.1003764194645161	0.013670811963389925
74	3773	0.011833205480658733	None	0.0	0.011833205480658733
74	3681	0.02028878384814407	None	0.0	0.02028878384814407
74	3583	0.01886592772735666	None	0.0026274516440074358	0.01886592772735666
74	3408	0.021054080746881036	None	0.037641157299193546	0.021054080746881036
74	3596	0.0141241009160466	None	0.0	0.0141241009160466
74	3746	0.02058078559660039	None	0.037641157299193546	0.02058078559660039
74	3556	0.012206572766675004	None	0.0	0.012206572766675004
74	3693	0.017488949216660495	None	0.23734153477089057	0.017488949216660495
74	3751	0.008605803468215635	None	0.03497212323531592	0.008605803468215635
74	3609	0.01362620385218255	None	0.0	0.01362620385218255
74	3790	0.01443422357664194	None	0.0	0.01443422357664194
74	3752	0.013509678435832981	None	0.0	0.013509678435832981
74	3273	0.013035285334277754	None	0.0	0.013035285334277754
74	3505	0.01303515124081474	None	0.0	0.01303515124081474
74	3708	0.017305673781427066	None	0.011606578401285681	0.017305673781427066
74	3763	0.004238044581453365	None	0.4941769130408852	0.004238044581453365
74	3463	0.015191331001138234	None	0.7401442883763543	0.015191331001138234
74	3756	0.021623562635193716	None	0.037641157299193546	0.021623562635193716
74	3200	0.00851749770355024	None	0.7038727039782074	0.00851749770355024
74	3653	0.015449053121126016	None	0.0	0.015449053121126016
74	3758	0.01873174867000834	None	0.0	0.01873174867000834
74	3768	0.01702025177397912	None	0.0	0.01702025177397912
74	3652	0.010230828928583123	None	0.0	0.010230828928583123
74	3504	0.013705818688891746	None	0.0	0.013705818688891746
74	3788	0.01595951852390393	None	0.0	0.01595951852390393
74	3623	0.01668887934473964	None	0.0	0.01668887934473964
74	3603	0.01316643035393272	None	0.0	0.01316643035393272
74	3620	0.016107098614048816	None	0.007680294792817201	0.016107098614048816
74	3796	0.016925363626419918	None	0.20319862025325436	0.016925363626419918
74	3674	0.021711579372831375	None	0.037641157299193546	0.021711579372831375
74	3640	0.01892780351648629	None	0.0	0.01892780351648629
74	3702	0.017719808924329956	None	0.0	0.017719808924329956
74	3770	0.015526452356409546	None	0.0	0.015526452356409546
74	3493	0.012717462184602865	None	0.0	0.012717462184602865
74	3725	0.016009270528548232	None	0.0	0.016009270528548232
74	3795	0.01620392894998155	None	0.0026274516440074358	0.01620392894998155
74	3584	0.01853857790632765	None	0.0	0.01853857790632765
74	3675	0.01882494794612858	None	0.0026274516440074358	0.01882494794612858
74	3705	0.018057617543447084	None	0.02088666559930763	0.018057617543447084
74	3690	0.017605696167817465	None	0.0	0.017605696167817465
74	3547	0.014013494906803998	None	0.0	0.014013494906803998
74	3744	0.01960934706783894	None	0.0	0.01960934706783894
74	3776	0.019266617664102998	None	0.0026274516440074358	0.019266617664102998
74	3784	0.018635468029852015	None	0.0	0.018635468029852015
74	3580	0.022160785444359617	None	0.037641157299193546	0.022160785444359617
74	3656	0.018584758469236295	None	0.0	0.018584758469236295
74	3453	0.018695881306892773	None	0.0026274516440074358	0.018695881306892773
74	3669	0.014618732456056403	None	0.0	0.014618732456056403
74	3673	0.019948905132027114	None	0.0	0.019948905132027114
74	3599	0.02063335437960707	None	0.0	0.02063335437960707
74	3720	0.014390515533115671	None	0.0	0.014390515533115671
74	3662	0.013070325104895069	None	0.0	0.013070325104895069
74	3397	0.009980559156880288	None	0.2411811679120588	0.009980559156880288
74	3707	0.01886182043855171	None	0.0026274516440074358	0.01886182043855171
74	3630	0.01847889238928239	None	0.0	0.01847889238928239
74	3605	0.012985579516513102	None	0.0	0.012985579516513102
74	3741	0.01793993781449127	None	0.0	0.01793993781449127
74	3794	0.019794835187947578	None	0.0	0.019794835187947578
74	3441	0.017847738505727878	None	0.0	0.017847738505727878
74	3759	0.022062563926589455	None	0.037641157299193546	0.022062563926589455
74	3562	0.017480310258565782	None	0.007680294792817201	0.017480310258565782
74	3686	0.014696583464295252	None	0.0	0.014696583464295252
74	3779	0.01386584990878553	None	0.0	0.01386584990878553
74	3703	0.013056413063384677	None	0.1003764194645161	0.013056413063384677
74	3628	0.013034202678996484	None	0.0	0.013034202678996484
74	3316	0.012788515703665388	None	0.0	0.012788515703665388
74	3737	0.016781277281340153	None	0.0	0.016781277281340153
74	3789	0.02107258036928331	None	0.037641157299193546	0.02107258036928331
74	3800	0.020057811129471474	None	0.037641157299193546	0.020057811129471474
74	3636	0.015379814833039157	None	0.02445717174303696	0.015379814833039157
74	3574	0.01357884228136585	None	0.0	0.01357884228136585
74	3585	0.013315000003663025	None	0.22210624838839205	0.013315000003663025
74	3664	0.017530344034018222	None	0.0026274516440074358	0.017530344034018222
74	3774	0.00021454262147835992	None	0.11507889939287361	0.00021454262147835992
74	3782	0.004752030275146009	None	0.22734926255090557	0.004752030275146009
60	3040	0.0016471888894674016	None	0.2686976172035715	0.0016471888894674016
60	2683	0.001871377516357738	None	0.4025312412051001	0.001871377516357738
60	2939	0.002073781405955901	None	0.27963425125407615	0.002073781405955901
60	3070	0.0010702919109162943	None	0.3893676053060918	0.0010702919109162943
60	3097	0.0021687265351049787	None	0.18921405224793442	0.0021687265351049787
60	3094	0.013403934045708879	None	0.09982978556685891	0.013403934045708879
60	2584	0.0010147998733541265	None	0.5513105249929224	0.0010147998733541265
60	3045	0.004363439988217315	None	0.14959672192888013	0.004363439988217315
60	2776	0.0031036281738653685	None	0.02494640261190747	0.0031036281738653685
60	2951	0.00026251497063027785	None	0.41829580198702204	0.00026251497063027785
60	2966	0.004769674412492243	None	0.09520196487750417	0.004769674412492243
60	2707	0.012015813348738304	None	0.0758220916275327	0.012015813348738304
60	3031	0.0009016876253849951	None	0.46720515659201095	0.0009016876253849951
60	2866	0.005842550110926976	None	0.11178270877522196	0.005842550110926976
60	3069	1.3224496902279083e-05	None	0.18329247026985926	1.3224496902279083e-05
60	3008	0.010505471795204032	None	0.13908693595810875	0.010505471795204032
60	2880	0.0016390170884230935	None	0.3413141632684228	0.0016390170884230935
60	2624	0.006545529138885213	None	0.11178270877522196	0.006545529138885213
60	3029	0.001458392010766183	None	0.2032709607332424	0.001458392010766183
60	2922	0.0017545089424860453	None	0.3880932122080264	0.0017545089424860453
60	3074	0.0003615389361280642	None	0.08963531627648784	0.0003615389361280642
60	3086	0.009246332820919358	None	0.10658307837494216	0.009246332820919358
60	2953	0.0088448619592337	None	0.054087376692051235	0.0088448619592337
60	3087	-0.00013884792477747936	None	0.05758704403399849	-0.00013884792477747936
60	3078	0.0031211865950586267	None	0.13908693595810875	0.0031211865950586267
60	3054	0.01059035455894259	None	0.05895650629205825	0.01059035455894259
60	3060	0.00823261169571529	None	0.054087376692051235	0.00823261169571529
60	2927	0.0006909718910961287	None	0.25995715228125976	0.0006909718910961287
60	3048	0.005384935639249876	None	0.11178270877522196	0.005384935639249876
60	3036	0.004708669798017055	None	0.3253368137055519	0.004708669798017055
60	3057	4.841812963003349e-05	None	0.23984692332424085	4.841812963003349e-05
60	2959	0.012593553127496491	None	0.13908693595810875	0.012593553127496491
60	2952	0.0003183924005669328	None	0.2897677149539385	0.0003183924005669328
60	2606	0.0036173821138630233	None	0.2565307004416192	0.0036173821138630233
60	3041	0.003129401618570514	None	0.11225881175358358	0.003129401618570514
60	3081	4.993699016156671e-05	None	0.23984692332424085	4.993699016156671e-05
60	2914	0.004995557845035848	None	0.12058145637970386	0.004995557845035848
60	2855	0.0008455884858268916	None	0.1993588169100307	0.0008455884858268916
60	2839	0.0006605383166913957	None	0.4445073299615231	0.0006605383166913957
60	3050	0.0034703457359178177	None	0.02494640261190747	0.0034703457359178177
60	2732	0.002957639352146495	None	0.15596267968596483	0.002957639352146495
60	3011	0.003426139021840559	None	0.02494640261190747	0.003426139021840559
60	2656	0.004417973314264284	None	0.11225881175358358	0.004417973314264284
60	2949	0.0009041727200279668	None	0.2686976172035715	0.0009041727200279668
60	2720	0.00026801595755534185	None	0.30604537542287946	0.00026801595755534185
60	2864	0.016684239145020877	None	0.05895650629205825	0.016684239145020877
60	3076	0.007052128745200739	None	0.27480463554801704	0.007052128745200739
60	2957	0.006219866382937185	None	0.23677825549377177	0.006219866382937185
60	3088	6.593577455460891e-05	None	0.27955303551895117	6.593577455460891e-05
60	3091	0.0032651272418880227	None	0.2565307004416192	0.0032651272418880227
60	2871	0.004928663001131072	None	0.11254677373544848	0.004928663001131072
60	3019	0.004118904483692125	None	0.21722207816186048	0.004118904483692125
60	3063	-9.968414660835103e-05	None	0.43953984511442956	-9.968414660835103e-05
60	2924	0.006895665105853265	None	0.269576065732447	0.006895665105853265
60	2831	0.0003439235826694034	None	0.3934756905396583	0.0003439235826694034
60	2889	0.0033369506505690504	None	0.02494640261190747	0.0033369506505690504
60	2582	0.00016841904690218412	None	0.5500344601195406	0.00016841904690218412
60	2811	0.010154689988883834	None	0.12058145637970386	0.010154689988883834
60	2972	0.003363861868871158	None	0.02494640261190747	0.003363861868871158
60	3043	0.008454768577779744	None	0.054087376692051235	0.008454768577779744
60	3077	0.0054969138290090315	None	0.11178270877522196	0.0054969138290090315
60	3027	0.0004343879140512073	None	0.18329247026985926	0.0004343879140512073
60	2740	0.00013406694851514977	None	0.387184793552405	0.00013406694851514977
60	2940	0.003436433430111485	None	0.1823878868615887	0.003436433430111485
60	3095	0.00514650566436044	None	0.3368450862649739	0.00514650566436044
60	2674	0.0033851758405048908	None	0.02494640261190747	0.0033851758405048908
60	3042	0.00455123907735338	None	0.36196458850147745	0.00455123907735338
60	2936	0.0009675108449709737	None	0.2032709607332424	0.0009675108449709737
60	2750	0.0002683365780119376	None	0.8132718908664766	0.0002683365780119376
60	3002	3.957926028129504e-05	None	0.4295011664968415	3.957926028129504e-05
60	3004	0.0011539994747358966	None	0.41768022854644143	0.0011539994747358966
60	2976	0.003125596816213385	None	0.2565307004416192	0.003125596816213385
60	2865	0.0008438837263266624	None	0.35351248546367575	0.0008438837263266624
60	2916	0.007423542038594319	None	0.0758220916275327	0.007423542038594319
60	2763	0.007946754034274547	None	0.6276854984754789	0.007946754034274547
60	3035	0.006469392552368737	None	0.23677825549377177	0.006469392552368737
60	3016	0.010114090776844005	None	0.09982978556685891	0.010114090776844005
60	2551	0.0030318282895638	None	0.37940159803538875	0.0030318282895638
60	2843	0.0066632412493771035	None	0.24691975355771545	0.0066632412493771035
60	3099	0.006994886780298248	None	0.24691975355771545	0.006994886780298248
60	3066	0.0032698508033132357	None	0.02494640261190747	0.0032698508033132357
60	2913	0.00336952113613048	None	0.13908693595810875	0.00336952113613048
60	3085	0.0009142829779828028	None	0.32745376790019043	0.0009142829779828028
60	3052	0.00014424323794117298	None	0.9098527914904476	0.00014424323794117298
60	2659	0.00039678995228041163	None	0.36949205217126435	0.00039678995228041163
60	2862	0.0052290778600963825	None	0.13737751643311327	0.0052290778600963825
60	2963	0.0002455798918696844	None	0.46720515659201095	0.0002455798918696844
60	3044	0.011116694685883985	None	0.054087376692051235	0.011116694685883985
60	3020	0.001412950018496536	None	0.37826274641408897	0.001412950018496536
60	3030	0.0020756988300605745	None	0.11127468722702863	0.0020756988300605745
60	2956	0.000651524395438354	None	0.18308493699993938	0.000651524395438354
60	2762	0.0008504799813957394	None	0.15596267968596483	0.0008504799813957394
60	2912	3.8179118556930124e-05	None	0.23984692332424085	3.8179118556930124e-05
60	2877	0.0004012626468451215	None	0.37826274641408897	0.0004012626468451215
60	2812	0.010234276600626252	None	0.13908693595810875	0.010234276600626252
60	2990	0.004333359572244538	None	0.08963531627648784	0.004333359572244538
60	2934	0.013085076223629392	None	0.09982978556685891	0.013085076223629392
60	2848	0.0011854027935176202	None	0.3877116822557256	0.0011854027935176202
60	2583	0.004214218390857911	None	0.20329723945673778	0.004214218390857911
60	2910	0.003766885979742597	None	0.10186074125245055	0.003766885979742597
109	4985	0.03242111357394334	None	0.0	0.03242111357394334
109	5136	0.031793702339992874	None	0.0	0.031793702339992874
109	5026	0.0330933189340283	None	0.0	0.0330933189340283
109	5433	0.03301987759409947	None	0.0	0.03301987759409947
109	5434	0.031015550356652415	None	0.0	0.031015550356652415
109	5032	0.03249256449698092	None	0.0	0.03249256449698092
109	5339	0.03211977963785031	None	0.0	0.03211977963785031
109	5515	0.03201263883258226	None	0.0	0.03201263883258226
109	5490	0.017788498805384023	None	0.0	0.017788498805384023
109	5506	0.030789203385184725	None	0.0	0.030789203385184725
109	5479	0.03202694662257191	None	0.0	0.03202694662257191
109	5067	0.03283852698201291	None	0.0	0.03283852698201291
109	5057	0.032171856323516816	None	0.0	0.032171856323516816
109	5461	0.03186504036735597	None	0.0	0.03186504036735597
109	5440	0.03212419125984612	None	0.0	0.03212419125984612
109	5457	0.03127594834406708	None	0.0	0.03127594834406708
109	5453	0.03215268324546165	None	0.0	0.03215268324546165
109	5289	0.032121847380118626	None	0.0	0.032121847380118626
109	5363	0.03210290134935081	None	0.0	0.03210290134935081
109	5223	0.032955530412855656	None	0.0	0.032955530412855656
109	5414	0.031612783127414376	None	0.0	0.031612783127414376
109	5539	0.03287149306846628	None	0.0	0.03287149306846628
109	5295	0.03273834800013515	None	0.0	0.03273834800013515
109	5526	0.026342540765020753	None	0.0	0.026342540765020753
109	5408	0.03267023001800102	None	0.0	0.03267023001800102
109	4842	0.03268098673015012	None	0.0	0.03268098673015012
109	5271	0.032108127235860574	None	0.0	0.032108127235860574
109	5211	0.03147073426788081	None	0.0	0.03147073426788081
109	5398	0.03175936363590368	None	0.0	0.03175936363590368
109	5495	0.03115379378359264	None	0.0	0.03115379378359264
109	5547	0.032649162459049225	None	0.0	0.032649162459049225
109	4505	0.03242797586612116	None	0.0	0.03242797586612116
109	5411	0.03191303803389673	None	0.0	0.03191303803389673
109	5226	0.033112002088319895	None	0.0	0.033112002088319895
109	5227	0.033004570956640326	None	0.0	0.033004570956640326
109	4910	0.03238362961778697	None	0.0	0.03238362961778697
109	5401	0.03245439416479752	None	0.0	0.03245439416479752
109	5232	0.031489366853894564	None	0.0	0.031489366853894564
109	5540	0.03149367658734409	None	0.0	0.03149367658734409
109	5546	0.03078675360259234	None	0.0	0.03078675360259234
109	5525	0.03191343210771934	None	0.0	0.03191343210771934
109	5449	0.031188580439162276	None	0.0	0.031188580439162276
109	5535	0.03195355414858441	None	0.0	0.03195355414858441
109	5493	0.0328866823342928	None	0.0	0.0328866823342928
109	5454	0.03168566180467431	None	0.0	0.03168566180467431
109	5466	0.030921236461445633	None	0.0	0.030921236461445633
109	5530	0.023741410307681843	None	0.0	0.023741410307681843
109	5550	0.0320520496131218	None	0.0	0.0320520496131218
109	5399	0.03211466622240008	None	0.0	0.03211466622240008
109	5533	0.031632709769645564	None	0.0	0.031632709769645564
109	5381	0.03239767970670343	None	0.0	0.03239767970670343
109	5089	0.03262884785497749	None	0.0	0.03262884785497749
109	5353	0.03188262020476651	None	0.0	0.03188262020476651
109	5534	0.03252372684298238	None	0.0	0.03252372684298238
109	5380	0.03237158013391743	None	0.0	0.03237158013391743
109	5383	0.032468023110623016	None	0.0	0.032468023110623016
109	5267	0.03246527725139851	None	0.0	0.03246527725139851
109	5345	0.03234735028092851	None	0.0	0.03234735028092851
109	4849	0.03251082409323342	None	0.0	0.03251082409323342
109	5517	0.023276898779711893	None	0.0	0.023276898779711893
109	5508	0.032081874884287764	None	0.0	0.032081874884287764
109	5126	0.032373026848757765	None	0.0	0.032373026848757765
109	4949	0.03181357186169816	None	0.0	0.03181357186169816
109	5491	0.032068128341793595	None	0.0	0.032068128341793595
109	4987	0.03241137602637891	None	0.0	0.03241137602637891
109	5472	0.03202123251634692	None	0.0	0.03202123251634692
109	5206	0.03271787002296397	None	0.0	0.03271787002296397
109	5450	0.03233812243702789	None	0.0	0.03233812243702789
109	5031	0.031888336316917634	None	0.0	0.031888336316917634
109	5518	0.031224797981923506	None	0.0	0.031224797981923506
109	5425	0.032830108618927475	None	0.0	0.032830108618927475
109	5514	0.032138538445250255	None	0.0	0.032138538445250255
109	5509	0.017461147963893194	None	0.0	0.017461147963893194
109	5028	0.032502264734877336	None	0.0	0.032502264734877336
109	5240	0.03207610862804339	None	0.0	0.03207610862804339
109	5544	-0.0004630390189684245	None	0.2336255351596804	-0.0004630390189684245
109	5464	0.03266073013409739	None	0.0	0.03266073013409739
109	5070	0.03272993262616969	None	0.0	0.03272993262616969
109	5405	0.03244412835423504	None	0.0	0.03244412835423504
109	5168	0.032647101487497915	None	0.0	0.032647101487497915
109	5541	0.031821438929744955	None	0.0	0.031821438929744955
109	5477	0.031667873498684974	None	0.0	0.031667873498684974
109	5460	0.0318823923762752	None	0.0	0.0318823923762752
109	5458	0.03213631538280828	None	0.0	0.03213631538280828
109	5520	0.03339599668728553	None	0.0	0.03339599668728553
109	5505	0.032357107933252	None	0.0	0.032357107933252
109	5148	0.03220273183765544	None	0.0	0.03220273183765544
109	5439	0.030962095079000083	None	0.0	0.030962095079000083
109	5360	0.03231867594574594	None	0.0	0.03231867594574594
109	5317	0.03314052837621555	None	0.0	0.03314052837621555
109	5537	0.032090580174673686	None	0.0	0.032090580174673686
109	4730	0.032836101509276176	None	0.0	0.032836101509276176
109	5186	0.03243406126553505	None	0.0	0.03243406126553505
109	5536	0.03194162158364621	None	0.0	0.03194162158364621
109	5420	0.031943897142191674	None	0.0	0.031943897142191674
109	5407	0.03256525502343317	None	0.0	0.03256525502343317
109	5107	0.03219639707160682	None	0.0	0.03219639707160682
109	5375	0.03224013321967296	None	0.0	0.03224013321967296
109	5532	0.03141036038793552	None	0.0	0.03141036038793552
109	5528	0.03329425686656497	None	0.0	0.03329425686656497
110	5136	0.031793702339992874	None	0.0	0.031793702339992874
110	5026	0.0330933189340283	None	0.0	0.0330933189340283
110	5433	0.03301987759409947	None	0.0	0.03301987759409947
110	5568	0.03278108794094985	None	0.0	0.03278108794094985
110	5434	0.031015550356652415	None	0.0	0.031015550356652415
110	5339	0.03211977963785031	None	0.0	0.03211977963785031
110	5515	0.03201263883258226	None	0.0	0.03201263883258226
110	5490	0.017788498805384023	None	0.0	0.017788498805384023
110	5067	0.03283852698201291	None	0.0	0.03283852698201291
110	5057	0.032171856323516816	None	0.0	0.032171856323516816
110	5440	0.03212419125984612	None	0.0	0.03212419125984612
110	5457	0.03127594834406708	None	0.0	0.03127594834406708
110	5289	0.032121847380118626	None	0.0	0.032121847380118626
110	5558	0.033012113993036434	None	0.0	0.033012113993036434
110	5363	0.03210290134935081	None	0.0	0.03210290134935081
110	5223	0.032955530412855656	None	0.0	0.032955530412855656
110	5414	0.031612783127414376	None	0.0	0.031612783127414376
110	5539	0.03287149306846628	None	0.0	0.03287149306846628
110	5295	0.03273834800013515	None	0.0	0.03273834800013515
110	5526	0.026342540765020753	None	0.0	0.026342540765020753
110	5408	0.03267023001800102	None	0.0	0.03267023001800102
110	4842	0.03268098673015012	None	0.0	0.03268098673015012
110	5271	0.032108127235860574	None	0.0	0.032108127235860574
110	5211	0.03147073426788081	None	0.0	0.03147073426788081
110	5398	0.03175936363590368	None	0.0	0.03175936363590368
110	5495	0.03115379378359264	None	0.0	0.03115379378359264
110	5547	0.032649162459049225	None	0.0	0.032649162459049225
110	4505	0.03242797586612116	None	0.0	0.03242797586612116
110	5411	0.03191303803389673	None	0.0	0.03191303803389673
110	5226	0.033112002088319895	None	0.0	0.033112002088319895
110	5227	0.033004570956640326	None	0.0	0.033004570956640326
110	4910	0.03238362961778697	None	0.0	0.03238362961778697
110	5401	0.03245439416479752	None	0.0	0.03245439416479752
110	5232	0.031489366853894564	None	0.0	0.031489366853894564
110	5540	0.03149367658734409	None	0.0	0.03149367658734409
110	5552	-0.0011993845836322354	None	0.26529380432950633	-0.0011993845836322354
110	5525	0.03191343210771934	None	0.0	0.03191343210771934
110	5449	0.031188580439162276	None	0.0	0.031188580439162276
110	5535	0.03195355414858441	None	0.0	0.03195355414858441
110	5493	0.0328866823342928	None	0.0	0.0328866823342928
110	5591	0.03239739149519527	None	0.0	0.03239739149519527
110	5573	0.016594290909700972	None	0.0	0.016594290909700972
110	5551	0.010744781150918405	None	0.6549962977276478	0.010744781150918405
110	5550	0.0320520496131218	None	0.0	0.0320520496131218
110	5399	0.03211466622240008	None	0.0	0.03211466622240008
110	5533	0.031632709769645564	None	0.0	0.031632709769645564
110	5561	0.03197068338570847	None	0.0	0.03197068338570847
110	5583	0.03278960288711391	None	0.0	0.03278960288711391
110	5089	0.03262884785497749	None	0.0	0.03262884785497749
110	5597	0.03321469100141818	None	0.0	0.03321469100141818
110	5534	0.03252372684298238	None	0.0	0.03252372684298238
110	5380	0.03237158013391743	None	0.0	0.03237158013391743
110	5383	0.032468023110623016	None	0.0	0.032468023110623016
110	5564	0.0022546899216152536	None	0.326270350657822	0.0022546899216152536
110	5345	0.03234735028092851	None	0.0	0.03234735028092851
110	4849	0.03251082409323342	None	0.0	0.03251082409323342
110	5508	0.032081874884287764	None	0.0	0.032081874884287764
110	5598	0.026600052592275485	None	0.0	0.026600052592275485
110	4949	0.03181357186169816	None	0.0	0.03181357186169816
110	5491	0.032068128341793595	None	0.0	0.032068128341793595
110	4987	0.03241137602637891	None	0.0	0.03241137602637891
110	5593	0.03291011851439288	None	0.0	0.03291011851439288
110	5472	0.03202123251634692	None	0.0	0.03202123251634692
110	5206	0.03271787002296397	None	0.0	0.03271787002296397
110	5450	0.03233812243702789	None	0.0	0.03233812243702789
110	5031	0.031888336316917634	None	0.0	0.031888336316917634
110	5518	0.031224797981923506	None	0.0	0.031224797981923506
110	5425	0.032830108618927475	None	0.0	0.032830108618927475
110	5514	0.032138538445250255	None	0.0	0.032138538445250255
110	5028	0.032502264734877336	None	0.0	0.032502264734877336
110	5240	0.03207610862804339	None	0.0	0.03207610862804339
110	5554	0.03237374991609496	None	0.0	0.03237374991609496
110	5464	0.03266073013409739	None	0.0	0.03266073013409739
110	5581	0.033717215002936986	None	0.0	0.033717215002936986
110	5070	0.03272993262616969	None	0.0	0.03272993262616969
110	5405	0.03244412835423504	None	0.0	0.03244412835423504
110	5595	0.03221791949517733	None	0.0	0.03221791949517733
110	5580	0.033611728412574746	None	0.0	0.033611728412574746
110	5168	0.032647101487497915	None	0.0	0.032647101487497915
110	5541	0.031821438929744955	None	0.0	0.031821438929744955
110	5477	0.031667873498684974	None	0.0	0.031667873498684974
110	5460	0.0318823923762752	None	0.0	0.0318823923762752
110	5458	0.03213631538280828	None	0.0	0.03213631538280828
110	5594	0.03125429054462531	None	0.0	0.03125429054462531
110	5553	0.031380451115992684	None	0.0	0.031380451115992684
110	5520	0.03339599668728553	None	0.0	0.03339599668728553
110	5505	0.032357107933252	None	0.0	0.032357107933252
110	5148	0.03220273183765544	None	0.0	0.03220273183765544
110	5439	0.030962095079000083	None	0.0	0.030962095079000083
110	5360	0.03231867594574594	None	0.0	0.03231867594574594
110	5317	0.03314052837621555	None	0.0	0.03314052837621555
110	5537	0.032090580174673686	None	0.0	0.032090580174673686
110	4730	0.032836101509276176	None	0.0	0.032836101509276176
110	5186	0.03243406126553505	None	0.0	0.03243406126553505
110	5420	0.031943897142191674	None	0.0	0.031943897142191674
110	5407	0.03256525502343317	None	0.0	0.03256525502343317
110	5107	0.03219639707160682	None	0.0	0.03219639707160682
110	5375	0.03224013321967296	None	0.0	0.03224013321967296
110	5587	0.024786871670124302	None	0.0	0.024786871670124302
110	5528	0.03329425686656497	None	0.0	0.03329425686656497
76	3847	0.01280034244222058	None	0.009566906550687222	0.01280034244222058
76	3877	-5.2294832916978875e-05	None	0.7364053405754494	-5.2294832916978875e-05
76	3876	0.0190451155978459	None	0.0	0.0190451155978459
76	3870	0.007026649049278266	None	0.11582874959286474	0.007026649049278266
76	3480	0.013627098623960053	None	0.0	0.013627098623960053
76	3729	0.0165898767659828	None	0.0	0.0165898767659828
76	3878	0.018814963011064688	None	0.0	0.018814963011064688
76	3558	0.025432036431446783	None	0.017523641153922992	0.025432036431446783
76	3899	-0.00022129873593307363	None	0.1168491761434195	-0.00022129873593307363
76	3668	0.013826798406726471	None	0.009566906550687222	0.013826798406726471
76	3823	0.01935962044320135	None	0.0	0.01935962044320135
76	3761	0.01856507938758209	None	0.0	0.01856507938758209
76	3527	0.01399451957396794	None	0.1129234718975806	0.01399451957396794
76	3843	0.02145297688353679	None	0.0	0.02145297688353679
76	3305	0.023351809416483477	None	0.03128134403528263	0.023351809416483477
76	3545	0.018216080304234227	None	0.0	0.018216080304234227
76	3888	0.01518695502793584	None	0.02752118666185251	0.01518695502793584
76	3802	0.021936511807744346	None	0.0	0.021936511807744346
76	3531	0.014206469340327061	None	0.0	0.014206469340327061
76	3801	0.014679832131160595	None	0.0	0.014679832131160595
76	3676	0.019519532196156614	None	0.0	0.019519532196156614
76	3886	0.011240900453138943	None	0.00725411150080355	0.011240900453138943
76	3362	0.013158867138663538	None	0.00725411150080355	0.013158867138663538
76	3799	0.013401954561535877	None	0.0	0.013401954561535877
76	3437	0.013337429821541735	None	0.04226412664397308	0.013337429821541735
76	3865	0.008281576711568359	None	0.0	0.008281576711568359
76	3681	0.02028878384814407	None	0.0	0.02028878384814407
76	3583	0.01886592772735666	None	0.018183930004776562	0.01886592772735666
76	3408	0.021054080746881036	None	0.0	0.021054080746881036
76	3596	0.0141241009160466	None	0.009566906550687222	0.0141241009160466
76	3746	0.02058078559660039	None	0.0	0.02058078559660039
76	3862	0.02093641385747619	None	0.0	0.02093641385747619
76	3556	0.012206572766675004	None	0.009566906550687222	0.012206572766675004
76	3693	0.017488949216660495	None	0.18539678313696437	0.017488949216660495
76	3868	0.01337200445475543	None	0.009566906550687222	0.01337200445475543
76	3815	0.018681991342474138	None	0.0	0.018681991342474138
76	3844	-1.548603682892946e-05	None	0.7050770962193581	-1.548603682892946e-05
76	3273	0.013035285334277754	None	0.0	0.013035285334277754
76	3505	0.01303515124081474	None	0.0	0.01303515124081474
76	3708	0.017305673781427066	None	0.00725411150080355	0.017305673781427066
76	3890	0.022025556755311673	None	0.0	0.022025556755311673
76	3763	0.004238044581453365	None	0.4756034402538547	0.004238044581453365
76	3463	0.015191331001138234	None	0.7351098488391654	0.015191331001138234
76	3758	0.01873174867000834	None	0.0	0.01873174867000834
76	3652	0.010230828928583123	None	0.0	0.010230828928583123
76	3504	0.013705818688891746	None	0.0	0.013705818688891746
76	3871	0.01891475137222976	None	0.0	0.01891475137222976
76	3788	0.01595951852390393	None	0.0	0.01595951852390393
76	3866	0.012283461046706707	None	0.0	0.012283461046706707
76	3873	0.009711555857290688	None	0.18757213427646532	0.009711555857290688
76	3674	0.021711579372831375	None	0.0	0.021711579372831375
76	3770	0.015526452356409546	None	0.0	0.015526452356409546
76	3725	0.016009270528548232	None	0.0	0.016009270528548232
76	3584	0.01853857790632765	None	0.0	0.01853857790632765
76	3675	0.01882494794612858	None	0.018183930004776562	0.01882494794612858
76	3825	0.006883739941111405	None	0.0	0.006883739941111405
76	3810	0.02032183693729749	None	0.0	0.02032183693729749
76	3705	0.018057617543447084	None	0.03369680946339385	0.018057617543447084
76	3881	0.021591410028017836	None	0.0	0.021591410028017836
76	3690	0.017605696167817465	None	0.0	0.017605696167817465
76	3744	0.01960934706783894	None	0.0	0.01960934706783894
76	3875	0.009920350084043156	None	0.22794612281895948	0.009920350084043156
76	3841	0.019047536495975632	None	0.0	0.019047536495975632
76	3776	0.019266617664102998	None	0.018183930004776562	0.019266617664102998
76	3893	0.00013421854102088724	None	0.0500340740195044	0.00013421854102088724
76	3833	0.001123691837246906	None	0.1462034769295787	0.001123691837246906
76	3784	0.018635468029852015	None	0.0	0.018635468029852015
76	3580	0.022160785444359617	None	0.0	0.022160785444359617
76	3656	0.018584758469236295	None	0.0	0.018584758469236295
76	3880	0.014073307018806522	None	0.0	0.014073307018806522
76	3669	0.014618732456056403	None	0.0	0.014618732456056403
76	3879	0.013372371530479434	None	0.0	0.013372371530479434
76	3673	0.019948905132027114	None	0.0	0.019948905132027114
76	3599	0.02063335437960707	None	0.0	0.02063335437960707
76	3662	0.013070325104895069	None	0.0	0.013070325104895069
76	3809	0.022100729758552862	None	0.0	0.022100729758552862
76	3707	0.01886182043855171	None	0.018183930004776562	0.01886182043855171
76	3605	0.012985579516513102	None	0.0	0.012985579516513102
76	3887	0.0017557791992751405	None	0.32746249983211423	0.0017557791992751405
76	3741	0.01793993781449127	None	0.0	0.01793993781449127
76	3794	0.019794835187947578	None	0.0	0.019794835187947578
76	3441	0.017847738505727878	None	0.0	0.017847738505727878
76	3845	0.018390896863241843	None	0.0	0.018390896863241843
76	3860	0.019337415319587686	None	0.0	0.019337415319587686
76	3759	0.022062563926589455	None	0.0	0.022062563926589455
76	3824	0.004878573642654191	None	0.11600280328408452	0.004878573642654191
76	3562	0.017480310258565782	None	0.007680294792817201	0.017480310258565782
76	3779	0.01386584990878553	None	0.009566906550687222	0.01386584990878553
76	3703	0.013056413063384677	None	0.1129234718975806	0.013056413063384677
76	3830	0.018574121000865255	None	0.0	0.018574121000865255
76	3316	0.012788515703665388	None	0.0	0.012788515703665388
76	3817	-4.438465323278354e-05	None	0.00725411150080355	-4.438465323278354e-05
76	3789	0.02107258036928331	None	0.0	0.02107258036928331
76	3800	0.020057811129471474	None	0.0	0.020057811129471474
76	3853	0.017594772827856663	None	0.007680294792817201	0.017594772827856663
76	3585	0.013315000003663025	None	0.2564834948698131	0.013315000003663025
76	3664	0.017530344034018222	None	0.018183930004776562	0.017530344034018222
76	3900	0.02074953665462398	None	0.0	0.02074953665462398
76	3774	0.00021454262147835992	None	0.12110508775460913	0.00021454262147835992
76	3857	0.01309781260011608	None	0.0	0.01309781260011608
30	937	0.3815242398089653	0.3815242398089653	0.3996248782391504	0.3815242398089653
30	1528	0.31953669910065036	0.31953669910065036	0.4200065757990158	0.31953669910065036
30	1599	0.30885293377211404	0.30885293377211404	0.3678715104998661	0.30885293377211404
30	1214	0.39558562869992486	0.39558562869992486	0.4605902656720106	0.39558562869992486
30	494	0.3973073446013089	0.3973073446013089	0.4295862151699204	0.3973073446013089
30	1521	0.3739685922156105	0.3739685922156105	0.4676243553379127	0.3739685922156105
30	1600	0.3489625662323622	0.3489625662323622	0.36051925293049025	0.3489625662323622
30	1597	0.4038711501862239	0.4038711501862239	0.47386522066622366	0.4038711501862239
30	1562	0.397987323894931	0.397987323894931	0.4289221627293223	0.397987323894931
30	1397	0.4161333586278434	0.4161333586278434	0.49941675535492547	0.4161333586278434
30	1559	0.3379539864737661	0.3379539864737661	0.5124663820767836	0.3379539864737661
30	1550	0.47563624191410125	0.47563624191410125	0.47678786721141514	0.47563624191410125
30	824	0.4676449230906485	0.4676449230906485	0.5689724068164821	0.4676449230906485
30	1548	0.35975218161518063	0.35975218161518063	0.45432329891840856	0.35975218161518063
30	1259	0.45395953260330657	0.45395953260330657	0.5640424379831617	0.45395953260330657
30	969	0.4017554145658845	0.4017554145658845	0.4445099306518152	0.4017554145658845
30	1577	0.3341272664242432	0.3341272664242432	0.3689775185808454	0.3341272664242432
30	1423	0.42331732561476054	0.42331732561476054	0.5204201970775886	0.42331732561476054
30	1084	0.4029868295800094	0.4029868295800094	0.4029868295800094	0.4029868295800094
30	1549	0.4519680000671542	0.4519680000671542	0.46176954838974726	0.4519680000671542
30	1148	0.41446264512885894	0.41446264512885894	0.43885171225611935	0.41446264512885894
30	1359	0.410799729800374	0.410799729800374	0.4562178576522135	0.410799729800374
30	1487	0.36795230393000333	0.36795230393000333	0.3780526814926937	0.36795230393000333
30	1551	0.42444543757678604	0.42444543757678604	0.4953678080435434	0.42444543757678604
30	1575	0.417286919994562	0.417286919994562	0.4446520494678595	0.417286919994562
30	891	0.3979819598896715	0.3979819598896715	0.4144950724989897	0.3979819598896715
30	1581	0.36753337247092255	0.36753337247092255	0.39011467902235847	0.36753337247092255
30	1234	0.3944875970482472	0.3944875970482472	0.4374715965332719	0.3944875970482472
30	1553	0.3477458308164105	0.3477458308164105	0.3709653747012687	0.3477458308164105
30	1404	0.3379539864737661	0.3379539864737661	0.5124663820767836	0.3379539864737661
30	1482	0.43886662832491224	0.43886662832491224	0.455232023087303	0.43886662832491224
30	1576	0.4382143747338998	0.4382143747338998	0.5535810070446201	0.4382143747338998
30	1544	0.4062346854400559	0.4062346854400559	0.6098499982501082	0.4062346854400559
30	1527	0.36379519118016257	0.36379519118016257	0.4224850252057523	0.36379519118016257
30	1578	0.35111694455102727	0.35111694455102727	0.3969411998826713	0.35111694455102727
30	752	0.4269200827349683	0.4269200827349683	0.46144473774631256	0.4269200827349683
30	1470	0.4083252088026915	0.4083252088026915	0.4344396284536372	0.4083252088026915
30	1588	0.3929351200970212	0.3929351200970212	0.4425922166879556	0.3929351200970212
30	1312	0.4076671420896482	0.4076671420896482	0.4271594870576051	0.4076671420896482
30	1501	0.3770265349942585	0.3770265349942585	0.48560195196558764	0.3770265349942585
30	1124	0.41499274881398296	0.41499274881398296	0.42466641341939376	0.41499274881398296
30	1512	0.4011574003231811	0.4011574003231811	0.4448546377152779	0.4011574003231811
30	1545	0.397987323894931	0.397987323894931	0.4289221627293223	0.397987323894931
30	1139	0.3306076421618874	0.3306076421618874	0.3697111535127081	0.3306076421618874
30	1367	0.45395953260330657	0.45395953260330657	0.5640424379831617	0.45395953260330657
30	1455	0.42147373507183794	0.42147373507183794	0.4999865014758777	0.42147373507183794
30	1536	0.37139645596474097	0.37139645596474097	0.38751726345573256	0.37139645596474097
30	1451	0.4532796744050097	0.4532796744050097	0.4956964262997704	0.4532796744050097
30	1352	0.4148594122562509	0.4148594122562509	0.4332573939641201	0.4148594122562509
30	1140	0.37729118437440534	0.37729118437440534	0.43179904239111117	0.37729118437440534
30	1348	0.3975093584768722	0.3975093584768722	0.45572667760829955	0.3975093584768722
30	1476	0.32802896787581676	0.32802896787581676	0.35455805814783464	0.32802896787581676
30	1164	0.3489625662323622	0.3489625662323622	0.36051925293049025	0.3489625662323622
30	1469	0.40570321087315414	0.40570321087315414	0.4469765491574552	0.40570321087315414
30	1425	0.48098450954979066	0.48098450954979066	0.5191779006794699	0.48098450954979066
30	1552	0.429340780131003	0.429340780131003	0.4367164875659449	0.429340780131003
30	1491	0.34031365413792036	0.34031365413792036	0.38723866116695316	0.34031365413792036
30	1522	0.3947988759793709	0.3947988759793709	0.4167415890524581	0.3947988759793709
30	1426	0.32802896787581676	0.32802896787581676	0.35455805814783464	0.32802896787581676
30	1112	0.3699169216252287	0.3699169216252287	0.3933038593202177	0.3699169216252287
30	1410	0.3598292055977018	0.3598292055977018	0.37084761461843646	0.3598292055977018
30	1589	0.43553324311596625	0.43553324311596625	0.45827285621977853	0.43553324311596625
30	1405	0.4000338602360392	0.4000338602360392	0.42556087766609113	0.4000338602360392
30	1535	0.37729118437440534	0.37729118437440534	0.43179904239111117	0.37729118437440534
30	1585	0.41865812480204073	0.41865812480204073	0.5982921586070016	0.41865812480204073
30	1268	0.44323749447422706	0.44323749447422706	0.5550319675625988	0.44323749447422706
30	1506	0.46842760264190775	0.46842760264190775	0.46842760264190775	0.46842760264190775
30	1569	0.37011008730957634	0.37011008730957634	0.3764785444365838	0.37011008730957634
30	889	0.35975218161518063	0.35975218161518063	0.45432329891840856	0.35975218161518063
30	1430	0.4062346854400559	0.4062346854400559	0.6098499982501082	0.4062346854400559
30	672	0.31013454258758216	0.31013454258758216	0.3182766974297101	0.31013454258758216
30	1558	0.37537062753647543	0.37537062753647543	0.4276158842200074	0.37537062753647543
30	1514	0.37706510891886424	0.37706510891886424	0.39970988569018173	0.37706510891886424
30	1524	0.4000338602360392	0.4000338602360392	0.42556087766609113	0.4000338602360392
30	1413	0.419828525639108	0.419828525639108	0.4368999859029768	0.419828525639108
30	1560	0.3122697306631789	0.3122697306631789	0.31567320056771536	0.3122697306631789
30	1587	0.3649748782362824	0.3649748782362824	0.41145101354790636	0.3649748782362824
30	1355	0.42130059308860535	0.42130059308860535	0.4435430094339939	0.42130059308860535
30	1520	0.46842760264190775	0.46842760264190775	0.46842760264190775	0.46842760264190775
30	1571	0.3770265349942585	0.3770265349942585	0.48560195196558764	0.3770265349942585
30	1424	0.41458888190341214	0.41458888190341214	0.5271820056205242	0.41458888190341214
30	1473	0.36723082438659826	0.36723082438659826	0.36723082438659826	0.36723082438659826
30	1586	0.38557899453755146	0.38557899453755146	0.4760752450253645	0.38557899453755146
30	1508	0.3598292055977018	0.3598292055977018	0.37084761461843646	0.3598292055977018
30	1253	0.4148594122562509	0.4148594122562509	0.4332573939641201	0.4148594122562509
30	1027	0.3979819598896715	0.3979819598896715	0.4144950724989897	0.3979819598896715
30	1594	0.37044458982707784	0.37044458982707784	0.37951456174150977	0.37044458982707784
30	1064	0.3615423072839382	0.3615423072839382	0.4196632511600593	0.3615423072839382
30	1534	0.36296595285402977	0.36296595285402977	0.38158134645568886	0.36296595285402977
30	1322	0.4440904228238116	0.4440904228238116	0.48019586114258705	0.4440904228238116
30	1350	0.37418906081223924	0.37418906081223924	0.3806135399812146	0.37418906081223924
30	1555	0.35848796110502057	0.35848796110502057	0.4010327660151158	0.35848796110502057
30	1565	0.39285505530611836	0.39285505530611836	0.4634171058015436	0.39285505530611836
30	1269	0.38518091175909464	0.38518091175909464	0.3901661610522754	0.38518091175909464
30	1573	0.3821065633927051	0.3821065633927051	0.3856883874954347	0.3821065633927051
30	1457	0.3501201511701627	0.3501201511701627	0.38779266558268033	0.3501201511701627
30	1584	0.37418906081223924	0.37418906081223924	0.3806135399812146	0.37418906081223924
30	1496	0.48098450954979066	0.48098450954979066	0.5191779006794699	0.48098450954979066
30	1411	0.42227062511499314	0.42227062511499314	0.4490626184200555	0.42227062511499314
30	1416	0.39449630685241965	0.39449630685241965	0.39449630685241965	0.39449630685241965
139	6714	0.03190733759982795	None	0.0	0.03190733759982795
139	6496	0.03256094217572244	None	0.0	0.03256094217572244
139	5026	0.0330933189340283	None	0.0	0.0330933189340283
139	6267	0.033488743379020566	None	0.0	0.033488743379020566
139	6994	0.03211466622240008	None	0.0	0.03211466622240008
139	6696	0.03245340157139103	None	0.0	0.03245340157139103
139	6998	0.03095949680557001	None	0.0	0.03095949680557001
139	6904	0.03134999218330784	None	0.0	0.03134999218330784
139	6833	0.031992851665301796	None	0.0	0.031992851665301796
139	6575	0.032178932509631	None	0.0	0.032178932509631
139	5622	0.032673751567468434	None	0.0	0.032673751567468434
139	6759	0.03232815061134195	None	0.0	0.03232815061134195
139	6967	0.031893462738386794	None	0.0	0.031893462738386794
139	6879	0.0319297468734216	None	0.0	0.0319297468734216
139	6920	0.03352180294865294	None	0.0	0.03352180294865294
139	7026	0.030916590366575583	None	0.0	0.030916590366575583
139	6771	0.03260393625129402	None	0.0	0.03260393625129402
139	7031	0.03269400858713569	None	0.0	0.03269400858713569
139	6746	0.03293288524967022	None	0.0	0.03293288524967022
139	7004	0.031585006447085825	None	0.0	0.031585006447085825
139	6760	0.033037404412948175	None	0.0	0.033037404412948175
139	6663	0.03246834045491361	None	0.0	0.03246834045491361
139	7042	0.008188018492340684	None	0.0675181967650681	0.008188018492340684
139	6081	0.03269073958824713	None	0.0	0.03269073958824713
139	6903	0.0323880997599735	None	0.0	0.0323880997599735
139	7002	0.030759413879521302	None	0.0	0.030759413879521302
139	6942	0.03306611221422422	None	0.0	0.03306611221422422
139	5645	0.03281246373832955	None	0.0	0.03281246373832955
139	6179	0.03262620502483517	None	0.0	0.03262620502483517
139	7020	0.0323239747854533	None	0.0	0.0323239747854533
139	6647	0.03215273043806506	None	0.0	0.03215273043806506
139	7007	0.032955530412855656	None	0.0	0.032955530412855656
139	6917	0.03248433841489572	None	0.0	0.03248433841489572
139	7015	0.03316348532073482	None	0.0	0.03316348532073482
139	7032	0.018272619550060574	None	0.0	0.018272619550060574
139	7048	0.03317003844740705	None	0.0	0.03317003844740705
139	6870	0.032082922038036664	None	0.0	0.032082922038036664
139	6690	0.03281190783440834	None	0.0	0.03281190783440834
139	6876	0.031946345680366174	None	0.0	0.031946345680366174
139	6429	0.03320333150444409	None	0.0	0.03320333150444409
139	6254	0.03318636197416692	None	0.0	0.03318636197416692
139	6248	0.033659475662339115	None	0.0	0.033659475662339115
139	6605	0.032620576279783396	None	0.0	0.032620576279783396
139	6982	0.032813081597154216	None	0.0	0.032813081597154216
139	6983	0.031875991538165574	None	0.0	0.031875991538165574
139	6536	0.03242573856513954	None	0.0	0.03242573856513954
139	7050	0.032592050532425976	None	0.0	0.032592050532425976
139	6626	0.032461847425675934	None	0.0	0.032461847425675934
139	7009	0.03141373006220485	None	0.0	0.03141373006220485
139	7025	0.015985404921645338	None	0.4111941769003347	0.015985404921645338
139	7024	0.024145582861539942	None	0.49416812868069837	0.024145582861539942
139	7021	0.011461772365295445	None	0.0	0.011461772365295445
139	6839	0.03165765925048139	None	0.0	0.03165765925048139
139	7046	0.030001407784619447	None	0.0	0.030001407784619447
139	7012	0.01749706230496974	None	0.0	0.01749706230496974
139	6224	0.032831999410256496	None	0.0	0.032831999410256496
139	6867	0.032489657326131266	None	0.0	0.032489657326131266
139	7000	0.02405301349697704	None	0.0	0.02405301349697704
139	6141	0.03333031518523531	None	0.0	0.03333031518523531
139	6922	0.0320878550191724	None	0.0	0.0320878550191724
139	6911	0.031953621612696576	None	0.0	0.031953621612696576
139	6804	0.032159013686057794	None	0.0	0.032159013686057794
139	5580	0.033611728412574746	None	0.0	0.033611728412574746
139	6877	0.031712373240623044	None	0.0	0.031712373240623044
139	6907	0.03191859131448889	None	0.0	0.03191859131448889
139	6815	0.03210647523943115	None	0.0	0.03210647523943115
139	6934	0.03084786491676471	None	0.0	0.03084786491676471
139	6756	0.03226677478874035	None	0.0	0.03226677478874035
139	6620	0.03203095894585749	None	0.0	0.03203095894585749
139	6355	0.03270929429791346	None	0.0	0.03270929429791346
139	7006	0.03208657313105042	None	0.0	0.03208657313105042
139	6646	0.032437347139204646	None	0.0	0.032437347139204646
139	6430	0.033439860971457146	None	0.0	0.033439860971457146
139	6905	0.03252851152478324	None	0.0	0.03252851152478324
139	6953	0.03242308319427121	None	0.0	0.03242308319427121
139	6964	0.02346334840151659	None	0.0	0.02346334840151659
139	7034	0.031761283662722684	None	0.0	0.031761283662722684
139	7049	0.031902026994379086	None	0.0	0.031902026994379086
139	6859	0.03267778623352619	None	0.0	0.03267778623352619
139	6972	0.032647467662971996	None	0.0	0.032647467662971996
139	7005	0.0005834712142815077	None	0.3053344434980469	0.0005834712142815077
139	6260	0.03232376944489438	None	0.0	0.03232376944489438
139	6980	0.03202694662257191	None	0.0	0.03202694662257191
139	6769	0.032490139647949744	None	0.0	0.032490139647949744
139	6965	0.031687693079230764	None	0.0	0.031687693079230764
139	6858	0.032297629467894585	None	0.0	0.032297629467894585
139	7036	0.03281448301704528	None	0.0	0.03281448301704528
139	6872	0.0325274749866806	None	0.0	0.0325274749866806
139	6032	0.03261428811170637	None	0.0	0.03261428811170637
139	5835	0.03298634502670465	None	0.0	0.03298634502670465
139	6695	0.033263025478891824	None	0.0	0.033263025478891824
139	6774	0.033283569681532774	None	0.0	0.033283569681532774
139	6818	0.0325609664454688	None	0.0	0.0325609664454688
139	6293	0.03271055151765429	None	0.0	0.03271055151765429
139	6709	0.033882634051351265	None	0.0	0.033882634051351265
139	6817	0.033243565086256255	None	0.0	0.033243565086256255
139	6914	0.032849479863954444	None	0.0	0.032849479863954444
139	6944	0.031497688354847626	None	0.0	0.031497688354847626
139	5528	0.03329425686656497	None	0.0	0.03329425686656497
139	6462	0.0328443174899769	None	0.0	0.0328443174899769
71	3569	0.020925899600961015	None	0.08314262351659847	0.020925899600961015
71	3488	0.014069409434374531	None	0.0	0.014069409434374531
71	3479	0.013387599607292546	None	0.0	0.013387599607292546
71	3212	0.014430133587026259	None	0.0	0.014430133587026259
71	3582	0.012932393135928796	None	0.0	0.012932393135928796
71	3480	0.013627098623960053	None	0.0	0.013627098623960053
71	3558	0.025432036431446783	None	0.01749927869349214	0.025432036431446783
71	3117	0.013721392982552363	None	0.0	0.013721392982552363
71	3527	0.01399451957396794	None	0.14738060262917024	0.01399451957396794
71	3374	0.01795455313206782	None	0.05503086082675348	0.01795455313206782
71	2707	0.012015813348738304	None	0.04930139200412477	0.012015813348738304
71	3310	0.01092968053841756	None	0.0	0.01092968053841756
71	3430	0.013062554582570579	None	0.0	0.013062554582570579
71	3305	0.023351809416483477	None	0.04930139200412477	0.023351809416483477
71	3364	0.013842370966818923	None	0.0	0.013842370966818923
71	3566	0.014311689071565256	None	0.0	0.014311689071565256
71	3637	0.012683016344484939	None	0.0	0.012683016344484939
71	3542	0.013477240999033153	None	0.225782228867435	0.013477240999033153
71	3469	0.012873260612008636	None	0.0	0.012873260612008636
71	3478	0.01657124528019186	None	0.2020648528885712	0.01657124528019186
71	3545	0.018216080304234227	None	0.05503086082675348	0.018216080304234227
71	3459	0.011826224082073749	None	0.0	0.011826224082073749
71	3531	0.014206469340327061	None	0.0	0.014206469340327061
71	3309	0.013274347063309662	None	0.08314262351659847	0.013274347063309662
71	3644	0.012491412511530386	None	0.0	0.012491412511530386
71	3601	0.013382904896454113	None	0.0	0.013382904896454113
71	3411	0.01413167307727617	None	0.0	0.01413167307727617
71	3649	0.005663555347956037	None	0.1794167367925759	0.005663555347956037
71	3536	0.013396102526118121	None	0.0	0.013396102526118121
71	3362	0.013158867138663538	None	0.010155756101124971	0.013158867138663538
71	3563	0.013120504227862897	None	0.0	0.013120504227862897
71	3437	0.013337429821541735	None	0.033026451928969164	0.013337429821541735
71	3577	0.013670811963389925	None	0.14738060262917024	0.013670811963389925
71	3583	0.01886592772735666	None	0.03100884096990051	0.01886592772735666
71	3408	0.021054080746881036	None	0.08314262351659847	0.021054080746881036
71	3596	0.0141241009160466	None	0.0	0.0141241009160466
71	3447	0.01832017513272381	None	0.03100884096990051	0.01832017513272381
71	3621	0.01905206325846477	None	0.05503086082675348	0.01905206325846477
71	3471	0.013339530182399537	None	0.0	0.013339530182399537
71	3556	0.012206572766675004	None	0.0	0.012206572766675004
71	3613	0.00813028248112603	None	0.0	0.00813028248112603
71	3645	0.01408194411133958	None	0.007929318219119089	0.01408194411133958
71	3639	0.011611728147874617	None	0.0	0.011611728147874617
71	3635	0.00984402027617697	None	0.0	0.00984402027617697
71	3609	0.01362620385218255	None	0.0	0.01362620385218255
71	3407	0.012483548195919163	None	0.0	0.012483548195919163
71	3633	8.68370872694145e-05	None	0.4316795824465455	8.68370872694145e-05
71	3570	0.01848130098298653	None	0.05503086082675348	0.01848130098298653
71	3244	0.009763923395311928	None	0.225782228867435	0.009763923395311928
71	3554	0.010513464554888878	None	0.0	0.010513464554888878
71	3273	0.013035285334277754	None	0.0	0.013035285334277754
71	3505	0.01303515124081474	None	0.0	0.01303515124081474
71	3463	0.015191331001138234	None	0.5762329385482976	0.015191331001138234
71	3200	0.00851749770355024	None	0.5283395010343253	0.00851749770355024
71	3259	0.012944874666441616	None	0.024178958840160122	0.012944874666441616
71	3514	0.014960485218548994	None	0.008886449886750119	0.014960485218548994
71	3452	0.013480643251800683	None	0.0	0.013480643251800683
71	3606	0.011603396988047446	None	0.06070409958805058	0.011603396988047446
71	3504	0.013705818688891746	None	0.0	0.013705818688891746
71	3352	0.008623247615432744	None	0.0	0.008623247615432744
71	3623	0.01668887934473964	None	0.008886449886750119	0.01668887934473964
71	3603	0.01316643035393272	None	0.0	0.01316643035393272
71	3646	0.008761334045911263	None	0.0	0.008761334045911263
71	3620	0.016107098614048816	None	0.007929318219119089	0.016107098614048816
71	3640	0.01892780351648629	None	0.008886449886750119	0.01892780351648629
71	3370	0.010238810426289036	None	0.04224999337600681	0.010238810426289036
71	3578	0.014979992145429572	None	0.0	0.014979992145429572
71	3493	0.012717462184602865	None	0.0	0.012717462184602865
71	3584	0.01853857790632765	None	0.05503086082675348	0.01853857790632765
71	3553	0.03289430181232947	None	0.08314262351659847	0.03289430181232947
71	3547	0.014013494906803998	None	0.0	0.014013494906803998
71	3506	0.007933179528351571	None	0.15929051656581247	0.007933179528351571
71	3485	0.012776994478422605	None	0.1070513745074491	0.012776994478422605
71	3580	0.022160785444359617	None	0.08314262351659847	0.022160785444359617
71	3453	0.018695881306892773	None	0.03100884096990051	0.018695881306892773
71	3647	0.003248247574515598	None	0.10199011548344464	0.003248247574515598
71	3593	0.012490138237646307	None	0.0	0.012490138237646307
71	3600	0.016093124368608953	None	0.03100884096990051	0.016093124368608953
71	3625	0.013476857641796871	None	0.0	0.013476857641796871
71	3335	0.013793667030741653	None	0.0	0.013793667030741653
71	3599	0.02063335437960707	None	0.008886449886750119	0.02063335437960707
71	3410	0.013436184527642643	None	0.225782228867435	0.013436184527642643
71	3397	0.009980559156880288	None	0.2375688810237903	0.009980559156880288
71	3630	0.01847889238928239	None	0.05503086082675348	0.01847889238928239
71	3605	0.012985579516513102	None	0.0	0.012985579516513102
71	3168	0.014806611682202406	None	0.024178958840160122	0.014806611682202406
71	3567	0.011915919602431841	None	0.0	0.011915919602431841
71	3441	0.017847738505727878	None	0.05503086082675348	0.017847738505727878
71	3560	0.01408307779796637	None	0.0	0.01408307779796637
71	3562	0.017480310258565782	None	0.007929318219119089	0.017480310258565782
71	3528	0.017826351140505268	None	0.031114856820053167	0.017826351140505268
71	3628	0.013034202678996484	None	0.0	0.013034202678996484
71	3316	0.012788515703665388	None	0.0	0.012788515703665388
71	3627	0.01060115771350106	None	0.2404181422060066	0.01060115771350106
71	3548	0.01138974357003268	None	0.0	0.01138974357003268
71	3636	0.015379814833039157	None	0.022011454568733265	0.015379814833039157
71	3552	0.004752969279409827	None	0.5115402370723936	0.004752969279409827
71	3574	0.01357884228136585	None	0.0	0.01357884228136585
71	3585	0.013315000003663025	None	0.2020648528885712	0.013315000003663025
71	3394	0.010442507635063054	None	0.024178958840160122	0.010442507635063054
54	2617	-1.8739516642114565e-05	None	0.2659940124774354	-1.8739516642114565e-05
54	2683	0.001871377516357738	None	0.41479719292882083	0.001871377516357738
54	2579	0.00015324727087186359	None	0.20854033831876584	0.00015324727087186359
54	2717	-0.0001641731617685734	None	0.2604537469728178	-0.0001641731617685734
54	2584	0.0010147998733541265	None	0.449907540347549	0.0010147998733541265
54	2785	0.00044529766623154746	None	0.20076267443531082	0.00044529766623154746
54	2776	0.0031036281738653685	None	0.32108689066627644	0.0031036281738653685
54	2677	3.730896448896541e-09	None	0.45869815280193	3.730896448896541e-09
54	2615	1.457240462567838e-05	None	0.30972695279746343	1.457240462567838e-05
54	2728	5.734600726773358e-06	None	0.3508470360524708	5.734600726773358e-06
54	2707	0.012015813348738304	None	0.30423429351080766	0.012015813348738304
54	2681	0.0022325962315915765	None	0.29262661513467725	0.0022325962315915765
54	2703	0.0033658585117424863	None	0.23245827333031954	0.0033658585117424863
54	2676	0.00696953966504634	None	0.22657091963650186	0.00696953966504634
54	2624	0.006545529138885213	None	0.24263346306793004	0.006545529138885213
54	2662	-1.6307053359725206e-05	None	0.2659940124774354	-1.6307053359725206e-05
54	2622	0.00011733138137780108	None	0.449907540347549	0.00011733138137780108
54	2768	-9.62936921307442e-05	None	0.3138475851092631	-9.62936921307442e-05
54	2658	0.002072071408118854	None	0.42705395916451394	0.002072071408118854
54	2607	0.007948779469924444	None	0.4350123576653582	0.007948779469924444
54	2646	0.0001992566665087462	None	0.09375705720263419	0.0001992566665087462
54	2670	0.000261159612414309	None	0.2813811905573643	0.000261159612414309
54	2635	0.00127799715319471	None	0.30482192973484673	0.00127799715319471
54	2608	-5.694652120120211e-07	None	0.27308249019692454	-5.694652120120211e-07
54	2730	0.004599900326348363	None	0.22657091963650186	0.004599900326348363
54	2613	0.0006182167538807951	None	0.5245806185970652	0.0006182167538807951
54	2755	0.0005338545201500182	None	0.2888872831670844	0.0005338545201500182
54	2764	-8.026629196756178e-07	None	0.31226501340828927	-8.026629196756178e-07
54	2727	2.3865765491682543e-08	None	0.6216338089932855	2.3865765491682543e-08
54	2606	0.0036173821138630233	None	0.3223635531297055	0.0036173821138630233
54	2752	0.0005880915097138243	None	0.36225935595560277	0.0005880915097138243
54	2605	6.626636642184644e-05	None	0.39606963260436867	6.626636642184644e-05
54	2713	0.003651634970044112	None	0.378410868454594	0.003651634970044112
54	2636	-4.1135355331455806e-05	None	0.20711427318291448	-4.1135355331455806e-05
54	2666	-2.261209840166154e-07	None	0.4784916947624098	-2.261209840166154e-07
54	2732	0.002957639352146495	None	0.2498117441155408	0.002957639352146495
54	2791	0.0016661009391218007	None	0.27904170405037054	0.0016661009391218007
54	2656	0.004417973314264284	None	0.30482192973484673	0.004417973314264284
54	2712	0.0006298291731244917	None	0.3287508074618313	0.0006298291731244917
54	2720	0.00026801595755534185	None	0.2810724523155158	0.00026801595755534185
54	2751	-2.057693648580838e-06	None	0.3655420828528619	-2.057693648580838e-06
54	2782	0.00022472075764618763	None	0.37525756979183794	0.00022472075764618763
54	2742	-7.613132412328264e-05	None	0.3662645814282273	-7.613132412328264e-05
54	2741	-2.5308267669304677e-06	None	0.5772558266991985	-2.5308267669304677e-06
54	2589	0.004673075780674305	None	0.23245827333031954	0.004673075780674305
54	2772	-6.0139959241325975e-06	None	0.2813811905573643	-6.0139959241325975e-06
54	2799	0.0009455743217204204	None	0.2867940638302389	0.0009455743217204204
54	2749	0.008450537015965626	None	0.4350123576653582	0.008450537015965626
54	2582	0.00016841904690218412	None	0.5048837333507101	0.00016841904690218412
54	2612	0.00023645547291190004	None	0.33622185074642297	0.00023645547291190004
54	2680	0.0022711639583973217	None	0.31887756217429136	0.0022711639583973217
54	2642	0.000841589999454497	None	0.2889837124846629	0.000841589999454497
54	2754	3.5683358269285365e-07	None	0.3027452692373236	3.5683358269285365e-07
54	2647	-8.225353082346934e-06	None	0.09375705720263419	-8.225353082346934e-06
54	2569	-7.473624759241613e-07	None	0.357246852757744	-7.473624759241613e-07
54	2780	0.0005715224943800468	None	0.41067106130769887	0.0005715224943800468
54	2649	-5.395791561366956e-06	None	0.20854033831876584	-5.395791561366956e-06
54	2756	-6.447373724512352e-05	None	0.3811804213079552	-6.447373724512352e-05
54	2620	0.00027675187720521335	None	0.42784268982145723	0.00027675187720521335
54	2737	2.964121825915708e-06	None	0.3161936729174652	2.964121825915708e-06
54	2770	0.0005993866613846495	None	0.34016116585769063	0.0005993866613846495
54	2709	0.0002799578230845108	None	0.299610837644164	0.0002799578230845108
54	2740	0.00013406694851514977	None	0.20076267443531082	0.00013406694851514977
54	2745	0.00022485956390838258	None	0.28362912129343065	0.00022485956390838258
54	2674	0.0033851758405048908	None	0.32108689066627644	0.0033851758405048908
54	2739	-7.699661764991414e-08	None	0.35115572541662454	-7.699661764991414e-08
54	2685	0.0005412023697478703	None	0.37399170017238886	0.0005412023697478703
54	2795	0.00042754456700920936	None	0.2866693308232073	0.00042754456700920936
54	2555	0.0004297429271001596	None	0.4667269781972904	0.0004297429271001596
54	2774	-5.631436929288435e-06	None	0.09375705720263419	-5.631436929288435e-06
54	2750	0.0002683365780119376	None	0.54198014863904	0.0002683365780119376
54	2654	-4.142764939285777e-06	None	0.42203840769389994	-4.142764939285777e-06
54	2793	-9.426412532749646e-06	None	0.2888872831670844	-9.426412532749646e-06
54	2673	0.0002541216586703682	None	0.35613062791675193	0.0002541216586703682
54	2763	0.007946754034274547	None	0.7105636446884762	0.007946754034274547
54	2604	0.0005313741799126037	None	0.2888872831670844	0.0005313741799126037
54	2704	0.00018525012184852604	None	0.09375705720263419	0.00018525012184852604
54	2784	2.3028358914972116e-07	None	0.30630637655006004	2.3028358914972116e-07
54	2551	0.0030318282895638	None	0.2809049517749509	0.0030318282895638
54	2693	0.00016355098838062877	None	0.259341136718017	0.00016355098838062877
54	2729	0.00014283865480753415	None	0.09375705720263419	0.00014283865480753415
54	2565	-8.208273804256616e-08	None	0.3088494024598196	-8.208273804256616e-08
54	2788	1.4571921359421202e-05	None	0.33797767810077656	1.4571921359421202e-05
54	2708	3.3883633229255753e-08	None	0.3306974428746109	3.3883633229255753e-08
54	2659	0.00039678995228041163	None	0.27763398229589964	0.00039678995228041163
54	2773	0.005114376382695804	None	0.2292141983772078	0.005114376382695804
54	2634	7.691941614345661e-08	None	0.6117695503660316	7.691941614345661e-08
54	2761	-1.193782675283285e-07	None	0.3161936729174652	-1.193782675283285e-07
54	2630	8.704218572447624e-07	None	0.58865625123676	8.704218572447624e-07
54	2573	0.000332379725289608	None	0.33247866058549796	0.000332379725289608
54	2743	-1.3733618089694846e-05	None	0.20436644549219993	-1.3733618089694846e-05
54	2593	0.0036979287475684833	None	0.3223635531297055	0.0036979287475684833
54	2777	0.004258106569580532	None	0.378410868454594	0.004258106569580532
54	2695	-7.893424560086336e-10	None	0.3033804711018997	-7.893424560086336e-10
54	2762	0.0008504799813957394	None	0.2498117441155408	0.0008504799813957394
54	2696	3.8105498311037665e-05	None	0.20854033831876584	3.8105498311037665e-05
54	2760	0.00014156717658574364	None	0.09375705720263419	0.00014156717658574364
54	2562	-0.1	None	0.6090556201065677	-0.1
54	2583	0.004214218390857911	None	0.335582761131593	0.004214218390857911
54	2796	0.0003646254740189095	None	0.449907540347549	0.0003646254740189095
108	4985	0.03242111357394334	None	0.0	0.03242111357394334
108	5136	0.031793702339992874	None	0.0	0.031793702339992874
108	5212	0.031830629017289655	None	0.0	0.031830629017289655
108	5026	0.0330933189340283	None	0.0	0.0330933189340283
108	5433	0.03301987759409947	None	0.0	0.03301987759409947
108	5319	0.03074271196831813	None	0.0	0.03074271196831813
108	5434	0.031015550356652415	None	0.0	0.031015550356652415
108	5032	0.03249256449698092	None	0.0	0.03249256449698092
108	5451	0.03147563720278635	None	0.0	0.03147563720278635
108	5339	0.03211977963785031	None	0.0	0.03211977963785031
108	5490	0.017788498805384023	None	0.0	0.017788498805384023
108	5292	0.03037450654135578	None	0.0	0.03037450654135578
108	5479	0.03202694662257191	None	0.0	0.03202694662257191
108	5067	0.03283852698201291	None	0.0	0.03283852698201291
108	5057	0.032171856323516816	None	0.0	0.032171856323516816
108	5259	0.032024642100256503	None	0.0	0.032024642100256503
108	5390	0.03299918026948655	None	0.0	0.03299918026948655
108	5461	0.03186504036735597	None	0.0	0.03186504036735597
108	5440	0.03212419125984612	None	0.0	0.03212419125984612
108	5457	0.03127594834406708	None	0.0	0.03127594834406708
108	4978	0.0320622394706847	None	0.0	0.0320622394706847
108	5453	0.03215268324546165	None	0.0	0.03215268324546165
108	5289	0.032121847380118626	None	0.0	0.032121847380118626
108	5363	0.03210290134935081	None	0.0	0.03210290134935081
108	5223	0.032955530412855656	None	0.0	0.032955530412855656
108	5414	0.031612783127414376	None	0.0	0.031612783127414376
108	5487	0.03114541300629493	None	0.0	0.03114541300629493
108	5215	0.03206140234247349	None	0.0	0.03206140234247349
108	5295	0.03273834800013515	None	0.0	0.03273834800013515
108	5455	0.03125852301951647	None	0.0	0.03125852301951647
108	5408	0.03267023001800102	None	0.0	0.03267023001800102
108	4842	0.03268098673015012	None	0.0	0.03268098673015012
108	5271	0.032108127235860574	None	0.0	0.032108127235860574
108	5211	0.03147073426788081	None	0.0	0.03147073426788081
108	5398	0.03175936363590368	None	0.0	0.03175936363590368
108	5376	0.03206284718706743	None	0.0	0.03206284718706743
108	5495	0.03115379378359264	None	0.0	0.03115379378359264
108	4505	0.03242797586612116	None	0.0	0.03242797586612116
108	5411	0.03191303803389673	None	0.0	0.03191303803389673
108	5226	0.033112002088319895	None	0.0	0.033112002088319895
108	5227	0.033004570956640326	None	0.0	0.033004570956640326
108	4910	0.03238362961778697	None	0.0	0.03238362961778697
108	5401	0.03245439416479752	None	0.0	0.03245439416479752
108	5232	0.031489366853894564	None	0.0	0.031489366853894564
108	5190	0.03143672758665471	None	0.0	0.03143672758665471
108	5449	0.031188580439162276	None	0.0	0.031188580439162276
108	5493	0.0328866823342928	None	0.0	0.0328866823342928
108	5454	0.03168566180467431	None	0.0	0.03168566180467431
108	5466	0.030921236461445633	None	0.0	0.030921236461445633
108	5399	0.03211466622240008	None	0.0	0.03211466622240008
108	5131	0.033114641405896955	None	0.0	0.033114641405896955
108	5381	0.03239767970670343	None	0.0	0.03239767970670343
108	5089	0.03262884785497749	None	0.0	0.03262884785497749
108	5353	0.03188262020476651	None	0.0	0.03188262020476651
108	4840	0.031850740808413484	None	0.0	0.031850740808413484
108	5010	0.03167182588339992	None	0.0	0.03167182588339992
108	5380	0.03237158013391743	None	0.0	0.03237158013391743
108	5484	0.023432747864966002	None	0.0	0.023432747864966002
108	5383	0.032468023110623016	None	0.0	0.032468023110623016
108	5267	0.03246527725139851	None	0.0	0.03246527725139851
108	5345	0.03234735028092851	None	0.0	0.03234735028092851
108	4849	0.03251082409323342	None	0.0	0.03251082409323342
108	5126	0.032373026848757765	None	0.0	0.032373026848757765
108	5145	0.03158268870384728	None	0.0	0.03158268870384728
108	5355	0.031873450206778085	None	0.0	0.031873450206778085
108	5415	0.03169945256942463	None	0.0	0.03169945256942463
108	4949	0.03181357186169816	None	0.0	0.03181357186169816
108	5491	0.032068128341793595	None	0.0	0.032068128341793595
108	4987	0.03241137602637891	None	0.0	0.03241137602637891
108	5472	0.03202123251634692	None	0.0	0.03202123251634692
108	5206	0.03271787002296397	None	0.0	0.03271787002296397
108	5450	0.03233812243702789	None	0.0	0.03233812243702789
108	5031	0.031888336316917634	None	0.0	0.031888336316917634
108	5425	0.032830108618927475	None	0.0	0.032830108618927475
108	5028	0.032502264734877336	None	0.0	0.032502264734877336
108	5240	0.03207610862804339	None	0.0	0.03207610862804339
108	5464	0.03266073013409739	None	0.0	0.03266073013409739
108	5070	0.03272993262616969	None	0.0	0.03272993262616969
108	5405	0.03244412835423504	None	0.0	0.03244412835423504
108	5462	0.031390402570726665	None	0.0	0.031390402570726665
108	5421	0.031545160036376495	None	0.0	0.031545160036376495
108	5168	0.032647101487497915	None	0.0	0.032647101487497915
108	5477	0.031667873498684974	None	0.0	0.031667873498684974
108	5460	0.0318823923762752	None	0.0	0.0318823923762752
108	5458	0.03213631538280828	None	0.0	0.03213631538280828
108	5148	0.03220273183765544	None	0.0	0.03220273183765544
108	5468	0.03180068845349448	None	0.0	0.03180068845349448
108	5119	0.03159180420049203	None	0.0	0.03159180420049203
108	5497	0.031192324212422066	None	0.0	0.031192324212422066
108	5439	0.030962095079000083	None	0.0	0.030962095079000083
108	5360	0.03231867594574594	None	0.0	0.03231867594574594
108	5317	0.03314052837621555	None	0.0	0.03314052837621555
108	4730	0.032836101509276176	None	0.0	0.032836101509276176
108	5186	0.03243406126553505	None	0.0	0.03243406126553505
108	5420	0.031943897142191674	None	0.0	0.031943897142191674
108	5489	0.02339107733973796	None	0.0	0.02339107733973796
108	5407	0.03256525502343317	None	0.0	0.03256525502343317
108	5107	0.03219639707160682	None	0.0	0.03219639707160682
108	5406	0.032393243955962055	None	0.0	0.032393243955962055
108	5375	0.03224013321967296	None	0.0	0.03224013321967296
34	1743	0.3843169029442207	0.3843169029442207	0.4317852306752366	0.3843169029442207
34	1787	0.31908304029025897	0.31908304029025897	0.43059050648943453	0.31908304029025897
34	937	0.4160363572960891	0.4160363572960891	0.4653075070722286	0.4160363572960891
34	1528	0.7777553455732114	0.7777553455732114	0.945650902326755	0.7777553455732114
34	1733	0.3442249840460685	0.3442249840460685	0.3611505574848562	0.3442249840460685
34	1214	0.41508243192024785	0.41508243192024785	0.4630950999911395	0.41508243192024785
34	1760	0.3932926952536767	0.3932926952536767	0.43653307852854323	0.3932926952536767
34	1783	0.4329659197693615	0.4329659197693615	0.5168370411746606	0.4329659197693615
34	1756	0.34864788475210123	0.34864788475210123	0.39084067010342405	0.34864788475210123
34	1784	0.3292442236333416	0.3292442236333416	0.332111400638032	0.3292442236333416
34	1562	0.3594219946783961	0.3594219946783961	0.40517413440440675	0.3594219946783961
34	1747	0.4225806879112427	0.4225806879112427	0.44438154636257393	0.4225806879112427
34	824	0.4329659197693615	0.4329659197693615	0.5168370411746606	0.4329659197693615
34	1793	0.5909697474022254	0.5909697474022254	0.5909697474022254	0.5909697474022254
34	969	0.4099069712787761	0.4099069712787761	0.4562588120493943	0.4099069712787761
34	1549	0.4344585598785714	0.4344585598785714	0.4436443092502011	0.4344585598785714
34	1696	0.39204518591778836	0.39204518591778836	0.4186616928111683	0.39204518591778836
34	1359	0.42278628055690515	0.42278628055690515	0.4733142038557685	0.42278628055690515
34	1605	0.36569253227943027	0.36569253227943027	0.3969138376637778	0.36569253227943027
34	1755	0.40873830152991264	0.40873830152991264	0.4932498031518679	0.40873830152991264
34	1765	0.41677475542523307	0.41677475542523307	0.45458486491282957	0.41677475542523307
34	1714	0.5117077918202825	0.5117077918202825	0.526855560245235	0.5117077918202825
34	1698	0.4455318749030853	0.4455318749030853	0.5196613203683129	0.4455318749030853
34	1234	0.38205732337875187	0.38205732337875187	0.4195946977397992	0.38205732337875187
34	1482	0.48746038608446074	0.48746038608446074	0.5104976776951887	0.48746038608446074
34	1761	0.33151640390796844	0.33151640390796844	0.3810578381692094	0.33151640390796844
34	1660	0.4604039022712672	0.4604039022712672	0.6510710093568535	0.4604039022712672
34	1727	0.31512940566767805	0.31512940566767805	0.440304343947036	0.31512940566767805
34	1754	0.4605132996777711	0.4605132996777711	0.4714290389883479	0.4605132996777711
34	1661	0.3437881703949727	0.3437881703949727	0.3802614495006974	0.3437881703949727
34	752	0.3837328406966865	0.3837328406966865	0.4161797424867292	0.3837328406966865
34	1622	0.3648624044068295	0.3648624044068295	0.4657463558353573	0.3648624044068295
34	1770	0.4249670429117918	0.4249670429117918	0.45118713690457374	0.4249670429117918
34	1678	0.35994480079639424	0.35994480079639424	0.3802416477460113	0.35994480079639424
34	1773	0.35788086223111387	0.35788086223111387	0.39679323510681985	0.35788086223111387
34	1737	0.3833524088541284	0.3833524088541284	0.3914408146501792	0.3833524088541284
34	1778	0.297144151875827	0.297144151875827	0.3317986040526013	0.297144151875827
34	1124	0.4019938583392852	0.4019938583392852	0.419460506746721	0.4019938583392852
34	1451	0.35994480079639424	0.35994480079639424	0.3802416477460113	0.35994480079639424
34	1634	0.451665233325875	0.451665233325875	0.451665233325875	0.451665233325875
34	1746	0.4228139203164275	0.4228139203164275	0.49513033808122797	0.4228139203164275
34	1763	0.3564025533720768	0.3564025533720768	0.45029907229000105	0.3564025533720768
34	1476	0.37122944174902683	0.37122944174902683	0.4247827204645378	0.37122944174902683
34	1164	0.39473925398068743	0.39473925398068743	0.41652353109505247	0.39473925398068743
34	1757	0.3359583966532738	0.3359583966532738	0.425419421137296	0.3359583966532738
34	1674	0.43905232326207944	0.43905232326207944	0.4593979552400137	0.43905232326207944
34	1742	0.42821669183156974	0.42821669183156974	0.4389530616502048	0.42821669183156974
34	1791	0.3261964327915552	0.3261964327915552	0.3642035928769935	0.3261964327915552
34	1469	0.4515976057599841	0.4515976057599841	0.541749909050206	0.4515976057599841
34	1736	0.38316551928167986	0.38316551928167986	0.38982668211173854	0.38316551928167986
34	1425	0.403957496554112	0.403957496554112	0.43825924393570775	0.403957496554112
34	1671	0.37359435919570816	0.37359435919570816	0.4124537860026627	0.37359435919570816
34	1764	0.403957496554112	0.403957496554112	0.43825924393570775	0.403957496554112
34	1685	0.38469834117310964	0.38469834117310964	0.4459232907125797	0.38469834117310964
34	1683	0.416187057141607	0.416187057141607	0.5301554234049284	0.416187057141607
34	1675	0.37228662250043965	0.37228662250043965	0.4046467465198245	0.37228662250043965
34	1612	0.3594767963461395	0.3594767963461395	0.4518015283709567	0.3594767963461395
34	1750	0.3827513281159472	0.3827513281159472	0.5046072964535997	0.3827513281159472
34	1758	0.34160673683351406	0.34160673683351406	0.35811984944283237	0.34160673683351406
34	1789	0.3594219946783961	0.3594219946783961	0.40517413440440675	0.3594219946783961
34	1797	0.37552291181604924	0.37552291181604924	0.4021018500050985	0.37552291181604924
34	1781	0.3488953874078727	0.3488953874078727	0.4216670694333503	0.3488953874078727
34	1779	0.33168748968420414	0.33168748968420414	0.39016390369035353	0.33168748968420414
34	1796	0.40053188443631804	0.40053188443631804	0.45090875797319707	0.40053188443631804
34	1776	0.37488272532956063	0.37488272532956063	0.43258456443801363	0.37488272532956063
34	1706	0.3956201929129672	0.3956201929129672	0.4600778092775413	0.3956201929129672
34	1535	0.42063331555505945	0.42063331555505945	0.515124946672808	0.42063331555505945
34	1636	0.46960707115400624	0.46960707115400624	0.4858246049385686	0.46960707115400624
34	1774	0.32564145059486316	0.32564145059486316	0.3486467672418199	0.32564145059486316
34	1585	0.30004329619960163	0.30004329619960163	0.4662932920878168	0.30004329619960163
34	1735	0.3794926532379343	0.3794926532379343	0.44876570623902945	0.3794926532379343
34	1268	0.37486851348812394	0.37486851348812394	0.45630120173119265	0.37486851348812394
34	1744	0.38562091362143713	0.38562091362143713	0.4388339360648622	0.38562091362143713
34	1782	0.3381615334591919	0.3381615334591919	0.3463971854544062	0.3381615334591919
34	1569	0.42761190031017415	0.42761190031017415	0.4471750638082218	0.42761190031017415
34	1705	0.34629894852457443	0.34629894852457443	0.39127707929926203	0.34629894852457443
34	1795	0.3648624044068295	0.3648624044068295	0.4657463558353573	0.3648624044068295
34	672	0.4456841742191481	0.4456841742191481	0.45286083474952604	0.4456841742191481
34	1719	0.3500438980956422	0.3500438980956422	0.36336632729037166	0.3500438980956422
34	1413	0.3442249840460685	0.3442249840460685	0.3611505574848562	0.3442249840460685
34	1699	0.3797176994728956	0.3797176994728956	0.40703919783817694	0.3797176994728956
34	1703	0.3720734529047203	0.3720734529047203	0.4061249179676622	0.3720734529047203
34	1732	0.3950628354953125	0.3950628354953125	0.441250854380279	0.3950628354953125
34	1571	0.3648624044068295	0.3648624044068295	0.4657463558353573	0.3648624044068295
34	1424	0.40443078313652714	0.40443078313652714	0.46871706189114953	0.40443078313652714
34	1508	0.4225806879112427	0.4225806879112427	0.44438154636257393	0.4225806879112427
34	1253	0.471106415407187	0.471106415407187	0.5178023970622141	0.471106415407187
34	1620	0.41894863023463175	0.41894863023463175	0.48495698957402456	0.41894863023463175
34	1768	0.3412144308852335	0.3412144308852335	0.4119992011706378	0.3412144308852335
34	1027	0.34160673683351406	0.34160673683351406	0.35811984944283237	0.34160673683351406
34	1712	0.39204518591778836	0.39204518591778836	0.4186616928111683	0.39204518591778836
34	1322	0.4345285781135627	0.4345285781135627	0.47763705537651385	0.4345285781135627
34	1658	0.451665233325875	0.451665233325875	0.451665233325875	0.451665233325875
34	1800	0.4440602039031304	0.4440602039031304	0.4820469982307964	0.4440602039031304
34	1745	0.37122944174902683	0.37122944174902683	0.4247827204645378	0.37122944174902683
34	1635	0.3600334702327829	0.3600334702327829	0.37721503745877544	0.3600334702327829
34	1496	0.403957496554112	0.403957496554112	0.43825924393570775	0.403957496554112
34	1602	0.3551822809061634	0.3551822809061634	0.43726445056002544	0.3551822809061634
34	1628	0.3714461476412371	0.3714461476412371	0.4647097301340571	0.3714461476412371
34	1416	0.3658600358097265	0.3658600358097265	0.36909443147605414	0.3658600358097265
0	67	0.4685325367131557	0.4685325367131557	0.4685325367131557	0.4685325367131557
0	78	0.4025835398418548	0.4025835398418548	0.4025835398418548	0.4025835398418548
0	27	0.1596747542628064	0.1596747542628064	0.1596747542628064	0.1596747542628064
0	40	0.26812982010100034	0.26812982010100034	0.26812982010100034	0.26812982010100034
0	44	0.3596059413380864	0.3596059413380864	0.3596059413380864	0.3596059413380864
0	66	0.48297084310253524	0.48297084310253524	0.48297084310253524	0.48297084310253524
0	95	0.3223662694095844	0.3223662694095844	0.3223662694095844	0.3223662694095844
0	21	0.4101527489399772	0.4101527489399772	0.4101527489399772	0.4101527489399772
0	37	0.41794365051251603	0.41794365051251603	0.41794365051251603	0.41794365051251603
0	58	0.38519543802571166	0.38519543802571166	0.38519543802571166	0.38519543802571166
0	52	0.10590169943749475	0.10590169943749475	0.10590169943749475	0.10590169943749475
0	15	0.10590169943749475	0.10590169943749475	0.10590169943749475	0.10590169943749475
0	92	0.41291716198171	0.41291716198171	0.41291716198171	0.41291716198171
0	84	0.3012311136980764	0.3012311136980764	0.3012311136980764	0.3012311136980764
0	53	0.3003660912699163	0.3003660912699163	0.3003660912699163	0.3003660912699163
0	12	0.3569210703655857	0.3569210703655857	0.3569210703655857	0.3569210703655857
0	41	0.6903311829040902	0.6903311829040902	0.6903311829040902	0.6903311829040902
0	91	0.10590169943749475	0.10590169943749475	0.10590169943749475	0.10590169943749475
0	77	0.8431453195934531	0.8431453195934531	0.8431453195934531	0.8431453195934531
0	38	0.35931863918074614	0.35931863918074614	0.35931863918074614	0.35931863918074614
0	64	0.3396905393568692	0.3396905393568692	0.3396905393568692	0.3396905393568692
0	19	0.45762536156841505	0.45762536156841505	0.45762536156841505	0.45762536156841505
0	85	0.30657949303750753	0.30657949303750753	0.30657949303750753	0.30657949303750753
0	49	0.10590169943749475	0.10590169943749475	0.10590169943749475	0.10590169943749475
0	45	0.433657714290099	0.433657714290099	0.433657714290099	0.433657714290099
0	86	0.3553644374412932	0.3553644374412932	0.3553644374412932	0.3553644374412932
0	35	0.8431453195934531	0.8431453195934531	0.8431453195934531	0.8431453195934531
0	88	0.41813211009088924	0.41813211009088924	0.41813211009088924	0.41813211009088924
0	70	0.8213663515712403	0.8213663515712403	0.8213663515712403	0.8213663515712403
0	80	0.10590169943749475	0.10590169943749475	0.10590169943749475	0.10590169943749475
0	17	0.4592368547568861	0.4592368547568861	0.4592368547568861	0.4592368547568861
0	23	0.3124908874169568	0.3124908874169568	0.3124908874169568	0.3124908874169568
0	57	0.37052755192558073	0.37052755192558073	0.37052755192558073	0.37052755192558073
0	39	0.4663455605860756	0.4663455605860756	0.4663455605860756	0.4663455605860756
0	62	0.30214012568630716	0.30214012568630716	0.30214012568630716	0.30214012568630716
0	22	0.38372137616789204	0.38372137616789204	0.38372137616789204	0.38372137616789204
0	29	0.10590169943749475	0.10590169943749475	0.10590169943749475	0.10590169943749475
0	4	0.1596747542628064	0.1596747542628064	0.1596747542628064	0.1596747542628064
0	76	0.10590169943749475	0.10590169943749475	0.10590169943749475	0.10590169943749475
0	25	0.1596747542628064	0.1596747542628064	0.1596747542628064	0.1596747542628064
0	61	0.3877558017793487	0.3877558017793487	0.3877558017793487	0.3877558017793487
0	60	0.3290036565482871	0.3290036565482871	0.3290036565482871	0.3290036565482871
0	81	0.40919642503808895	0.40919642503808895	0.40919642503808895	0.40919642503808895
0	73	0.2792906797911766	0.2792906797911766	0.2792906797911766	0.2792906797911766
0	72	0.335229701384765	0.335229701384765	0.335229701384765	0.335229701384765
0	89	0.3341190052384484	0.3341190052384484	0.3341190052384484	0.3341190052384484
0	51	0.39500992818300396	0.39500992818300396	0.39500992818300396	0.39500992818300396
0	3	0.41291716198171	0.41291716198171	0.41291716198171	0.41291716198171
0	11	0.1596747542628064	0.1596747542628064	0.1596747542628064	0.1596747542628064
0	24	0.3456393638924542	0.3456393638924542	0.3456393638924542	0.3456393638924542
0	10	0.316821586531299	0.316821586531299	0.316821586531299	0.316821586531299
0	33	0.34121261509781736	0.34121261509781736	0.34121261509781736	0.34121261509781736
0	56	0.1596747542628064	0.1596747542628064	0.1596747542628064	0.1596747542628064
0	75	0.6144695244874978	0.6144695244874978	0.6144695244874978	0.6144695244874978
0	59	0.35950401045893376	0.35950401045893376	0.35950401045893376	0.35950401045893376
0	43	0.6341962303475976	0.6341962303475976	0.6341962303475976	0.6341962303475976
0	47	0.2645041043821276	0.2645041043821276	0.2645041043821276	0.2645041043821276
0	32	0.1596747542628064	0.1596747542628064	0.1596747542628064	0.1596747542628064
0	74	0.637593880186385	0.637593880186385	0.637593880186385	0.637593880186385
0	90	0.29248274885045566	0.29248274885045566	0.29248274885045566	0.29248274885045566
0	99	0.40919642503808895	0.40919642503808895	0.40919642503808895	0.40919642503808895
0	7	0.41512436646054274	0.41512436646054274	0.41512436646054274	0.41512436646054274
0	1	0.37248159708034867	0.37248159708034867	0.37248159708034867	0.37248159708034867
0	5	0.32810017562795823	0.32810017562795823	0.32810017562795823	0.32810017562795823
0	26	0.2575528444955165	0.2575528444955165	0.2575528444955165	0.2575528444955165
0	13	0.3162435278762926	0.3162435278762926	0.3162435278762926	0.3162435278762926
0	71	0.2676760798779507	0.2676760798779507	0.2676760798779507	0.2676760798779507
0	31	0.10590169943749475	0.10590169943749475	0.10590169943749475	0.10590169943749475
0	63	0.6502450327852529	0.6502450327852529	0.6502450327852529	0.6502450327852529
0	54	0.10590169943749475	0.10590169943749475	0.10590169943749475	0.10590169943749475
0	100	0.6923958791281258	0.6923958791281258	0.6923958791281258	0.6923958791281258
0	6	0.3429190752348784	0.3429190752348784	0.3429190752348784	0.3429190752348784
0	96	0.27192899803119114	0.27192899803119114	0.27192899803119114	0.27192899803119114
0	82	0.6144695244874978	0.6144695244874978	0.6144695244874978	0.6144695244874978
0	48	0.2761716991421501	0.2761716991421501	0.2761716991421501	0.2761716991421501
0	83	0.38372137616789204	0.38372137616789204	0.38372137616789204	0.38372137616789204
0	79	0.4876338601121747	0.4876338601121747	0.4876338601121747	0.4876338601121747
0	69	0.46564059181266176	0.46564059181266176	0.46564059181266176	0.46564059181266176
0	87	0.3325606687495586	0.3325606687495586	0.3325606687495586	0.3325606687495586
0	46	0.7028221583484664	0.7028221583484664	0.7028221583484664	0.7028221583484664
0	18	0.27322537741152997	0.27322537741152997	0.27322537741152997	0.27322537741152997
0	20	0.6436546940217326	0.6436546940217326	0.6436546940217326	0.6436546940217326
0	94	0.45271345644136984	0.45271345644136984	0.45271345644136984	0.45271345644136984
0	16	0.1596747542628064	0.1596747542628064	0.1596747542628064	0.1596747542628064
0	36	0.1596747542628064	0.1596747542628064	0.1596747542628064	0.1596747542628064
0	14	0.7481000385198214	0.7481000385198214	0.7481000385198214	0.7481000385198214
0	34	0.3561010120670189	0.3561010120670189	0.3561010120670189	0.3561010120670189
0	9	0.38508027068755035	0.38508027068755035	0.38508027068755035	0.38508027068755035
0	28	0.9545280310301185	0.9545280310301185	0.9545280310301185	0.9545280310301185
0	68	0.37612580270540513	0.37612580270540513	0.37612580270540513	0.37612580270540513
0	98	0.3151295246499045	0.3151295246499045	0.3151295246499045	0.3151295246499045
0	93	0.2679030882376332	0.2679030882376332	0.2679030882376332	0.2679030882376332
0	30	0.296326446041372	0.296326446041372	0.296326446041372	0.296326446041372
0	97	0.3325606687495586	0.3325606687495586	0.3325606687495586	0.3325606687495586
0	55	0.46615664334719764	0.46615664334719764	0.46615664334719764	0.46615664334719764
0	65	0.6923958791281258	0.6923958791281258	0.6923958791281258	0.6923958791281258
0	50	0.40695219207700795	0.40695219207700795	0.40695219207700795	0.40695219207700795
0	8	0.3000450918389753	0.3000450918389753	0.3000450918389753	0.3000450918389753
0	42	0.5429744242665426	0.5429744242665426	0.5429744242665426	0.5429744242665426
0	2	0.5032982960583542	0.5032982960583542	0.5032982960583542	0.5032982960583542
87	4385	0.023278143162212456	None	0.0	0.023278143162212456
87	4425	0.01792923354024247	None	0.06076637708856129	0.01792923354024247
87	4345	0.023231395758571163	None	0.0	0.023231395758571163
87	4373	0.019260116378505145	None	0.0	0.019260116378505145
87	3978	0.021207093801322477	None	0.0	0.021207093801322477
87	4089	0.02368865578404813	None	0.0	0.02368865578404813
87	4150	0.02048923825170382	None	0.0	0.02048923825170382
87	4134	0.021925350085277615	None	0.0	0.021925350085277615
87	4346	0.022127248428107767	None	0.0	0.022127248428107767
87	4441	0.02080738061200818	None	0.0	0.02080738061200818
87	4433	0.02052775529587214	None	0.0	0.02052775529587214
87	4101	0.02172971153450398	None	0.0	0.02172971153450398
87	4158	0.02166083425376578	None	0.0	0.02166083425376578
87	4327	0.025382048585876435	None	0.23079208441794002	0.025382048585876435
87	4295	0.021617445179923717	None	0.0	0.021617445179923717
87	4312	0.02665156471390431	None	0.0	0.02665156471390431
87	4408	0.02057199249798557	None	0.0	0.02057199249798557
87	3906	0.021481919060399767	None	0.0	0.021481919060399767
87	4067	0.01999221079848714	None	0.019200387677090938	0.01999221079848714
87	4448	0.021310968789548645	None	0.0	0.021310968789548645
87	3802	0.021936511807744346	None	0.0	0.021936511807744346
87	4352	0.031568370627372846	None	0.0	0.031568370627372846
87	4357	0.021637848703733895	None	0.0	0.021637848703733895
87	4020	0.020994145785354128	None	0.0	0.020994145785354128
87	4449	0.022207717885930452	None	0.0	0.022207717885930452
87	4256	0.02197951596444309	None	0.0	0.02197951596444309
87	4428	0.005150267721359383	None	0.5347591268868873	0.005150267721359383
87	4308	0.02147790121497907	None	0.0	0.02147790121497907
87	4277	0.00433998736652464	None	0.3184240162531654	0.00433998736652464
87	4285	0.02293965127579309	None	0.007680294792817201	0.02293965127579309
87	4147	0.02233721940624195	None	0.0	0.02233721940624195
87	4415	0.021894482788084632	None	0.0	0.021894482788084632
87	4180	0.022526425602793228	None	0.0	0.022526425602793228
87	4426	0.021981008566426603	None	0.0	0.021981008566426603
87	4395	0.031371523716612774	None	0.0	0.031371523716612774
87	4432	0.019759975969386688	None	0.0	0.019759975969386688
87	4374	0.028464338481188935	None	0.0	0.028464338481188935
87	4396	0.011340970907872071	None	0.35687384234172725	0.011340970907872071
87	4021	0.023428630908539014	None	0.0	0.023428630908539014
87	4436	0.02117828414374073	None	0.0	0.02117828414374073
87	4430	0.0029030400423143456	None	0.33492419543076546	0.0029030400423143456
87	4162	0.022363760394536074	None	0.0	0.022363760394536074
87	4199	0.020689209323343973	None	0.0	0.020689209323343973
87	4257	0.021648003599948954	None	0.0	0.021648003599948954
87	4255	0.03042765241415928	None	0.0	0.03042765241415928
87	3890	0.022025556755311673	None	0.0	0.022025556755311673
87	4431	0.030371243274273995	None	0.0	0.030371243274273995
87	3920	0.0262517790577731	None	0.01792977836937103	0.0262517790577731
87	4164	0.022210170433824377	None	0.0	0.022210170433824377
87	4337	0.02306312623274221	None	0.0	0.02306312623274221
87	4379	0.020386934696917672	None	0.0	0.020386934696917672
87	4440	0.02146827996723989	None	0.0	0.02146827996723989
87	4084	0.021295208802637404	None	0.0	0.021295208802637404
87	4437	0.0003194504690064693	None	0.6090890461135614	0.0003194504690064693
87	4360	0.022534142295600548	None	0.0	0.022534142295600548
87	4427	0.03064722803591821	None	0.0	0.03064722803591821
87	4407	0.023552470179184694	None	0.01792977836937103	0.023552470179184694
87	4323	0.01774967634264764	None	0.0	0.01774967634264764
87	4366	0.0232153852962714	None	0.0	0.0232153852962714
87	4409	0.00987617435715	None	0.0	0.00987617435715
87	4413	0.021247985962092257	None	0.0	0.021247985962092257
87	4344	0.025384054169632842	None	0.0	0.025384054169632842
87	3921	0.024688009102599388	None	0.0	0.024688009102599388
87	3881	0.021591410028017836	None	0.0	0.021591410028017836
87	4332	0.023066602368193485	None	0.0	0.023066602368193485
87	4405	0.020120425356500254	None	0.0	0.020120425356500254
87	4068	0.02178385513709717	None	0.0	0.02178385513709717
87	4364	0.022382982940134948	None	0.0	0.022382982940134948
87	3957	0.02182284128247249	None	0.3604625220286872	0.02182284128247249
87	4420	0.02520919118876959	None	0.23079208441794002	0.02520919118876959
87	4000	0.02141667204572803	None	0.0	0.02141667204572803
87	4171	0.021059503075784726	None	0.0	0.021059503075784726
87	4135	0.021492431502630877	None	0.0	0.021492431502630877
87	4237	0.013944966655763395	None	0.06076637708856129	0.013944966655763395
87	4325	0.021459201082294155	None	0.0	0.021459201082294155
87	4351	0.031187805499040436	None	0.0	0.031187805499040436
87	4303	0.03168726880529136	None	0.0	0.03168726880529136
87	4305	0.02143050395870232	None	0.0	0.02143050395870232
87	4358	0.026495995833029043	None	0.0	0.026495995833029043
87	4238	0.022523155725721306	None	0.0	0.022523155725721306
87	4422	0.024371486545118344	None	0.0	0.024371486545118344
87	4414	0.00022992169732295536	None	0.46226131026604245	0.00022992169732295536
87	4133	0.02191677982362071	None	0.0	0.02191677982362071
87	4231	0.022754203072436918	None	0.0	0.022754203072436918
87	3809	0.022100729758552862	None	0.0	0.022100729758552862
87	4443	-0.00041377928245466564	None	0.027456184841388752	-0.00041377928245466564
87	4221	0.02149144759069933	None	0.0	0.02149144759069933
87	4064	0.020804609150212035	None	0.0	0.020804609150212035
87	4421	0.03010519413742786	None	0.0	0.03010519413742786
87	4262	0.025122015014685632	None	0.0	0.025122015014685632
87	4289	0.021799909222391035	None	0.0	0.021799909222391035
87	4314	0.02143963708123844	None	0.0	0.02143963708123844
87	4349	0.02139199710009425	None	0.0	0.02139199710009425
87	4229	0.021543535594994973	None	0.0	0.021543535594994973
87	4410	0.020423324817355096	None	0.0	0.020423324817355096
87	4417	0.031178567830318762	None	0.0	0.031178567830318762
87	4284	0.02290016127311613	None	0.0	0.02290016127311613
87	4278	0.020697470341906086	None	0.0	0.020697470341906086
87	4307	0.022149013280358707	None	0.0	0.022149013280358707
87	4195	0.022824304087691854	None	0.0	0.022824304087691854
51	2617	-1.8739516642114565e-05	None	0.3954181216228157	-1.8739516642114565e-05
51	2598	-0.1	None	0.40114511151724586	-0.1
51	2601	-3.618701631241108e-08	None	0.5423993660498161	-3.618701631241108e-08
51	2640	None	None	0.5107403725418065	None
51	2579	0.00015324727087186359	None	0.3159410792109976	0.00015324727087186359
51	2584	0.0010147998733541265	None	0.29950075870211307	0.0010147998733541265
51	2554	-8.948412746869074e-10	None	0.5495767957842929	-8.948412746869074e-10
51	2419	None	None	0.36234095001802336	None
51	2615	1.457240462567838e-05	None	0.40722603856449247	1.457240462567838e-05
51	2520	None	None	0.40114511151724586	None
51	2568	6.621162068025265e-09	None	0.5444584552254628	6.621162068025265e-09
51	2566	-5.7320537126153295e-05	None	0.36540546771621335	-5.7320537126153295e-05
51	2621	-0.1	None	0.5495767957842929	-0.1
51	2468	None	None	0.34318323940191364	None
51	2624	0.006545529138885213	None	0.3603974502127699	0.006545529138885213
51	2622	0.00011733138137780108	None	0.29950075870211307	0.00011733138137780108
51	2577	-0.00012851041973782208	None	0.3301336593632297	-0.00012851041973782208
51	2645	0.0025266677394085147	None	0.32173877984023297	0.0025266677394085147
51	2597	-2.5607845212571987e-05	None	0.4661169955465274	-2.5607845212571987e-05
51	2628	-0.0008832145296305465	None	0.3258490815736913	-0.0008832145296305465
51	2552	-7.679382230378176e-07	None	0.4994069553565491	-7.679382230378176e-07
51	2426	None	None	0.4160192097261697	None
51	2245	None	None	0.39761096533818374	None
51	2600	-9.613020905081207e-08	None	0.542929213411945	-9.613020905081207e-08
51	2581	1.5437674940946047e-06	None	0.5536017514540289	1.5437674940946047e-06
51	2641	None	None	0.3639166660617256	None
51	2331	None	None	0.5445915433298594	None
51	2607	0.007948779469924444	None	0.31447716926304425	0.007948779469924444
51	2646	0.0001992566665087462	None	0.2971568193152427	0.0001992566665087462
51	2534	None	None	0.43146642296607374	None
51	2635	0.00127799715319471	None	0.3841443578858693	0.00127799715319471
51	2608	-5.694652120120211e-07	None	0.30281879171870896	-5.694652120120211e-07
51	2596	0.0034251173136082063	None	0.39052086638815353	0.0034251173136082063
51	2287	None	None	0.29950075870211307	None
51	2613	0.0006182167538807951	None	0.4404525783988341	0.0006182167538807951
51	2553	-8.636572574529312e-07	None	0.42723948052434846	-8.636572574529312e-07
51	2606	0.0036173821138630233	None	0.35743711053351457	0.0036173821138630233
51	2526	None	None	0.3376872518458367	None
51	2483	None	None	0.41663145618772746	None
51	2605	6.626636642184644e-05	None	0.378498165028479	6.626636642184644e-05
51	2517	None	None	0.45407075025133004	None
51	2636	-4.1135355331455806e-05	None	0.3282564101930786	-4.1135355331455806e-05
51	2587	-0.1	None	0.37657261339770143	-0.1
51	2639	-0.0003607727000403153	None	0.41630779905675414	-0.0003607727000403153
51	2557	-9.407609864194976e-06	None	0.3758616826915059	-9.407609864194976e-06
51	2403	None	None	0.4970871291855151	None
51	2594	-0.00012129663539344628	None	0.35865359734157376	-0.00012129663539344628
51	2570	-1.9826431539215386e-05	None	0.3758946999063147	-1.9826431539215386e-05
51	2524	None	None	0.37476891346997615	None
51	2619	-0.00010989012445900112	None	0.35536414651787335	-0.00010989012445900112
51	2611	-0.0005319584808229014	None	0.3627957457526085	-0.0005319584808229014
51	2595	1.6268537415639677e-06	None	0.5099490708307897	1.6268537415639677e-06
51	2589	0.004673075780674305	None	0.35188884562925693	0.004673075780674305
51	2637	5.885729387261037e-05	None	0.3346431584506284	5.885729387261037e-05
51	2305	None	None	0.32127044918112035	None
51	2582	0.00016841904690218412	None	0.39668332155155317	0.00016841904690218412
51	2578	-0.1	None	0.5097715125094135	-0.1
51	2481	None	None	0.473920617419559	None
51	2612	0.00023645547291190004	None	0.3609429810332182	0.00023645547291190004
51	2433	None	None	0.3627957457526085	None
51	2642	0.000841589999454497	None	0.5210583973723604	0.000841589999454497
51	2242	None	None	0.37743291896306513	None
51	2647	-8.225353082346934e-06	None	0.2971568193152427	-8.225353082346934e-06
51	2569	-7.473624759241613e-07	None	0.35535118065668664	-7.473624759241613e-07
51	2649	-5.395791561366956e-06	None	0.3159410792109976	-5.395791561366956e-06
51	2633	-0.0002912563005622798	None	0.3553350954236426	-0.0002912563005622798
51	2561	3.405771148079908e-06	None	0.40593100062772214	3.405771148079908e-06
51	2627	0.0048493044523118525	None	0.47907358155464486	0.0048493044523118525
51	2620	0.00027675187720521335	None	0.43004592081522197	0.00027675187720521335
51	2610	-2.040945866837848e-05	None	0.34452186951522623	-2.040945866837848e-05
51	2632	-6.347807549770062e-05	None	0.37161947141685625	-6.347807549770062e-05
51	2575	-0.00035839748798184194	None	0.4068485760258417	-0.00035839748798184194
51	2564	-5.643747910336948e-07	None	0.324284549875277	-5.643747910336948e-07
51	2538	None	None	0.43942338432679584	None
51	2459	None	None	0.3346431584506284	None
51	2609	-2.2259643511901444e-08	None	0.36791746095597144	-2.2259643511901444e-08
51	2555	0.0004297429271001596	None	0.38800400743146024	0.0004297429271001596
51	2588	None	None	0.3782242696872665	None
51	2450	None	None	0.3989511309448068	None
51	2379	None	None	0.3898720451595888	None
51	2604	0.0005313741799126037	None	0.40896384026287985	0.0005313741799126037
51	2626	0.0007310908295024777	None	0.3394374288813191	0.0007310908295024777
51	2644	-0.00018570080605280817	None	0.33920557375357885	-0.00018570080605280817
51	2551	0.0030318282895638	None	0.34421981200374274	0.0030318282895638
51	2565	-8.208273804256616e-08	None	0.41014591934471556	-8.208273804256616e-08
51	2643	-8.751951124494185e-09	None	0.45321206790886526	-8.751951124494185e-09
51	2519	None	None	0.38399795174825146	None
51	2634	7.691941614345661e-08	None	0.3480182165261819	7.691941614345661e-08
51	2630	8.704218572447624e-07	None	0.473920617419559	8.704218572447624e-07
51	2377	None	None	0.583852567708327	None
51	2573	0.000332379725289608	None	0.38016644257558097	0.000332379725289608
51	2593	0.0036979287475684833	None	0.35743711053351457	0.0036979287475684833
51	2618	-0.1	None	0.5067590861025493	-0.1
51	2477	None	None	0.42419479887179873	None
51	2181	None	None	0.5018774594137925	None
51	2452	None	None	0.36234095001802336	None
51	2562	-0.1	None	0.40114511151724586	-0.1
51	2572	0.00021236361044265159	None	0.34318323940191364	0.00021236361044265159
51	2583	0.004214218390857911	None	0.5101676760842146	0.004214218390857911
[truncated: 13,001 more rows]
